# Supplementary material for: Universal hidden order in amorphous cellular geometries
Source: Nat Commun. 2019 Feb 18;10:811. doi: 10.1038/s41467-019-08360-5 (PMC6379405; doi:10.1038/s41467-019-08360-5)
Supplement: Supplementary file 1 — Source Data [file 41467_2019_8360_MOESM1_ESM.zip › Configurations/2D-Final-configuration-derived-from-RSA-SphP-7.dat]

0.6792345986996186 0.723673854489213
0.4743449568857374 0.9985343540536448
0.7082489349453929 0.8095614058136598
0.1261166795593455 0.1550823266634662
0.8021478095753753 0.4325098310997621
0.5932809198519976 0.7441002425460961
0.5989169979141177 0.09989455494168342
0.5329895359448965 0.7346366944328655
0.5364871000907468 0.4658119280479729
0.2970692192389584 0.1453968756071482
0.1695267141054138 0.3137311428596828
0.5253181156677817 0.6550963179819252
0.9044999469968663 0.04522212166530208
0.8960734289765752 0.09392737670435357
0.3227567080251139 0.5716002788500809
0.6270949288662127 0.6144951912867084
0.1104783576171373 0.03925236911398632
0.09842390706289136 0.6863232665419814
0.4713009833662926 0.8345763475807333
0.02911824505181602 0.5800081795285889
0.7732132377655211 0.5291777567209305
0.4513346736005776 0.3478415159281742
0.8565721737843728 0.8882586251711447
0.964767940290204 0.8932061345821947
0.6925392229070551 0.9707720763752392
0.6868853392603934 0.3339130674291194
0.2008837477996569 0.5058132156546249
0.7957166410835518 0.2041440142706389
0.9307743051391112 0.9108937932393213
0.8651419001500142 0.9577789179959778
0.7994141721013531 0.7143542411688082
0.6091449634000317 0.232787131366202
0.6954367394410328 0.6734613311131146
0.6029055408149737 0.6969390888974738
0.9170831578368424 0.4442462778787831
0.4966589179976482 0.5357097414894179
0.351496527313417 0.1186456780290221
0.6581705639275801 0.598295182627916
0.7020625420720814 0.9861929756863544
0.1173026877883715 0.3665244241165344
0.08727262638489275 0.9181989167868925
0.7207908285143538 0.6172268802494566
0.4481313388827287 0.9797204060506668
0.372861161116951 0.9958448180274942
0.8651667307268184 0.5741086588361427
0.6104902743386417 0.4398081785845251
0.4956598305027072 0.131673442231714
0.3657731238376892 0.5758327029226482
0.7932732217065479 0.47118572722647
0.9019757128218333 0.3837012753673252
0.2500393914540395 0.1055571599127026
0.975594791818417 0.4405405799884827
0.1313755595831247 0.1277779005172761
0.9887144740714633 0.8783123181765149
0.9808576683790815 0.3799868497599447
0.3692813826868104 0.9124933411347254
0.7165414644191727 0.181623834576975
0.6908109984857187 0.07377628457823812
0.5892837968265834 0.5685093726889001
0.9164223174683918 0.5294355067978079
0.8316031981157841 0.6524960188763984
0.9703931530653629 0.2996775039129446
0.02998593707924265 0.686765283425977
0.1570999136885231 0.5135017560851084
0.8653220131148864 0.13925874367678
0.5360710941810096 0.9497523305982111
0.4118111928905348 0.349815089355488
0.6435749534707771 0.7868759687433762
0.736952303046487 0.1509995781058629
0.6722136411779174 0.463798041112553
0.9463514552184066 0.700281767987227
0.8379049429104718 0.2413735830616512
0.9767273933438709 0.7074189243715038
0.01256666234065981 0.8229910022572957
0.1698561826103827 0.2111216365247883
0.8462681483336983 0.664937202499942
0.2811899946170558 0.3995631458539873
0.4751522930917038 0.05878748643416591
0.8581491569263696 0.8177336607386055
0.06045319091139327 0.3152488370633466
0.6397218557344031 0.5959560289476155
0.9350125910279681 0.7003734196840157
0.3116233356622168 0.4740310060527603
0.8047956168278328 0.9022940303522002
0.493578565079501 0.02372973914465742
0.7971506760196242 0.92104687186609
0.7492169755780564 0.4740157974121099
0.9998076732562915 0.9224497577264096
0.7674636469231162 0.4459325034974085
0.6053967034829139 0.8125488906450251
0.6242564202319324 0.7043871251439777
0.3227657845697111 0.6399514889287352
0.7628306471038691 0.2107926272147852
0.1171559622925235 0.4742864717742052
0.2738973803905668 0.3392267759504563
0.3095066376542442 0.9046854471181606
0.1748057338068357 0.0364822024484812
0.6106104950018817 0.304106237425986
0.5086712266864434 0.7655476681206538
0.5549465687266663 0.2970164280950792
0.7761259601752729 0.6420849729293815
0.7750948198665254 0.06534653094018084
0.9473105763555476 0.8555585590955466
0.9754012503659758 0.6473759369904135
0.8467835342203996 0.7023760351079774
0.2154314671936601 0.4925497205557577
0.8926423643745061 0.9638115869868528
0.9492632776212964 0.7488029347123172
0.1180382812261649 0.7778305614522345
0.3420815509699778 0.9976667897388769
0.2736695088336852 0.1069896864443141
0.8533744061737383 0.7571626625580793
0.2584993526380917 0.5472385724584425
0.9465345269492568 0.9914575137678948
0.5248001617955399 0.4616084267250807
0.02429131580534574 0.1851080487312454
0.6096477926031033 0.4031214148141987
0.7106000992046827 0.5352448069682201
0.9952155206055172 0.6709546399984748
0.720177098911014 0.9736628764402143
0.3366867537056421 0.9693143322674524
0.8748052737166839 0.8994075085401548
0.9561594431034519 0.2221007860691361
0.9277207308875179 0.4901539930141304
0.9645108828911904 0.3715380310739215
0.3559335029803987 0.03357237327148763
0.9905554469011983 0.2550136552005819
0.134941060044847 0.9183577828870726
0.3242442774449463 0.2098666384406143
0.5957323235803758 0.4968279793590719
0.3975517717448936 0.7936631185725542
0.4744230240214833 0.3642890795645037
0.7883121255304246 0.4810593514773372
0.8090313501029538 0.3186725222201801
0.965875112362391 0.1951825237390768
0.2245627080613908 0.5160195117885035
0.7810232717231693 0.2396749215496702
0.1315632229039973 0.8284158737556695
0.02021435915538503 0.5408644580674836
0.5462353089393237 0.1925984129939315
0.7983538520163996 0.2802720178019342
0.7495337326328435 0.8570157924565741
0.8140548926297592 0.2899886632008927
0.1713985188316522 0.8357503493971061
0.7110528018651675 0.9042780849479783
0.5621122389258425 0.4810481132139994
0.4587038518122579 0.1426669846667835
0.2982367711350704 0.05252071384240286
0.0753931177321245 0.5639306253744794
0.5042889808984125 0.3272176378053293
0.8313259141172487 0.6064293227052466
0.5235132034979071 0.4290842057023078
0.2940559428148027 0.9875769550101317
0.2983450134368938 0.07928430559639471
0.4618319411551302 0.351010637426181
0.4670375350315819 0.558964293932513
0.1777097652982845 0.6760684846258039
0.2822210449706423 0.3768689326203178
0.8465233586957961 0.9901530228916091
0.1576321797904123 0.7483583205311273
0.3383982914289565 0.3327762712197343
0.1492923654012367 0.465441266103932
0.250582197488202 0.8801544624972982
0.1620200128921942 0.2305435921837903
0.7561847693334255 0.9932890741997011
0.6606871797530307 0.1891490746686211
0.3602476873922152 0.4520478699456229
0.6872545169231592 0.4525639361214287
0.1574585222230808 0.8180603885421126
0.5830526454543392 0.8924841352172866
0.8348759578097424 0.3814965644453254
0.1389306045437502 0.1108531978827506
0.5847094232779591 0.6631665274336854
0.520405581734933 0.7104491562916584
0.6702481392791541 0.3964798590046941
0.525447771158165 0.04487320435844167
0.2158211039185493 0.1675308256817827
0.3560224587490612 0.3821908702998453
0.8284240752212666 0.2128701185137685
0.1660948689005723 0.1020359454311196
0.0127885356075919 0.3318811164377684
0.4684520178545757 0.4207372797764833
0.5741417806613726 0.6037287294401987
0.8479982503822915 0.6435476643932413
0.2406802984056553 0.5357077381914513
0.03852057347728938 0.4964352741163039
0.489857676697001 0.9514944134842458
0.799489829223894 0.8216589715889012
0.5849034018133629 0.4975924684920612
0.01319696079144479 0.2373631344195348
0.04459396579009284 0.824941624046108
0.4509135084531155 0.9467278009292651
0.1415297071575035 0.7936003589696561
0.0361867654866524 0.6952080626517929
0.6121810545626923 0.3457968012246281
0.4396691430280568 0.2910267786424631
0.3353541810766369 0.6855239726040737
0.2050182897216056 0.5234450976172815
0.1534042468561972 0.3287206638130535
0.7543309750110753 0.4014170565997626
0.5602092480134937 0.3773030164921492
0.05390484309419737 0.05649710586626194
0.3102715778498588 0.9975345568213548
0.103903498924199 0.5903541059306393
0.7739373811737154 0.1520633801042581
0.8465990085884032 0.4010012529067585
0.6952117539807315 0.844680411916665
0.4279109385081668 0.3998528402212161
0.4295446647742484 0.8918502019790108
0.8710027488282388 0.5828270932604442
0.740850140972486 0.5128135723916962
0.4292927165945222 0.1189140406794984
0.674458036551292 0.9936671271345385
0.2056379902380688 0.2467178487514665
0.04532730050506206 0.8061544745357945
0.6309468480661882 0.2031952922646248
0.2417238393940858 0.2547422465948143
0.1443270839704135 0.3888662403061219
0.9813091036893558 0.4334223467586447
0.8743488704821145 0.9418750207765569
0.1964697481031816 0.8752605228345812
0.6681820727543444 0.5944219022862417
0.7202574878905146 0.9520283557218637
0.8839765940755741 0.0789091870483931
0.02480281470058095 0.9626172500413032
0.3688344514145875 0.1719277108245914
0.216207300001053 0.7839119449489952
0.6640397353360006 0.8297484771773659
0.2423139103174914 0.2362985255259805
0.348753398450232 0.1689806073988364
0.05109501704163174 0.9416583035636541
0.269799188310552 0.1533778490927826
0.7207644824827412 0.5806773684467637
0.6118568558101071 0.6306645890866401
0.2114118526577459 0.992995382129055
0.08040714087714694 0.01479859883359732
0.4427342723816646 0.1702230000866378
0.1226462548045322 0.6222436867739118
0.9968948150098705 0.4117059711829938
0.1785856906943283 0.5634959479839897
0.5251520816266593 0.8496671674522513
0.4937443585648147 0.5644646507662083
0.2697508911458125 0.8393179528713499
0.8027705780312713 0.3854863375134739
0.9313060513308002 0.252675219428797
0.228189129590767 0.02157788455303913
0.05726631498710676 0.10575159541093
0.8955944261353443 0.1918820766283382
0.8645400254606807 0.200369998225755
0.2994160158354767 0.8705200345623187
0.2443712149092485 0.7354456882162976
0.1677886197867045 0.3037684607848408
0.3816720904377495 0.7417297016430292
0.3117293152730826 0.2266050063911007
0.9493717845230633 0.1732850522685281
0.5447335467459513 0.5082527939332734
0.156888327305318 0.8685437808218859
0.4040597849902531 0.7108881895726428
0.4955393534770599 0.987901607692978
0.9563980349594843 0.5126919540163026
0.9733497460879069 0.109190820401218
0.1823507238825672 0.3258589913089051
0.5079077566249209 0.6591528761218014
0.8651176708139189 0.9686849702948199
0.3534338551199787 0.851116265391477
0.2758630895421713 0.2726982287053551
0.6885541683299945 0.1852236997227657
0.766148803830919 0.4822724429762889
0.5045767893243971 0.1122314456790272
0.03989562246797209 0.9385085652386667
0.5339254139067504 0.2449977247593985
0.7001824989017625 0.1350915373955407
0.1874165432650284 0.2194755267342217
0.2128166300579302 0.5301508734737466
0.1315533666717093 0.6493162445049852
0.03284002281070292 0.03781123344402508
0.4385781295742931 0.7459629696030917
0.04769014855348076 0.6339079464824171
0.1127605615674472 0.6494898190568924
0.7477633051867744 0.9666776029221817
0.6257341181259091 0.430039861003271
0.2456322428929284 0.4674820434491164
0.9440157233961856 0.290449549298043
0.8387834120096933 0.6865480355274549
0.2558557961565312 0.1253097452281552
0.4955781334259637 0.4620243671050006
0.3045230403269506 0.4812943794599161
0.1926209799960786 0.5379965713598732
0.4146785530167366 0.6407867859697566
0.4713161456290234 0.09530127082320287
0.3585003839391241 0.02356266170717608
0.7202634376890062 0.9845838787208265
0.1695732143554514 0.7498630614285214
0.3993325691203783 0.4350339217741649
0.1626888718063885 0.267343079172026
0.2968652540788971 0.2787893525305953
0.08839168196453423 0.3064318867626823
0.6530241542154933 0.7835575354570844
0.1478804401528818 0.7028915171559358
0.4987879523767539 0.01371635113479189
0.824807301626458 0.5225916829533469
0.1840552545544918 0.03509045779586364
0.6402847947630647 0.7213635973295978
0.292503780441596 0.4372421559282745
0.1806047989816246 0.1505154986884292
0.06207145362109567 0.509487027062512
0.07305222411986252 0.03232009237805389
0.6107654730004876 0.6893133877586511
0.2474492021538188 0.918898081434167
0.9400575369699539 0.528518048565939
0.4131348787348996 0.03467188168639815
0.2693073691526929 0.5927212490717388
0.4815901978809831 0.8320423207207132
0.4017868202414406 0.4243426454725164
0.1048256303586175 0.4617371881898683
0.2582307465038516 0.7572533171124858
0.5148440425254691 0.8275742560191317
0.09212180318974329 0.3955007475344249
0.7325866559737804 0.3211751647750967
0.1219080176879915 0.6546536996058963
0.1404534721564978 0.05181542414092761
0.6992998843583825 0.8150889081440822
0.521249782627335 0.05482953630165683
0.3014477795605325 0.2079386877332692
0.7294779856677598 0.9564461782706333
0.1248104775676935 0.4229319864025015
0.8743353810659238 0.9312385613359062
0.1502278366677304 0.9757167804699792
0.5943917794746867 0.5784527738761537
0.5174232042937051 0.9069812782347472
0.07411806563482182 0.4423545112734378
0.990607161506921 0.8399687286187631
0.9592678752037916 0.6830075045072874
0.3910564507118083 0.9703933157287467
0.8916297470333565 0.4250194653909731
0.412283014920977 0.9657937675549505
0.4110718936819394 0.2641185193400698
0.4648459062869341 0.7863087236535463
0.4224430435606346 0.3507459506172375
0.8465677524793226 0.1933730578771762
0.2991186700939531 0.7148169639478452
0.908365924828786 0.523150359979787
0.04643001748378212 0.9695025700844117
0.9803671675794822 0.8201984291996525
0.4450816494526937 0.08829315368794573
0.3587363288042497 0.3316908957502996
0.445952697747535 0.2475552290936529
0.4482849966865012 0.4404496249084026
0.2767818261889544 0.943076909990236
0.4467888787869393 0.5545039698289741
0.9454969546786118 0.8741106583534458
0.1607457883668455 0.8798960671494984
0.7822403429494174 0.8780127211186184
0.01561649542113546 0.2269047464374702
0.4255899610910472 0.8179177953448163
0.4404066564302525 0.04354106301055569
0.05142297745835879 0.3729439247760625
0.2769153334189178 0.8566451926785286
0.7359898753622903 0.8147475542610418
0.02271416819963091 0.9894558436121156
0.9526133212830145 0.569900383265592
0.8556042138684994 0.9412672016959877
0.4887208123576648 0.7233046417674909
0.5082504787270333 0.4203489742757284
0.2358839428436192 0.6706897739342055
0.5354937168718962 0.2341985455848028
0.3430463288838166 0.323048868781118
0.1782359137451809 0.968736715188186
0.9386734904432861 0.902660817694671
0.4011098862220516 0.3310447858614777
0.6975515094542822 0.3927770316142807
0.8667161265641804 0.5467278555565799
0.8989407023518839 0.5270781768873842
0.1048998819300271 0.8028796212223046
0.1880502801714753 0.1427437131889498
0.09437179411996599 0.1615833192921794
0.9433281143790408 0.6046260776811195
0.3823931917394173 0.6086290101719829
0.5243091091812346 0.1947026832521898
0.3157705845300139 0.8508555157837187
0.374438872676401 0.819046848192448
0.3453078692733413 0.03541248845188155
0.2952111004476105 0.6316147107237376
0.5245038523610346 0.7413226019218333
0.1005757006946049 0.1145152178896114
0.05516549647961281 0.0444425911375505
0.331814786073848 0.3071599278812741
0.04749032904125352 0.54778731041367
0.7743947966599227 0.0977420973721141
0.8030273731265819 0.07239229082815238
0.5548740392667625 0.4886313742888784
0.9587838281602973 0.8373369641625062
0.2313484127849358 0.9411323332278411
0.1729643466986717 0.7380147437539836
0.01169958682766402 0.03430479861290648
0.1539658041799289 0.9176298562991118
0.06733430349979554 0.3790288178951492
0.6897285418986544 0.6379473891820482
0.8553361870967171 0.9201825136875867
0.9589105719767037 0.8184843849268366
0.3176045170822132 0.7198651625643544
0.3733848751358072 0.4261238609611077
0.03620790742869639 0.5239792549385033
0.8106491978002479 0.6843862743252864
0.3739588467348345 0.9599667126655888
0.228206446650985 0.5947083424779767
0.5022939110458469 0.1919132760798255
0.8430346908015285 0.7563907034873106
0.7867894381895757 0.6405509734149216
0.2943557546464825 0.2683051780764883
0.286833354989568 0.05157539434180022
0.05675895783822904 0.5531433266337261
0.6490996173543774 0.2953384458581635
0.9146770122812098 0.2188944444204367
0.3965323564538972 0.7655060698594267
0.1723960286073266 0.7997902504069275
0.3952756541174636 0.6648837104356204
0.2474942493247728 0.3142681996769215
0.8053130489511311 0.4879981720990811
0.1039023451782839 0.6333404647074561
0.7449085660807466 0.8084933639731938
0.4997733329755067 0.7247709146574748
0.2139422118758527 0.9540657655308911
0.131035744462317 0.6808243339443553
0.8017203345648565 0.6290286579664074
0.09354296134893915 0.3840617450666215
0.4525930763139266 0.6350123406503375
0.2184232794933968 0.905128840716642
0.4863769536779341 0.741829679248965
0.9354303927344403 0.1408280676259297
0.05378243751979211 0.2636751474821689
0.218839665962668 0.4705515426081022
0.7755183552772446 0.7455540696313669
0.3026617125754463 0.2616612458474382
0.3761433581210988 0.3611827758124933
0.3040557620101135 0.04389472493316045
0.587514182502854 0.2635003100318671
0.5275540763728358 0.2874349657545401
0.6654007122808937 0.2379059712989194
0.8487752263679837 0.2399230786937482
0.9251518046425529 0.7816520908072966
0.9587297525696181 0.5228530529889912
0.7404329646018271 0.608696979871967
0.786773292824317 0.2987620267466791
0.9263376588831317 0.4449892794764334
0.7296736523871832 0.9453327465456131
0.183043025126121 0.8022257954854861
0.5737039267464653 0.1827438236511103
0.9627109157081291 0.6940032039797842
0.2639731159292522 0.3353690464601544
0.05901613569758752 0.1897118962300649
0.1743814736290102 0.3798772292387593
0.8773533686240396 0.6381536138612344
0.7781878761549067 0.6605518180235282
0.2170712160886128 0.7364519779671154
0.9685452601831572 0.8571237813670755
0.2062674109954574 0.8794194136765476
0.5481469267152563 0.7104540998916797
0.1723246078583816 0.3625847779161041
0.06453039791269467 0.2785010317101114
0.6301063395673564 0.9680850384212685
0.07569754230010661 0.3834267702371377
0.572520676541329 0.5759126278042778
0.7953661731109822 0.8383674148766719
0.7640472329267333 0.6247226843840289
0.2809897984660705 0.8148595615272071
0.3358975821828827 0.7876650646749491
0.2257392363442032 0.8263043892516796
0.5949303841901563 0.1101161024445613
0.6058107968674619 0.2653058589505693
0.9170275417000613 0.4665365592441554
0.7024399621603862 0.9970424604059188
0.8676458823379276 0.2184515508023138
0.6753431042169367 0.2333089483134387
0.4535010146430088 0.06765023942553709
0.4288710147175433 0.6848149785313571
0.2090299172107127 0.4649140175897341
0.02880957277832652 0.2519707914190452
0.7339975707991058 0.2351566867280971
0.4738575971833466 0.8624888066094463
0.04970894652524863 0.8716866298010549
0.554260249675286 0.8750031434625367
0.1736490376163816 0.9264996734859049
0.2990479402295223 0.2428737938549412
0.005056735543678594 0.7657044733914544
0.977608184114152 0.7732329366865119
0.06283495654902099 0.3979900665393766
0.7134667392453907 0.2355150689477275
0.3246545152475249 0.1369814057427134
0.6597629482142402 0.1999345145401596
0.4178559794640845 0.7270848093664332
0.8605191655367658 0.7499383230113241
0.1668359509930029 0.4941431972057176
0.7212092321416019 0.3378932238501429
0.6257809146051875 0.8084205885286075
0.9244466266746354 0.4147223853746515
0.9578630309090435 0.3254686087737594
0.1024167115229825 0.5476985658299763
0.9825937035691633 0.8869105180036368
0.7471092975005929 0.09153409550473869
0.3955348267838002 0.9241280632046509
0.4594840905245599 0.9072731641985307
0.0959026200424242 0.9911127451199113
0.9466024791947895 0.6837577462966176
0.7348931125592324 0.6519697778626029
0.5327587897554806 0.5229990056276008
0.4725334706477781 0.2772150932041311
0.7179366044480745 0.2569298269808102
0.5275351911224476 0.1293801194983906
0.8200411976709652 0.4590469295157488
0.3051740105114433 0.6269100377999131
0.7788884461071821 0.6885220877377166
0.07141954610575811 0.3154253218669235
0.8797311556558448 0.2750916790980765
0.5639112692748623 0.5541658487173127
0.8027909736415286 0.147325234757637
0.2846243609411948 0.2362249755538402
0.197411525359688 0.02302676639748873
0.2471397995078336 0.7941815439854645
0.8979462664582746 0.4755159870516105
0.9763487749886302 0.2306943811593208
0.8764220797252789 0.7366195552263156
0.7801069653891253 0.345461106484608
0.51066868643145 0.3814040797979706
0.5570814683040992 0.9131696707465574
0.6415076267246022 0.08130451209955804
0.3814847249918526 0.6395963962884632
0.8284809136895344 0.6905536039444035
0.01960452306157365 0.05419343197501782
0.9481864130993054 0.1835898508224079
0.009047788498732416 0.7268621668591148
0.5492790351138218 0.9042475387096631
0.7499969843043077 0.4407243303717253
0.87872483225966 0.6743160805675995
0.1685090702984411 0.5140595746087939
0.7447060824463283 0.4048326413413152
0.6200839518061022 0.9409342488297392
0.07596101113376051 0.6170513070474133
0.7147942228904107 0.4132521286853962
0.2831254783862823 0.3441342153624569
0.413892200369594 0.7578968786841275
0.5561126613596397 0.7631842752386129
0.1679080745318534 0.567029173106284
0.9498877823420501 0.3827199271719227
0.8897232707651679 0.2781266415408792
0.5241058227528714 0.3708365924385501
0.6883472311694075 0.4216999218148333
0.01277571288565764 0.3848066374196293
0.9171949250516114 0.6099662624717322
0.4675133161484377 0.2407356962174563
0.8197538191637804 0.8543791724226085
0.5890108197329353 0.1541761368271393
0.8856843807144763 0.4070898735104973
0.5481853701553701 0.4634913870730704
0.2643132931836623 0.8014322957499511
0.2560228627816527 0.6299378970698837
0.8193364521297829 0.2993447151092138
0.4153879873310587 0.1445589838612138
0.6309903160032966 0.3575345138505369
0.338742717800559 0.3496683899453251
0.5594668666977162 0.8647211048432808
0.5249627606816952 0.8010772450923803
0.3829702221409236 0.6787665011008448
0.7144925123829809 0.0341480130688636
0.2937218186230898 0.02464049607279134
0.5961712673415154 0.7558778338719228
0.04433552494017395 0.454598620285695
0.609573259031804 0.3644376589083234
0.3508821816659654 0.7001354954114501
0.03121710333129053 0.2904916807097486
0.08219133140803184 0.315531477543974
0.7036413367121143 0.8622876260386373
0.6797979200111541 0.6414384979290945
0.692908979744923 0.7410839695135735
0.8346246831956408 0.9098203354748793
0.2858078258305962 0.3134897210471321
0.06460631849118492 0.4459540476971948
0.3624152284636705 0.42099142851009
0.9142622808738912 0.3393279990256379
0.3773368087177443 0.1442248339547638
0.365822010869627 0.2801583303057605
0.903137149610643 0.8846946606713129
0.6531591306866427 0.4384185323664822
0.8308274288069822 0.4580109073409284
0.08284572755141252 0.202793476917388
0.2958369322749133 0.3175590336436358
0.3016612821881764 0.3455037621340724
0.856709257498331 0.3433794319629646
0.5708429302347441 0.927201868162747
0.9538464733501653 0.8087037006867096
0.1853105573942942 0.7739496812111413
0.5431800096260113 0.856907916183953
0.8173314917366158 0.7898837998429169
0.8212301102296584 0.4117875961870125
0.2844062790053352 0.1623753882284783
0.1658670773415711 0.2208145193074604
0.7114011446903434 0.09411377302027871
0.7986297068077794 0.3673962948317517
0.1792060097023895 0.754341610377124
0.3293158765551303 0.5802832834766891
0.6340147853678297 0.182526024155219
0.7118637087059915 0.001766960341417147
0.4413313688203609 0.2808087166819626
0.9916753666219165 0.9716074371600343
0.9669937511445781 0.2257266513972833
0.6893987871250619 0.9038646118517674
0.8425542297063638 0.06567540455607367
0.2286677326633751 0.3674369635536502
0.9676574554495092 0.9874095658061012
0.6742740690906631 0.4066635829059962
0.663621230643751 0.07503781707105407
0.6519598755500658 0.183265319177135
0.7316759896877549 0.466446569289579
0.400459772850004 0.9515494711998814
0.5894735002835249 0.4408370685764854
0.246194059961919 0.2082727769127471
0.08375661062162675 0.5149955764909003
0.644131494136811 0.2575981146708669
0.2410188389558818 0.5038898932110112
0.13863063512265 0.8213667327873213
0.4699653128264512 0.7495945984112468
0.9188242325538558 0.8237298149465307
0.9167130411746066 0.6205625914236498
0.4187347414429776 0.9823079454132079
0.8613883461540153 0.6296189073581286
0.4700975022619144 0.9111701248961281
0.2464643055949629 0.5951294744201571
0.5369599465632974 0.4902012826230789
0.7946933944015265 0.8648168070144197
0.4234945264787311 0.2769008862981612
0.9306286649913166 0.2152183407340088
0.1945996757897022 0.2641621798769592
0.1322069371330384 0.8386341886522078
0.4644560541854117 0.1743578571527512
0.1388648964667781 0.7835121197494166
0.9786625913481559 0.3073401924174883
0.6168006163734833 0.01411391694877166
0.4109735709689569 0.1634340546288118
0.4621836447488527 0.2788904092851707
0.3561724183462054 0.7182484253375051
0.3432659299936575 0.545231224479347
0.1578250854798804 0.8472181826480356
0.6310945972040223 0.7701794385503515
0.4467255582315252 0.6036220676493443
0.9351720622364296 0.1147486556735551
0.1861749567169613 0.1318554743119195
0.3322838744178086 0.04843362190721217
0.8950897964927169 0.4973856495744661
0.9650896298926348 0.4196236935545629
0.1054437999607193 0.2984707633370585
0.9002625143256828 0.007244908277955425
0.2731018311416618 0.3008026123913002
0.1338196444738621 0.5308919858266441
0.605448418807869 0.57962769209638
0.5951431673770882 0.1831985828585285
0.8649748729999294 0.915172166374703
0.8282741374418155 0.9894388590891668
0.1582890744491798 0.4039001643616238
0.6502827225573269 0.579299318231975
0.5535061690805623 0.3074127075662494
0.07918496549327804 0.8606834536211357
0.9166429387424733 0.1480523670463706
0.1508008172687378 0.3562384973115335
0.8458661702049526 0.01201187146105535
0.6204487175076735 0.9865700990164841
0.03168953629556927 0.003980135966788512
0.8245152406516457 0.3832943677393585
0.598292299301 0.8041802519155751
0.5583812286113142 0.6377719149526487
0.93563517681507 0.7638888027385218
0.09920446036290292 0.8223062479936988
0.4699771126999469 0.1409074332127125
0.1413971148923872 0.9816917750918697
0.5920191780418514 0.6553479207214613
0.4863845832584456 0.08488888317007987
0.01527105763131334 0.1010397098707102
0.7273252849386886 0.8317686395610708
0.04769344464467739 0.7129782867027619
0.8443595276940211 0.3823818701793784
0.3182373814853582 0.746933458001682
0.1235675588155757 0.5120746331209509
0.4436775308834899 0.6415550243620519
0.04756640011914959 0.4333704641261594
0.2879439224907065 0.03355746704160217
0.7823550415115947 0.7072534747191473
0.4637224780119903 0.5879993492437514
0.8636310451677132 0.02274612475903608
0.9363234943856337 0.7817219489411464
0.8674234947657945 0.6895753420949974
0.2970128886852316 0.5990912634580778
0.8339165454702591 0.6252014850564602
0.6465652431754646 0.2363901140775406
0.1239932474583813 0.3206724021002798
0.6110387441021881 0.04135909991374587
0.8352673278821705 0.9297899165920837
0.4653620061571569 0.2689290130279583
0.04775155029739079 0.6119889808959688
0.5909943601556458 0.2308375282184357
0.918032514769255 0.2782326139513754
0.4770173799063073 0.4662440874795704
0.08934388790438905 0.8985284517178783
0.1340536176180547 0.8972491405930404
0.4202023324414055 0.6138879154243909
0.8897287507552516 0.2405330693106781
0.2641270791464816 0.6562885804643078
0.6982501723927177 0.3356854298881809
0.5517439873049658 0.3712049136536658
0.9751442461003033 0.2793571727017533
0.1040600276448552 0.6010276143115867
0.6090493132744277 0.6500869126363945
0.9807887109552381 0.5967762955390393
0.8366054264756224 0.1453867627203352
0.1534330261707723 0.5513224758243467
0.9001051616064927 0.4427892115017898
0.5338494369341259 0.1380854574769537
0.9452756194972082 0.06786682953617273
0.03622480271607732 0.6663224151996293
0.7813321135634513 0.002043501928567655
0.2050063128331534 0.2651027537980227
0.004570207017266185 0.08771948785143988
0.7383502470785676 0.9941116842010304
0.3866292360216242 0.7266953758076617
0.704382708407072 0.665126626418609
0.7615500180860932 0.3463236384033678
0.5683108965184198 0.4430619552685204
0.2005195809462388 0.4275486661443511
0.5103923464360098 0.5716638308966094
0.4639064924033299 0.8271966116173386
0.2304555637405722 0.2176363074568742
0.08060596223341314 0.7507195412782918
0.2075144205208123 0.5697022447160915
0.510165647248613 0.6698575905695169
0.7513434245302636 0.5117425725963498
0.4716294299823221 0.2231841978625402
0.2094962770803453 0.4108609840891208
0.400309330508645 0.8464632604426646
0.002257945930173929 0.2903159094769738
0.8107945019362247 0.1537809783057037
0.9287658132849275 0.4258926778767541
0.2907195566037416 0.8113309482829949
0.8686550089779327 0.32365257723493
0.4300315789088184 0.4121785670436044
0.06804625904269521 0.4250826555616269
0.6183800810375457 0.5165005689280897
0.03392916500324691 0.2309772469290388
0.6552330151129394 0.929510124871346
0.1405977013272105 0.3695985384679473
0.316120936577207 0.8724885694689686
0.6012285729488138 0.3697610730309904
0.8840186740161594 0.9050725616284562
0.2601431059285045 0.9081522237528853
0.542464655768322 0.9888214182114455
0.4659290332822084 0.8546197514794311
0.3322981320017566 0.5984094764526268
0.9936604933698918 0.2832395074063599
0.6704600105958259 0.8022772255157957
0.3197096673767046 0.06161978000370654
0.2674275021407969 0.4664733455655348
0.1335273098010938 0.3920029840642667
0.5365030956992519 0.4780025511228433
0.3498186567259217 0.2564692655323042
0.8408268345530755 0.2790221949664278
0.4428750394100164 0.755877681096219
0.7910714356182382 0.1955341996623318
0.5843788724299284 0.7018886902768064
0.4126978342989854 0.3871876875114825
0.4772715531493399 0.5572476611019607
0.4391211542206446 0.9085604568072712
0.1474206778883921 0.03495581856786151
0.5664365434825355 0.5427054387311876
0.1513736907123532 0.2665998414988562
0.01573154159791987 0.6691208311876212
0.3531946525216254 0.414485010919785
0.1603722631590951 0.2848500305198168
0.6599871073077741 0.103370791045915
0.8317768985920031 0.4111397356434138
0.2327877402098332 0.5199270203176104
0.4358874207566991 0.7917609833095783
0.08442682458369699 0.5476417521416036
0.1283758733598959 0.4494058657779881
0.4372537924059388 0.8517811201676146
0.3848502663590558 0.9230566909969198
0.9397542388145534 0.2454719442261937
0.4373233245075335 0.1275712288601736
0.1223471000736798 0.4336265648309094
0.6092521585125161 0.8310443506575736
0.7687195027292334 0.3904747716910193
0.3517404574994892 0.1802046539138584
0.1278400535958103 0.9450453586443545
0.3131178696970387 0.4180780696795402
0.4494694737598873 0.5650529369553913
0.09674020626737073 0.2585539214825299
0.7674249414345519 0.8514815096119721
0.7084035610325461 0.1538184782555499
0.6842449521712636 0.2394476390632156
0.8113778994308436 0.09956332223644161
0.08498264742141733 0.1023756081662015
0.3578850894108498 0.07796310283495167
0.01444610159836518 0.4682431419546205
0.5730912101394701 0.1637092809568108
0.01762859383660054 0.1672977154627392
0.5529307759807708 0.554658450125436
0.1902653023455176 0.1918986661159547
0.4672611004447332 0.9818477177113232
0.6235628987304487 0.1551096689609506
0.8189701513493258 0.6360046006561377
0.646411956894456 0.7011434159497637
0.2048098777781635 0.137466814613099
0.2835682030202159 0.9689346051942281
0.1159372520756186 0.8964830266009052
0.005516296200013073 0.1074914937809143
0.1684834996677082 0.2396560854389376
0.1484267898662859 0.3053570911784858
0.7377314414220338 0.541809581544977
0.8397287524915407 0.4986125146057392
0.5158189731374975 0.3015053073799616
0.3419122148659522 0.2629877492578482
0.3893341341657532 0.8624473593025371
0.9560194294970553 0.4842787215165703
0.7444587938592856 0.4570659063252868
0.3320842312758001 0.1817490781999031
0.008340104536870003 0.7944304839399948
0.4789127204478972 0.8420972837633124
0.4984674006321347 0.1030720328262642
0.6096172276795352 0.3150000149712727
0.9450718914659332 0.6150156355577603
0.9297616449487277 0.5929009928809776
0.3604477283847033 0.1228182655161668
0.5554473694318628 0.5830001637701815
0.3496226430995987 0.4672927279833853
0.9984460653913094 0.6609594552685489
0.002513080456262713 0.8033523556221966
0.1236658473151049 0.2728545730373079
0.3707305496570452 0.8725808769031532
0.4946176317405268 0.3248725740170986
0.6639800547864227 0.1249555011516222
0.743413515692535 0.2729161293168247
0.4801468540090419 0.4765775417366546
0.4650958698058699 0.4927971784347934
0.4811582099245258 0.6602352067280115
0.5382085785550964 0.6689486006492568
0.1016384147793494 0.3912730605527525
0.120853247657685 0.8433987753296606
0.5745763891607393 0.8998998009523244
0.7116790628837917 0.9225170305695893
0.6200119836603821 0.2179199008427982
0.02844055946714458 0.7317319997657898
0.03208411653706381 0.1428112399637765
0.3047125209122954 0.1898273517073349
0.6832351431492668 0.9659933676455578
0.883788472577685 0.2565571279922913
0.2767195495021672 0.1255819807565951
0.6049085547074222 0.1635039268094715
0.2265019203130765 0.398413790599838
0.600286919311841 0.04089417935388441
0.1707315462500332 0.1457850235881383
0.568429304162025 0.7169821865920809
0.4246260931405318 0.02020638907725868
0.1633902573092018 0.185342245293373
0.6955965523367298 0.6939721362739851
0.8868564866309246 0.7775880018683946
0.4494600707113272 0.9691556021894197
0.09230975365344321 0.1225181906467964
0.2588624082422562 0.05956568650664527
0.1408888862591537 0.4851589792815211
0.7467267829250347 0.1350676210249066
0.4720352777229687 0.166900289471677
0.3836036411916193 0.04997234776578702
0.6418979306690175 0.6834029374395559
0.6254805133455739 0.2560992021270997
0.446841163845572 0.4041871725768841
0.6000312320020585 0.00462601129069378
0.978433389001881 0.4876236532310475
0.9093141153380128 0.3899736083547514
0.9126298239578071 0.02506706848946399
0.72980576241113 0.4472838784711914
0.1026491367903751 0.1253610295066269
0.5116365119025668 0.07436283909484909
0.9268083158253978 0.5829696730049616
0.1590255661566854 0.212271640959652
0.9978508945246242 0.7267314319440005
0.0918292062799492 0.9587258124927915
0.3933920459226066 0.7161937984651565
0.07915811864041203 0.8805681827399091
0.09520398322900582 0.3721452240818796
0.1937164584835963 0.4987891384156172
0.9214254358564419 0.8949968986268466
0.840786373266409 0.2599286250768447
0.2572584137783062 0.9175062108371903
0.4248332751683169 0.1757970215125872
0.9041750771705305 0.08756643603384906
0.554773717534173 0.8382233315330809
0.2572295568761782 0.7235653777301809
0.5065759095405841 0.7918824066110088
0.1926102033012337 0.7656224200926092
0.8060407411257658 0.7642874458998518
0.3629191717218853 0.9970018712915378
0.6786994898870843 0.784574950970428
0.6192031418582746 0.0980638842808145
0.9411304605204973 0.3004410977092453
0.7037747004818924 0.01866880661549701
0.2516975907968919 0.6130064007760441
0.5526181061196952 0.7894689031083547
0.6970905879612953 0.4986533268664535
0.5383520993821946 0.01536803940929195
0.2137059204583816 0.2951708047599405
0.2337115316274982 0.6916146955471087
0.4063132130117939 0.3222982397536199
0.8143716592004222 0.5992317017280708
0.9137097578895351 0.7315159623017633
0.0408651923132724 0.8893054765289251
0.6837204643651298 0.09169015352787034
0.8006748296893533 0.5361582006440576
0.109648578295398 0.7455084266648938
0.459128294434908 0.2601652722090635
0.7942158276627883 0.06660500582564415
0.6702291919417485 0.1841979665060251
0.6057759291692963 0.0319081961195378
0.6296565755558737 0.7980821381022847
0.0570612463354799 0.6172063505360483
0.3535187183778342 0.6284102999597679
0.04961747228252458 0.2073304728854637
0.8931074026438784 0.1343605220027037
0.2147580423328548 0.8728402750316955
0.09471131363047081 0.6064571580895618
0.9972701926005746 0.2991108397918879
0.3207068411039266 0.3368325940236823
0.4728334864507645 0.8058359726251063
0.8258760967529858 0.807579338879349
0.6738177725820137 0.6229601626214508
0.101956533001882 0.2693431049284089
0.7016960097276291 0.4410987418456607
0.5726965530115198 0.7378691151675832
0.3577382653246772 0.4739331666342692
0.2863915061690938 0.9225308131141584
0.7044114118229241 0.3843056376878862
0.637379270487983 0.3930061333735959
0.4176320996891963 0.9926553595275154
0.5411556046741508 0.5717382260091669
0.7715083650358262 0.3725674588256596
0.5218298323445248 0.7211968790962648
0.3173430266362361 0.4000661945112708
0.1550801734993331 0.5321732771740718
0.4811297122263702 0.6493661623167404
0.3971101198774957 0.2860414593487972
0.330821584721959 0.4450679951121447
0.5374780887526069 0.5901458210953461
0.02577269571570396 0.9124542394264039
0.6045604678169829 0.7071146119793863
0.1441673713294867 0.2249929519734606
0.4086026132124695 0.5998050007173831
0.2852514324875722 0.7266594527586557
0.6479492562428321 0.3368265187741959
0.6124861292446951 0.4587222469197563
0.9217949857604421 0.1912939455924516
0.5019908951015852 0.265733277466658
0.06493894099437056 0.6855652895886468
0.6729743347384576 0.07780596113174428
0.9842605558419575 0.5092766815474847
0.9840456768379162 0.9646377349633314
0.5319078880315536 0.4559417387409524
0.2486630033472602 0.8580901588124631
0.3405551818243774 0.200555200975684
0.9099071389713689 0.5886977485755974
0.7079048109605874 0.3654315308662265
0.2625466888031255 0.08830618848675192
0.63999437178524 0.4668512389218962
0.2343933043472396 0.4857864652545932
0.915284706576213 0.408042048704941
0.8582302278845367 0.8663596790834572
0.8458255071833397 0.03443476916937456
0.9942007926983677 0.5491331714449276
0.3629774020707902 0.9780223312951573
0.8879325930404369 0.1000371599615301
0.1444325923742949 0.153666354204312
0.8914544029448839 0.2501323477010572
0.4129185799959229 0.9003421701066846
0.2845250588257732 0.1995215372736574
0.02338997512521421 0.4622157694928224
0.241312765755848 0.08645269484142748
0.5795087477177392 0.5184850451188868
0.4784070763488638 0.9668154008969605
0.4471663664383422 0.6838447608463727
0.298025376184931 0.4460221438807208
0.7917647571778424 0.4336058434932261
0.5138392382308379 0.5896978299740876
0.4027949323656438 0.5678995263721842
0.1908671694895535 0.07251802120161822
0.3098797295901209 0.8020302231074184
0.5281837983833608 0.9058476547654074
0.3738061347646537 0.9775751996770194
0.7043491571435381 0.3145338610097178
0.004092139950853372 0.4192862921411777
0.7752515941416463 0.9622100175757957
0.7476737960456816 0.8751060644192915
0.4407773838018944 0.4130564378655611
0.1955839316954021 0.3000987647720098
0.315590033109281 0.5912864055819497
0.6259030255198591 0.5402211272644578
0.8622543823201354 0.4371838415779421
0.575034281751075 0.2893396449734526
0.5682176481431578 0.9165206534278035
0.4444258128393493 0.5440433861378206
0.3006126351306683 0.2259542097049613
0.5531789084807406 0.07027331151064782
0.4533744914271453 0.8671349274342861
0.01120200936740315 0.01315270543735848
0.4266935386074467 0.998868490604693
0.4609185349339002 0.09601019825359744
0.03354014531227479 0.409726020550167
0.9205181406202347 0.9479780094127452
0.4726201552636819 0.9406752492706775
0.6700533025022645 0.5843941762023183
0.8512421880619617 0.4379259953542756
0.2663697475260878 0.4482278267460421
0.346974694900227 0.6712116190765154
0.4508391320200888 0.5080880767309062
0.6298527061682562 0.2135942185611096
0.9037584403330988 0.7318452106069826
0.4708056640030468 0.4392004802318405
0.6651114071297107 0.5018975299433036
0.2730063355898083 0.3818905389421988
0.6196196296365345 0.8614027847423139
0.106876928016468 0.9014725971195556
0.8570858274419516 0.8561483802324643
0.7541931763528668 0.1837773514985561
0.2543959923967667 0.3926915862070868
0.5728066134750235 0.03160339712602532
0.5540509025479424 0.8937268683522411
0.9215748616642545 0.6538162376067206
0.08535090095036034 0.6118226887546648
0.3968160734475318 0.5853433261140515
0.8893526234136067 0.4688686638492313
0.6967812505929882 0.2020171336801491
0.2897638171562003 0.09788838424913099
0.03900665053440295 0.8341534580606502
0.8093583355253872 0.2622382765678929
0.5691508367345524 0.2613479803932829
0.08515827201561822 0.5905227070613458
0.5721126025456011 0.4807312593477916
0.2250928305061368 0.9673873310986171
0.02157017917702086 0.9412104944346734
0.2008723631809866 0.3206179000028851
0.8631970406707024 0.6025700171277599
0.2991682539724166 0.9242463863255744
0.6200226104681613 0.4208239132366537
0.8942817905663383 0.5982141584197519
0.7549488873732167 0.1623272710157338
0.5621518375159608 0.5135839117679725
0.7538214539997232 0.792664915962436
0.584636388327293 0.3476627928322382
0.185595845321718 0.006156280045595751
0.2762020155317346 0.7666508849151408
0.2988898129464471 0.679320346142351
0.9940246430983285 0.1949433505357671
0.9922796868709653 0.6238212840937462
0.3852316336897308 0.3686260697546184
0.6417403967598126 0.401950161646599
0.1493633607953965 0.7860417391694264
0.465939433078318 0.4484504534385748
0.4094874473583516 0.2126709475756881
0.06634933773312102 0.491799035244273
0.9086784974174235 0.1777260629033374
0.5707967847971547 0.3213979541721766
0.02086737130729079 0.08272127396601531
0.04455197889526367 0.9210591307074051
0.6745859929624776 0.4356814119851644
0.4266488386765447 0.5471914501150267
0.03331513945259092 0.8626152104470055
0.07338899103037182 0.04323248246514769
0.5139431037208435 0.5439733385207034
0.7744476510410899 0.1197352992037836
0.7872051589241401 0.3962111946229684
0.2488522523969581 0.04072886252211334
0.7115016512477085 0.7676387113671965
0.5758667341439225 0.8190800139301522
0.8599982083315322 0.2385981816903637
0.2558992054791789 0.4663336462107927
0.2010315446327383 0.7980471457031082
0.8894209344299158 0.8261589834743315
0.4782152104311068 0.33771945281989
0.3195143885003869 0.2465443915112783
0.005744506056482753 0.1812536062543088
0.1655765549182296 0.5342112057318196
0.2386334254746721 0.1044117880252307
0.3876242073217532 0.7491946006724665
0.6369434937626888 0.5415010286674106
0.1992178561428285 0.7364616838077768
0.5661634742313045 0.8388158350329374
0.1729697018387601 0.1664342254019272
0.9018461245807171 0.9692858208979325
0.9003722340210893 0.7490129533478257
0.05207438911130017 0.1967786554200813
0.3522002957981595 0.1074700237483023
0.6543893352975095 0.502921533395246
0.767294907386093 0.5199606770213907
0.6937031995447538 0.8769124224172578
0.2229090124974844 0.01180466715248999
0.5182176487154966 0.8401518299190625
0.4563403694301925 0.3686661400404312
0.003781925683986799 0.9445032461815531
0.6045201936802634 0.2761643831425689
0.482267714096214 0.7319371527145671
0.1069074690407662 0.006582503013564039
0.4902075716242277 0.5268777982055515
0.390751873626367 0.686192549807267
0.8746184590564705 0.6565597227504714
0.1905392075311904 0.432495176035004
0.1252780135734414 0.1933065128742274
0.5947184280644362 0.2807388295872487
0.2917337846440913 0.7736576578564891
0.4762478344392812 0.9881908200757623
0.2802501262360551 0.5269260339528857
0.8732335034567724 0.2944560141359632
0.14602036005466 0.02425479497166353
0.8098747326648106 0.9880135472190651
0.7547860389513824 0.903416421376219
0.6796870572781121 0.7955843582064085
0.7558357645482641 0.8353335455120466
0.8842360022820279 0.894388331823703
0.9883772244827459 0.7740469186114923
0.2678922848365914 0.9161959794716941
0.4052341111834888 0.3588422755784537
0.3697892543326209 0.5366228550493377
0.1106143230599397 0.8464263960591878
0.414563868997017 0.4247532580341046
0.2887109942185573 0.9781501702253879
0.5780207658029506 0.1043660097158368
0.5644673026583491 0.8735390222565154
0.762181791668175 0.911254056020535
0.3309647928006998 0.1709705244550735
0.1167462576675865 0.9292706300160934
0.0905768839510685 0.9480719971090339
0.06606808460150834 0.8255952733981097
0.558319830634008 0.5347307022891513
0.2910113989436108 0.06083642524383068
0.4690860059709613 0.04207236951676342
0.8885335056821351 0.7889974609514381
0.7895390851369056 0.8190136946649463
0.4832295536787283 0.3588861418465971
0.6068209115084156 0.8492961537392826
0.3044480116161935 0.9325553387559804
0.7541193788954782 0.7827573136426326
0.9957014038214947 0.2724809866239183
0.4118814000470897 0.3770793047991124
0.4540222278638578 0.4898380488414691
0.07450712720763042 0.7227370502458396
0.1178375619998417 0.02193654244739612
0.8955950952845683 0.1527867222771487
0.6878728620857726 0.1960999790400088
0.4454951094621212 0.0009233556132426624
0.4209774218649753 0.4513302380193179
0.6329750253476921 0.7129815782559744
0.7330295700651074 0.7662066357321077
0.9214165878767407 0.7521414671281061
0.412980294032406 0.4707744124057259
0.2273652754408482 0.6214852422472715
0.6666636208499472 0.6050794399008952
0.128691664802536 0.7430612435290527
0.8650445458286576 0.9469504058582082
0.491899335764047 0.8683177181412108
0.6292101313463089 0.09908089982850109
0.7709562184010208 0.350933510869452
0.8356007753030724 0.3501725211464786
0.2683020507508059 0.542858014234893
0.3370764714776585 0.007300779526408385
0.8312827708412677 0.2329279303311972
0.6640504309340516 0.04731254095459
0.1357450752048857 0.9288544257774236
0.6680840064241313 0.8868670199432915
0.6990754731146379 0.1582806512050364
0.8937555061805115 0.5656087996852148
0.1646974368671109 0.7303647998591324
0.4928538760553308 0.8271867958277912
0.5808504521670265 0.4607512308674733
0.3790583631911315 0.7707576877941766
0.7687762543886982 0.9216765722196244
0.3558876562163927 0.140871664007826
0.09469915978632021 0.6278736920708804
0.02975240071678565 0.795970401475105
0.2960972504160134 0.185058370283967
0.7275245007669633 0.9130609238283662
0.8196221278249224 0.9507114374624885
0.1228221303139127 0.6113563430298411
0.6159243114141426 0.7820401816657376
0.04367049220507679 0.1278654270071992
0.1547028046596183 0.8068607962936976
0.1999674157992869 0.5879155779542319
0.7332064670407036 0.03253948390069301
0.2090218343088676 0.1085717194504233
0.2569145503683262 0.1900652688162362
0.848912766602281 0.7343582572232206
0.2712334032239958 0.1350083891584323
0.883571171366784 0.1656366246222573
0.5640038796841456 0.6960028216943377
0.5041247822570175 0.3651657513581565
0.7336599510346543 0.8486368234592594
0.6955962822514854 0.03557739811255683
0.7603349821955029 0.3265114791786526
0.3150681880587246 0.7573661856367563
0.6929162313977987 0.616296679525224
0.2509053448739209 0.004666910384710079
0.695381531905935 0.4799659305766407
0.3291070284785672 0.7442539131348647
0.1420744797595446 0.5887558469120728
0.5582879114992298 0.7137877810730067
0.02325876141796106 0.8237772906874005
0.4912797189421456 0.9406357069487761
0.8378093359545296 0.9516915518080161
0.05552262209192232 0.5196585346784054
0.8553411337004134 0.03986215087715552
0.7160861470515344 0.2778201691339351
0.8930132634677758 0.9422491178760781
0.06243725127924254 0.1266335440985717
0.01060794550572346 0.5804006768591528
0.3244971983530268 0.8918244850838682
0.4333794347155909 0.06165434530392831
0.9955768775244739 0.3359442863569552
0.5201711830965314 0.5522444122084853
0.1877713324426182 0.6809599926008379
0.7834813406631778 0.4908324933750223
0.8552835248903596 0.006793366208616178
0.00710288400575044 0.1287316414879839
0.4326757294781023 0.8096883715057916
0.4842434922079838 0.8068376091203776
0.664376231634474 0.934408468481568
0.9029036997075293 0.07528405701968593
0.8357280607612657 0.8650408003139383
0.5447061700827805 0.3006651320268225
0.8001127009728538 0.4135866611985783
0.7834759224926213 0.114631963849401
0.9528130202174936 0.1420151202134932
0.5469554787480545 0.5630090802728928
0.542501277761996 0.5196653493235437
0.6227418038274005 0.7901235111268035
0.8132666472885886 0.1422288456252333
0.8858096061053662 0.155697205130861
0.714064069985557 0.3095232650594936
0.4687423410411197 0.5771501585051193
0.7145776950521211 0.4587546017773705
0.07430983576716116 0.7039468960758328
0.758289248896853 0.7373271506328544
0.9854489914644752 0.1076562028513716
0.5787054792402239 0.9200300026287319
0.3419072769559207 0.429350769009145
0.9858391516749686 0.8971882536730739
0.1462152599503468 0.4946333143519721
0.9477937498069078 0.6562371157315845
0.5044893050169171 0.04768355092159902
0.4443747751513838 0.6521889193151579
0.218238880799482 0.179488704709884
0.128320067752809 0.7011317419308021
0.4015382772578239 0.8037890243178796
0.4829729364567745 0.3801925071830611
0.5173529518624779 0.8878050035491586
0.3683585821899606 0.7700593596404918
0.7010246695559542 0.4030481909783448
0.1439753197694333 0.07255973316653185
0.4040725264990344 0.8147234342587208
0.5535798012585569 0.2376022489903331
0.4182617329443545 0.7984782967821806
0.5717222327302395 0.8470444078765726
0.9866873495662205 0.3721835319612442
0.7317629904689231 0.8604791719126993
0.612845861335203 0.8698347539567131
0.1041142338739875 0.06758060026988792
0.9885634257425628 0.3048307079944805
0.06548107660959973 0.2238300096630463
0.7049829904577719 0.8953712925198215
0.5668423924003164 0.1355774756844053
0.8787722563094449 0.7470751347273203
0.8329534392234751 0.05907868783160994
0.0967458479470835 0.1903015801008782
0.7843023420363392 0.5750106811174462
0.5559251545259217 0.02322975328013782
0.2346392636653732 0.3397097776903764
0.5788913934802862 0.5284135827608596
0.3353649367412093 0.894435815843123
0.6179413182907708 0.3718608463604499
0.9415475299575864 0.3528856008134785
0.01258278050828423 0.96583768725667
0.0154231277343195 0.1114700469075859
0.2687700653119904 0.6029996106048685
0.6229692149890453 0.1084617297072103
0.1719573494258318 0.9053837481802389
0.5101357408175486 0.7074753667348006
0.7767037699675604 0.4637040794871102
0.1837292945586991 0.7120367291050782
0.9421457557888602 0.1568486967698184
0.4276869623588666 0.250698014761977
0.5743996131039875 0.5493879413818216
0.3237423199452161 0.2670363419892462
0.253935265065582 0.05005453327371
0.7648873338735158 0.5488782377908964
0.08318964222501238 0.9650229912164355
0.2050227648959782 0.8686887935091775
0.858315775072387 0.4640341821449494
0.3122064427395179 0.3305170766258497
0.2420813498772952 0.2929509673840465
0.8372603032809032 0.9953049852825112
0.01902293953007892 0.3145898245998868
0.3685261681702499 0.2914532204902924
0.4053641842243129 0.201776656650905
0.8377373083337181 0.9197371242804452
0.5085276174785528 0.2350965049354215
0.7634830419242754 0.8077709066061567
0.0939188336008721 0.7234401576957338
0.3575319686552548 0.2863052469618573
0.2526111862766944 0.4883659628513928
0.3701025814806679 0.1259862521920571
0.2282197726474632 0.5690613001973863
0.5463388510674279 0.9794684921148376
0.2919291156760465 0.3608987029567203
0.949450178960133 0.3060359047784348
0.5258228316414951 0.2379693362692406
0.5279458933970756 0.8112942372252177
0.4120190193999425 0.9538896349667196
0.6455890029031113 0.07222216224085101
0.9388052067121585 0.3657403776320887
0.4008768002533306 0.933854302095418
0.6026583049852352 0.2051484149556576
0.9481004535398857 0.446757547892099
0.8376107528940846 0.9844477064758395
0.5057875853756792 0.06573101462280066
0.9800736322776299 0.3262517648634814
0.02261372945805922 0.86161656693642
0.06628463512313434 0.5799363361122168
0.2767313096303872 0.8851454721686725
0.1050698157569046 0.3502777567584485
0.7801254119312304 0.7737189333530103
0.3023834851482848 0.4994721775486023
0.9090783925620164 0.858656350341701
0.901879341985976 0.6495899486976713
0.04692567788439732 0.04892315323161905
0.9685508380139962 0.9496911485439896
0.199684674864354 0.2375560486681915
0.07935345419710069 0.2124902713869494
0.05693988622707354 0.6278703314894045
0.0708592759262496 0.2693380167867014
0.2487234912357411 0.8473324163266971
0.06479470260425194 0.1971687612955489
0.9148379841357475 0.9967903739916043
0.2708577775936149 0.9349071328578052
0.3006040163639785 0.3776903868814268
0.378691047079079 0.1908417407732878
0.7861136410583014 0.6971532398152117
0.3347853711830179 0.1057351742518984
0.2745757511283608 0.7010696303782742
0.4334260581724042 0.8723536816617041
0.6068476385920951 0.9572174568744293
0.4323532658355697 0.6274464691818069
0.3970371795785463 0.5363131310577891
0.2734628907881718 0.1992821605316585
0.02261662189807329 0.7391189674536915
0.2179929906077164 0.5669456953440126
0.5833051227801594 0.4317117928329519
0.3700040528170488 0.4479326298922089
0.1476490509797384 0.1043359948648391
0.3943751666914456 0.8107954704188935
0.5538232920479649 0.7415304724436858
0.06927178449247547 0.9992262217452695
0.5675445571425021 0.1064047645892462
0.1116496863631543 0.9677434675849744
0.05917150548231851 0.7505450486203481
0.9454561430864995 0.1148117534118976
0.5011780225207038 0.9244139788743667
0.21548324547031 0.2663956592396982
0.3560555482814966 0.4851114941376363
0.3286386870980163 0.3744099520030481
0.4321869439144613 0.7819625121134899
0.6669725999727526 0.3079271344570645
0.329173826084914 0.5331813390911737
0.8990522270972103 0.2096651319871745
0.9740035949960411 0.966315729640468
0.3686716662250403 0.9317614684287922
0.3484290061121573 0.0253690577464175
0.3209065658483032 0.9599757974895029
0.4426934397765146 0.9535427312018806
0.9428786119741488 0.8459375074371996
0.5092772227519757 0.2840169490018057
0.4923308721282887 0.2279097322653727
0.2334317531993647 0.9507903590592994
0.9485872509348441 0.7989033030730718
0.7160240546332122 0.1923323670234393
0.5240717106866946 0.2488013098815652
0.1390509878088637 0.9604851362192478
0.7282992018351893 0.7757547727625324
0.7967278380299874 0.5458371967270566
0.01675841150639671 0.870105812658827
0.1254942150253674 0.3476386480887476
0.7547768729697488 0.8246130732304359
0.7259416131586617 0.04921834021264265
0.6117937766941398 0.5493002865631186
0.1079962054685805 0.9351006020268319
0.3077696729736212 0.7498120286841593
0.8397821222783933 0.3701979187529795
0.3445637387540449 0.273331575808073
0.1779570966259572 0.6216989340392308
0.7698289076089579 0.8914721421808633
0.9493714400512829 0.08645467377190878
0.3964888304261863 0.4998073396180441
0.5817827551431448 0.6527530897701284
0.2753161793066734 0.6411048870353651
0.8933193367569383 0.9212151061600519
0.251867661312961 0.7757544360405841
0.09346051655832215 0.5420475764455958
0.08936535972653112 0.1827187469162282
0.1924950313084068 0.4122060174553558
0.5227721495752695 0.8969923342381373
0.3201976780498155 0.660948099963627
0.3739969159215583 0.4867556555503051
0.6825015329113362 0.7130860006355676
0.2479747696745353 0.7549040853049231
0.3849761433937252 0.1642381381368784
0.05053185622200981 0.335224609198382
0.2353603061003331 0.8927388951328457
0.8267558954275067 0.795567629389159
0.2138771024881691 0.03939423053176363
0.06665903017897273 0.344001136812557
0.1741083040233441 0.7156683912951566
0.9758645729663008 0.1910191402074141
0.8302264193007587 0.2609439535724646
0.9576110220782599 0.4106346652230936
0.7822396799999008 0.8279399453309103
0.7719814800875686 0.6045726192026359
0.5186020060098407 0.9471858287725468
0.1018818726810144 0.1689406900000513
0.6743291330962505 0.9828663660117853
0.8182325937943359 0.5426888924113458
0.3380151676011973 0.2406429044136054
0.2738978026799906 0.5704665117361621
0.954067590690835 0.1323731235730171
0.7181162292396209 0.06548874213105831
0.2404828470134069 0.1989126120150646
0.5521409297191964 0.248143801256022
0.01575799105032242 0.4798916881524889
0.04748916831123708 0.1560949105286244
0.51790578769092 0.9368472403688574
0.02617860170857262 0.5228556666927971
0.4998193852434492 0.6185780155817849
0.5257685146778162 0.5787157028493541
0.2623810415367163 0.6780867944878595
0.3644487265923947 0.8248443225216922
0.1433806696598623 0.5499562268548417
0.6377588730759858 0.5597767783223929
0.7855363784340675 0.4247746011645395
0.5522056089661103 0.5164564601189342
0.5118706612988595 0.8789884180127591
0.5217631902480109 0.7796846088685533
0.8791790710639231 0.784906982787306
0.367507859976998 0.4693611087704843
0.4983648656885141 0.5545877416235115
0.2810154451814851 0.2933293987993558
0.2403585345303224 0.801511194231752
0.6975980221863703 0.2753473909009123
0.6263395245292462 0.9482620547989643
0.6544878039703677 0.3561083906418123
0.7654849792746451 0.3005105129363186
0.1987670272584529 0.1733925450816966
0.1541257138011241 0.07684126805327482
0.6689943818762494 0.4261822100930586
0.4433541575490014 0.3551409372254251
0.3672978565494905 0.08341788039104361
0.3145217747861284 0.5448424821061427
0.3087188795919046 0.5358511504233731
0.160224279817335 0.9803034622335864
0.7140024859221591 0.6825114329648826
0.7929547129648853 0.1314157247451649
0.1107354561924165 0.3588559297476621
0.4095549821282711 0.4328332919058838
0.3234924111990841 0.1188237551525858
0.9372818430947829 0.3233354801488613
0.8480594851869979 0.7231348652194094
0.4924678415200608 0.8970855314849759
0.01974870328789369 0.6592524973597734
0.5209898079663173 0.2104137834846629
0.7509950094945728 0.6068722025768866
0.7049052875982921 0.6767342425590318
0.1789921018263385 0.04593805175804782
0.1659205690806534 0.03238099102170651
0.4816920847802652 0.02597818657962011
0.4595860661623516 0.9649133743738032
0.1972399459301266 0.6764692760502597
0.577391425405641 0.004213225362966775
0.8167161040681623 0.03644015646511427
0.8655106401162764 0.427079259220265
0.1520044429878683 0.7962961599987574
0.04592093480967623 0.06553701177869466
0.6208276445926835 0.207316734842704
0.2987423162295543 0.8282876674716688
0.8354543906541152 0.5964374970894637
0.2370193983402256 0.3829431788349215
0.4964503069087148 0.9779661747224401
0.932841843087874 0.8079886924719522
0.471795853128904 0.7777341405415864
0.210402168050781 0.8407205733370489
0.2389718117827453 0.02222060893069744
0.2356156518099225 0.7409495468771577
0.1831738206102414 0.501220412328221
0.4282761066164107 0.3710350257090587
0.6329190893978754 0.5054324514835022
0.02130347082575088 0.008653366862497978
0.2449119379652703 0.01346957461508866
0.6053579802460659 0.6390848361672139
0.810308882979211 0.1095233198115561
0.07582881880132927 0.1384420623725966
0.3711144742853761 0.2607915755774267
0.5509928034489429 0.6452280304046388
0.1711518900291841 0.8947753809739563
0.8445502441566635 0.4291213872167898
0.9072857989687504 0.1192643845407617
0.8074130432789234 0.3510385038194841
0.4072680711565762 0.1822150400977036
0.189654856495604 0.753855387106582
0.4073410545835421 0.6500221456623484
0.9378232526721862 0.7987036595929544
0.2665611760223303 0.6349850384078847
0.7759985883525942 0.5946738113571547
0.7212859280578159 0.006530757390190907
0.5771896658421735 0.9863618138846432
0.4130096233255799 0.09570081770074823
0.3433831668349069 0.3416793501229351
0.3901546931444936 0.3483635955296834
0.4391464104550281 0.05354474931567514
0.05774485238840951 0.9844680612498797
0.7377874368252521 0.07509662490662759
0.710622761638948 0.1146268670800595
0.8366928281086686 0.8111841909925709
0.8272174189894341 0.02168733466321416
0.02631836137288503 0.04613964339319917
0.3201508552589209 0.9027228577837905
0.6674756882099112 0.216525411691163
0.1496545770226323 0.1259077355234333
0.4487290174404184 0.1446642710572464
0.3315556525330164 0.6468143734241738
0.1878219952103665 0.5192569991529594
0.9289085212504111 0.6461206362028089
0.7437749189896272 0.76543255634902
0.7867555856200686 0.3175605248237166
0.5281630499018086 0.08242445012919317
0.1556373614037245 0.1805574053316058
0.5181388775017232 0.3904154574500259
0.7423057295810493 0.3048764037676245
0.7872168681501547 0.7650839110698594
0.6564962144112603 0.09274494638559493
0.4328810094922989 0.1960275673876028
0.8222538622560166 0.494512334529947
0.5690006544963776 0.1921505526757473
0.7590524790078564 0.8937174929043801
0.9357166901218548 0.5466613206207825
0.3183580624892571 0.1452266803699783
0.5732713661466501 0.04976983860536788
0.1004960869559473 0.9522923934643689
0.2716745507911917 0.5814898941535744
0.2039809870406775 0.379554804446208
0.8648074495552549 0.5090384284529729
0.4458606956174268 0.7194094095527567
0.5149577829465354 0.5616372187439643
0.61586295885681 0.05112399762228009
0.8146493353311521 0.8636813178383396
0.6022851752031948 0.3427236788865285
0.829138358340737 0.9679570068327398
0.3899954128615438 0.4394989969677308
0.3524300074008554 0.9784645148177278
0.6517469376147921 0.8968530334054712
0.05709812358919208 0.788008659407627
0.25354521679165 0.9586686641865152
0.4597261808276228 0.3792850686131399
0.4119679888851813 0.3315312892275603
0.1757555711449428 0.9476385565460007
0.3470473280270643 0.9130180547243154
0.282803057022959 0.4578219290817464
0.1924514047431087 0.113201291282563
0.9841760808304213 0.7643552757689998
0.809370640152724 0.9987536872133237
0.2640331125153784 0.3764260492631426
0.2501646743082089 0.1339737479295087
0.4236268479477736 0.4686945256720625
0.9131582686246329 0.8792915512443774
0.4294608935628516 0.4780336114872912
0.7137697116050774 0.6000550616357172
0.07009074470917635 0.4735299510574366
0.5744042815284164 0.2190108396158271
0.8208072711037601 0.6078386498343302
0.127395740672672 0.1655339371701611
0.09388296812222301 0.6761152467897827
0.1616804425425497 0.8906399472061238
0.4864788731170966 0.8492780716013111
0.6533643496132218 0.1509888548165849
0.3046041175102682 0.02503512945179575
0.9144180272581812 0.3070460286890088
0.01352031037830186 0.88797361898411
0.4624315350389458 0.6393836046886047
0.7746869372331472 0.07598509032016536
0.4453533700835784 0.6625482829413175
0.5244930139424242 0.3320702854359326
0.05856622050694488 0.6945272897498017
0.5950104082581218 0.3881243893826864
0.7782477123489491 0.279137956805254
0.2635635216537798 0.1625935400453267
0.8194869785908054 0.2164606015045037
0.238584525232422 0.4583939903243607
0.9887654294776768 0.2165181784413275
0.01767700230244955 0.8328353041473756
0.05340632518416424 0.6856232987189015
0.27851475693925 0.8463526930753213
0.6436327241080633 0.5040300974291175
0.9483477490008663 0.8366271979389507
0.06820998848716674 0.1473335059989255
0.373598521819086 0.6234332946743717
0.8150582125001087 0.4685314213601869
0.3071403484982785 0.1045046406126836
0.7742921358043767 0.1413770143613315
0.354884832687927 0.8078833806765453
0.4080069224138512 0.5018633964909626
0.8726981000015804 0.4352647364940815
0.3145217793006913 0.04377017461088112
0.7187828967122549 0.7311515708361997
0.09786522523749559 0.8102549614320745
0.213709944421479 0.6994404917783741
0.8906061685304467 0.5812072882281197
0.4242137274673318 0.2304193164559662
0.3380570169343426 0.4816964719820637
0.9740911364648032 0.5066222183182467
0.9739922207409263 0.5777826601758087
0.9716430151222412 0.5356526058806834
0.07391859874312456 0.05360025073889682
0.2425697184574848 0.8114980046783697
0.4634968701229369 0.6610140838536382
0.7014162631551243 0.5554456441653415
0.6079565475757104 0.5160236463263838
0.6649070958830855 0.7358679643354422
0.09316128323200319 0.9694725872943469
0.902760124108631 0.8951518543334344
0.3728363706183428 0.5577820376948316
0.8872260327858235 0.2674221028635975
0.122763202757629 0.2307084604166189
0.4655377952808619 0.6824718458775847
0.09883911307283942 0.8726011478797596
0.3017188153064815 0.7973891439308753
0.2283963538957125 0.1507233537459286
0.7372443387812055 0.06434270822517711
0.0474564923095547 0.9321786096873285
0.2350508867556342 0.8297231465782182
0.317636965567574 0.6818230906853745
0.2793797273948503 0.2263514358696593
0.454152030293212 0.007330488835272373
0.978526023862977 0.6791611804998895
0.02866136097955448 0.02614766642571397
0.5215836738002092 0.8594552078857759
0.9195149833628825 0.2393179626820606
0.03839036745108958 0.5745781406342026
0.1627882710623708 0.001549735170516414
0.2875863177741749 0.536004905376682
0.05300550796195639 0.9521264826932495
0.4299839605905064 0.08187611431773151
0.6088542113730797 0.6199893077825028
0.8558007817029617 0.9848838203493707
0.7970365863801627 0.3173703363547246
0.9886298110028694 0.1198078237082403
0.8997592214058358 0.7912390256394092
0.07519832080451949 0.5424879065949219
0.4301556808230942 0.2136144726837195
0.6432606091921336 0.1773803990755203
0.8373343247898165 0.116815124460554
0.5041944626997009 0.4545172076793743
0.07070421526183525 0.2417451130860326
0.6101181403916552 0.06057193790672901
0.7501859055769988 0.5597471601292424
0.6566774968014405 0.756104063292303
0.1104229988425934 0.3392383787505877
0.2550476507395941 0.3595199347561324
0.8870583403849476 0.8530349826088676
0.1611447232502612 0.4846859592501778
0.5604099862513833 0.7243103093810631
0.5555815037891295 0.426713710082219
0.9730335669020037 0.2114379860467189
0.7500040867106359 0.9250881997743788
0.973266096107345 0.8669814181056085
0.3751025586592402 0.06637524215034298
0.8522484346320849 0.7864791542345632
0.8093288528219443 0.7963822928929815
0.2115643914718705 0.9328983850347311
0.6458220221595888 0.0006502378834726503
0.6841691495010851 0.3227112931916617
0.7949463096695896 0.2509911616111099
0.1766625078001659 0.1282555808710056
0.8013848149846307 0.1582930717398421
0.9876078029474947 0.7087028731447852
0.8501372140512522 0.8246700231201227
0.980052555722136 0.1265186964529458
0.6008370039515409 0.3091063052684583
0.4246869694411862 0.5363240112765854
0.4756985145090423 0.6959134666176698
0.7736100352339966 0.5762172735929809
0.6769903149374802 0.3886095603079693
0.03236756232936153 0.4773684228615932
0.4115504271472389 0.8073268463777281
0.8630835113672362 0.3145373263608046
0.902895725698774 0.3569859098838775
0.7774534704663301 0.519288480158894
0.942258905717136 0.9729761502308304
0.5087986837276385 0.5989206963778314
0.5833772714122523 0.9406996302413213
0.3129951710941845 0.2089366491302533
0.5727358857371665 0.4331703428915827
0.548384431086767 0.816478986250792
0.7236479346200861 0.2301064675292222
0.5416732043460749 0.5999783581415455
0.2569744846419416 0.9772045595770513
0.83681018234942 0.6435586474105888
0.3110779352549172 0.3516355294185126
0.7290179739033112 0.4951537241081295
0.3272105499554358 0.02656282511015836
0.6380967245329174 0.9734422041520204
0.5862029211927515 0.2743180201161995
0.2228404320626925 0.9946205910705447
0.3273419199588813 0.6783249505033045
0.9754891506720496 0.3895241136940055
0.980859546667971 0.297021961474772
0.5372119158222993 0.06250137206215306
0.6906471632947002 0.3720573939958724
0.479469073163055 0.2157377371044409
0.0003947997247655839 0.5967022998585514
0.8768554968403004 0.619853352172038
0.8010348737950573 0.4978765764112351
0.2079382083441451 0.1994818325634056
0.471086701065713 0.02074852293347706
0.9475137010719139 0.6452981430846868
0.09034970166489753 0.2878544720157001
0.696854370828872 0.2860408762916383
0.0847330286285322 0.1664304902830862
0.2850037762183644 0.5065447472997514
0.3745449494605204 0.3835406716137691
0.7439342848852138 0.2510999817215597
0.681980048604803 0.5096783149509063
0.176689681409559 0.3436999124754831
0.1096554760223497 0.1778602771576256
0.3352185141096223 0.8405466417981949
0.811197293203841 0.08887204304287277
0.02363960665008025 0.06371671057799579
0.4548243002802832 0.9363005261919218
0.2463630858830352 0.92890651754815
0.5824220774722235 0.3068421247162731
0.2160291159641139 0.9748976160995991
0.9170186875915172 0.5511040394413649
0.5895390485495495 0.05877447525766893
0.6502164479967123 0.747936444261859
0.1493889609250367 0.561295483478412
0.9210525285744902 0.7111456613242794
0.8777946103065111 0.1867910314936081
0.6299156782071582 0.9875771340324878
0.8877869391033217 0.6191299999473104
0.8559580936423633 0.9521005666987257
0.2178087320304392 0.0204813993276991
0.1091871425244844 0.8570596402958139
0.3336655704217972 0.8730173707098819
0.1828978460532391 0.7228377789172192
0.2266534267961594 0.7874950303891014
0.4393577829104083 0.841280858986159
0.6204399239763023 0.2991442265667343
0.7472201556344998 0.3927369003864488
0.6601868414018126 0.2805070048962511
0.5108571902797843 0.6313535570537414
0.2923251003822566 0.1158555556906421
0.3959029354234949 0.4672022687396035
0.2906862003954612 0.4023399704572142
0.7682725022099994 0.4178089410045469
0.2596661997187343 0.5366570371226561
0.4746326246154023 0.7595112236688698
0.261642759768326 0.4743006922692422
0.3165588753588635 0.6112317502812459
0.373622458726764 0.3945444496848414
0.931501859550811 0.7903177215033841
0.5694351796660062 0.6783222304060937
0.3838520993394637 0.1996964298346749
0.08057832833933605 0.7323940593464093
0.0533164741691702 0.7598058369786066
0.4004330834572129 0.4021043509109367
0.2896995824415586 0.7447682392848567
0.1455110064117793 0.4172078415238063
0.7893975588731634 0.3724500112483162
0.3317901406381899 0.2595441775760322
0.1139279903998644 0.07142419651946483
0.6424346071539738 0.1882657878262541
0.6044075024974916 0.3533379139301864
0.5971835130746385 0.1278850981957781
0.8271922330708643 0.4848791491848845
0.729863462411242 0.4171070874549629
0.5517420861181741 0.164781465990821
0.5383525776354781 0.8669538556292068
0.1126617004377923 0.5632978898178228
0.3638878696888032 0.8351766303277027
0.9002434461707308 0.2814741102342009
0.222126490744966 0.1594755127412574
0.5039144770488223 0.8540189679613294
0.9280278008786084 0.06095884540049702
0.3934613308182974 0.4778202723131059
0.4904844131689122 0.7519373245888823
0.4952130636029184 0.9971354497190622
0.9753719456916239 0.418006095792937
0.6985830494120779 0.8044080211186986
0.9360040037677818 0.6307507634357115
0.9104687398315566 0.5585152349306817
0.223730733042326 0.09356797597640798
0.8496945345736289 0.7757530826271054
0.51780660618529 0.6623732860813589
0.517075346794201 0.6148236284174931
0.9577959183347099 0.3439042260077567
0.8120530945941863 0.9570955716460784
0.9252842708298796 0.1421869531296214
0.1326855903717395 0.9877721519136452
0.001939116867769166 0.007250552661421084
0.4163910349285892 0.6975109832078744
0.7386157257687768 0.9615550836107077
0.5510201457645958 0.03271022776163167
0.3276784897900092 0.6088403892630838
0.3186068563752646 0.8075170533098412
0.2459427697165223 0.995680857762161
0.6937701308965727 0.6645582616839284
0.7490455303868179 0.009825258508984117
0.422787771155537 0.3136029374309179
0.9152515401945714 0.3194862399463281
0.6943067399967643 0.4122009704448553
0.8982850780548139 0.06555652946704799
0.252324007786268 0.1150258584872883
0.8458218064029686 0.9355540056750993
0.7918064257719927 0.1631958082518987
0.2077082838455509 0.3512646862101259
0.6608952943746065 0.7980110086373362
0.391338390412349 0.1558053425831944
0.3294773992210324 0.3532187634956802
0.6282223838119407 0.5159272828833048
0.5772080955336838 0.3390001796031994
0.5981924260042814 0.3609244874166772
0.763246333679264 0.6718557697053087
0.7515570608025303 0.02994010952786877
0.007044908880997109 0.7461315740871188
0.7649078013774016 0.7638696593349483
0.1494185395037462 0.2846116534255571
0.05899439233768935 0.9951415100716685
0.02490271074201763 0.7862909589672494
0.1983267051123088 0.9792105654539495
0.2898576618672695 0.8217509373645587
0.8759764779257883 0.1405489992017463
0.3333097631140502 0.6962901803973877
0.1554155636794617 0.4751185381615385
0.5777877333794663 0.9579193339301684
0.8829891838489626 0.5122953677731797
0.4275018264591459 0.3045503030212258
0.5671663174336007 0.6119948394894633
0.27052425795737 0.8287820778234901
0.2776821778853835 0.7184703869584412
0.2817810206312513 0.1348914407525947
0.2419961981696658 0.1138514688220394
0.5299576123123356 0.101148875695248
0.8869266558273325 0.05094721272523989
0.982045895789969 0.7829034712546572
0.872663908812486 0.4558594607459819
0.3020607802415822 0.7710231148421249
0.8242558309073929 0.7619170242116998
0.07205583983352225 0.02121436639682623
0.9025432642546295 0.5046466974081324
0.06117252457464546 0.08853383062354775
0.9661279842873237 0.5531927515435322
0.3115056769328375 0.6544275999164822
0.4967796082279296 0.9066170880941311
0.969548157721243 0.261653177487955
0.5425060480820312 0.3659753868733352
0.1989808722337507 0.5561747827588321
0.4716477886789285 0.7308093037836165
0.5357096827791205 0.1751329434676639
0.9931968017742977 0.5585996065535421
0.1740025573467774 0.2490615460181821
0.618805326316707 0.3206546990637231
0.2187349772567856 0.5091207909705301
0.08400043556594006 0.130439134476824
0.4771493248579477 0.04843108796199265
0.03939318155806132 0.4268224833835609
0.155146475315742 0.2221462020971634
0.4282868001717548 0.1292407083843342
0.7814663136644153 0.4347761382017883
0.04468061787718842 0.03878710291675692
0.7015826410167004 0.4887087414838368
0.5015992559251718 0.7997193819272493
0.9041673928932878 0.1369783425361637
0.5342287745302424 0.09134683361827607
0.2739017897544164 0.8669760705385228
0.8815287503243465 0.7959762421122063
0.2655919829092635 0.4295865525608067
0.6803360701733324 0.1682839136659722
0.9849169046450954 0.8489478200185742
0.2748486634392181 0.7287732499598494
0.1191277406955747 0.6955899424926908
0.1296704233398234 0.2642037324848545
0.2509802286705265 0.4991540576215082
0.9370962077804428 0.4456507708922187
0.5538235038478651 0.6279573319480267
0.1141979076546892 0.9893796107301082
0.06038577413246968 0.8347233478941497
0.3312471218737901 0.08725364697375441
0.304874532905672 0.988020770783671
0.4547982313996473 0.4667320313250026
0.6909094512815778 0.5568446915014795
0.5469319773378674 0.3389657861085231
0.8787812823546424 0.05774550872811172
0.9049060264747508 0.6322567246986414
0.4444883332894862 0.9370592470207472
0.7365944194343014 0.7216636953310241
0.1404575744119686 0.7569106162452742
0.2622181041742873 0.9861441029046885
0.9611131406004582 0.6012757210844147
0.6540227408851436 0.8252690212712203
0.1213125541751411 0.3390734319849944
0.1187433504806806 0.5025976643993736
0.1841821774548722 0.1828557012218397
0.8289871789982238 0.7232269610458945
0.9366749642439133 0.8552558541146926
0.2457180823915573 0.1237708867807536
0.8419325986465368 0.1838543576402548
0.522800644445777 0.5258764324996898
0.4067723526457431 0.5890919417614325
0.03800030375176675 0.7501176809144505
0.5919417259398903 0.7336909446233627
0.9209057487819822 0.9060799503884726
0.3777278489377773 0.1001987857555944
0.7953780112125164 0.724329545726261
0.5557687283261032 0.1365004279184903
0.7554442350507811 0.1515882839199938
0.8566060394306739 0.5939243839602496
0.2856614425890482 0.4103992193597509
0.4775239208348652 0.604614374507475
0.8695603587932468 0.6787903256622108
0.3211879056447181 0.05191502997730028
0.9701368523380496 0.08221700124409544
0.04996433772600955 0.4704665199618475
0.9295551664788627 0.6914714311241345
0.3590427098484529 0.2312788575661604
0.2538872949078607 0.6722156989485562
0.1590250716767653 0.6891012798219973
0.9978341849375724 0.9115556258956362
0.4866917246997976 0.1794083369262524
0.2605744295597749 0.494356958351056
0.652523877878777 0.4023669310279883
0.3515611662391923 0.1300883832637177
0.5875084195674575 0.3795211034228028
0.8608583742319488 0.06117814136428627
0.8478564691118878 0.89425202986911
0.05193746166384831 0.9036698005190746
0.9914364621901492 0.6129855411812256
0.4160781769811588 0.4424864879539775
0.1892539911258171 0.6381179388358044
0.8789364915504572 0.3232465735129687
0.04573723329205743 0.304264480317149
0.3054835497708008 0.8874598454373445
0.9800526389401968 0.3443753579720252
0.1222492920121186 0.6439554787659785
0.7533947199671757 0.2047929638930285
0.2542180338740923 0.9001511282653489
0.9571891983958446 0.1893157166977795
0.8739244210236475 0.3140351485866198
0.6703270185853564 0.4454598277247432
0.9460951420352016 0.4113822763076111
0.5918095089716642 0.8253726639777131
0.8953166808656159 0.8083855512685415
0.3201554310924212 0.2945772378088956
0.2267960629849788 0.07561260279328937
0.1386460493728772 0.4664109343682347
0.3734766869974016 0.2198244451262804
0.8374887969904531 0.5093867525452407
0.6347585996357967 0.843770232808757
0.2594141839555109 0.7682007565585424
0.03122668655755066 0.337963420946008
0.6180997678767717 0.7535593767114507
0.3034854578215034 0.73219803655465
0.1881583965898669 0.3928855023704829
0.5271100642357852 0.9536397842529294
0.6208093924887546 0.3410421429713602
0.5871062251842392 0.9127485113379705
0.6976858627603948 0.793340211131756
0.2519695071375128 0.0875283064221176
0.5951086398418618 0.7663778399613222
0.1127082304684407 0.454544416566228
0.9420835161686734 0.07784805252656753
0.4873197004901135 0.9728117289236992
0.1881254593295273 0.1726407028948417
0.06602940142974395 0.5479709970011492
0.2956730454571989 0.8609553644434091
0.8501964526499336 0.3643458101365452
0.06795342527848548 0.1080749778648626
0.7190033924671305 0.4487263611259998
0.1947049899990344 0.2470058856003001
0.3531793559099117 0.5515455670628026
0.4773466354659514 0.9774962357158972
0.515867820089884 0.5090303424093882
0.8751671667907255 0.1978929489432291
0.2890785461149036 0.8322742154684282
0.1736632393835773 0.7266401176405384
0.79018169272023 0.007967192700121818
0.9133286920086419 0.3574350721110784
0.3687216440996754 0.6536388594794769
0.5022828311120703 0.8970092129861484
0.5714535860574974 0.9950630575119476
0.3328995175240389 0.5521550794288057
0.8092081839295377 0.1759709063174454
0.06096493891891144 0.3346280342972612
0.7221430351436213 0.01738188695314478
0.6719842850182828 0.715396913382978
0.9205673322123539 0.5618618665677744
0.5884345339958046 0.8553015120914342
0.5756823082810308 0.3933032332917348
0.2783333254492542 0.4850659911889498
0.2572410392678681 0.5576858645122238
0.563852527171007 0.1168640548416615
0.7082774828870709 0.4499659104473178
0.6636274176422342 0.4042715616486248
0.7139460645971168 0.5723915772919977
0.07565598325004672 0.8433169112874127
0.999767676754388 0.4946622299544163
0.2518010492164251 0.7050029541056528
0.3222729375689845 0.5050910183373015
0.1967761834786702 0.9677881141326141
0.2041960207321795 0.03211296131884449
0.1401748980891958 0.6865242553283762
0.02494341613428327 0.1050249589806441
0.4695276625083327 0.2589276060300446
0.1720687166597271 0.01660121965721647
0.2450866927034563 0.6665732185276835
0.2007317626588321 0.1555005763378943
0.5002514471384661 0.3845904705367963
0.4973060858581608 0.3954632419966058
0.9217575106307228 0.1316879705932679
0.08177688785670563 0.9543273090877943
0.1733320242579921 0.1833702478559794
0.3075839078571149 0.8343469841051994
0.1284933437758556 0.5399110872846812
0.6411092502349738 0.1987861966159754
0.9450361350490605 0.4825652712267416
0.9028573190244805 0.9266398397255141
0.07465933470717027 0.9713605311605499
0.1999338309503953 0.9073568293185316
0.5592253102142782 0.2653869195966733
0.677356364136013 0.2117644930623557
0.7202618815447217 0.7110765805839909
0.1317711578488741 0.6276413848512027
0.4576137494325975 0.1245441919935959
0.9621421151381004 0.2937526604807142
0.8300062967540204 0.1256190250626572
0.6365056087294262 0.9202631181734745
0.6661254902222964 0.6675047606904542
0.6677636939336962 0.4736037089326609
0.5006654479403161 0.07419148249407308
0.646692163819398 0.3261847983337903
0.8502519663127347 0.09880256287260644
0.1634141759731236 0.4556905131548922
0.3809569276630632 0.8008832060135265
0.3949410086872199 0.2002479118368814
0.5892501983558224 0.07596254627602167
0.6522971324153078 0.8781369687594571
0.5613517719941303 0.7826965507042173
0.6010714436165577 0.9360314602110558
0.1862541115101388 0.5706212757431388
0.1297282459675672 0.3643669806966877
0.647054485317579 0.6633172665818688
0.9632622660858574 0.4572256445404681
0.7103957675938367 0.4687823179244289
0.9938395447238992 0.9401127235866399
0.8015198727193312 0.5821653226982278
0.4380797333647899 0.2542078139337596
0.2597555889330903 0.6076002214771723
0.9678707304616349 0.5630714602981846
0.2850322283624503 0.7939899045594304
0.5731329010023607 0.229481257430794
0.153282877625456 0.9072870951016412
0.8830765313674998 0.4304380026063517
0.7838319640185091 0.08193687656544577
0.5461279977501881 0.9510854700909428
0.5883745269770417 0.9606285802331991
0.7976781761890309 0.5180790677316404
0.2243237977138259 0.1208859495532156
0.1030101950559879 0.05660375859227643
0.2604567857185623 0.4389876036301033
0.9764680836134155 0.6585151954547643
0.4958019792556438 0.582844562870627
0.3178148989149254 0.2845537561470366
0.5884665677293871 0.8367477030058992
0.9465713986831011 0.03901287545445217
0.5114949585974182 0.5266019869877875
0.3727273607584876 0.1999720012222835
0.9925764306921948 0.02125240626584759
0.1597587355360537 0.6552134733558428
0.272268165204757 0.6731342500174252
0.7526990622580831 0.2150561883954688
0.6920541411280204 0.5760397540410228
0.3412196735003221 0.4407875484485632
0.7550883603599335 0.6641128627411543
0.5985138061573352 0.2481511926616204
0.4022408141671942 0.7203007047657934
0.4655385581903206 0.401079698778402
0.7473237420014061 0.7380954361654489
0.8205742808350733 0.08415663399863271
0.8836464648896509 0.5507465902247802
0.3832773334880086 0.7811165878272615
0.299967480157546 0.9598663581352362
0.6410181090960039 0.06207380020503566
0.4030591961514224 0.1719442995052421
0.8941696928284711 0.376050093055006
0.088657567332161 0.9275061098635503
0.9555450748631366 0.6287395671045012
0.1606416409685877 0.3930816852494499
0.1689695601165787 0.8454819045090788
0.8497605376028091 0.7461517797186791
0.107298580503319 0.8901543795688974
0.6304209579341725 0.4203629537013691
0.2383068454664379 0.5557672784407339
0.5418093204261688 0.7279010413090703
0.989391260524291 0.1312025729400554
0.3469149596917117 0.7222246583386653
0.9517648022972464 0.8651889173090015
0.1633332298213359 0.01165887161437561
0.7564465367687481 0.9827613544669515
0.5072746029644538 0.5355161973406213
0.7861937738151213 0.7443911367387037
0.07810396298872464 0.1105257451511237
0.04225484420558431 0.2763411859182857
0.4128516373932966 0.06477402852558804
0.3341135966026712 0.6262885504891942
0.1276303047586109 0.0263105927107717
0.07868219530494133 0.7696687362382372
0.05653638415634436 0.6385206643727261
0.6744684190293573 0.8344033058232202
0.5101478870504463 0.2234317835440364
0.2548843723224164 0.2667524620033497
0.58229608898895 0.09442423173518234
0.3738780431798731 0.5182047066432937
0.3309901395125897 0.2974529035371002
0.2818235733737399 0.6685504880494764
0.2317516995062266 0.5305034302675216
0.006470604376138561 0.8507403482296021
0.4997722410108335 0.8172639586152068
0.9026006396498945 0.9370689068611293
0.1454056244275194 0.4753803046269716
0.210727627136876 0.7629758086095622
0.2201503582314284 0.9263019213622503
0.7329138782540637 0.3104487285881095
0.1410980952986215 0.6654641609948608
0.6576100215843033 0.05467287036563068
0.4116316234450754 0.9165005686111632
0.106866887928354 0.1470123267765693
0.4015132451493083 0.1305376188354799
0.3608299969561311 0.1121671075344734
0.7293511020333614 0.9674188903245224
0.9463743992710173 0.6349639183195633
0.7445568689830945 0.6472609423327286
0.9329954609837939 0.9323912536344364
0.8037937328550647 0.2711470841154002
0.4449896505631709 0.4690140488021255
0.1411243241098214 0.2069907369002723
0.2575565945393063 0.316478556272863
0.8083321479949488 0.02000384438244393
0.6296648666504565 0.596669926579636
0.4260277745646917 0.6549812307918182
0.05279927547820064 0.7036003330488251
0.3477723963197848 0.006838947683046419
0.5515235392901332 0.8269832636317886
0.2113824335186433 0.3233300552463511
0.1299134900478562 0.2368377507241859
0.9105503496721179 0.4282069967539518
0.2138186230627257 0.333543969399799
0.6449665545114424 0.1361499028113083
0.7730018853708794 0.1960427910649423
0.59988456717362 0.9864536271958866
0.4225472106309134 0.9354424268993097
0.1364286240260311 0.8649586823145058
0.9967705365105648 0.8122559419259583
0.9210222454761737 0.08133935052228447
0.08420857903985696 0.4571171456622198
0.9153052474371798 0.4889609389844677
0.2880759729619405 0.7834078528242127
0.9619647658938184 0.4007090347922756
0.6317622626690232 0.4392796174814648
0.3787231760014784 0.4544478801449534
0.6329397214145563 0.902927704892443
0.7406154100273179 0.01583014703713827
0.996770702040618 0.7456088982327692
0.3264873203222995 0.00740518181776913
0.9935187390129993 0.8889667790408801
0.3801503211198829 0.1237558620358915
0.1769395033152596 0.4928062739642642
0.7976552011028916 0.4425270200248158
0.2441572388898449 0.9544658951045835
0.457191141971794 0.7669060950318323
0.373525022290965 0.1815986072049983
0.6566949184391011 0.02653701776515065
0.9437436812247323 0.728321300810058
0.9078518679249552 0.2745829277155189
0.9282051370324755 0.3675236820477797
0.5829079144296211 0.9953348282591281
0.9915372514514642 0.05888123911796968
0.06449936348434632 0.09830988294443177
0.3455920206827028 0.1404230688322293
0.0776504070066119 0.9929180543450682
0.5410579549706028 0.165413671769994
0.006087188648441349 0.2690176452974505
0.008541140604777521 0.3730565910296838
0.02432534378964026 0.9015008015614814
0.4852194849939947 0.1318460265797615
0.699260798667005 0.06713064282567906
0.8741615765624703 0.9743166051346412
0.4474709871089597 0.8491472633443017
0.3930740503080743 0.6754265020193322
0.3826404468628721 0.9941466161436705
0.364357790248669 0.1617591260768124
0.7590196028169059 0.8564705163902795
0.7973061604932317 0.5920664598644279
0.6250629256112599 0.4771895050847803
0.8112676087727456 0.5345867132047889
0.7455559960580633 0.8300090661513494
0.1319797140683068 0.616615720136653
0.2256624373643486 0.2687373889965005
0.3376202509862588 0.3806005269159659
0.6580405848793994 0.3013522260039809
0.2846020865617737 0.8639206172677275
0.8074667279938662 0.5161856205471436
0.5956816059773336 0.4500251370013235
0.9007268448863823 0.556603235766137
0.7525483995627219 0.5308449754571124
0.02407824475538306 0.2967423454876364
0.4115486409213849 0.5117732227528069
0.01904521882558459 0.795246082073137
0.3200175023700924 0.3577177310477486
0.7124112150478304 0.6103131459278016
0.9587868221390057 0.9104062476960506
0.4339367572783694 0.6375754093429415
0.3841809170426295 0.812433178763683
0.1018765316240388 0.7077651389652345
0.2435298466520945 0.5832831204483349
0.4970830061859961 0.2975256189508613
0.2844154378975967 0.5669159837570225
0.3482742848613241 0.05196128810618626
0.6166033021979697 0.4967592757340318
0.6891399428912197 0.4712492202678855
0.8910157433243204 0.1734905392460661
0.4114383973790144 0.192540086791404
0.3666892559965559 0.1427466955609773
0.7525850436671513 0.6747354117325723
0.95919733532916 0.05627790525137923
0.1687794652033584 0.6607748958704531
0.8044841081042332 0.8436055706950152
0.2706260709813594 0.2527598888424215
0.09444171710076751 0.5851258701735367
0.6871490236394308 0.3619722971608048
0.5407840995822081 0.184123968627418
0.6353998475007056 0.2515291163538121
0.4365649715578239 0.4973934671920492
0.006541650752641111 0.4764186585796505
0.06630002639765446 0.4636648736269317
0.6110394278926877 0.5696511550007122
0.1954395178600483 0.7767132693394658
0.2210649534999335 0.06616588588578773
0.5285557500187891 0.4185688558817747
0.6733639303191428 0.8955193473810056
0.5978844585623945 0.6762893166545856
0.3747305633323494 0.3402466265571786
0.1396677910510124 0.5220080455100092
0.5865469371110908 0.5356302778583432
0.7339658779967416 0.2892243717040366
0.08999205335127021 0.3616062746055443
0.9932046073490324 0.6515696030436419
0.3309603223972116 0.5007020126208916
0.398203471984087 0.9800709227886177
0.04153332166670919 0.6565465718774274
0.8954416655660263 0.7828605599991649
0.05526778335850778 0.8623333509599086
0.2287561280073857 0.279475316650203
0.6576179319773526 0.2212344508158255
0.3973990071522217 0.7466167951239784
0.3120852296171314 0.7680540092813735
0.1612622997517315 0.3212854446195
0.5128020660045908 0.6414138765916004
0.3160904039138766 0.5631654444663771
0.5636151694748992 0.9732566242586176
0.6810528610432696 0.2611937811198808
0.8383513369336116 0.07491012812853796
0.4260518128940143 0.2040399017692252
0.189920665649419 0.9847109295091319
0.01899918044580419 0.1562217921503766
0.005205294352665257 0.09759465835575802
0.9864409735599868 0.2266700235567822
0.7259085637800773 0.2508053237794591
0.7559749074848632 0.0527171062393338
0.5002391775942953 0.4817990385490614
0.4508941633660463 0.8025046435413006
0.2011037499035189 0.6358434099419022
0.5813263516711514 0.5073419401826393
0.4591223488611488 0.04624921479673003
0.02363101387717052 0.4127560049401944
0.03350068425865676 0.8433908420605972
0.2676662770173912 0.09802268056635376
0.5263971646131249 0.7519223543843373
0.9311572023500224 0.7108015115451883
0.3566363536123336 0.371389632832911
0.5464187136659543 0.7589803933406934
0.1223175729892674 0.2030903289956997
0.273573145053891 0.3496375204656755
0.6843021812443273 0.7621265059046338
0.5451233089845133 0.5816780953743212
0.9948050445309515 0.4623415297667209
0.1020214956322504 0.09112367923285844
0.7052049165910821 0.2182365424478057
0.9988139144915716 0.05064665239401558
0.6349180352068101 0.6657268884517986
0.8573635058693367 0.05025557814810386
0.1908026636687647 0.8431700006031904
0.128551096969785 0.09606328864737514
0.5613108780517823 0.6478216503282795
0.1374899922791397 0.03064204382355527
0.2671164575227545 0.5536892360977442
0.224560352762202 0.1404336850096972
0.8614914845083849 0.2971493812288862
0.412024397758436 0.1337265042215862
0.911736876064017 0.1677476158776779
0.4529770170074167 0.4312625512306051
0.840451432987975 0.1267468127953636
0.2733261693038164 0.2624886909177161
0.5315645070436374 0.7834808802930139
0.6286432430022105 0.6250243264292599
0.8743245430261397 0.9525950757617297
0.3349225817468837 0.2101096211250955
0.352684402591814 0.2663020463451327
0.727189820595955 0.8204662262101873
0.8843779488953538 0.8836077880019437
0.1640680755006689 0.3819332186001452
0.8742505634849385 0.3328183674214141
0.01588553933680741 0.04411934416595083
0.4223110923648186 0.3321339408670131
0.5037794687728344 0.734510743530508
0.5208543862513807 0.008228330686212615
0.5120569388765773 0.2626378385358243
0.58807801106423 0.5870747793383579
0.1230196647504217 0.3740776910018936
0.5400895163588915 0.3561403798863907
0.1699211987576974 0.05319976612413903
0.3580762354035279 0.5072869433921744
0.9776409939161306 0.4675598046943332
0.3154957598817893 0.9131715279891142
0.3956139702856581 0.903805237737257
0.557810227327182 0.06026807025004139
0.535232275005567 0.512101806695287
0.9171013471213557 0.01520829838641004
0.2504416373155756 0.3252719778458327
0.03279469649987898 0.1923977773841176
0.4311913882378285 0.2833202108976459
0.5052700796255173 0.0211021980396051
0.6253370450872821 0.3792602570952423
0.09432865209498834 0.7997295397580692
0.6367701800874478 0.9306307654250254
0.7377602366981418 0.6194432877740368
0.9079332023154458 0.8210421112561435
0.2241291800550806 0.2978193842890915
0.7372475957762024 0.893726286325217
0.361507494881239 0.8870027019275097
0.5164259787846431 0.9687659946499352
0.4309668272008906 0.7106102106061294
0.992767416564843 0.382044737812692
0.5937200870823515 0.4308099826539189
0.2696484538610611 0.5216909793148211
0.7881984175444151 0.8572266728883763
0.493839532012264 0.3642840619796159
0.8626728924775925 0.5196447539717656
0.8683945448539152 0.1904527209330449
0.1825956668978455 0.5415559373926891
0.1765281329303753 0.4078267694874383
0.710457842131296 0.08256212569048715
0.6581964595677462 0.6603253928926344
0.3145309424100318 0.192634085529604
0.6991218594759002 0.7498332151503202
0.03817288718363689 0.5528524679480471
0.1752921922400522 0.8268240802405615
0.1336031242492264 0.06842833212115634
0.0638902759553284 0.7599739867321156
0.2424789087480165 0.06770454044651075
0.1035970957180678 0.8312355929478449
0.7836167940927711 0.1255771462636404
0.5080940243502281 0.1833254211445617
0.3454168995032749 0.8248421599108977
0.5029113477752961 0.004006904263449115
0.3574175962601724 0.7500534426835115
0.9568780294040536 0.9894535945101202
0.2326210187150876 0.496873554725449
0.7232220557221586 0.3487284858863791
0.1689829692755123 0.5947604069747442
0.5212740950542273 0.1205996829086289
0.7726852920678196 0.7916952668121142
0.2255407652999962 0.2271128639753202
0.5154528285586497 0.9904699755724116
0.7636123910989289 0.8186475608854852
0.2342249639892474 0.9604738227515037
0.6149484097884139 0.7357911910352772
0.6390788506752946 0.692951692298303
0.481597097976938 0.8705774505775407
0.005383165136637506 0.8690239733033603
0.5718875719143761 0.7862635085805821
0.3342040018811169 0.4132079206751489
0.2740849383248863 0.1626878656284589
0.9629879252143106 0.3166224126310818
0.4565996455621764 0.1539821188422806
0.5953775499838876 0.6365652020652056
0.7517479526027995 0.2891326154406408
0.2023336032292366 0.08760002568611248
0.3620130072553136 0.7789446423527054
0.9712445329313785 0.1532742592103925
0.4088993829394172 0.2532707871359081
0.167327565446382 0.7795004503511561
0.3471270072850151 0.8950008362179884
0.8273061525483945 0.6164845479624277
0.2627224504997752 0.2981564351030195
0.5976858008063256 0.4689251555216515
0.3859510900425721 0.09374629329127068
0.1436425865061631 0.294679756565729
0.6608558127051132 0.4206456146694654
0.4730612720239834 0.7124663268532103
0.1485325898099095 0.2407044697138636
0.4390162201664244 0.6106351234801544
0.3637812432847351 0.321874722647545
0.3360698547954996 0.4021590735794782
0.06310705795203951 0.9561179114376365
0.6647806681618698 0.9559479118131811
0.798969650850059 0.9466139793282409
0.9897833039859344 0.9187366274056978
0.8760748774543101 0.08561323853470845
0.9637682540747866 0.8472488097695809
0.193642905794749 0.708093340186611
0.4965172914772538 0.1511346376694901
0.2875544380367902 0.6046085872013399
0.09843316366598659 0.01298777133519258
0.2884753110761292 0.01511485218235953
0.4717209230572161 0.5960559038077071
0.6731218568885085 0.5294595454979442
0.05260575083848168 0.4800422750953878
0.05728891607245352 0.6484837618849797
0.5577288770992099 0.4969901063208786
0.1962904769524555 0.6560091839135744
0.4213495372813597 0.07893796012676592
0.1789289637897467 0.8438193375447864
0.3808044133522293 0.5990879212359047
0.5023372030129692 0.4292244043047365
0.8289220080344054 0.9569955458359567
0.1856837794123807 0.9522569760774521
0.2679275450466491 0.2799817670037871
0.4179687505845792 0.1839602646779679
0.2444213213809942 0.6309325897668571
0.5509427082257655 0.3282299069500187
0.9390940154356031 0.1998283826557007
0.1503216218591152 0.6050535316139506
0.3848688650498326 0.3399465759288778
0.8917065363679905 0.386209952164548
0.1595781922822416 0.6333993638906004
0.6881004211244089 0.518550307390672
0.7582570467151439 0.9196209751926061
0.3677125609016362 0.1905547055639892
0.4006882891201055 0.6828312361315521
0.2732277357034659 0.3710682985225596
0.1897889015437109 0.9950271237918181
0.8081204590006341 0.7855025259792994
0.6609433117993648 0.5772806908930843
0.213017443786708 0.1896346333963518
0.7303156584374607 0.5139556101415995
0.6263469695832931 0.7341389544573559
0.69495601814677 0.9133867595094635
0.1197117540707707 0.1025815389690943
0.007391308542939911 0.1708907310973679
0.2444370907875125 0.2646188551926976
0.3208533307347778 0.9788675760296168
0.8603915439213916 0.4819524650570647
0.4756164465386279 0.2670580735307383
0.5008638905085407 0.03077864975214379
0.1190526309392135 0.2130804138580656
0.4430843497590249 0.7835846129450845
0.09445943100218118 0.08473900704549352
0.695627621371643 0.6836371976350128
0.3218309895604297 0.7369762485237019
0.9569722327113391 0.6498046382180104
0.0235292673866459 0.2340919678559759
0.06639225766488363 0.3248537173925118
0.7917584588644276 0.8757347873270164
0.06647048548297539 0.6011658383149835
0.3309036575519987 0.127645215901615
0.4555437240442203 0.8973386396192059
0.109155227247228 0.9460648708258518
0.9687199216771415 0.326197949543937
0.9099341158031776 0.791292747147974
0.3503510853363029 0.64987740620023
0.08183903466268487 0.3342794189168123
0.2317062775495903 0.04872968482851767
0.1657779471543916 0.9430575048272313
0.395732690617886 0.3561531318063324
0.8449331946596229 0.164807896625347
0.7725926636919271 0.8124111196815371
0.5721517260100544 0.8300987917029338
0.283197007802708 0.005560763420329132
0.4003886219858825 0.7752917887703296
0.7060320048564438 0.4787559670575355
0.8530069069678299 0.06877785247792673
0.2831577165020084 0.9867557248058594
0.8468659818750729 0.9792554601999991
0.340193935039198 0.7420158346361232
0.800693830526052 0.1690171998920913
0.2034295690906625 0.8087800373917936
0.2719846215926014 0.3290281321426826
0.03818999956451187 0.07419925714331721
0.4475980665647523 0.2085121949035188
0.8947041902037929 0.8463858436528732
0.8117032987595905 0.1315051575709143
0.6475380445973586 0.5409070936599781
0.7899608663471447 0.1844274501259058
0.1683133299603357 0.4008510318036789
0.9461734796495319 0.4648069532705612
0.3324605165111603 0.3229435585950865
0.6201452371742735 0.7265739531525425
0.6561188041528996 0.9838632521565951
0.6557908831918211 0.3307564034865043
0.9753176385371032 0.2412682925996101
0.8640145677146026 0.7605335626348997
0.5090010087554732 0.9412649110097349
0.3014919253284321 0.5751072459812039
0.6441565960469982 0.3831824302973221
0.9352438799797934 0.6209174761678702
0.5664146816296611 0.2826576158111353
0.9110270720462287 0.9753673802175297
0.7563609489164559 0.5017438506705728
0.9747795815838667 0.8291517822077585
0.6167448775701531 0.0322703799588556
0.6531279668600322 0.1616690112121799
0.519203778747196 0.2200949780553604
0.1441138988365597 0.9129135669049032
0.9952069072539516 0.9614015621930739
0.1486686454674813 0.5721661600512635
0.7696841307136688 0.6335323017999858
0.1780558067139563 0.174099743291234
0.1596605678156934 0.6443182063685107
0.940706461863642 0.6918199275791865
0.05390191121708754 0.4500951960924992
0.9946074068603932 0.5124192844434566
0.3297271292755423 0.7722142286251514
0.8838045207041944 0.9262119333899774
0.5139789719371021 0.3116557922856816
0.609136294400173 0.9280112815941024
0.4741884845035924 0.6764800256184578
0.8094621484985591 0.8534603030913617
0.2954369863033715 0.07017934609601628
0.05678835951289272 0.3633094753364137
0.915745196966974 0.851627062034567
0.6221138917967605 0.5870047201716838
0.1934582370097244 0.6080842160031075
0.6042885993926493 0.07023300444323868
0.2303848930377455 0.848353671441624
0.7803539366430238 0.01267547395538945
0.988338698312544 0.08585118419601505
0.2145229152271508 0.3834243803695003
0.9329561023638712 0.2632676969606921
0.001718942988891989 0.3459931655287551
0.5952178840468569 0.845701712745903
0.2671328296426265 0.6250095862394719
0.6397648414600428 0.6563492051733231
0.8349829222931441 0.5199590362566173
0.0009406449755980846 0.1547459248359942
0.6913826042827187 0.8324078758902405
0.3659482370518287 0.4312897527355569
0.8562322515817032 0.08003500877664921
0.08492617234071975 0.3788302816198982
0.3865961420309347 0.2361051255131258
0.6750670270399101 0.7050627086562783
0.4287908403556132 0.1859824910424013
0.6061819525157274 0.8780121279287235
0.5929429143092549 0.341048162148138
0.6629069143824796 0.7642558870284435
0.5889450120399417 0.4881542069239262
0.9119149738996598 0.5006563935092693
0.9958585644833563 0.09192976967111496
0.3270943340917336 0.2384052063675496
0.7482070327719126 0.5408221604602099
0.2624076121810496 0.2586580544236578
0.4185633061571925 0.1551604205390099
0.4213689871419048 0.7796155694230135
0.1596795506367997 0.7880519714102906
0.4465911794109886 0.4225367340556562
0.7843387403035329 0.9576234690607145
0.456658827887016 0.4053289183464811
0.04885164106511612 0.2853660460413875
0.5344636563810269 0.3363701949646373
0.6986522838426534 0.5174612170728639
0.1833944206411532 0.4147781123487738
0.8555991915944922 0.2481663780144489
0.8098576181393556 0.2153976546171914
0.7445088018557249 0.188519525192197
0.2430482289090418 0.3327728090036793
0.4917963642286629 0.0058048133751216
0.3179565127360542 0.1007908996227497
0.715719160809101 0.8473397675868206
0.682444652578779 0.9444155329698551
0.3451533779889697 0.6819718251263877
0.7925798308532126 0.6772530007890478
0.5947827992777743 0.06834446358080207
0.7563651869765498 0.1081100771956339
0.74812205280818 0.5885401614392938
0.254905610111907 0.4295833562591458
0.5508612315832004 0.09923580300030507
0.8615914084782059 0.2561127603408722
0.1559832802619127 0.7244027132214428
0.6427273844193681 0.1101210017536621
0.511421740264197 0.7757590941426539
0.4508138109310253 0.09710763547374009
0.7902825600954091 0.7888861213974844
0.7482699890507583 0.9453153027299886
0.9988529875165437 0.135293869814269
0.3098477279902664 0.05375000365784092
0.1202981069833402 0.9616477415962769
0.104188845468215 0.4301269372638393
0.09856219590385024 0.8837188555433478
0.9320029376083262 0.1320366117498109
0.03080828681377042 0.7053530888675168
0.4009595037287695 0.4837331576936061
0.8407389737066312 0.3176711006551431
0.8853924568507124 0.8620900197371555
0.1258038913314138 0.9237774899245617
0.2412642101255631 0.8645363915050467
0.5721581247648668 0.01342975337866698
0.29783997755429 0.4275814177805442
0.3054574353880263 0.1789870602099505
0.5862828006707764 0.7123790338060492
0.2372924468319486 0.05803271981639029
0.8197840817534061 0.9727818309781615
0.806396071346976 0.3617224287262871
0.2079224323546981 0.9829209014541342
0.3542541120376914 0.1601873700099148
0.7721986772061018 0.4080557110592172
0.1560466627143575 0.1933006018031585
0.6897328794155339 0.1633225047152203
0.02756407391440785 0.923557865680404
0.771034927892535 0.3619233671275766
0.1041110351762184 0.6117270250642399
0.3250137971042 0.6189484258246241
0.7995795128620358 0.6105603416136877
0.7285953505196618 0.3980480595549887
0.3233560962393955 0.4934971359964421
0.4996699093909488 0.444941759750328
0.1676500920846035 0.04329348345953574
0.3804442494376213 0.4440166849625264
0.627364407405002 0.4487864099905423
0.8176436458139311 0.920115615911108
0.501454730958889 0.1609988490843405
0.4341396216880257 0.313343456636519
0.6587604865079376 0.3396530131915723
0.4593651413189581 0.5289734997068418
0.009101915271246082 0.3112803776073587
0.1319644523359968 0.5842844383109478
0.9597345064447501 0.7131351163858085
0.8480373704423012 0.566710034780659
0.2116823399471139 0.5024730376344165
0.6475802197745392 0.6021761288960957
0.7404908139840753 0.6899574433791132
0.04499715889256671 0.1051347992347559
0.3942173609045262 0.5170631368281401
0.4217616058147163 0.8866620943074596
0.1626149775032361 0.1522025135429476
0.4904725793679067 0.3872823646915848
0.7207477711932531 0.4205150347746196
0.2447777376911474 0.3035221977044223
0.9740562419489958 0.4580213854516288
0.4455692206395231 0.2372604039817288
0.3826938926656615 0.5609593901166763
0.3632650609644876 0.9409930377923087
0.4187192845740208 0.5038968839670073
0.7516403878163865 0.3413076654706628
0.5492374499073096 0.2692867365814614
0.6276600158471928 0.03272195070685876
0.6620732177795484 0.1674349798467377
0.7627344293408049 0.2414097812016751
0.9231204602086688 0.2600946134495913
0.2231310999701612 0.8661601856367919
0.6633061689483206 0.4833851927198291
0.1202789817969099 0.8256849816348122
0.05068644997262277 0.6763726675097868
0.6977245038537587 0.05660693183031503
0.08834650366809869 0.416821575132251
0.7396967341803522 0.5606225308295884
0.6345958109972302 0.1383541328200933
0.009870906206769902 0.601698305781296
0.9330564492122388 0.4985317503012217
0.7713199660900013 0.4730923629589548
0.07510422846632094 0.259793856877701
0.9199281335528806 0.3301331315801923
0.8034932044105416 0.7526949640742117
0.8809923070564065 0.2346584031181753
0.09113451991754616 0.7331345039667568
0.6002957423882578 0.2262764875491316
0.5414782631197839 0.5534471300204606
0.3542972796108615 0.4038866519772724
0.02284140378717383 0.8427001348123472
0.4722868270952596 0.4569194879312738
0.1523055911122894 0.5819088996920109
0.06453294073008672 0.05993165204346575
0.7269216114347546 0.8937546064664927
0.8508326296168447 0.1280258900141506
0.5950985160759646 0.905037884573773
0.379334591799979 0.8788280523800018
0.3888348135065049 0.6466962667654477
0.07356818820594549 0.393814442294343
0.2828001782667026 0.02408993924690043
0.4544590634490876 0.4490561748130664
0.3452602855469124 0.5244967611728398
0.8518362900853836 0.3159315291716248
0.2352714705751912 0.9704129693955643
0.4086827441829547 0.396897384930569
0.7466379249978595 0.5218001203229213
0.9498468642112368 0.02906758250227588
0.3993787061963934 0.2104965649582582
0.4940471050840114 0.4066059441604119
0.08539575770284839 0.6332779170220151
0.2969889298198116 0.8498854070818923
0.1192595492388342 0.8532298724622587
0.8707681456087001 0.5263464965361646
0.5357191531475123 0.6965878217714006
0.7226013655999984 0.9228559130106648
0.8945065210852995 0.04566469450361776
0.33616627287617 0.8192894894182207
0.9143011980614831 0.801519716949911
0.533494025668257 0.7936675689858211
0.5866862865721336 0.1288548823511509
0.9872910364004991 0.1767184305170966
0.7985539548896583 0.02449392919125922
0.931703913854759 0.4362124508180605
0.06982395614893064 0.750664912546577
0.9296778870085344 0.3854259705577284
0.5201503404775376 0.1663362623613426
0.602914207659239 0.7367989940146478
0.3889525035255184 0.2086574679684882
0.7163766309551248 0.8953805092819646
0.207020233944382 0.6720224990037655
0.3398240686294686 0.7783377636040448
0.7282392323600794 0.1033655111163734
0.4798455125133384 0.9148916887570518
0.1672922793109805 0.2763917238167359
0.6822770980872015 0.7426579596485998
0.6177984708010541 0.9203211738038608
0.7363216383858052 0.1615719423567425
0.6855656422641497 0.6587594144890115
0.9734609626758167 0.9332608475016645
0.665649589406096 0.3298460392413635
0.2486905006265857 0.1527346217711406
0.1119344016953359 0.6702609943905598
0.3519818525081859 0.639225763851229
0.8118013472910393 0.9111277914090805
0.5769715636212417 0.585733609883617
0.1716609141618756 0.5842956092191195
0.5888036767242472 0.252678385192524
0.7710093293614539 0.2893119192654066
0.8036917920979758 0.1968566718555993
0.4694758694664958 0.07659923822027985
0.3097193291365753 0.03441870129500153
0.608185662076677 0.2436177604739322
0.5944987738756617 0.7046228525814375
0.5997903957393913 0.4875096773138257
0.7950298746137074 0.5737046384627784
0.6897021888474686 0.8107291298464681
0.6668436360029401 0.09583789699725433
0.5890286428274011 0.922937653396117
0.2554666948643514 0.9278387643486552
0.2159626163742007 0.8228014876712683
0.3183747882124865 0.3895884976420519
0.5507733590512884 0.4362367835182765
0.5166331913985969 0.5804314243145414
0.6893933621747758 0.1143149665387788
0.9712920399128109 0.9230638247117327
0.7754115640526892 0.3179050549201067
0.00696466984772259 0.8319710005242902
0.291562631365934 0.2965729456533167
0.9230820733946968 0.3114950992728553
0.8106204064620691 0.4125809083345028
0.003029820494146624 0.3807533014718665
0.9611968892860894 0.1581431236514211
0.5309688377211701 0.8218482839364217
0.8643219694425855 0.1114435121008104
0.3785947915990522 0.9859297948195925
0.34720470810757 0.9691390664270977
0.6556206857331691 0.9948197980702252
0.4974278347328517 0.9676007301288923
0.129886167279627 0.1748626501988884
0.6915154002138788 0.4424298346743908
0.7472837994944584 0.9988780557645264
0.411793035865675 0.295323143885583
0.8560564595973532 0.9630194462267418
0.2161483648628734 0.6230702232643571
0.06164670911133584 0.9216649516218588
0.647964121000867 0.8606279391667407
0.4533495418896353 0.6456643461819314
0.6374279746049628 0.4953505829026599
0.2784365685740885 0.2830187881960923
0.2288063259871112 0.4322068981814475
0.04950809736641491 0.8533836471202056
0.4251153602850818 0.7899775148968061
0.01693599145605024 0.07225591143764114
0.9905643004391304 0.7550393499486728
0.3633535469497563 0.6252676525588227
0.2379369520728934 0.3715924553523113
0.1894610710472798 0.4430012986271364
0.4801714027033983 0.3897859824702641
0.08461146008588545 0.9757928135183684
0.203190951646041 0.1262773232771414
0.9187083798019814 0.691775682155038
0.2184303648183545 0.5563612646046044
0.8836760903531559 0.8440862875748004
0.2631135596214586 0.3982084999757458
0.6156242110827267 0.2606986902627544
0.3042008848931484 0.1677588003458221
0.1249126929127362 0.9023937609264764
0.9343493487295867 0.4078329812494817
0.705548818803502 0.04014292057166616
0.5797635977770146 0.6811539481730011
0.9635463300972414 0.3531435882756394
0.8712652069121224 0.831436514027406
0.200879218093912 0.9180491406765539
0.2283829209391995 0.909319555338977
0.9432783158845516 0.8936526873998005
0.7255869288213732 0.2728503617154019
0.4898143273365892 0.7701907816765826
0.1307688869031149 0.4856345786828702
0.05699057503383224 0.5852806222637583
0.4528960816300583 0.5368706330980789
0.03897480945002624 0.2487687177488446
0.1490932507386965 0.9651956061919287
0.01120354703688623 0.2852308348663727
0.9637354382148969 0.969265774888142
0.1083110495261164 0.8679771170577242
0.6247965343386794 0.08915030093505813
0.009796417117459466 0.396534361567621
0.9354114270569558 0.09668057843477992
0.5736517121778116 0.06813212076037013
0.09922554510653388 0.1531662168206157
0.8477069115591077 0.325662408145299
0.8377078886659437 0.5675016367209921
0.4855051593162454 0.05581584533229166
0.1103589591959651 0.823991285667293
0.4405416031024717 0.2162994385080074
0.1526098892310222 0.99691416060034
0.6467311610537724 0.4296694803662264
0.6949832830349836 0.02461902229992203
0.1229834809550622 0.798364354347933
0.0296831505399152 0.3747954009301936
0.5915297302042896 0.410930162710228
0.1566408520033884 0.4946546546005013
0.2965471215660099 0.1064870408201562
0.8240968747766695 0.8827071652424404
0.9650926310528996 0.2164872496076702
0.58358530481935 0.7406098422979388
0.6309572118824459 0.8258108103655663
0.9314467313121646 0.07962182713471118
0.5398771647714846 0.5308477318327872
0.06379413631571666 0.1694663833279317
0.1673291755270597 0.61743932363677
0.8668555692505738 0.6384661465643572
0.07561074275010943 0.1951509442164697
0.2657745518882739 0.9456369910081316
0.9892802213895809 0.4912249545268073
0.8360623309551907 0.4014723168242764
0.2677292418312713 0.7501509605152353
0.4336256317608954 0.7362378524491299
0.6768116093930234 0.332620039968663
0.5910787234280905 0.3136340541851666
0.4930266390128455 0.7801501053742397
0.227561828916361 0.7323307245224183
0.1200961410408476 0.7494862614934668
0.8039245053819112 0.6473832744939284
0.2281539142316782 0.6398538501002539
0.3578983916517215 0.7694673190350378
0.1098999913192428 0.3083362271425673
0.8091100377229136 0.4600422698982285
0.2790257307573394 0.7470450392425175
0.8754533785626999 0.8774748068088079
0.440987980486438 0.7105742431721679
0.8011460148157307 0.9814620896224509
0.5681892214382493 0.05930400689843124
0.3868400183061257 0.5317687755429082
0.7035941257300498 0.7393069791349515
0.2717053961477019 0.4771258213300534
0.5113214957879304 0.8607679225158226
0.960361846339155 0.4942225886942506
0.5633830424791516 0.9349755607532342
0.6227211299252104 0.8726689169515085
0.8579762085927983 0.8778448718588374
0.09208389838459936 0.04131003383315224
0.09802706846536849 0.906501745004162
0.9828295206644559 0.2481384489119248
0.2372366177478529 0.3607840861207857
0.846472231278726 0.6931916973649073
0.3791687823737047 0.5882195156532247
0.6126959910985534 0.6609240905116327
0.1915385651057097 0.8331052438772835
0.6056765182094354 0.01376811972463579
0.5251918509406817 0.175636457226373
0.8700911248791455 0.4657541459624487
0.9660974487070885 0.7436344251584664
0.2848094760990822 0.2167760116669049
0.8188539227940093 0.8002603341813644
0.6042479910076962 0.4304432329768197
0.7803058274042975 0.3672575151054603
0.5898290506701011 0.3246121934558325
0.9555238283535861 0.06630317981497952
0.6101242928629442 0.222135968416162
0.3037512316423081 0.3236606971256563
0.05147937367926048 0.4120604879339291
0.07555828847592473 0.5745943645947054
0.6562152725839112 0.9727454219126886
0.4306523605234423 0.835337664747498
0.920080374971336 0.9692592354140843
0.2637498190500637 0.387353160375668
0.3496558276082847 0.5779328569755544
0.3753933124629962 0.02309822895221313
0.9670964473785646 0.4860221584976872
0.7325482373267922 0.9030727809572857
0.7261239908974868 0.7981423492076668
0.4207919950564584 0.5646669916211907
0.2497869657279204 0.2851306769771177
0.2297520343581043 0.7599045648840254
0.9251259717088214 0.7624922179224883
0.6896377420589878 0.5375125092731516
0.7435995627646066 0.6585578897929002
0.6088964800561353 0.3256948152239127
0.2259965145623633 0.2457315398505085
0.7224754122171269 0.6069042109745492
0.1096669247035119 0.7238733033801483
0.1485389503020728 0.1150767718676857
0.7852763254011755 0.6688244787148634
0.3933745402097282 0.06578650471439255
0.1646537930797776 0.8085864250669373
0.441462240072815 0.8800708303380872
0.2348702031249692 0.1895031453894022
0.4961832711019245 0.4997627372491145
0.8300343792730899 0.08957215715847139
0.5454300930784681 0.609984613410822
0.5676561355006329 0.04089609382831955
0.2840051578646783 0.8927973617244133
0.3536904086819301 0.561828216541133
0.2370420658400248 0.4259553460347645
0.04749586773052488 0.5584497378711356
0.1802511165672353 0.4639792643788154
0.8844597757238335 0.8727978319736089
0.4894630169431572 0.5743611874639786
0.9213538745825199 0.4976992990826359
0.7144835656164821 0.2245576996194914
0.1913283409910348 0.4805769772751718
0.7533641347569799 0.7467062484602158
0.1591589854597936 0.9698474988014766
0.4829719673747483 0.9354535988215571
0.9839345895428984 0.5739138657571705
0.7051262776874003 0.3551550259724863
0.1194013329290801 0.09169410088474206
0.2718614377208901 0.02356326072223408
0.3047751690303492 0.9504385281134471
0.7653352748092571 0.08085016843815607
0.5836801365555336 0.9779903240734419
0.3413410401309242 0.9035859242623629
0.2867871064410452 0.6152764182628168
0.6791444269587376 0.05909942144453831
0.9973006337906167 0.5228048677888543
0.6886036057074966 0.78926464801792
0.629348230790946 0.467498143803709
0.7652920993363969 0.8724495483038983
0.8990146672801268 0.05514694222974161
0.6380095983815018 0.4483867598866151
0.4708192209918595 0.3824421883301419
0.3691969798846522 0.3310892716017187
0.02728384196098271 0.163347401043107
0.009968354808274831 0.2094461277317343
0.6052783360402139 0.1828562516229197
0.4496967603692353 0.614268489084832
0.3845077610227573 0.07155923004490511
0.5408879792058719 0.6792552305093709
0.671424063562114 0.06694297470823786
0.8844746448235646 0.3777306774748285
0.194319118530779 0.9459745504462252
0.6457492597266927 0.02307876744120678
0.9920026493131481 0.2056602673781513
0.7613016256998153 0.4919348851260975
0.9711161203711161 0.4960111989409207
0.8849075680548723 0.7212069447432449
0.3916751633504393 0.8406820387177605
0.9672224536656751 0.184729727587127
0.110307114104784 0.4825352723393742
0.8556321340026993 0.9096660809752648
0.8654142719534027 0.904618947375081
0.4147390249523493 0.5821665071467109
0.405849907605901 0.3691302861712188
0.9696369481236842 0.8192710541592428
0.9728785280923173 0.2898095824874122
0.6867056638581083 0.6906001750324589
0.3029447544343102 0.527062003886001
0.7644380501335507 0.7460941181590514
0.7830388469107387 0.9073285347397249
0.7685830471057935 0.6900534108258529
0.3172388197216225 0.07223096298189219
0.2797494497860968 0.9600300862391247
0.5669020320400922 0.8222845206238273
0.4462308319693277 0.6731972167749778
0.1838763862687996 0.4538014843082074
0.15778746950407 0.2583432862504044
0.2358864744026243 0.4039029108154554
0.480348561830044 0.2847009071613752
0.8582414654801265 0.7392461283401
0.5167934361770591 0.4678825735516536
0.75397400816105 0.2354394400573719
0.5765316876161161 0.4706602748469717
0.6228594058207588 0.9023527644850061
0.4741189754569329 0.3157236367702868
0.4839476809038818 0.06605534430230947
0.1645176065083035 0.02260112697543742
0.5623884978346152 0.7348014574344189
0.37423128056122 0.5682440343244722
0.9428502714400596 0.001601423137898444
0.08982684558222903 0.1503741114089337
0.1575670288563799 0.5700480874879619
0.6023013421397764 0.6580661546602422
0.7692081331525051 0.7366351396868092
0.9632761058006574 0.3350194386356443
0.1358867550340987 0.2559696690940836
0.8356439205371112 0.1942812198712156
0.4896330580339014 0.7037970207191208
0.5618692649269932 0.03203241121847539
0.2101228292426929 0.4219341247435081
0.2090300757815803 0.2182456941912839
0.1066213459370414 0.5190334383494389
0.5650177012851398 0.2226063457087765
0.5346840600930757 0.8317312735555761
0.8742698497819106 0.9634211772958579
0.4227082368474103 0.9174409186289582
0.4123086063723554 0.7184352601888013
0.5343538231781542 0.3047184227015061
0.4910138810558965 0.2809355982305912
0.3004110273582427 0.252015358151198
0.1007382252198931 0.7826153370365571
0.8707155368904989 0.1033873371182228
0.9170036883953592 0.7218986124678219
0.9193859213626163 0.5917974227355866
0.2560411349037928 0.7472621045323536
0.2667678714004399 0.01416728346918739
0.6087858662396997 0.07963504484928718
0.7116748006505805 0.8782963712372605
0.9805527649388774 0.1372779501045609
0.7068634409239873 0.1054597307502091
0.02630853410730044 0.2625211386994675
0.9061224254266169 0.6598376896247438
0.5750651633754071 0.6318521470591459
0.2324358475639474 0.3293371817865935
0.9179016749213518 0.7414008692031416
0.1437076210184144 0.002946436394200161
0.8990920255286516 0.3938998580307064
0.6925883657342845 0.5085988058474082
0.3261508410611952 0.9883560924215951
0.9599135905503667 0.7806910799498493
0.04673360289446497 0.02807107856973931
0.3398439088468349 0.4710574854685621
0.3014746639387206 0.6588214918398956
0.3646889619878159 0.8055516453699962
0.9455113261831364 0.3927898837801889
0.2207820305393264 0.375622318117251
0.5555108933914199 0.3987362029115916
0.5069826150582663 0.8442476377722491
0.4924707396585128 0.5458587430459716
0.387622447056469 0.145583992155359
0.8816317178728152 0.3587702073610405
0.6219536697378492 0.1970969952177576
0.2565789072032535 0.9953293777756327
0.1229060075660053 0.6005659714258349
0.4064382798481126 0.7008277351310269
0.2800592986826416 0.4957441541037089
0.2700394086843939 0.4196243787473053
0.9198771206473189 0.6728020653241
0.4105916494831811 0.4069502934563664
0.77825468685449 0.7172843543994817
0.3838291320832596 0.06062804086333628
0.860866244461056 0.8280558040258729
0.5668105621078 0.668079821988652
0.5885367167645642 0.6153291135291914
0.03888864874501746 0.5328571958510939
0.484219422809767 0.427695813937898
0.07929384431540476 0.9335216044689972
0.4529106401772618 0.01817163980137777
0.07178308136601173 0.8869730913665369
0.8626377764719888 0.1577300763211826
0.7965791078756682 0.6956960573134064
0.8732525172065697 0.2547373347836799
0.005393624399353807 0.669880533243891
0.09216045381154328 0.4469510310088159
0.836993361837354 0.8474785706731767
0.1127016210025743 0.3765606632965909
0.6902419470503383 0.9231428406913698
0.3681976579311298 0.2386801791091037
0.1547324226459331 0.01798518048483914
0.2141890561527464 0.5774070507149348
0.05124518858698673 0.08620214575721248
0.9348796823195811 0.8729708128218201
0.1901982473260521 0.153755495617175
0.09432990636428923 0.3521168983488025
0.2000163778224233 0.7586687289044481
0.1323851875155976 0.5947761959331916
0.1430397805113756 0.881683271999278
0.07765077663661274 0.3062729536053987
0.8576795248057345 0.2682031839911906
0.1271699397601044 0.08511067859030436
0.1103128042875885 0.08721859782823688
0.7256540489613449 0.1875425698481546
0.7682135494901754 0.04966969903541849
0.1009384389356498 0.2081617041615523
0.1527125148840234 0.1475958164007414
0.21474688426017 0.1394877560815663
0.4856828562342378 0.8881800979634531
0.5951033526824748 0.9775661750369283
0.5084213332305045 0.4744321859505328
0.1718959953099259 0.3236374170437477
0.6138629773352318 0.3932904375891875
0.4325467970390886 0.5168839942246292
0.7743035244056258 0.9843134904977846
0.7826626837839091 0.9908376540739992
0.7046177690747597 0.6989315136584983
0.07861660270139501 0.6669170752060114
0.1521757807698036 0.2040308791033371
0.07692445399780037 0.4941131999893509
0.03406193358766307 0.269625571284228
0.3710098706652294 0.7980318827760987
0.9887930046099251 0.04813421690317099
0.8182909364032919 0.6929246244801036
0.3913664936281643 0.4283683020066413
0.0988216161529348 0.7415253037330396
0.2149075908126029 0.2274628456863517
0.1254454154901082 0.253648556244186
0.3385953760545901 0.7687034277070174
0.0008815660402757217 0.7555813666210726
0.953672813955077 0.5410274162458137
0.5671859778967011 0.9551549730846101
0.3187798555696632 0.5814112328613811
0.3526369584507062 0.5420729392705895
0.9479614810425885 0.3626776139972714
0.8880684621104906 0.5905330528784856
0.4527135379713971 0.585926551704572
0.1966900477880845 0.2006269663589808
0.1479866227735185 0.7411561629364485
0.3261272670223808 0.9505280497351183
0.3760265344320461 0.7109238504918509
0.6022570271558096 0.1184370257799092
0.9108973620924684 0.2466226744548626
0.7792406772306201 0.2591649376360771
0.1890164563243065 0.2791330274694244
0.9048995324847108 0.7588256394845362
0.3586958518890973 0.2414472052420436
0.6104388450262176 0.9669739418656428
0.02255525417931159 0.1956471468362025
0.9199878763630464 0.9582325256836801
0.07544191903753042 0.09993480881622681
0.6402049746013982 0.8952746032277811
0.2253067657432613 0.6040482389005646
0.3206970700367935 0.03418730362244117
0.01976420607242367 0.1450426713055732
0.6623295552861884 0.8969742424111073
0.2094222689105593 0.6437254169101877
0.09959880219075931 0.02395679875796433
0.5785445547826217 0.1731688529298202
0.05244062364424233 0.4009727404077627
0.8682324346493198 0.3996346382963457
0.4358490488098587 0.7643061342060794
0.1083531133182302 0.2157450344065933
0.5176083306329438 0.700307097065117
0.9888274256754318 0.1656775907687864
0.4963490850574777 0.6954659521963032
0.6551010849617821 0.9188739428511994
0.3614282980845287 0.2198311671678907
0.208228941432013 0.5606258927925432
0.3993351342689737 0.9915729370385373
0.2928071256077355 0.6530321993433097
0.2853429710103677 0.7653293098812447
0.368563494619693 0.9504823880421164
0.02886882313796819 0.6013069569712594
0.7019342713757749 0.2371512764774544
0.9303708118289258 0.1945143459991977
0.5683552487797985 0.2114463096816608
0.2059043264868408 0.001636275488145773
0.4469011132212067 0.7931344869744102
0.9090529721251417 0.2366131401026595
0.1003592302707321 0.4800970792075748
0.5641177665486731 0.9449957588677316
0.6101922526038518 0.9860723330255671
0.7808789023220052 0.3257951917038377
0.9382212731669033 0.836036793461758
0.2149241306721294 0.6887573952630818
0.7267993476554936 0.7570387673087663
0.8284873228139304 0.7131650791828894
0.3155352062135818 0.2744375080797709
0.1470566786449967 0.7309601465703671
0.8812847216813618 0.5625681503078671
0.7635043853040316 0.1897476125976612
0.8338067187243837 0.4298363108238528
0.3390621557031663 0.3593790485172594
0.7646299304933549 2.461915066610801e-06
0.4317735575640729 0.0719286472240399
0.8942744348380582 0.7173260096245024
0.4061319062735819 0.9249405628695516
0.8642806471624492 0.001230921571806381
0.9342779640849931 0.5749416587007726
0.7355453866091316 0.5704044954182546
0.5284950127750822 0.4387981021393602
0.9157842869601739 0.4767939951410957
0.4606533253672188 0.1643538481877156
0.3456507167120688 0.3976306782909325
0.3525385262303606 0.3038153730003265
0.5382133679697816 0.7659514143701438
0.62018231349125 0.4016288636393255
0.8180054321454238 0.01553362456216585
0.1611490162669686 0.4328475189367319
0.2162257555846103 0.2471870296183014
0.01585611287626611 0.9572332012961307
0.2097188221315621 0.6150497466976081
0.3929838310820912 0.2187848224588064
0.04155143183814906 0.6852459747870614
0.1685310605363834 0.3714284349566221
0.8061271673370142 0.9384412369614663
0.3627490607031458 0.5953347896693603
0.1660219242685185 0.41128688100961
0.4070328559202542 0.8635845815476297
0.8174729305551427 0.1832827943421339
0.9664795016922723 0.7050021356672544
0.8282730311393121 0.9199545116785015
0.2278843003257401 0.454492486618004
0.08363481824448947 0.7979708595376001
0.8700735044907518 0.1786295632527456
0.6242265859062575 0.2668353662352386
0.7231873320853005 0.4387936992632328
0.03872426163767036 0.6384995090848962
0.3707646718186764 0.6431575221205
0.7172358213762494 0.8043256992846985
0.6455967309410817 0.842041097449504
0.9432394931211705 0.7892638348661069
0.3522231940963184 0.8728459971368715
0.6225620303632611 0.005369135862745765
0.7760955714512354 0.3982321229434343
0.2037103249760139 0.8580093803432705
0.01893991683353425 0.6396383851301642
0.182715736596382 0.7635683718683117
0.2427556375190454 0.6982955767970108
0.9510932954094534 0.2698528193759939
0.6564978528423284 0.3215426345466704
0.01656190600157787 0.9824107425166058
0.8554968279085375 0.9307857174916375
0.6470929056105339 0.6327310833575873
0.06925465208401189 0.7131960794829606
0.6674626642547151 0.03037506500830824
0.3927626692394022 0.3851957142191035
0.9986786513730181 0.1638825310835887
0.7134092617374523 0.02346019219737923
0.5836461495120474 0.8464909961423212
0.05851504648439708 0.2863250880519503
0.8213072043647955 0.1054253127039974
0.9585817693496018 0.3623761112830214
0.6811451606371273 0.5782738033877106
0.316076292579063 0.8613175120759513
0.7272499018374198 0.6348626646262775
0.6135431785574483 0.1171689275610797
0.02010133139938667 0.7068303651653376
0.8871817546233902 0.8160241311248589
0.0009837807750461989 0.5860317578985025
0.39076771993355 0.9982397812086632
0.5003788805238286 0.6669101889710751
0.06240995346092035 0.4553355078851036
0.09453714458366837 0.9802643868945229
0.8311221514181616 0.8282064109369505
0.179468552714681 0.5116124876024409
0.1712368447115465 0.4838035026659659
0.314197017402032 0.4971768788485951
0.2134170857030576 0.7733888646158318
0.591534771554596 0.5521918196290635
0.3469540814510371 0.5873791015467611
0.7206849656542245 0.1304864549028831
0.3046802358855642 0.08610155504500779
0.9928170312613538 0.3939044904258895
0.5155398568307017 0.400470286631571
0.04737383112456143 0.7689661085316786
0.5180750341906976 0.7589874041042857
0.6232324946430223 0.5273851768788598
0.8474823581662594 0.4654803198360601
0.4652619075188847 0.08611969267834677
0.9849437166159474 0.2372673854200237
0.3592247137635757 0.3503540867401101
0.09174823595529885 0.750748179294486
0.09460223409113551 0.2283194821547264
0.8102232154527511 0.8237044597645262
0.927215567039858 0.08960648934639398
0.07444072795610746 0.7600775784784491
0.746437972721228 0.7195051989846981
0.9539511741719813 0.7305969355912213
0.4395103756985628 0.07961125426521778
0.7491600217282079 0.7090615080481004
0.6428754436091845 0.04281494922585335
0.8058319006721336 0.8139605768152347
0.8960623430506585 0.3180389571022026
0.4397225181185307 0.1881785753485732
0.2290753264601232 0.7221807217948728
0.5068651977559672 0.8080556312150785
0.2424470158810331 0.1618609079674725
0.06297111050241985 0.4815967402174041
0.1815881977802603 0.9096061216839422
0.16851969624825 0.6723304806638226
0.5402916796408157 0.9232918017316164
0.5064737715001097 0.9733453146006766
0.9223342133683422 0.8440082487104452
0.357194942849575 0.2094274748109804
0.3332210786255113 0.1166747670881771
0.2015640659621229 0.3690522624405084
0.8201014391967816 0.2342135384868337
0.6679058228463232 0.6563053567681651
0.8700462300833984 0.6111402167058432
0.5192453981731371 0.3507620037844919
0.4913028481079097 0.917673173386923
0.0115802781137138 0.860497678387837
0.4982812026642575 0.6560638850520961
0.1383656397144073 0.1806631133891303
0.7827510254319903 0.2213803046751027
0.05479515224709005 0.8440799467193982
0.6428387494779523 0.2682301085566437
0.6655513146385317 0.8687288448833501
0.8148684531403841 0.195777590350898
0.06471759649852463 0.9669872227178172
0.01166473209729043 0.5473525923607253
0.881679250632605 0.2857994527783945
0.880556299373622 0.4624783311584354
0.06891607902287436 0.187125015555837
0.7773444602600319 0.4819169825873015
0.0383435937426049 0.5853301418083591
0.1983313749751169 0.310419224188301
0.7719393355643051 0.2063596470151369
0.8923993418664405 0.9746147362854185
0.1265328490215029 0.8695426507078996
0.5484070829340659 0.6354784591046065
0.08427787981176919 0.6563550274443192
0.3824190927161482 0.4914860960601357
0.4433369923062214 0.8696394000618654
0.819287464192046 0.8922316583677574
0.06137231432649848 0.945222818732501
0.7250727217675262 0.786838915507781
0.7834943867564255 0.5286471433337698
0.89727216331429 0.1160681761700784
0.1950859627472213 0.5269899910659257
0.1163594170968533 0.8852991783153209
0.6590498434853909 0.5588057474265964
0.853049043727878 0.8348744533277002
0.8934251892116315 0.4146189296485795
0.102183766970329 0.3339319891446568
0.9872174249672958 0.9556728805701333
0.2648449773419321 0.05062369386696659
0.5999397441002192 0.4401772171180928
0.4727192985297357 0.6143470651880125
0.1909286501679192 0.04302399080655284
0.7345817939109579 0.7835337195224106
0.4853012456780883 0.5844040743245065
0.0239449788560826 0.804974758215254
0.7821841017340342 0.1683852696348437
0.5258256155693773 0.5608808221302336
0.5376357871439607 0.2836288845875735
0.8373384417990563 0.940854034308571
0.7058612635629021 0.9313071457363069
0.9003467884684958 0.5159340069181018
0.627941820216085 0.01409220431940179
0.1065148172678141 0.9129375920866958
0.3935404262445546 0.8201025055563208
0.9820235100610571 0.7352792746700059
0.9809284987560772 0.801437408208915
0.8976446561344592 0.5380755558097593
0.1932103253126983 0.9352352307179047
0.5067647639085705 0.337601517743885
0.4928876357793518 0.258150870073246
0.4405084820493987 0.1175199915257016
0.2193065868931633 0.4269387253048704
0.1923112854521295 0.7187620792996449
0.1271833905396052 0.4123356875139816
0.6836414862609945 0.9876504894727095
0.8558660451300842 0.8452650894813935
0.6796922944225404 0.1113219829733133
0.04769803461580607 0.6013081871373337
0.8428012392763333 0.6526282821804295
0.79334238270261 0.9642980544224744
0.7889911440124855 0.6119403105739134
0.1116107010800691 0.2055649598916819
0.3896784669943588 0.2563486018459585
0.01356373538613833 0.3641342793067169
0.2852014020665838 0.1069784232694335
0.4502345816407299 0.7753752745839992
0.9740061579431591 0.6260047841932596
0.6614150855355637 0.7174022777812944
0.9279446661650798 0.2317500415669038
0.522890759927004 0.1389345067735094
0.7212354637958133 0.113930833434437
0.7933310162860634 0.2702838723278415
0.4610835920099141 0.8749433814962108
0.4829184147738276 0.2747540392715269
0.4269544967425828 0.6946084520109131
0.05704980939054192 0.595928916888375
0.7540234221697661 0.8030101493036956
0.4988162836527196 0.6015666952452222
0.8364318677565716 0.03864444867445773
0.00951004336505271 0.7080271579269033
0.9638472146128256 0.5725281200832141
0.4373652769486481 0.4410622017179684
0.2185111955936453 0.9850768023894856
0.267306208311697 0.9956009837460386
0.3629120021337099 0.6856586966891597
0.9540296129335599 0.2862165824528988
0.9417715743069721 0.5672591740199942
0.4202365195265633 0.8379625675794232
0.4453682902664737 0.7016873444347506
0.303649881810602 0.4544611177626358
0.4153587647732501 0.2353308477611928
0.7966381065393096 0.04556776174572397
0.7085196551309729 0.7286110899293287
0.9742825388736858 0.7258112830763521
0.3788600973741785 0.6502136105338149
0.9250779981322034 0.6820882882036098
0.6182892968534159 0.1716681635865118
0.8905325823553019 0.4471730433854754
0.04791224802898619 0.5373254800123395
0.4858461434050474 0.2485798503015808
0.7333612816202707 0.6729617065045442
0.626783680800134 0.5594022787942891
0.3192239640918631 0.5347836763839474
0.007560532783447648 0.219847805838629
0.1053453777526002 0.2261137122214991
0.9583947798692284 0.5906680427772362
0.1735807493018453 0.4183394865472728
0.3248290031205682 0.5438505425708584
0.9810572970380775 0.4498661452472362
0.7250403146243541 0.4575227418255562
0.2743329498760532 0.6518271593790155
0.4471258450251437 0.1260668783591372
0.5197711608832967 0.4887380010870606
0.545878513615874 0.6619546645171497
0.9534823911191137 0.5024990044854364
0.4595785450636113 0.9260922807748806
0.6762412178850475 0.2224414057489148
0.9231811270738488 0.3583714487395364
0.6259954652233526 0.6738737698349296
0.6300806518627956 0.7236087788826436
0.5763081348091654 0.7094725908139357
0.9909053730727999 0.3449838700883402
0.7090247776369458 0.8308531007343904
0.7701901349988096 0.02806176626207244
0.9262049386124322 0.6642689546296741
0.1455163000803669 0.08310246810667987
0.1504775868571518 0.6714561449765148
0.344944444421047 0.8352988330444602
0.07668084554664477 0.4646802120116375
0.6847171856978335 0.4811492431720752
0.4323554703568676 0.5297678646784134
0.9208740781028333 0.9788041680734587
0.07254518408912253 0.3531064502371046
0.3950025645738447 0.2289047143060574
0.773991090225429 0.8345956801938063
0.1696514192572569 0.5248125965331208
0.7295256102518657 0.09164409687435651
0.5181120103378737 0.1483870924476258
0.1220088907158711 0.6751675465822182
0.331443378336058 0.9599025405739082
0.5176519316906674 0.8693640331084888
0.7927561961419497 0.152418339641921
0.9121285625989974 0.6514743634637197
0.9710567490111008 0.7818880227575273
0.7630276314362304 0.8838380346783951
0.8097980451814319 0.5059884796423881
0.3431649322724369 0.6928123646017001
0.9839706659827527 0.8680482491552662
0.3362682840199642 0.7246898427049067
0.6649950065763115 0.5672509584725671
0.4954076829659193 0.2475554171250585
0.5512711403523047 0.6824873453799636
0.1868129592288412 0.02466510960614942
0.1000917157711929 0.8510996400972387
0.05301973164530277 0.01155370178450395
0.1360418614718138 0.7734823810649842
0.9683592443334479 0.675750347961989
0.0425568439630474 0.1383872807147998
0.9612626872882721 0.5330143080616261
0.6695603829755832 0.7808639340177433
0.1014785099123463 0.6669597711491448
0.4014716766461838 0.9700535826282063
0.9830229814521637 0.01582520740548731
0.1785599477989829 0.6855182709383921
0.6785813870146333 0.6843300907065485
0.9888943756381839 0.6910956166245689
0.6873817171940795 0.3907774788676724
0.4755284862207486 0.7875093031887066
0.3093191076081104 0.8128917014865117
0.03384740576296587 0.9555149747867658
0.771456737610918 0.2378895249016044
0.9499329321323111 0.2494418197870119
0.5609215871194756 0.3247623667597029
0.7094757488790404 0.7490375973889039
0.02604682454426467 0.7676578901304097
0.4635822281607975 0.2499186279072098
0.08239566050151947 0.8498369137236218
0.7834097570072966 0.9796908897430614
0.9920206126318896 0.01071399628606112
0.7609572892515006 0.2928399592682168
0.6528470941248907 0.3748281622778019
0.3539355794686615 0.4962869616964877
0.593283376911296 0.09135952964677999
0.466190997561781 0.4656161189471232
0.738264728742808 0.9832043806210322
0.7803838345980926 0.6320544520633889
0.1989304663524569 0.8966595254683246
0.6938470850201748 0.8669950978003832
0.02923843973181553 0.3562504600317488
0.3077460588421975 0.1270530372904771
0.7203849037483494 0.7482185417677354
0.2275282699196577 0.6655409273940565
0.2926137908529103 0.9318332349278468
0.6569258064273233 0.6990089410157624
0.4319894254709613 0.1678284676706002
0.8087734352622157 0.3940065874983794
0.6465256328986383 0.6224571104212678
0.6669187894839866 0.8503308816187625
0.4861078253307701 0.3010535900265005
0.2320927622681614 0.6493983793838023
0.336356759622732 0.5885220690807476
0.8064342970443391 0.7227346055789325
0.06407294550698837 0.7224444779907777
0.8213782632226754 0.7299642224630218
0.2015972606594857 0.01201093295883754
0.6842378867044571 0.6695355544820507
0.9967641774165071 0.35450212206382
0.5011702143967737 0.05733356987500898
0.5705114956353835 0.2506913265747011
0.1545286825664998 0.7679805350615269
0.09391689878975099 0.8337668082016038
0.4773956078912248 0.4478683333937201
0.3944592798666453 0.08733109830273572
0.793696755952893 0.404762057896477
0.7561073537093913 0.06381286713422896
0.2819206390196252 0.04229239817456438
0.1097494479080837 0.2436056965271929
0.5802016959806292 0.1223657878949826
0.6905898937664731 0.2569877067086757
0.4817023767452676 0.5942699541650764
0.9383873767764961 0.556913928895716
0.792701067963256 0.4525821267643375
0.9735205368971792 0.7635287979545005
0.7452071526694803 0.04804086461977857
0.3678708165740658 0.7324165550985557
0.6041712720005344 0.7649337258965777
0.4818760418532947 0.09459727785203215
0.9158002106457188 0.1846293635590143
0.5810051365911951 0.9303456055475575
0.6733499586027488 0.3784876161232546
0.9048519784238522 0.9979950716477972
0.7064206984770162 0.197097505107207
0.3442240762128136 0.1025438891435426
0.2035411495697989 0.606646075413243
0.5598679669774744 0.416728653346573
0.9626679031890941 0.7231276147205454
0.03840039897979446 0.8726241061785263
0.06839875222944301 0.7695047921779486
0.8333596059131526 0.1070913728177512
0.1436854807809154 0.4565334352158677
0.9220488746984774 0.1647354227325757
0.6277910592766938 0.2347472050724957
0.9397851437745288 0.8833457534134107
0.8253438735590255 0.2004989299614632
0.3125190603761901 0.1623101806841466
0.8875599448640493 0.6796977641483793
0.5305123451336419 0.6760405528172823
0.1906711852398534 0.5490032235894304
0.3199280243971863 0.4452895535520786
0.8477248242411877 0.1744631268186093
0.5106660694216579 0.1213503706634405
0.8879507700643615 0.6378458201539436
0.04859346150117343 0.7503935440832924
0.3749983190008551 0.6714662946106079
0.2947538857314509 0.6972078791658807
0.7420742404606596 0.3260416437808876
0.4706923497549956 0.9505235294583002
0.4382391787041127 0.3236283963431282
0.8919732074961161 0.9855809758393049
0.799835826179648 0.003306877698448017
0.5468188501790573 0.1091487069427712
0.5604902121675396 0.9955108440628363
0.2841321983529265 0.6470332904904893
0.3310487460635247 0.7069763361446576
0.5227060939702939 0.6831701900136919
0.05531750645943729 0.1630459408927618
0.950135076132557 0.9540437759711109
0.8326404069758978 0.4767112319882552
0.9629568125963294 0.9301587367897975
0.0532966129216484 0.1340071968421878
0.7060301781022832 0.5453248347249589
0.652745249639931 0.7666154301107333
0.08197128173833892 0.4481011972768887
0.8408517939118018 0.8733131803271988
0.4506169479797089 0.03946906854099266
0.4722659068240034 0.5674574351847247
0.1851844646079718 0.8610083293923214
0.4745761357720454 0.1319645034897515
0.9041151875167502 0.5670735391236736
0.2525587599020661 0.8267698446179413
0.4074108208946494 0.7285162122107218
0.2918339945613145 0.2577010823076837
0.4355608825836575 0.005258991034615067
0.4286203208111934 0.6070447061953291
0.9432537341315751 0.4375156081290875
0.8197310083793131 0.2805664219089008
0.710347362385561 0.8874463194109943
0.6380808885405891 0.3643647201626484
0.01146413150440616 0.6326580058455638
0.1871196834252994 0.6603697601750463
0.6729363138015915 0.2546331618266353
0.1513219847129612 0.98627543298019
0.9496739612097479 0.7109157319226787
0.1202175396691109 0.4848408206255639
0.7050656021775022 0.303559818812314
0.6693911897536496 0.7715324336780374
0.4680078299090327 0.3334454885140422
0.2112277361429856 0.8015446399328988
0.2627364941340246 0.2175247532214404
0.1533587440548574 0.4250598078092877
0.6586804208812643 0.2105937605299973
0.4672491757206579 0.2982081062988871
0.5596045762218461 0.461975677189802
0.2869225582576309 0.4284959846113084
0.20005436885877 0.9912629836187207
0.8711618550521086 0.2373252596513474
0.5528400727373888 0.4539438229947801
0.3527785563159501 0.8618930590267645
0.7891072595110599 0.6589820074461125
0.3705267974789843 0.6047211379438661
0.8933695225616554 0.9106912620359279
0.5835414530221397 0.1445325432466496
0.7572352276178319 0.9612401809645559
0.3835084528280434 0.6193656569391339
0.997713701003596 0.1242456168639928
0.9466200689299714 0.2279344677710756
0.6998442206105894 0.8255567175617076
0.8271680272668762 0.5690982783569183
0.9253566675723962 0.04223912799227521
0.01026287417593259 0.6227999641749934
0.101856239368188 0.04575527007991651
0.05902084601320672 0.4999183479457338
0.2496978188095836 0.5412829826769993
0.7210226299338747 0.467571494957941
0.6400840601437029 0.3429522349549862
0.1727316114821725 0.5034038666970435
0.859140185839399 0.6122144049675126
0.825810835118168 0.04239348688367368
0.7891412979565319 0.3504684697566512
0.4168783818608264 0.8591468271776048
0.8753409575527842 0.7160004753565617
0.9027489632041246 0.1996968082115799
0.9074213099226686 0.6919817632528034
0.1103773407339746 0.9569261451225612
0.787557729624593 0.4625607308955957
0.1356828946023552 0.4947293174601114
0.1847682551583992 0.3358240260045742
0.05475623425332027 0.962824825099583
0.6633199762190055 0.9135063447597069
0.8343221854498252 0.251009284787452
0.1769574851921673 0.9582139748725895
0.7738235161376756 0.7270327327674255
0.6622598062312098 0.6378092609488533
0.4024399357640256 0.04991250100618948
0.6941479631179956 0.3823655290287633
0.7636189546642168 0.1789269708013962
0.3950790791115081 0.5262719464104175
0.3102108007539575 0.6648651172833073
0.2413834015627019 0.7085789139494904
0.9841786089097211 0.1981873342440142
0.8990091395292168 0.5868342834795843
0.6178163697754669 0.9579723699260854
0.2912118355151184 0.900214123259981
0.6763638508275172 0.8667440661157282
0.9229695590699781 0.6019365438521128
0.1128514199387217 0.06079155903520812
0.09424581026346049 0.1062401517657749
0.9005475525749296 0.989835809970057
0.6011945220881264 0.7933543428062125
0.6873674319418457 0.05229682244956656
0.8169243518054199 0.4216065173898214
0.3771816507913097 0.78987950010077
0.4753404161691206 0.6866618971381251
0.03476580217173925 0.1108141150353223
0.2449452648100283 0.3982954757264546
0.6711489027800839 0.8127591345076883
0.156679876318965 0.3387928032770048
0.6843400434627142 0.009096082524465381
0.8547759011365397 0.01757337175931661
0.64344704753737 0.8110598779149863
0.8892123210882993 0.5304006707863709
0.2659384461222651 0.03244322599697979
0.1109549993143955 0.5421854606794997
0.6521331341574158 0.5311426348583048
0.5042784318457357 0.6876773512901401
0.9432391215648127 0.500561516879611
0.2572766246474771 0.8623540706533682
0.5116911706666853 0.9176188925062803
0.2737438087312789 0.217414310025689
0.957909550650906 0.8562665816764009
0.2808459355290101 0.6795642440492013
0.4619562831809081 0.3894438378574189
0.6764611143612631 0.3601524054840397
0.5937672412805316 0.9439848349857608
0.8684343418121454 0.342390750889919
0.9445920863592518 0.4207274934633222
0.2580476703866629 0.6400192224889624
0.6554306768893323 0.6704013158267306
0.7263253542704944 0.6455285089518473
0.9148283072660338 0.7811148651919784
0.4084964097975659 0.151976283765858
0.6300095116152177 0.6850990125851019
0.881484907064921 0.02898277604915392
0.6226631342384117 0.5063236991279868
0.2755365906760976 0.311081840505956
0.01003917123871916 0.4982272210446823
0.08998413633385441 0.01941267940880178
0.8333116741189673 0.7798108102544777
0.1334564177390846 0.3412488785035022
0.1367433269303145 0.9393661906550974
0.09164614803215367 0.2684569887430579
0.8549517444776128 0.3823154532230648
0.7395716687257279 0.9300811952425787
0.09395169171339139 0.5637743804277376
0.7660509487182332 0.9670328086252715
0.9502768148468452 0.9164343527375116
0.01899917447298777 0.6879041350900811
0.9332824396192607 0.3582980380610881
0.7183561743393135 0.4963024519250541
0.3885343959991568 0.696922178161506
0.79924935834122 0.563904876056048
0.3408272806940311 0.461252136146345
0.2863995743985411 0.2756919035445118
0.5332295129702861 0.8771185781949274
0.426956350777374 0.8553836547985878
0.7253013929709647 0.3593920459265736
0.5298185082718304 0.2042904930142862
0.009532658128934024 0.7756639493217905
0.2963734691755237 0.6104410903806325
0.3154890344564277 0.3112129309616664
0.5202390590694568 0.6728924763225553
0.558128013132258 0.3884125433626411
0.6575045861000096 0.4293625653785383
0.7672427130147805 0.9451367491376215
0.9390548641485444 0.1244735844982757
0.5918983379265619 0.6258765365903221
0.7111277119004116 0.3759881811927532
0.94026207655836 0.5949078840873414
0.4572248881400938 0.7004341763306061
0.7767434383588062 0.8579549019318123
0.4036231609563534 0.8966723881169336
0.04351038605247363 0.17758400414371
0.06094856048391979 0.1161132028594799
0.7531955109039059 0.2460356310912698
0.1517102187445649 0.758680294530196
0.06110270465626389 0.9103571705725433
0.2057086115152265 0.3409128478412023
0.5334497802197798 0.4078261354669231
0.1302963033651933 0.04769571442006591
0.08879736823669836 0.9088441646638652
0.1611887621990042 0.05988278598678447
0.468206979352056 0.7031004358648572
0.2353834457222094 0.3929501358522508
0.9546884549638301 0.01791317266804203
0.7536477528308377 0.4303683038430433
0.310047254168764 0.3730269631542552
0.6214140649028249 0.5493517875083089
0.7504506780304147 0.3101318131414388
0.2320782161602249 0.1611471376981984
0.8865100145263956 0.08919204313197125
0.9197258706149946 0.9881521216264176
0.1301285405281454 0.1172167369399546
0.9432527062357418 0.8083384142154657
0.6510378376697783 0.8040620199743
0.2723561860029251 0.8079627221078265
0.5291323260157452 0.2767900787717993
0.5335769626440646 0.9697821472402858
0.1970443259304824 0.2730571959714501
0.1997321214229009 0.4379026427562278
0.5566962400563898 0.8092592830101579
0.4917002059683021 0.6339077805532483
0.5530539820731433 0.9706366869891938
0.140624163204607 0.399324487163194
0.3840402867561502 0.03937137838706643
0.09080750055745596 0.6942938085237015
0.5339956116810688 0.02511192559777295
0.1034202980798659 0.6552274527573426
0.2596223233219822 0.5158488464339805
0.4621673441129895 0.8048138965980131
0.7109598820761959 0.9692198827388808
0.7454229261898971 0.1673169477151954
0.8272627466356187 0.6623403140038538
0.1229256126884883 0.06467835681344536
0.8887424975771445 0.3965438810892279
0.9922935761354518 0.7357517119944692
0.8820477469254284 0.2055836685488572
0.6651049576085453 0.9995602449698202
0.1128067866192707 0.8354270981613934
0.3417304363962491 0.6432263760665277
0.609510283666086 0.8889125021753326
0.8920897126263219 0.2023038662282217
0.4644438674423785 0.8920377471169583
0.4240350880398293 0.5247463411295685
0.08023074751166796 0.4753727243319185
0.864908088087475 0.3808078358948895
0.2357814176188074 0.9795177424363281
0.2849626753697651 0.6981977262711975
0.3159817409426963 0.4847000799795073
0.2182016744584079 0.4595085512099998
0.4321439894119091 0.9556566787574178
0.5521772182328284 0.05136716198401305
0.4796872069166263 0.1595195686661774
0.01603198964086534 0.9086713970902101
0.6751094515933638 0.6120280244547019
0.858268288702553 0.1477226091572685
0.5102289831364818 0.484366986490628
0.6072942769333181 0.5327106457614673
0.04654550679161009 0.2561412259196689
0.3856217828086585 0.4711435820331304
0.7836865241459303 0.1363504459402103
0.4472293528552649 0.8208136740982686
0.9169320899515169 0.2293428982345509
0.2113178045156928 0.2563781136436822
0.3777219004981411 0.2428326003313848
0.3648023467189935 0.03924126226465002
0.8548280802836423 0.5129700457134192
0.1120744593615474 0.5527395446860472
0.2370955691234369 0.6023083161991016
0.3842419161899553 0.3790174661315228
0.1931898300993769 0.5784605630744881
0.0367074218168293 0.7684271101461284
0.4616697186655929 0.1928436976225587
0.1481020437549929 0.8235337656861952
0.2436781284106692 0.8866743443109187
0.2770858669272531 0.4480649371753188
0.9995267686058397 0.308283485528163
0.4541070888721303 0.656332527200465
0.8173143526941542 0.3467795133035819
0.4757993417012548 0.4952535681947022
0.4204694924980465 0.676684644088769
0.1081085830351972 0.7747106944995779
0.05935037842316953 0.731781561810923
0.8706845137430271 0.477619892576247
0.4430314809057762 0.3083727417736345
0.4281392865090891 0.9081558884632908
0.5857959296043147 0.9507756966377133
0.6270827707452272 0.5777502053034288
0.7820892820281116 0.509313007604975
0.04454986869744047 0.5166182957343026
0.9198876104895585 0.8334328570518375
0.725689922717256 0.5240059224710724
0.7401043097717267 0.7015685137323477
0.3297682423277764 0.4648289376964346
0.6169351232928116 0.1458388144284326
0.3831351782668108 0.6296840987957655
0.008991570657480005 0.9757819160079002
0.1777954247765449 0.3058050796908703
0.07193512011230678 0.6763618650918136
0.9696952226166773 0.7537152653651503
0.3683944631649742 0.8945437410536792
0.1739879563754732 0.2677802286152217
0.803480574199416 0.7041596499850027
0.9551703597140853 0.9376290622530152
0.7432288312728879 0.2948104089233431
0.6424825597010169 0.8222576336725653
0.7744382161408835 0.1306148272580434
0.4392324924830281 0.9735844902371056
0.4203080215849199 0.04996970021695263
0.328129011054936 0.7817679107805192
0.9557057412212859 0.2114921246127874
0.3221904440975596 0.7648554449450455
0.381848863398418 0.8456407575299016
0.8468919959577741 0.546329975364916
0.2449531884048917 0.343366313582941
0.09533639413055016 0.07368934830500982
0.9302474670426756 0.9533491250627297
0.8390235765489922 0.7282522378904064
0.4998665218889807 0.7521641880708242
0.6732447966049346 0.129409601482896
0.9994579361170638 0.2129122026325189
0.6447552822905686 0.9042852900036156
0.04454885699266601 0.266826576275723
0.3047699251466489 0.3115102822584683
0.9294345387008124 0.03214368623228993
0.9047526296704411 0.8494169181539221
0.06639512762771606 0.5905677654347359
0.1499756577851702 0.6166331871762868
0.369400782646337 0.5084625108094658
0.9299229837050598 0.8640957792874586
0.8863310033974979 0.3490159771677495
0.7436217818257189 0.9035315359741947
0.3049900634826869 0.2716376142010678
0.5712062814724164 0.6217014668891528
0.8299944994461727 0.2991342715750643
0.7636189881726243 0.7973691705270707
0.7376229395349071 0.7566120257088267
0.1431689694142322 0.8921437860325093
0.5777767350582139 0.7590508313084197
0.4442411875196417 0.5928662887411451
0.6326999673161426 0.1090527935824941
0.4710089454171849 0.9221764610615927
0.8231531887999245 0.4306207524874991
0.7533886393635558 0.3626657418636218
0.2112346923637086 0.6326692608742728
0.6040292596871557 0.4780012236481262
0.2590556352788695 0.6193917552116479
0.6595562960323036 0.03690665238021119
0.1753396595916924 0.1062647437515909
0.06197392430552646 0.7974651480488794
0.2304182442931826 0.5405854290821169
0.3139825398655818 0.6331907665083543
0.5414376209869978 0.8242017922503481
0.4567288584444538 0.6070419664530903
0.5050985388218225 0.4018241395092532
0.5550510047945302 0.2271667123970558
0.1653181038697055 0.7080693565475987
0.5568544576620054 0.1550411681413265
0.5283726078960969 0.3893588701642092
0.8165023320505884 0.5707241581447936
0.7182730957191918 0.8258801812377201
0.801079531835256 0.3256400233608386
0.4397069862577399 0.7280861934606689
0.9372381328528092 0.8177032672835266
0.9751497928711715 0.06207879427457981
0.5507534856556674 0.7794637546173313
0.9065986784074176 0.6233437413176881
0.02105624783131323 0.2445861861411496
0.007942857316299264 0.5261944847387335
0.3268348287612534 0.4839598603567007
0.4366921300646578 0.6686342677032301
0.4043852767449344 0.8858163927029052
0.2255093926295061 0.3871291979741319
0.2216169553063094 0.8049655742684366
0.1728088203539401 0.07487313269697182
0.8247372549750884 0.289790356805263
0.1779335007429397 0.6335326773612218
0.38244673603841 0.4007342489985374
0.5803312373951949 0.2463237794512049
0.07001246380418082 0.9391601255676416
0.08370632548958538 0.4860077949783764
0.2596279424236959 0.4207118307180771
0.3375648034612189 0.3140969081659976
0.4721942347198514 0.5124035304699061
0.7825365698151665 0.6033082801411721
0.5483929077609501 0.2101029916235157
0.6629894175605519 0.1458751333744186
0.5618363172748058 0.5744480776934138
0.6157229575402245 0.6714026108107928
0.1218425663582147 0.3939981918946091
0.07057042935164319 0.8965295561474925
0.9032825685902648 0.8748153455158948
0.5507480351179256 0.9222341148220191
0.03466150402370027 0.3006080636773764
0.1480710198147838 0.3770624232203599
0.9306597713068379 0.4540338790041992
0.4033402561407005 0.8248371384082371
0.7266589223813649 0.1663224649492683
0.8603141075968661 0.5299846016105045
0.9415527135954205 0.455261128114598
0.5688139036858156 0.3325536653715578
0.3393819617173399 0.05596273444929988
0.3646731653064165 0.4907320981480968
0.151031764253679 0.5933460129837739
0.4185054417608632 0.6034541779639031
0.4017317421103964 0.8356001573136452
0.596023647379134 0.7151119370759476
0.9598023556047851 0.1685201601486184
0.6355878111580369 0.07132150469551628
0.7472351295704236 0.9881429687244849
0.6288727897056989 0.224157258295224
0.2516642795855647 0.1808276843743273
0.9980339283845544 0.440881987573205
0.8870295588334611 0.5406675276206248
0.07002114833188383 0.9064330085178829
0.3052862326611883 0.5646258252117321
0.7127191898804283 0.8682199336605195
0.9638229017355335 0.9973760322495345
0.3032506759917888 0.5094970110449653
0.1092922650202264 0.02839945557848498
0.4460844949026814 0.3656159628330504
0.7337098246650501 0.4073242629374846
0.476730736719286 0.9040772006618339
0.1336097506974161 0.8010602700103427
0.9545998801811115 0.4382574760789787
0.1166321704404388 0.01108286836001335
0.1373915832961262 0.2171516184424481
0.6855941199009931 0.7020692843521387
0.3326652698219946 0.2295196778492414
0.8360151545258188 0.5486520642174433
0.4204327117812882 0.972102604038752
0.2398179068509159 0.004313324078100988
0.6221876697705829 0.7436950427402969
0.03041437962530006 0.3919187544224162
0.2993372803005503 0.01558485585560602
0.7977435722815258 0.2991509813594306
0.4288244616347988 0.5578121284844362
0.8504076040960237 0.6317539376828619
0.08536994257197654 0.6225107778288836
0.7545272565670104 0.1730792701384452
0.3954744884387984 0.3034192378943859
0.9702638983735602 0.7156946668159621
0.960471414478196 0.8842548907635214
0.3640249022005883 0.3993751359807308
0.710632824555702 0.9484208979277646
0.8755607272209806 0.7054972934896362
0.9126380791351199 0.9217274252333963
0.8764421839135789 0.8539121337897864
0.3744861044323677 0.7226336519953622
0.8399755126068308 0.8567387553335226
0.8294153437611208 0.09893797595732005
0.4394088443743115 0.7739418885298786
0.8296739534658266 0.7439752648869342
0.7794824383746123 0.5382810398322273
0.2872705091867482 0.3235037252988326
0.1203219077618551 0.04351298210873696
0.7765759380758592 0.9404215262064592
0.9102047553825565 0.9863926099888978
0.4687828658385185 0.796103414487217
0.4352731207832956 0.862124051269193
0.3164718619011876 0.8401609206829244
0.846247589695471 0.001106458869132155
0.415892101345355 0.01415570730928629
0.9996100208723866 0.1455293317872239
0.5568518634863893 0.5451043411850112
0.6836924813466445 0.3520648362252614
0.1092213250060943 0.7352687752116815
0.3585860511404897 0.7074188510984692
0.782982952923909 0.1575920645333331
0.1192471481840612 0.2626908633619702
0.4188012231286758 0.5540828436321585
0.08623810239419438 0.1928326548337353
0.6941418678116155 0.5274776879962189
0.008418557388031822 0.2584427835380344
0.1917680300772266 0.0142783289465232
0.5244493336591386 0.156931573160676
0.9926224929385968 0.5801731589647866
0.5333458945042299 0.8959871381559146
0.2640425411884117 0.354738024558335
0.3000727356871489 0.3992635744914825
0.7701587435296249 0.2579950215365791
0.8991309052313482 0.2331859557365579
0.7654551439703705 0.06994094897734067
0.2551838459178514 0.6615110618562837
0.4973663064880533 0.1812871519790743
0.4867462836308009 0.04423034103418835
0.485168965368164 0.9948272998285463
0.3842805906375099 0.481891038699467
0.4729436515309192 0.1948645191378872
0.503612908251648 0.1732034607271293
0.7849783035330185 0.9356147131281888
0.1785791441205563 0.2388310088210474
0.3568060159098719 0.3606878264054502
0.7437835421169766 0.3574042492399475
0.2598020471511955 0.7124613815537852
0.1012194399578321 0.5100628644723459
0.5020539015417863 0.6383638302509135
0.2006996727551842 0.4591777381886425
0.6579601530970294 0.7276165200136739
0.528145277650628 0.4947761502334685
0.7839944642799733 0.968616879407572
0.4224336537156571 0.06877483876067164
0.9494537502813536 0.009684126466640686
0.09395435960373243 0.6494934035797004
0.8723723823728712 0.2826091105113995
0.5766186265627196 0.8081063625231847
0.6168243545411921 0.2499105066666427
0.3275577439295885 0.06936424949074177
0.05633942456119122 0.9736271217753369
0.6061946315389876 0.4494711471510269
0.1404042627489361 0.2657074930499492
0.7056166051551123 0.2446383576037656
0.4116374420162591 0.313643499884553
0.2083626545576764 0.8300076096684154
0.1454303344999571 0.3371437571434525
0.6016129079095175 0.1365772406353375
0.192494768722647 0.2896690366209232
0.1845715975346751 0.8512664220628759
0.7549211016770625 0.6444300570446341
0.965909403850661 0.643266295789619
0.7029461288888382 0.5740064570801989
0.7503546076629093 0.685406086763518
0.1734675099965347 0.006455810000191269
0.5487860707441978 0.08033414818863259
0.8142691954448107 0.5525493544859995
0.08241698034560531 0.03686116184843535
0.8639822586947457 0.4088704671440627
0.4387436155981936 0.2640395032618476
0.4329094820627906 0.3523963510294751
0.5822117657062447 0.6915085622105578
0.6130533742995168 0.2823358509389949
0.3298839227486391 0.248722496961819
0.8196952989967505 0.710259256062024
0.03094592798069004 0.2028398082617542
0.09315497963163 0.09565515837498476
0.4168634086365831 0.5433467315122915
0.6116232792675278 0.2006918384630947
0.8953734608982128 0.6582601959080099
0.8366406987179907 0.01706807891264435
0.5486972887737097 0.9608490453305948
0.7743321122884256 0.6233904255243559
0.7830281535540158 0.4062269318202068
0.240080369198794 0.13262831127086
0.7736033061653099 0.8023723413033013
0.2884022203540199 0.5842893327648274
0.2163273050385351 0.1010784234082798
0.1223081264530207 0.5792639837669186
0.5467697695077198 0.4966958439517032
0.6143652694816645 0.9489829063174862
0.8614286492385307 0.3909119989230813
0.8650661518458407 0.9796315054492563
0.6861027796613878 0.1031271088532335
0.5735489068951294 0.8903131479530582
0.3379449672741486 0.06672611057996633
0.1017363034832098 0.4516423884793414
0.003394723715290711 0.8857298317283182
0.2873415903105813 0.5562223662527185
0.4296790833023673 0.2930565415797766
0.0280822300247167 0.4940740080875292
0.5355071626780424 0.6585501699208725
0.4215955713612524 0.9615334250779977
0.6806619351251272 0.5574746238876567
0.3703408732222322 0.1165445309994283
0.9195992784657474 0.424003086045676
0.9050997269941643 0.2639517842088384
0.1502682058259409 0.5225578889544159
0.3969269295507886 0.2391400909329066
0.7631266531704529 0.786626091791041
0.7003964076606722 0.1147017267256309
0.4192014314433136 0.212505381064607
0.7017742177638736 0.345550168315274
0.3177075993081475 0.7963316311236878
0.7908720547807803 0.7346268356518233
0.5445665254880918 0.7483191057580415
0.8798492686690726 0.3413520685686577
0.1251847035743003 0.9131337098613578
0.5610509393298542 0.01386678719295944
0.09748577042560748 0.4993422987774069
0.3255669337499042 0.6889992344099553
0.7614696934543976 0.605776803116036
0.9477926650019499 0.2385034176228329
0.2946168872425982 0.890345970263859
0.431341218899928 0.432092585168302
0.6478223434003899 0.7758667519488163
0.1804484132480928 0.4355967169514506
0.5899446494080588 0.1916629393597513
0.6784712486407283 0.9050332464982859
0.7243889346762601 0.50511770656203
0.01120641773128947 0.5694665977724828
0.8262189311067608 0.1776762391142915
0.06919617347991353 0.2876215785317258
0.7713905542599924 0.2188583873668695
0.5699544260515058 0.7759012071705199
0.3649646377705136 0.6749114302306225
0.8970404287820485 0.1435388003232669
0.4415740436061769 0.3837726048424296
0.8606569372077719 0.5840400872715018
0.02448050153981472 0.4519703006881384
0.4763273832338435 0.8523216269736289
0.1252073727652131 0.004732379441539576
0.754894853875119 0.8662333866357873
0.5122433827127829 0.02841344997040793
0.5326493971132071 0.07252157421629156
0.5362651021340753 0.1100610637896182
0.8936810196866513 0.8787757865362199
0.6263832389512095 0.8825871503986911
0.6025684364696214 0.8672445054087358
0.1879966170953495 0.3079746973344207
0.6889711556717565 0.8853538993263241
0.9186296113424791 0.5196774696603039
0.9486694199946327 0.5593974379466066
0.09112697959164809 0.7134069878281264
0.2713805165899293 0.7809373065986868
0.1802669593724058 0.7920848163804267
0.4724591271938767 0.4099557964239679
0.7959705323374341 0.4235830182663274
0.396952380601194 0.01346962554513661
0.5789907849834648 0.4418502790900216
0.996227393521205 0.8310386793515286
0.9747381951726398 0.3533914659648096
0.3713378404590318 0.8617439640942006
0.853334642939249 0.3538905137399162
0.181378886446904 0.01557586617335243
0.3571649549674114 0.8952582275666413
0.5838348805322842 0.5462571045485898
0.8160259980360348 0.357011914744629
0.5884891535170521 0.7741864487943965
0.7097637784051282 0.5820449961889342
0.4054585991085438 0.874628965194613
0.4291802081894286 0.9777623899406994
0.7088431024578991 0.1430108797559321
0.8742148308765917 0.9852847040167012
0.6834331729746705 0.9768303410622802
0.3635821452281123 0.9221051814134423
0.7262915033987766 0.262085958787959
0.4673193495101203 0.1844525486008144
0.8883660895031179 0.1843008844597102
0.8298463280656739 0.3197871173536301
0.06381675065407427 0.0277996924513123
0.06565597832977166 0.1360816214334468
0.3086680959289176 0.4272819916422582
0.9291600168208121 0.9427292841654472
0.7559205102486597 0.7019792263446664
0.19199406419127 0.2100063070209481
0.2788761611693771 0.2450510437577025
0.195526728954027 0.8161879203327876
0.6127713625886522 0.8995818395621238
0.8232012212622802 0.8360152918501345
0.1958710434405198 0.3860438403863886
0.2901821944801646 0.6749649361954565
0.2728648157044137 0.9534358306162556
0.9420481440132995 0.04921816837185112
0.5232744483956964 0.6445026262247859
0.9465311138909119 0.7669905816762591
0.5446008835256259 0.09035346032141925
0.504486869190013 0.6483345164547979
0.3692631313073634 0.006017497621300786
0.2023547970322052 0.1159748168266609
0.9853993720907746 0.9932825971721839
0.9066946928432806 0.482172893304098
0.8836278648914918 0.9474392327133081
0.9067725984439412 0.5784160379876373
0.5001523248652999 0.1219464033004655
0.5846364162304307 0.2017629764891272
0.8710501318910219 0.0647216283068191
0.4407624334676013 0.09868365616229523
0.3655717453613039 0.06137174090733316
0.962890066237691 0.7621619100962936
0.2513150618154741 0.9859474065723942
0.1124960149996966 0.7954942302235148
0.9108441562843379 0.207221215111847
0.8633567335998713 0.556636625080244
0.07976884901392657 0.9023072647356002
0.9788696426011246 0.1698973852966053
0.1820723493013877 0.2873537773239626
0.6406964186318872 0.420291434981604
0.02898131939018373 0.3174603271299891
0.4904734466092142 0.7984950538900188
0.2895307066786854 0.2466395165825401
0.8198614759890864 0.1502828490830186
0.7712809780855986 0.5577362281642513
0.6844532346449698 0.4101617427378841
0.8686928810722672 0.8208817897448966
0.7031431614279252 0.7102417427455141
0.09744615921965 0.3249238736947697
0.1510764324401055 0.1367713459909299
0.5369584300576533 0.5010765131685169
0.3589347255249596 0.2955330362792261
0.2712330621316747 0.4387915172790798
0.3417493997264371 0.04439480991723005
0.7720812159544113 0.5099227264869419
0.4885873563400542 0.4168064223774895
0.6974390176921279 0.1911922324719823
0.8452914830688474 0.2884514742065476
0.1056697663274101 0.9956773764788956
0.8754965300164992 0.4251197794425721
0.7715650703598741 0.455011598299475
0.8948758334041038 0.2980525208529368
0.02736285949606166 0.07330560589314042
0.4226350269377376 0.8985202233825355
0.2741364792404108 0.06962243187577256
0.8976077127854979 0.03636504460670621
0.75321700375231 0.3740359216374447
0.2587843363999718 0.5969611435337387
0.747330793864838 0.1134344784637326
0.3583368092824195 0.312631515932262
0.3335045160706023 0.5707256011830917
0.9855623780422359 0.276021311531412
0.1145891278374401 0.4260417067444675
0.3621115385364732 0.6358000045462685
0.250472592484922 0.5308927232418329
0.1750845867862799 0.5740499787045645
0.2192620545382277 0.3158789314682885
0.5005255040287988 0.7721236682601734
0.02598161317655811 0.4020066220449095
0.5422443077423256 0.251931087597518
0.3091014228299382 0.4453769719702297
0.3276844186247164 0.8023628270357679
0.1065804363280031 0.4193934256347542
0.07088065265673052 0.01006770302863846
0.7639255829828325 0.1680124561762876
0.3950903873532393 0.02369040005023939
0.8143647943625222 0.2253912466975566
0.3466467725794714 0.07409346770265361
0.5132191377648841 0.09278900372411897
0.2344211812181796 0.1416835599971037
0.4528195403046685 0.1343921502450122
0.2205443614629888 0.1300414164764899
0.9312621255796629 0.9741293320988417
0.125680622631321 0.8084012202852853
0.9050186872597026 0.493105550166414
0.5027917809279336 0.3743317069575379
0.3036064957969151 0.1153656578885042
0.8262605163362574 0.845780442786877
0.9781838960286088 0.9850435554186994
0.591179008762954 0.2196855789087791
0.5769262636260455 0.9099629424690139
0.2352379919019952 0.122376528631765
0.7997962315791926 0.792766550458486
0.000416059542567471 0.6074230241187814
0.9857228241147343 0.3537988569176888
0.2764880124385922 0.5599730183279885
0.4004523341907079 0.6067953960767678
0.5683724795149568 0.531796878073712
0.2995748642963415 0.9785821148517637
0.2465877683836454 0.6569682022605993
0.7750740062785717 0.4260807042335901
0.118862911693193 0.7392015096446856
0.3418001976488952 0.9221197252259735
0.6886353869725043 0.5865128325298887
0.6388525410186215 0.03265149242815357
0.2438308502852573 0.8323995195706984
0.789067024581439 0.7774189614632013
0.7444959693819078 0.4839924140954364
0.3932008829915328 0.04462671921816225
0.5260732721797496 0.9325954978202101
0.1389945693677894 0.2843710385863586
0.8738428223543601 0.9959204671792778
0.499294478025893 0.5091713182482172
0.8420854632414103 0.05501935663325521
0.6901929656432984 0.1313911763930302
0.22461574704757 0.2082419506330962
0.7722634770285128 0.4912461790918233
0.1746480505291114 0.9370625023013966
0.9600606221484946 0.2651834791012355
0.9767371239720053 0.5172919126082801
0.7175007149489783 0.1603498449548932
0.7977050488223111 0.2326140638704651
0.07305550570762019 0.7791879653700603
0.5390617657828729 0.841111175188736
0.5973079487987522 0.9152932515932309
0.3421551753174089 0.1843211557892812
0.5010754771631446 0.3555293494606934
0.2815437998832021 0.254940306667477
0.603232958735841 0.2870649683758846
0.6436093065714157 0.1664835119832106
0.7546469053771544 0.7654570150184274
0.9041362085757272 0.4110987852458386
0.7713562867655324 0.007037177335061104
0.9403120147247229 0.9534407548807246
0.6847060022375016 0.6085617870000938
0.02886077670352316 0.5342443877476604
0.008957724698921329 0.1398987711911276
0.5168721265186794 0.3403735137460029
0.737561334946067 0.590035698374349
0.8632939641588416 0.4553294857502208
0.8193002977308387 0.9834610594879594
0.6686008976018276 0.7256640578969343
0.1173244516224821 0.520718533670977
0.3899942097674138 0.3122324466935563
0.6525511605794719 0.6414810170272467
0.294202643673701 0.5078629822921865
0.5922483539239275 0.3026216535982114
0.2483098563139404 0.9084995236348664
0.0005587690976272366 0.8595158677782412
0.7468903661688523 0.06939107085175321
0.3014261072890614 0.3561654886579534
0.4356591617011041 0.1780485450991164
0.3301801407813678 0.6572581433771706
0.7660436919555592 0.9017097771281765
0.7576031830190262 0.4202220581635833
0.005780687288983551 0.07100150598823259
0.6732545022047677 0.9284654069527163
0.9333530015257321 0.5363331193650421
0.06086271553546889 0.2699042743857747
0.4037712005971801 0.09172704187906341
0.09311783860641989 0.0520675241749748
0.05641521030909778 0.6672357260821392
0.2393345302566055 0.2825355712920424
0.6324609269487367 0.5685767139390273
0.09422533723425849 0.5188167617334584
0.08483962400127314 0.3696765328508014
0.1381510118767319 0.4478782876018645
0.9406143915764611 0.1675132462879164
0.7765068190410838 0.7634781250851111
0.9893193942822895 0.5301725929032649
0.94416936314745 0.9344136781058137
0.302272185954955 0.7050753001033812
0.7108651200779108 0.9586398908834155
0.2344850719905307 0.3006420071869811
0.4077746259311061 0.7473948976423633
0.3988303032038266 0.5959753716669605
0.1457525510298657 0.933737174894857
0.2786109202805409 0.5987211687989866
0.5981381925597899 0.8336041122568418
0.1749360751116508 0.7049473739272424
0.7994803046696174 0.3352336807643397
0.5785233611639531 0.04056988413127779
0.08491371075009486 0.5255270688492083
0.8438237440536117 0.5765261739636636
0.3542522551832692 0.04394809299641805
0.498057913277289 0.4716441741774063
0.06666375370652436 0.8069771277174184
0.6996145475538545 0.1469765549629564
0.9805290683805139 0.4775703214707784
0.5533373538598866 0.1180017698380308
0.8225844952062974 0.06295176666513837
0.0414655622702735 0.777996238063854
0.07812520894073022 0.4210053664339333
0.2528991785527488 0.683182513875783
0.4806514819585661 0.3483848193876766
0.2419951217997354 0.7727590367741118
0.2580802012990788 0.8526294549791028
0.1750251147041749 0.2955974048178677
0.8469688152302171 0.95733392859514
0.9020613120137972 0.02642995245706958
0.8860004561823799 0.7309698831700169
0.119064013415099 0.03275693283912471
0.008075243787244245 0.4874735153234226
0.3009956607889876 0.3669265117148395
0.5381527879960263 0.6187849455020717
0.9863692327772106 0.4145349537023125
0.9929536099231757 0.0004289930376787281
0.947998317405816 0.5874582553012162
0.6656547624384086 0.3584363105813642
0.0237375378433394 0.2732201688464724
0.7992645136043781 0.2610730431121182
0.9720431039181587 0.6042484830558905
0.8173789505472959 0.5144343377094394
0.2652887804564785 0.1441046372095983
0.4428044795712091 0.5822821567422719
0.1898047217397377 0.5890261834890878
0.549295481210326 0.4186963587815878
0.9211086871929079 0.05234157254207994
0.7625294561112584 0.2514880308158855
0.8606462283926626 0.3619045118960686
0.4618590972009641 0.4832522125417807
0.8127400176063443 0.06761183207067156
0.5877408272885523 0.3595489187215001
0.9775152918842368 0.2201691464740413
0.574640323514905 0.4517738101297037
0.03193965565371706 0.7229140720796539
0.3172572465862943 0.409665598407818
0.3352455813960362 0.1917601354890299
0.209662781439684 0.4325117967913856
0.6376509677028559 0.8626036809098201
0.1504145765794579 0.3461666957166388
0.9261867004462087 0.8540060085721077
0.7523349682950853 0.5785511416248398
0.2529370479659451 0.2370735315621992
0.9982769152949685 0.2620031186998227
0.2175865070865068 0.5959064105306042
0.1557735111820606 0.9384507173438612
0.4137505248858326 0.6690687469766918
0.5151686648893853 0.4570988821082648
0.008736319447677393 0.4374990513331715
0.1413369107797107 0.313705062730524
0.8249261589358466 0.5978122788545387
0.7628774608854445 0.7277538450758909
0.4832493788336042 0.4083349477930635
0.2624464929497734 0.1992531803166508
0.1527295669770194 0.8970169873512152
0.9839542705053205 0.6521440840027571
0.8812543847188359 0.01110145761118505
0.4436119253423441 0.9177330001264401
0.4874260572786154 0.2082383232330064
0.4254990392193261 0.360810040196916
0.5748002336935978 0.3487670965565811
0.322472729707405 0.2280526381501506
0.1560153007751623 0.169742651591225
0.4924881774215458 0.3158926950561272
0.8121995961856824 0.5807030191431243
0.0595741964808528 0.9342223064751478
0.425178773285206 0.1092938855839132
0.9568691032808683 0.09512433800183495
0.7898025882904024 0.4997851531967157
0.967538427153941 0.664564914600427
0.9635688027688989 0.1128187065297429
0.7361899328972313 0.5228687377753203
0.7348970908514191 0.2563606302520836
0.7330926433520885 0.6006751610354332
0.5719236899352761 0.6886371845703192
0.2691713759193643 0.6936708555513205
0.1175510982711069 0.1849778391189562
0.1518604561408779 0.8769227092749361
0.8728965307540955 0.5159053502704983
0.6062298207116382 0.496889098127537
0.8374766970257935 0.660672712728365
0.5995377153816384 0.9658925687844911
0.7653675194866043 0.1028742679941018
0.4841549278606096 0.6817949923188906
0.2639359860705854 0.5747016950055606
0.652356937816592 0.8152914825740282
0.2780119079158963 0.5159642609444642
0.3816635063892119 0.4329213969047475
0.957648474295565 0.03733693853935038
0.5537631971052098 0.692842407880262
0.4670330656807689 0.7209378093853965
0.3972268328618994 0.6545758033613986
0.5400662046599637 0.1468524183520036
0.9829236693688197 0.6992704667888071
0.03366222790893233 0.4578155362494319
0.4462292419888274 0.1536315535947403
0.337120549986214 0.6747896003764829
0.7093205580673427 0.6316935779030894
0.612545927609242 0.6019233530088237
0.3111412333544983 0.254407746486883
0.4296087676152693 0.3419306605077282
0.9083040102138024 0.03513386524005061
0.6833295407738617 0.6195315312202003
0.1555697558663861 0.08737880004032755
0.119060518632271 0.9508848492472977
0.1701972543583473 0.9848369658824622
0.02060511007882814 0.01845328872121151
0.002323406836051424 0.5052953593834687
0.7653584229183528 0.5958896219285288
0.7276859021777378 0.5892743408453608
0.1030474282551539 0.558328893326395
0.1251379861324743 0.07464450736053564
0.1776386847558787 0.78177844410659
0.3577743918098887 0.9689047254398445
0.5742098493335953 0.6990117233700581
0.4280122983333309 0.9266659470150034
0.8155852746961894 0.04677718449777634
0.2765443686689597 0.5498123534931377
0.01080444595646863 0.2478767199734606
0.5389157994235388 0.9048081904026442
0.9057012716561381 0.09796848985091461
0.5988044090352205 0.331583547848756
0.6049158504663629 0.108763573611592
0.0521178106189164 0.7784867912872888
0.1006917039237184 0.4019949575571548
0.5153360756851701 0.979537667898207
0.6366634946189397 0.9519741459968181
0.0217434512600464 0.2849422835690962
0.9949041650137317 0.2336170147401476
0.3443865115789149 0.4085650608120995
0.6740263319518076 0.4822900817534883
0.3075003691795312 0.8772684735546921
0.6786465015848624 0.5898086310643487
0.4439047035343928 0.8107313948274012
0.2450052929802349 0.4484384983995002
0.1500219275790746 0.6278771252529695
0.01621436011426665 0.2655562156422312
0.2314419964139224 0.5845632824897304
0.4574792522532762 0.2995377759420679
0.7860195287526297 0.5470136792763076
0.7211570332466751 0.3781772690859946
0.687323541719666 0.2899602697191029
0.3794467124564693 0.292794608505571
0.6002121266824167 0.02264223477907634
0.7693254123511438 0.2787747419820442
0.4494156980966215 0.5265009089256322
0.6776449630249362 0.6522457141803322
0.005150862117821697 0.5157979473963229
0.1777513272315519 0.6656796325487797
0.3947036433094021 0.9608124164164593
0.8142207708369367 0.7021940618281098
0.5380411521697066 0.7070627399575575
0.6863371862877322 0.6791037026080551
0.5479141961252664 0.8467223312852106
0.8716371058355886 0.3896054642006401
0.7355983311055876 0.8037004610085035
0.9022776640731434 0.7123779630241667
0.1977421489846635 0.8859322293238934
0.9122485601696673 0.8414884835381905
0.6658078880159539 0.02040560855070868
0.3758228631733156 0.07748654021131497
0.3194784580509277 0.200590070888359
0.005467809172428703 0.04191158845073294
0.3114294909783307 0.3413136798878624
0.297493965069325 0.4892249102879881
0.5094298541795793 0.8351108382130326
0.6461938314275477 0.75822616781539
0.7471585635534066 0.8394493942768601
0.1740370999956001 0.4555861443556979
0.07427877013526045 0.1664145061070271
0.5112571490559211 0.7269497435766917
0.5346254540075304 0.7449142102221723
0.9065550824574412 0.2262736014002078
0.3570295187882387 0.1902972435545737
0.6463657984974999 0.01095396628768535
0.3450883782247062 0.568185984085718
0.4227764001898043 0.5752300876232938
0.403503738839477 0.2784183762869621
0.610501830158485 0.589689546466196
0.2918061008700354 0.5752041723959215
0.02684310785589228 0.4415165233736735
0.7149752784491441 0.2137902526564743
0.6425794426156778 0.586012894615402
0.7166844117901789 0.4775500056835221
0.1376120775878315 0.3033734004814133
0.07851819643965136 0.3618663881350383
0.08527994070086417 0.6011694021671838
0.1965574010312871 0.6870572649428534
0.2056468066282445 0.05847106298046917
0.1976433820130534 0.1454617223829422
0.3844569620543819 0.2259001298820692
0.5679760501119735 0.1733801241632423
0.4282230318063164 0.9447572434114977
0.8495226973764184 0.6841352568652798
0.9522231210420866 0.2966539331287082
0.6543353646655362 0.5688989458170561
0.3382547753627076 0.3699179074638074
0.04634907897349195 0.01793486226415759
0.9386888228408626 0.01183311333510572
0.5624524532871537 0.1641401538845267
0.4151581696741009 0.8697708030564371
0.4419465801551761 0.4316062302932821
0.8741471926845338 0.01820099210152691
0.3389449433502242 0.2912627106493471
0.01198963610018785 0.003052831142211276
0.9931908695228965 0.4510396468404656
0.9251494292079313 0.3398441681257631
0.6716311669825338 0.7442449426599319
0.3315872835770723 0.4245216092812982
0.8693105968486323 0.6668099541362296
0.2171717854611601 0.7469687481290819
0.8996765519202479 0.8286406566533541
0.9365426299807734 0.5087435170499141
0.9270704270403666 0.7202067906916927
0.4655650339195334 0.7396289850290378
0.7474079522633185 0.1023698369457468
0.8586499076012113 0.1750732526794848
0.08042110856373058 0.6945498808044385
0.02808904752369528 0.8525956312462171
0.1130564542657206 0.233968882775464
0.5382373079350411 0.2123115214692715
0.7824139391260598 0.4723528982736713
0.4327699941070563 0.5788200377806146
0.689117253149588 0.2682082088259324
0.7781572261626774 0.04467093297815507
0.9508774813296653 0.1629089174948768
0.9836068012380661 0.3164893106906132
0.08632638751466554 0.07926434150212446
0.5436900857068462 0.8758590223435554
0.4581281926221118 0.2108463803178679
0.6026788170893111 0.8970872777043029
0.6766467781751824 0.4539322561766959
0.2924114715889449 0.339241745831112
0.4683032829283267 0.1234664594364981
0.8441244757059437 0.7940444545657025
0.5676586012833408 0.355605942830075
0.4546275850931998 0.2006214973380176
0.9081020263422753 0.7705223315139728
0.8871018215868921 0.1131800747324993
0.09429430450693166 0.06278975073457592
0.4669548367716987 0.6069858464250657
0.8661575640810875 0.8105412351049931
0.8899328737383514 0.1239449857327082
0.6812973246271569 0.1462482922610243
0.9162207619529775 0.3976642301167341
0.1641268473934538 0.8273170877793001
0.3909329563484259 0.5537421771592792
0.3442369537068494 0.7322170406667052
0.4686588658807498 0.2131209326551036
0.6694471879531848 0.1950596675307265
0.1595816781766261 0.3504472870913066
0.8766211258020915 0.8134194754217443
0.066593848053524 0.6421321143045596
0.3509659357836384 0.217093487586903
0.8177368908652959 0.7205242834972766
0.4548756644328363 0.2695871496158393
0.02046966960531134 0.5637448875478291
0.3104782752348383 0.3623164985020381
0.973400006425811 0.01270050569650013
0.7371740460374552 0.3729893742635139
0.7471976292448018 0.1244027080608854
0.7784796753477983 0.6132921442344219
0.3944332806981941 0.1378873313620969
0.4014836656172834 0.3484630216589394
0.5407321760551207 0.2625302826988674
0.91506318927551 0.5408264183710737
0.3163095440414264 0.236484693526033
0.4390972567782481 0.8901739658965541
0.531016875919801 0.5702763811403293
0.5651759808341149 0.08791563555062702
0.4965210314525681 0.8464020097080607
0.3810120164995877 0.1542316633883862
0.02707433775599074 0.3073147053550671
0.1337992405279247 0.2273016132393051
0.7080530234946655 0.261956806176313
0.718541782887237 0.3969769708846297
0.5806039623550699 0.7799795605723706
0.6786014317251574 0.283034688724386
0.340277609415463 0.2199016249475624
0.3419312189964119 0.9787300125556381
0.9713798769488933 0.4770388967665742
0.4693728179886626 0.960695008676004
0.4030212008922388 0.07052461244974823
0.6558762223786239 0.9617663097609194
0.9316633061790521 0.05083220924316312
0.2316529317239135 0.8595925100978183
0.2427075298111007 0.9449440785559027
0.5948867071341358 0.04988478850934851
0.3901624058682353 0.9871342684160185
0.8539978783423156 0.7970345268803494
0.4185764246067473 0.8485280396536338
0.9562886126161773 0.7409054479584141
0.345382164214377 0.6136808101228831
0.1507682437553494 0.05590996585464284
0.0319841896894325 0.945001035459639
0.06817735542641784 0.2139833383355795
0.2008575187095396 0.447748388481907
0.05687917186194167 0.5423613085471775
0.4746423267171092 0.5216111129584973
0.1927668406275245 0.08339200624366656
0.4830603803331469 0.5658626926437397
0.805773681106643 0.5722744904873307
0.2692066731349794 0.4994613322625965
0.1516597595337687 0.5040949873358622
0.7092011037577681 0.516313909346404
0.304105158962008 0.545662045123813
0.9335238019118064 0.1505502425275654
0.02139554177000217 0.7578318493697916
0.157152063309408 0.1085147489145857
0.6595027020811139 0.7753789741554741
0.3117843825293963 0.302113054756407
0.9671440294001595 0.03066508071551799
0.5492232919460658 0.1277360935817644
0.3241960531346262 0.5240161754986358
0.3952020449102077 0.8916757571260426
0.3989116026286613 0.003007937378321311
0.7799922995318809 0.9185497317073208
0.7814473837346824 0.179296209449137
0.5428544288507832 0.410841435816638
0.3388642535584116 0.7144767636377968
0.6771300896498859 0.8554773731669598
0.2722400264782858 0.45745217701157
0.1411579047248735 0.3483897146930079
0.0842867759138384 0.5367508645679061
0.9323212665911156 0.003704312980045508
0.9257235825348464 0.6253082322377004
0.3863073907494768 0.707579555375674
0.6341862087698386 0.6468135429225338
0.9230788006704854 0.3001929260243338
0.8583820770267078 0.3240162682536473
0.3332534289550999 0.4549768435318248
0.1349683225725925 0.8755327416172606
0.2723547660981228 0.7392795867776282
0.9779894756324414 0.9052731185613166
0.9569065629497762 0.4658691673663491
0.6229321910318016 0.2775897171044839
0.2353293620030531 0.4680489559732094
0.09723128320976954 0.9184283466915896
0.6325578591781545 0.5868862135688941
0.7375462519572125 0.1292849423505528
0.5509778841683189 0.1461155921474155
0.8710386119999119 0.3602589676115619
0.5460667026049526 0.4457848217803523
0.434405822579607 0.5404189039508737
0.9338791360988811 0.4813836190143184
0.3480792318013745 0.5060791928641435
0.3900145003060537 0.932818354141335
0.4345360826237312 0.5893657864339855
0.4826599610268972 0.6399395575096306
0.5586275974824078 0.3539695986482501
0.146361024432481 0.1643525203144186
0.9353825733766538 0.7362061039001778
0.5058486553836127 0.6101567060067827
0.8395689437649374 0.2132814411602331
0.6856729408046603 0.3116000758898145
0.7766205076052261 0.05522615868193801
0.9036017541789899 0.5960652685335173
0.9928653472897486 0.7837884153187548
0.9347810739185886 0.3956667208043561
0.2589950282312946 0.2474947410383458
0.7435010388353883 0.2094947547392453
0.1655576756737694 0.4746607371044363
0.8545275120598641 0.3335229700216158
0.953339366540098 0.8931672541914445
0.2061310098028885 0.3899933058775116
0.8232406324622403 0.6263469865745437
0.6945696572910227 0.3176096403589108
0.8359076445680238 0.2699119108592309
0.2082267701498548 0.4856880941717996
0.3952852165109668 0.9423305458854028
0.8867769637212189 0.6904129842327464
0.05969462259805038 0.4186863935717173
0.5274327971564097 0.0166473655862788
0.2013184497128175 0.1913511088105873
0.6929383020993006 0.09497081778889242
0.5400056504471006 0.7764100172171068
0.6650683719714989 0.9668900665644707
0.3679031230419944 0.2279162481081098
0.1968107171415639 0.5978849764994337
0.6733280626316073 0.9155106448050049
0.6059659820616652 0.38564439301527
0.1682875860209976 0.1936014098477172
0.2518506179170508 0.8049926637849467
0.5136854651806522 0.0007952504919567545
0.01636048193825157 0.4047498888659273
0.9811479917643119 0.717283812955437
0.1483289239866961 0.446050229502064
0.6446872572757484 0.6728294188062051
0.9682694844374452 0.4095886844061302
0.6208898760181882 0.3618699332928683
0.5128907907917803 0.1930414125153607
0.6359048609019374 0.7034876905431099
0.7063574248140553 0.5921753888770231
0.1852644563118883 0.2683926300610275
0.1492250830266348 0.5411976197532807
0.7139448031696449 0.6713596137505943
0.9460019978952413 0.2787626185517551
0.2472739791233955 0.4205591333952279
0.879492685922432 0.6649975253181984
0.3742777047447468 0.8088121586483868
0.2599670166149805 0.5261859663884112
0.8017660365035809 0.1263367536428144
0.07529240397906138 0.5216497175130367
0.110886939384411 0.09765230299246169
0.3022553123265602 0.155917366412779
0.5900124497113327 0.241814875348853
0.8348331735362111 0.764403545752083
0.8570222907534271 0.2204536017566425
0.6037828373599285 0.4127658104566123
0.8745847256029349 0.9101242532264692
0.6205057359665688 0.7721660913933945
0.834829433946824 0.6699427141769682
0.2297271998311897 0.3188495264052583
0.4307028079103261 0.09933499599418777
0.7846692675640716 0.725899271451251
0.103457850003461 0.5689529917381932
0.7888049937330937 0.02907531166541912
0.2236785246073492 0.6954526982347145
0.02133585281395044 0.8801484472371957
0.05777788392281451 0.1525240172256049
0.7271896644364594 0.5428890609077918
0.6782502510403224 0.2009924549757462
0.3361897384679412 0.9125810753224695
0.05148369265470776 0.6566438747322485
0.02044678832389143 0.5015450737138764
0.3188826206266878 0.6713962266460269
0.8313484632443205 0.6798989930044796
0.6790307534307939 0.1901455981577613
0.7319233396143493 0.02195801301342205
0.1630286436637677 0.9116315242985914
0.6557725922269708 0.9067628822326227
0.8483424826704685 0.6135142553687958
0.6015078137613947 0.5513528165686635
0.2376868365997595 0.5656722280066555
0.4332567913325462 0.02684608535926518
0.1547990718799061 0.9280210696240837
0.5447373719911843 0.4852055208848901
0.6839252493752529 0.8742657822776464
0.5462115813834345 0.8064378136139934
0.3966227644296881 0.1094879184866552
0.808130636777848 0.4414496769386939
0.5421132096215829 0.3766671102941512
0.7273551347914134 0.4763964880240739
0.4655165000639883 0.2028135139011658
0.2060585680682357 0.3028305242801891
0.7819061639979319 0.3782900063359099
0.5335939124525139 0.4287338400259061
0.2886034319726925 0.9964757861309745
0.8070025387149061 0.7748794317253399
0.8020015745910616 0.09373476344258459
0.1846295864764685 0.09035842743109737
0.2450832259268421 0.4090892146540714
0.636920986205785 0.6173087502814222
0.6629676187344923 0.1349140980020733
0.9200598108937716 0.7912020548347848
0.2172894784652261 0.8945124954910756
0.8640250514136125 0.2288018581251382
0.6510500152599101 0.1940707941679728
0.3723337914134099 0.416070252171314
0.9983726571655711 0.6897359791592502
0.8648740662594202 0.9256965403081252
0.672795787943506 0.3502321707751277
0.8301567377373964 0.392040146866693
0.595603561247415 0.5608285124602952
0.3509753268965256 0.7786293912561921
0.1362936107241673 0.190493549456255
0.07213140322153161 0.8707948281436099
0.5979080877076601 0.3786511592191407
0.218914507934294 0.7263706254342436
0.8769921319504778 0.4947199307766527
0.9970358231682542 0.2232577001244086
0.3614474092269331 0.7403622917104901
0.3172139813535979 0.8294258251504586
0.1686661849033678 0.6844086921772272
0.2046774605875571 0.1649815544978591
0.1314993837519601 0.6598776775618518
0.8301729322884764 0.7341515272515268
0.8028763458341791 0.1370235868083373
0.5974178847033318 0.5156351462634661
0.6777189292175715 0.2936714917450077
0.8199215550444561 0.1604689136830125
0.1197828833274791 0.4447983218343314
0.6644672860290783 0.6264256784565562
0.4117456942551981 0.8305680993128662
0.1442860352976048 0.3247843364422601
0.05265521448998657 0.9148580791656258
0.5111056334562666 0.05603464286106486
0.410893574566045 0.7773683395312361
0.1982602601184522 0.7874521130237329
0.0858398460815612 0.2591131339141761
0.157597624416774 0.03907806666710679
0.540749322333903 0.641040670782954
0.3139974731002186 0.4548183380745656
0.0783233892272468 0.9233797609227858
0.9856049235537021 0.641917382959844
0.799760237789455 0.2138515784153849
0.8390633550248972 0.08537484582782262
0.5296823871099817 0.03498368708293123
0.2263517872090312 0.05734278906625782
0.4939443789400181 0.714368560453709
0.3149257104814954 0.1107353876449897
0.3578776424092303 0.9502520693613972
0.9743328313296838 0.5461687052642724
0.8032507018111867 0.2898286675507237
0.783419423593028 0.1036373874651664
0.1827627621338339 0.07932636307983296
0.3223136088364955 0.6004039732742953
0.3454348500053749 0.2094194708017099
0.7348217633473536 0.1933337931540754
0.03851684104193166 0.6278849351505685
0.9073798047139787 0.06400535118036435
0.1858145541140598 0.6283494780635622
0.8667011239561306 0.732561008529388
0.8584448884477023 0.4918133221656329
0.3208622460660365 0.09000940993978708
0.2546565359340675 0.6500748566235107
0.5992242201324328 0.5883416030741629
0.5463706034988629 0.04249182040275921
0.5836956267330421 0.163657900771283
0.8274194808468693 0.1671812048643148
0.5214529849990357 0.6344079119426719
0.297919752117667 0.8389823965459408
0.1013135801538226 0.696385524944785
0.1379561298079797 0.1696759464878835
0.6487683974987049 0.4477635871447814
0.1366956965536013 0.7169755624696017
0.6308636096767742 0.6359641853423161
0.8972158140960721 0.3300481889481686
0.6162902289930052 0.9958760791947827
0.9646409965810306 0.1025514117212012
0.6455793274921238 0.522303023474224
0.8835946838416248 0.9909901260149594
0.5063574883536283 0.5815470725052859
0.4196401152679705 0.2860475269183968
0.4976102392420221 0.2378337950213041
0.04483342689400294 0.8810123803540357
0.0370125568266018 0.04700721125827263
0.7540642106742301 0.6260629544732637
0.9972930069639017 0.3721685730486339
0.1588775623163905 0.6226362825827675
0.3862275560932346 0.8964064602112615
0.5206386491752725 0.2697492930293467
0.1987705243636613 0.06525957702530651
0.5699131357150189 0.5213977867142158
0.2885480905772894 0.07925904953862349
0.4575586991713513 0.8205107012427877
0.2806457860267147 0.9031266252647382
0.3739242751393079 0.9413079098964718
0.02392894124275939 0.3653869759138448
0.9253084344867809 0.3942553801644093
0.5004773347104156 0.6282704231780831
0.7470048875305025 0.4228906562612348
0.1826055649569774 0.581082944877326
0.9811608185255108 0.974668783539123
0.9718576530392592 0.4288100973068283
0.4506839997533747 0.1904870184660239
0.3099466624019563 0.9414095984334553
0.07614326248555109 0.2220884531982947
0.3690311329723086 0.3122009799584066
0.8052801504493973 0.2518740602316625
0.8530093562430427 0.4740450641310249
0.06649920172428649 0.6117201133758484
0.6053346012404518 0.6686065606298752
0.09634368798650964 0.423553591267628
0.8326560915331928 0.1843814296796725
0.08796411848508845 0.3434599527521372
0.865955940905044 0.7107825882470232
0.758634117982136 0.5398959938518143
0.4600036904596449 0.3406338359149455
0.3143269754057375 0.7296960504168202
0.4826209096709309 0.6708895156319035
0.9295020424455797 0.9849519869497096
0.5833704708744338 0.402061785592455
0.3260100143758121 0.9317093547254633
0.4612198384124818 0.6172796891789257
0.5522248862139806 0.3177724456481182
0.8466568988717288 0.268873510295165
0.5836489835050754 0.2959983518989688
0.0987159417537392 0.7713421024607443
0.7074311410010535 0.7775295962013102
0.03130649015902082 0.2414095833269117
0.2378428324021916 0.9241221317886795
0.5250700782595619 0.9750527434215147
0.1764255582250209 0.6946844072019001
0.5586611797351033 0.2082286328022757
0.7441517100017458 0.847735053861713
0.1351853678556443 0.4198150422660943
0.3980785334157645 0.4565373293845801
0.02365933413117882 0.8903910426330587
0.8942185239951856 0.7063677764862301
0.2804226176004713 0.1532772923691968
0.3907856472441302 0.1272246415786624
0.8460169030322947 0.5951451546865008
0.6346921151877982 0.1502600737318495
0.7505014771319445 0.4928449218086501
0.2635024733092009 0.9563989386310927
0.231668319621976 0.2900616046427595
0.08672594565558685 0.1402084903216736
0.3267453066176645 0.8243830478060657
0.02929315976899689 0.9718131595922362
0.1102653961259328 0.1086834977815642
0.6117858913657094 0.2932035425979425
0.8613015798560189 0.2785593415686654
0.4224686164516415 0.4868065277566954
0.6495600459283291 0.8512711543741946
0.3499359266925085 0.6053873428839844
0.7972151009766595 0.7435514950843314
0.003380415992550513 0.2792494996026255
0.7449771216470144 0.1779537130223359
0.8636327398068522 0.8386226832988438
0.04892029832170058 0.7316411128694876
0.05134565151853218 0.8918671938750786
0.8402502460367792 0.2986697043232739
0.1792514914497723 0.05757083568696208
0.1041360897603311 0.1980581438622305
0.580644839496621 0.3700822766517496
0.3103705775901826 0.9599192325795201
0.2227639805254353 0.9473802370457303
0.5021773930252239 0.6774844105241814
0.685985657351334 0.8503028693791779
0.3477236783868179 0.3646993074600504
0.7299084700346012 0.0003749765867934077
0.7252989391897228 0.7389654012452603
0.7113720768809183 0.9908708877751581
0.2498584043530334 0.7650914365802266
0.6496056556218808 0.1010121867252475
0.8753426435301098 0.4085172447257648
0.1123346029042215 0.4362830104530155
0.9087088785520108 0.4493716683568985
0.5467859538845482 0.5461146645701862
0.0323595607987756 0.6769901122095418
0.7682892288914687 0.9338033968883254
0.347011206719615 0.1918890980803979
0.13199745970403 0.2458257059008831
0.3920298456419858 0.4178754915361416
0.4885600125588695 0.34194579493111
0.08464528507029628 0.4383785241211802
0.9814689923566033 0.4984856893178665
0.7338317005230425 0.4371677758552827
0.9255949801168972 0.2708981344721204
0.7000927167821736 0.5364418891256023
0.1341913881020983 0.3218264417365277
0.5052951535827005 0.993898385155341
0.451792071049309 0.0289223271259541
0.8043811699705158 0.5263662283251748
0.8855140989020619 0.01965096913231849
0.9047582337906711 0.3022516415164505
0.233756985141925 0.8187827342870596
0.5592221043570872 0.5928199862826936
0.5789028680743372 0.328054565352305
0.4067237434802584 0.1133294196212124
0.06633776808751164 0.07027513471395762
0.8932993006034111 0.9976162964724262
0.6214507347190709 0.5690063048523237
0.1131314263569257 0.6804142543169861
0.1930132072859537 0.4525734492825337
0.2754736562042737 0.9244751435746241
0.8975287871712141 0.5751151533781473
0.1161598541119134 0.2999004815016676
0.6353523618037756 0.7599496383081839
0.1821554340676693 0.362468390170467
0.7838096182510222 0.8075727903904716
0.9212229652606764 0.2496055037647841
0.4428028071794948 0.6309623938482788
0.7927557196604061 0.8471922161045898
0.5968918866507941 0.5333148018382474
0.2659367095699326 0.5639967045991499
0.7232204673497343 0.3263564828194233
0.3638025225443308 0.9037785124986218
0.8331078652473611 0.1352887028518542
0.6295902697088658 0.1281367536472455
0.5382048788890934 0.81393755083426
0.2911085306800034 0.4976886027594976
0.5320203180616216 0.8586656951322427
0.6502784094442307 0.5915394053916464
0.03656499484486825 0.2593466513296406
0.1907003168848726 0.7948618846083891
0.6502594012842235 0.2848690295979479
0.6284175112767756 0.3156380524211437
0.8236149167901927 0.3644451398808594
0.8981619874394154 0.7655213192360252
0.8103923695462657 0.6557591702831501
0.8683995940326362 0.1213639191176982
0.5629718981814645 0.1829084732810432
0.9943972423645484 0.8684087667088753
0.5736601123813511 0.5586496605821268
0.4018191754562118 0.1592671368544485
0.01954059659019923 0.6173747352833534
0.6096874382028461 0.7737911453326399
0.2202155464618428 0.08401764650179658
0.7594864440219492 0.9295000157771115
0.5560337749713273 0.344368181648264
0.01422259515449889 0.7854902832833
0.7618439457633783 0.2626579665326968
0.3954721262550495 0.3217589461738886
0.8399644704329323 0.7385194754751561
0.3388078466737773 0.1492197889558368
0.5837927232504062 0.03145708813476181
0.5594873357034663 0.8843971364061632
0.2922525529606437 0.1350439004741044
0.5355782556365918 0.933266943870252
0.5777929991351967 0.3817138768575572
0.7407441437576679 0.446007355124494
0.7205050366635011 0.8853174977307571
0.8239621352328307 0.2519000540784526
0.4389961952685537 0.1600211200664834
0.9084976174153023 0.366261729172418
0.02010718683090065 0.6280414301801291
0.8286903107443422 0.9786886120498434
0.6863999019577673 0.5975523290017258
0.5000659114760744 0.8769180301530972
0.2228306550186854 0.6305467120759132
0.00750793035912654 0.8131633916374922
0.0289021021023621 0.8147019276344306
0.8098417827444105 0.7126805598998392
0.2130775260095891 0.1194054173511106
0.7471460439024528 0.08039089922131618
0.9984680296744085 0.4841208020456313
0.5409948695443354 0.6290338726449541
0.4694134336010135 0.5303820246788612
0.8645113686274117 0.01239032821035573
0.1350182641814118 0.009191004303172339
0.3135351352828602 0.8945927204967821
0.04722097162904929 0.6944250973869548
0.8089809371550007 0.2806311602222525
0.3813002814582785 0.2637232375092147
0.2884196613708009 0.7168357943094744
0.2242217032448901 0.3364908070219529
0.8263229806934821 0.1435969704505581
0.9594375087149076 0.7515593107512414
0.3525164119859822 0.9596242791738995
0.9606350038100738 0.2542319172133385
0.3284062051384967 0.7172639878125305
0.8594323762818192 0.6477913049968639
0.5657909465252441 0.9854770270403432
0.9088750527323124 0.4598565169677305
0.8846355976580655 0.2231219295379488
0.6157766631715924 0.9101494684154897
0.9960788970291146 0.04016862775945707
0.3656895347391855 0.3777874871760549
0.6614534615264394 0.2698562501442892
0.2114017163126308 0.3723872242693185
0.3962177075037677 0.880046343629088
0.4220202493714644 0.5142780230935619
0.7005634872502826 0.7207437666408301
0.3498686145847446 0.7968887845071827
0.02435876372647319 0.3463334578668871
0.3738201731938423 0.8295902872693457
0.1411086958367375 0.5787895345657751
0.8265608268849675 0.9013158616443568
0.5258958173936394 0.2982019057174382
0.07531713885893476 0.2784478829873339
0.7707805243124816 0.3398953870338484
0.7915238513748558 0.241190751400673
0.007377364522212861 0.6412218102562672
0.08499861428642429 0.579867982713723
0.03412916843523258 0.09140565702116892
0.4661210425968657 0.321970982516891
0.1217698742667765 0.35734111456789
0.263885189720355 0.3445639360976457
0.6247824834842756 0.118270492170915
0.03138278673363491 0.4201656262354711
0.5850034348150224 0.6052036618353729
0.1053522596513594 0.7635023785159528
0.8661941004250503 0.7216885627665148
0.3905713190588219 0.1738342112347136
0.8037618750208229 0.6006190446842007
0.8831115652151595 0.1329482525013073
0.4926218420119318 0.4892911810375126
0.01945053134031775 0.5962075219185864
0.608406409682667 0.6790606600885419
0.4788069618158964 0.7691459391592916
0.9667390057093611 0.7721503209012944
0.4228452256474451 0.7168402474819794
0.2131169437871041 0.02934977623516602
0.03958739622139727 0.3304923319710867
0.03832206575275501 0.9762844013776489
0.4251399018157866 0.8657351372566782
0.8009671004023911 0.9296940568420928
0.6947991339638496 0.8559729208100193
0.3376233947212614 0.5069076769239488
0.4048592437184235 0.6380500447656353
0.175009426181832 0.6120032073541212
0.6719994882676696 0.1514277818951087
0.268464410816276 0.2437192566580476
0.3721257583650555 0.8509481906696532
0.2492966594649743 0.6036205495633128
0.04330428764149594 0.3931876084354077
0.1021284904091117 0.2361734883571452
0.4718429575102897 0.009160038162639302
0.4015519212432241 0.6176136639123815
0.7351434109661634 0.7930859247778439
0.3688252498710703 0.4585741411092434
0.0761188464521753 0.9821674392376224
0.737882842763642 0.09725752072117833
0.917670887292767 0.06229378640626067
0.7564532773778521 0.718678920532958
0.5995711647327014 0.2372373240046509
0.07172325698713196 0.8530097479641234
0.4114331301189204 0.6208474019212273
0.197687044677834 0.3482844283135371
0.3130754301833784 0.6012364186585987
0.3016445562049543 0.06220411968746634
0.3793423148238907 0.9321336026976875
0.3239460675135428 0.6294303111746088
0.1900535250904755 0.7418802921021662
0.002372919398835742 0.06061340356535452
0.02417361578180204 0.6498642198783362
0.7671239454758968 0.5675344393916284
0.376734451120919 0.2318599502488616
0.5676343906555242 0.1543475538581835
0.09417989390737476 0.4585422063485548
0.8713571382731468 0.2080918984859323
0.5396388749249849 0.43732631076622
0.7878960909831846 0.03975438621576703
0.7246265196397914 0.2088480699930755
0.4746123886490576 0.9307844491568215
0.6263583200214512 0.05144593093974746
0.1009039882139606 0.2885802446798652
0.3845447919814116 0.9417557013960219
0.05332034601671628 0.1734084640005048
0.4344609541317044 0.01602438838212305
0.02535523043651627 0.715738088424489
0.4458304770538553 0.1075058554815717
0.8558321157903619 0.8074349198798855
0.4433499201209491 0.2268265569552442
0.2008493513408612 0.07593562283507377
0.04704413544600676 0.2177670229280984
0.3007482250658189 0.4719222909879573
0.6854741090885909 0.4338169044993774
0.5253427811175901 0.6933161198035515
0.6568105630385097 0.4116294701407531
0.4490478247381492 0.7472580492335842
0.110957370552645 0.3877263583166778
0.6337030058894002 0.8739515235894665
0.1626698798398698 0.07056604984829232
0.2764409519472295 0.6305024806693511
0.5089260765261362 0.1025029740464571
0.1409288690189462 0.6331994513720683
0.3446361471718159 0.6230677791553537
0.3396082616449975 0.5337364617235678
0.4895337810749154 0.8160237501284918
0.07713448628771497 0.8072053919139061
0.1132721231357302 0.6278153763672726
0.2118972137831319 0.8512346662517437
0.8967237984413633 0.4863592136263903
0.3611422580560835 0.4411111786751257
0.8073025441351037 0.3747142035217777
0.04767088290892921 0.5906495185555414
0.6144449569700551 0.7193059910374549
0.02911907344180503 0.4308169745282947
0.9383788813149709 0.1883919386106266
0.562030193766731 0.2441364126555764
0.6792293353340468 0.4265929415805291
0.9340605132265949 0.3757861830833769
0.9578501372492522 0.6602768186666114
0.3676505314026356 0.750958033458759
0.6088497647811144 0.7278959886331167
0.0132150991636212 0.9929492287988571
0.9207052187605289 0.4344406714013965
0.6316299911693974 0.3474072486800934
0.3102865101150163 0.01601987930019853
0.07895924751191985 0.7887785785717611
0.9873172442930711 0.4420482567529178
0.8194668186842031 0.3166245055618979
0.8429126347760675 0.4758228508942853
0.6196969202545884 0.07971282249537863
0.8581686461857017 0.09066564658331545
0.1578698819331461 0.3017963168941853
0.5224800510070472 0.3204412474509926
0.3728119421063613 0.779789839322608
0.9027486170276098 0.9057106001616257
0.00282866200647212 0.3634117793609029
0.1936641547380536 0.2284339186230016
0.9233256069547747 0.02363112740847679
0.5391893509118014 0.2730800014111378
0.4996719500216944 0.9464323313009492
0.979928399200692 0.8390616250712168
0.4725377011302294 0.4850501153125213
0.7924349005651993 0.1094546559539712
0.7074992534195953 0.1755251215920325
0.7313922886369503 0.3803277614499346
0.5485599952279709 0.9974146451566216
0.7164421249523388 0.2456045122973745
0.8639629217565945 0.3517675765673366
0.2406383229169357 0.1804923946923315
0.3313647477220679 0.9410274626950963
0.3244016446308876 0.8789673459876889
0.3226399480745101 0.1660628707376682
0.04245661046967176 0.4646462194398437
0.8952177069717043 0.7271588632384997
0.563128539726604 0.6025273677884077
0.6908007353710598 0.7704643538818948
0.9801395998641795 0.07873495107428094
0.7821460893370388 0.453846789535848
0.1014111608318826 0.4407357099612731
0.9875464606582292 0.4698671398255043
0.5420999284333646 0.320739881467251
0.08417722522129656 0.05807259887985681
0.438803195708137 0.9271764182590545
0.4406249133719209 0.3447042028432554
0.7122327161246931 0.4875153837909335
0.4703591535695308 0.6241946528296918
0.5466890025303177 0.2201020585492218
0.6056584853912215 0.6095160434721465
0.1744263226327873 0.08567166597613167
0.5098260865019941 0.929613208632271
0.9188989562145993 0.642725538789654
0.6346258222600678 0.5234609371134819
0.9523726884371216 0.334214250501441
0.7926051956035512 0.1204791211190904
0.5148035140534315 0.6903255261389784
0.5180805736365461 0.4390880983179429
0.1588076988203055 0.4441299479876102
0.4365600389938532 0.3011734126941735
0.7308379226032581 0.8832449965102935
0.8811801165393309 0.6475151740105756
0.4732127708975282 0.8240344369927285
0.3860821828800779 0.01840072377482536
0.2169606953471735 0.002607376540669297
0.2906906468588908 0.3928072322999722
0.6936330063965471 0.2453300855337858
0.3345480161783344 0.5237027769348376
0.4748731553370611 0.3051569294316615
0.4266084386272985 0.5964735455466825
0.8200456656839832 0.1246650765189107
0.8136830141899469 0.3083966930034265
0.5090446185958465 0.348154217549095
0.6838895070782558 0.9984246671138548
0.3005379488068539 0.8075433811000288
0.71585018254571 0.7578046977069972
0.3846501962604477 0.02866988939657249
0.3716005149990418 0.5473403730865644
0.5306967410510282 0.2662261966520111
0.7578070663578553 0.6157919407239854
0.3706220876861228 0.1528686060405738
0.741798431155646 0.5797602109644145
0.736490180417998 0.3888022609299712
0.5763242190068351 0.5387561485862489
0.2915655122089443 0.3716749820110484
0.4116885568560666 0.04464389232765217
0.8437149961523263 0.1366646522511566
0.005926408168494225 0.9860804943043292
0.6012370638206342 0.215698882983878
0.719037646842996 0.6280037415852726
0.7473117702163286 0.6365532980473388
0.7332709636706493 0.2997297386593103
0.7726887010680459 0.9107277447948012
0.03596699061771316 0.6486479933947619
0.2109778726412186 0.5404478240312205
0.1435594558826438 0.902529780894994
0.2986236343202605 0.9068398745990199
0.7817275871468858 0.2891685250134696
0.7933383940512567 0.07714875799489904
0.6387857590804726 0.21973129560621
0.7290896702369395 0.5615296563131323
0.6541514680799519 0.2530463684459892
0.3975050484038913 0.8685533676885555
0.3257545027367049 0.5900773431381754
0.6976753893367104 0.363615007778646
0.2959326489418808 0.7246305911400006
0.0373291474270296 0.9278674236266924
0.6214837224942203 0.6332356568652515
0.9986423794402689 0.0797926040441725
0.1834654501146391 0.111039845748732
0.05839961845471033 0.0778405831457024
0.5113644740821931 0.4944086026616593
0.98631684038283 0.7262751135883505
0.6617697657987808 0.06412238635324623
0.9272091037607881 0.5057992556955622
0.7333860334547482 0.5517186719211381
0.3487160410499628 0.3527988861707025
0.8881635064726415 0.4796120730428104
0.3058624570069599 0.8558746264290154
0.7146894614003666 0.298924590463891
0.01323976965911023 0.8042076659973271
0.7048706402768468 0.6879061117608497
0.3800052110373757 0.8675842835560775
0.1827321410884969 0.1623369255537335
0.8619798802539645 0.7893322949981171
0.7586443512940262 0.391647693761088
0.225575277591534 0.6748940587308181
0.04552254156320786 0.443857247527714
0.1806958893729074 0.8989291363259778
0.6606765621567969 0.5116686398930934
0.8170307847874646 0.7788413240968187
0.8860037449517378 0.03911192065022608
0.6837733032874602 0.8949808542852149
0.7792511592612966 0.03380390877226493
0.3607235213727316 0.69646488159847
0.7708742249799484 0.3088385965987581
0.3953000200669782 0.09838751929703693
0.1479308851375341 0.9546869097845323
0.6864530830617709 0.4997840894197567
0.4566078872814182 0.3188188303412685
0.008189410894057713 0.3541834419662087
0.502587472031245 0.5911126218898035
0.2956367066164284 0.2168251050630254
0.6647710818914025 0.9235181898060976
0.4628212419659622 0.5498193646889055
0.9803537218307778 0.2587138507946724
0.7206662769557362 0.9414668369318914
0.7654954372115841 0.4643996063707395
0.2708952729561696 0.04176105574003838
0.4424280230204363 0.1369205447454578
0.02895096633175705 0.5907219973663181
0.7106412774247539 0.1328466801920246
0.08767219668597634 0.8264072338885912
0.5093236481791231 0.6211030517192829
0.5979470652208043 0.08023769351694314
0.9614300991437305 0.1251148247530959
0.4331976540585493 0.4876106445636919
0.5189884640986998 0.03641015554156952
0.08157962901691967 0.1754048668936635
0.0476474424832532 0.5799567260399922
0.642372709526388 0.4389667464162349
0.2057589515427938 0.7802507028533581
0.2523407852891375 0.8159050197954062
0.7073857702732314 0.8417784917084006
0.9973044786976781 0.6420058655737764
0.8782414851428657 0.09569337482431335
0.7018964472961979 0.08795939813534268
0.6476734368246693 0.2258030167857557
0.4753004884620621 0.5386140392266434
0.6746248520461693 0.5483441435839905
0.3464708009210285 0.3867426637329992
0.4835492000523172 0.5171521427676112
0.9679553847664041 0.9031247131070028
0.117614369165789 0.2814181556478365
0.1953597252181803 0.6275554504253
0.3984930921023424 0.2494060041120544
0.2169352693982932 0.6665473609065387
0.004045977144873245 0.191722291693154
0.3157449630872969 0.692397752293005
0.7152084513105273 0.7845166506614994
0.6462992755249726 0.4756802016405263
0.1017674031935284 0.7925601459495856
0.6196313295787468 0.8290193324484019
0.2487682269318393 0.6401556849013872
0.7123675160338097 0.7053561136930235
0.5915190198228114 0.7957395062222912
0.906281974146679 0.01637151970718909
0.2879384065961038 0.1714426936460602
0.9760298995668887 0.9435781670111878
0.7974599004272274 0.6389872237119067
0.6336911687737948 0.8160006117566683
0.1490611001109217 0.04546429165228846
0.7120645073858738 0.5540710041644227
0.1892757979437166 0.2565394024114976
0.3418338380709603 0.4504620849703325
0.6699934244305292 0.2763263770744885
0.3360544964534806 0.8085773926033133
0.4638800383534767 0.7583224017324958
0.04374261537579599 0.7410070739858315
0.8581510098623342 0.5398887252700331
0.8457441304004143 0.3364821225239992
0.08136122634187409 0.8170123530910445
0.02727624536585419 0.7491594028465269
0.1344636343387747 0.1489831419880758
0.1380658187052116 0.100194215868485
0.11719265619957 0.3295717438745427
0.2369610544920005 0.7292768338687249
0.03372073779469635 0.5142415655201219
0.8282441620938225 0.3315352560093083
0.8720215761286466 0.02781753484392958
0.8283552032623672 0.818048657175469
0.8032341201712082 0.6758698768948478
0.9241371987289942 0.1114209714226705
0.7248635590658358 0.5711965397785003
0.4123382981352922 0.7371913023406887
0.8596217492254654 0.7785467900243912
0.5989230776532894 0.6473513629252312
0.2737693089598621 0.1812220887305813
0.9667924670140484 0.6539443924217321
0.2950289764902609 0.7629592174766379
0.2736324800214979 0.8952851516815783
0.5518890717086926 0.1833713652662513
0.6525913689173775 0.1723960068965591
0.09144062261667581 0.2384358674725294
0.9810966687141004 0.1483883372474695
0.6542124661880365 0.7377683478278816
0.736714142060282 0.4255462236240067
0.3497609700021744 0.09458016917584167
0.9359122973040344 0.04066371908475747
0.5713622071102904 0.365004531165735
0.6659090124721065 0.8400446624994519
0.4127864127077158 0.5715787293434657
0.3040236779842183 0.6376205554084516
0.7074931393723097 0.564047970739885
0.4035407952964277 0.7567418227808734
0.7928784779049647 0.7057677700431674
0.9126461172993308 0.8692053973553308
0.8771595065576212 0.2648553775237252
0.4444093858123838 0.5161601526116019
0.8523915201965424 0.5238919716436614
0.5838379963821303 0.5580949642642162
0.9424868908512938 0.7565348842629694
0.8928088785670946 0.9529827594350572
0.7249697264559518 0.2835723521126912
0.8125279835932746 0.9301477877895321
0.7909875562250336 0.997224429163716
0.9562281716043942 0.2000663509979551
0.5887466723075979 0.7231191095008753
0.2828006228892635 0.3550649324698916
0.4569714697339935 0.9859966124494408
0.3702020516066901 0.3494859802222872
0.8464273956450989 0.7656163229773875
0.7318382103512217 0.3421581145141657
0.4282317589837878 0.7268856242305812
0.2310308427686287 0.7120968221119051
0.2190070631195198 0.7944942374290295
0.1408229808304405 0.5038645644834294
0.5131806910057897 0.4295860837843
0.8966887411279407 0.6865358973665083
0.1223608405857417 0.4568469366207077
0.3640729130165082 0.3407335807964721
0.05753080933874288 0.215631974167003
0.1724337149853826 0.2297359080715692
0.07784796127906858 0.08355917963110009
0.6188619734892886 0.9307607916753724
0.6746109655839153 0.004374734517087758
0.854534120699688 0.1378644668419149
0.6551870886819704 0.4562713371926327
0.9216549928436016 0.8849327311092119
0.2445466766194482 0.7834760435442999
0.1152215563349186 0.3486747262010924
0.7069820005245948 0.1863364992988565
0.6185038742935668 0.1268214400300612
0.2030330273063352 0.2091910400902427
0.05263580395589145 0.1232711130446023
0.02929059475731373 0.5578858777543535
0.7536022914843417 0.4636551801948417
0.3450771717858329 0.8048153555772342
0.3833055776391589 0.2741728954505837
0.6614730143446447 0.4649517324187198
0.876543428424096 0.5435826481101814
0.6019500462240173 0.6282474439868859
0.4366937780617826 0.994616467124927
0.348666064685892 0.6605288400941268
0.1611598296592425 0.8377127720829666
0.2053782489028218 0.09822065684232147
0.3527045710405122 0.997572561254696
0.5232453031874829 0.4492350855106843
0.4173955998385382 0.7459713014294584
0.6457814239916957 0.9355780040389553
0.8655607026121702 0.1676253532686789
0.2646073923329145 0.7308837243884202
0.2889020716111688 0.191014475933455
0.2871354029508351 0.8826249111894675
0.06063919420214788 0.8710811654754892
0.3159561084752131 0.8842846030648417
0.5482915472789127 0.7696352779333308
0.5662226401297786 0.7064486736840493
0.7079919921384492 0.06106967947402752
0.1977770391976881 0.1050911538662862
0.1800800140059774 0.9986842270133336
0.5631089687126298 0.7927827827591848
0.04403484740612092 0.8628414040843679
0.1470250434537778 0.8615107761155086
0.8084601146246716 0.8925399800866456
0.8016964615088805 0.8834664017784697
0.3598297875258323 0.5343913230276398
0.8270503717935609 0.3428660743855036
0.3472683469498516 0.9502503418590633
0.5572784828295461 0.1080634630935657
0.4903726763333072 0.6226282233790439
0.9279169654996118 0.515670680536062
0.4172576512947974 0.2462871199608953
0.5099738520095524 0.1663417975690767
0.2471315572123231 0.274789609298465
0.5744186032890243 0.6605355179299267
0.4357787174323716 0.3629224942415217
0.60879141791264 0.09812521296246876
0.1972156302121695 0.5674806305583499
0.01418030589420152 0.1884387490597552
0.2051352973629466 0.6932416907040631
0.8747246572225594 0.3792852523056157
0.8523710109745122 0.6550720031706558
0.7979496852416983 0.3561402888304011
0.7156992384242772 0.04465491858816174
0.08727405147905447 0.6851181144960418
0.3421037796458555 0.8869879523747317
0.3280708568065172 0.09774357148051389
0.4304920431632966 0.9668645383852109
0.853852397558273 0.1092865753543838
0.02490942812239813 0.1263442562587642
0.8339846407531901 0.2045341453801276
0.6651174296654264 0.9888742821529168
0.1939703632003088 0.1237761011964232
0.8580750732148579 0.4464815001430018
0.6237816774246608 0.1871203278077081
0.1764469824356647 0.8664864829502897
0.4239647042227325 0.3892438732119262
0.2093381439664822 0.4748383500986984
0.09383195506679254 0.7035409892878695
0.7444565888627511 0.7859264860383166
0.6923600174617609 0.9600814986698752
0.7025955958270317 0.613294529167635
0.503195217119057 0.4109640939768008
0.06104410382145012 0.6765494932841891
0.6356330886804494 0.4765406969503738
0.5600259346786274 0.1268220804937263
0.7992160332052709 0.8544130199269593
0.7051237565642613 0.7591330004108958
0.6483894211483507 0.3636047202113515
0.6191453036480373 0.6529475958211152
0.01330970669631866 0.7365072361835688
0.473965194670264 0.2497377799328837
0.5840211615159859 0.06737459230132196
0.5351020068614996 0.6085608732243769
0.02044802655585581 0.2060933864389822
0.2730869105174198 0.08872188137250263
0.8974142746672507 0.3480983097917504
0.05523575567762696 0.02275652048827951
0.4317519423490959 0.3319580631290394
0.7919269465096522 0.7530638933653178
0.2296169419221529 0.3776778103127059
0.3579316637711608 0.5845284372404719
0.694102819229675 0.01385392487268502
0.8091673429436248 0.9479384542948538
0.5362257521354262 0.3968932189588322
0.01858665303397883 0.5299933382144028
0.5250011199955484 0.6069737419346374
0.4385508780170945 0.9453468167638251
0.3119741086686513 0.1529482863614407
0.5849068994549543 0.2851500937594326
0.1467851148975023 0.720982746776355
0.6337583181870597 0.7889202898385624
0.4757787222989308 0.3269528147079508
0.686283888191477 0.03044999213090072
0.000960896041291288 0.3187032445282328
0.7440579279794888 0.240431387258026
0.1283364371252048 0.2829479113447843
0.5014096414794521 0.1410620621536458
0.2451847906217052 0.4307285364221195
0.2977547818329864 0.518170505963969
0.9138443877170398 0.1575306965513054
0.91537785022943 0.8136168943301179
0.7587965816191994 0.587226336595783
0.0525506319311983 0.2955755579559014
0.81004658998206 0.4781555188549725
0.7888239652207554 0.7158463468499588
0.5191287215293242 0.2803267450080668
0.0292979552901946 0.5691094309750369
0.7280045889851531 0.1453656823197035
0.5584917888456784 0.3351164229548797
0.2243923795603402 0.8772123675456778
0.1110496833766828 0.1190250832215877
0.0676297661562362 0.9886319302793531
0.2206410668002764 0.7160564886860542
0.8004762711005059 0.9924976648567865
0.7953569711355739 0.6205280466386888
0.009330400016202714 0.6599702461908339
0.9364512452169693 0.3420520812254412
0.7060548994463232 0.788203719832649
0.1869208412708118 0.4721622485584033
0.1664321631768895 0.8634001285415265
0.6641942946933137 0.2485215699910787
0.4015462892944043 0.2947202456889915
0.8640169454540942 0.03389544321692506
0.2875910223488141 0.48743851138362
0.4892812314267838 0.8383960186572113
0.667159844929035 0.6967744239111061
0.3685456811522929 0.9687770224468056
0.462120881542762 0.1148175431536954
0.2412086277854266 0.2176440033876133
0.5667456999600986 0.4910566234502683
0.8204732697465621 0.962177182660488
0.3793008060442882 0.3117213831899281
0.1466939232053258 0.7759946107991601
0.4708694359607105 0.3925705285442116
0.4825100962559104 0.7788035843988192
0.2527806608563828 0.694571487138064
0.4955191348430582 0.807757232998096
0.5634318790170095 0.2334522546733096
0.06279285753818319 0.2337386141980287
0.8017539524619204 0.9701872809443092
0.7619914274369464 0.3571044257438789
0.4536837927205885 0.1725914159047527
0.8521137691473389 0.557282436218333
0.8124506986273073 0.6275977594231359
0.1224353269735579 0.6331464054521059
0.6810594666054886 0.07012703941000614
0.6609135543545915 0.7460111333472698
0.02917093054198696 0.6221812526302903
0.3075608994755866 0.4905582582846862
0.5826607646169903 0.4795530144788821
0.8530922191619296 0.4098173524637264
0.1349040323013312 0.5125800934814824
0.792535503311764 0.09855245043821857
0.3366969958814208 0.9503774238345327
0.5460512360662595 0.1557489501820274
0.03078347027612633 0.7773507383588911
0.7625709295761263 0.380216393569401
0.5275810184504661 0.4719635403779222
0.1158391256436667 0.1516385532897062
0.9628910955744522 0.07432960394473921
0.05589444734595109 0.4899912784985895
0.8188454028197355 0.9941708028350607
0.3207432927413239 0.9412482106535079
0.2295755355229123 0.1987223418911333
0.3665675508801364 0.71434825808925
0.9844525991852567 0.5502411393549288
0.5921317583838788 0.5968269696069385
0.6349799690664625 0.005158585261276701
0.7645610542761944 0.4276415143282244
0.6084503771643591 0.8019839481323077
0.6695668093249415 0.492102989031372
0.03752732155133755 0.02024881534279738
0.3386911599771537 0.6641685752734495
0.5880567051544182 0.5151921659811919
0.02334349970963046 0.5120648736036238
0.05618045110864146 0.06714373128403579
0.363948754898662 0.7240410650216887
0.8247676088343573 0.4492716629110615
0.6047680726143095 0.7838265942585086
0.527814407452702 0.8683713346463553
0.6525733810018169 0.4844401404341145
0.4461291441079895 0.06027072580551182
0.1407940258260095 0.437782674158239
0.5799058126981906 0.9681667339834703
0.8472111808562172 0.5057377039629186
0.7146713308153451 0.6606650450689694
0.0617144160954936 0.8892396071947148
0.6147296622480359 0.07025846655990341
0.5462418106995515 0.2902917548406882
0.6533049729523185 0.5498905225651526
0.2778872575564176 0.4673876073263027
0.6365922163415857 0.2408991448050169
0.6925710298885982 0.7127793073682349
0.110551877870326 0.7124979342542725
0.5679270948488536 0.765269164666727
0.6336623329988006 0.4578974119621349
0.4570003312403978 0.6886618672437737
0.4343218754371723 0.3918297120225083
0.3511128335866219 0.7403990150658321
0.2376075321055434 0.04023417295587593
0.4066390225054067 0.4424809001914487
0.9915630086147058 0.5401213855634868
0.8520107875283573 0.6739929412635326
0.5279175143647988 0.6656568361253793
0.06791542747146356 0.7883820568288696
0.3723642041912545 0.4379493478760214
0.0354272475643366 0.1705407714090182
0.9215407727897589 0.9368955155054791
0.3250999952834407 0.3153995915692594
0.5353288531009658 0.979939375832579
0.3663683963246415 0.3674691200673527
0.606118261365425 0.1454913075810508
0.8421775139589041 0.6761850796352916
0.9123734761818244 0.9318733365331368
0.3326437125488183 0.8840164673176459
0.1393797512603134 0.5581524666398732
0.2372786661885934 0.3112860769710186
0.1448610169437485 0.01360361566836223
0.9618555639946451 0.04690370914733555
0.7241812879247985 0.2195051627119797
0.2985580628655039 0.6886337607780563
0.08455117782105487 0.5584981084097892
0.01964767432865068 0.9303966695977762
0.7030090253873271 0.007860645436504226
0.4685304696801391 0.8827367638588587
0.5788012990824131 0.5676751263468448
0.1951732663209762 0.864677420589313
0.04376603442931365 0.0945677254557252
0.6740076893699913 0.9389275313999532
0.5028477926491427 0.3158611462213989
0.931234639130907 0.6562260316039994
0.5061589439314468 0.2020174430966562
0.9481307254415706 0.8179349846556728
0.8130982550433578 0.8831560464687916
0.2681019505410565 0.1719940469239463
0.3845418408871074 0.3026609194558039
0.7358077207120779 0.1721629298918715
0.1140641894536971 0.4930326460152926
0.7228235622856785 0.6886922932783021
0.9690534935198848 0.525212488932201
0.2939596382609085 0.546320318104551
0.3141379088484321 0.4360202949093428
0.351764985822229 0.5157918156076009
0.2947850362656154 0.5651489476519267
0.1785868802748262 0.398158250453947
0.6129262777230087 0.1907941461977161
0.5882593729552114 0.8070674864212721
0.9792502182043964 0.5279611433772784
0.7153438364839543 0.2883282935321954
0.8538329445005073 0.2022453115908671
0.2919285193433186 0.4189557803341326
0.9545667503724338 0.4199738271473641
0.3211044774961955 0.5534185755509309
0.6189715951532603 0.2284990151244351
0.8012482190928442 0.7328155890909264
0.3862042886763751 0.3586652239585621
0.1794548401254142 0.3884014086039109
0.6460562098511654 0.09086898006727386
0.7376682067962436 0.1403562839308639
0.4373074102608725 0.148233151364066
0.9989789749391947 0.7747963397264829
0.6632313247051265 0.1138953255773274
0.8656448341709722 0.8938244505372145
0.8026141906365921 0.2423614087507595
0.9693185098207933 0.9130227002258072
0.3476259909922348 0.06292439605733693
0.4701648423092283 0.3441593373306736
0.2529789699939399 0.1623287681386083
0.358957847921353 0.006990190315558586
0.8743853550262083 0.9206820949728508
0.6381447196841806 0.9622973033634837
0.5194224277691096 0.1018790020654755
0.4607247663653393 0.03542958117982782
0.5224133128282864 0.7309742161937515
0.06636237226858691 0.6324312953422206
0.6161074475871303 0.8807453510061654
0.95910845166965 0.4474833087150763
0.8297151448427387 0.8914435898278591
0.3479798462973589 0.2460953025349176
0.5385154273724432 0.8860168334511985
0.5371533516701875 0.9983924566286867
0.6459657718183601 0.1202518511646079
0.2474779740003924 0.7259648674404795
0.7031841411163804 0.5074643204621694
0.4278360539396316 0.4596601513617934
0.4258357081647155 0.2403226150978996
0.9775661250979846 0.2688994430450654
0.4008532415061046 0.5573720278568799
0.1312820990477956 0.5735926853252437
0.5560173466918895 0.6110678846931926
0.9053300870133048 0.6814697823244031
0.493447691755422 0.4365531980420145
0.8737151782706131 0.8424854591381227
0.9159020943713779 0.6316442563279672
0.8199779723998391 0.2621974958664215
0.6352403852305827 0.3754383780573206
0.05138925223872396 0.3550007019768168
0.842110880891344 0.8313787882281161
0.3745169094446959 0.4984716380659188
0.1255842130889922 0.8804136729707307
0.592518214701636 0.6942794384157254
0.5358987285803063 0.04362155425922944
0.06118314138044426 0.4080633032500645
0.7582064456628096 0.4461199896445205
0.480455085767926 0.528969332157462
0.7984954192025187 0.1891088747903374
0.3519365651248926 0.8842222780284548
0.6115040076205458 0.7450432351973918
0.6075269612615706 0.9177663561754091
0.1952640122500411 0.6976797015819728
0.1129356873271337 0.978554870021248
0.7727756116988965 0.1737140391437144
0.845881751479575 0.9046025424608057
0.1019945773114898 0.8409821806927441
0.2017494195810013 0.04202207165487597
0.7173960693073737 0.8367098184568503
0.9034784464131682 0.8005928009382937
0.6610329958617547 0.8085131709496118
0.2318737516439611 0.7699786781455294
0.5370183763182969 0.5420127287761238
0.2549216566261165 0.3819428478756812
0.7167760284121033 0.1049592426568541
0.2229611539506035 0.5259924359079892
0.4348548994817812 0.6482445523675464
0.3345420580783632 0.4911368815791158
0.8516649154125345 0.1560346613405972
0.7059451479959252 0.9132663798102978
0.04298575140584025 0.1169913607606275
0.5069654473264937 0.697616593722184
0.1386876781400486 0.3812926296058352
0.4684304952382774 0.1580351377229279
0.4040989574442386 0.02911071061258005
0.5742756956644549 0.4992753248092817
1.791102032663211e-05 0.4010238591922621
0.6113112538332662 0.1542843409722643
0.002672678109793851 0.4560746126890571
0.4641008758610971 0.3613129668752556
0.7230692912802983 0.407741374992911
0.4558243849508081 0.6779391562667688
0.1635750992083745 0.2493299995331572
0.1160097414128173 0.9184919123435562
0.9397939037912523 0.03054819865797411
0.6553805241403792 0.01632245344000936
0.843491438254576 0.1072330887309175
0.8395932134478965 0.5383349674438916
0.7158350642819219 0.1227886876160808
0.1465622824872347 0.2572492715752951
0.6353619551860221 0.09007454595863791
0.08878255906752036 0.008406943548107554
0.7415493521363741 0.3365653099296366
0.5364082888351627 0.7554460320393734
0.0619665936954168 0.353807949323646
0.02222498896627877 0.6780979818775269
0.3771871183622592 0.5284753517595552
0.005261834248055609 0.9565069120398095
0.9218874701064635 0.9165931701907434
0.3076354086305688 0.1999856405679467
0.8197131525894679 0.5043750288158292
0.3070133594777585 0.1448900423878014
0.2191827687232389 0.3647488706328638
0.6570419863544125 0.3114877740599172
0.06976151812423419 0.4144963028027345
0.7011184820432595 0.6240280036118003
0.7392720117069326 0.005189733200831149
0.9178552594202547 0.3681188697031866
0.04119726212127071 0.3394527587464191
0.4614955380186641 0.6287592402064645
0.531046802113849 0.3799419511094456
0.09287177095396167 0.3157103226628457
0.3270962719045224 0.813563539800103
0.4739354176796175 0.0681884784588519
0.8751764521307065 0.7638078623082302
0.4023392343450013 0.269259636247251
0.7512068285611105 0.01940550423641224
0.2547361642398203 0.1436970921933619
0.8547915527262047 0.6218163299620599
0.9572050658259963 0.960833054350638
0.6727388767312604 0.1186013940212007
0.02586924057715691 0.1744110282830587
0.251385065733981 0.8699661971403901
0.5943248937644929 0.9955768004109901
0.9827208879988155 0.6192858471150036
0.9420313526399794 0.3331782540213648
0.8054033479513374 0.05133035992877207
0.2238291606775793 0.1891697178413412
0.3845138867077299 0.5713081749466257
0.757596382361963 0.9505125222577397
0.08152814100147122 0.02584406389317481
0.9897019068027254 0.4044291508935601
0.8813513820017747 0.8339610510862515
0.01631572509376937 0.4455226700268256
0.4167433932441405 0.9439105004524115
0.2872886627048249 0.4470168892481154
0.2547394246899844 0.7863300908542106
0.614555754654089 0.4776388558737593
0.04937541965806219 0.2459293127332202
0.06590552301582912 0.5373390541736516
0.9188543892660668 0.4546029012955745
0.9855009311436863 0.946481160614224
0.9743838027567103 0.2013410470566854
0.8815805945514114 0.06820773879528425
0.02343968216475498 0.472880239162708
0.8402037349652294 0.438638034486157
0.9488122097364159 0.0577254410207558
0.7524690873965961 0.2674806995778735
0.9185913156412757 0.508938670241186
0.2176923527265407 0.3541980991449359
0.01938385118126573 0.6067796982616679
0.3057203382899524 0.6956068241811045
0.8015040172992982 0.1042078290100774
0.9418569358076821 0.9242464330924423
0.4873113670060502 0.4680856518237212
0.8185891271215281 0.3363492365178317
0.6564740616154037 0.6087001002615883
0.121150928227561 0.6858815511751011
0.7168916272757136 0.9133847843420428
0.3441623592581543 0.5559162489949124
0.6829892137541277 0.955183685307091
0.1592249654159899 0.1304231110022362
0.7649528935218598 0.3182356980357309
0.8230997081756177 0.9290357985695044
0.5953869398502238 0.8149655369517588
0.395865980785077 0.3397264306056729
0.4838279367001063 0.4572819670509923
0.3001521274124986 0.6692377234307559
0.6960430181298894 0.2127893484424375
0.3610339594682743 0.2594057927977654
0.9182481269495182 0.1215138217522297
0.2521709385958266 0.2562453240201618
0.1200184626035088 0.1741622205249429
0.4496308751736723 0.8390375045365009
0.5634011062318679 0.0691607094790561
0.5809014321214921 0.4125740205055566
0.6336084764342803 0.0239212746234721
0.8415331253726464 0.4568610210244671
0.2871713066233219 0.7549504210006265
0.3789061983825242 0.1117065606977788
0.8076133961554173 0.0304823984101743
0.6472334405406307 0.3159845578567064
0.2684742846383181 0.8495502633449263
0.6106827236927769 0.938509745954798
0.9765710907120506 0.03424008001863817
0.837084403091039 0.8996585562242367
0.195507779266811 0.9567929481497508
0.1052737813789306 0.2529037340725593
0.2187738571141839 0.4158026837646994
0.09424411381786889 0.5744447388944539
0.107260290556904 0.4719844657553713
0.4408240867987052 0.5717740664365181
0.5596669239042883 0.8471312244773385
0.6980719771369185 0.6453785055421735
0.4532874300527636 0.9171683328352501
0.9298501241566438 0.3493536112162412
0.06489735253567228 0.3883846333499479
0.4517763034118577 0.7100411149897323
0.8034348866937946 0.5541441187284123
0.02012769026010652 0.7765541155711837
0.09458049055858798 0.1326283436447217
0.9082566879440391 0.613028657971222
0.9508000394201064 0.5308035701084333
0.9120469135920618 0.9004739686188695
0.6155932114851155 0.1811165275467317
0.2934164496641586 0.4785819888125793
0.6305746210123607 0.08033963683752968
0.09129852128313529 0.8443099297730643
0.2251111702626094 0.4887306234713532
0.0664742025764271 0.6221812541403612
0.2346112238407824 0.09498366575248167
0.2150809897349686 0.9644894949123963
0.8775881818489771 0.5917255030814302
0.1408702317319167 0.3596439460425015
0.3179042958185328 0.8186229996827796
0.1283692248918409 0.7807761214468057
0.5166077062309853 0.01857645789075167
0.3927226806907915 0.5643098386385342
0.9987393529396705 0.7087533767532056
0.5256621198647078 0.1108813237852101
0.3096591791964575 0.2920020367746124
0.1441820880755315 0.8036989006409734
0.2622659136672559 0.7014438876123446
0.3252698528720214 0.8563709152874296
0.8552159652796582 0.4283383335896433
0.5578072212570346 0.2759804325769309
0.9787956414685489 0.407765129828455
0.3289356853190095 0.3322849591071679
0.2574945081062266 0.1717746094290263
0.03399807729249241 0.9055397706411176
0.9700814659784801 0.8004183584420081
0.09026526612239469 0.2104966389399738
0.6466679500063545 0.9565832401925706
0.890848007981349 0.5196101986020971
0.06523346044441297 0.1591190349942907
0.2814102445494603 0.1161075379825529
0.7845085758051423 0.8670096682111317
0.5691291431396046 0.07800478284003597
0.9511444054207443 0.2595430916143956
0.2674443624035204 0.7609552335668955
0.541492009951336 0.3304564512582228
0.2293243308884594 0.9870103140349267
0.03956790820219248 0.8152884704267805
0.288950976104381 0.6866851921787818
0.7423524671229034 0.3468557089171063
0.2444134123006394 0.1428886510640187
0.9525349701314969 0.07642106964975515
0.3216381836980254 0.2566824597178282
0.1822416987586562 0.8343606791679394
0.4096647923846035 0.9762578372243059
0.2201550976773099 0.04844751348879953
0.07613543365856429 0.6380938643282597
0.9483229070869853 0.5208234202924528
0.2770051554187716 0.6200112888407848
0.06170895138619606 0.6589130495298107
0.8979423399159431 0.366013550150586
0.6511173720396397 0.06273990893146039
0.6167520935733217 0.4490984349914534
0.2190714793111324 0.4374897811891488
0.009160396923842925 0.05228869454871324
0.09305140285919454 0.5311127151381119
0.5295947530077504 0.3526402061913068
0.04583061478611369 0.3645250097232504
0.1216074949473248 0.05417344276121725
0.2413856066239908 0.5252857304739788
0.4154606570851703 0.5323987062081642
0.3807419401710768 0.6895131979397796
0.7712131172828651 0.6800299051272367
0.05133218356871733 0.1842586911131439
0.8410272862452126 0.1545695660510422
0.4800320160223137 0.6210851798738651
0.6740509581781791 0.08829745387756596
0.7615740135271867 0.2726171002074552
0.3245791436319186 0.07962758185531756
0.5007219059306032 0.2188716615072275
0.9462767882534435 0.5108321974559499
0.2922023510426949 0.8010351997102986
0.6828903166179338 0.4625563857392632
0.5551355759398723 0.005149685156315947
0.9321363749498582 0.1056378532826703
0.3260279731285451 0.2773399239031676
0.8809906602162934 0.4412173252394882
0.8845578782474425 0.8060151179202347
0.09854761866833107 0.2462947420647363
0.1668855921731011 0.6963753967626983
0.2615678101241656 0.7792863307426509
0.08464192328534842 0.7229014946031269
0.4031695905083006 0.221217627795969
0.2395432929788645 0.4762824584767571
0.3559749891985264 0.7877339139177527
0.6557579680588244 0.6190234430286969
0.2497495029018936 0.4395371576350942
0.6962558929010382 0.5946473124175533
0.03670044198852227 0.7136223319341499
0.7178813742694632 0.8150074229978194
0.7705275972347785 0.7548286859826903
0.187781428006322 0.6492789994802066
0.7063720398227038 0.6537438682511727
0.6272448039572579 0.9777107177839276
0.7162967320383863 0.6497385442051181
0.8595066641472459 0.4184372809402492
0.0568078431966637 0.5638735437944521
0.0971966323736377 0.4692917010957784
0.4157866839611404 0.6593132839860659
0.4922315487672508 0.5928646714342297
0.8789502164794747 0.5333755179124255
0.3002704186034841 0.7422669429783854
0.191232008258193 0.9138462441214434
0.1450117897082364 0.2752302358912929
0.1328935421908161 0.7636027022854661
0.1912138539406354 0.7299772185352233
0.2083142807376161 0.4001450472912457
0.7056129731102184 0.4314594884430437
0.925971545936037 0.3221774720620629
0.9753107103768319 0.3712801048917515
0.2040866304670411 0.9502038801747024
0.2778799568213828 0.7872674899305597
0.5965727351070363 0.9547559115963634
0.8948110354741748 0.08259672124148107
0.850750026716572 0.3915817269428503
0.0487455504198992 0.4983455508998551
0.9370400128679623 0.2842214654788026
0.4910756831545274 0.1413792382304133
0.8850955540773477 0.5014520415292226
0.04903087542268068 0.9910546065416908
0.2393983821899089 0.7189407402021389
0.6269770899635848 0.7804340431199069
0.08040131500317535 0.9437939082949849
0.0414820156503326 0.1997012183908215
0.1282196471433215 0.8184852513600874
0.8154921976136439 0.8444224292781807
0.1421872545158319 0.06218300071231428
0.2575450615468417 0.2772364637137077
0.7217521480410806 0.6999428769466092
0.573123335705762 0.9377956441599774
0.3063142627569584 0.6161683014787875
0.002322660123815128 0.5641554355278543
0.2710933740467916 0.1162264318216982
0.4757389062803405 0.08567148729786872
0.4728330390091563 0.1138910874117469
0.6324531283908587 0.04206419797669236
0.1361976144046874 0.0199128104591486
0.0414476755255742 0.5065423146871935
0.9464214926214762 0.09633526040097733
0.4785190815596886 0.4186690050122348
0.931720946081346 0.7538248816562394
0.4923502153752908 0.6746857119482346
0.4453928336385226 0.8593663225214554
0.1192697297970854 0.4047684874134467
0.6156105005730743 0.8400681732413259
0.5074713409945473 0.9627992996524494
0.594441223809256 0.5428634870170056
0.1898539953545751 0.3555542614641508
0.3439464523724013 0.1580729877880335
0.9063498474672312 0.1484718069468779
0.8101505152682551 0.1646581720392793
0.4626684556167744 0.4125277418226368
0.9449419288690595 0.5773491764963954
0.206441574588788 0.6621309796579576
0.5232124057505378 0.02660902928170601
0.8617632797956668 0.1839233172425534
0.5702888198507409 0.4615397331550551
0.6125518635015551 0.8207441950069598
0.7248746884983821 0.6563281625265007
0.4942900943425574 0.6110654594930702
0.01851813572801122 0.3747853809686634
0.9053292560773369 0.1085102552070648
0.7977078541167181 0.8939633090504495
0.4234927541756365 0.6340673196148139
0.2993776838144565 0.2893323966796725
0.7362121746445477 0.8261196751999585
0.9274307388667009 0.472363388597356
0.4471960664659881 0.2993109221483952
0.4893542614730912 0.8783981128792488
0.08318854359971391 0.04757350877872931
0.2504036772803099 0.9382796866644166
0.4505140024022901 0.7288663893009411
0.8253283376285538 0.2710042879998483
0.2829945935486968 0.6577801095810611
0.05616557521907273 0.3056707935082111
0.7529710481264084 0.2256059815276114
0.2757661136527839 0.0510827772984068
0.6507307925037615 0.4659625445089794
0.8211224672589766 0.4768225343747907
0.09702806960140747 0.1428015839304958
0.7362318112519342 0.05384639151721037
0.001403508047457525 0.4300194158209118
0.8509533511681913 0.05800017903328439
0.5563797795255415 0.286530918227157
0.1974790482804549 0.4889125092629904
0.2775958016095118 0.9767364637834183
0.5668915925666332 0.9064653849193298
0.9822682379403217 0.004482367636996717
0.9576001585130064 0.2765136627368951
0.9854934673599194 0.8300867162846665
0.9547899334568799 0.618457523501908
0.3838780242464375 0.134939965388586
0.9607051099950292 0.4291050007923275
0.5946617710766939 0.1999018417618458
0.1277499845423837 0.7119160992023522
0.3920417562121297 0.6134577751543139
0.6851843216129051 0.019705883829428
0.2515807047672169 0.4768281051766311
0.3106653152347479 0.06429076939841685
0.4639407758866693 0.4306024458104954
0.7259317960854763 0.8423952876271162
0.1370696072821643 0.7065155067127282
0.7657679306220572 0.7001659315082246
0.9910311976849124 0.5914414306553902
0.0896246858029008 0.8772502110535491
0.4072741643442446 0.7668386290846466
0.1412300801818901 0.6108950727101193
0.9688067600916461 0.04091532596925047
0.05969165027537827 0.4712423363168426
0.701662025041711 0.9644816005323368
0.4778440422349043 0.7221757407509801
0.2338484776994958 0.01280448853604687
0.01363132101118024 0.456701840224764
0.7524098303915037 0.8852196488988632
0.2892003619448 0.4674489526112268
0.4629131593226115 0.6500998940799857
0.8833662357803619 0.628650044327443
0.9532638680273569 0.6081245252007615
0.6954447982523071 0.3073058484963961
0.6259818995959644 0.1769140368377426
0.00936712907291642 0.1607174382214172
0.7719416346592213 0.6521678573334756
0.3209604335792071 0.9978121869173823
0.4767910283903547 0.4004199503309675
0.5351096445656068 0.1940601293757392
0.6191667192726537 0.6819958063245342
0.4841421590533619 0.1988766632513012
0.1017541001119687 0.9631414804957855
0.8074333040841517 0.7410274622353975
0.3154975206864389 0.950603265740441
0.8461935930710789 0.2218727604468685
0.5867581978836763 0.7626131634967594
0.2741565671578588 0.7970909769174714
0.2197903567589306 0.5461316255449937
0.0391373166840781 0.9866696372939562
0.1619314935631775 0.7583265357832673
0.01986279885100735 0.9729995885456411
0.8180651733293683 0.1715746547266836
0.1568566639483542 0.9489089376128534
0.2705313529233844 0.2904378285831452
0.06816488140728039 0.08066472909170462
0.7853768219286901 0.06088095665526489
0.847019381563481 0.9682986784748083
0.8937489344321166 0.1631059802851157
0.1855762370914051 0.2012327773539435
0.8208381366196198 0.5607278253708067
0.2436397031648471 0.6878886658109706
0.6991060428590216 0.4220999663668766
0.4190695825148478 0.256933337932026
0.1904013749307051 0.3181217646930939
0.8395723570325051 0.4862106315311544
0.4840855210228036 0.860161828813184
0.8427523670376365 0.7833563294511892
0.7137799962900212 0.5062938861678133
0.3030398138594076 0.4178799341462069
0.4754719413404302 0.1758441193171005
0.7611976823286783 0.3360623373409932
0.3280130039323987 0.3850638587129947
0.370731973454463 0.6928868825410454
0.2159806473306961 0.8837004676206823
0.591399548261309 0.4598835910583548
0.9214613159737218 0.005247173046634787
0.1696340311219203 0.464933861662404
0.2358775270217461 0.5759471469451666
0.08318082637158898 0.8366083733275871
0.01395908261478445 0.4159851142946078
0.200524525338773 0.837129866964922
0.2663901512366859 0.1259408440543989
0.1869636965819743 0.963035252710065
0.8916388587408214 0.07239682159630925
0.9796309644009467 0.9155821083727733
0.3551759738217558 0.2763753661603058
0.1596608298326505 0.5419423475888708
0.8223917938986789 0.7512385935207513
0.456269266012818 0.2405546957783442
0.1409964531585617 0.6440515892012764
0.2962793509479033 0.175056454282436
0.625903697660946 0.1655067665929513
0.5120672550035298 0.3207966808871676
0.254635720434582 0.9480505172666015
0.6555955639254648 0.9508446786004042
0.6225224406271647 0.02325109235047839
0.8460013927531795 0.9254832424147893
0.6719310380138683 0.6340955134786415
0.8048452062813728 0.8633911694850326
0.8322826545577956 0.4927485712468792
0.7073626382569896 0.7988614578094394
0.9797689972386993 0.6887325591312472
0.298916011873862 0.03419572498301428
0.9649328385020944 0.7905410810788325
0.1656848479488228 0.09172882733988162
0.9337426371150535 0.7266253815299533
0.3102601245707785 0.9787807950967676
0.3552660620006289 0.3930439374847992
0.7907925435562136 0.3282124227032757
0.6270714132774325 0.9969001452220929
0.9834530775429685 0.5846836749660222
0.1467189898567409 0.09367496060313329
0.1229101770030473 0.1339984214735345
0.130248366575011 0.7533590925349908
0.1952975527465272 0.3382012218332814
0.4507385903807455 0.4789092442043267
0.8576904519527759 0.1196115595527018
0.8661327936126796 0.04397185249754083
0.5260947434610881 0.9637064410179903
0.4576929367851347 0.5000106859857527
0.2203994022270055 0.8444918733437163
0.1503825511769894 0.6496362400467655
0.5589756615413762 0.0791729774111833
0.2995457801608544 0.7815014290456713
0.5242003989135366 0.8306007605341733
0.5243420796889864 0.9853510119243569
0.6816478776300421 0.6305315501194518
0.04747662170654641 0.3249486671504703
0.6417674535112869 0.5319226138304185
0.3472881778129452 0.9314532888188854
0.1140914586385088 0.3184723971555798
0.7629566506109654 0.5773692837619895
0.1375819251165233 0.409475719686127
0.7049078619630146 0.1245186672541244
0.4664393861421933 0.8151021420880625
0.1134319554697399 0.6169719943031379
0.9701883024864149 0.1638014224539148
0.3460419592247768 0.4885037114319112
0.3664619273004138 0.07225341470310748
0.4294001756914937 0.5063613451257627
0.5590585304846349 0.6753691513087131
0.2360420015180118 0.171003883327802
0.8737894309187767 0.6015463369051778
0.7703817948900735 0.7715511055879233
0.5770015877452953 0.4229709073092311
0.1379927126837197 0.73693798949972
0.2943157016412856 0.3070891734079511
0.2006645791471904 0.5450627135012401
0.3500802138546913 0.4360434490194451
0.5817064318838006 0.6236467036332473
0.2946939250774657 0.9163695337689963
0.7726758986741028 0.1849101094173587
0.566968340186584 0.02269532861721502
0.8729739227575359 0.006525056944484672
0.1276077160485326 0.3310092015594077
0.1211556007098853 0.5473590368638556
0.5174157584126984 0.809034010329964
0.9832397280542684 0.6303396974443819
0.5419182913072655 0.4555727019201394
0.2108239951906137 0.2849212655930567
0.3427345296132768 0.01653242325062601
0.8180117443627607 0.1149261862993943
0.3875869848318838 0.4607043909996417
0.120177090027993 0.1130000931989063
0.829692340141558 0.07944142143115449
0.6814045895952899 0.1353226291707417
0.856327458877236 0.8993594707088518
0.3665200500299748 0.3579387898580004
0.9644936785747521 0.6220613029607971
0.5860101482818588 0.8738565936488987
0.9028248980967819 0.9162944194656845
0.6508591803816711 0.7194360332092319
0.50277540731302 0.0933219085922726
0.3253136685137619 0.7271831260908551
0.4615582341645769 0.02483542435818236
0.1890091210701483 0.2380467318323458
0.5810851796595911 0.7305673494649829
0.9817055050176554 0.05545466854476188
0.9696660938603849 0.4486408872997617
0.2121753614071793 0.7099672659247659
0.6639716650904341 0.5491505931524973
0.4892251234689287 0.6539109563947428
0.8566670682452359 0.5020725783573922
0.6375144011906743 0.994642986362635
0.2219398892647509 0.8552223730047801
0.03304038956115365 0.4679112738823154
0.7953996522677211 0.05609542635868613
0.07632993363566971 0.4317645849361382
0.1794776568532117 0.9790615623251878
0.3853206213865669 0.9057258359481147
0.9670569934831365 0.8756710504741074
0.3313599010533093 0.3421824037138179
0.3847886201361625 0.3212924846646868
0.7828216267014576 0.2694748096336722
0.03721723506499749 0.4373691088049915
0.5875032183064414 0.6735591245930708
0.6555371190356358 0.868222707553329
0.9772283786889087 0.9552964740336805
0.9720069586479446 0.3994991107522577
0.6763237224833061 0.02535383654390206
0.6565414507170767 0.2318504664732992
0.1525633706540558 0.06628422206989094
0.167255226878519 0.1239140379003739
0.5611774852467379 0.09791623305895633
0.3048683447680402 0.006576346737281201
0.02399744123200859 0.9515527320822605
0.425058201253768 0.7626544723500015
0.6400724671874908 0.128305521645379
0.8315645870961572 0.5589242569101232
0.5817331786562269 0.8643135083286591
0.4397335539428633 0.5073898426901925
0.5291582434559846 0.2161322177462244
0.4246533772516581 0.5858185113979318
0.03525909448823259 0.9166305678098388
0.002028452291396783 0.02992449897614706
0.6739984315103897 0.9610175248413453
0.8365052249134283 0.02796860964616374
0.5533715705875767 0.9885079497255668
0.6368138478308962 0.7317141590177251
0.3153838848130563 0.9321350418074298
0.5343912137826901 0.9142741590834681
0.6743861791794847 0.6748475065694175
0.9018843466337297 0.9585196157843584
0.5641112873760775 0.200660932940078
0.2836284036591986 0.0887683307386186
0.5410934764046214 0.2022768431240869
0.02892739914784392 0.6417165113989662
0.9210278280626583 0.2114809812632687
0.8967264941363305 0.8572152975733121
0.3187745670545823 0.5153656915009239
0.6266632914764361 0.2453931947157303
0.2218945345774018 0.3262091256750287
0.8695511821452055 0.7815133833699829
0.4228049670517208 0.7362546018627476
0.3295103415794457 0.5136121816444625
0.06068306350740828 0.8994266063906544
0.4418547734602657 0.03308148523817514
0.2783277968551259 0.914250521075133
0.1785117896185168 0.1392212706069108
0.4492949841537445 0.4584397374344069
0.08390548916707612 0.3895400844374816
0.7170253992196841 0.1709436323969741
0.6651896744740566 0.9779219236535577
0.7869169650728525 0.8965915289882327
0.5084251120921439 0.7557133243676365
0.3898301501223532 0.5090035049488938
0.584980255097357 0.3903229933020267
0.9781867492602387 0.08941266164782932
0.2810051399178884 0.4198658689231343
0.3586641965877834 0.6569936478744135
0.1277009835417413 0.7226825074481695
0.2149267344679117 0.5197239725641972
0.4216140011764043 0.1653990185693004
0.4970313474861814 0.04063804129404403
0.5288135032808106 0.9424318120474084
0.9481174973681044 0.9445823668075695
0.6396039591549229 0.8524944521708175
0.991839656684263 0.9293742691957508
0.1504906696414703 0.6605080385881629
0.2944280162839779 0.9692344382121347
0.2213112559095161 0.9369916713206515
0.631568111504115 0.2835680527678585
0.7096588653578315 0.2527698744322212
0.8126466936881421 0.8345140207075339
0.5456952833806886 0.9324414792177386
0.8544242493308081 0.5754107835042358
0.7397643447116536 0.4939399890176751
0.1637847124522863 0.5504189915573388
0.8478808484990813 0.8515116908430592
0.4516738053986705 0.3862586139778443
0.646686935185573 0.914169454462603
0.7009572948477567 0.3739113605770762
0.05490508081420166 0.2257354022432546
0.2104121431459524 0.5869776140486964
0.61628427451637 0.5378342691966483
0.9293964339178709 0.9007916466853935
0.05021324014964267 0.8157424648819614
0.4856422370551935 0.6931005121044916
0.1522547571065943 0.8868740722728093
0.03328093173285181 0.7408202033521891
0.07316001683388393 0.9605504743483915
0.7006419111186584 0.8845625613363329
0.813329756903683 0.3839519056754291
0.1645437694220453 0.7691603894707896
0.3963049797307722 0.7281268988768539
0.3812037425363013 0.5503574942334363
0.4657508330258081 0.9922657712497631
0.6284736044670434 0.3263907429916792
0.5887054951037846 0.004379919400223518
0.8945633687764268 0.260347674882022
0.5151205779888555 0.651660508161864
0.1389021462457908 0.04130261629167824
0.3311726152808921 0.9220880964600725
0.8962272889100391 0.2215497758274411
0.8507129550745045 0.2977641037501385
0.209345558150363 0.5506526235789537
0.359353427843633 0.1005266160821239
0.6415350995747487 0.2788657044023066
0.287568056676393 0.5173815618949626
0.949044581818753 0.6662443568245234
0.04168961591054807 0.2384115480451993
0.271559983695336 0.4025527138884852
0.0746104361293079 0.3720824239170031
0.4792285858485122 0.015736726111411
0.4602509411485302 0.9539715483052471
0.8419601843677267 0.2314251911549048
0.6075988424716949 0.7554488593558957
0.07650024685653992 0.07372557385133197
0.5602979156427031 0.6201192635086312
0.1939972661640824 0.8541075518254528
0.4672833748118239 0.9008212158159264
0.5643190501768519 0.7453444522154392
0.9862417806387656 0.09679717115703353
0.1125749696797491 0.5108789420313476
0.2803711708026737 0.8746842776926156
0.2724495526419475 0.005120247304573611
0.1035495335839326 0.644298796151477
0.846569207514428 0.4472044183932175
0.9113701726184259 0.750617396311286
0.02773686366252162 0.8718631515845705
0.5606317615003121 0.2547698833363636
0.5171873416784367 0.9579790838161798
0.4847462761650039 0.3691934128797397
0.8184209233674761 0.004878299533594477
0.3828664567088453 0.8347676323623558
0.3214099291349561 0.01676042188925559
0.4227418301299121 0.753564617541298
0.04047068572724637 0.7965757253055158
0.6187874260095563 0.4679698759108257
0.1570983520764143 0.7779350863510698
0.2464381885585848 0.3654858655920266
0.3795159462529209 0.1729248622364515
0.5403255908099158 0.03370348845779988
0.8471991179956772 0.8826666509107421
0.04076300475189745 0.9979516524835991
0.2458015079401216 0.5724895957943841
0.3050474982059754 0.9693342824669848
0.2514480569394927 0.1991102124936208
0.7125579390699172 0.01263320997191934
0.2078983862105029 0.1476639514928331
0.6662282257818245 0.3865460143948777
0.8961083903977209 0.404226960579796
0.4261143456313232 0.1471057585084324
0.5921530334352832 0.2097014590523199
0.421511853145708 0.8088853415329362
0.2775972617201088 0.5380499560580093
0.5276680704468106 0.6169186436534146
0.1482681637866913 0.8508482862313675
0.7359278009784264 0.738046316293604
0.2784515281044914 0.07924028665636218
0.6862054900201813 0.5673824001311257
0.781374727386917 0.3083417497972805
0.2872550342697225 0.1254060420512678
0.7690497128326824 0.5390311659657372
0.5100683955792887 0.2122337994468416
0.6359251294714507 0.606362211230437
0.8935836441420308 0.8893909873083736
0.03074353452196307 0.08270588004841342
0.5934540243082121 0.2916524608149338
0.6943355680620711 0.605467765473489
0.9638626689719072 0.7328521162244512
0.9709198363631438 0.9770275821738231
0.9922508068683105 0.6339531455983342
0.1796169490525699 0.8881541424657583
0.1322205844602341 0.6056109790361264
0.7725580030280601 0.8804874216663159
0.8262399509743322 0.4677710613155353
0.7772468752886081 0.4448821076769399
0.4140565533381675 0.1736690913194847
0.04440163776439977 0.2281119153021665
0.9956746612740252 0.1843760273562251
0.6980327230591019 0.1803095939384711
0.1094535472324792 0.6896108568995787
0.6674533663962074 0.7543522734574056
0.7380918797693222 0.8760321168495383
0.7300938910338266 0.706049993340338
0.9513993654755221 0.7206805784897227
0.05777517815680167 0.4292172812151124
0.3639516841350426 0.3032905072558809
0.8002180126565037 0.5076244632453829
0.2363209001133415 0.2270018077237054
0.7220712911215695 0.8641732366694915
0.8787443615064536 0.4840193043966023
0.259736330188959 0.8791669193053067
0.4213580359398839 0.2674911860485736
0.9525269216667468 0.4561822852895602
0.7078629471386129 0.642657372910278
0.7459405121792684 0.156656763087521
0.3847418642519543 0.1821904505592591
0.9956342657492003 0.8497976735329911
0.5441003637591685 0.7964722352204376
0.8137098609285248 0.6742715450634025
0.2247721328161639 0.6570059819437527
0.09400998440268475 0.4346049364796029
0.1641047510771972 0.331366707792456
0.02865231587172744 0.9817928828883515
0.8759485111491697 0.8658112797369407
0.8692469762333859 0.2726944529132781
0.9348260042365931 0.06952624586669896
0.5897630229087606 0.8841547633530055
0.2481179896291476 0.05886111853092725
0.8295504474073928 0.3727503815972725
0.6921587519850944 0.9496116120915404
0.3416208274585639 0.08510201890722481
0.4081622916681638 0.7961177331686758
0.9856009835445216 0.03820837558086239
0.1946789285348847 0.1824375690429172
0.561616601083989 0.6856428139468403
0.3418772309007598 0.1227813989813393
0.6932532096689715 0.2339290147274918
0.4029114104196305 0.3805125861257714
0.4054293142506566 0.5293860895999343
0.2680875936260424 0.208371958737002
0.6252042236902347 0.4109248357242609
0.2940559716384525 0.08849061885756268
0.07583541674369229 0.5958599756812858
0.3427613073281917 0.7595623130516248
0.5530148411741138 0.4087456930875241
0.4141866636582892 0.8188592198199222
0.584366652428328 0.1121883709172739
0.9607407196543567 0.9202334140232935
0.4220188128007041 0.1370334618910881
0.06739301970772611 0.6674823051329167
0.1592575515072154 0.5994386486036237
0.8970831856014453 0.6760722430036169
0.9572509224811445 0.242647593194062
0.8981418221577016 0.6172757997001775
0.9976119736496508 0.7935594663307349
0.8291150748721327 0.5877754061832307
0.7040924838167555 0.3257885466375984
0.5167095928161537 0.1303365986651043
0.2512943535982878 0.8377880226143077
0.2043610538423093 0.2279747719150501
0.09935360781868872 0.9413523653443403
0.7531183947967306 0.256678142732567
0.742313849071478 0.9200454774462669
0.9899564677430601 0.142545338519943
0.1299619423133302 0.2101870414959413
0.3024005301024644 0.8972185468956058
0.0378446918240713 0.03030284780140042
0.937011366916605 0.9636174421036438
0.3742941040655671 0.3214347602208668
0.2879212270955674 0.9413620884921309
0.6274262543507519 0.9245700023087156
0.5993057445010367 0.4045573150572088
0.6997727515484284 0.4700193693344281
0.6628776845209227 0.3766015711433671
0.5680340862154543 0.3853263951845932
0.6862721179284506 0.7325018321138063
0.45784932185372 0.8468331802096756
0.5578427483155071 0.5638520269500671
0.7493781020536684 0.7745846116883869
0.1157182898893893 0.9075984003609029
0.9002792894364795 0.1268175853800251
0.7592896059019282 0.7553953068164041
0.4827202700727043 0.4869789512334288
0.6910731417595598 0.9398482035085137
0.6909293648810402 0.489882755268127
0.700790751305147 0.7696712947076905
0.05220181622582441 0.2358378641723653
0.4644303289593886 0.3097993191231003
0.5270647930279335 0.5054300884074978
0.1794818610864184 0.2586164059690317
0.9199454036529765 0.1752915260194541
0.6247065353066509 0.6444422329467487
0.2567264414604052 0.09737594262552166
0.2278962066085639 0.7503010203224765
0.62887134012961 0.8544824802173776
0.6800754914111365 0.3423950541344025
0.6134941741785415 0.6997375696247731
0.4177589414249337 0.9084888710988984
0.6113359418342363 0.02299355175260082
0.6864450939292777 0.04177998298252659
0.736681398803365 0.6309827222086863
0.8523176807306112 0.4556764161224499
0.7830402768402251 0.2022126526016098
0.7425304708717141 0.8661426929829711
0.2812884739834409 0.5772866770038493
0.9710327488126171 0.00407730483910238
0.07847884317680057 0.2502132224477882
0.3318961323587087 0.1585427960556019
0.8551201036890677 0.1657021246580387
0.03199327347311393 0.7588401541584894
0.4145699577561315 0.7084601098541093
0.1921826445045466 0.9245321535202399
0.299589790911604 0.8177841732945729
0.480665398749441 0.2571342207819275
0.9879275377355564 0.9080457711419528
0.848823243986178 0.4194699496148104
0.7191128808801546 0.07598921449375981
0.1080450721994393 0.326695580163768
0.7251271593960712 0.1981823768795722
0.7997894718488019 0.1794323568573721
0.8407309746852517 0.6341315129828539
0.8607629753952742 0.2103912895415065
0.8303838792581149 0.2799885673902659
0.7388008017224456 0.7117887628210693
0.6151464802662689 0.6417150663976823
0.6292236893279173 0.3049358987784857
0.4519209074731477 0.6242359041635992
0.5870843002558144 0.4697177214664238
0.7726333950106326 0.3819572072101222
0.7093061652586927 0.07167183882533089
0.8826141921978992 0.7567926682337128
0.9436849053590277 0.1462368126463681
0.318089741240512 0.7858952013352482
0.4111251728806112 0.4832313580606267
0.1419997321256311 0.8325826963109531
0.6306063864475112 0.4009940339379797
0.4176775867367195 0.3689527088262998
0.7743443108359007 0.6702657860512471
0.06060832855446609 0.8533588444674404
0.2104761321792634 0.7204993603817688
0.3001766592354393 0.3884833517301173
0.3022350737225366 0.1356082453389679
0.6740581483951331 0.7626757726868421
0.2545403237445297 0.3481105682508929
0.1845996627499597 0.1213096661177215
0.1659808927382516 0.1746844585391879
0.5569366400557758 0.0415628052043536
0.5484027277863706 0.5915178319816548
0.4399402999458898 0.4784304150140449
0.707720286949772 0.4974840661539171
0.7818919019227941 0.6786202384087981
0.006027301828243972 0.9050337934289706
0.0943589910109206 0.6594279369110452
0.1501017853097617 0.8397978303357453
0.1933730960149711 0.3756426092294682
0.4172267683381939 0.3226080500232633
0.2095872051958504 0.9115258300266758
0.2336079613686945 0.2625700934491887
0.9325707969080379 0.3145646050805235
0.9302411412430885 0.1719810923867486
0.1133948680922022 0.5955160635585333
0.641872034863795 0.4854619299620693
0.8475976915316162 0.1462235293000676
0.5547520544127396 0.7994606517148835
0.7552893291351879 0.482979758755651
0.575019450746914 0.9478434905223256
0.7656549076643829 0.05924726332722412
0.7563503165359903 0.09703959067921564
0.923775254377729 0.5349225285924404
0.8639569267863885 0.8000378117956555
0.6953668548073497 0.703574589342419
0.9686045148156497 0.5946398001317298
0.7827996072210135 0.8491382891751587
0.3229645739756208 0.1777960607414887
0.808164168451444 0.6374384169587248
0.1115477200908831 0.2898587116048657
0.3863185641847236 0.2843952664500794
0.4329760041022112 0.27241370485012
0.4509979976574575 0.8774769511765542
0.9660723211078718 0.2457089242816126
0.9917459349940364 0.8024253866448821
0.2606145612758719 0.1347888128878998
0.7884848302767833 0.565239100248442
0.1155799408065924 0.4646385019837794
0.9586406620055461 0.9489897607871522
0.2011812147975362 0.4170920378534722
0.08115140946655679 0.1207818008476649
0.5690498693981618 0.8822295108379901
0.6594237711027794 0.5872759664886085
0.850136994884367 0.5852610646013473
0.2346919086267513 0.9953848912502107
0.6165484469240486 0.383427283933695
0.007099320163180822 0.3005050452744396
0.8501199515160421 0.2120617728108717
0.7364420329258117 0.6410905758380859
0.9581293473881963 0.9010445186704285
0.2484614922571918 0.5515829377847897
0.5077437129760664 0.8704718121149649
0.2617126530862773 0.8112088602386393
0.5771669682069868 0.6708337302927428
0.8875026447557431 0.304785323731169
0.666937492995857 0.5205146487254732
0.1543299070223598 0.1583976543608434
0.4918116353672327 0.9291231784097881
0.1269296165053085 0.466771819729713
0.8567444715626711 0.6942631720956358
0.5637028437966806 0.3038066644117919
0.4973910073624164 0.761911343552481
0.9912623542017339 0.3255280719022931
0.2467709019634083 0.1714570905824107
0.1834474217239569 0.9308875675661246
0.5912404174848678 0.1196333237172278
0.3871829976456612 0.7916584651140848
0.407090190809673 0.3401427766740597
0.9904751626527331 0.2930639408517013
0.3285131815001731 0.1478107639825274
0.186090309906269 0.8123390064004624
0.4541406187010887 0.5468549998034459
0.6808378674363575 0.3990294323487831
0.3342560686176251 0.8619691689928747
0.7353241879090222 0.3628779593022132
0.3781307681804277 0.7519779885572031
0.8647877890567122 0.9904438520979935
0.09958607330566102 0.8617153000458154
0.03586077619909542 0.3996825802814132
0.09777379886125397 0.2182992723028891
0.7196068530810457 0.7219591494612462
0.05033951369882383 0.001859229279435318
0.7220762443785065 0.9039220994941879
0.9113210045405681 0.08183318732365229
0.2806976075075715 0.7759114930455222
0.531333985570962 0.5516115236456143
0.08863021191794752 0.769595484442083
0.5069396705745878 0.744698114493945
0.6063262946076956 0.5601711161761561
0.7058256476327057 0.2077648230695191
0.6382273366888244 0.3319855312623299
0.7648495783373879 0.1464574264120121
0.5875241903820128 0.4213778646455271
0.5222441103208837 0.0735552594584397
0.9234067708105824 0.481889515155542
0.2544851851139129 0.4033013549922111
0.5991505514940112 0.1732796905033255
0.8677516871650466 0.3048401061627765
0.5205190273674065 0.5701036043161382
0.08406910520488653 0.297082485190007
0.4820331180980589 0.5471656794260947
0.940678107861595 0.9133430932475023
0.251913676952807 0.2175867661247514
0.4749922509571795 0.2327558651045585
0.9562005416848862 0.8747629733047589
0.9597174653183084 0.304976780216385
0.5890298167399273 0.1733785923485227
0.1789369377606816 0.6437774691697219
0.564718331490573 0.8942815180474238
0.8268630753203968 0.03224169768456505
0.1556722028440485 0.7125733687106596
0.4035097843775904 0.08118193086913021
0.8202578009828411 0.09454744749118872
0.6195546120157305 0.8913209107984089
0.6231422883462473 0.1361993290766643
0.6556038110062437 0.1203354145171044
0.6308362630626063 0.06132192446309965
0.2962319781141831 0.6209386630212836
0.8100454986005261 0.5624018245869118
0.7599249226663823 0.4731288807126353
0.5724397661140194 0.3107567262657862
0.3733205091534475 0.2717011271173344
0.7932855320991506 0.2224382916554642
0.3354673069538809 0.07689403604769074
0.2769457590376977 0.756710958164775
0.7898747569026506 0.9147049168872696
0.6773749127142902 0.4173565962242786
0.9394825842923181 0.4731969266746825
0.3902333232159491 0.3307340364887564
0.1987470649765954 0.7478336742912737
0.2636042486872264 0.06922221675320044
0.2628866410686839 0.7408652600822347
0.9117857201881208 0.9423951335239583
0.02856835189637378 0.2132569356817927
0.5498658641849768 0.01456204025496878
0.6423623186140474 0.8790088596378095
0.2145357205206064 0.6556184018147753
0.450763549126031 0.5749398459674435
0.5169775939391055 0.2022913464397078
0.04957576297436306 0.4227656136101248
0.5530437597822239 0.9420730784923539
0.8839673926691267 0.2954328101251124
0.5752592209810446 0.8731311286684249
0.7705871726420027 0.3286688453437725
0.6651199104460126 0.01019268425982934
0.1697241776212037 0.4383571274547777
0.1575139793353964 0.700736531722678
0.8841636436389517 0.6004588350290307
0.7945493051806009 0.9372832886962958
0.7085513133005886 0.3372016671332042
0.4791247952998219 0.03710662639059641
0.04627405943229955 0.3468335128667404
0.5106487563317113 0.2731452438416345
0.4250028291696275 0.6655504296589966
0.4653458879360086 0.1494244072668136
0.2901987782494646 0.8720756981045874
0.2659603472629364 0.8874617717914669
0.09972732056757881 0.1799451236349209
0.6775319331150487 0.5195687887031759
0.7307941741693978 0.01128699397381607
0.002216420577863576 0.328249111618576
0.3469898423528501 0.2836607161903322
0.04856244692586422 0.07560236609624994
0.3244322079418764 0.4355185916757214
0.2611235900725469 0.6890826237749345
0.7992138835796156 0.01395257744390337
0.9373575550609253 0.5849686869385378
0.8364181052478757 0.3393206941194337
0.8979572549395037 0.6393945685619284
0.6686260888194206 0.5393426716173998
0.04152412813438013 0.6751088785055051
0.761245206479197 0.4099017800462328
0.2154430313110622 0.05805070529640184
0.506317408512688 0.5159850294238186
0.5632277945790197 0.4064768803763786
0.6927455576076893 0.9815561942909882
0.7557889696087986 0.1407848269093209
0.6269550013695893 0.4962485822311042
0.4331458771867092 0.2238347869513398
0.01821699006026656 0.813986947089011
0.875186269913783 0.8886457505028051
0.7609047816060656 0.03349609812443329
0.1605873050027719 0.5231511600255153
0.4254238973758895 0.644043226287964
0.1757242552402063 0.5335654738761472
0.7509266016135012 0.4516651394208568
0.3526173626387307 0.9408240172363905
0.1213387561294725 0.1233919938220229
0.3648816046058355 0.3884884749953459
0.9665852079691934 0.514799248593411
0.2756626696794208 0.4108179671144657
0.6426907039039166 0.5505084415786042
0.02520583052216342 0.6966351373637464
0.5323241073672377 0.2556821295116041
0.2762272462768908 0.5055843209213501
0.1809796981736789 0.2106443265427459
0.7563090449724702 0.1191052284044166
0.5426920014384798 0.1189205173738329
0.5541182023308905 0.7515732481499536
0.229568436761367 0.7980263766272316
0.3740873549811748 0.9225593868587119
0.2832157188058894 0.476359737619781
0.1838433317588573 0.6099740870107982
0.6873413196118566 0.7794240717831499
0.3628141979994077 0.5167012966309386
0.2882763438059978 0.8429411662990166
0.8889418804844829 0.3238690451055292
0.5890976879496025 0.02241050161871734
0.6155765018840785 0.8104041067989128
0.4537764948531214 0.3581970240079496
0.360266725696092 0.1512609717466164
0.2443595976842923 0.6771829790463573
0.3091846909949488 0.2446310846845252
0.6292951069676784 0.6556520246211852
0.1030676754093317 0.9739647099530346
0.1410279714461421 0.6548075787458324
0.7432406433655797 0.220035468890634
0.03457341215034491 0.06497137919848273
0.978033310083626 0.04555343949074647
0.7499656565026845 0.9128263510498652
0.4186660856052983 0.6871816230956412
0.8368907874224364 0.7072067648027347
0.8138662703044245 0.367135385078487
0.3684550333916339 0.7035568359022999
0.506497907629213 0.4643046223219056
0.8066501729756835 0.04091817530408935
0.2779092262439376 0.9959306988980207
0.1688527091715427 0.6279072611673998
0.1330345376758542 0.2930924920568141
0.1432071010778604 0.4276007183862449
0.6278958558137751 0.9583510369281277
0.8423962922191334 0.527521149316076
0.5520637486899821 0.731281968204885
0.3883313756767864 0.8736788058954456
0.621160450763758 0.4395813346288789
0.2075040759597075 0.89018148030731
0.1288531140454168 0.521045760493594
0.9925374006822518 0.03098963822580768
0.5310385037446209 0.598286904657055
0.9304923729680539 0.82659946592185
0.9946680601911074 0.764900336221276
0.01085035947112459 0.3216402377409746
0.7656520950413431 0.9779776451225647
0.6247840080815238 0.761886545526081
0.5246590002672749 0.9975328605230904
0.3353438471926306 0.6163907149627743
0.7908203887744124 0.5835387025519165
0.3928186104357205 0.6355119705673933
0.4491606956822216 0.9272129038758814
0.1110495120199935 0.3979444671793138
0.2032051873171336 0.5782171540294766
0.2928477671919835 0.7345773416158041
0.1128997607111877 0.129601005319164
0.3529926128979474 0.6892259027167599
0.2523307876546236 0.9687247368010192
0.6093803658775778 0.8594179742177587
0.7675142644272798 0.7184397905940257
0.3936218914794147 0.7563786846323327
0.09528488428997198 0.7609406329336601
0.7561288805361535 0.003586463300310904
0.2549445454826108 0.03197826759834602
0.5780190946169543 0.02241720385896372
0.3067416283003634 0.8451160847464306
0.2325721032518499 0.7019066053993473
0.1115731083540253 0.1683465728605399
0.2939922218997154 0.006068078631257426
0.3870796585037901 0.1051039585470538
0.0177530149459885 0.491075827306506
0.8383355583230463 0.7177980714784147
0.8038434295558481 0.2241753874458142
0.6318374431861051 0.5502767831216452
0.2096367930512443 0.08063301507132895
0.4132025242198893 0.08560282689325203
0.7998143853701698 0.6574073917474743
0.7306166087570622 0.6121886968341848
0.6509820989629219 0.6534713358955274
0.6070530220605361 0.2544630770002035
0.1151911809103563 0.7671409022661297
0.6801078861752946 0.806354952035585
0.4056544234409751 0.01888420575124005
0.0494823539969329 0.1454343574222612
0.3988781020829281 0.8574199954718531
0.02440591838342918 0.0938382254102833
0.578630354966337 0.6422999137185307
0.2733911138676035 0.3602818451733232
0.5660950567184339 0.5843795928079951
0.6703096234521405 0.7917617550821194
0.7206456100420371 0.9955782382123489
0.9728276897056525 0.6967564936873756
0.09107063506345961 0.81717330124458
0.5434025286328236 0.7381057697577553
0.4010430974398107 0.1914367800019116
0.2787760699188331 0.09804378944003561
0.6991181193105729 0.5841521911538636
0.07073833199602353 0.1185579541583308
0.7189880998724862 0.140029717999928
0.1652921611251595 0.8540363907227336
0.09106157182861846 0.03041456904668203
0.506365086839775 0.88723448721211
0.665715841756558 0.3183552675366225
0.3131089778242254 0.7027181644518672
0.8145860369118829 0.5245612034443724
0.4550787931279449 0.7385656256580541
0.5016085802094814 0.9150574106021222
0.7801289675683262 0.5848239585518352
0.4317800471039707 0.8262265147222904
0.8605713568930053 0.1010619451212267
0.2370064797929839 0.7908968540960877
0.9744158249010243 0.02318010682985218
0.9145138627991153 0.7015301982136365
0.4793111258261039 0.5058574539540466
0.4877317361426903 0.4457904051567193
0.8059980201346816 0.6191091109181792
0.664278574199044 0.4366437322050048
0.2559069092276124 0.01386331391865307
0.2866046312873001 0.144362902570471
0.2458758510989811 0.3543560693338544
0.08536954341248053 0.6443319254270921
0.481640882053716 0.6301124618705704
0.8855690698532083 0.6571749150841562
0.7281119224460599 0.0701542429010575
0.6862344103653869 0.217672711800459
0.7825899835662093 0.650581637650035
0.02053428875147599 0.5523933114181092
0.2362081385397013 0.3501414020240808
0.4508452501206176 0.2190356864276088
0.9108697233310495 0.2853178255706068
0.227217965135771 0.8989708258146344
0.1611772881640949 0.3619050694629042
0.6312831314072953 0.4863332870011886
0.9654666453060132 0.6327362920466456
0.5315047969940166 0.05362446910908115
0.003058975031934748 0.5536686782568402
0.2641650841611329 0.4100001598296377
0.5782999616694384 0.1540689073872565
0.128603488115118 0.3839378001611158
0.6593227377716024 0.3944912570937012
0.09473714779167478 0.6171455618865049
0.6808888849826198 0.1572913440509693
0.6469838969422004 0.0529646249000006
0.2794402482907393 0.8358285757815399
0.5640870205913512 0.6579147384764588
0.2605194710078417 0.3265827182502857
0.3055959872978377 0.2348832768490686
0.3443760097123288 0.8458308394407322
0.123286004614407 0.5293049365848935
0.904637725656232 0.7024710784190989
0.8859781019800764 0.7400938321147633
0.3623956270575612 0.1330548783273623
0.4088984320536138 0.5503899728866191
0.9196222968861584 0.8620977922307712
0.5564943093957599 0.952566676920462
0.2978015885080653 0.1251286959455916
0.9062186171051153 0.3128248631792434
0.5448727526810716 0.02392604852651842
0.8228294735409994 0.5791851794957358
0.6194192755638503 0.3099265828054473
0.2380853525944069 0.6213215280090845
0.5123895759753408 0.8970494234294075
0.8778015376986174 0.6849770045534667
0.6891670012616705 0.1742942001525276
0.1481814687159848 0.2145025270843942
0.6645737258801414 0.7071455543398183
0.5281171660158809 0.7624371265316199
0.6205022336673001 0.06085531975295942
0.08672582024894381 0.7418991369688581
0.4583259062167132 0.3297772638950236
0.4966066951015026 0.7425312315789421
0.9278692996723608 0.5544856328058592
0.3824711386450977 0.4219846359433746
0.2287044265654557 0.8376384902027851
0.4084770416343452 0.690217513846961
0.4101566640988125 0.6104582501137458
0.4497610120719021 0.2896236590045102
0.8299472943587549 0.6349338233262649
0.5222340381909608 0.2592777458361485
0.6890852566796838 0.8000538714880761
0.4647689280856547 0.5202001425391658
0.7609113497964216 0.2833411296220552
0.5431694925408486 0.6516482909717281
0.07341756198742251 0.2969624121142231
0.3329790654260847 0.7344896517018027
0.5230090556137921 0.9154816844855197
0.6772142104906301 0.6947860018408369
0.4281796516237848 0.7449849858713674
0.6480230305147694 0.3056852109149831
0.191569823967271 0.4222244788668854
0.4540442315647868 0.7850716669309379
0.1669101437423964 0.9535568664079204
0.8861588954837115 0.5719921074423437
0.197543204602065 0.3967092134426519
0.8958076459971369 0.0178532448972158
0.8139757293992158 0.7582450130094848
0.1059945816536839 0.3691050553387045
0.4698664507025309 0.2874719040923944
0.6315889993715151 0.5326796540126911
0.4395505361845256 0.52411864937578
0.2028748879964938 0.7695119340193557
0.4709156447289325 0.03102095812110118
0.3883121715735247 0.1164710729871692
0.9356928022852868 0.2741074212510689
0.3643164481145852 0.5650293419040577
0.4637541218879636 0.5395087516593721
0.07530481964595029 0.5532180190789439
0.9906952037153917 0.6020525778582598
0.1184894452784375 0.7287633250763147
0.5780347326323209 0.1345558838475847
0.6529227174749022 0.08214377070704484
0.6054131648429852 0.7173713101879531
0.1480875783788462 0.4068592592503484
0.560063699842871 0.5242204231603546
0.1689215247587281 0.638930401583254
0.9702137315004116 0.05295988827008546
0.295415748206043 0.7904576072382026
0.731363320068962 0.6950957635653884
0.01178288233241681 0.5585515732489572
0.8699463511342785 0.4456780145995565
0.07150578074476284 0.1768393192508794
0.06608833530283174 0.4354945789098018
0.6697090807048428 0.04031564450820089
0.6549584153184279 0.07217039254777156
0.2096055145465075 0.4537259251023312
0.4028086407652752 0.03933723049374246
0.2340312132270266 0.881798354427569
0.7651693652736732 0.135705477444844
0.2078526613963855 0.7420348504892794
0.3409918946216273 0.1753078705700542
0.3514685087229913 0.4460314919509961
0.4513799472898464 0.116110496990395
0.4834689933288216 0.1691026123371818
0.3119838569903858 0.5731287843530855
0.649942907859306 0.5126516446419717
0.8911368079673072 0.4365863395161204
0.6897109588057861 0.7225362960188404
0.7615694167086859 0.6536875649998083
0.0542057837159681 0.7411141712908512
0.1976374244183808 0.05258286908269431
0.3315351512410088 0.9978552595766486
0.1506378659685855 0.3662338614382118
0.7384327596153681 0.3980462581857659
0.9857760639343784 0.6720831571069479
0.8483230328855569 0.08837825757411701
0.7064169249921841 0.2822382566759998
0.4937355213552947 0.8569956746214853
0.8265551907532455 0.2424495739039076
0.7485639002123777 0.7561539223876873
0.5942421719229874 0.1636850547175127
0.9110075860482646 0.9531809262574389
0.9058458242848809 0.7220460488424288
0.89153500656025 0.02848421357132729
0.4257405032352511 0.00957920642208376
0.8377158336955429 0.328168877262602
0.3195281031261655 0.1281614196425478
0.1873643817482329 0.05186317410450176
0.9911084483078644 0.8211625707380293
0.7197569502456117 0.5151367336541041
0.6524854013295158 0.6805306137260326
0.4494031543894263 0.07762180846373705
0.2273961120119534 0.1031679662201907
0.6584427600626072 0.8577793416643116
0.4017172384375493 0.7375213093322315
0.09209404376615284 0.3341059867423302
0.7847905504684176 0.6219730596913665
0.3549910424129586 0.8190672453667655
0.3493334822527503 0.2365708186967715
0.9836447495728494 0.02674438631083495
0.03955069677414549 0.1493036930174546
0.1402326657255326 0.9710751438414085
0.9395995782476033 0.3847592983313698
0.811819647301481 0.07822879106160771
0.1217770136353523 0.6649736703840408
0.2700386726235498 0.7100855600394026
0.2279747757996568 0.5599471900498455
0.6021229015892489 0.5063584033704878
0.8252524473069652 0.2244494606666391
0.4150196706366093 0.3596745693771713
0.4859678713976485 0.4975632130977367
0.5661577874354945 0.4712656586301189
0.8254810778821668 0.6442911251237471
0.6039167309736692 0.9467896683574768
0.343796958314413 0.8564521339604275
0.06275863157617323 0.2964042215119834
0.85735214005466 0.1928948488301743
0.1592842144756543 0.0496003782291135
0.5646414891194637 0.6297547471758477
0.7168860245693678 0.2673537906782831
0.1317521452771016 0.05819464102765481
0.2636388713477831 0.8975839947849504
0.2059996367897099 0.8191979503749246
0.3880493150804749 0.2462589417514498
0.2570991942670579 0.2083413565918849
0.8283064907960128 0.9465605698720303
0.7228963017456034 0.4863394267031095
0.1268524843196542 0.3015585148550464
0.08902809480091307 0.2492675756581186
0.7895941609466417 0.3393590834793452
0.8893111472535296 0.06095618581334647
0.9225602675194927 0.8075535400530338
0.5316881197978912 0.7245355132879876
0.4761889935938453 0.2054694079444931
0.6498856987382426 0.2046759111863926
0.8085468252633552 0.3405120455696887
0.7750301801901581 0.8693902596309804
0.2463429738775037 0.7446338583940578
0.6054683459228593 0.05049555510599791
0.4165150044227535 0.4605901589707136
0.7477318093383357 0.6167070523036717
0.1647390951792524 0.9325661649119568
0.9592677920311273 0.7994554712645461
0.591167062916375 0.9333386677546934
0.6628709938955067 0.2591468454245683
0.2325707954494259 0.8706264580427733
0.9486247189362302 0.9047505121497323
0.4966473174927851 0.08405322859189585
0.9020065781965173 0.4214106899893288
0.7394103210882976 0.7751048746711987
0.5474723032634473 0.3920132996710849
0.623043798630359 0.4583388565511352
0.8668270975772813 0.4985451508394432
0.02606174094680582 0.2236625172840079
0.438689267647925 0.3733496981998748
0.9147814617980091 0.7614032310815686
0.7365950371913248 0.8378158709462288
0.3357792178051016 0.8299394075054077
0.0177905647294642 0.9195030808156119
0.9157331587559611 0.662735723431459
0.06963759161844353 0.6945994572354698
0.873621875821861 0.0751638985681803
0.9121380478557347 0.6008774650266574
0.4170661163435796 0.9259737582154388
0.9242078976749627 0.09944382666410644
0.716604966235085 0.5440709117231352
0.178657181253325 0.8183428426882909
0.2497697010102928 0.4576695836020614
0.4940774441134698 0.1127383822958289
0.7777736855939611 0.566431348458198
0.6462376626046235 0.411174352406053
0.779010342372811 0.4161952336172227
0.01026174363372651 0.1499775202213674
0.07126381094645949 0.8346942857663898
0.05794538030956541 0.7692837331917998
0.8565888202829671 0.7054779150609805
0.06237837915848163 0.3713225506502813
0.11705863258712 0.08080026836251628
0.3308225712766594 0.4746263045653787
0.8246157000681041 0.1903806337062837
0.8177501979316592 0.8155850605183604
0.779699041013002 0.02316122874194245
0.8274074876565488 0.5124283618290874
0.7430372854654079 0.2837989062495769
0.624955848949152 0.3913124726973485
0.5770796547220729 0.8553749621335516
0.2079336337294545 0.2748507890774194
0.08951790859415493 0.9376141252604796
0.3261473647705566 0.8350882066161793
0.7969919355082942 0.7710749252166786
0.4379599428895599 0.9840874334319406
0.1503102197336096 0.6387543337920568
0.1510488736800472 0.4850134512590711
0.1759709037201647 0.02619881817062636
0.4061915707734156 0.304244839221549
0.5011954203535216 0.5259185374975474
0.1029342793546989 0.3799609321765481
0.0006408895045464923 0.251355858082799
0.8687747915050207 0.4881496308830838
0.7906052425977457 0.8860319559001011
0.8568554812302729 0.7166539861912188
0.9047635982118456 0.3225274625885063
0.5989224002986721 0.856373972769866
0.829747575404627 0.8734612068075833
0.4424791592435264 0.5340522496381177
0.9868128874866736 0.7926334163056262
0.8379747921410182 0.9735958248205536
0.3053398959406914 0.6059662523074032
0.931175288958199 0.6728095284588732
0.3384464957783248 0.6064008247879265
0.3252909731877548 0.7542099411217031
0.278705351974592 0.1901709947893124
0.1716450152402108 0.4286233972550358
0.8450413799431136 0.2500265246477101
0.5382560269289701 0.419220558109876
0.4071286515618802 0.242544025471249
0.2650457303979004 0.9262714190088934
0.4390379009648749 0.5614601568761995
0.4871438070240287 0.2371564163901269
0.1316529133918169 0.5506973626768081
0.1852687079085903 0.2976832812057989
0.9822549917868076 0.3978672632897788
0.9709900048919009 0.1313537121728808
0.5287557066866132 0.8403828166182311
0.1007290998737081 0.03488458219407618
0.2296974981295151 0.9305717086698041
0.5619117761959552 0.4347973661691288
0.4207208140582676 0.4329695873944253
0.1191049033963413 0.706535949464958
0.3345194466452362 0.139156414677143
0.08736690127698404 0.4966807770353802
0.8129541090627861 0.7484580020002467
0.2377631272737276 0.5919011106164065
0.4060034595076811 0.4630324575511957
0.2609971293748506 0.8327871278377147
0.8848825994345894 0.7110019232283656
0.6573481906925165 0.8462640536604018
0.7452266850027366 0.8194576662361981
0.9286246013134986 0.5259345617156002
0.07159503544467991 0.9497960641862467
0.5703831495703249 0.414578203176174
0.4605177682355403 0.4574169863407188
0.816679589217326 0.617771232572667
0.3217511481857982 0.1558110060186638
0.2628245332983296 0.2359870659354955
0.4190771624807805 0.4154274332985918
0.8241133253218244 0.6722934963528979
0.9002719729488712 0.2434428723960326
0.932436379506333 0.3047684572506637
0.2897472709493958 0.2259940328836213
0.5206275109885686 0.3802984424058756
0.2682126423797058 0.6140127633562579
0.4047850068707635 0.1026028987669908
0.6391044866892238 0.5138288657680934
0.7967572882231634 0.7610459801836555
0.3624263055710449 0.8563063031383021
0.6647194587040975 0.9449976806437197
0.4335224884192728 0.9358963966353689
0.5477493968860643 0.2798156644865665
0.7718641856798786 0.7087296828642241
0.09918036719695886 0.3070986171119601
0.9188364471552867 0.3865636586943043
0.9893696808610718 0.07585624354126085
0.7617743523944728 0.510767294838223
0.7669225720325265 0.6622340735764972
0.8758383023981724 0.5727004760974527
0.5811185077723006 0.3176308121697858
0.9840369975750743 0.06713644600839518
0.9137806729995841 0.07223257625338668
0.7116546195300956 0.4042212568664199
0.09097387786690037 0.5076511727417653
0.08741531007890661 0.8076697969670522
0.6438730861768122 0.5693133746602379
0.8096184070385585 0.8736396929633286
0.7315300460361971 0.5800179482992218
0.8455040510800711 0.80435152640073
0.4348981633890927 0.2338509722676421
0.4610872631702125 0.7297475168774344
0.7608150131807555 0.02294547643017382
0.9625040811976031 0.8659931456151142
0.6756021660875038 0.7340089946033882
0.3597653860982308 0.6058330626935766
0.0662041385433982 0.9778430710260442
0.9038782927983873 0.1595255323091194
0.8749988435208437 0.5053224243617371
0.4597942960859878 0.2892083635341665
0.4006668786521551 0.9150706996596978
0.5429432840932653 0.07140968134941109
0.2974286326356168 0.7525008836824563
0.7667356107893852 0.8625415976436797
0.6765948624808984 0.6009955095805569
0.08307457590053899 0.7796085274608558
0.6838208754520408 0.3804059809303375
0.06538737166412005 0.8440301445750181
0.967415748323959 0.4669203307028728
0.728698013642974 0.6238072233109977
0.5960134623934222 0.2698676701715371
0.1779817161579675 0.8772371323861259
0.3471689482920978 0.3758081193382796
0.8421118074522358 0.5570927269368655
0.008476131412574816 0.6888618144824372
0.6446861846803387 0.8699897842011535
0.3888809689930824 0.5922045483229871
0.7561996639450626 0.08603138886136887
0.1759948081940124 0.09628368934068603
0.08748331274698129 0.9974434769631311
0.9589098783707887 0.02679087937928944
0.554827103844162 0.9317998986411997
0.1154286358004504 0.0002250725910328643
0.9556659028551049 0.3916973562628288
0.3738516860654986 0.3017836152066192
0.8797599612521754 0.1225051142582221
0.9507220724524875 0.4743663433757769
0.6625399875815601 0.1565955984579672
0.5921732845552283 0.3983360727110007
0.4817854268309718 0.437570203939845
0.5655868852608641 0.8029424019403553
0.876383143727667 0.6952134865608069
0.4038626217327822 0.4741126059500833
0.4950230049301822 0.307078202561022
0.8774558546739332 0.7738679011924535
0.9953935945756202 0.1026072675973299
0.136928579785649 0.08946172186358971
0.5543474691709162 0.5060171174387647
0.2031635913961013 0.2926036608061303
0.7134958172585325 0.8575239837723089
0.5841914941365125 0.1827201426644597
0.236283326056874 0.6592012757287441
0.8588589216467425 0.5657887135152411
0.6552501299154423 0.3847735762557918
0.9120467016708208 0.9112814313967926
0.4932133272985572 0.644771482446608
0.1307549238538731 0.3117546030551951
0.1710687757058381 0.06415163591300173
0.1624288358980983 0.5043296933926662
0.3564838444989301 0.5719483130861979
0.8014083318567007 0.1151393355870908
0.003478658226035038 0.6511925262245543
0.576347475526094 0.2785953714702596
0.5090643923055557 0.5532853993147894
0.6881353640948744 0.2791468306796662
0.1535477354287242 0.2936806923087073
0.6956647135633205 0.9317215976500184
0.8392462899064518 0.8213115532289
0.4961968740760265 0.8870773695471612
0.9610827140528946 0.008532557108958855
0.7437854523862765 0.2618917923797042
0.9311482983342144 0.5646913544755167
0.04774287311699805 0.6228149615606591
0.8486415865217425 0.3740323026014193
0.2371012004732509 0.4153022520067081
0.5148432230119181 0.3300466153874471
0.7304560417483672 0.1132533026267524
0.01033617383255674 0.8780774490172083
0.9246904006773646 0.2224146820030519
0.06990344719997089 0.7320462103722918
0.9743277997987165 0.8481213029202739
0.4566610507705476 0.558006228118996
0.09055726608309621 0.789352513250817
0.2530571944111491 0.06857170160912146
0.4071490352513538 0.5397249907663393
0.9353956240868309 0.4640168324382713
0.01035190215299753 0.5365148830889133
0.8833537753011707 0.9690247600489188
0.07668297909991806 0.3248534067139661
0.9410744867302812 0.8644817195694748
0.8369441957458571 0.466800180319968
0.1383812350080458 0.8547182302406224
0.5572450292182541 0.1738608647567123
0.6532575947148599 0.04462300025084143
0.8959654303960379 0.7386611558326275
0.2240608350322263 0.9573623518965779
0.9421683956741571 0.3128280113835069
0.414903854264532 0.4936761018567159
0.4929037428788858 0.7329310278674922
0.926453360243007 0.799004255763415
0.005803757450853061 0.3378490660608554
0.8083746058594535 0.187004554859418
0.8423926963239976 0.4105764155408854
0.1857967612298671 0.3814483171155112
0.7599501339693681 0.3095546049511203
0.3409072854382645 0.1318095872493444
0.101405905106408 0.5265834664809251
0.3779486161200022 0.8908256251214456
0.3064144356207973 0.07370882124095696
0.5178332375380605 0.2309516241765147
0.8250448341703133 0.3086741081791022
0.588823268813942 0.9866417019145776
0.3961063657767445 0.7047015605765644
0.3054641249371284 0.5940003043498459
0.6328635543600779 0.2728784967323464
0.04038061469703644 0.3560406691211791
0.1691580457816599 0.6496135310497267
0.01322093584354117 0.9478609630922226
0.8686133447615809 0.1492511103341428
0.7481612425738988 0.8945210572107054
0.7835350730413534 0.09271515028740822
0.8811461286062303 0.1768627506835646
0.735312257565688 0.1827493202284148
0.2871796574962971 0.8536396944037119
0.6527963420099195 0.1296863375189845
0.9906191305454493 0.1542169488551041
0.9594712732148204 0.6709312130046081
0.5480082562501027 0.5370287791341085
0.6596654072838475 0.6884805451569598
0.3758111845377666 0.282608674689894
0.7422802022921255 0.4662041782691252
0.3454619208353572 0.7879280551644262
0.614435056476035 0.7637414690203274
0.2180961334424638 0.404720230110428
0.9255357915811696 0.462351021382952
0.717812763231635 0.367464687181321
0.9865065307839341 0.7451822356181157
0.3724231011376434 0.633110624440157
0.7735254087303597 0.9955129140482584
0.5569665846626358 0.9800509730016099
0.7147919318073215 0.3865645007623091
0.3985912868772629 0.120135747037605
0.5359783503989523 0.8496113418313995
0.7386058517302506 0.9399828662381317
0.6268404567681374 0.8358080931837151
0.30672719839696 0.7223269944853907
0.832129832661148 0.7546470481268462
0.2616744629913202 0.004753377326222784
0.04200575440439892 0.4766484897502835
0.4050355717559465 0.1411276845753685
0.8229933826363786 0.9107260540137695
0.5944835279787842 0.01347133613963229
0.5979436655261628 0.4209119246885423
0.6825382175385335 0.08097172687740641
0.7165127920923721 0.4304045276079077
0.07182079581653206 0.2047841163826883
0.6103422377585634 0.4872958259889309
0.3067627524086726 0.2172628707058231
0.3297039233745719 0.058952656042294
0.09234084411950108 0.1726525014765215
0.9519215316083188 0.4018435516780355
0.2950298373006105 0.1637914514801674
0.2391982849296094 0.8415565661325485
0.8333788176295269 0.5776919604519348
0.6375680188758485 0.3211158733282529
0.6420524605073812 0.3539910911740337
0.6234840982710598 0.7153274710081877
0.2682891796022354 0.2265844188286201
0.423335216981219 0.08999842677397661
0.05708689604488568 0.6065585743006479
0.9066161446244901 0.4010138445973271
0.3215945569777465 0.3253708864882113
0.5037975473182584 0.8264194248240061
0.8476305523173161 0.8629391606239063
0.1912536181404707 0.366178258102608
0.324352143005131 0.4170076706696591
0.3912226461033085 0.4069518543883244
0.5149852294210042 0.04617592141200449
0.8649737235851287 0.9363011913410136
0.926229232293136 0.6137970352286382
0.02835351617096813 0.8335784461447848
0.6391077280727998 0.3000160347418641
0.3579381960220303 0.2504652415322648
0.8473554932300503 0.1177891140556818
0.1621898565008195 0.7983018622767648
0.7236002102295123 0.5975855873012335
0.7754071822862364 0.5479824009527778
0.944521324986765 0.02020930594313755
0.4295344911630906 0.6746639906267251
0.4086413940486823 0.852649651634344
0.2127369707447144 0.9435581008649524
0.07556958333648212 0.7414759003911556
0.01732762436660607 0.8517221581805479
0.146797677530194 0.9441963664689085
0.8740034432647873 0.80319924183276
0.7324246419220881 0.9225975360889485
0.1227069413776677 0.5899312017057764
0.7380581744960534 0.4755729515909863
0.3966054374507013 0.1816864017215137
0.00601034324008949 0.1177729964851062
0.940550150390296 0.7084584511762305
0.91296105694985 0.2568805005126708
0.731455691027535 0.7476841997884837
0.9145240212371136 0.1123329501922591
0.4597577564239568 0.07606403822111128
0.4806175211370383 0.1411146476817309
0.7867595220551743 0.9460410516660063
0.8244368742153222 0.05270422449040083
0.4625646874686328 0.5982236335997646
0.8185627014992531 0.58922226821484
0.2987941576350068 0.9410582423709796
0.8672038256369813 0.2466966505822037
0.8005991924904488 0.8731779119774511
0.4373590203695488 0.8189173442132563
0.4319140955786024 0.03780183545187361
0.9754997786110209 0.5680707862672901
0.868569203013581 0.5365219985525408
0.6089330172675231 0.172726245492667
0.1692625508673749 0.9744710528967199
0.3680292772512741 0.9869677462197903
0.835170585289673 0.2892220272931613
0.9299932305473517 0.8811846272767883
0.6904407489145294 0.8214155588748681
0.2577915979324042 0.07842572972341791
0.133187845503688 0.4580609876622986
0.9254461728939126 0.5446040116180472
0.3575028928096432 0.4308112146331175
0.4843206501009095 0.6126004598372586
0.5886839170560044 0.10195074924433
0.1327926756543004 0.138453789171945
0.8928390289144895 0.5085128673837072
0.5480090480356128 0.3500539498644072
0.4211882465478681 0.2961920227358832
0.2591917211443993 0.1531942170097205
0.887886908493402 0.3674025717976521
0.4837313854664902 0.3106914932665357
0.7919784400243473 0.8002059184373455
0.03392868848798138 0.8244330396810295
0.4135526258878608 0.2238748576425239
0.3831667904323954 0.3898682588447731
0.3347330439822236 0.8511600636733712
0.8065828349111338 0.6658473749669179
0.6709149061107836 0.1732958917482551
0.4193949891940411 0.1260886878274979
0.7420838975576854 0.3159174570720786
0.9473947502618525 0.3236366848291002
0.5705707172551511 0.8642033136929091
0.8994079566526501 0.4537139335588335
0.4119323291642636 0.05516617341377945
0.6124719048739957 0.5065561896708934
0.2889570241066708 0.2861111194037207
0.1629470828593442 0.2023150602208161
0.432681290426856 0.7546500143701762
0.4533020889937601 0.7571327231583352
0.6821965232933181 0.8280542260069198
0.907241751914419 0.7410447184233074
0.3705460427310435 0.8834137550522382
0.3526834321424561 0.922164803926413
0.1593148813734394 0.465239576313946
0.1983703273915821 0.4697959365770522
0.1228000539076085 0.9831709068538097
0.9301202207888211 0.205048444410824
0.1378718211600525 0.949913633334471
0.1305178385634645 0.5624624480423254
0.8808093753358075 0.6103370809223452
0.5986851589399156 0.6176059805165321
0.4143856145275738 0.106678015551164
0.4144894530707107 0.02452243576605316
0.07939431502492375 0.1477027776760471
0.09221243959245008 0.7792163829791727
0.8751050048493675 0.1135950480086964
0.05998367399884752 0.2436270936216508
0.8108321160018832 0.9667632825831523
0.3773287328862701 0.4649887439189257
0.8346751197693073 0.04838333797334225
0.8923591086580105 0.7986603470946173
0.2365250233671896 0.272338095610996
0.1354715855509981 0.07881064597890236
0.8149780954072704 0.4028115248211973
0.544789129565913 0.1373186119544295
0.5061077264895507 0.1311426997882068
0.6575353101562826 0.8876205462679869
0.8915268109275926 0.6480531372327653
0.5448055167423462 0.4016679789135643
0.260931478320686 0.02313930976314444
0.1218765646640558 0.5684539644726623
0.6836590642472135 0.9327706705448311
0.3486923928160236 0.3321601041688241
0.6440038639498562 0.3727056924519502
0.03654671416881307 0.2205825062623103
0.3576449887762548 0.987736832272011
0.5184555097110013 0.4196961541453252
0.5374356375251449 0.959815754116732
0.8739035081978467 0.1592898443938559
0.3741654899730075 0.04468249005218433
0.8217654970911138 0.5327057086055046
0.4605740587327705 0.8370066914940663
0.07155517867113226 0.4040938222178936
0.1869100741823626 0.6915099489258064
0.9655941784338047 0.3905296303529385
0.3365995215158608 0.9315198501564107
0.2052237334063073 0.6521321617031037
0.4965103707255272 0.3349637827505065
0.4745328122750121 0.5858926258201632
0.5381029881629266 0.3457109112819148
0.8565713984386381 0.548988739234484
0.01212047691982744 0.8418440594212473
0.742133502737882 0.5318310255887322
0.5522793049461324 0.200535867006337
0.06380730454128325 0.04970628815175273
0.7439813846269147 0.6684930370128804
0.4154232290544989 0.2027688783905636
0.8397212833851394 0.09652757426790054
0.4536224422624724 0.2297648200432866
0.4169306976012825 0.00343613605462431
0.1243030849370313 0.144766460858671
0.4728504198035398 0.6659615356912533
0.01691394441606381 0.7476546881586389
0.3302457363047799 0.9028348379508143
0.8632259616226897 0.07196346868148081
0.3683223213949181 0.5857130883772415
0.7653791203455477 0.1138995035615841
0.01392357990276575 0.6497147663227504
0.7351643620503769 0.4562829570691714
0.1399603282788914 0.1215134746519568
0.3790741667078518 0.2532147358967438
0.1500864476903855 0.6822132718403827
0.5444625745855902 0.4279066635445644
0.9319915695298916 0.9213680839463679
0.7546927872929237 0.5970696597869852
0.6443734876555456 0.4572566424014139
0.08699725456526684 0.2203619829754527
0.4292042005731049 0.2612907183420445
0.4494597196663293 0.9075972738139596
0.3399012293007417 0.5785208701382687
0.0289214819847052 0.611798034520054
0.03847544242673513 0.6171862080322738
0.6759099959593866 0.3142729398530529
0.7588039768878775 0.6348502490796287
0.973263716678617 0.07177649725867308
0.0626695144092471 0.7788521636077868
0.4042272697708792 0.7856355534329444
0.09355962542537681 0.5530430343939571
0.8348162516287236 0.7900972915158343
0.9188884555912197 0.03368486062034875
0.4056224810662757 0.6611659170658117
0.2254339210484165 0.1703515600041279
0.08127000688195399 0.2404001414185754
0.9125609306036111 0.3783057580948128
0.4720192506803272 0.6342382372944382
0.2836711943004394 0.9507735847389962
0.8074817704864067 0.5444006951521561
0.08004060662657926 0.7134484552211325
0.1581759376972804 0.3732795413279409
0.8932326353655292 0.9316889308766396
0.7275343170801915 0.3699474677091869
0.1564719451450371 0.0978589352218337
0.6293160774420491 0.8933970479740048
0.6416532778465666 0.7680118109760337
0.04668331153742319 0.3829969616896898
0.8779162967004128 0.3688881745302345
0.7350305447056902 0.5039235034060193
0.4773712384702093 0.1042657730833437
0.3365767359740198 0.2806593210247743
0.9956651996992653 0.9896303784624767
0.2353762012669434 0.2082012409608807
0.06615496718799244 0.5692800623943656
0.2470881982129269 0.2271309448096605
0.2159320884978579 0.343828075325166
0.179422561719171 0.5913657720965149
0.7184303435160321 0.7758614627556581
0.8187011002650731 0.4404510546016713
0.005220228276608598 0.2302386403888645
0.6805202716135249 0.9226119152589295
0.3887845511876492 0.4504302164214681
0.6398722075600942 0.2092285278796914
0.3625857254382062 0.1809643344924761
0.3684555153226536 0.2497589832095972
0.9634512869374733 0.6114472390968249
0.7932620363412557 0.9540813516636213
0.9386788184304536 0.08758061740672185
0.4091539788926061 0.1233334172256649
0.5298068098177728 0.5337228799910366
0.7339326611242778 0.6626850224021494
0.03830647188463691 0.5959885977159596
0.9421848171477569 0.8269096844145825
0.7045759277749606 0.02951047858440771
0.2256731719838936 0.8881328360109336
0.7414840272846098 0.7296673525398206
0.5069997249698898 0.08360022795440053
0.5140734716328055 0.7863597699638128
0.4564206891552287 0.7199427362093214
0.9169001603058524 0.5806634777573976
0.8177371530473144 0.2066625668052851
0.2760142814237095 0.4290155460719245
0.3683565882328005 0.09483877306149902
0.1169951366441622 0.8742990797440047
0.2426956739973886 0.6487790470297483
0.3196096718788068 0.3683216235296625
0.9365782756601607 0.223556118840015
0.3534235972117272 0.3419378771581321
0.07144191026511325 0.3344219412113097
0.5074277567726427 0.294659685805876
0.2769234549300643 0.03294102057904056
0.04269727374780484 0.7595078635892356
0.4930764704874308 0.426589834790891
0.8671170695547006 0.7708754679018873
0.48351894965317 0.1132118369531018
0.3797905742632153 0.9693494054695376
0.4548285314525748 0.518168071652865
0.470119166813112 0.4751293749556429
0.6831315463688502 0.2500417078147449
0.2259686933305831 0.03991451577623122
0.1389930679369562 0.6967042845713685
0.3668866371938626 0.664235164961577
0.2541885105455254 0.4130662690347423
0.04412680043636881 0.8438478653327302
0.8156716040014578 0.9017141203941308
0.9727019882556499 0.2521619494044531
0.3261560152575616 0.9694035701887381
0.8073774108018634 0.9208783482693919
0.1328187071321956 0.430028458848523
0.3272157519567151 0.3956920951653897
0.962714985194178 0.1369327853905928
0.9131024641549799 0.296031397459345
0.5141027004653523 0.7986630440734133
0.2726345621111033 0.9861595390641716
0.278412457068046 0.1721602324490494
0.3210568351326888 0.3469892293108173
0.4213618820493118 0.3793625570303559
0.5610833143103486 0.3656489257237389
0.1412498421765867 0.1322406300763968
0.2057721427683109 0.1825159649809578
0.602904501425924 0.3951005851299108
0.1289274935713743 0.03704953508779798
0.4431021252596499 0.02241498027705289
0.1821348184960257 0.7339892959944194
0.628818223069709 0.7518322100536259
0.2687322009314126 0.7717995318571687
0.9003839298064239 0.4318557716803161
0.6460818023583605 0.612076102573427
0.5327024891575458 0.3151551998932314
0.3612587330595237 0.877309698733492
0.1447499858172203 0.1968729558060347
0.296674163498717 0.1977566558762069
0.7667754690540252 0.9559618155185623
0.01575690938568286 0.519327765664448
0.4718852764234123 0.5481961538909209
0.6540506405649069 0.7092198423011616
0.6381202612255076 0.01528399697329316
0.4510661654926315 0.9585256191645789
0.07331729586340792 0.5114293244878221
0.8658824638884292 0.6204735828506384
0.375388276641589 0.9025068848863023
0.08004907431717627 0.4104442329708194
0.7271541190923499 0.05964785804608539
0.6879238257760905 0.6485419976913586
0.586052954367828 0.7517810491566781
0.7938085925524673 0.9043498832732135
0.5011330830011311 0.2769709959287091
0.3763052802544971 0.5783441151759446
0.03708373448146514 0.1595947047244968
0.7071746044426567 0.2719097280605859
0.7654854813803765 0.6435050657652339
0.3906311601325819 0.8019075418687752
0.4106423618067485 0.6796818665719108
0.3746802141558584 0.1629959501101836
0.2382306949274873 0.438192426277845
0.08900847865890872 0.6672355219365455
0.8022908052735278 0.08301089342308769
0.3146809691740275 0.1833124760358498
0.6054574611900346 0.9956506155076669
0.3368784667189402 0.3913593625089008
0.2683056293941498 0.5110372824445994
0.1085695251946437 0.2617931696338509
0.701823979845236 0.9753343992897441
0.9900120973918478 0.6813153146795845
0.4044946179100701 0.9604316117377679
0.7348314614522736 0.04334360650560377
0.9743823008702641 0.3352167674006041
0.6699945871391531 0.5580306340968005
0.3081505368120929 0.5834019166409636
0.1708286588208555 0.9953300002913232
0.252759153006582 0.5883830973845871
0.3335117957758237 0.03638262058754046
0.760916897878686 0.4370871664048209
0.8805942831286914 0.1057652949071383
0.8022222208294361 0.8036618572288589
0.2062220158323648 0.6825720775272128
0.6778804395792838 0.03602860660322086
0.6369255221495566 0.9111107045616076
0.2410754263902956 0.9870463415621212
0.3419681295789335 0.9597612871227066
0.3754634115355105 0.3724961786557387
0.5291455720141398 0.1475452386582935
0.8428958884762241 0.3578574765660629
0.5997503574878428 0.3202895586224755
0.4758426341778441 0.3739763279250284
0.6162469176997563 0.612053858742329
0.3157759284401964 0.007110011287277839
0.8190172882469197 0.3750371115279788
0.1888095263669585 0.5598857404672005
0.7802457966498886 0.3887236876793106
0.3770189490774002 0.01318496241842068
0.7098321910519051 0.4221956643432918
0.7760204437138233 0.2988026636812196
0.3383649466673359 0.0948377601065796
0.7382222172625617 0.08600418213381408
0.4256053787427639 0.4230070561602111
0.145633158317645 0.7118334121971353
0.9469393941049674 0.3434859194718021
0.6147241057017916 0.4118037061311745
0.975200112845239 0.9952181082085394
0.9464722757036409 0.2174709624195335
0.8072150216341158 0.6941184314445559
0.08046414979555298 0.8919371801653396
0.5116641464370538 0.3587007689878812
0.662055451845302 0.3488168572511878
0.02505857571469537 0.1157297585294072
0.6695318360577788 0.3683647592709399
0.7835350740132898 0.1469518645115346
0.2616631141154079 0.4835752519628559
0.7773654337843571 0.9286206020397324
0.7873407634634959 0.4436970082421686
0.9028494854553596 0.8652519020605888
0.5340969073760446 0.3711255794276938
0.6588470935540567 0.4931583575480061
0.6677758946566685 0.4143831740917338
0.601943386074886 0.4591992965199966
0.3908640237897014 0.6027036342262518
0.6051162675511449 0.9761225427913783
0.7309821492606914 0.8704763031274521
0.2759171355143331 0.1441415748122898
0.5924054868861304 0.8652175321330121
0.4554668943774484 0.9965306746710904
0.7316564483887005 0.5329012588114573
0.8771993095683316 0.0471465736055603
0.8368354046301093 0.1737755012451885
0.5956142712818384 0.6069147561325008
0.8757594804713772 0.7264875824017196
0.3919834325076867 0.3959524190026243
0.1292692151963649 0.106710473290596
0.9532944847446695 0.971273353986158
0.2740376543742967 0.2352708940722061
0.3138410016902318 0.0821941921293667
0.366481684735957 0.02851045260743724
0.9414830694533298 0.6737468889056498
0.4860362230367148 0.7887184105027801
0.7556081057134998 0.8467670576831754
0.07591763239459337 0.606466343093091
0.5947911065281288 0.03158137181639772
0.01464774892121207 0.8980338093033517
0.6730208998450411 0.8767646534545873
0.0691149802893067 0.9287246325582748
0.3328649942126378 0.6364707970246711
0.4193662373769401 0.4777943978702987
0.530504531214488 0.1659599599190653
0.155803687881192 0.02859450865461328
0.6626121056807315 0.8190644617719478
0.1634371041261294 0.4220080142336429
0.7223398241593526 0.7663894338070685
0.9297091453516045 0.2421913476627638
0.09039747080264987 0.4777560417391883
0.1134948922876961 0.606200888444886
0.3845134619793832 0.5200901175190957
0.393463612425576 0.2762980712978568
0.9459631515792466 0.5490262043326765
0.600529123714461 0.5699132616146139
0.9561031735859777 0.5513077039217515
0.2777681304319486 0.6092855226640789
0.932045930993984 0.2934210255363583
0.3936320428095395 0.7831534930492023
0.1468940872248232 0.8137271754418907
0.9880078706310282 0.2655611983443687
0.5733966690492501 0.4041223212983897
0.9761375351401007 0.09988133597901439
0.3897653963813426 0.9512679755815154
0.374138809483536 0.05534186180278129
0.158007621857702 0.1193987230238877
0.3870976250125334 0.8852201786462717
0.8552324995693509 0.2879608574636065
0.01693101721864741 0.3042853104918707
0.6190031934940979 0.8001393347794201
0.9339572541763685 0.02194539571715812
0.6713139014009932 0.2655083571092448
0.4812694111333125 0.9459421150443963
0.3342609181327127 0.5421435164845647
0.1177206929095045 0.8157540047929062
0.4369885299585874 0.2059664822079695
0.9702025619140475 0.3805640225814466
0.2473764494238426 0.077603639300419
0.6381400925894039 0.5774115467173662
0.512952871612291 0.4104625542023528
0.6296790546468642 0.6956191271558153
0.01415306427887073 0.2760086270352435
0.7611339118671769 0.7100718136208968
0.4292707101213727 0.1570080819618566
0.3849329841692736 0.7615297783266274
0.9146866400143984 0.6821965958680608
0.6515122884601682 0.2742918422667743
0.7000361419944423 0.8359151252078654
0.5068260329352158 0.1503016558754195
0.7279106576643886 0.1233631039017505
0.5475027434786115 0.06135440269934288
0.9516603229504371 0.6760870879590627
0.03263697165432735 0.894619802779492
0.9102512977222448 0.05397987388953138
0.5755968960964029 0.08653378666421715
0.06478402289879816 0.7412790846401403
0.1901856958651076 0.5089357976822378
0.7046428706334787 0.5263608251835595
0.4541955775028615 0.2512352170309914
0.4639270089939707 0.002789604571524951
0.1001638880029549 0.3609638570025029
0.3836587640653324 0.8238121885134604
0.6626071394107395 0.5303321406395225
0.9351516336590538 0.4175257141633289
0.6216451504765773 0.2883593494508327
0.6946918935085252 0.8942141040730828
0.9759123991375783 0.7916279997200759
0.5904486762989769 0.1370660045225472
0.6551989968945489 0.9402347160267568
0.669096811581682 0.05610626242522863
0.7819207538425618 0.5566943448961535
0.7985454624217329 0.3454723306822671
0.009962141822645038 0.6122631538820121
0.3005821605875724 0.09644009160661837
0.3554965394126941 0.730271900317752
0.6377253072850309 0.2303037265605208
0.7246865389513392 0.2400818007250785
0.002083264420347176 0.3900570611020821
0.9536622158101425 2.832567923643451e-06
0.8703612619208401 0.6475487480348469
0.6767429859359656 0.09939991561580809
0.4501336640201622 0.3376306639374799
0.835212649349831 0.222545092564218
0.7909665236619547 0.1738445366720679
0.8394804364960463 0.7476687117176641
0.5400771885359849 0.7175435818717717
0.9551333982987883 0.1165490012684048
0.6891738897561964 0.06302771444793377
0.1529688222572705 0.2494281715760069
0.5684892261229657 0.6399720728270738
0.7699680710845939 0.0387147940772259
0.9436808234784412 0.1346026750629224
0.3151102730705645 0.6223529684900379
0.7652587727891038 0.9889084215722566
0.1020624484699576 0.752549343958552
0.4803173803584876 0.0762819273002939
0.4131965424864892 0.2752803397702313
0.8511565601821822 0.2781447523788555
0.7180182992052239 0.1499539877336561
0.9687748812780099 0.309004754980786
0.3073247416459973 0.2817945448957671
0.5459100244387433 0.6999770956681077
0.2118948234887733 0.01134785937930964
0.4324458935393528 0.4505788998173477
0.3757918625893659 0.4758789449404076
0.2408642942980214 0.5141869921676193
0.1752433593618796 0.8554069430719374
0.4981267926575398 0.418449962811024
0.969630805923972 0.6860989577437279
0.5370814391577606 0.22336307178276
0.7233164161763757 0.3155559093848337
0.231300530250263 0.2362896758719852
0.8084178977410416 0.2992332912647942
0.5258990137872533 0.3993821043612054
0.4885086310993622 0.9621017012384885
0.9089216837107011 0.6412523560852109
0.3565114449341942 0.06770424471367996
0.6051084313255302 0.5417162252705146
0.07342132432021439 0.483787601033457
0.9388648873083586 0.1780233422627021
0.6740096357675196 0.3237563969482686
0.6614337013323449 0.1782839384168538
0.1015016080626557 0.7179433000203058
0.3633267433215541 0.2694666620449411
0.8273032636571812 0.1153549001937681
0.446510829525037 0.7656656067412182
0.5210471830557897 0.8193804951315756
0.6654053556803594 0.6156561543667645
0.8641394555288273 0.6570017039995782
0.791373738081447 0.5096811863493954
0.6354189560205812 0.1188497221563999
0.2678643454424621 0.1901926251535936
0.2334866371195316 0.6304881208827022
0.3599155266239605 0.7972506458572344
0.428739399253335 0.8001121399551715
0.8161867314071181 0.4863021364711263
0.652764509766995 0.1109233423488235
0.1717919368904818 0.7611783771189594
0.9229726978617794 0.8730771376775297
0.912311946695735 0.1959272832578347
0.551018960792404 0.3604677439634174
0.4353420993969706 0.1088051655892816
0.979858458518085 0.1161666429270776
0.4438238986583391 0.1982381230581634
0.04142461750757202 0.08392744681745627
0.6159397459781594 0.9769261849459944
0.3050895193392335 0.9146545032322861
0.9059302612014726 0.810345631102126
0.8660061649806761 0.08266709979409338
0.5161392971496974 0.2419332587442448
0.796029172231019 0.6673858351728303
0.7643678272336182 0.8298003582863278
0.7642339313566362 0.2301275153830501
0.4433467512758543 0.4498096943078467
0.00220466703827701 0.5429250127324567
0.427841387821182 0.3223968089785082
0.1781985508288241 0.6547460167647682
0.01012731117089378 0.5911233863670692
0.5404490615390182 0.1002635847984317
0.05368659157841166 0.9255464189174862
0.9358063943508328 0.611453801398519
0.2942264663333481 0.9504130638384656
0.320678963364073 0.9224333890753827
0.8204729037782252 0.8259755443504311
0.748406295673648 0.6963159745650406
0.4361555769374504 0.2438316612804024
0.9926348296094641 0.7177100749410694
0.5023996016467508 0.4922245373623802
0.9753831751371942 0.8950391861848358
0.2812558533606792 0.7087085567696951
0.8809829509815456 0.523000112398731
0.4381442841058359 0.6911449602273856
0.9206592234538966 0.2014511321976749
0.2429320119562292 0.04938455465081817
0.06995949553994425 0.9171722708323046
0.8816594730232914 0.3880761788615826
0.4713273924167477 0.8726143673095161
0.5580568542966945 0.8192118121100959
0.8219871767136381 0.1347083945239183
0.263225034642795 0.8698390116389652
0.4579814550605787 0.8851611264065912
0.06559921339759504 0.5180601979183318
0.4548958557531143 0.6671434998138515
0.7755623318443037 0.228833945074567
0.8140330322428156 0.4503032556748262
0.07303173152568405 0.4540586369033821
0.8963608345889719 0.3086129451769409
0.9749065662417398 0.5880448768039995
0.9540406825491432 0.3720995485760601
0.5972972292187553 0.2590155867453539
0.2398066951083236 0.7622241052853846
0.4765924096121978 0.1847293071468223
0.5184892196222628 0.534931522776908
0.8809707090205586 0.5818342711491251
0.2086796489443723 0.7310951892321633
0.7419635134864426 0.02607101944781914
0.7748094059991727 0.9732492095831744
0.491101028532812 0.3527837044762129
0.0854740510262721 0.06854534965922994
0.5300954728625515 0.7141323783462227
0.9524715241302065 0.3530904639597851
0.8042078090402534 0.4035706106865414
0.1492723639452355 0.6927650868708086
0.4460263656689092 0.3172106867296292
0.5148320841394951 0.8507024115327064
0.2182975376323241 0.1493839870135672
0.3517885705284378 0.2006145331264811
0.57925657879356 0.1925364458555237
0.8850290682439222 0.3324621378205161
0.650486309678308 0.3469257385652837
0.2719841651160978 0.965922738347229
0.62467450044234 0.8453619510276971
0.231447051363387 0.2534620790858836
0.1076702482384393 0.8789621916354109
0.513645606086882 0.3703955381165352
0.1281148232896053 0.7329440228565016
0.3631639814988851 0.9596047034810896
0.1459669715585052 0.513114736224179
0.4221790123279185 0.0406647396244471
0.1343761798850589 0.9078405388193536
0.6361631885136688 0.9417317033319781
0.08589336208547153 0.2781961299727211
0.9564046057540613 0.7025019106109793
0.4351798520785828 0.6589054881521191
0.6191725504158996 0.331028688521827
0.5164687299778817 0.06479172077000843
0.7110051475682307 0.939061435764785
0.3421676034591131 0.4190439114141515
0.5991605825366986 0.9255620727597805
0.7608775881755884 0.01221446747179127
0.1119636114066489 0.660314799723196
0.1248700858271453 0.4942550465485553
0.01626497272566543 0.1331807689052762
0.1322505683161797 0.3741087132522852
0.2086120142588851 0.7909034633669471
0.07613226177429171 0.6854579357967708
0.5279855042826627 0.8871127405859713
0.7671674421433418 0.5008281586310869
0.8441638132753405 0.6234949871130986
0.08390398575477583 0.09127165203660582
0.1206395789354184 0.7881867516434687
0.8669487602135599 0.8716773825955221
0.3428899357883723 0.112637738664662
0.6119660205193679 0.7919188117914253
0.3086032713123953 0.5177038793551524
0.4862264090998227 0.5373475772900967
0.5650586778295873 0.503069438160909
0.9232926965861359 0.3770190091251569
0.7991410824016562 0.4797347341538488
0.03497566782829219 0.3476105708097684
0.7293441745559708 0.9893121203726993
0.1878150564068096 0.4035643462085118
0.4658274565502722 0.6931085805099523
0.2004546746482314 0.2556369624589035
0.4894533657892443 0.03342819318114666
0.06277955695628194 0.01631314208349666
0.180189294678562 0.9889811135026048
0.15872304715504 0.6112040779226819
0.1680978878697336 0.9640407594402003
0.02609158732324616 0.668000265623284
0.4181413133573866 0.3411830200754369
0.912151238337404 0.8899021696065755
0.8898514890670646 0.4579571358610484
0.6435975979388128 0.7397990862020936
0.8560205409149567 0.9739764287820037
0.2256267568485681 0.7414255063054754
0.3550174081058814 0.6784127077845613
0.11470244107589 0.1404237057239307
0.05648981073301046 0.5311397376031978
0.6341530598175257 0.2621943280037194
0.483149438438555 0.1898313907849358
0.4232507419082492 0.05896694456029986
0.2301426378043793 0.131262218579949
0.9189162535411625 0.7715919416121836
0.5081208005952842 0.03805130029009938
0.8368962796672222 0.006150602636721274
0.2925623984969071 0.4556352324934669
0.339664831355566 0.2520906492099083
0.5130090074759658 0.7173750030133494
0.8906448636803309 0.00862185127581451
0.4756092567624035 0.1501006424110688
0.8672359001928724 0.8602533845943351
0.8903023807263422 0.2303891776091121
0.6470580005266019 0.9676100032566315
0.2183833905174969 0.276886726780698
0.733598006561709 0.4852803189607512
0.6001404822885303 0.1545386768820134
0.2382794453683113 0.9136360283250133
0.9097757475851335 0.5124079399022924
0.4210108832723062 0.4064703724075187
0.6367143832793309 0.05200496004014839
0.3089622007141473 0.6751594168545154
0.1690765905320947 0.3527595861036968
0.04716113224233542 0.5264590713843714
0.36599723385084 0.01638930157953414
0.7238900508983571 0.6669311789302571
0.1715138231704004 0.2856483412224881
0.8501835104187508 0.8725664738696447
0.9243970440829848 0.7318558827773624
0.3829644336865482 0.2166705755422383
0.01895194397915186 0.4345870776341367
0.5718433808585454 0.2400565670307045
0.7866462871927303 0.5934026513327659
0.243335602201888 0.8219809425688461
0.6124625204682852 0.136349587062014
0.8790667315153979 0.8236325921193739
0.7607115734700762 0.5587371905163941
0.140094918992748 0.2359359243266613
0.3904836133265412 0.8514667233896438
0.1641410012545187 0.7412183752106281
0.3604738313994202 0.6463477616720383
0.430600111533057 0.6173194190634094
0.2037172592220008 0.7038355912637041
0.7067021809653019 0.05061796822462631
0.9281669969303602 0.1221636773614318
0.164702368655877 0.7191799534356624
0.953660635950073 0.1057796011938985
0.1088948121711098 0.4086566213849477
0.5054163218176506 0.3052212350423125
0.7653488460623143 0.09182611765295472
0.9390539859350706 0.2111055409097473
0.7261545720962261 0.1769140473694848
0.7842530424327628 0.2498585233927697
0.9829660217898853 0.2862490636567194
0.1976034967327178 0.6451496022905852
0.1725733380032579 0.1564819072118871
0.6252474804972658 0.07061996829331169
0.956335399999986 0.6390962437459632
0.06685334698017475 0.3060483850408053
0.9732155745615899 0.6150835688462092
0.7782404012132516 0.5000823529357914
0.9279648194388198 0.7432142954020606
0.548906699798303 0.88479330706034
0.2601484471940322 0.2877117338699804
0.1513703879982952 0.2316912809080682
0.4905773106661813 0.07466432293577131
0.8118811551759487 0.7314019549106138
0.215891342576538 0.6778326705540356
0.6282206760915341 0.3684647382356011
0.1563793223821048 0.8581398050648756
0.01150256258978716 0.4268707701460616
0.7438881271712404 0.598584605564041
0.3250143271361073 0.8674006216858373
0.8891531989478605 0.213372441353044
0.3582549890434195 0.9130258528184988
0.2659232346722939 0.7899643093391897
0.3480280101625221 0.4779788463218881
0.03861776362109602 0.7316593789398743
0.07275555449773578 0.7977398675842016
0.09834223944555298 0.9301532205152152
0.753753456039913 0.1942941152147014
0.4380909393222193 0.6800044518196104
0.8436169672872891 0.2031277505844181
0.7758321286402823 0.6986032074823514
0.1718938105238525 0.544128007606467
0.1036787734029417 0.5796674695047785
0.9559708752843299 0.7707186362078488
0.6958470385262248 0.1056880498183584
0.2455227764601125 0.9764162992786959
0.837761900482034 0.6150046317292213
0.5776808530637663 0.2678467438432064
0.4777262937726348 0.2948515916858503
0.6742459979975655 0.2439986857702719
0.9191543758034715 0.3485974094089725
0.4266570465110809 0.4418812690827994
0.6909211490135816 0.3436975878532605
0.9761234281623898 0.5566716349883175
0.2206820110154367 0.6135158105551526
0.8948164589450136 0.6281275253455096
0.3536313640273126 0.01543382547015629
0.8262275017050951 0.7016028432006669
0.2052488103564547 0.9609576796934766
0.1752720256253662 0.1173858160311766
0.3641384368826592 0.4998659093940733
0.4760053530513587 0.7407390786226362
0.1906179309458651 0.4625742054392222
0.0819594436730188 0.4000259025030733
0.1426107638983041 0.9923466597589015
0.7290761245321469 0.1348699046806425
0.01372610508455342 0.3444857940212659
0.479675368141164 0.7041550378262397
0.7293233928753592 0.7287230521111879
0.3409956215067925 0.7036456638503517
0.9137359077841947 0.5699118026160594
0.9486432649289062 0.7793543981058245
0.4090457813443832 0.2859823112626681
0.5996466420814344 0.8863796296785456
0.7021294155191468 0.09757906740214745
0.5352586307736923 0.1563789504807335
0.9498294627360993 0.4293973790612541
0.4928942893209963 0.3759337317491391
0.02296492440270766 0.03625585005606258
0.4652047561724225 0.9335400915810572
0.9753448450349088 0.6370721183442489
0.05286474415396696 0.2756055403848048
0.7583864050376469 0.6920870740709127
0.937920216362834 0.2345595634108485
0.7435092720670731 0.3807863403683875
0.2053286588784776 0.6249341947721968
0.2103406872614042 0.2373406673396194
0.529887611786376 0.9234840766126498
0.3049611226969041 0.7602762795810746
0.1611864259812915 0.9908218848284918
0.9312342763851267 0.3318511868278902
0.3905930286181883 0.7373624589633621
0.6759651233524426 0.8449926421418815
0.6516614931577115 0.7937048283649413
0.302765455865142 0.3349783583856009
0.002920574085631484 0.2407316146275412
0.9640626738481064 0.8282739488112494
0.5850715515959518 0.8167601106597712
0.3916827313561891 0.2664110242849438
0.09003021393704594 0.8659305068236789
0.9653443778415797 0.9402092240284274
0.001786553985008685 0.9333902338619822
0.8568267939502638 0.6387440107904351
0.4668050070363835 0.05344395830434386
0.02406583593066771 0.3837165640545929
0.5489094329242205 0.8658818176669268
0.4790497295775165 0.5758685586418434
0.7921152640481182 0.8292849672416353
0.5786519191673035 0.3582054824935758
0.05353462927401316 0.7222607012108819
0.1745231044060508 0.2019617714472144
0.8627942080290307 0.4723475091641676
0.3314011276559654 0.9788437264061847
0.9645749540833524 0.205734891939049
0.4500945207655061 0.1628389090966333
0.3668273509308747 0.5263354890263108
0.7721520848900177 0.2685188233616813
0.523003420579588 0.4094325000836107
0.4880662367296514 0.602587678934463
0.1129850893063578 0.2714358607258964
0.6984869572073525 0.2646361166460836
0.5446685717480374 0.4729064238057774
0.2181499879078609 0.6390028267431266
0.8466954657629789 0.946416510495623
0.5700844082371667 0.9654578663841429
0.2668242923676307 0.8595344097858243
0.04634052628520367 0.787548965643745
0.9424548371560729 0.2667489360818906
0.6683250720211156 0.8599484752124905
0.1785995170628506 0.4453284212760756
0.6082564275980803 0.4683772533744671
0.4885889472575043 0.2911133594798029
0.7561952495322959 0.07490655865989222
0.8850867198570708 0.1946339467815339
0.6972492473589224 0.7308133974505044
0.7607220161887572 0.68199371455533
0.4302570048331841 0.04928926714315397
0.4277837584948392 0.9882983807080237
0.4136432535362333 0.8803895505536976
0.988426409021561 0.9823116341317232
0.2376550578260652 0.9034472409137421
0.2556587259316752 0.4485725650522114
0.5230277890981507 0.7909040974055744
0.9853756889621476 0.335187062080353
0.186518202246531 0.1015131447131627
0.5193648935459936 0.1849537467754655
0.9099625261635198 0.8310641733268713
0.5585991639456893 0.9026580841575109
0.7202201386751242 0.9628094688879012
0.5360311422836834 0.294182195425845
0.6995999107398987 0.6347897038578589
0.6689067431084408 0.2869937496410159
0.3858033380561486 0.5000475506944513
0.2239665307592091 0.777040669033688
0.5454102032575645 0.913614277334333
0.1850219468286387 0.7016235776809349
0.4260054999442596 0.4962930410309235
0.1636458048926436 0.577773779254817
0.3486369871892772 0.7110237068010699
0.7272118236624967 0.1557914247699937
0.8867277300100511 0.7669233990413278
0.6637793125193121 0.0851337149198152
0.7445755431096313 0.7973690628079304
0.5437287842008072 0.2412943295861153
0.6964788160232401 0.6555422962592726
0.9764115181523718 0.7451636464650604
0.7242900013608168 0.2941650020678303
0.6580802039279752 0.5401565501271539
0.8146241448027937 0.2534661580203487
0.4063622539126905 0.9436530468811821
0.5099459900353801 0.0111408321067534
0.6714909030354742 0.162358813915383
0.738539981734795 0.1076616725018218
0.786709331315772 0.05039430114387655
0.1299932827719233 0.6911786848499022
0.7524545576885506 0.3517980763102003
0.7383503218155817 0.1189853344277014
0.2536965422907294 0.3365726398705539
0.2311401934630317 0.1126442293698697
0.494115942867658 0.06414080481334471
0.7169385467252001 0.05507105281105971
0.6788260159866117 0.8851988329652839
0.8566090465090136 0.3064639594254616
0.9243195638457025 0.0711342514601656
0.01548435985360018 0.766700430240092
0.3265737482703333 0.4061405917172112
0.5298563723153877 0.7728393753582388
0.9987095428521091 0.9787952913155424
0.9013289497729488 0.1702537714793314
0.6757966252043094 0.5008635457744373
0.6930194686482261 0.9923633992873708
0.5150347374535043 0.6057579863714488
0.03833797249379293 0.5637118817529908
0.7900388042525099 0.5373853537456137
0.1793151142359851 0.3532379155815429
0.9677172571867595 0.09259583999894128
0.2539559871365418 0.5784941544540908
0.0734533854398772 0.6587451126213391
0.6836396039406692 0.5285089815787893
0.5523333643721028 0.6013123950229888
0.2917598017861755 0.5269681432328996
0.7151643628530326 0.5251833902355685
0.7239822313340049 0.8534381086939633
0.6330512950719176 0.7419648393182133
0.9150433558876685 0.1026201273751493
0.7267350076350202 0.8092870273197682
0.3870827499617175 0.6574306895730048
0.6742015958538811 0.9719508105870082
0.7237375306687969 0.3048576952443395
0.003559872919190822 0.7846358386617769
0.6470696050884019 0.8877167750279146
0.8474893270995817 0.814503966653227
0.2229331932413686 0.4999078547778429
0.4490895297645824 0.3760652924078476
0.4026669778721772 0.06033082945251818
0.09826585456609055 0.8948263370086811
0.7335586228758282 0.2249916043394857
0.9266445426308233 0.6356857684543223
0.7544018376202797 0.5498214174215467
0.01587343671470652 0.1779030372425252
0.4535718719672252 0.30890835704261
0.0512070559942244 0.7970609504715161
0.6015844203420626 0.5243691560551619
0.2329690525621019 0.03114425538897079
0.6950616704867663 0.4316750294486957
0.3233623403225931 0.6996322377695933
0.6021603829232297 0.1931179293689895
0.5657655843263367 0.3960821876229854
0.2033573051254477 0.3307512247507723
0.1701914879234942 0.390449985849931
0.5033554797200047 0.2554069572507674
0.8573868146655723 0.7278909401755178
0.9850438217408929 0.4591809737915246
0.4667632064401279 0.1050486711044097
0.7621779094010147 0.368581488302221
0.7040211947566716 0.6026912551375309
0.1813395870876987 0.4823416433223953
0.7521776449649332 0.7285339290783651
0.2641067696244553 0.3654888233353617
0.9381850602988422 0.943112240664821
0.03569320723787187 0.4864882502166161
0.3533133336633362 0.3221544234135101
0.5863351857277421 0.08488389345115234
0.8500212212284363 0.4842148419230115
0.1261235444128679 0.4766478257095482
0.1023238842799948 0.1022399042469937
0.01105038086268822 0.7566085926147826
0.5071906840273379 0.5034706869867923
0.133377801737567 0.2002463728843631
0.1560655118095818 0.7358492872704815
0.42383865373262 0.7047174754381403
0.8680260952931874 0.3704373186725083
0.7384233459885462 0.9723650948413695
0.9666863123927059 0.9588862256802568
0.2484755947518489 0.6219909745920703
0.5175719184098936 0.2910075027730728
0.51890528464302 0.4781010846088412
0.9288286491653143 0.8362850952223863
0.2357124715434235 0.4483893766517487
0.7480552646405746 0.9559727703684003
0.8891242974471099 0.668358613317508
0.2876529855675308 0.9104232974917112
0.6323834939328453 0.1929290435104658
0.1879652554111355 0.7844478665983332
0.9412314565129062 0.256072927725854
0.002855388841985403 0.736205030702461
0.6762521013514872 0.5670257329725912
0.07597256589105088 0.6276094373846305
0.4342282234473026 0.9000036849663285
0.5319835774011714 0.1197586844274611
0.5038091856215505 0.7160106247932526
0.3206852558252576 0.7099396627848941
0.4945681871621152 0.5177571980718152
0.2191939078687826 0.7567737616328046
0.06447254218275369 0.2607145698680643
0.2731017612887826 0.6623400749136023
0.9110503917557279 0.1290299828969135
0.2612115257704572 0.4575433022242921
0.4583199358523701 0.9754984542600025
0.7801446241413079 0.35634397381293
0.6967260738854612 0.5656541393017974
0.3928356289293211 0.8301292164280545
0.2021196401069748 0.7143841673831558
0.9832441914214172 0.4242790243506607
0.6555501528538797 0.6298054349215861
0.2098870541992263 0.4428700821221824
0.06421477500026282 0.0386806221225383
0.1511624099784952 0.4357234082448388
0.2945058768665444 0.3292020498868725
0.8684386554030979 0.0539964601083297
0.4115310264286885 0.9345296197290937
0.7984855707171614 0.7818594040052326
0.3617659776380914 0.8669130197431101
0.8573481159463529 0.4003412729104458
0.6473774118990724 0.9784636410309563
0.965539928310752 0.4383387073141419
0.3252158109002265 0.1085743587956846
0.5701092635209357 0.7542749917317961
0.5650563703689103 0.2932662924535235
0.7725984018986067 0.8237139362278972
0.5078798594844021 0.3918985469341248
0.7926441666242605 0.5555164271058176
0.9689515600157229 0.3442107477628383
0.600415732275759 0.6866100823532455
0.48035312117767 0.7507841276579692
0.07571448093762437 0.5852348191797416
0.7246157449671216 0.03872843465160184
0.7421264157678795 0.8850916345529417
0.3738795190969734 0.7610606470136115
0.8839075418558302 0.9156760517382619
0.1325086985081808 0.3539712117553924
0.5502727705184236 0.3819957077440748
0.79190309926566 0.9861929964878825
0.2604654770794267 0.9371573856422248
0.9491551449983034 0.1245773948995626
0.1315239095632849 0.6702939743806626
0.1314673576758699 0.9770646186387563
0.1071202687184653 0.1589008948766919
0.8530430503569439 0.2302833551547275
0.1116755535027389 0.05004778288851883
0.319085991448929 0.4647385277009245
0.1068215978870923 0.2797178609890342
0.2802717064652573 0.06042621157727576
0.4233418778124838 0.8761043189589629
0.2205910576484525 0.2367463974185012
0.8457170444318567 0.3467107616603031
0.3474802593634642 0.3127635464559542
0.8724576454270263 0.1307792003934231
0.03783147984551691 0.3106006998642058
0.143838228934355 0.7662477587393622
0.01861369942943798 0.2550819234360142
0.7138184554729571 0.739452141073757
0.2192554906206976 0.91562567242577
0.04286817647168426 0.1892234833891632
0.711081366244687 0.979990907425206
0.3076190924032892 0.4069967092001715
0.6713068176560472 0.5752047676319462
0.5927530493930645 0.784674070339582
0.8785766506114765 0.3983986645448589
0.7891130800089942 0.2601521611804074
0.989753574993499 0.8587497762788462
0.09858956077402331 0.4127380817456996
0.7925031210542164 0.2895743611292076
0.2285018545847448 0.003460764653491922
0.4988215695260199 0.3451817680902726
0.1799755885493967 0.3158463562415584
0.1296939793549534 0.4018157238901641
0.03873932896200684 0.8532097566419869
0.5825886011196798 0.224362523069908
0.1448458195143045 0.9233116116768803
0.4023728173715264 0.6282908296218366
0.9937078022317939 0.6999026395664778
0.138382772927425 0.7467839003627627
0.3415299114876419 0.3026964723455071
0.7318164257775442 0.331932674963016
0.06705833681092144 0.6513391058080539
0.8713376205182045 0.7537492621473562
0.925981191461495 0.9956808439383039
0.8127580562418464 0.8069855982759199
0.3675135493286288 0.2103926108877898
0.7435530284868682 0.2303308666875015
0.2913218899226238 0.1540417787745038
0.2818396509016664 0.3879807080223459
0.1896795974294108 0.06150441707447668
0.9997888152971682 0.5329597691854567
0.8515701863301472 0.2589620285902304
0.8869632240262253 0.4906227276904171
0.646653449708398 0.8317029803688032
0.6685351694737789 0.205840194953147
0.04237602891772962 0.2944115836112676
0.2006842580415209 0.479211774950393
0.5732906626649958 0.7965586220078574
0.9389513934359501 0.4905762722433734
0.5596522175598654 0.9627383684758496
0.5189066038707809 0.4996971088364426
0.3524837064344932 0.9043035154061415
0.4679425843363853 0.7680572059789691
0.4620899513978621 0.7110125739780664
0.07180938166659161 0.09089742862667091
0.3507076184611104 0.08412435290898204
0.5438666025606238 0.8949966252039528
0.2271500763450464 0.464669710410115
0.1025755186606131 0.5366746512188388
0.2907057591785351 0.2074124989141226
0.1958663140176288 0.002998043526466277
0.7044836311171802 0.8514018873913245
0.551584268388574 0.5727945129633601
0.3431677200470071 0.6329928023418507
0.199055179979744 0.6168573012795425
0.2029505549917779 0.9394803986778448
0.4437591092877741 0.4882151316100408
0.2455672744132942 0.3877784030064121
0.5849105647032191 0.9025649075019387
0.9929951089299788 0.5692142265478504
0.7733621271857807 0.2481825442549058
0.5035306683622737 0.7821369321323522
0.27065096898103 0.9059656041465173
0.03158376335541773 0.9932514931574067
0.4568768647607276 0.05732300888939743
0.08606441398194131 0.986582733332212
0.6019938936306878 0.298035624051464
0.6849016916967573 0.2282757666410553
0.2105283434790521 0.9221917577632194
0.1511730457505724 0.3170402514228888
0.5841000530466205 0.04960473073105096
0.2086384497823708 0.9008877670245566
0.329638182273026 0.2003203943392795
0.4369006367582575 0.4030305703805811
0.8959244066285911 0.1053081864027158
0.02957157573607203 0.9344986836150144
0.8483476248143074 0.4943795843084237
0.6396352974847094 0.7500259956998903
0.05690281580014767 0.5745935962705375
0.4166609814917694 0.5928270384545191
0.7651602845870014 0.4002143429139253
0.4796394408074302 0.9563143490721216
0.1998068745854696 0.4061784543736267
0.8088497000747963 0.2341751319160791
0.4405201845600608 0.9632428416999811
0.185252086961421 0.5302640419988947
0.1077520955508686 0.5014208237301602
0.3257042966592908 0.9125440709164173
0.652844726887548 0.2636587508066005
0.9072294745726525 0.4708308561181921
0.4626974432695198 0.9168911545180906
0.9969978854024331 0.4732056741078742
0.3894310866557698 0.7724939197551284
0.4985164695415134 0.2095351545593408
0.2280855671009795 0.4767552489576464
0.2091566089478658 0.04893410029448917
0.3628744347591395 0.5549226815932181
0.4824860895287125 0.2261906921933967
0.2095157259338151 0.3616950074123496
0.5594663027942743 0.7725940448741599
0.7932665845500151 0.6489931720669372
0.3721142042809225 0.5950206311013355
0.4514804196686243 0.4137873556594528
0.2915165768830984 0.663872536304843
0.0734232676995453 0.2319667572126594
0.8010356557367441 0.9118738755346109
0.08271309714101509 0.6762747729814976
0.2701845611705265 0.8773381081346406
0.510541070324766 0.817801432657969
0.7874535956940094 0.5191120775058944
0.479088719999238 0.1226887062008506
0.4102369583049446 0.8416958904228224
0.9278386841896507 0.01358448790814188
0.5420677960387698 0.7864523747040136
0.6223643052601586 0.3511182424271648
0.07137880763829244 0.8166919099002748
0.9914097390758873 0.4322185810864366
0.1362871647459905 0.8111819371788382
0.976901320937726 0.6685200579338854
0.3268150712073062 0.5617917502476107
0.02504036305059036 0.1365630181357141
0.4366062645774462 0.6001069501841888
0.4896693922193722 0.1223415175539414
0.8088669218668992 0.009424927300269044
0.7802606207136825 0.3350894175509437
0.8259222395431324 0.3537155755858248
0.9322016379032524 0.1613117267346407
0.1264293649219872 0.2203559180255283
0.03603430361740631 0.3839003255450552
0.2462307429317181 0.3768515787499156
0.6702038585977981 0.1069245426636297
0.5486194375671388 0.6722099599069521
0.6539976323475986 0.1405636123944894
0.953251656525824 0.827512221074288
0.8289567180401771 0.5406751239935765
0.07717773124434735 0.8266373302562426
0.5057760515685151 0.2451487407923508
0.4862252435715056 0.3313516273335654
0.8593277232694765 0.6834018263006728
0.7744808466023099 0.08679305207042792
0.6342521710864109 0.1603225714186833
0.1188192970389683 0.7178655405799128
0.285277736115205 0.6363935956398798
0.2726954608859152 0.3925500703323508
0.5851867549334157 0.4508311396409722
0.7570132291800719 0.5208209368775765
0.7867852991770561 0.2311440245243574
0.8352923513180112 0.801047906954233
0.1081074300322864 0.01750081036187289
0.8809741917564942 0.451247006670765
0.8140999635258132 0.05709145118563101
0.6556569433655912 0.005423761403695478
0.7561421452571874 0.1300226947897002
0.7014629955707938 0.9535398243413349
0.78959083321625 0.4147794893193349
0.2317465703908919 0.6120337409245572
0.01888178001571788 0.02773774281436766
0.9649131917569558 0.283396548355491
0.5428533387304529 0.9698275721329483
0.01227590718128895 0.1989475118805462
0.6297192335101729 0.3370088291975742
0.3096812056976672 0.7789024723922637
0.6602066765367859 0.6489394665320789
0.7733792210546928 0.1628122666387691
0.698573631071551 0.1693553099864097
0.1995814630887801 0.3587567879016337
0.5706633124260337 0.7274989182464082
0.961352087324899 0.4757792266193103
0.04517295115731361 0.1666527820991479
0.8033170504432834 0.4513681373833395
0.4285345689315355 0.7721821399370755
0.9109938345180154 0.9641772177974699
0.3984875114939992 0.6937467388985132
0.5434895594856237 0.6895632133498096
0.5362995252769364 0.5617738463924576
0.2791428248293548 0.2082642882121948
0.7522337381632729 0.04087537971945393
0.493568762973962 0.4530991672014846
0.2197311443588769 0.2178162127344777
0.7198229174966605 0.08649640803190953
0.6851345068978031 0.5475405971238398
0.2444139131419216 0.4839986325576506
0.2616853733262663 0.1168422987374939
0.4091215896261308 0.4524286461816999
0.30728282817003 0.8658944522966924
0.9818133648226467 0.6080838520639346
0.789362189406882 0.6871446145650462
0.6588125040739289 0.3662929752717145
0.1316599735399026 0.6385529385884617
0.2346283637528624 0.6812036484612266
0.07912730337120724 0.003766520881541812
0.7030248847384178 0.8731914039543015
0.868150348056858 0.09310290048838116
0.09631941598640131 0.2785633894207998
0.64592773114185 0.9460920170332943
0.620706449476051 0.9679154439446011
0.9706638062291634 0.1204999223531745
0.04556158165195322 0.4877261883410465
0.03883517628804255 0.3202488321821627
0.01172851182901851 0.679009110971414
0.1384049784089186 0.5410561502318127
0.005924139891480776 0.447545788962905
0.04250889216934623 0.9486054402237363
0.1302528873468426 0.9663789347380362
0.7520735452638964 0.6543737107047437
0.987452668423357 0.661983946207389
0.1310181446726069 0.7909694189377409
0.08705248858508562 0.3248293105015149
0.4220222611888362 0.1941241703624682
0.8615215562629847 0.1295390722860925
0.3335557249406491 0.4346113430586113
0.3287693821269015 0.6677644212589813
0.02220986817084716 0.9990903862211374
0.08711190927945001 0.4672485531883507
0.5150920544969105 0.1116069975688121
0.7439260423447881 0.5507512159058768
0.1048490272092051 0.1360725077896937
0.1646430096448051 0.2938461781178335
0.4014826897204958 0.3906546085160872
0.6029206231409763 0.5983634083719608
0.7510638328459838 0.3309137228428767
0.08166099146486243 0.8706903200289625
0.07896543985373104 0.1851687167911736
0.3989941457213759 0.5467780886764194
0.9055966341610333 0.1884461568358004
0.6394419944010737 0.09994758680477739
0.6208200804183786 0.6924925865583968
0.1784576315632658 0.2771897587435335
0.06651803686093806 0.8792233287231852
0.2092896718560509 0.06832435305247732
0.03804096058717634 0.5423492617550003
0.1416326643569921 0.5996638085609706
0.1373119808943375 0.3318905989357073
0.3808564497893916 0.85654818059289
0.4008891645687789 0.509193733091477
0.01441054705820359 0.2938176284956918
0.5317881297473147 0.636943127140325
0.5852816092148461 0.6341391541505087
0.4140477648057103 0.5220403521540734
0.3981949092218431 0.1484895563252905
0.6934373971853397 0.003131613540010284
0.5521510371445544 0.4793350872871351
0.8274971921523278 0.4208630472665185
0.7404600395597373 0.4150588554158592
0.5197144723004363 0.6245913003281199
0.03535131390328324 0.4478612568309194
0.6590670570625698 0.2910174129257229
0.4448637874118342 0.8987247090079422
0.847278898223907 0.7123347324641668
0.8396127432766897 0.5864738474039477
0.2199395085740349 0.1111240037238573
0.9959549557398641 0.1129348340091011
0.01278590732027688 0.06255631800093578
0.0844473307064605 0.7041230262487709
0.9021544682624257 0.9476649916296992
0.717593336482868 0.6389008064798326
0.8921781681666969 0.3574527106393479
0.6791587865684132 0.538461438795922
0.5900461395799856 0.9698100562067602
0.8977080469192759 0.8183776723871501
0.6827781441308362 0.1232012283763182
0.7399591921558815 0.8565372445618751
0.1955709820026047 0.1345659733395522
0.8265868598757803 0.7724051600287336
0.923906809031623 0.5724405621986829
0.2846972065955647 0.06982047080572298
0.3799023624836815 0.3502904140532305
0.6751447062693741 0.01490822406401624
0.7744030306780824 0.1087530576596994
0.8851015075863649 0.3141356843702405
0.5701220957522204 0.5941148357595951
0.03561020017946867 0.7869834612472284
0.6435784334721388 0.7113234288326757
0.0552802713943988 0.8253004114478151
0.6459144328120056 0.9248078748619031
0.1104597828535689 0.7853697657598729
0.3745940867858807 0.6138079089194294
0.7129441923742603 0.3463620012953595
0.3665456955090167 0.7885430949004171
0.1068778913033504 0.9239819702371104
0.1700957331412334 0.8840477211743512
0.9860081708480349 0.8112910005153143
0.2621658885199059 0.5856269184569665
0.7910438266103731 0.6305361111979568
0.5300551380471257 0.1849624769273952
0.00690829050870948 0.4082779799507133
0.721032315109393 0.09639008536045787
0.4405412628101429 0.3346402411279771
0.9857809743134534 0.1874937991899202
0.6000528531289601 0.05957239523613748
0.3432320028682413 0.8671024121411673
0.8213533558319243 0.07343432546844
0.3643614973555282 0.04980254014847914
0.4233744072398993 0.0305839165600588
0.1263960895970375 0.01552418297681757
0.7568608689763314 0.8761557953100322
0.3366869536424328 0.9882801440994441
0.1934887003210609 0.8052624803908501
0.5927943145065382 0.8946821579422045
0.7567660450373448 0.9720575565395582
0.07330605367708909 0.1284234251676761
0.2001300581015135 0.2825831278192031
0.9361803177706818 0.9933245781484938
0.2549673927527866 0.8897532975376828
0.635887361787992 0.8856626278535301
0.9496598688280601 0.4923885102572786
0.1584168899934948 0.2401688328246701
0.0535443069235362 0.09670216082328824
0.2994496884187306 0.9970746742881986
0.1710687612690216 0.5564770639315788
0.9475921553414673 0.1942177555343028
0.06011990830705282 0.2056209311311841
0.1687398017738123 0.2585390447465987
0.8781112252725248 0.2157205522674022
0.9960288712150387 0.9507036462185398
0.1867703070119821 0.5994111465043606
0.9971771602123977 0.1739617881229494
0.810205751679542 0.6091930170389613
0.5303359759466233 0.6269184215200561
0.810379149246826 0.9772777663052369
0.8913391582546049 0.6087981692287813
0.1478421574181654 0.7503110512736512
0.174336614397966 0.3337229478193254
0.8334605463996224 0.3616380567787001
0.2616325180136235 0.8219553422796998
0.8703824111539098 0.4170959349833941
0.6111959458526612 0.2115625278075035
0.6951962942497608 0.2235223878128242
0.1157073953491382 0.2232534426181406
0.9654747981863699 0.5834477655260261
0.9248291617575398 0.7012239616338244
0.2480666204478341 0.2461344565604059
0.4901284457488382 0.4787404526611702
0.5500955608341798 0.5270170432205861
0.3883411505370292 0.00840478906703679
0.5898627113292534 0.5251134841098792
0.489139415302579 0.5081277078388489
0.05645056358925642 0.3248363595440937
0.6159118090123521 0.5791001282993127
0.6623166350197358 0.8780523155472809
0.8030015941337211 0.8319033330007635
0.6886132803545615 0.751530119798179
0.1471998899606367 0.1867108056795189
0.4005030908914317 0.4125027815675838
0.3856641551510479 0.9783360698736874
0.9327463476555518 0.8456706471247275
0.4481515367311815 0.2599208143302491
0.6048818553361687 0.8403600892386957
0.01452263285151626 0.6978967147563535
0.5212962787461043 0.3611198177937824
0.6467878341229651 0.9894907482946184
0.7894639218644172 0.01853113329303985
0.7459858266977097 0.5697054497300151
0.6724699851514183 0.8235731662467934
0.6438182236582229 0.1456766938596713
0.2709096878833964 0.6835428994586649
0.03424810087587859 0.1817356400965389
0.2599027831228887 0.5049711277884456
0.0391767367293249 0.2853394611398181
0.4879611527709849 0.1036202158425325
0.3089291379724644 0.3949431440567967
0.3130170870104653 0.3199310170593157
0.9357152460283971 0.6825736745347365
0.1672120163709012 0.6057161225459819
0.9393226121611888 0.9828522508483643
0.4991957223418226 0.287478867638308
0.4054150815571873 0.2317332885300952
0.3546798957637448 0.8298071468966118
0.2290640551319305 0.5503935071683569
0.4332707801550622 0.9175943615569241
0.2598005079400686 0.84309737857296
0.9148381317853067 0.04380898139344063
0.4347894082384499 0.09010191668691485
0.3388632449893487 0.1656893726470292
0.1267160213983366 0.9343936785837684
0.3623843295378538 0.2000930417182776
0.6664761854637556 0.2272515722115628
0.7135858411814634 0.693754190652126
0.01805811739448864 0.2165001304341093
0.174956961520504 0.7714046349705516
0.2821937601472653 0.8043002325244859
0.891709213559982 0.8364006979115537
0.7818354531863118 0.7547029537510003
0.00165245044131044 0.6303859876047373
0.4486234272724973 0.6934812298091896
0.956795417621963 0.2320394755828283
0.2093143455299654 0.1741593907873297
0.657023893214414 0.4746871012902734
0.5323180492505524 0.9900955840260056
0.3410587224495577 0.5154651632765301
0.1343090515463194 0.274310242278817
0.1871543160520215 0.8238096709838679
0.6179175996659526 0.2391547583285206
0.1010798863658423 0.7302329714433338
0.4108186183370239 0.560999883371079
0.9868797259831045 0.5198607188480713
0.5777069135255044 0.8382481722028422
0.2018729739590857 0.9287564901323401
0.5116925681261412 0.4472514699834339
0.8949226245204299 0.5478434064431791
0.2922115233560182 0.3501180631657648
0.2656584005394921 0.6461318633375674
0.4643626946076047 0.06515639238586182
0.704050388444474 0.4600246017082441
0.9434439895131356 0.538747776748733
0.2636484477689513 0.667328581952804
0.6355904418394237 0.4107054316575063
0.8195087546781257 0.3258196633890654
0.5663780283147811 0.4248404634571543
0.6768670843248528 0.04803290757167407
0.1638198875177207 0.9220921463658933
0.2847314243867687 0.5458398135476512
0.557815495353728 0.1919964689196288
0.7046190078686426 0.2283021722413845
0.042709634594367 0.8992581041410627
0.5268890736091405 0.3428729770146344
0.5792314000213863 0.07688270801576309
0.6207994249309525 0.4869510414035951
0.5452190782187063 0.2306691978220455
0.3691096453954867 0.1057866681601057
0.5119133069943946 0.14017730435041
0.3939958456209579 0.0765067842204923
0.7346772909010861 0.2454793727692608
0.2626634296950149 0.1810672942676749
0.3121441690197984 0.5068671853576233
0.3738043055541881 0.1345241869683453
0.6473189579481008 0.7295784366204757
0.2223471642656396 0.7057904482925179
0.4922761827541586 0.1899516990170654
0.9460210590096845 0.7384603431654966
0.09024533943343425 0.8557728735568575
0.04464641892911857 0.958828257376665
0.1978661783739292 0.5161544000942353
0.4838356945211721 0.3211441661989664
0.2087850098211601 0.3130980503760816
0.9817931602010777 0.5388270291300059
0.1678880153214195 0.8732048368810219
0.8255712014401582 0.401919039781818
0.8193977517918201 0.8735449669207993
0.4082627117369435 0.9863490133994995
0.8572299509602593 0.6643557520338809
0.8984230194208417 0.1809458255251797
0.2269361982435036 0.3083250821927865
0.8209404136564096 0.6540584212964456
0.0206842528407438 0.3249776197074955
0.8750703309217239 0.3505813747134409
0.9283284118886591 0.1828631503835931
0.3792108512753483 0.9508970326762552
0.5253723696217022 0.5153433330818969
0.3084012385984738 0.8236250046003031
0.838021225025536 0.9626117061556387
0.3200517444056726 0.4264634774085466
0.4907759006597903 0.6641837663257194
0.3245231016769244 0.1897104612386234
0.8355646850439805 0.4482268589452361
0.1560134060199804 0.2757658686847479
0.7287960712713649 0.9334826418630413
0.7220557836465327 0.875169092312612
0.7153122464258556 0.3568386641182169
0.9686643887969946 0.174286821462928
0.190299385698515 0.9031580995182907
0.1946405592396381 0.09464113537242408
0.7892373150223653 0.2120723295127916
0.5744736102079625 0.2028206536865399
0.7348314248182356 0.2674541855935104
0.3429460011463857 0.5970969255598094
0.532174248908902 0.3254220041143512
0.722750819502546 0.5528153244859482
0.3951270671046449 0.1656413515900866
0.8193823135368775 0.7401021185768029
0.7166720675815968 0.5899443912073664
0.5811474314615601 0.5954050588966696
0.5383857654984238 0.1285539064208237
0.6053570833396742 0.9075118461205054
0.949753585062251 0.9811911554313812
0.4614649576880896 0.5100549493072745
0.8937004406089287 0.868146714383033
0.2382315340113665 0.639780648223335
0.1817810397424648 0.425373458952852
0.7527882219218271 0.3840078081282641
0.5988681856881565 0.7260060609089997
0.6381433635336246 0.3105569333614565
0.2397114496488327 0.8528808401324235
0.9021874350681397 0.8388344016262871
0.9467747982978291 0.9633035140116046
0.2127775925141961 0.09103362692373844
0.182956719839116 0.2290218075036657
0.9922402641530566 0.3147346568686195
0.5058044846784925 0.9838740351197086
0.4607267823455547 0.5682061084752104
0.6692525991197754 0.3401496617809968
0.903826968241118 0.3743000517168806
0.5176569461972003 0.08323061032229502
0.6145877311211649 0.7095411153466855
0.1150104349803803 0.8058363669523102
0.5951251039220612 0.1456369153973434
0.4643833872353545 0.6718689016477641
0.3560136528282662 0.5250445163730582
0.4610218731962535 0.7766029754100567
0.3156239260928497 0.02529713251697986
0.5143228964729438 0.7373938657940843
0.7926058236774168 0.9751689414982542
0.4520529253177272 0.2798677642090941
0.1884150511854541 0.973905398454841
0.2504279750081143 0.5096952500783569
0.6854469100739544 0.8619701570909282
0.9645020580936142 0.8093877595617109
0.4343172499161447 0.4688216247802972
0.1353551585754136 0.475694539396785
0.4684242861383406 0.9712948685164524
0.1760201972613422 0.4736509405463006
0.9069962176126235 0.5346087035820484
0.774727145349163 0.8448442358586196
0.5204104192390916 0.5972662244592581
0.9525607382932471 0.6918543835254581
0.346996895283172 0.7501646367504771
0.5268877366561888 0.06366243017922817
0.9227846923163328 0.9269964595368311
0.3901522880855498 0.1908092544521762
0.04653474419268887 0.6659759807447618
0.1596860946985843 0.6778683677168128
0.6908506659887713 0.1415155890049341
0.6810217779716924 0.4439420443966929
0.2238046113844955 0.8155022344329554
0.9323512892165009 0.8913949701138644
0.1809261860826447 0.3719486904825611
0.5917915934788311 0.5059637425718072
0.5501997409009086 0.7209178204430043
0.3379105392990749 0.7974185999492185
0.04693452015091443 0.6458064881707725
0.9024484819691282 0.2535171327873508
0.7842935683628545 0.07127509645300169
0.2549696731506358 0.3060460921471117
0.6694808944730243 0.6861110871111551
0.8175276622426343 0.0260841248588733
0.2016184314872099 0.8472774068375003
0.617012260112439 0.8514068799575845
0.417754507475564 0.1164638275003777
0.8664547503299967 0.8830632704417598
0.8748957495522366 0.03752939787345223
0.3080332586044394 0.6852912658531334
0.8962998523272737 0.6962568758791136
0.1418251983996677 0.2474575959496194
0.3621650669701134 0.5446136559895161
0.4820467381930372 0.005453295053655228
0.04344961436818149 0.9100669126066845
0.3098692573648395 0.5546648428931752
0.8276950913785145 0.9370861632467515
0.3215078918372144 0.6504637289817032
0.2456091361660246 0.09613207110759794
0.4635631625869748 0.864740917568338
0.6453811404221617 0.2469847967063469
0.1936877627208748 0.1637385125353998
0.6721280318544287 0.1404058904457827
0.2379389608975119 0.7516167109518292
0.2695642513403155 0.5318181197501421
0.8278737077581833 0.0001965509499082385
0.6402942964067102 0.6386163118008008
0.3018901065432168 0.3001102480641008
0.4595733801136632 0.5785659760800893
0.6097677903090919 0.335705958056621
0.5315477016153713 0.006689934188848566
0.2673552853173475 0.7204794322216523
0.5548847979232627 0.08920138669342673
0.4416368227088874 0.8304771150266541
0.003914078499813808 0.717694609370358
0.2828895059541499 0.332866586915773
0.1683298646028736 0.4474809030210468
0.1071265198256816 0.1879563628270528
0.5066372399453396 0.4380410204811745
0.3580367285267046 0.931468839480259
0.6379520846745649 0.6280618768443513
0.4991930430646506 0.8360677390024495
0.9294944036330861 0.7724903587917024
0.1535651175869259 0.007359064177320063
0.03088239272413767 0.5041892623987427
0.6079311073347063 0.1270173610443666
0.002055023152407841 0.2022882782658836
0.4878013932800608 0.5558784052179756
0.06777496510399003 0.2513367930251059
0.03034274579460838 0.01422814591894436
0.9384272552948331 0.05938013361425806
0.5639194039263266 0.4526415505680888
0.2212803879508533 0.287345163374067
0.9442370933252555 0.3741711754308862
0.2275452530975228 0.3570908573595741
0.05848775585085341 0.7129439388460088
0.5670431863346779 0.8125446839903581
0.6633496857739725 0.6778099249746429
0.6088998233580378 0.3758980100500842
0.1601026395128626 0.5599601444371843
0.8064254097575572 0.4225283484240043
0.6374873842900584 0.7784129187732064
0.8355450267308333 0.163021122175477
0.3250297510149848 0.04235382029003796
0.9804461272506543 0.1590836222364789
0.3719763400594439 0.7419485128315738
0.9938846905692148 0.4220638470533646
0.2652412989243202 0.308555046426665
0.4577294721023882 0.422020567730893
0.3568929997800411 0.6676728915419312
0.5797732116577098 0.8822508283097679
0.6921544672759593 0.08442775610562747
0.3156059123035537 0.9693976480989603
0.7680767232100129 0.614570877949832
0.8126104842218556 0.4315101676044732
0.4033277285470838 0.6719318086881082
0.5391362719394994 0.3865980700787933
0.4902134376144806 0.2178878851168318
0.1155032943038558 0.2525557485518731
0.3180979998745065 0.2183056366531056
0.7943719958762311 0.4897446006301537
0.9399221863666261 0.7182932229287103
0.9253503807642097 0.4040444070024863
0.6614222765222229 0.7872323976917449
0.1178642085556067 0.9400932823101577
0.8744798297753552 0.2264887139559514
0.9663945448013573 0.2356915993000991
0.04917321617411382 0.3146255056841831
0.3729345220570269 0.4054439366819796
0.112843352126702 0.5741125069658258
0.7123941396245195 0.4401244991150005
0.5738787855599824 0.1146136036327137
0.5653564514592199 0.8555709481871353
0.1187232579669565 0.5373406950642493
0.3937845914717396 0.03401425971582039
0.4288000595099065 0.8451786303715308
0.154174463447203 0.8301474447546185
0.321349180947181 0.4747441860734271
0.2930448296850578 0.04304495430249042
0.05192731343997938 0.5089053308193686
0.2569162300256702 0.7959448679328956
0.3850906406327855 0.6680739112572698
0.9029002062928497 0.2917142219824378
0.03053490206188508 0.6579083453034434
0.716436156309877 0.7940278427218438
0.02140546254779795 0.4236499894988473
0.7089062998204028 0.8202199787003717
0.2287835540507837 0.9197244227931093
0.5538677653454288 0.8558707145079779
0.7932110255400486 0.1419272808962168
0.4349361801567933 0.7011387978712753
0.2839019910788749 0.2653006579188726
0.595002265982658 0.6658500440673037
0.6415794743896833 0.7977570579107673
0.1983770156153865 0.8261303094758408
0.7616930922015964 0.2207045060274339
0.1591232731172708 0.3111096453115655
0.9523318439515109 0.9271487988340595
0.2496841195640381 0.7155405145074885
0.8518700629318283 0.1839084351410068
0.3820884487073316 0.4116535120198715
0.8040918746249792 0.4698222511550399
0.4562487245867146 0.1061009723683718
0.3131997266996622 0.1362338479261575
0.1039348087642628 0.6777798123121795
0.06803199738594629 0.3629040824452282
0.7653294225178192 0.1248504888652512
0.3255154214449142 0.8457508915741179
0.1123584925969997 0.7561958764547865
0.5619144746270742 0.1453044544641516
0.2005393161478251 0.7251608069346044
0.01161283411597256 0.937185947203843
0.4940031471111847 0.1704664409591214
0.6801419984953274 0.3702112181968928
0.04967246222561909 0.8345475196447301
0.2383946791806441 0.1519757070039468
0.4214889675055783 0.8275343428287486
0.220914886033623 0.5864806844510899
0.9806500727005646 0.3627277170059622
0.733862279395347 0.2144765276984455
0.4089570793800593 0.4170102055163891
0.971700624702969 0.1426042111675115
0.2168316344532531 0.0746071239115705
0.86597565584503 0.8496321037578063
0.9791763915407278 0.8580598457909306
0.3645112032799393 0.8148833027149098
0.7045769833372793 0.4128482510664176
0.3566575552779104 0.05642336944983971
0.7010923240286129 0.9422061651029697
0.7800384332492862 0.7356971311171657
0.1623428987765212 0.9011650735702291
0.5146044799907794 0.1755253006438968
0.2980033348227771 0.5364134041384258
0.6736901588454681 0.9501135868461047
0.4547089907048572 0.3961509750480923
0.1254084008974989 0.7705416220910717
0.08366859726071224 0.1576103787686414
0.3418058520185943 0.2304214742151546
0.963855256927538 0.5043804495086016
0.3340763331704337 0.2702014988260443
0.5029010318052838 0.5447951106758808
0.1130101850765342 0.6386924745373578
0.6797239063777573 0.1792410734304766
0.09460772028530111 0.5957917778909702
0.2395121470129806 0.5458009200681703
0.5330876973478663 0.6479706016734894
0.8525206685724854 0.6037321242217143
0.9108981137217985 0.006748298813481546
0.745676216558712 0.5027846157819624
0.2710773886190878 0.8181868516460921
0.1580049973918067 0.9593810602883364
0.6964901470215733 0.04617159849106051
0.6402796259819604 0.2894664806015463
0.1303305932552574 0.4399536066808804
0.4748492660281014 0.8918961063083917
0.9383890658557136 0.663394549069028
0.3797031706870431 0.5091505451251604
0.7006725802007787 0.07764417809262394
0.3499630912269015 0.1498805691753923
0.9532730786037701 0.846475562588946
0.493259164366685 0.2703690924432816
0.01484326885572034 0.7172112324422922
0.06555143245500822 0.5272228860712607
0.3368880992005219 0.5617230959941863
0.5933753648097317 0.4785992557490722
0.7816891230956724 0.1908001835982565
0.1223043997097596 0.2914597804564379
0.4999015515062582 0.7056718919364767
0.6847567241650394 0.8395597980136176
0.3631627096518082 0.4102210524619724
0.5715978876353442 0.09633100475721669
0.281764069595234 0.4380393246331693
0.6491776650278112 0.03393214753618766
0.4939222293989897 0.6852992364069844
0.6699163404331123 0.6451337457800645
0.6955243512926498 0.5465816409127242
0.0773042095248999 0.3437521639976529
0.2369952527707699 0.07659557731050778
0.5008039787434885 0.8643974341611778
0.1403966574295551 0.844005923487113
0.793949349199094 0.5277804242621373
0.421899350550531 0.6239985335395128
0.1872620158878804 0.3456683099092288
0.1727605558445243 0.915945852085769
0.7510227652299517 0.4124793609136204
0.5005027633332613 0.9352875664391131
0.9015971191588463 0.6061903872963817
0.8835141802757808 0.9582041238906364
0.3890515621462495 0.5429178362787928
0.3361027091265831 0.7516979043908947
0.8381323989944136 0.420196174492485
0.5560823714392122 0.7032795402475398
0.863978472794287 0.3335435635091364
0.8339954451424884 0.8380138695681009
0.7765209492431725 0.9509527434168215
0.4146950892682112 0.7878438778766503
0.7887361002264847 0.9263218875666847
0.2652651658686435 0.2694081205340032
0.8463188419441748 0.04574684504668498
0.3292861872487537 0.2194254984754273
0.6713475935223312 0.5106965943082774
0.5729799989905249 0.976688124605449
0.6481953008109731 0.3928954623256274
0.5626447840183021 0.05043955765663377
0.5454080346461866 0.8345856592966857
0.6768769128838015 0.3041155473882133
0.124013348607295 0.9939437974028089
0.7583519293104587 0.9398786161329025
0.5623117855614339 0.3142491305378152
0.2789895956201309 0.6902442953544304
0.3155628984922587 0.9882694928977989
0.1596769566183807 0.6664186581011736
0.2213658493482685 0.5360311952333764
0.8251321803326148 0.5507145111922352
0.1181182200589078 0.1618212467328442
0.2295149732765267 0.1800522218408399
0.5074900793612972 0.9067383215596247
0.8100886032407342 0.1208496478034603
0.04152013234575234 0.05690190940526305
0.007864347681301365 0.9156328394915333
0.4047756287763613 0.5784702207165797
0.6356873958576654 0.8057590987120962
0.2885656293557614 0.5940217730125171
0.960409308236022 0.9794300548242102
0.7565261803351976 0.5686226691710536
0.350537359563078 0.4566535075834068
0.995601848641034 0.06854786660576669
0.7608433689797869 0.7749271262883194
0.2551340696968699 0.3708620679844768
0.1892534315099525 0.89244262017378
0.6362166340254609 0.429777913877394
0.1398526638434066 0.5679708625611632
0.1114942578311617 0.5298745212666098
0.9716513957392924 0.8851683432866441
0.6151094119035023 0.4303948003958206
0.4599760845287301 0.4741512421835348
0.518988460233103 0.9252513005489736
0.459512401511755 0.4399339201209339
0.5815773773241165 0.2354769099119266
0.7448923679723354 0.6266302594101612
0.6303228344283499 0.2942497689704217
0.1768399114719264 0.6016340951030767
0.1179110427547331 0.8635457706401727
0.3027822496990604 0.6482653491797766
0.3947720830561963 0.5747412509370513
0.1043863079567189 0.9848023163712083
0.899770262335636 0.6672194379333583
0.4571739709853274 0.182538750720901
0.1873410419013712 0.6708211086801331
0.8254097645944818 0.7844650591288777
0.2419187063148359 0.8751977286216759
0.4857024296289928 0.760742760089737
0.8722655263859196 0.6291318996345643
0.4580471438545435 0.7948180269738688
0.3794546569620545 0.9135582312808145
0.5826412641696971 0.789510403323416
0.9399677043549484 0.773376699442701
0.7429367520890696 0.03683537578054624
0.6808855350021978 0.8170960895576979
0.224166893400267 0.577065082679118
0.6140732429359036 0.08876885115477973
0.8146161274461725 0.6457689550685934
0.8684204701535628 0.7432901667475017
0.9987855974357714 0.8776766458218079
0.6553930037452228 0.2424493773732181
0.9424788659245261 0.1054890723005875
0.693489293536133 0.4612907365930977
0.6346207799310778 0.171376793737881
0.9378340975989865 0.5188600873118241
0.9539662437262697 0.7894585266652306
0.3456616913920082 0.8145428603950884
0.9454352391839378 0.6249402776430755
0.6233995496547882 0.6637371446306473
0.6133543806214669 0.5256573285510292
0.9822665024786364 0.2089932895429969
0.02001312639669927 0.7266350024939018
0.7335434527162882 0.3525530783490698
0.2978890080745455 0.5864992608030696
0.2679013731733274 0.3189261004854146
0.9213207789371738 0.2894555682153599
0.1698910985439505 0.7897444585079354
0.416702182700041 0.3050272794951656
0.1765510338568463 0.2200312441247525
0.6999124700774656 0.2538794923141135
0.4999712258654419 0.572986219059078
0.2776260963159862 0.01461682734236011
0.9141308244678891 0.1390389928291859
0.3798401725780922 0.003549274369871171
0.03419914568620688 0.1321315734838757
0.211624835869003 0.1575376128718289
0.5349851368490367 0.5805911720548932
0.4862075156100525 0.9836823932504164
0.9521983725800448 0.04754055484562437
0.2499528427229429 0.02271846520795405
0.8275281130244956 0.01096764451200896
0.8457045649099537 0.02314298635611923
0.802504253824381 0.9583033641087517
0.0569343695361705 0.2535103865364935
0.240149609095616 0.322021078566873
0.5699868772617395 0.3745442146123871
0.4619465247516433 0.9438805920351412
0.2420183175132326 0.6117230535387572
0.1297597870823726 0.50352252630332
0.4315031209814828 0.3813936251218025
0.2503215931989319 0.520261681307424
0.9421095703738845 0.4022567614164294
0.6758025159972767 0.6634551821167275
0.5418115820604209 0.05245091340801732
0.1408394912404909 0.6760688107472763
0.1098429447784977 0.445578737102314
0.8402624817189506 0.3917754944334096
0.6938248987581009 0.3269130141563226
0.7976376029954642 0.3945316727205151
0.8933356348394804 0.7576066246373609
0.1409711239963218 0.6221382743204199
0.5226481862971759 0.8782669934828841
0.7422894177663353 0.7471543092968098
0.21414339374133 0.6053731118556692
0.1792467396785064 0.1923761461488128
0.3109392657352809 0.09374442381287701
0.8297623605574761 0.5024427637016652
0.01043891185323014 0.08014274264942993
0.3320624493228236 0.7614461476469557
0.4003342847300273 0.2595105570103021
0.001847298487353575 0.8221073621211904
0.2116124456196428 0.1295862045147923
0.5943908920374623 0.3511362241292277
0.4825909028376125 0.9243792738914544
0.5737429951017688 0.3000653519958039
0.4663296969268463 0.3717298682642611
0.8717255204847953 0.7924733136587
0.7378850026933531 0.9119512460077551
0.05620087502214546 0.3445785428437686
0.7630108707639761 0.2001673460797793
0.38514865689107 0.08255214241284034
0.6136176806011419 0.3555769598986667
0.9773311941128293 0.1805382270317183
0.06698750885001452 0.8621248882556408
0.7608384001834746 0.4556679104501422
0.1608638798993744 0.1413560633033367
0.8210290144162943 0.6825585705208564
0.779989933018004 0.8886684575788641
0.8041092846212831 0.06181879478931269
0.0009642902386319475 0.6185548636744621
0.4346858671723603 0.7193511849214748
0.8670411447121682 0.2634685900340133
0.1982888861032207 0.2188335448583867
0.1147507769011072 0.1953734306110897
0.5237617938063508 0.09218700807917651
0.4555996906767977 0.8569275044967133
0.6495434915934263 0.6909719444139262
0.2085731100884005 0.7527281003272104
0.2259611865230406 0.9772606879726146
0.797362767074108 0.377651060101946
0.1204249981344631 0.3100596288050153
0.8902854598196124 0.5571529094211192
0.963931519170551 0.5431919431677295
0.8322226085984518 0.5304537317001377
0.3650013151345946 0.6149426474341151
0.9957261333326296 0.9004656366456524
0.749018363375333 0.9351029157431516
0.9693276092150493 0.8381809767277068
0.5259134824138085 0.5885090624563959
0.009739317719344678 0.9263957405574123
0.4175122219060254 0.7690690546795189
0.09355901517419936 0.2004696114067765
0.07505044621270525 0.06371520754086009
0.6265530231176275 0.9132109194532342
0.3927620673847178 0.6245262086000507
0.8837223743038258 0.9367694971592075
0.6189603488666371 0.6223526612083883
0.1469776488347426 0.1752446369278753
0.352995133627486 0.7596188889355706
0.1803915151726791 0.5521813139653685
0.4785845044537866 0.8809339258177398
0.2063580167824806 0.971825031731158
0.9054038728702983 0.2163160426180079
0.02145835506520237 0.336080017860181
0.09385783465283588 0.4884824538844489
0.5572653579307234 0.4444026317433349
0.7522037673338556 0.2782184055352651
0.5569708425217609 0.2171685301543462
0.6229960131140206 0.8186946388367085
0.4986568489207521 0.9570818603935586
0.1845141670211994 0.9415499393224614
0.1751894234863856 0.8093258075456532
0.1131501723394506 0.5848423845886946
0.7285443995478993 0.7168534021870453
0.9585942614818032 0.5617712491815922
0.6021821424551248 0.8232143700501797
0.2817073163354187 0.9328518937570367
0.2261108073117044 0.3467675991830229
0.3906773911146008 0.9141993396308508
0.9837692368358141 0.936151610737834
0.8300074060752066 0.8555328419758629
0.4949904340920501 0.1999856002716265
0.2168101790367246 0.3937302323630146
0.8794187121959687 0.4727966780319758
0.9475637004218009 0.2056683231150203
0.03245194117705948 0.8824624752775651
0.270055063213862 0.4892023267136912
0.7907312747832225 0.3854419000127307
0.05482487860516878 0.03400500269307959
0.2524036174766087 0.295571019961459
0.7809506291262683 0.7848415373660894
0.6381834222018324 0.9833450484280475
0.7108771444762889 0.6208657797920677
0.1538623177667967 0.4549826150348065
0.2695677941518335 0.060077967195409
0.6164004832930594 0.5593642223080051
0.479564734638021 0.7973754916459168
0.799944119536931 0.6857343461771169
0.21386090628143 0.2085662428452265
0.9029723935486036 0.3387740680471029
0.6908730188751508 0.4014760982415085
0.05593366903639403 0.4397719717739298
0.9060750608130612 0.54676992638958
0.1298453207382555 0.8486865265302082
0.3534018920764354 0.5954040576272518
0.3487343685910241 0.2940322478389272
0.398287785052451 0.6445832266802405
0.5123471972323043 0.6802237995302464
0.2862760417378474 0.6257559306539847
0.3930787962124075 0.05520841467437466
0.4315655192235792 0.8822638847886302
0.7287990930215527 0.08084770016349481
0.5834797559472281 0.5773919313083341
0.3631689537519984 0.8456901453302039
0.3196142351874037 0.7753542917213795
0.5434578295610046 0.006470103763747962
0.6092872174818922 0.4213716284932507
0.9091439096057469 0.6716035258731319
0.4723628473126111 0.3544107501208694
0.2824621736747375 0.7367978641509341
0.1036595477082677 0.316721887769735
0.7880854934263457 0.2796957007383033
0.1340568862124913 0.8865142107672542
0.6241524999583593 0.6050746477275283
0.8747002592875845 0.1695011609924304
0.4491901847766042 0.04995872536233418
0.5676845207080233 0.565963910259375
0.6155446637598508 0.162675842614676
0.9651306786051188 0.01861033347838363
0.8459236668720652 0.9144291799961491
0.5900793677235548 0.6839152834315504
0.2307471903605047 0.08534764928979655
0.5043738134997378 0.5630979975604422
0.77123650792511 0.4359973248892843
0.5728414922353482 0.1445051151177822
0.5662669956367531 0.004481598545517947
0.2574839168527485 0.2269147320122533
0.44648612318373 0.1803218732028558
0.8451347688933097 0.8413675421630997
0.4214806301132533 0.09988790225279873
0.9325650861212651 0.602776641046023
0.9280354534219991 0.9638798546581534
0.5086012938376043 0.9520067948570957
0.2988381253433975 0.5555356899970166
0.5356873332569747 0.8037105651128796
0.3796734973977043 0.3306526819592573
0.2275297010152514 0.4098383795291104
0.5832784927600718 0.01330575998473648
0.4358303633307556 0.4221790905342823
0.7629041917769263 0.5299492523151544
0.5785845120398944 0.7200599097592029
0.5315953204228296 0.3621994439778229
0.4072776622367443 0.008440653069591296
0.4684421541367876 0.8445984185779496
0.6680709061766438 0.905164031450775
0.8547567774699044 0.02872898287134025
0.05537088763893452 0.8810408735066199
0.9391230170895657 0.6512907689937805
0.807956044522344 0.5906700807513655
0.6112624113353422 0.004903047006752706
0.6948348069953922 0.7602571632481624
0.8855967082990993 0.7005154968877796
0.6487552639620977 0.2152332204908413
0.9277551913625736 0.2818013514984596
0.4041885008707484 0.4925670738635707
0.1557963148785589 0.4144591741368139
0.5279975952408711 0.7035457726121288
0.2940606030493145 0.642311717659874
0.3271802063927575 0.7923571878145794
0.3491873728308386 0.5336792925089322
0.8671489374631151 0.592775696813058
0.7136100176824112 0.3199422349446176
0.1509707075022847 0.3963105559007424
0.3766469696861952 0.08873355211757614
0.9620338983921219 0.1475785953073911
0.8099964724772835 0.3299306569722363
0.8418763881042719 0.6050301326870898
0.3428100736679259 0.8775099376911141
0.5415456351214182 0.9416022046366601
0.7712716398672765 0.781005498226201
0.9780184153052728 0.8768279968527671
0.1373725179639205 0.7269257979342109
0.3479244264874807 0.7691767310188999
0.4743854228955234 0.429298359510825
0.4366632447559133 0.5509758998620128
0.2618376387509639 0.1070585808067029
0.0346396528716142 0.805628627296192
0.2343665618221063 0.7803465456728884
0.6373852800293246 0.8335530446058972
0.2916515564323447 0.7069764172695071
0.8968498388325102 0.7738359529251151
0.8740271654412716 0.5545197745415451
0.446954724207596 0.4984328771731372
0.2439195347385456 0.03152447189225396
0.5165143349946797 0.7483084959737274
0.4132181137909898 0.8910371942511145
0.84496665161757 0.5166638819257861
0.6679379380404049 0.2975127652766968
0.9123804788835693 0.4175141082838677
0.230966704537902 0.5079741185679564
0.7007984744178133 0.9222420465571692
0.04121183162518384 0.008995583156688932
0.2207145663095196 0.6478853570188156
0.02510705112062034 0.4840041915421934
0.6563013740693924 0.5214056687302945
0.001070271688917853 0.6798919189809522
0.5486191581139628 0.6198715291916499
0.2473662398269032 0.5618812623191586
0.4860333964712876 0.1507431568727465
0.5194970715042374 0.7691697115040629
0.6286591168696199 0.8648607293452119
0.3845984657118461 0.960556390452421
0.6865539616687724 0.3007409968784829
0.5464238665359673 0.1744874459628256
0.3658796100292671 0.4801106897548492
0.07981318834712813 0.2876919068288206
0.09720217206164136 0.002030443937626515
0.3776885095591722 0.2087181507792092
0.7440607885405013 0.1990542202380353
0.4007742585560271 0.3129507107000323
0.969490501159543 0.3622615663640578
0.2791037744389534 0.5884027294416402
0.7232384313362431 0.02809849972851646
0.06083143133903657 0.8161181491794667
0.5160230169351494 0.5184462688463369
0.5778851386698931 0.4893779808190864
0.8470660105417687 0.07730069694796274
0.07532201047570253 0.5318017070363326
0.1664358462556299 0.1127741621224246
0.218055978584963 0.4813071760301509
0.9498655210989699 0.8837616104020555
0.7977146575168091 0.03503353517462784
0.9598970824392363 0.381355725215001
0.3099159190181775 0.7125197727204301
0.6902602928670727 0.1523337221664752
0.1194649191124991 0.3839925938147755
0.5814884043014784 0.2121869978448732
0.2543487048539438 0.7351869471467599
0.5790177945879006 0.2570954763056036
0.4123602893317476 0.07489481757944938
0.3424485073660149 0.4977559271669121
0.2137188583834322 0.8120592713544104
0.8567466125126091 0.7678510880049324
0.9154562514500746 0.2674534051874669
0.8921935674281715 0.2882624608820831
0.5707004422605253 0.1256960543333804
0.8554217019474424 0.9957635399278476
0.9674305116292461 0.2725116348430499
0.2681692700874791 0.0789786046124646
0.2318475109477497 0.06675238999655747
0.6139746879042285 0.1069908258592661
0.7154940177856017 0.2030566191814708
0.3868545677519136 0.5815329143655432
0.5783853018880655 0.7695049136794427
0.2944291068642951 0.2349343964420184
0.8650574104145957 0.2882379797482268
0.901487455697269 0.979755718863919
0.3510668701628268 0.4241910752893386
0.2071882018228627 0.02101627294141474
0.1231852832046142 0.8344071928411622
0.05137801881820779 0.1130838788577888
0.1447851093109446 0.870900758607236
0.9508796272674003 0.5976665741169004
0.3190338525122561 0.3789716897465402
0.9051622672636117 0.7810863977389307
0.2973469731287336 0.8804869938276803
0.1688310432705387 0.1348988128357323
0.3079314898788337 0.7896870286422745
0.9598443174463462 0.08479763466844116
0.1608342129972836 0.5882246808762464
0.3095143607916431 0.3838608471018564
0.4721367914477336 0.655053744764423
0.1682873563802197 0.8180861731748547
0.975239956821673 0.8103091248659037
0.5619708205998848 0.7561997585318898
0.3632798996805136 0.7602073886662969
0.004240260060014257 0.8949663030318681
0.06370060657510121 0.7037583227542931
0.8778153611529008 0.3044638022270347
0.2897438070460791 0.9598820673003676
0.4883261745398746 0.01559946968010398
0.4552038545125002 0.08658999595906185
0.08835085822614419 0.1133729065603056
0.7694568929798989 0.5860407202403585
0.8350775722935528 0.3090083685671502
0.4411597868847482 0.6208457192239483
0.602019513597057 0.7472236912742258
0.001854548719004388 0.5749831898678436
0.237203777022695 0.2450576160203268
0.07882711384151661 0.9124790268825435
0.9528867405371549 0.7594175726652519
0.3032790507088295 0.4366129269966496
0.6802602947517722 0.4910158812061665
0.9928143079895355 0.2443029539074452
0.6947209211889244 0.1234731176711046
0.1072040189736859 0.8139543081445325
0.6281640048380555 0.9358485554745386
0.7321532194619468 0.6837283954258638
0.8073436014538481 0.2055204677604606
0.2187929242707614 0.1988754376611929
0.8174931766282243 0.9399769820015906
0.05719317814263446 0.3811234032078258
0.1169196774582497 0.4155003400873448
0.3750048657855373 0.03410368277816279
0.9095124458060923 0.3302936473770586
0.4870097308086094 0.9075156610693585
0.2423823941585809 0.4935475323401028
0.7527067482069273 0.3198544625960456
0.4081192990431999 0.997422528403869
0.3982663286943793 0.4464738410846609
0.2134994478529141 0.8619825236967453
0.7252348479146598 0.3884295349635422
0.1637107710593257 0.1631000629749519
0.5720420278392063 0.5106959423549807
0.2619503562572513 0.966810684891841
0.8617028378515335 0.6732746343174316
0.5134353238627365 0.1575798443531102
0.001465104196491395 0.01795301159927863
0.0862959696459354 0.4275237579709418
0.5558587917212179 0.4709445408336855
0.8868467516042334 0.1439810240121972
0.7610017972309896 0.04384337429553951
0.5821216729791735 0.8279071809860851
0.378507866226294 0.7002528558229441
0.5610369124832609 0.9236194299006104
0.6784747420655628 0.4724500254377248
0.8248658117431903 0.8642578760701725
0.00234357544379927 0.9679627281853008
0.3903992883731277 0.2941060736274516
0.1219316908240005 0.5574147080848689
0.8118577536369636 0.4961499215512476
0.3549442423907432 0.616964660608288
0.001356156381811022 0.8409067321965839
0.1968965039493817 0.6662886814741854
0.03457777559414836 0.1008969335148008
0.7474517135489948 0.9774296459456222
0.2214208154266906 0.7667713074497482
0.9387283744859788 0.7462619088886914
0.1225197823349959 0.7600600996702694
0.7647795424456564 0.840951516455689
0.06971352002724816 0.5018034114272988
0.4838454895774409 0.713523166886051
0.7845508296962689 0.8385188449375861
0.3785633102372669 0.732453358641448
0.3419735838345406 0.9408768379475742
0.3127764421138941 0.643869515571916
0.1804943998140113 0.7450404129364075
0.2459103079105106 0.1898237073909756
0.005075999224736499 0.4656400315452204
0.6439682355770012 0.1560643703648642
0.5563805549474089 0.6651987987995809
0.2081531824187579 0.512686196938268
0.7432345783786262 0.4336751953267948
0.2184888718578518 0.8337570159637218
0.6596904790097639 0.4465457446263815
0.7342887567541522 0.2038890459359393
0.08115456870029095 0.2688254442179495
0.684465662271779 0.9133867536890503
0.4639038725263246 0.2314212027911018
0.1047835881205221 0.07881724802683997
0.4130910629027215 0.6307239209857021
0.4626114027817864 0.0139306511058735
0.6267912748458704 0.1452617355442549
0.6977674349799942 0.4512580954533339
0.1208198788190174 0.2426436066246517
0.09474101303237989 0.2975090999161283
0.1443485590176217 0.5317540335331626
0.6781998090591592 0.7528253639102463
0.6484844728378205 0.5596620215201318
0.4172760782229549 0.6499806119853428
0.5331276852127572 0.6863021752671037
0.6961630425223888 0.2967126065460065
0.05386495888185381 0.4611625838355167
0.4060961669759508 0.907187175375847
0.3402307689113592 0.6536370973347667
0.1279781786728287 0.8589805852521453
0.4721090813098115 0.644315394452729
0.02899614131099404 0.6325047440195268
0.9890525603945974 0.4810554159382296
0.3926036668852969 0.4898221208140126
0.7183266943691499 0.5626574527863374
0.8145453711974545 0.2714567596555051
0.2221786744831439 0.257522472238512
0.7141029086380741 0.329907705504772
0.5961731680828843 0.8756961016057688
0.9656603622687088 0.0638924920314916
0.7421157068267351 0.6790175083289018
0.3957678720160693 0.3654520895495063
0.7793266627945027 0.2121040727934784
0.6442486131374492 0.6471460202571112
0.02904678430433015 0.5462849230069565
0.8988833987231961 0.4643520645827649
0.4923874599485144 0.09393657343522624
0.5887768583842825 0.6447617760904329
0.8898999886666803 0.7485347141161544
0.3086772429260489 0.4641028263640372
0.5240924464857598 0.3091284537778053
0.5677814853402476 0.2720098518764072
0.8783968796471435 0.1500638703643684
0.1038746986153677 0.4908928362546768
0.4595138957741978 0.7484358800184782
0.5661732545395312 0.3436607479931598
0.003207013948552851 0.996774184340238
0.4178448190614314 0.3971080836056925
0.372917428125893 0.6821620963648544
0.2320377272204542 0.8083651648197879
0.3769663128599344 0.6608210236324166
0.6659187559360115 0.4552164003537365
0.7465245868689759 0.05852053120368467
0.650917832361552 0.4204904695945812
0.07652294364134431 0.6485969151303352
0.4442036786301962 0.3942457401639623
0.2780902309736059 0.3214333333525721
0.729257208705844 0.9783441755630974
0.2971737246284462 0.4097858422520465
0.697354591260178 0.7811754765165783
0.4442908302993159 0.01165204986512418
0.02999856581618442 0.327830122881385
0.1338496705344362 0.9984702353416518
0.2392945187584112 0.9352367395068223
0.6143512226611481 0.2715049374847181
0.5283483560245175 0.4834417419798578
0.6796454459892965 0.2722181056757336
0.5762544287317508 0.7474651701545434
0.323933459200592 0.4549965206994901
0.1276629333052456 0.18379578744671
0.9532373907752161 0.3150935840533894
0.9583812168975309 0.1788753283832663
0.6555738949010854 0.8363478346922747
0.4420763965589107 0.06926225158116978
0.4610938550639792 0.2212351729531908
0.8917520713502253 0.3396099670338871
0.2853195074325054 0.1811833959868661
0.3833678928140505 0.7176117008352298
0.216522676354492 0.3055151873365493
0.6481151643033818 0.4942214677642063
0.3109244979412684 0.739612808665189
0.8974587344042163 0.2709812386132973
0.1782196541041571 0.5219072385045942
0.6033855829558136 0.08923706632739292
0.4784212482195547 0.2414928237609683
0.01958134113664395 0.3935081985324022
0.3540956199690846 0.8404453414306353
0.4231579170450298 0.2210751685651707
0.03414733167072494 0.1216773073103007
0.883173840575767 0.9799033089416603
0.1360703124023849 0.1595388925838808
0.4040433507403712 0.5193251570139474
0.3132332017415386 0.1197837703558629
0.5138164733249346 0.2523198001850263
0.7057326250366339 0.2928078215552495
0.04184001900532225 0.7040316630882638
0.5867564429383334 0.3346448352513589
0.1642829929261785 0.08117316274431982
0.2278472011699176 0.4427831279250815
0.4685909309819823 0.5026019212240667
0.8934124339541555 0.900085286091586
0.2674076017015967 0.9762117219053092
0.4489018800098194 0.8885642309993683
0.2453980787598818 0.8968192730427914
0.3945990856843359 0.3748686628822386
0.7764334763986531 0.8996038774039544
0.7948342889620512 0.8108018654079219
0.1428099341193746 0.1429467073197479
0.03833554019198185 0.6065916253503918
0.03644315676575559 0.9652778724511387
0.8194404122650114 0.3928961034943709
0.01013435514737058 0.02335781728498928
0.4906093208207403 0.1604675097191719
0.08912890052108473 0.8875686899342773
0.05887500213969142 0.1426005278102384
0.7388056965191294 0.9507649116887652
0.04800224861764518 0.9803428786553822
0.9522506914082112 0.1525435722992886
0.1865297410805031 0.8712177761538427
0.8582725880586728 0.3720894163850379
0.453868343204289 0.595889472765931
0.9852744098499229 0.3883462788595389
0.4484811207497706 0.3270831285377273
0.2801280507216818 0.8252780301939772
0.7893150257049373 0.361652878738051
0.09455411376067062 0.6386667742140633
0.2224712574157497 0.03071997977604583
0.5349647284606989 0.4467059370311075
0.06104004173184799 0.005477117787060125
0.8826611038414065 0.4177585020544741
0.6217053913740318 0.04183167204429476
0.2437121322233467 0.9648657356296121
0.01564746638521345 0.1220743444008468
0.154194913195885 0.3849370248169937
0.01427126274074033 0.09075103409935874
0.4527922839994479 0.8296307496749127
0.4871969480631668 0.3980433178251107
0.4448931325988291 0.2713601879778095
0.7983058527815611 0.4612750921030946
0.7465006341980701 0.1459542476617675
0.8031637221260159 0.3089108975254851
0.3292574813259567 0.3637533293500194
0.7823168854387498 0.7962336009362784
0.7921293465972318 0.3080590196704741
0.9816096989993865 0.925900029186018
0.5822696299261017 0.7996227788415504
0.04758602399873397 0.5692069138538812
0.6999783206906011 0.904201036580264
0.831111874669212 0.06870536314834563
0.4833841457054833 0.8229862947501431
0.5254416069180373 0.5430513119181369
0.9094620904497144 0.4380556934141344
0.5536632166484921 0.6551431060706915
0.9726855424069748 0.7357206603422201
0.4635473592201457 0.133014622915783
0.04062256205446588 0.3741638057774409
0.8397138671082452 0.8899226887472713
0.8830396134559498 0.001108563366614881
0.12903501653943 0.9557085158895515
0.1871446654094742 0.4908762249794727
0.8293733790643896 0.439509856638768
0.08493780339960658 0.7599358035908589
0.0197013172072953 0.5855564482954395
0.1840748150071702 0.2478652409502181
0.373005975242472 0.8402239574811552
0.5610524220615355 0.8301086203263087
0.3139291245497405 0.1725681350702167
0.09883526623040488 0.3427659512923513
0.6913850844287994 0.627166841896009
0.3283892014484056 0.2874933126880054
0.3224572402887475 0.3043087340342674
0.2911720205137502 0.3823697009258305
0.2983490806220137 0.4630175060544995
0.004066805032522406 0.6989271813326231
0.7703641518767548 0.01747394095324027
0.01866052557630971 0.3549970444604774
0.2599065146722164 0.04126196249897041
0.8701176204494087 0.5644073298149324
0.07408751194961255 0.1561149209062106
0.166572533062345 0.3420170785103582
0.01284494152139358 0.5087732488338395
0.5385291312677394 0.08143301500493574
0.4222128032654547 0.9522808201032456
0.7931367103250918 0.6019820525373415
0.7078836004065804 0.3945067109383215
0.9265222622267132 0.8169229115878897
0.3794069263523951 0.5395016193965017
0.63336840392406 0.3849475846974343
0.192846018198728 0.3281854657133265
0.8365131652115838 0.6971923770403339
0.4467769680817918 0.9902736385510268
0.3139080960595184 0.5260593081328941
0.6871092552731746 0.2069190705462271
0.8795851851044439 0.2457886008342703
0.4964206380556733 0.7900928382838526
0.2045616382192338 0.4957400985947281
0.3133204446614659 0.2643362936451102
0.3379611125836132 0.02665578500301339
0.03118440379138362 0.279711468405471
0.5991134674248516 0.7756043891917822
0.3508431644762283 0.2259910354587362
0.5715580001339131 0.6502565448068949
0.02005662214760162 0.5747548547235575
0.8160784352603998 0.7686650961409859
0.9556097341638017 0.5799401641171986
0.4444744528849705 0.7374944963654575
0.4388102639600803 0.4595318022171653
0.6943804660877662 0.3536476816955394
0.06606128204191028 0.5586115928600941
0.2836047566963763 0.3035317449298353
0.03483791633705254 0.3653045494215522
0.03058305135407537 0.05552867325370672
0.1102696638406195 0.7010789696287939
0.4546342267267121 0.8118156334759551
0.780574710307632 0.8174155189447245
0.4776518307360397 0.8146786214606186
0.332138619983332 0.01703985464364213
0.980226535199433 0.7547118400730491
0.835168079150875 0.8817772792266582
0.083477588696004 0.3528305608883224
0.7079653818387255 0.1646774895764484
0.2279564334124887 0.4209095734136911
0.8456896883312464 0.3076255652510494
0.05409693068905925 0.3909984553290952
0.5274195015186014 0.2270274521953153
0.8296118854055541 0.1545817106241971
0.9374094126763656 0.6407505296661855
0.9156236317964883 0.09169488686920427
0.908295324145203 0.347951261956125
0.1941885198932811 0.03313131237215847
0.207102838801885 0.5967498431817689
0.2189872447868983 0.4485657377046136
0.3584678961350199 0.1709914298583451
0.4855959924078904 0.2650267713957394
0.0847892119988755 0.5692063537038801
0.5780116858308147 0.6135111732651908
0.4831070273748941 0.8976357128418093
0.04154369982001149 0.416176491109436
0.679471176884438 0.7727774494279215
0.753295088819337 0.3001858357683604
0.9242863553284385 0.1541417336408801
0.7211340160695412 0.5340480927505586
0.8169674280129163 0.664141374026163
0.8393731806175507 0.7729103090869646
0.4308117930793177 0.5682797262497715
0.1887280526203383 0.6185634373888012
0.4397458354396189 0.8013460765652448
0.0806086415438291 0.5043798440309614
0.7450906762275843 0.3683302343433868
0.7342694459984195 0.2783677163564942
0.4941254410769543 0.0512492994886861
0.9737905092653404 0.3175538659830937
0.9843297286653175 0.5624743824224196
0.3472257261679343 0.9881427198721183
0.2558327226006522 0.5680890430594981
0.06134250750548787 0.1796789108599827
0.9915505250522882 0.3631050302314164
0.1811583112081643 0.06826490087981044
0.5787217459079318 0.05861221596483562
0.04288858133396045 0.722328280149295
0.2026595902303554 0.534229543228781
0.1824794148394487 0.9202468671917223
0.7176961343192938 0.9314128481998607
0.7542845928782781 0.813724561567576
0.1215511870796708 0.9724041284532626
0.0560074681756934 0.8065706135536125
0.1040569431446985 0.6224909103034493
0.7233259883656424 0.6775326527522963
0.3591705070331494 0.4629256933353578
0.5016874717636838 0.2285733062380435
0.5909698240514036 0.3695516029961424
0.5894312233350819 0.04058505372328706
0.4326399822846616 0.1386288186819723
0.9386297773460124 0.4284151492131943
0.02865730630484667 0.1523957546349898
0.09041489095385376 0.4061892208592811
0.3592248526031362 0.08964887987608137
0.7271375713624398 0.4286639229998575
0.6193694182512259 0.5957978218155551
0.8145663270684951 0.2435288156195074
0.7107999544399585 0.7172489113665826
0.8661130238625373 0.7000152974982632
0.9918893735016555 0.5018263227593275
0.911583474443282 0.7122073766767136
0.2246941283804627 0.6850920283185989
0.1879169568964048 0.8817201202644085
0.2825305157314844 0.3659330894757288
0.3101472415450301 0.9232402740891443
0.6352509318558587 0.6760649667619893
0.0435712670733162 0.4053515525487389
0.8497175911038605 0.5350054369890989
0.1249996787284327 0.8914667107994239
0.7929029973142948 0.08784969107435137
0.08392896199671053 0.2302456446481875
0.03909449899535792 0.2101627810414743
0.5432121737303456 0.3108576133152028
0.5507003038962713 0.2587203928061997
0.7644312451041992 0.1572152323608297
