# Supplementary material for: Universal hidden order in amorphous cellular geometries
Source: Nat Commun. 2019 Feb 18;10:811. doi: 10.1038/s41467-019-08360-5 (PMC6379405; doi:10.1038/s41467-019-08360-5)
Supplement: Supplementary file 1 — Source Data [file 41467_2019_8360_MOESM1_ESM.zip › Configurations/2D-Final-configuration-derived-from-RSA-SphP-8.dat]

0.3328686630410918 0.7718370643364056
0.5355483609053705 0.2791469430799965
0.455684915854816 0.3229482493533956
0.8926504134368518 0.4022875237517101
0.1940339447947411 0.6944357640930078
0.8216794378779602 0.6928399323129502
0.062149083234611 0.9610481817794375
0.8365223515972068 0.1220078956137279
0.1754679235091237 0.1413375534782075
0.4293020911239983 0.1440431660221317
0.09337536117475646 0.4113745434822847
0.748495285418714 0.4240988527241756
0.9248830737718605 0.7226529413721522
0.9959865283774272 0.4620534894558337
0.7910928766534306 0.3694976968921341
0.5747232993706841 0.09402115805761901
0.1542001224814846 0.8160068007367759
0.8533777479177033 0.4426467122827335
0.3494734436882689 0.9414487874426337
0.06099438751453574 0.7060292093290993
0.02010009783246756 0.538362416167757
0.5172122177693055 0.7819427847645409
0.5246944069994893 0.2639569267175265
0.5654548580414749 0.9010376508928353
0.7504615376450088 0.5465193145897896
0.6873656262177544 0.3287186356337124
0.8717895991436369 0.9013637804509393
0.7370952527607609 0.2634368430382407
0.03570399019974427 0.02350537773927203
0.5139870421730364 0.7534628347982102
0.4801296018430289 0.1726316574228934
0.808576589849908 0.4610919334171318
0.1311279052486954 0.2666420460424027
0.990116354495272 0.2207856601910776
0.7818695462538673 0.6096869675866522
0.4092418017681849 0.9359544839799514
0.6605591024178155 0.3022672658596198
0.5705883216939267 0.3504072148681762
0.8093463351308603 0.7755619553441386
0.2593446837176401 0.8894811973917089
0.515670776153362 0.2698483586490609
0.1454435363458926 0.8527544133472773
0.7791235309296433 0.7763288309530099
0.2033216072595065 0.9028485757302794
0.1090262949165329 0.9490731781157844
0.4966523045698141 0.02092204387479381
0.8209544798466083 0.7792796575920998
0.3985801936261312 0.9555128838292932
0.4861156877352438 0.230139133362447
0.8809007751211829 0.8639050713929923
0.6195463573426796 0.7602741426283205
0.1881238297978864 0.5180836786199642
0.9856023486001897 0.6034828808969623
0.1424918247958833 0.6462482459064758
0.7888354001940402 0.3588573334138275
0.17152371417219 0.3701130091847574
0.6751675148537533 0.8576838382752049
0.2487913487374511 0.873792435442455
0.7880182443748195 0.3081922205763668
0.3794056671342858 0.7085694781991375
0.3163808768169307 0.4714595114440683
0.649767908375488 0.5959776672943626
0.9180973331821154 0.3486152066968294
0.377017257037165 0.903117251545158
0.05884540954060205 0.5415756491163739
0.7757750051409327 0.6760452037959933
0.4640465409217578 0.8792139706665284
0.382315554926181 0.9460458726902753
0.3902494681802894 0.8517891364383099
0.07887199900956889 0.4987526783610782
0.6126358304110756 0.3695843631192029
0.2532103024543954 0.8247761917645368
0.05978697097019597 0.1466653261460849
0.3400996976731098 0.8856999945718984
0.5199711552320234 0.9653523896773988
0.9379006252326391 0.5588434046742538
0.8902917501385201 0.8579670022692685
0.1940524792171151 0.9297384541844035
0.1006069106095573 0.2248797726090205
0.7722203726644532 0.9467085015482146
0.9319974464166062 0.5939005443301946
0.5558173567371345 0.2988989976468503
0.1777339084696453 0.1752408936666313
0.9172592729410853 0.1876488508314329
0.1977363904808844 0.07131351511168033
0.8592401188302251 0.8106880099873629
0.4248943721041049 0.9440442420711654
0.02190730964675329 0.07893867528918116
0.6709477383105243 0.6615290639071292
0.4240039342885933 0.4342390341989952
0.386502145900967 0.7906647028024575
0.208144892775433 0.8528046576693347
0.899118500973922 0.3158892863492595
0.6205064838289344 0.8063433931245041
0.6419943098248264 0.8126090059928581
0.9406284491655511 0.1492703409286559
0.8309185996347774 0.2873696480437894
0.2170840521591859 0.8375139629459826
0.7089366644122318 0.4212752061718533
0.3039445333816165 0.06494837240747002
0.1936591739377468 0.04269661043640319
0.3879231044497596 0.7331870118093878
0.9664381040676592 0.986170687142877
0.06751521122446416 0.02613677389946262
0.8496454940014055 0.6767160188533575
0.9634849700602875 0.4998251140846486
0.6142457103397416 0.8719418143782866
0.7206300960967418 0.7745080866561419
0.008085194835230208 0.161255835921764
0.9072601234558406 0.4380582276975616
0.3983544571293487 0.1440426151088145
0.01388324133456503 0.1066614081625845
0.378477130859053 0.4334222241270455
0.5921274722006482 0.06093784990067119
0.1974627183651997 0.108376573302848
0.5060036512757385 0.5886990394101415
0.4795848962763612 0.6704229779517449
0.6176143460685513 0.2458375075863207
0.77240029640196 0.4418417937986331
0.8637222426652011 0.4233657577995404
0.09914369299736767 0.2059913679649799
0.7903924653256121 0.04785683953586008
0.8929125823988562 0.7913033768420231
0.5955189109510879 0.1181516423277245
0.1390213446600128 0.6182707992048301
0.4853707247486688 0.3924505575034196
0.9675808793480859 0.899401934011114
0.8162274184476874 0.3155861778433297
0.7659342275483667 0.518600242031239
0.4389851454916646 0.7729299046563255
0.2869475858349386 0.3251510808412633
0.3862483628924966 0.2236965523773322
0.9382963675236806 0.4318995768974078
0.3743447351456091 0.6459442136736242
0.8035034831152709 0.3835526601030744
0.1031211428368465 0.6418306496142648
0.1274391208707091 0.9264301455921832
0.4083741918452385 0.379576536581098
0.1315060098687698 0.7514893054944206
0.2415170236954612 0.7566259132061873
0.2613562228583687 0.8083615455433788
0.6495703495970644 0.05271267474694728
0.5615863927874817 0.7495082971883765
0.9634399837951977 0.1793551190779381
0.7592598487976131 0.58370580482181
0.1545782572237036 0.3559058837229032
0.7625449774334022 0.08781721288333473
0.3632939890565484 0.03579803816398868
0.9115918756718907 0.6677050270651829
0.1092996504000806 0.8004797624722119
0.815926540063444 0.9244715004205557
0.5531648766400917 0.5647369884597602
0.6880984999840547 0.8866639804526939
0.6068704987499136 0.6662476704273006
0.5346592793726941 0.3606063689827222
0.3526859537998622 0.4466468031570184
0.7839881770408496 0.06540342300623198
0.08835953444271624 0.7101989222773609
0.6852328229866187 0.2281265758547106
0.8571129199770514 0.9756521722803996
0.8904996532764761 0.5306008866977272
0.7111736038562111 0.04185748343736991
0.4580642934086431 0.6378570721372312
0.1755797073603332 0.6117463944233937
0.2920676970001571 0.7257648167954999
0.115105833588603 0.03312381801504695
0.04306933003212476 0.6148513881718887
0.3533198665350647 0.07143016710923938
0.3378213288147455 0.9720320123024172
0.9533411620947547 0.7042928818266062
0.0632522285935405 0.01652069771389911
0.6947374940858202 0.8780445710560032
0.003836581550919667 0.5517934704390117
0.8482416642874241 0.7527891429748086
0.6473553397521742 0.137400274476137
0.3281821996619618 0.2844797229707479
0.2672426889355314 0.90645247449362
0.2227104618827329 0.4766958973592527
0.6803149699363688 0.2123550127090846
0.8061760523780761 0.4330549411507901
0.07175179704611173 0.4400790167355975
0.02872093631563417 0.7252388234814537
0.3466651908976135 0.8254339405862047
0.6974704792619831 0.7050648179419703
0.8888717420541856 0.355587416758782
0.006050152303650214 0.0685255549778504
0.7467861976173444 0.1120394966131574
0.08186674278351615 0.8805777681809838
0.0190690338794209 0.7058304850264053
0.6302527062693094 0.1020843810940899
0.6582485474907198 0.00726554467403
0.1631454361731059 0.3629493487499329
0.2510257788416033 0.4610158899703222
0.6871729078269113 0.9427448350590855
0.1043479366107146 0.107457358789174
0.4047323121590607 0.8118301017622799
0.1303085431625536 0.4650908999353513
0.06127929127268455 0.3227570295426572
0.3388556176433181 0.1167062576455858
0.3530242991922898 0.7644363800537469
0.2942609782107504 0.5388493338458841
0.8799871555133938 0.3156717004859649
0.5274280125226924 0.4151981960182514
0.3907980754686206 0.5306983457201015
0.06136518753613274 0.1370215774252985
0.4040848409328864 0.229770236342079
0.7617526074760881 0.4878613336800363
0.1940183743715383 0.4410539465532073
0.3425395688866426 0.9331546454955552
0.7752541568671456 0.1478684573129067
0.7583013563016046 0.9215014225356245
0.003875400678469032 0.2083233112163458
0.8584859258865657 0.5627348457104355
0.8021258253820108 0.5458725306278187
0.6853882511286631 0.3571266015863336
0.1245904559239237 0.6277011947122806
0.03216587911614187 0.6167562931646455
0.08491685765315976 0.6353393435652169
0.3764828946730811 0.8926146725229023
0.4069408980191888 0.339218491936204
0.4851724041763505 0.09400937701719289
0.796746796020925 0.4602013362245423
0.03500339580237365 0.6632622664843391
0.6603516010153978 0.5538655398043504
0.1156620944078981 0.3609274903054248
0.7894722387662779 0.9440255798051489
0.9364603498145776 0.8019800226001347
0.5900818945361146 0.02824448647039485
0.8007162354535647 0.05174492959322423
0.6027034264108714 0.09742112520098473
0.1793897285327598 0.112357555689587
0.3443692530348424 0.07772085200912505
0.9944859330927365 0.4513241570411538
0.9404857239940786 0.01290468599616755
0.2269013109446175 0.8423930189126233
0.6546808775732506 0.5438956589589995
0.07544420570734185 0.3074762648943382
0.6151812261703805 0.581299213998955
0.1846557244551442 0.9350901125843111
0.2312906290440157 0.9071328785670251
0.4151419240949363 0.5447435800606354
0.2814982991969518 0.2774541800176608
0.9979969037698487 0.5688255000514923
0.6738357953088492 0.01712229531960145
0.03851083292738892 0.1190625195515335
0.4597163420353874 0.3804849996295199
0.321479801627344 0.1829253310632632
0.01322506510008035 0.5073858647580005
0.03158131336058833 0.4368185498275985
0.8308405610252388 0.01498416202251099
0.8369869768678515 0.2964270808468838
0.6660231687585348 0.6719805429849549
0.465001716668659 0.4555134407790138
0.7767829865397948 0.07279083948107044
0.03468585001983662 0.1555401816616861
0.1516197995768244 0.700923728326164
0.7552140881149363 0.5194864009845714
0.7333337935062224 0.760251731772616
0.4004510371116826 0.3998416403019532
0.5922481728940898 0.0997071312223326
0.3854289679426998 0.2360672038975442
0.9555954177940088 0.3074380945864454
0.553772338989576 0.8713654765791462
0.1631898352300677 0.7484318291617691
0.7482742186923212 0.001196839627652353
0.04436795662659986 0.2992712511471972
0.874057721805956 0.3638577551447514
0.6085906869055485 0.5722720496834685
0.1036660494841697 0.7454235898477185
0.08981520292387153 0.9097625011302709
0.2521521753772563 0.4399010880470743
0.2505019123084249 0.9725226173868329
0.108264733591725 0.8471008079250165
0.871622192738845 0.2498041651320147
0.3549821468930997 0.4200532043601135
0.875446237924343 0.7960201726415244
0.9549130632882349 0.8054682857807612
0.03686696657956252 0.9473204261544043
0.9511243326336111 0.77825865744611
0.9401235307451652 0.02388678114618169
0.2139050439137636 0.7601500726920022
0.8842858735251212 0.4219713538666791
0.2602861653929365 0.7497597592710846
0.1193901206950536 0.4293056283528019
0.9164993466442866 0.49681559088356
0.7968342188529725 0.5363749303635816
0.2700884833274858 0.462977366174607
0.1920074978518205 0.7563010909534329
0.3021867440523386 0.4210549900691316
0.5211456776836514 0.5278477400466514
0.4237253686113683 0.8529146773453374
0.9909187789475629 0.7035720290001638
0.132387501445246 0.3948450834954682
0.08777031709763582 0.8025757108832359
0.5780417364049469 0.7625729942804798
0.8475762955264329 0.9719326359924787
0.9963569084798248 0.2005891903568517
0.2662365871404473 0.8613796188688202
0.1274565229158802 0.07053659363998276
0.9242043510207287 0.6121896408489172
0.03993988827523428 0.7711526320363533
0.3086375068527856 0.739820429923343
0.8078151619389109 0.5739549351687453
0.4720979722204653 0.3335741798406869
0.5334245314835963 0.5700022127667833
0.1211076161786025 0.5227257922505467
0.3503370842445354 0.7856252995292894
0.5777820559854189 0.8559359290771981
0.4493053980744114 0.8264541544095857
0.1844486082334192 0.4799399071502751
0.7121181863651108 0.02899925736057193
0.9071323434676488 0.7674889023639481
0.007474996912608155 0.6318336609126091
0.7417162412874087 0.9362077959576911
0.8052725926202218 0.8357715123263691
0.03805035304329669 0.1380667684588625
0.1753389042384636 0.886934834720326
0.03484218639040286 0.8359902617106922
0.9739859722233384 0.1773593822643913
0.7601924663756726 0.5469449907248602
0.3659421313949299 0.5605773801391718
0.5825744739415969 0.4946340495269829
0.3038378602829293 0.8562474882786796
0.1100979765663066 0.5928648310786124
0.7807234971094107 0.8703587014609403
0.6126064870616079 0.7108937428972516
0.2126275084295289 0.6227387435519522
0.1990756293146071 0.1187170968602104
0.3757671666742036 0.1642998564229592
0.2329434300362392 0.0596751055638751
0.07972714736869861 0.2749956620838044
0.6169892103772014 0.1946074841903741
0.5764926089280913 0.675078274279609
0.8970368339893376 0.2575528820977846
0.4582926255188031 0.764358467618159
0.9574948407647751 0.7703345883700992
0.09112630392512287 0.4345657331042665
0.1198606380435399 0.4398302606374383
0.3252826342873049 0.5171713610449304
0.5828153500866348 0.2710123111270322
0.5471549753065643 0.1186803695774496
0.7464147822833821 0.2961901835656975
0.3731494206731413 0.03798333596344674
0.01478208204340992 0.02183451070123678
0.9231201528622992 0.3665101437941189
0.2584260286378906 0.6852919704186283
0.8789796787102535 0.6620997916481507
0.186564419732881 0.7665519632881037
0.9733753599119189 0.1319423303662086
0.07620372514549432 0.2567556712730226
0.02751177290625178 0.7125028199367819
0.1471847278169534 0.1790154549645229
0.7494630716128492 0.5290819264908058
0.9431843470703256 0.63721220221861
0.9511796602930936 0.1517017214631706
0.6709182501924915 0.1517385764628258
0.7919542899803287 0.2797013349212201
0.7590711222402093 0.4662295848121066
0.7358930073237964 0.1422349249452463
0.470740663054633 0.5531900622562353
0.5720214245674515 0.1615305721651189
0.7207768475684794 0.3084759437590057
0.3646943150215257 0.4452167495732123
0.9160792149611744 0.2613982626542414
0.4234183114698543 0.6482546748324245
0.3474085752447682 0.01977474596332059
0.3855211998440261 0.2761488899732667
0.04014595933220037 0.2202483349452595
0.4724723720786421 0.1086926139042779
0.745350212232105 0.7456787070580738
0.6601089545836591 0.2787742041351277
0.7372618157455562 0.8860595843349538
0.6509173040666152 0.7779280010736997
0.7482606292931738 0.06124098622073553
0.7698573424658119 0.261977188516771
0.4948314507830537 0.4120724093424094
0.7529979508073529 0.01777180381884543
0.6357086320034063 0.6263114015469516
0.9516057314197346 0.6191618902834803
0.5037787971346703 0.5691908650100411
0.8818573183038134 0.230812446175666
0.6672565193273385 0.7545575691619794
0.4724155044085553 0.5717231443811798
0.7742412918183383 0.9876276572867658
0.7324923499092751 0.1238879508632681
0.1197129579150949 0.2056500006859785
0.695579094239519 0.7546335356086306
0.5329553287076476 0.02146171687745025
0.4782826945615196 0.5039363021932839
0.636675054691782 0.6901733496065802
0.4294578188276301 0.1824024969310629
0.6173094144593205 0.4304665375046937
0.6427228063703174 0.9079727881476422
0.9065169867314791 0.7290269008988941
0.1366574880372156 0.919792559993415
0.07558625408510238 0.4498762961957305
0.373560003943597 0.2915032222646927
0.01148935796484967 0.7655296370317717
0.1007274300881296 0.09771258577305925
0.5891730613672311 0.4466753184351345
0.5934378514566044 0.9779412718623983
0.6045975764006145 0.8995287168948956
0.8363004863865614 0.4159000903813567
0.8763597328925503 0.7573017449337088
0.5931794408611691 0.2108887452200596
0.9596717773662589 0.4078377795177516
0.6516891265826459 0.07117353512281012
0.1537759099625199 0.4835858717276795
0.5001680327068999 0.7216483877015671
0.3278119510780132 0.1367946360567837
0.232288416384714 0.5383668297135221
0.7029119886292252 0.5383768468961662
0.7376492239685539 0.728755882763427
0.2850691397886718 0.9084405536527489
0.9696760629785026 0.5306241634004535
0.2232361237335727 0.4427059165050686
0.8803370027887251 0.595655067716249
0.9575339669130608 0.07703135898353408
0.445495359970894 0.154267005814565
0.7133422901142861 0.4749012587959905
0.2019105098292275 0.7753737118153448
0.2138416004136666 0.6046911761746248
0.7770108480026625 0.6550955211257276
0.4095826489038841 0.2965012137352169
0.9814932017516037 0.1850052933706164
0.8982281130120003 0.2395379746997333
0.4063364927417443 0.4731393347184236
0.4073678582908342 0.3281481661949893
0.8538444828194044 0.1562469070458147
0.04876379560244756 0.005853479562504213
0.02827149771892129 0.8992278784151229
0.4678801767281315 0.8017273748556282
0.2038130128878102 0.9565993286161303
0.8514924575260655 0.5026222199023127
0.9000571778957684 0.02164649290565982
0.5007619999828024 0.3045901156931719
0.8253089529688898 0.4153745027229477
0.02888467524702797 0.6273739125629829
0.2238969571683152 0.3405856669781442
0.08941305814154903 0.463377174525451
0.4870906179999906 0.6970642348823498
0.4473562064079361 0.888148050783939
0.06004789653892338 0.9049742040848363
0.5403975894308042 0.3330137168421843
0.05416490510646937 0.9410710774212575
0.3261706308614455 0.3056426942860881
0.5447998616588292 0.6366637882618904
0.104633755141298 0.2620644136856722
0.4285710672741764 0.259398685964867
0.4562208295104946 0.1554659260888074
0.8581147136998852 0.7152160322118616
0.3544168168197239 0.2152961832799989
0.285042213439823 0.1536770214596868
0.7969008522583695 0.5169975316240564
0.4721943053016124 0.6503021703093896
0.6396038841554994 0.7593123147762595
0.4397157712160852 0.2464726481780874
0.3616273867935125 0.2572067451541294
0.329179527152228 0.9171679712311753
0.4617228807122273 0.9166583918733044
0.08919714783732996 0.06185850098862696
0.1085911703473793 0.3439919486065544
0.03333463513054025 0.2687042339269954
0.1739051208661564 0.2128014550372151
0.2598304431945497 0.2920461499227879
0.07508744229909665 0.6933591817731334
0.8874108186956269 0.3453547184852794
0.9787778698899797 0.04221207050545616
0.5916851968140568 0.7121375479696513
0.9673851870697687 0.007602197694482857
0.9905322272191365 0.714322361650697
0.3136262095647089 0.567124787840533
0.9562099480733275 0.8727889264135614
0.9770988328962188 0.5615049199208304
0.7463317665235348 0.8855789620108274
0.1599032096952939 0.06705016655654121
0.9664848618339669 0.4503007962744706
0.7741954731098868 0.1950880385627265
0.6132083182094686 0.7204303464735083
0.963415894770395 0.3148677058431473
0.678979412967887 0.2803720006981983
0.5680981569661122 0.7670742831676068
0.08846856125507736 0.2078790700342022
0.5475533271487639 0.1470833806044992
0.7420776707172649 0.4908316316564189
0.981460010918736 0.9239339634727822
0.9203269399979604 0.6405784215082383
0.4004834880405384 0.7679509198029082
0.01772846884746587 0.352223677981289
0.9223398732375057 0.4250379951767445
0.2904782808874639 0.5851881512919317
0.307215855415781 0.3049682129694743
0.9939190387074928 0.2670450882183149
0.2022826232382036 0.1398369202088303
0.456486248093175 0.268690107264578
0.9103546719148422 0.2210926137329014
0.8587938073120197 0.4514054210665745
0.4533871387383818 0.3893219111877748
0.131766076115676 0.5625026049002011
0.6327492193767462 0.0441615527040477
0.5867174935005057 0.8005403360242169
0.9118451919427142 0.2922959156556932
0.6834580956377282 0.7187070402702704
0.08926049079941753 0.9290456375478214
0.9966234280511698 0.03262867241170298
0.9625781088567491 0.7099040462478656
0.07725902283781982 0.3724875282712929
0.8526414275377019 0.8594215165359651
0.471969045963829 0.1465614813871223
0.3985220813482566 0.3218853568678846
0.1423120106706597 0.04139715053299269
0.4772163565236142 0.1826836073572333
0.62365080573236 0.674308145121046
0.7477937582833725 0.6805018148303156
0.7470981190602581 0.6911803929736799
0.09594073570268102 0.6900751439560602
0.9624780705545843 0.0862795329290731
0.7338238402848116 0.3216122689813521
0.8952515946482871 0.113672299298011
0.8425277525235226 0.6166453107785494
0.4299741869439359 0.5322938959931969
0.08000355241623695 0.7301012116038373
0.4495046249452312 0.3310311402318476
0.3348595512368358 0.3113511969328089
0.6549156553862047 0.2502368245304914
0.9809989998692568 0.6987745929778088
0.9444833093908226 0.1714872546293066
0.1852488501427082 0.7966816107985989
0.03548900485343297 0.8911271822248256
0.111262678967423 0.4681693542573948
0.07029571631074504 0.007928177069241297
0.14213059019751 0.3005249157924416
0.6551631153244504 0.04339597478652093
0.3207760557211611 0.7857431021514453
0.5028739213966971 0.8177651905382368
0.2837427494884951 0.1169587278854952
0.8674146293636764 0.7100921885294937
0.5681957733243101 0.9971611468510929
0.4178327450424779 0.3128697151169829
0.7232498339168377 0.5389220231004654
0.1477170393815329 0.6370706981427584
0.3849750228636796 0.6200544798388431
0.8105466896859369 0.3257086022670995
0.5440110671655398 0.4059069770373425
0.7118891730555924 0.8513053528400265
0.5644621682183343 0.8728542281840346
0.1085245160655098 0.9391571571013844
0.5024087464982806 0.4693728936513772
0.2148615256379402 0.6742898504181547
0.8414315282363258 0.8222254223914588
0.06065851569731648 0.07132159424845114
0.5165555605875383 0.9037185990219067
0.8554869587299425 0.5132519126235989
0.402701912794148 0.9924077671702635
0.217587826133907 0.114749283560176
0.1029529747677515 0.4070539834147038
0.7854770095731012 0.01507472427721465
0.2216782273007951 0.8911129754908451
0.6467904255069394 0.4567956592587474
0.7259929621181463 0.2903042233028831
0.8717740072465914 0.8908036356041086
0.9283952634991975 0.9104761881197376
0.03420679940256829 0.862539305037415
0.7859900345102845 0.9120013458435834
0.2128642121705754 0.9294677392885988
0.5253720393806997 0.9233744462830542
0.5928949899722912 0.3198636261940426
0.07774322204494866 0.6269816922297337
0.6935225600546209 0.7653640148136464
0.4786636365260307 0.9888397883442511
0.08189369546187129 0.3343091326170048
0.2127906606451329 0.02821128641569943
0.4624245965105895 0.4088907718397325
0.7222684292214206 0.6034773195814261
0.2720271106034828 0.07928673492222987
0.3698996186382361 0.5312292230529156
0.8239267040856351 0.8450931994881795
0.9410393456332833 0.1306644321899449
0.06477100019277771 0.4086511553582858
0.310304379434263 0.6707398752805213
0.3735964197572699 0.8012488133603859
0.04296849847489032 0.2387864868450121
0.1257902472361963 0.996745929682867
0.1813912055997949 0.04624627454066644
0.2224223305817817 0.9565502855618467
0.5320161542373306 0.9906800370637103
0.2572730109827795 0.487579689344285
0.3819755991673794 0.2126210820861824
0.6613496647399785 0.9326989843309333
0.1164091286854614 0.7625565034763964
0.4071809394503028 0.7398224811679119
0.0004680271812483525 0.4236505252617945
0.6718819153719686 0.403119318803653
0.2475686093902185 0.6822803716182643
0.9900283955768788 0.3588154772710287
0.3034566061085047 0.6146736904793089
0.2140646119721276 0.08252574549921327
0.6658588407074961 0.2351278898168681
0.7632682017382203 0.2147859105021436
0.3121760113289422 0.4393172804164635
0.8316770008131495 0.4249084364112599
0.7542131878267477 0.8794713400140129
0.4295486628774164 0.5821550251861962
0.6061445242260424 0.3620933900555799
0.6285738017695682 0.9618352164057041
0.3813118995357771 0.06023191075091169
0.310203075652472 0.7079652821745117
0.1606108935859203 0.5632478715977789
0.4349204364485122 0.07450520530059386
0.9057438025692698 0.6313037786811033
0.6867516241919913 0.0847048334701201
0.9973205344081608 0.2285647182585501
0.5104625562780183 0.7261978454675585
0.3118238134297291 0.3819635861951547
0.5629369322207196 0.2612753416315095
0.8277558251807691 0.3972188832956069
0.4740005459711896 0.07766420068646965
0.9502814474248872 0.2205320088089864
0.6191635246948456 0.1326540951990035
0.01451956964706713 0.9148099593075398
0.4438139648164586 0.5679924934423857
0.2986118523899673 0.8171684802161
0.9510218429400018 0.5720506294750924
0.3933615444417348 0.0393340415700407
0.3264809678262808 0.4763027901744913
0.876601653903828 0.3931591919312634
0.1869844263452685 0.07225736521575456
0.2588144675968986 0.5647731281886587
0.3231298189170074 0.5883119146896404
0.8711146112753432 0.8589705018367692
0.8973839566848083 0.3058377944684858
0.4555176293858647 0.3705277751620417
0.7236828045310589 0.3577262273741673
0.3184630722294103 0.1168063705488185
0.6443493584790571 0.09072543325819403
0.4847987388323324 0.6060937607320932
0.2300270141672054 0.2257382058496343
0.8762453171225533 0.5184902478582165
0.4399168926851336 0.1634020860833681
0.7351032955461311 0.500216806468622
0.7654881865004841 0.5373469416409766
0.7127837800737139 0.5190948419195349
0.289167546642399 0.2937197946050574
0.2018374348075881 0.4730242750323554
0.8389340084536094 0.7366319100550361
0.2086023876622281 0.6827382254620803
0.5510049757459199 0.1369922069250385
0.05548904662907968 0.760235395701826
0.04254920553651905 0.7433980653194454
0.8784283027364105 0.1351615927580836
0.4599289737501293 0.9982267107913707
0.5004109089444662 0.2053830178474273
0.06141937124971662 0.3881444316726989
0.7512412643006781 0.0292440468000621
0.1778937973405399 0.2031431027199643
0.6084417576406524 0.2210224986203512
0.8510356868447084 0.02056220728442011
0.2689281351484426 0.9940852249796871
0.3895994946396351 0.5099107965076948
0.1529319649652006 0.2864631170142071
0.4744507578371943 0.730925875632667
0.8132707169947766 0.892273106155968
0.2065159099758243 0.1010064902642936
0.9529457841007042 0.3660160300841134
0.4732709867961172 0.4099777792732407
0.1806793841983513 0.6779115958389959
0.03267347217490119 0.2984536276006367
0.3780622475509618 0.8509323831167556
0.3851655759840629 0.8436148916562793
0.8965151624585712 0.5511441730679049
0.9650078638596163 0.6730425407302456
0.2538827865685223 0.2825178203937826
0.3761398640694841 0.4846293067684396
0.523072560340377 0.7000635556367271
0.6310203330727282 0.8087947381041666
0.2452707716207967 0.1073769173979486
0.2045302223600814 3.62192731963438e-05
0.1373370310382969 0.7127616395195593
0.6374464008384532 0.08201090366402145
0.3363255850169969 0.2183000540051044
0.4465260588976678 0.2107349790551006
0.1388741275018589 0.1858438484134333
0.0437101367651468 0.3374332110866458
0.1575590535334946 0.8757597615942854
0.6501068621713247 0.2124741237932323
0.4833705213929017 0.9580070413532196
0.5709190752123319 0.7466842649475471
0.1556340680197305 0.9191898967542297
0.5845080638291352 0.5554415570019366
0.6776535862639123 0.7513521737883579
0.3086507882743825 0.8211359751166311
0.2694471368987933 0.5110330425015114
0.5924857200268333 0.4994135943235838
0.3910483627418584 0.1523471281958526
0.5189046348960442 0.5392834401175111
0.05683427297439043 0.6309652773995416
0.4068941142333968 0.002001675674675404
0.1434464923073391 0.4088349467367894
0.7694709707819556 0.63589207108043
0.2164329730451633 0.789889880248085
0.1263671623935815 0.8083008571914694
0.08447872861067846 0.8313014665903574
0.9988069811404172 0.3219213184334492
0.08382739235351704 0.1698042002524686
0.1515001263487029 0.152459015868082
0.8229737251367867 0.1472429959269311
0.7199916287098811 0.9203733436565639
0.6338166533767395 0.6720927052862327
0.7379462346612673 0.7176717958093926
0.2430128451022972 0.5118032526226862
0.1849252436427425 0.8472942020544917
0.194557293624096 0.9619748368883762
0.7939424714665063 0.9984908643424368
0.2172146675386473 0.2071090531427679
0.37936454383172 0.2584214498933882
0.8185010546789405 0.04821302824860812
0.08470038321399834 0.6065043017939523
0.6176773673293766 0.6000773372595672
0.08039253117295092 0.3452268661107756
0.4464099843308229 0.1034047226548124
0.4788426509193044 0.3538802988554199
0.5027840751386773 0.07026839397573489
0.3547873278956683 0.3649107546051928
0.9764147445613148 0.8909464632147638
0.03992240680067409 0.2782196922932347
0.4109714926310143 0.09769101530713951
0.5817855123528796 0.2603209724991183
0.5354116515761352 0.5507043968604497
0.5170750763979651 0.829193973536669
0.9988641281411977 0.4831651139764022
0.4848150680810986 0.7355836230183591
0.9845505482414011 0.9751280817093101
0.7184079105142487 0.04943126861658227
0.2355115586522183 0.5863334987239617
0.4848832100328925 0.9475154307093037
0.5972352568527564 0.6020441153363043
0.8833217510072945 0.9993324191956849
0.4620203928412322 0.3616452609796448
0.1347279208186449 0.1500204298576671
0.175692067417644 0.7679068985096964
0.4955889318757549 0.344944675992491
0.4879452812370714 0.4393796234581499
0.8326116742520412 0.8281959568872209
0.4756032100954548 0.6318673327358225
0.53150520106883 0.8402833929433194
0.4680458565141108 0.1292578729291375
0.6021288420690912 0.5632994017991544
0.7789414587311206 0.1114034818442034
0.293487930728178 0.2420233792094364
0.4933770228217226 0.6251974609551881
0.5107686735480172 0.3200589760749235
0.05433399110678661 0.1668690595493112
0.1960932422433359 0.5863995336997809
0.1707134299556238 0.6014064948237513
0.6925967401487859 0.4823024372141679
0.0225731096821314 0.303840557148235
0.1879726949938872 0.4236196146019859
0.3358644345591322 0.6484212359562685
0.5748218115515457 0.7853306655047441
0.2869017559811593 0.8983316923385163
0.2696876773565072 0.4402483962594511
0.2906595581482039 0.7367724873103463
0.9582429584667184 0.01308407924106829
0.2607617932798571 0.2353809299525554
0.5485305551510801 0.3265543095162488
0.1816357646363883 0.1932556434346873
0.3055973626266577 0.1732784769903296
0.3148781928833921 0.9302793030665717
0.8127025295175963 0.5458196662137692
0.3814645551391493 0.6380357543484632
0.5342858599269558 0.7480628585234173
0.1579766678268118 0.8060785661440804
0.928034303805139 0.3852887323342257
0.4120454624714706 0.3979843119681536
0.760218973912748 0.07657239781690837
0.8186235688839528 0.1258752371845878
0.1131338292712346 0.242415235140486
0.3140214469173551 0.7685730027049605
0.2931005597567339 0.7046676148201376
0.1935465278892141 0.4019586633898625
0.8840398515471587 0.6901641573958922
0.198428886284661 0.5958735511830344
0.3802704234747288 0.1462201211942628
0.1278876745256076 0.4222334035912749
0.9483956276189969 0.9970939266825551
0.3259689844711932 0.9751508531829945
0.6208195154504176 0.4490789209411972
0.8225969929891245 0.6708847340180962
0.2614705828037742 0.4460218432094366
0.2781761551721859 0.9344012950276576
0.381370490581204 0.6658268315153845
0.01296095536536858 0.4484866107518018
0.2322552277545033 0.04880044120810711
0.8486978538857842 0.7634542892536099
0.5165617334975436 0.8000665001680778
0.5161642677891288 0.9872347318864757
0.3382049350194244 0.3550301146627073
0.181021303610795 0.5551686675918013
0.9901195780350367 0.05886063306823794
0.7557344916558135 0.006829571051830252
0.2086378049026001 0.5970222483529708
0.08886027170527462 0.6536000573215648
0.4645069723682025 0.3163816373378125
0.4708730574599482 0.870332209763264
0.092644398046851 0.8827102922180632
0.5791976534085339 0.4185376528971199
0.5712238572777418 0.6475402763581081
0.7842775888422905 0.3377196978019987
0.4820787390109448 0.3364296095416013
0.4986252109554145 0.06010049300799175
0.3327651905467093 0.4579665545497578
0.9737522688320951 0.588740486197142
0.8128375809472751 0.2602198975331123
0.07303493534284404 0.1720870777475876
0.4455300627931992 0.953079995422316
0.6347961829145514 0.3971836004375206
0.03813234264258198 0.7532010427382817
0.04642596073485914 0.9210914234362657
0.9553327823831661 0.9268688964029705
0.3879162203768209 0.8132620990376348
0.4401873190218014 0.1448569823722042
0.4515337824845503 0.4077756907805885
0.1252759276216263 0.2869186652860335
0.715511979956333 0.9511119922395913
0.2292031832566043 0.5945883583301963
0.3601667345024584 0.05427527874002162
0.9286619388448148 0.9759544094820294
0.4784613228513815 0.9188696737180928
0.5148552959809942 0.8754860513666319
0.6431783504166364 0.5881284509791929
0.5336813173756307 0.6518120302367715
0.9182174339963047 0.8618853114811127
0.320823391695739 0.879790484200847
0.5306670655283561 0.8120652401060119
0.9298579993788557 0.9971799297202056
0.01852903063300294 0.7284681360109403
0.3382270071968431 0.1559030741144378
0.8998114496273784 0.09401080327965529
0.170869004900462 0.5587617495728509
0.7536513375619149 0.8586813688379901
0.6903438595482829 0.07445446526446373
0.4430608704215744 0.9749484423816543
0.8629228947168048 0.9280610098223531
0.2879710845600617 0.9717923424850036
0.3058102034951206 0.2562844681244447
0.3457707341313714 0.294937991415911
0.6350419962918469 0.1676086943238205
0.4545839872510081 0.5185085430582952
0.2414272919628104 0.356785286058947
0.1915179524870938 0.5281412605290643
0.2698988619329776 0.8137395498690481
0.6235427330001695 0.41222189140804
0.9283465837095686 0.9541939833150646
0.3070151620724944 0.1359741040259153
0.5814037247807097 0.04511518742092768
0.1985245182800504 0.2276272715639048
0.5482833108019587 0.5363569351690386
0.6702035413569868 0.5359492162303238
0.8024996567675815 0.7143712821201104
0.9307922374610705 0.3737220873744846
0.4849948820827867 0.8533219038814965
0.5646449352051408 0.5513719366358311
0.5400330071550018 0.5783265478613255
0.09242371138043547 0.6717713918359246
0.8694672761831305 0.4323972196171414
0.8774517870556652 0.8068509391798379
0.1479648780262942 0.9770413167542936
0.1853089193510132 0.6320101267126313
0.4739786893458597 0.06826488038395956
0.136672390763882 0.5807185913966457
0.3957533529752084 0.4094868879970183
0.365970712294367 0.7379029138682215
0.9946697592862379 0.294498403940381
0.9344813416596601 0.1764951222025783
0.2229557274321298 0.2828295310596216
0.9990597003732494 0.3527446749646066
0.4826455718156875 0.3059574532091849
0.1355347364818493 0.2833686222723459
0.3334186897557456 0.9815553537825489
0.7082266706692416 0.9805654017397377
0.5629751724517608 0.9191423208827607
0.7472944112152382 0.2063181307296034
0.3871714247025551 0.3836531723342582
0.4114145319140108 0.9726584811187411
0.1969738634010443 0.7361731928639734
0.4613677062160846 0.4274213827191778
0.8487816648164136 0.709666466252072
0.5718700664650505 0.4792690195088536
0.3551265761392868 0.559404550925181
0.3576434463196 0.7115423924434499
0.250613157472341 0.04805536597249047
0.5230107558212267 0.8954074305976828
0.07870092518269031 0.3833429806020527
0.925241580157211 0.1817617553311054
0.1264421248055418 0.1433806709536354
0.3287376739264269 0.3934104069392479
0.5343488064752818 0.04239902494567874
0.8684027186589327 0.2778329481826723
0.6023266234883903 0.2813680574266837
0.738946099421399 0.6760721647513855
0.5152193279757307 0.09704204375745241
0.7170140609952906 0.8631362321748417
0.8420233729280221 0.4070293113274269
0.1994305964656221 0.7847779806726137
0.9952013179201041 0.001755679229957733
0.656849294749413 0.185822073606916
0.4247790272571589 0.9071794605789043
0.382648959383002 0.5019191493647509
0.5093186625538895 0.2980203097040369
0.9546765806617069 0.5066172408046821
0.1381082476571628 0.06965394496113285
0.2161556250680528 0.485212655867073
0.6552556144104638 0.6885997576422088
0.3675603763159995 0.2743537572393697
0.7669669555173169 0.4593406731040749
0.03125271371210401 0.9848785609923043
0.1558789013314413 0.9297925487851965
0.570635155460949 0.2108839652602472
0.4987471132861992 0.1777134593430437
0.03891945761175023 0.9011379673832477
0.8751096677054426 0.2036267684723337
0.3959647274229472 0.9019325647341039
0.991133164959999 0.9254553658416007
0.3392017651973859 0.4117509223071927
0.5724542740650269 0.05149837331476918
0.2225896667472094 0.6949135776531695
0.117084554195042 0.6869271453947905
0.8666749674027302 0.7525412337983751
0.9977585473213811 0.8211450216566636
0.5728209200380713 0.2660912830767275
0.1276067833296196 0.5998457825663254
0.1108063982677939 0.9589633279034612
0.05751868533721785 0.7780525864656204
0.1384223625310534 0.3319349500256826
0.3496339683902596 0.1196804246251332
0.8592965283793039 0.3153594987082016
0.6684161331595182 0.4145803384224282
0.8804542632485761 0.9893959358387294
0.4398156791578202 0.8629185296613291
0.6580839447115077 0.7577582292333374
0.1945083347278345 0.9728487670966591
0.4580622129959828 0.774712168590561
0.8620898466891169 0.6070934455968939
0.1386081051556371 0.447764147830269
0.8236537469415212 0.02301747487750759
0.5189318998579791 0.8854113405847367
0.309576201351975 0.02189769565594768
0.7017523392251351 0.7224930315591511
0.1123418893243757 0.1687731585542145
0.4775672686332704 0.05232496049195749
0.7922040017963047 0.4884079471487419
0.1227050160673726 0.7712404770163697
0.8921899199968546 0.2126894855563793
0.4368245285695931 0.3124547890567849
0.3181709482453522 0.411783544574623
0.4342555134641889 0.3678806326090949
0.5430930945810216 0.8699270878914674
0.2053056361268484 0.09071748055130531
0.7716978166434588 0.091768379158925
0.3942308901684287 0.2321000872239325
0.4075600101438799 0.07673354019930793
0.4741654698530211 0.8517307759685607
0.8562835216106331 0.3914422660207434
0.3653763662526086 0.5409456992508557
0.2745849168345341 0.1526646875927967
0.49563815160543 0.9003557027237012
0.3427879385987295 0.6400962561220015
0.3764033869772902 0.8818024191454938
0.4452828787011843 0.8171225091936231
0.04605505826507648 0.2575128906175174
0.7177799771464766 0.0001723874589723059
0.8466813865693944 0.2780148316145182
0.8111875651597377 0.6109339015327074
0.2908174843270375 0.1449512824958911
0.9766043079864228 0.3942459211307134
0.5200433524339341 0.172529191231011
0.5023985918646829 0.6736909861057836
0.1947514140087735 0.08865528740314538
0.6893385333227429 0.02668755900806262
0.3128097314620708 0.5862933271830436
0.2866750365164492 0.004636713775567867
0.6033188940573339 0.6760378282517144
0.8216472280824042 0.4245790306034677
0.7126151400387976 0.1745994434580311
0.4637468559716731 0.3062845429752176
0.1464683084603775 0.5100440606215907
0.4665002340889369 0.9446446589944195
0.6501824889669031 0.5699131332326065
0.6163825006738352 0.936816807220092
0.02580303302039174 0.3581760816033929
0.9845913227016929 0.2972707493541344
0.7266817892478098 0.8837599562804478
0.4670837785951994 0.8601891401318368
0.06737347655891814 0.6573934608443566
0.3806741054749005 0.9356009277937949
0.1671677813748994 0.5794971440372898
0.6182973706781624 0.05542122203871175
0.5362080899884388 0.7376340528825773
0.6427297511521384 0.9974842604942186
0.3455334945476927 0.747780179313139
0.4975611104479263 0.3747110813110442
0.6896134318115175 0.04547636942377958
0.5796280073220017 0.2279789609715514
0.9115701492111731 0.0202088891918041
0.9380808181615167 0.7908320625243007
0.6018192920811593 0.3361729312109804
0.3523576280298286 0.5865984950550603
0.4844914806012828 0.2566412438361932
0.3333264315859025 0.1276488825711177
0.3972809931213333 0.2020273440677825
0.1961249511728749 0.6510278875712084
0.6053120644518553 0.1453309331414301
0.5537927540108992 0.2671745172825108
0.6446629841418249 0.3473816033506452
0.8870563958996854 0.7206670700010527
0.4627087455642347 0.04116941207144192
0.04250013197877453 0.3916686159178873
0.8193674015023441 0.06478518093015558
0.4539208768591843 0.3416729040080507
0.121030408678148 0.2689399401658307
0.6999480215356483 0.3031607379614858
0.5233058217481417 0.994217787928283
0.8234449101612955 0.637302279167887
0.9405864147602423 0.6202497010819326
0.7327340411251655 0.638814909296621
0.1919397425913821 0.6041274974127961
0.239935007969522 0.1650256475995694
0.5325276907667993 0.1980567273292812
0.4150565546660374 0.9258557700999148
0.4440066337964651 0.5202117531738866
0.6910165186246948 0.3773970289358884
0.2867685026113874 0.489396687581236
0.3498071763906247 0.7301679278647096
0.5578010271500594 0.7302178909100768
0.9131261734572717 0.398534717131145
0.03118241721379406 0.4583874423895812
0.344233580855094 0.758061826659724
0.6629225530203556 0.8177584194565328
0.7119188813972374 0.8713416394554964
0.8144222008965047 0.8186461807629701
0.5674209372290356 0.6089043433214434
0.2106958599670147 0.6644180013706343
0.3238969482598045 0.3273641818649498
0.8042557422506824 0.01360616901636234
0.4039619147985189 0.800325996930169
0.6751938441119284 0.5084169060161936
0.5600309444195479 0.9449127301903729
0.3145266528436915 0.3321746674566288
0.03093805456438479 0.6730650223554366
0.5731722920509242 0.4996485872692962
0.1969228268522665 0.3103981812613686
0.3721444000701855 0.745009360730539
0.6541769389268267 0.3786938202198587
0.7188751512796128 0.6969263194307276
0.2219264215948423 0.2448449108325285
0.1681115034005733 0.8050460527262556
0.638127920222522 0.7941668410360445
0.06824179652775944 0.8412498458204233
0.1067109943008873 0.233792120989237
0.7505007431395738 0.5999765742420478
0.672473526327462 0.7220950100985851
0.8525139751201393 0.9018931108536627
0.746624757955605 0.6212219740580406
0.09793614383736597 0.9144088747108408
0.5152194170141989 0.432835441853449
0.5847695211053843 0.9843271699383686
0.22985615731677 0.8743257225122751
0.3288673571988523 0.1100685528794718
0.3525612454967008 0.2631489188309853
0.9511102513295518 0.27835698727894
0.6168472475420466 0.3875531712803015
0.02256092651910534 0.1265591629027972
0.06282364049918818 0.5133924672957474
0.028713830845483 0.8183833931546591
0.4301394797422496 0.2010915095280895
0.1497348072409358 0.1145094189971234
0.9621710800353293 0.1507353770844526
0.8086548412778575 0.04524238174254394
0.3603092422385135 0.1366848078915691
0.6702188853506034 0.4530828412672592
0.3667506851928365 0.7927523969451092
0.3597783699767963 0.1558621482365622
0.2225380497633619 0.9674298864112651
0.6444115948759456 0.1634074795953587
0.8294656260880526 0.06527068820760469
0.07960052138007884 0.9545419548262338
0.92963248120307 0.2450923233043991
0.3465904242293311 0.7125789384136252
0.6953655699125944 0.2833497296683979
0.1564138947179611 0.7871870522031785
0.6928734723229515 0.5750875710850253
0.8352820226901883 0.9456929168088608
0.03822344059711823 0.7085656171073076
0.04260168114869368 0.9111273736152116
0.4134548329938437 0.8343248922591973
0.6447523767106498 0.9403102607244805
0.2644734736712682 0.728355514677592
0.7811470782173394 0.5827036201351624
0.4956037264443311 0.1307948379685048
0.001202780498677915 0.9313509244867746
0.4512885689390029 0.6459498785947421
0.898274005616429 0.638332756520299
0.9929907853204983 0.9369234237864598
0.4168780432255377 0.5963619791811567
0.6894192679715222 0.300053915691402
0.1777697887507603 0.5160571574452552
0.6304210417732395 0.2890069121839738
0.2692011261240296 0.3293108756799794
0.823381791966782 0.6486494002651144
0.4799247974113302 0.7133006222097364
0.9875641821844835 0.5651031705702633
0.6817729778954716 0.9519921792445548
0.4887946078649704 0.8631085006311879
0.168569633750329 0.9948184753900776
0.7388607520766786 0.3426444408167201
0.6752188408506226 0.3548473388326302
0.4758743401518019 0.6604708923188298
0.8422555653422935 0.8329040724410626
0.9195331709089436 0.2152508933668702
0.6584379665766683 0.4188067494468015
0.647485952088812 0.7046883438196309
0.7688406675186998 0.1857509278826423
0.01951520760555898 0.8698602542444993
0.673225490228907 0.06839837306972554
0.3312399888693919 0.6092812397093998
0.5810556017766281 0.6438609850330691
0.9010070446117208 0.7846562475051546
0.3248564535216298 0.07773194147177932
0.9910758886752669 0.2490870270883617
0.7012122652279627 0.6360488180143042
0.6726016054727033 0.09640759892879378
0.7157695149199274 0.3263837052803312
0.8264739937236952 0.8766518347567558
0.3933986568042317 0.2828246970690923
0.3450721584933681 0.593993746413185
0.8399847884543419 0.6931073505533119
0.1961623708134974 0.7125348391388662
0.6986063779187948 0.2102196477685297
0.43603161096025 0.2779778320186411
0.8721893984964837 0.9225670022142861
0.04732147865474638 0.3100919872529048
0.4340058401224487 0.7518593519146628
0.5578446593262182 0.3642801939240932
0.5536309533080288 0.07145843567059892
0.1492586518135639 0.4623503621143263
0.6353441073303104 0.02540118709551299
0.8342164048206248 0.5455985735701951
0.750239794845359 0.1306654317957631
0.7438683206027296 0.08112116436063671
0.8041827130735377 0.8988551444726134
0.5246046328295921 0.03729775108516854
0.4889653451719048 0.9169911583584499
0.626757012336515 0.4578685655513666
0.7693000224160502 0.820511176294728
0.6753260648551181 0.583708577293395
0.9818161042344314 0.1050499177469319
0.81004346320631 0.06543445977244429
0.1330667581924563 0.3733831686028898
0.743160219440098 0.4033033539367575
0.7630818524822967 0.09962265419076201
0.1901569516370935 0.8279623669219141
0.5565063284399584 0.1829613058628217
0.591129897826563 0.838875372660815
0.5133486274788952 0.8193026495434071
0.7168267312648987 0.7954597388874823
0.177694130299033 0.5754879928017317
0.7657281781181127 0.003915333237107155
0.6947257691609986 0.4075786883287884
0.7836156660707609 0.1321263910687885
0.1102229677338659 0.04266960192544113
0.1594018492003928 0.384039173927746
0.5704628463666673 0.2336588757544144
0.4353837909370217 0.3222312772369753
0.1812804971055199 0.4977770339650317
0.5156615018162802 0.9371838548188554
0.9436390886591891 0.4926612525192969
0.5661448205886274 0.5408451202817579
0.9559830867868224 0.09547692588464532
0.5713010596513722 0.4686641966352283
0.2083763158122812 0.4165355586085467
0.3625203410812752 0.928970122598208
0.9449233795545895 0.7312096183808345
0.7184726620554417 0.1076347923183704
0.8134370366008754 0.007647586369174265
0.3558078595053334 0.4021228488701992
0.9880698994449683 0.1643681701568029
0.01235184384487156 0.2728988119219046
0.01779734087546552 0.5279848177167655
0.5731755125253489 0.8168439398740841
0.9676992653347114 0.01825831242709137
0.4456283133911529 0.2839354741944419
0.5703571514590073 0.4367878844608994
0.7361598892188391 0.4477877272547901
0.8108901022997448 0.1328988298595483
0.1013090859598655 0.516099404139845
0.7368274040656247 0.648850016739918
0.3859502200339375 0.1177962448657081
0.9059270610390066 0.1724780313503837
0.3799291656244095 0.3198746640389097
0.361192184638397 0.7824286017422358
0.3660671078498114 0.8331394502110623
0.624418627499606 0.1683409417216496
0.1109680584198856 0.5646350358985485
0.8075994355147026 0.3552777197935159
0.9096442200104354 0.910821216414192
0.4291469510996729 0.02389419938902203
0.7309018702926816 0.1799601814617399
0.5883768473949955 0.425080317958439
0.2446141354959983 0.1980684341093823
0.8685769155437393 0.1956795386793338
0.6719613216574806 0.7332021263365439
0.483215341497408 0.08248352475120428
0.5864977235931887 0.7026133275164569
0.6081841715940126 0.2509456104840541
0.9561814975071972 0.5545916475978588
0.4437957361288447 0.3403578047439126
0.3015957562106737 0.8458914262224054
0.606397395028655 0.9323591170128954
0.0589808737762634 0.1845097336128504
0.5822781992169808 0.06575895856743688
0.3045798743988473 0.3362015836218467
0.8530204098702262 0.3621716110656742
0.07120028742597141 0.4676539801730526
0.5480777107714935 0.6741145814375629
0.3850770144938007 0.4413202420943884
0.2629293515447358 0.5179565052620688
0.8190154957563214 0.3588442469581301
0.3119879514564779 0.661152826552051
0.7081124266206891 0.3339716239396588
0.2911886741250171 0.798150212313558
0.2560096197010064 0.1229989215066271
0.5904502822044942 0.749401425755857
0.8634011170779597 0.9386346546382883
0.2828332599319716 0.7188247968043793
0.2539474363445861 0.7023514788861849
0.07070309509568783 0.6186015423313852
0.5712640609272523 0.1042020243100147
0.3945949239044486 0.4873705404353886
0.2973292545001545 0.7547300652153509
0.7210034967788919 0.06810508972367703
0.7145136608850915 0.938050128617605
0.940220100260485 0.5307324599061477
0.5083417811741128 0.9201640241625683
0.832133132700182 0.3055696313463838
0.3101049213193521 0.2008336269650479
0.07844672377603067 0.8710245897976584
0.3564325138129455 0.9216275708614193
0.3598310274214067 0.8138036922007378
0.1844767162444781 0.650209291046464
0.6398952542635202 0.5704191460216066
0.7869306764853008 0.6291763732559551
0.03069521228009133 0.1462297752850233
0.3128565389201815 0.7177441369213644
0.5759724256116695 0.7736980099773121
0.6428940650221746 0.5056824700898707
0.8066612291823539 0.8586853328233057
0.8916057224905636 0.0478050586979196
0.3383273930444901 0.5519500201636861
0.7746202533602421 0.10166661053057
0.9436062072638983 0.5793906125450452
0.5039214895117684 0.2544081805156678
0.6030599168854508 0.6110744495559998
0.2133417242318731 0.9838256208920895
0.1492730308432018 0.2282311924719804
0.3236439288639412 0.3661683350898929
0.1769583889862837 0.2308669189123794
0.6061128095313864 0.8786549292194533
0.3711008199210605 0.2511061783010814
0.4530228793863684 0.20163924121597
0.8428435390591693 0.5277311713640072
0.4421629171853664 0.6071064258587947
0.3131113507668852 0.4995226511719502
0.06675214118179978 0.3702752423593383
0.5208008445886863 0.8390257942335286
0.1996445688470772 0.7478088293771897
0.2411111293241865 0.01071395473114573
0.2780194071712079 0.9882708286437513
0.2631612293762173 0.09607434073655506
0.9246080031788886 0.816615384506252
0.2440358374880298 0.7858145378121936
0.8755256117603839 0.161750220508651
0.3142415890635432 0.4602762389944499
0.2438710714226398 0.4116020586489517
0.7034925701698875 0.8973344667136487
0.731166534977315 0.3112424203252095
0.6435398980588498 0.9289753623700439
0.7519572625518386 0.9668489272933241
0.5127645121215612 0.164874868020866
0.4198623071194973 0.6377086185585614
0.6595878529722672 0.6427207418660084
0.7350609380249479 0.1701323263457147
0.867518435538728 0.4125451166863621
0.6477464097381193 0.10915982258921
0.2857775707034426 0.3587385673910177
0.3154845326019013 0.7579438509815218
0.8324384312940646 0.6209000336235465
0.5825684415369858 0.209754743374756
0.4787631740744634 0.9990545593929574
0.871360599695971 0.08552556957127309
0.3077724760510703 0.2663597585441266
0.2383863046911646 0.2729775182945698
0.6261392031079355 0.3918053444732082
0.3247213764196467 0.6174064022016009
0.07105129983101578 0.7494253071192912
0.5219536692662667 0.3348055119425115
0.1093031717296595 0.8673837341163748
0.4759516612992643 0.1362719515987283
0.2015352173596468 0.8127600561508821
0.763794175017154 0.4098122749515034
0.1614730752520512 0.3734537113724899
0.9096091039095499 0.686682320394047
0.7246589845889539 0.7539363496107155
0.234356261811051 0.6221287229098186
0.2013516719329531 0.5306616552809222
0.04310012063202309 0.8311290187094512
0.2904360601983074 0.08959469761088598
0.2953833115424873 0.4485907403371535
0.7798186951855381 0.315599079942228
0.4214117810857547 0.562762041966458
0.9615227466163029 0.5373772169265372
0.8111267434819946 0.7419631810723877
0.06262081143706182 0.7231999273272923
0.1797759867428184 0.7413960530981863
0.7418338343120776 0.06912630130443612
0.279674565307248 0.4234235596483339
0.2539945826624051 0.3853385707136626
0.2382178692271475 0.7177476033844493
0.3669201158976305 0.04644852999369047
0.0246034029189936 0.6084464348290617
0.8695847759568553 0.8374365710154327
0.4543524784947196 0.6273534319548505
0.5858714091748081 0.8762823933979322
0.9817585392759088 0.5821802111904426
0.9990987640320829 0.1434915370498568
0.1616785435956165 0.4764044859008384
0.6283717802674301 0.7777631560313336
0.02959705780318774 0.3110711007394206
0.3190883532815708 0.8910946229964561
0.9326074070035717 0.6709649743307374
0.2559584275954854 0.6027631598350618
0.4540796118165562 0.4545799745601071
0.0278138683104739 0.1938026172557603
0.5644073873640248 0.2824265305186668
0.3975012850127981 0.5398257632931129
0.01570917282130251 0.8017394691374783
0.6455352247499223 0.6722665354579114
0.7532971046908199 0.1964533813396132
0.955618604483802 0.6546302024861189
0.1450264497223323 0.6923101338868008
0.7213904907859066 0.1538529095273904
0.2081924671522075 0.5510704060072258
0.1899131709497616 0.3735697916981998
0.9289216650765042 0.7741281118319392
0.253353327029023 0.7918746837028207
0.01655141557075739 0.5659462193161782
0.8113358646614652 0.2227792652840361
0.6853929032041032 0.5828032489444952
0.2125155220248399 0.2829978888350378
0.5482313562438007 0.8037682554629296
0.116987412863086 0.3504211860407776
0.5157913321334712 0.3520431365344219
0.9861463318586102 0.634642607886469
0.4266177650986825 0.6300216087905086
0.7865480412191603 0.8535258458838347
0.8701259682211134 0.2129498979208049
0.2456873085078481 0.7098845930919514
0.8424057766871756 0.4431726158918809
0.3069020741029725 0.9728294900812215
0.6680074806552512 0.3629626204770791
0.4458720078920813 0.1355666657733781
0.3274127118220141 0.9655664759543479
0.7676092383275221 0.8435341423367652
0.3176081609315738 0.8692518738933034
0.8735900324080065 0.9552567357544098
0.3683321752759839 0.4356926151529186
0.2020477370823275 0.3589132207231245
0.9057732498864945 0.6001317156586364
0.9001318143778599 0.8949716942148639
0.6559284613677251 0.1753542369701911
0.7140774397581521 0.4038975796081539
0.9042419340541402 0.2304464109104348
0.9839250561640139 0.9644706362172124
0.4857906173380617 0.7790505349316095
0.6640632545909262 0.4361060422575929
0.4584315554435463 0.7432554844677768
0.1724507664882069 0.4086214675317417
0.2601177663099692 0.03178376398493048
0.9879604516931995 0.3481986504865218
0.1539454689305814 0.5912041170079952
0.1234678221122249 0.1003135521930708
0.2689245020310333 0.3481207422803904
0.01428807892182452 0.1540107927164196
0.006697278097671099 0.7750095582420676
0.1931079952792689 0.07974859547327635
0.07216311275720984 0.05323611783853793
0.6386904733789051 0.3266097587559262
0.1300021375527581 0.8700477062000481
0.1575525789417209 0.1217104315064265
0.06704465394554052 0.5341806195397375
0.3685579283180618 0.845493698958405
0.02954656720982166 0.7021239707077805
0.8345970653391266 0.2597437369727279
0.4382212454092731 0.4444733186899114
0.5955329789788268 0.364090924044542
0.06610531996368887 0.4191855000823124
0.8107963333870772 0.7530705779673575
0.09850372601012455 0.8015470443722359
0.4995074355178479 0.6448333619064461
0.05619581657946749 0.4159892543534636
0.4930621982985515 0.07557756317192831
0.9797405181964679 0.3543107240028867
0.9381998296160425 0.841026643938126
0.0936160696468286 0.523618329218543
0.5788429701191311 0.3875888269916141
0.8793052103234196 0.8432191293573977
0.7430714413587366 0.02116790271452993
0.9034525962812522 0.6959458532689536
0.001490562015037616 0.1245834508860072
0.8989517341050024 0.4108762418334695
0.2779943455403283 0.5298110096251826
0.05469744406884469 0.52065226458388
0.03777397697387545 0.08945293115027951
0.7284363598338637 0.379065433866783
0.7199171772959297 0.9616808034695175
0.8043795746955239 0.1508911800815077
0.9372764774748868 0.9376812724648568
0.8717469551152915 0.8802007713640019
0.5619336231712925 0.3820815548777697
0.1435597572156725 0.8165204988536218
0.4068311344576609 0.8976722126280584
0.6073986815776128 0.1750936829502863
0.2980204659972209 0.4123165074892689
0.5948273002186909 0.7936884436076588
0.9552357039114489 0.937967619746191
0.3254113359822454 0.7545279643207103
0.6472411910502219 0.5787977792688404
0.664154117580957 0.9981232497142932
0.3892114338368688 0.02986191535166963
0.7785821482363536 0.1655179669861959
0.07302198697318027 0.7673098588063989
0.02518632225641627 0.4788469394020891
0.973488122968635 0.06774212393999826
0.7897754145610868 0.4380823327603545
0.7925582703370042 0.741099874565361
0.1216719338731752 0.8950011869300452
0.09562948341042414 0.8293381899449984
0.1538365560861331 0.2745483535404533
0.92505832712495 0.2058374741779611
0.308472858423059 0.08029228926517211
0.5582037587607659 0.8051717962901802
0.07554051776045106 0.7397850257114417
0.7120413348686512 0.009317775791455218
0.2532549520733342 0.26327529535273
0.8598481099646434 0.3343759882894657
0.9566389146898753 0.2407575277170388
0.7130701814908174 0.3160415361808887
0.3193639906643362 0.5082458433356942
0.2689239095877192 0.9399386813065091
0.6085718023652433 0.6851967817078554
0.05611666935098495 0.7148260723354691
0.9622681131774469 0.6992865902600137
0.2599074981751964 0.9668974874035439
0.888985744707648 0.5595941610200184
0.818821712010233 0.269243462898164
0.7003451524840013 0.2516406268039617
0.7514113794053124 0.5677641276715008
0.9542898140264858 0.6725794494783137
0.890636578983622 0.4741898027015785
0.4747163750590337 0.3914320615664452
0.8248707063886341 0.2782848754711686
0.6577921131224175 0.7469096405537989
0.1604850673556056 0.1551291656449512
0.9475768466281552 0.8891198659656625
0.3652178890174269 0.183474927828731
0.2658182309173489 0.2173793900945893
0.1939501970304352 0.9191067813939271
0.9719414836190001 0.4220265896033966
0.1343619967846476 0.8351303139523266
0.8997222931994043 0.8515774057825392
0.06007706235039439 0.5916919817059543
0.8415694326419926 0.9897629804661904
0.3709438676574216 0.6076930249594087
0.3266184324597928 0.674974998211504
0.7378356081768489 0.70693275155335
0.621743801386226 0.5902642176075468
0.5414480863794076 0.9171679100641696
0.04960498354433775 0.8748909846174914
0.1842085809705817 0.5350909652066308
0.7307336584782873 0.2721087406028198
0.9753954106690257 0.1140764487927745
0.4130329713173976 0.7937801046425206
0.2923898733947454 0.5007510405822171
0.3306084500696844 0.5816233909435404
0.5277372575272301 0.8304306362414331
0.5951990848384084 0.5170705761089536
0.7543500761705266 0.4448535326862803
0.2750517256427309 0.659475763112691
0.505052365130631 0.7807111961388619
0.6432033754606099 0.9190323320780439
0.6444491086831611 0.769705884971593
0.7696025135789086 0.3122778983954761
0.2958207578287504 0.9984787652624447
0.8071188058581625 0.03492908441458042
0.8067090295780031 0.1613495556576539
0.6753875618347227 0.1428478675262527
0.2368352071452288 0.8472643145776081
0.2449883503483678 0.5823546635023564
0.6939817790585193 0.6067186281518555
0.8552495013559649 0.07556696094205555
0.3845052593402436 0.1066305983262404
0.7459984144130353 0.1687440149496391
0.2954853745524219 0.9347239759013253
0.2731979418492502 0.1228202517650646
0.6990930442065277 0.8877703308212872
0.3573449225146418 0.8713444476224009
0.5425115292684443 0.7179691205800159
0.8439934364864573 0.6060913505736437
0.1906476599193801 0.1260335013964946
0.3284429555421851 0.8443411537254251
0.6754939717203885 0.5460502185371975
0.3942898944352928 0.72530098405786
0.5818372310569769 0.484358166976811
0.7582215789089632 0.7803637091620065
0.2017771600554051 0.2647043367474471
0.9832968479941828 0.8062081373197459
0.3200503906956051 0.0180944283649427
0.9523658214805801 0.4855396989961668
0.3267837689214963 0.8234217224500571
0.217769507851092 0.3113373133953585
0.8334928129894722 0.02578944030904257
0.6460153465829483 0.4342375402076695
0.240302012804729 0.689732144618353
0.5283374889086571 0.3069314769600762
0.1440264423242039 0.7691723298432916
0.395646821538556 0.8803050600609079
0.9664975565456305 0.8881187160645749
0.9873876034164391 0.3374166280723722
0.5359439253617838 0.9739297334374803
0.5535091469153793 0.4917409493525834
0.1936212413505747 0.3521843745282827
0.6411084767099592 0.07203167993455037
0.6821229656928719 0.6897963381056642
0.4223953903508988 0.5734175978886025
0.5636909029218723 0.7203626831572137
0.9930675099636488 0.86875871953463
0.09214689032587728 0.1270418347167553
0.5399892911834125 0.5294091630313635
0.3870574964247021 0.9184852071151685
0.5168969013880269 0.6081967173065952
0.5199109314719227 0.5795762142908804
0.3230572082015739 0.4538249294293251
0.4924842272771364 0.3223952961110273
0.2413395592055537 0.04293879760817786
0.200898864078068 0.2460373829266639
0.530935727829746 0.6631645318689664
0.7542540384153295 0.7519995782900911
0.5080909750849357 0.08925063991031919
0.4184806500777656 0.8981779095264908
0.6324992047674036 0.4864566958668537
0.3529627550510803 0.3123222895012713
0.356182559780502 0.9032375087434805
0.09848022483416326 0.6233531646691928
0.476298918136228 0.7416210737284447
0.02401230871519884 0.1555211643242597
0.9371703346236551 0.8732898830241153
0.2926087896579703 0.7873324194242399
0.4795014484383512 0.8899292036250707
0.1864051350818821 0.7148853967087984
0.17810036915141 0.9939981574035476
0.4604211940571227 0.1812773669880233
0.2723876255300888 0.1900224910184777
0.3544606164478026 0.1835208159305388
0.2941284693154723 0.7764674822980363
0.2078737165939795 0.1691418247674448
0.9949099999480928 0.3918458314012459
0.2827199684718661 0.5395078836522369
0.158502575446422 0.3143716796577731
0.2125098012381764 0.01709389060846985
0.5852863502011046 0.09180460139176973
0.6029806201196879 0.6941918022903761
0.8554881294412845 0.05700119587762799
0.1664959477057962 0.8549138247406426
0.8138302290467682 0.6208890810177767
0.9789539314423089 0.8277729475980532
0.4127729250456444 0.8044086906153193
0.4129034704017093 0.6166649174846052
0.4857443341787366 0.03600586113857122
0.2316618169701227 0.9510411507320945
0.5348704365923389 0.4804602791914356
0.5337404584123002 0.1597270626019299
0.8406160730533434 0.811596403803986
0.4198620530128517 0.6663334629768124
0.6893757890007753 0.6979257858213592
0.6321688898963546 0.4188084853970314
0.09144923494255014 0.9837224049512688
0.2067971591112466 0.3287545807502431
0.3552724319207241 0.4942130289061843
0.4397349790557852 0.5583966587325536
0.0461863659349885 0.8398349703227648
0.4047621492626757 0.5478796114156497
0.845987198195264 0.0381746412603197
0.8137602935479181 0.3861135934610089
0.09161517977741533 0.2450941735553111
0.9398737977508613 0.05131110196150002
0.8295263075160929 0.5728530238882737
0.5971111685438624 0.1729801994488477
0.4321155634636066 0.125924413738159
0.04817249736237736 0.1875661964242042
0.3341416994720397 0.5915120419022052
0.3668782243876103 0.2290344528589602
0.7566632268093118 0.6749514771081957
0.8670962922545525 0.168542737126249
0.4814249678016169 0.84343164706161
0.5455721713713264 0.3761973906312766
0.9280568307374532 0.6610320097382758
0.06059816511785303 0.5029764854291574
0.6024051109921236 0.2926518733296359
0.4158998882723068 0.001513601371790187
0.04912665886276998 0.4621092517683792
0.8484673005725364 0.2132189211311034
0.156705730556533 0.4340609992737586
0.1344238039995836 0.3630591734284454
0.963246658873689 0.3689211282501111
0.173194942366199 0.7488039091301156
0.1027772401480366 0.69854249969678
0.9382659680453774 0.9811007120332624
0.4311109382355325 0.3581989252128669
0.2405387291323009 0.4762557934684383
0.8761025945990634 0.03713417692183203
0.9698374482588485 0.2249377737173343
0.4492394227876659 0.02650886452383215
0.02472422869283825 0.3323333662255128
0.1787756348310725 0.6593084648526064
0.4363498535950401 0.7405949117262549
0.008365252054892908 0.5725690068563011
0.3106725085415283 0.789815083335951
0.7529222904181107 0.5564767770927899
0.4041878866781312 0.03978859720682587
0.8437553282682414 0.8650972366215895
0.4477526826284254 0.3505270758008501
0.8891514350722446 0.6824069324783227
0.4999656200944217 0.2934331761338452
0.1700949220931366 0.282812685076307
0.6815409898513842 0.9706371211289198
0.3092930477900185 0.3528925830235924
0.9333252343819398 0.3247453635811832
0.63561402636137 0.7389393489793175
0.1620746673801415 0.1657450915389267
0.01290040113851009 0.6957349660807641
0.8191523731119718 0.4986158207820641
0.3900789330901307 0.7535146085518798
0.7199788743438221 0.8442614443666561
0.6503801678596836 0.8052333790596017
0.2958724555589105 0.6551169222292398
0.6458167619623589 0.3184560895742176
0.8659400742442468 0.5444610097403414
0.5764784017168206 0.9908109121802586
0.1123419420827372 0.6110795006349768
0.9788915505811819 0.05868772168736299
0.05390127417483572 0.4437347515198818
0.9153845907887029 0.7143338411915928
0.325637232742687 0.8333110508927597
0.7972842364421713 0.4979821811990789
0.8704292584642984 0.1421626164672425
0.4226971355773275 0.01581666691107516
0.9332692485151526 0.7565220961820019
0.04438483249431526 0.5172055701533999
0.2567984192851936 0.7699624858569246
0.2711482460109955 0.5378439414377766
0.1458121935717976 0.7879717257541919
0.4858122372407664 0.3450760943385071
0.5625162741339403 0.8152492112375809
0.7123174523602833 0.3939362055003587
0.8756834753486192 0.007905559541533696
0.1817761857943909 0.8639036452439071
0.8248010524577122 0.1578725994711733
0.7093753445643973 0.2134835412156227
0.04486090048087864 0.04308492538650596
0.739099966294221 0.04200169006891247
0.9274306875477849 0.8567448058016469
0.210269207938106 0.1318258597264587
0.8058057114640013 0.193720287953684
0.6929113908215629 0.3492761420939304
0.242330443677267 0.5412284421114579
0.9933134615232224 0.4407062400216271
0.009757892554464902 0.746410656652466
0.2073533066201358 0.3112098257891202
0.6552587256216978 0.562300339943659
0.01010734966415811 0.7137383152294419
0.3697378019607728 0.467663799177998
0.1957840409267429 0.2094154750393271
0.203102249004617 0.01187048885536543
0.9343605758297842 0.716731897700964
0.4855595773258718 0.5882013603912339
0.3075323933014953 0.6807703717388547
0.5763568637288979 0.1520689414295174
0.4785689193762807 0.2227903969113888
0.5960092700281415 0.7748798042723781
0.977236758008115 0.6086782114062719
0.3183637151941639 0.2694366846904884
0.813930234032224 0.0745915770263203
0.199724847110252 0.8246460523304882
0.3780863186097548 0.402988711323801
0.7141773604847681 0.7577412784193882
0.5333717882183823 0.13120379710044
0.7395618135676393 0.1322687232702096
0.46555593711045 0.08153023532688952
0.05631896789907124 0.5717288098245108
0.5646774188604468 0.7008870513106616
0.5874832505572156 0.8286432653823811
0.1669139678866587 0.3913086703830596
0.4628425111732226 0.9657232856973919
0.5647942935014494 0.9754839559155825
0.1253847036171 0.5818803846566406
0.4958387771371672 0.5882754189011861
0.2912703162392368 0.5484429294977887
0.06962733454561407 0.18199910019329
0.2100267945108521 0.8637138149052604
0.08572439449483352 0.1885035024444849
0.09151072487943357 0.9388479908693933
0.9674193584109436 0.1978495421012998
0.6589009143088603 0.5749121776435613
0.3807280655422485 0.01066661336236927
0.2557267327383503 0.132816326668531
0.1462428445451098 0.2670719704318678
0.377780643253783 0.8187795441151389
0.8373638551322613 0.3517667762457375
0.2243999038138494 0.7048727631293603
0.2034426613301873 0.9242600106558427
0.1053527482471208 0.9949312914855494
0.3867233516286391 0.5571404319945975
0.1766407718721663 0.687735527506032
0.5596160485160744 0.8341429142447228
0.6901948714696062 0.1030848808568599
0.02820557269114876 0.05115650970623441
0.5045019812697091 0.626374811305046
0.9677076250128482 0.0586385956481417
0.1639644948609649 0.03958248982333763
0.5073390428896088 0.6358942421831171
0.7337185164705826 0.3608583437580041
0.7319315743507223 0.8942579058389353
0.1363410864513702 0.01440019645364819
0.212601699888821 0.3018182910223956
0.3285810808834463 0.4118821585651187
0.5265595403676441 0.9058948956472598
0.08037434306216026 0.14107974634199
0.3812414988975024 0.07233316643293201
0.8543419464133721 0.3246756417246351
0.822029785493673 0.2227107287871351
0.1851211983473594 0.1835713530237822
0.569105288166026 0.4171326740889999
0.1460678131781323 0.6639990643811148
0.2157785019930804 0.235748547646797
0.2280136626408575 0.5568826908370252
0.7823895264670027 0.8809682526217161
0.03311454292456578 0.1279688041791896
0.7539420581583154 0.2890740887337801
0.0438780335889865 0.3269631684711473
0.5923555949170412 0.8678981297938783
0.2720987715294555 0.6404835806866833
0.9807066591119807 0.8169449485565978
0.912629353967885 0.7497785000022743
0.0281338713517642 0.3676179876163083
0.5802766921188633 0.02357332569996813
0.05542506237062277 0.8049450656288812
0.6319356136183675 0.2062178189371656
0.3673743021513487 0.4031913505376621
0.2317014676044258 0.02700039016642578
0.8335491915755044 0.6104354488935388
0.6431361138604413 0.3762614407170728
0.5295899113233873 0.1128175908783124
0.1392169825173258 0.08836040757304087
0.398436943674956 0.6027798440374567
0.6327328471500898 0.6545035459956289
0.6373429542829231 0.6447529678774819
0.513496007660478 0.5496713915925365
0.3557457446548076 0.957939045120022
0.04564486101666947 0.8649570531398678
0.4550543198860316 0.5656823678591086
0.5439520391515557 0.5081826750902461
0.08968417790440471 0.8729675671097509
0.002430040609475538 0.6689497524526868
0.1862294603201207 0.3361884076245739
0.7563652104889999 0.7076701769153121
0.5989466362110076 0.3830399759455252
0.4374708141026025 0.6615224286900568
0.1073779696039792 0.5747772383927148
0.1469128231691438 0.9565433410439428
0.9020923674726122 0.6478157278771558
0.636771161461264 0.006512585369167428
0.7954763235393201 0.1572758831244939
0.2042525793767727 0.69331951791849
0.657249316483637 0.8359539945797078
0.261379412110129 0.07507959334943372
0.04906508072260825 0.6792207097736288
0.1007879679320653 0.4290051861561691
0.566466655032575 0.7780264819809146
0.2590785206090158 0.2259574644049715
0.2337859016835727 0.3958001490695441
0.7632266073352294 0.7585447415975067
0.4526751015561115 0.8468945602490247
0.4025225005609631 0.1728151807448567
0.5738903529189896 0.190564355335442
0.6113654194859758 0.2875947841581661
0.9544786623392344 0.853029612373454
0.8350100704045985 0.9346349721623843
0.5409127950759596 0.6594784324847816
0.4601430362741716 0.4458829533452067
0.2551220316045346 0.1504923030953811
0.05600776099099092 0.2552459769458807
0.8995382606032734 0.6849044758259891
0.9356766444218793 0.1214747939239607
0.9331123728753471 0.5761887264335759
0.32712960393012 0.08873202856915417
0.2885556345997774 0.818532257952611
0.1371000257833414 0.3423647992865665
0.6741034978839987 0.4320627081226358
0.7799726283093878 0.242618876022762
0.4821940553076626 0.1443277544659461
0.3397818806180409 0.8463018315833517
0.8693710229777035 0.353801737735677
0.2273228432583069 0.3688477759265693
0.1587367563901144 0.3244935135252682
0.1299965664766425 0.8796574001463273
0.9646028386735435 0.9435137594944231
0.5813269646496433 0.6930980824805302
0.6365452708210008 0.1387408466583146
0.6225985177150823 0.5431931857700992
0.5514173524738391 0.426700814912215
0.6282333673947595 0.1958573303897693
0.7493720772416307 0.3064087735768662
0.06221887954418798 0.2706836548935639
0.3917122992191027 0.3742653365273761
0.3769669081135016 0.2309274698414499
0.6609973619058795 0.3710227147713773
0.2616000137714442 0.1893845061872701
0.7340862111965811 0.5193130600925754
0.539139878784592 0.9351079020953625
0.9967939317911354 0.5208691346060335
0.7240129607142503 0.5011360582849176
0.2827163676126966 0.7913079740930565
0.5126756114157012 0.5208203476092673
0.4781851286797285 0.7021069132100263
0.49507525544868 0.9441140697804162
0.8435693722572101 0.3429567394852846
0.1392058679895049 0.8259198638463661
0.2180481295257893 0.8166927774342846
0.7293580268531055 0.4921949400918499
0.5573055990064547 0.08791546705441201
0.6079649602506734 0.2613202413949097
0.775684983229213 0.9082217282503208
0.770698742176572 0.2815504110330884
0.06195100775521757 0.2022281875438252
0.8611398744619002 0.04772733007673188
0.5651152090052824 0.7885428285325298
0.7421467921922383 0.5510107135930805
0.2504857438587679 0.9616822795914113
0.8123933121517967 0.7955969854033745
0.1679113821768012 0.6598252988142881
0.6947873404334509 0.677915800491089
0.2200573367605561 0.5643468687869947
0.8670561969580234 0.7308259137911568
0.2692112107849402 0.9720889816013025
0.9040220028431837 0.5426040933480464
0.7600072637702771 0.03553781815332138
0.6203099021157551 0.01496925360890492
0.9406304813725967 0.4492058021490999
0.577331964643117 0.5768674561193164
0.113839575784609 0.5309771765465652
0.8269313442492309 0.1679867079333262
0.246177152095132 0.1497400951645714
0.5545759293526613 0.6820513156782602
0.8105352135789 0.3061738397079188
0.09672915033695319 0.7831935428077069
0.0787554606971536 0.9265601811231392
0.3079778244236341 0.3923580321462204
0.3353320917942332 0.713987288224417
0.2118293843438321 0.1418252057552234
0.268595626991276 0.05852687244570016
0.8894026985403894 0.1860018920000111
0.9099657406035944 0.4667921779569608
0.2590343913775566 0.3294913745289901
0.9003165677321325 0.9164169844341109
0.4575685333394748 0.7979669670309579
0.7415089112632287 0.8152474432955191
0.8974479719255559 0.6270182606687246
0.1307870627993978 0.7986219515075846
0.4292630765645022 0.9525516639132489
0.9998024041428084 0.3636899359352827
0.908252546486923 0.1326386274689392
0.8561457248847152 0.0397398054967068
0.5034294856586708 0.9515570726353848
0.5231105759978004 0.005247343773897714
0.6843563777972845 0.6796188348404967
0.3258494304269091 0.2124809607775159
0.8792689364367762 0.2775795766229729
0.6519445647434043 0.93311436555316
0.06498650495471793 0.5238029760094625
0.008195609769842366 0.2817646134995094
0.6870878295540664 0.4158096916227753
0.2332518356499327 0.4384479681987962
0.95886398199072 0.6015676587271879
0.7278906969224963 0.733311466986686
0.6537316710541373 0.4874740894312554
0.9302569569755924 0.007837376929599051
0.8206769783468179 0.7256535931196897
0.8217588913438619 0.9818479144792036
0.389597448796153 0.3155008639830774
0.6351663539954796 0.9354600214581209
0.4840783350767174 0.4110339790761581
0.2196433350659753 0.2261142948309161
0.9919366805160661 0.4301271996718845
0.7026685252843811 0.3133687067694921
0.6708488504770657 0.9139563300024706
0.8752714880562045 0.3254713055013982
0.3438928875188995 0.6953840598867077
0.4884900332929518 0.9938436843242977
0.5607996419118817 0.4317923956307863
0.06721037804306043 0.685215761970844
0.6678592806203497 0.4728341839467449
0.02169501014327199 0.3839141155685986
0.6924342080563204 0.9709134779657215
0.6128109652386164 0.3406417752235074
0.1047615741303512 0.8101334235611317
0.5143156761115654 0.02170523838214999
0.3099833952210007 0.5282591035100365
0.9312594029494975 0.6408129688817484
0.08166383187009696 0.6735344360803747
0.8924056013842767 0.9645758405469217
0.4238996682570088 0.9952414949385098
0.5273654161502799 0.05752221069518543
0.5945151054680983 0.8204735118456318
0.787622358930355 0.02641202029516307
0.577744741100346 0.9309482689173135
0.6191121861891731 0.9682286903209033
0.1531346189167423 0.04059321313370218
0.2790911579784834 0.03248400338812328
0.6582654103379896 0.7084623037999029
0.07772858012795054 0.5981422743936187
0.4499642200920984 0.01466838164029789
0.658360914331912 0.1077582000793923
0.1608400498002844 0.7775513875936909
0.07427448593755093 0.8886330791961927
0.5389666407145832 0.322119062326494
0.5419997694168006 0.5188301135881417
0.1137964333161435 0.790786169393725
0.1445184345900292 0.3593211456519422
0.2872597200517034 0.9281900694861772
0.274823716809901 0.3648101863751644
0.804543294984264 0.2970070776029536
0.6578180285252518 0.1359404076062633
0.9003278714473506 0.3816328960598677
0.5178611452570362 0.2915397893568255
0.131795451028948 0.6468146661401351
0.7331158244830666 0.8087132196482116
0.4797697064669562 0.2122540046019959
0.3683201174169758 0.1189669585820146
0.7964019989745847 0.6335606520808478
0.6769950332993535 0.6217624671215114
0.6770800088410678 0.05824290115092354
0.114418259695909 0.74409505228532
0.6332453536759027 0.8921387861249678
0.8756666483655157 0.6720008734081486
0.03566553947542289 0.3594787892755051
0.5857754543696434 0.6710460575877052
0.6582267092301192 0.8649353522774321
0.3339969905316816 0.3650267754854967
0.9064135501995547 0.8259082154318526
0.9757600706275938 0.6352808231308041
0.8813421055319915 0.9063269741611464
0.2818450710101948 0.5494637752325836
0.6045541862681382 0.4018498790790153
0.8075327511095681 0.5552560464220371
0.4599641425048678 0.3335627112119657
0.9951292611564879 0.6160605065894402
0.7628604628531758 0.8731147583391947
0.7590509028962537 0.2621311574139548
0.02596109822751235 0.5211126347170242
0.788919114646098 0.3203113820647072
0.4039466297783853 0.1154166138111191
0.6889644911849925 0.7869573315040999
0.04191726274794537 0.788881387863132
0.7430936807937677 0.1506285574220055
0.2888689711576742 0.1815784740225582
0.277856375902636 0.2993826827094702
0.7419392069681503 0.766566576620203
0.5504443913633983 0.1083949845896491
0.1571059749813115 0.512377464661219
0.726076858842196 0.2624049152525528
0.93502110536142 0.5097936216761769
0.8980728608795351 0.07605326044184016
0.07246760135043033 0.03544428108097859
0.4843365026148476 0.1626341931167409
0.1049896465188341 0.8966834347374838
0.6435808200818718 0.2650285168499245
0.9835915793937423 0.08649706663322346
0.9291824992988892 0.9865676340402355
0.5551998419834269 0.2883045176808267
0.3401823706117425 0.3382060323518168
0.9827560067087839 0.8542806876909428
0.08756593079890296 0.5407828866845594
0.7476332047333141 0.2632114668060241
0.4025572893817665 0.613506648495989
0.5339511730220257 0.258029912602204
0.2665507900067933 0.6025689911079551
0.5014907086992803 0.5981030353712674
0.8266050301428267 0.4342920892897049
0.159082341741232 0.1957852835003836
0.7788834542186223 0.3555353550599099
0.7439032416560845 0.7562041287009923
0.8686290866897283 0.01626525469129489
0.2457469316931048 0.6034084762579334
0.1057444367056486 0.3652719959412612
0.03853420697517063 0.5349382194149147
0.2973810777324374 0.4735339338797859
0.777358801675999 0.6445303977264167
0.4457752413729138 0.3076365736973716
0.9491157154796378 0.007855136215303401
0.8845758317102043 0.4594236340926397
0.4247934885809143 0.4758868092176939
0.9832147269856384 0.6642617283084424
0.3912548328173164 0.5836242388092366
0.7249626667046227 0.1899677256116524
0.0511720151205293 0.8139728129276509
0.28753382597213 0.7587360093491826
0.1503803242375826 0.8609512733536722
0.8993153693748115 0.5615286639968672
0.04936611617224066 0.347156749059962
0.4542441346067882 0.959454408820602
0.1011985099568471 0.773491758241576
0.7424466143365355 0.6391326200264065
0.6057299007436178 0.7950705497994782
0.4549412437132299 0.6850974026277016
0.06460965127186294 0.741143528180057
0.2631244519497566 0.2635666061421087
0.6059083203108778 0.1159405618861066
0.7014141319851925 0.2198599482701161
0.5418182146872993 0.9457589899592292
0.9186173502970687 0.02685406984304883
0.06093134636673162 0.8497974166507886
0.5895075276380644 0.4575235327117829
0.4729187179253905 0.6797699295827793
0.6050075283484441 0.7259328264133352
0.2093879919455408 0.5616370372871343
0.2442053129932354 0.3015151166352194
0.8950507531858727 0.8298955053611331
0.1861115399746637 0.6131588078261164
0.4964657747542583 0.9335602535447524
0.5885510143809154 0.1391665714794504
0.2241736982318165 0.08745385473107727
0.2585405094676251 0.9235613358124676
0.1698994378508784 0.119573933866758
0.8814957379918356 0.9169616241961123
0.4209905962506534 0.8084045202190433
0.2249814194391832 0.7983677108219394
0.6895216343502129 0.2173550379171134
0.3627676779680654 0.7487353447341721
0.1277064659172774 0.9371014347608139
0.3082333137490103 0.5766004707272878
0.9197507729056666 0.5647627936377452
0.553107348639354 0.2565754086881819
0.9145726221616446 0.1120037678510013
0.6269064888687128 0.3816103929665223
0.003210384522033532 0.9860649688132517
0.1803958866883768 0.02945633398880068
0.5406058213879696 0.7663290180628883
0.3324282338898674 0.183205327243314
0.2509608274329253 0.05908742904708025
0.1797023351119078 0.3772222295731673
0.288754903680396 0.02817571947784135
0.4994082141627882 0.4866648126103172
0.647814877575372 0.9508323917715197
0.4690865432016865 0.5345596222759378
0.1184772177164651 0.3397757124427638
0.8073071082678194 0.1735636983102475
0.3927509645619278 0.1003529525867197
0.06652571803627037 0.7589972711988452
0.8136967210619792 0.6654425168867949
0.8397040577386146 0.7040432642097161
0.5181253549167111 0.3755763828691369
0.7278900722858678 0.9123348242250399
0.2801718338915619 0.2286612966118061
0.5965342756185209 0.3936570039429119
0.1095328209274237 0.004900173777794343
0.3375883526906488 0.02157558975490669
0.2758694755480947 0.5579330358781172
0.1635418867348929 0.6701407077469979
0.00078794923126415 0.4936434605271964
0.9586266998356339 0.8334944630828811
0.8731797612407902 0.4790363605427793
0.9092009538838459 0.8446859971996089
0.3022933110515578 0.6630251271806279
0.4623937689385196 0.1650933085901363
0.9035239243694938 0.1507601679121863
0.03514528132286172 0.5631104815799302
0.4052719699626387 0.6813508088069378
0.4028536296387472 0.06621461452323242
0.1200417967507008 0.1857354473810843
0.9385855452552507 0.6013041321159922
0.3349683490474937 0.8084824290073603
0.7183281765511944 0.6748916747206662
0.2662934810814226 0.6783546337910091
0.3385869019665721 0.7310325028176988
0.07067556108094371 0.7947563661588382
0.9024589356637871 0.7464760218475408
0.323054891692703 0.3388300790024257
0.5508987784689404 0.8897468262656246
0.9711967636031188 0.6820208954717023
0.9458475588938453 0.05985080836796127
0.08643264706666277 0.7384013335729174
0.9403032410831218 0.2472993667241559
0.5054951132330017 0.2649680857459233
0.6332682364623761 0.8492119865459248
0.4186654976690227 0.3025061612012681
0.5237159922112844 0.2328097899853696
0.3262474898803769 0.8991842857604333
0.621211293908881 0.2829998983006291
0.3397646967669373 0.7044963927409887
0.4180803940454622 0.7543562332775617
0.8452659284180623 0.5443378017390893
0.9097966118452987 0.9767700334708062
0.8034064985315006 0.4891218170898871
0.7567560172738058 0.6860337786786518
0.2108733895471031 0.1978978394625533
0.3081964995275064 0.8112856020142544
0.4231056604904501 0.6767382476957291
0.2127914852220965 0.9186544833341604
0.2120664085982226 0.5325783720894192
0.08144175217980723 0.8537131730051546
0.9373986668071435 0.9266487116924262
0.2625190810002752 0.4016087061162177
0.7951626573314503 0.6657018424740381
0.5017852993527571 0.962400743657042
0.77889793873335 0.4746884949213616
0.02034159743818413 0.1855161480691701
0.6199134558460073 0.8632666893254417
0.8817258317561372 0.06670909281225022
0.9605182084741982 0.2515206170087628
0.3920659056939235 0.6402950523609506
0.35012544518927 0.9129097317048273
0.8300325145472705 0.4990780394808449
0.9246057846595253 0.171051546171049
0.4406232704151911 0.8081385966672068
0.8283910355348437 0.04487421549665992
0.4711460241058576 0.4949290744458636
0.2370102616290552 0.6514242614499344
0.4563846071234943 0.2584447925798599
0.3073100434237347 0.4892711775197817
0.5334155674434661 0.897110847454044
0.6003311750620629 0.04419752924016456
0.8010623045696649 0.1838406327386071
0.505680637481655 0.1572234723371863
0.1418710883067129 0.02316076040800929
0.9049571595836112 0.1128043662979781
0.2339410588143259 0.6692771587235391
0.5167918608226478 0.3953688727024376
0.9681025143059169 0.07696919587573352
0.8370263881208921 0.1034269177947322
0.4295380348517174 0.4055725046855793
0.8622121962234932 0.8964303716899554
0.8901425730351858 0.7813847700937201
0.08127240247848651 0.009210262401272418
0.6502395333531241 0.1550848529791442
0.1323194721893282 0.5902802955685178
0.4079892134914753 0.1824082987237156
0.488963976688537 0.2777479089891463
0.137794669734395 0.1281601020048424
0.9373346665794013 0.6805414905057402
0.7216301215816761 0.6146522818848537
0.003275956698989246 0.1059594135506036
0.2244316198058127 0.733852254511753
0.722602577575867 0.4614038419974346
0.7328168929059162 0.5562206103490609
0.3077285165423719 0.2186302758669877
0.8867347276445422 0.3935024533525665
0.9544623636057779 0.7370062134348742
0.09483777321834126 0.7649418837116498
0.9321402886038416 0.2846732656361375
0.600881173888262 0.5255750390775398
0.1395943591030044 0.8744313204503193
0.6996260031145505 0.7825117422356732
0.1138127747686215 0.393243581542896
0.5751630980251294 0.8744585125389496
0.7814861035883205 0.5077156228652218
0.1194683246920177 0.4508935032847665
0.5433731349831504 0.9667781374389246
0.7935847075401394 0.2981808597506562
0.8963030384306165 0.1686368331940616
0.03400436638873142 0.04222860661691159
0.713648624896182 0.5453402757038437
0.06751687944748815 0.5722696649744509
0.5840701639751146 0.7795874372414012
0.2887049413999683 0.6761047717736052
0.1844309227526945 0.9034010509448842
0.129534964168646 0.2025104409672405
0.5698498019590579 0.6579744316115209
0.4988576455859907 0.4404951608133424
0.1295480542395036 0.3252233068777721
0.6818009603722684 0.8955813830341839
0.8721012062553674 0.02698407126044203
0.6886264361914833 0.2769070746033899
0.5195889736424963 0.3134419685399168
0.4295572170953071 0.2494268596659577
0.1564384607843981 0.9506924339867943
0.2280335217429563 0.2731807426289931
0.8331959386929971 0.9021524063770019
0.8417927169812266 0.6380081459617952
0.7775446867697803 0.8267324074986451
0.4318894296199085 0.4933931506767016
0.4533738164794475 0.7236822826644701
0.8338501653000696 0.9128711439271736
0.4349559139414259 0.4155149663229996
0.335988329947676 0.6766601249857631
0.5256632441624556 0.2745398200446204
0.2036840864770512 0.9457727060922135
0.5972506055454756 0.7334824507273622
0.2128251326851325 0.006159262675112562
0.802568878060249 0.97105159739646
0.2056482105768073 0.1800213065302711
0.09125586791757759 0.8386198952911462
0.04203591122615565 0.4420612465617945
0.03192571204944923 0.7447167155906872
0.166380896157015 0.8718346372721187
0.9349854914492108 0.6968803330315243
0.9282161445039898 0.932194820402144
0.4672517648907157 0.7799494885812923
0.5754620346331935 0.3194809806053452
0.3018317293065792 0.1268327385663455
0.1424959255185883 0.4891804857101737
0.6964893737491694 0.9991013735871539
0.7171386078092017 0.7077923642615163
0.3946221712430098 0.5210628918199529
0.1862155494755064 0.2564467502632775
0.1065066042436347 0.6884770180410864
0.03236710138482874 0.4472759872551786
0.4191872250531052 0.2195206145731592
0.8406293055198629 0.01769808311536981
0.2592818755736945 0.2729722700449073
0.499688162947525 0.4219116981938275
0.7021330455918074 0.6844002305559251
0.8457880943343907 0.1640535269806248
0.7564806741784867 0.696793998648171
0.9283090112253592 0.8891438760014572
0.8790530552265122 0.3738576123277363
0.8325891646178177 0.8915845617725354
0.09234113413497347 0.6436035754189466
0.2735960691679892 0.1122400339004167
0.207420752801793 0.6524771012669711
0.6312117551295328 0.8611899560127846
0.9847271232172976 0.0500270507231098
0.8308492272678413 0.7957211256435435
0.5930919594232782 0.6121939675274062
0.3787609911847873 0.9738838639100014
0.2251207790000278 0.5847858451382696
0.2989063988068952 0.743723917015273
0.6185062769164577 0.9578551197202118
0.1571743129683538 0.3350448040651423
0.5479617287543704 0.9081919361082899
0.135767813267798 0.3527383483426233
0.2070508680712476 0.05416903453353918
0.1980002485358514 0.38064482549568
0.5996114851801918 0.2020264306038193
0.8484890015993989 0.1744515928812237
0.3956801189673737 0.2718723535777372
0.03223423732306139 0.8810631171534422
0.9283391754050329 0.7957524686429535
0.3968406314039677 0.1630602916765248
0.5160275497017979 0.6903070854654727
0.3747544107561879 0.1018568733271907
0.9781526962055678 0.1406526171696676
0.388760495310791 0.1405169794254221
0.9042238169225147 0.8354540559508705
0.2417134895209392 0.05384719407105313
0.4925100733360507 0.8168501752076827
0.0117459783336421 0.2444683635812822
0.3342925426888763 0.3841583965992755
0.9903269205698846 0.4195486905073897
0.1112569910796185 0.3222958485015008
0.4446718249190093 0.4354250007897184
0.6676491794518138 0.2238873602675108
0.06715901811644684 0.599995938888559
0.1392869873109375 0.8964627718554845
0.1485236898049568 0.3282350657238348
0.132010623325949 0.2223384671623427
0.6435664049431059 0.8500670911741887
0.9477597196449205 0.3002730810795464
0.9258648487528474 0.7638071075407437
0.9714333806488938 0.2710738819676091
0.8052619948152647 0.02438659651221213
0.8069452425256968 0.9303660228358943
0.06672652491293712 0.04425583542424669
0.2117287853667621 0.8095237679348436
0.3776706072486122 0.1241501383222806
0.812708480038832 0.143777826300568
0.7035871597819061 0.5911165142087466
0.1374462776626824 0.5436560415868794
0.262747448219399 0.574764292655746
0.4358438266284452 0.04511044388735261
0.6967582777701221 0.5095694120603828
0.5532786003528297 0.04144961309638719
0.4262203466648343 0.746966299538163
0.3390020784335085 0.8737673800326862
0.1924130618863182 0.8169540768371393
0.7744306980353389 0.7191336063210508
0.8082720977753594 0.498406727675113
0.2761370957723337 0.8652470764032703
0.4971398666687367 0.8823284196633029
0.4658347368240359 0.2624070432249195
0.07312031657517513 0.516620105570163
0.8583349253610308 0.6934131777104003
0.3051663375502024 0.9036705977564132
0.6681031643460964 0.7025817823489752
0.1147303973121774 0.371502272229574
0.2596462114636932 0.9453943512530765
0.5971115818454529 0.9178175080030004
0.9234030120106442 0.139473159404157
0.0270835128041827 0.683454738280058
0.8791643163982107 0.8175640297824316
0.7501829060410913 0.1591002474601424
0.9933212653065537 0.5481144376504299
0.150670317180517 0.7303320523926209
0.424496211976497 0.2102096885126694
0.3545463111892473 0.165093242017628
0.5796941053111477 0.8079205636308027
0.7184489534799976 0.3367558973752932
0.707955743488502 0.4481987729366082
0.9105067874344384 0.9652688417436571
0.3527617221607657 0.6138565464442917
0.4955132774315121 0.68097727149957
0.3419491746234801 0.2495757968314161
0.245212752298739 0.6224805247326927
0.7850993269804403 0.9832548154411805
0.5424135201413682 0.3542591208703301
0.7962155710096801 0.251519182321817
0.162189751087902 0.8438588834487232
0.7042655541781531 0.06203405738011249
0.592013708098618 0.1285637298610531
0.02971477369391895 0.4261425659435687
0.2816644250057954 0.8258520966714304
0.2247130661501 0.07720843457254821
0.5306829396661823 0.7692533771739746
0.796022907262554 0.8285590781114572
0.085446612115795 0.2365918383195143
0.3240457554299879 0.4647077578311531
0.3778194546977437 0.8703154107710274
0.7771380791672816 0.9185798136980114
0.6395833813345635 0.8030644821496273
0.691647023061119 0.2668573986139067
0.4773511952660596 0.7634137840199147
0.8626067160315483 0.9955734769997915
0.3206007701619742 0.3491630513426072
0.2717251820064222 0.4519023830942265
0.06337089155352228 0.398361257302019
0.1675329684239759 0.4590364625572837
0.6122827530116354 0.7866341434493859
0.4749531799942018 0.04171938432298178
0.7661615604449241 0.7885337372561041
0.5979959695097337 0.4205519459686668
0.02775901647095382 0.4154524975857704
0.2126021033682825 0.5038706588694979
0.3539083286249916 0.1463693856967026
0.8845332672240326 0.2681874766809653
0.4671506708455146 0.05011883062069201
0.6704425182971953 0.05154799293797516
0.8492891208121152 0.2317810630909084
0.7846473378464761 0.004500584713448097
0.6815306560899621 0.5557027675508388
0.6417085086813397 0.7214680600876707
0.3430112919904663 0.06771341561230053
0.4283583500857767 0.2965749318383498
0.6161757166876239 0.4579910886420967
0.4510139010179118 0.1449840382884447
0.009255796580658938 0.9701432295666269
0.02050334704530074 0.5867333819060824
0.1333581044961052 0.1608675206288264
0.4732443481741176 0.6022300078084114
0.4672895171939935 0.4186833578996029
0.1949688422315929 0.667882157911571
0.7803176085717334 0.04392227315279604
0.4290051591296988 0.05347637173473848
0.3912522772199741 0.6961711132177264
0.9537492579012046 0.7600192137612907
0.3184372684332202 0.9483115707611014
0.8487235316306542 0.3150682884648351
0.432553502773755 0.1155683657892012
0.3231082594012807 0.6960648580733321
0.3670634621789098 0.3462078414767324
0.02882149709203092 0.7724041212802235
0.3659478332797919 0.9603629276649491
0.257577266444724 0.6527219148473191
0.869326815598673 0.2965948257530057
0.4469769133853322 0.9069546562472928
0.7969053462005057 0.3518027556054704
0.3344412723357277 0.9920559603257113
0.6326080037579812 0.5242230508164126
0.4586638477165637 0.6112243256506337
0.1900679413173465 0.5619909098490994
0.4187534854200424 0.05133149213515397
0.786347854428993 0.3877631857967702
0.8858648022436093 0.128323357147195
0.2282770613673846 0.2922622705457784
0.4890806010968781 0.3548017451134284
0.1058966844880662 0.6028221458302904
0.1916789446548487 0.6768326873452937
0.9422169715127655 0.6897210408564907
0.7793655605944017 0.1851384728158945
0.8361790090544053 0.956402828513903
0.4235546459863505 0.3390200341907721
0.7636546259517083 0.8838587077142369
0.214689171519395 0.4570084679497291
0.5804588435650387 0.9522194285099939
0.5864624499412262 0.9036369278766727
0.4449420094811935 0.2292360496142717
0.3476602062006875 0.109655297258914
0.9052013200382032 0.3615420112146339
0.5226019563109677 0.7611189153164281
0.7687797656202441 0.3918996332314371
0.1624997935849335 0.7961285308571091
0.7755543582388122 0.5559477767387946
0.7996801180768797 0.118096828517251
0.7638065078277863 0.2337681859199767
0.8529325555337355 0.8810123157494328
0.8541847458202732 0.9441666065512631
0.9271818367939123 0.6027164042076596
0.2439194604920434 0.320098922556999
0.1643340341461315 0.2724936334673662
0.2914320812566739 0.1259839098268244
0.2073471230667594 0.7111647818808491
0.9967138798795296 0.332252398804583
0.051814624393512 0.2040586719406447
0.4968313472583336 0.6348527591867692
0.8172282626201713 0.3685721447341682
0.3612448162614106 0.4283292559618466
0.6365629104136724 0.2479634252015728
0.8148016263459946 0.4526046749047152
0.9820992614731134 0.6766412678147361
0.5164704084679976 0.9266558315088822
0.8620371515978962 0.8645730318796327
0.7829733296549463 0.7561122766288864
0.4293051245025863 0.7689664374957123
0.5598863035469032 0.003512399928720846
0.839856537163083 0.7898287134306082
0.924579651470342 0.443540569403754
0.8864456758630105 0.761219837439033
0.307118073218146 0.4784882346605263
0.8240393093143427 0.5640461051645301
0.9057793637181689 0.2016289368812853
0.02935193572566659 0.2220385984173282
0.4950981828421376 0.2600713244925378
0.1856432170323098 0.2919832007646952
0.8839768735031753 0.1164162755564895
0.6233700812932071 0.5619319048999422
0.5907185014195494 0.8104538842248867
0.168374788267972 0.8344978652122281
0.8902451108375228 0.6454682786153081
0.4685382096541273 0.4832487424221941
0.717563158318578 0.9099394921894405
0.9283860937112968 0.3457408492143609
0.9873790486486008 0.4687698711436751
0.2778348675566911 0.0535432954177715
0.9252696941376679 0.7112328922456546
0.1909579190798785 0.1643684917825854
0.4216843765875488 0.3555536341794084
0.3849912797073889 0.6758050317205107
0.5996067466515353 0.657590454015097
0.07398921721267768 0.4780171572093418
0.5169744528975377 0.1827217500651943
0.1523889132655031 0.004157886980175282
0.408892424855415 0.3069893389350488
0.07002172060445848 0.9805880275493384
0.9420971198008369 0.08637013223383069
0.8930307279777013 0.2305054638483064
0.9808872037362807 0.3190667534730623
0.696043762666601 0.4723166020736783
0.9247008673602793 0.5462288863458538
0.7791403266147113 0.03328384019488907
0.01757911703771631 0.3632247824338196
0.4959990764342719 0.8266390736541471
0.474998868416296 0.5901816267935471
0.413502160966643 0.4154938848440319
0.4000915313986274 0.4557946924000084
0.2730344165173767 0.1714836983982557
0.3123857333614755 0.7791584481168193
0.57702099459943 0.6053713082446939
0.3716776254104087 0.5802043044268959
0.2421753538976911 0.7283471932321426
0.8891610180543685 0.6113916261919664
0.5781255596287839 0.6641911202026238
0.6004522698122476 0.4847636856250168
0.483510178845408 0.5221885587329935
0.2721913937004913 0.09001842760541219
0.2668114793438059 0.1989261833112898
0.5246109556575733 0.5067410794242233
0.1956865651514817 0.4306676362313938
0.317768958732625 0.8180794580374333
0.5409308038973853 0.1675943247987751
0.3743243999909506 0.01896112112787423
0.05661317313183423 0.3676300626016596
0.6067602999256919 0.5535980046829866
0.0980349243652667 0.2535254528476469
0.1634753996255503 0.2150362898431132
0.6940632078105433 0.6440568969065288
0.9855026460167163 0.9967389563326315
0.1917589787123294 0.2192175836411981
0.08018031562532485 0.3554355517824427
0.02611764302119264 0.9453685522807769
0.1761550540159429 0.257309724562586
0.4962836674011194 0.5413645983508194
0.8212897621211445 0.7037807694140154
0.2563659391310236 0.5255502520710131
0.6351049132942743 0.2585060055388896
0.0804958280165253 0.9088187867453773
0.9023538036033284 0.3336262127774602
0.2298179401210896 0.1617503442268924
0.8904121771862874 0.5022280552967531
0.5601742749880579 0.7601196460940733
0.2165088652078687 0.3321582131308508
0.7399582436369687 0.8359936159921937
0.7736840972444131 0.3737459036266795
0.04851038568981935 0.2833106709769523
0.5299906527328313 0.1415450943403208
0.3846402275185112 0.4114589343384424
0.8524856283175124 0.4774431364449808
0.622235482822267 0.878714678379372
0.5633893799374546 0.844222637095569
0.5242255268854307 0.3571983004758669
0.3320227993365935 0.05259268403281699
0.615711755559548 0.9262465407086188
0.3183979574976236 0.7363964356568713
0.03353569503884381 0.7629268627605572
0.4230460295910579 0.7982105616113228
0.2226372166393604 0.2637964591484336
0.7269264112341582 0.791376565273352
0.5180341799988614 0.559833808937817
0.01209419979276991 0.4381480839819503
0.7227861364500346 0.5821168832130977
0.847826970577921 0.2964549843353984
0.2973765319108035 0.2168886527014147
0.3052727904011933 0.3626180751032692
0.07125731422213444 0.7035821723199176
0.5263030095989818 0.1232122147146723
0.429020302352769 0.2687158834105868
0.3815275941655453 0.0844429027641297
0.0327853481280595 0.5524898720457572
0.8915699224768842 0.3353541699895479
0.6511380775651311 0.9132332732229962
0.5085237066505344 0.3576957590638858
0.9222557099646561 0.09200856243919958
0.1691710514757756 0.2511140593569538
0.771994992141079 0.3230887777763161
0.4232625646185252 0.8709664913200456
0.8639892659007994 0.9491163060078508
0.1416480058425347 0.3796423272253766
0.3989600891913729 0.5909737892728266
0.2012830861425583 0.7029110753830835
0.6965761928727078 0.139803409683764
0.4700505747742281 0.9826850622381896
0.1920273261492536 0.7761219092987389
0.359219445876337 0.5318896695821592
0.4665385412182614 0.7910304367069111
0.2808438586637514 0.4132475737975074
0.6281761294110401 0.5990627542600584
0.1658939765925152 0.5910831962457472
0.8218798338357344 0.7905294961689274
0.8069895022151462 0.2511091164766416
0.3128902981068657 0.6978645559698458
0.5115024188060762 0.2030636277376029
0.7094739815626038 0.9612947875447548
0.8501372685700579 0.6656474603141741
0.32845630407543 0.6569482381403994
0.5162597882295419 0.4140578684574814
0.5568359252095302 0.5831820989162848
0.3408479173722721 0.0482520038910207
0.5375501454045748 0.8039048324230748
0.6547214948194003 0.1176191373085922
0.7733865206402217 0.7600270440687438
0.8779557416396953 0.1716896280468791
0.6787120226176433 0.02667956948109994
0.7057981529409648 0.8102135999279445
0.8778592727694626 0.4125640693836383
0.2550610572092492 0.1123814498205539
0.241165615953473 0.9890880628625538
0.8690603635817059 0.5265176625824363
0.2349297720252388 0.764621761701532
0.2159927419019942 0.4246407326228862
0.6381351544710743 0.9685343620109518
0.3538294184054505 0.8048232333500158
0.3396848720612998 0.915035424592858
0.9925155337341308 0.5003191015412882
0.7401457983531236 0.1032149674881726
0.3996910009842762 0.08394084380728144
0.2134619994917688 0.994781214062456
0.1512671205538039 0.8437137446686059
0.5597986287715082 0.9356338262255663
0.8776965025040799 0.7677570837131104
0.6029167961997671 0.8692603406365775
0.7012357547269257 0.3799204658954075
0.1440751622007024 0.6089586427326417
0.981182851614704 0.7308588829787402
0.8026188418976572 0.3338981556940369
0.4287949568215411 0.6975735122249959
0.2341251900995885 0.8033850894643495
0.2925702317383839 0.9163562510954116
0.7321608186672751 0.2538138080010554
0.4391195570313824 0.7003595795013964
0.8494483684399126 0.8058926206831997
0.3741888176109132 0.6180321053952718
0.4757788257976145 0.5142871545766265
0.5443321778022298 0.4861461295553002
0.02363724147279284 0.9934293708187856
0.9066931560167146 0.03939076441454435
0.6441024460054897 0.119047151920613
0.3298409905035675 0.5074548248785337
0.348857464248546 0.1928053724585551
0.8947801139946272 0.4209850757261477
0.8563059423557919 0.1663325465523868
0.6143344340425265 0.9045048113572591
0.8760302454377698 0.3446238640336935
0.1942174682967597 0.9404183866840219
0.6753945499225552 0.5648569100867503
0.3472318109068395 0.7963653722278073
0.9077893431750965 0.3124988419625206
0.2223190599065145 0.6403766190440747
0.04220628851124945 0.01459797164371606
0.04865424530006578 0.9777259959191298
0.3239826507731592 0.4983583084685584
0.8607357659967165 0.6389984641001841
0.08081816753371862 0.2466438109317617
0.5263952388556259 0.802265447641087
0.580054781152929 0.4522428504098798
0.2631076579449433 0.7383357190216988
0.005115301299653712 0.3962109105352171
0.1396125697191458 0.7790299191665372
0.2884978581818257 0.9609076979641877
0.807231264911448 0.08260252166310776
0.05054310809892852 0.3196053697001532
0.3441523612569212 0.3463937227109546
0.1563682110346291 0.8979648460330839
0.1050781531954199 0.2143831339952224
0.1426472274469457 0.4793877088939896
0.8741282755359863 0.2871147293658383
0.9116212781872564 0.4274754032555171
0.6986404470588312 0.4508769093041771
0.3610172994784138 0.4107673158489859
0.4126346758018433 0.6738819265092838
0.8059808748953877 0.8146005079451732
0.5094731562733503 0.1751218818280204
0.799355760953913 0.8076309660624382
0.8725639814786479 0.9332781257264865
0.6747479473258043 0.3840143861547663
0.4640478089212935 0.3903808735273637
0.6757982361565913 0.9797764133977624
0.1458420181698201 0.5383626786169581
0.6393596462946706 0.2974613956702798
0.7761530300036545 0.6262304144745766
0.8492429699227494 0.3338825023568947
0.2620812128021059 0.1708425308950481
0.9787601248509979 0.0770614253625551
0.8811383336955475 0.874459225986737
0.2957150677856255 0.0576361616124505
0.04749663465944207 0.9492401541690376
0.6707274295797255 0.9703258772128595
0.6338675077007505 0.5614232939270611
0.6562534159763708 0.321029593718365
0.7537070769386787 0.367235938898946
0.9031370978455421 0.1228706814110222
0.3541844206517135 0.3010505951458205
0.4925677411285767 0.3340442237540779
0.08449849144134464 0.4808092811667302
0.664718004432632 0.489227796867027
0.3970644915623704 0.2214605956976743
0.7804649670557361 0.2617123731402448
0.1768372631870285 0.732724136662279
0.8474023399551125 0.1936348167079957
0.8912349609634681 0.9327371316567014
0.1599648132010586 0.3029913289776139
0.4530049945143325 0.06766901559721804
0.4600836800117741 0.0594965435832763
0.9433017815467913 0.2289559051075231
0.01931868229946892 0.4216124797887785
0.4423052195547738 0.9856176916598383
0.5578610870987424 0.3311624790267185
0.8877289943622092 0.258747283194437
0.6771610990040016 0.8859436421474955
0.2386831937820904 0.1342671656681502
0.5621900434513732 0.4743631451451035
0.9093354550376903 0.7776650044387842
0.1112559042227947 0.5196734195498451
0.09904168138416197 0.5051645497703819
0.2986931382237067 0.509960802083441
0.3194181122327574 0.7066501602182557
0.8867976012489182 0.03809360305605526
0.30796491763425 0.8937092076517502
0.9817430267285897 0.3655283342252174
0.6025756085236381 0.2702133723449218
0.2380414155533129 0.2536156679156288
0.2715105488362952 0.407496632445004
0.3708097611944129 0.6359304039428993
0.3614867772779388 0.9393966679583018
0.4662224042432288 0.4371905862095576
0.3696044404062454 0.8116969146941885
0.6714619551744025 0.6308573388839651
0.3462494965948368 0.5674821137155887
0.8700110537625294 0.6446376390618721
0.397409478364381 0.1827071314615581
0.2936321280265003 0.8536349136628162
0.3896509164471263 0.4592014767820845
0.8208484959713622 0.1366934941998776
0.783691919185314 0.8913810512603831
0.5663749739846504 0.8254177569535693
0.2415545882399983 0.5710905382962898
0.8254147104451486 0.4895972538176103
0.2307143750562146 0.5672134590537203
0.5173756012368279 0.9766182680560028
0.8025513311607511 0.7982740038911136
0.8574746071740064 0.73638631233935
0.009994382303851619 0.677204394587263
0.7430075194266899 0.8045701130597295
0.2076018410566435 0.768022916425625
0.5517995025609415 0.2352066093276026
0.3989959239363383 0.5125356237429478
0.9798158895800803 0.7884397674691815
0.2587175926435724 0.9006446539537311
0.1110289040617687 0.8187456957280412
0.6659593732630888 0.6034298958918386
0.884021873368669 0.1548165447451055
0.4627308752726144 0.602225121840025
0.6825375918691778 0.5925893809352725
0.6050854012752552 0.8510876447328832
0.05310404723283884 0.884927856444187
0.2765987140170849 0.218747286967189
0.7751086619629015 0.6974432667758232
0.2215387715864197 0.1457052388508628
0.6593859153559548 0.4578167748170008
0.4813605727680595 0.2847316263626549
0.4461502767687444 0.04715337243100546
0.6388632833746143 0.7777751612716229
0.7676642354397374 0.1668522861570086
0.6752726585904294 0.7619132140834689
0.6811560971516917 0.375747903814828
0.8798566532756987 0.6286774770622461
0.5515636362502261 0.3474044715549408
0.796092676805314 0.3145250360896045
0.5161548462546802 0.1544985115495884
0.9833354828087547 0.9432647485068365
0.7076665848982595 0.2953738758738608
0.177809608271575 0.4252874263834311
0.8284585511164883 0.3327842624354774
0.07124294930554555 0.5546290577390522
0.7337156797028178 0.9443799803296797
0.9334621837757081 0.09159279235830768
0.5142431093346785 0.5104306651300786
0.3987415663127171 0.9340202590320948
0.7505597605351 0.04116723346577859
0.193903947984895 0.8979171682324041
0.6207321351383523 0.332290858216844
0.9931920031892334 0.2106779484897432
0.8461719289882753 0.5824917846265011
0.3778952098482273 0.6279979482529341
0.1873911907259337 0.5716642987260223
0.5087012521286587 0.117646664189028
0.3373168561949544 0.4793118573380605
0.3391139281516272 0.6298081708476363
0.8131784374619505 0.6763762709891793
0.7675230438596479 0.9765561732088706
0.8972140530786428 0.4935535594160249
0.210058696956057 0.3656372012817413
0.5605209359017698 0.8628591820484866
0.8692748979242639 0.4979623045105336
0.09454527138665623 0.05274520179218862
0.4566195328862889 0.1911692974546866
0.7627441901503759 0.5742174132269249
0.685948890858755 0.8584945912278543
0.7847386636740648 0.1945661879059125
0.4586019812331781 0.6668355562303639
0.9402028878386347 0.2750286328810392
0.1473191144499173 0.9667840835794234
0.8144658984413317 0.8298072316831225
0.9141161608491345 0.4460401340020991
0.0947756066368903 0.4836449245092217
0.6698174600844374 0.5171786220888355
0.1073750020318339 0.116941142839438
0.3705580319061713 0.6637720448678152
0.6233477581595824 0.09348749702671512
0.1258266609037154 0.03293432675300848
0.9602672481637503 0.1046125538269372
0.426127433105482 0.7365777937145683
0.3536646335674418 0.2028160084559014
0.783924619422696 0.7938092282782796
0.5482720954470947 0.1755626645753048
0.9720096393324018 0.7149556598269576
0.03570788286094653 0.6352726471296505
0.419388127085416 0.2539852734472555
0.4060477129004526 0.6531271099580293
0.4873066053643336 0.02559586301470934
0.1125618865635939 0.8370125440710962
0.7198943635190983 0.03751306912709787
0.2230688009144767 0.301795595994799
0.7609174920823264 0.1293648543156294
0.22676231023184 0.4109660567624224
0.8115141372619245 0.8063213838632715
0.9011661720147861 0.4590991511393855
0.7694680263000265 0.4310648761480206
0.1023457994919471 0.4175633137395897
0.4737753339141146 0.8995859598915297
0.4679465320400885 0.8314772178937132
0.6133132743342439 0.6100260531746926
0.09283087336916433 0.01345815343016223
0.5144868150981454 0.2191458624797047
0.4928295393202095 0.1980623358778355
0.2774499408080515 0.6205295041545773
0.3834795042657342 0.9833749806237976
0.2708492969750103 0.4180973439023499
0.6972398099304324 0.461620335890373
0.1913547437002607 0.3011700716780258
0.05713603525591749 0.9229818002610054
0.1859237309691106 0.4472945269851972
0.8261872660581138 0.3509669570968436
0.6180262333140708 0.7779319021492538
0.8803504084778426 0.1820226440363232
0.05150987116699021 0.9593089626210045
0.02376475115875444 0.3943420588587835
0.1762455749019058 0.9725427458038081
0.9664285521807311 0.841577419770988
0.9165475715503215 0.5153700703525335
0.551341299008827 0.4372559313407967
0.6028070437101238 0.3037874891501365
0.267988090365444 0.7671269137748716
0.3276302588856281 0.4871196601532554
0.0282941959386505 0.9744844511443863
0.8282002144486935 0.5177229979579302
0.618149252124501 0.03341399870735472
0.08406853522135789 0.2179401879906505
0.5219014099796747 0.4055170066653297
0.1052699497263927 0.966775115705553
0.7492819536629746 0.8425370154803361
0.862615022073563 0.1860020566743148
0.07352633303021157 0.2191512977565504
0.1367136059549583 0.9963160701487049
0.3403629690107468 0.0006937266635139872
0.9654834272981162 0.8012121709432599
0.5467054738565095 0.735352017692541
0.7988191273526091 0.8671385542283931
0.3821410032368227 0.6985001466090106
0.8176307708083813 0.8738305461192013
0.6241897075348514 0.3138529766639752
0.6023832828463412 0.1262129940828977
0.6414112026817063 0.4153753512924528
0.3456079466888892 0.08810880958364317
0.6087123425390156 0.8326104853544085
0.5657814530698023 0.6805958917926385
0.7603777141385606 0.5282317059112123
0.8823909645976875 0.0861452606836567
0.5684982639668941 0.8827915571731995
0.2656798805815933 0.6315669839352153
0.4503798537427957 0.6164435344064777
0.5031184796138752 0.3372194407154529
0.8078699649381963 0.2696333636020825
0.1233370312228773 0.2972147073357788
0.7937638282691101 0.06905022163402824
0.5057068357374342 0.004096983166568435
0.01877273058492376 0.8200058507669522
0.3218886208285469 0.2420569906136976
0.1704290637423739 0.1583823143200651
0.6813553290411725 0.6608280919730087
0.990923633922154 0.5378104563663052
0.9213970445250826 0.2891440401145788
0.3145337627746683 0.05010665802598059
0.2894723396049667 0.01712504931239504
0.9600706975831107 0.2723063195203542
0.4530074370978024 0.8781591796747533
0.5679206498356913 0.1145158814979106
0.9677487253563837 0.03993031026812818
0.8978451785198927 0.353445075752802
0.2694909235260681 0.005320662844223302
0.02820885423837638 0.5314927491031893
0.7517559620148881 0.9847194990164795
0.7870603728348683 0.2891473213653501
0.275836000164581 0.2464638387489882
0.7017946009011006 0.7719970324466697
0.6920402963959157 0.1681517565271785
0.26353047244318 0.8294383743680056
0.6543796795856451 0.5857193237383377
0.9010443004806326 0.2958037163683819
0.7769174576139458 0.8486791906156349
0.6298366112290835 0.8379394644336918
0.1646200668272984 0.3524800947386401
0.7152683463194384 0.8062694976608765
0.9087411238654257 0.3026312428912009
0.7512939683149157 0.3564887617878384
0.6171353785624728 0.4771276061237176
0.09037791285889252 0.7746117211760993
0.7941908468708618 0.4192107082913961
0.336852685245406 0.8633016565068508
0.2354782748411617 0.8256189914949883
0.7649686705187299 0.2714840073614211
0.1182618924487094 0.7810402204309995
0.07835524020709997 0.07942218235174185
0.3674046271276762 0.8873629780696669
0.04422663748350057 0.355388536117777
0.5544920675701025 0.7936916331801348
0.37603259953523 0.5402778461586714
0.7274665599466663 0.8618217110497127
0.02203096530733014 0.8796669701431298
0.7327035390195756 0.09572787381097195
0.9445816768773255 0.8089428427046205
0.04960822774331096 0.6512865748450383
0.1093868105332265 0.457300315197359
0.9327150820283465 0.1117527364087696
0.3904529965986972 0.3047887409604507
0.5796337819016579 0.1813609950703194
0.5647515869485837 0.7977820863184618
0.264695858773494 0.7060226354200589
0.6562598840032936 0.2394019654294767
0.2315191402330152 0.9401275722458721
0.7009307526659659 0.9148806018435638
0.1966839656833556 0.6138579896910873
0.7134900624947049 0.4839483797910291
0.6075930279923526 0.0278893327921664
0.6545763099158731 0.8253383800287128
0.3161057751175056 0.2594517824506627
0.3868337103642789 0.1829108737968531
0.3182980230816702 0.8404425845309315
0.1326356399237084 0.1088052198166539
0.8580183590223388 0.7044654149655775
0.66428832800999 0.5074852454263554
0.7624740678543931 0.9852721915066209
0.9967854457791052 0.6333681861779538
0.7129942455448662 0.8174744848661711
0.02215817097868997 0.2423515524921904
0.7055314904012028 0.6451296716146234
0.87081312747531 0.04635792549800341
0.2703396026192051 0.2729640647343222
0.6927314235194604 0.4346155818513774
0.4765730288109142 0.2352259580358546
0.297149716890777 0.4832665616431939
0.8973069787104 0.03852588708452877
0.7075711840592368 0.740460078729796
0.7205859667167889 0.3865455707725621
0.7287783086336552 0.2116501288928632
0.2340936473195154 0.8139899122098385
0.6542535700344012 0.9231931863864866
0.4023946414353518 0.4172691209801963
0.4687435865739731 0.1747345359141164
0.6374775168533965 0.3552671424087246
0.2998366175637359 0.6040100637033847
0.8047606403026717 0.660149237207747
0.8027084919507791 0.1401562338738821
0.5082654153429994 0.2868761695914619
0.5199679205856063 0.2109948191323626
0.4569254204744874 0.2131767132176453
0.1772253285375531 0.4878529037329357
0.222075349080804 0.9129384959959785
0.5270334612008321 0.3966331460996899
0.7900139236305778 0.2038737700243697
0.6428714896201813 0.40467674541584
0.8030015292805627 0.6165183114677579
0.4783678872566443 0.1259570835310891
0.7689755653203683 0.2240009961732402
0.5517178548826959 0.4479632039381009
0.788439835105828 0.9331102788536823
0.2780428286845548 0.1809940086926127
0.05006579379255745 0.4341109475077333
0.2316533437698327 0.005572844448814887
0.01010636197068385 0.1878254484774469
0.3778162347653174 0.6559390188427405
0.7246389716963493 0.08755851777499524
0.322568045812442 0.1273419644563859
0.9606634941006739 0.8228942444546901
0.8759090036385329 0.735721386248066
0.8878672561497777 0.837093484292224
0.3298628768677069 0.2349941017024957
0.7144101572759736 0.08925938399965568
0.2806641820662749 0.3472408616941922
0.01699933405177017 0.6572947268878728
0.7128652308904413 0.6075181555433504
0.7530039213406408 0.800721412878294
0.9345282899848754 0.4783785598082126
0.6535611240766491 0.5064621903809824
0.7642723606738153 0.3306385133983823
0.1603468725739 0.5222016694396746
0.1342916085648209 0.552851952266963
0.661239702480051 0.1559063314593247
0.9977973074019093 0.2570546397581082
0.2688990009174448 0.04783666720606274
0.8493628626231179 0.398593113986756
0.9157505642935931 0.1767919436204077
0.8562789483510043 0.580182387024097
0.6698859253920075 0.5744382013950118
0.4605664049848499 0.98733180267235
0.7286259111237758 0.6907265475625268
0.02027760225029453 0.2813814851023081
0.154145771239886 0.5470599546885905
0.3419689632367469 0.6116297569634236
0.3829473572916891 0.0956257165854011
0.4196402495694043 0.6088309107277582
0.2641096657464691 0.7879328043558825
0.8041591386007583 0.100406931014645
0.8055400435769885 0.638224331459851
0.9834703309941835 0.4367760966647145
0.594448830742613 0.9886184664111493
0.4189736301678124 0.2831103904426659
0.7073726610970584 0.2032728983231056
0.4372928112290744 0.2900222512765092
0.2045545409688821 0.4372037597435172
0.6554888377540635 0.6046250736525391
0.006909072300443362 0.4762455267219949
0.08394123850640199 0.9639230469728222
0.3683564013324049 0.9201898996879873
0.773494826729333 0.7405552760319614
0.6627339374208931 0.7280653316419494
0.6584596011122456 0.1960852345385356
0.5676200020240126 0.170791087630453
0.4301791460469199 0.9162740644296673
0.6845623587153656 0.3866201390253212
0.7310204203213976 0.03496390349618076
0.5243118956170538 0.7507848619487433
0.6830805444480978 0.6126759984404189
0.2562138181476119 0.6230777219133977
0.4427396821042763 0.1132462811918524
0.4243859693172256 0.1917854872316114
0.2428157292844298 0.07579794344418392
0.381685310675951 0.7262678904487091
0.5410689809119036 0.9946931005770289
0.7412269442975029 0.4689418608573056
0.4492288524273081 0.4450082779356815
0.8703028259007076 0.7848062386882619
0.8331546670847957 0.3237940482777326
0.00492434711630766 0.996617345795941
0.5862515780987385 0.995332062466154
0.2624666998301123 0.7980474728137164
0.211378209063432 0.2453782275959327
0.2509203284491505 0.1702567406682735
0.6656034939244253 0.08807081840963266
0.3253024472947346 0.9276294426010087
0.2856142356558152 0.3372577983366799
0.1491388032526343 0.3179603562514423
0.312363396952359 0.6338354088410956
0.9132590715756185 0.1220542854699717
0.8764414629308668 0.1243755700695896
0.1187187319618456 0.5117919303002219
0.1749114203865905 0.908622660245165
0.7322703766726371 0.5772692789670456
0.7693144104161715 0.2430222041542823
0.9722665666976161 0.7480562739748301
0.3662430200478264 0.8552185375400344
0.2989891644760366 0.8734738096290322
0.9762721613914588 0.8374412242824602
0.02496964408762964 0.637453854806174
0.05790751938240962 0.09605997282310753
0.8522461033348743 0.4074651435345685
0.5153906452203546 0.3649595198482919
0.5355239829167657 0.4914864563278468
0.4126774758889502 0.2370599016674951
0.2689642559892366 0.98300999203088
0.3466825238542448 0.09889703936867077
0.9184254070882174 0.1310462961766989
0.5170930184528361 0.7101322859243199
0.1715686789163133 0.8238703569422874
0.3812020148029191 0.4216538236376426
0.6016098465591008 0.8407922968673259
0.2326533721264006 0.4489782005484391
0.9651694390445819 0.5101539237139051
0.9885416532373796 0.5275408585068889
0.07377525983863976 0.4014727609595965
0.6512398650473313 0.4653425924239819
0.6546674188653953 0.8839521314009469
0.2424671618070851 0.4445450443037039
0.514014001708944 0.4507249661070702
0.1532747645364718 0.104538463563383
0.665854576794166 0.942327539817569
0.5067907088275784 0.8560301010317565
0.9280819691980861 0.4713764377039161
0.7765752090207382 0.3449054621406209
0.6564664627778128 0.3900235822978821
0.7129933811302798 0.9903840194678781
0.6095992332942684 0.6385156949633848
0.3726084949786178 0.5904614309380233
0.2911955738636204 0.4575989836259221
0.001474999896810231 0.5414545305234362
0.2573477550773474 0.7221123354131971
0.2310610027208674 0.4700085101677614
0.8013898187966578 0.06167538477406326
0.3065376555145872 0.1177310755186235
0.779595543717675 0.2235312520885203
0.4375135886009827 0.4626915067093205
0.933497657603747 0.04326578723315383
0.4006491145802641 0.2510614614964943
0.6786358192925526 0.4596094298147393
0.9776665501997146 0.0333759306122939
0.9848687965409094 0.9861035918062646
0.7088374431789501 0.2689824088468832
0.07529226651573284 0.5271099780647532
0.7996962238662778 0.4411956432592797
0.7662769613012577 0.6247278326849374
0.8122684930615111 0.6981906638717515
0.1036365508618327 0.857378826579988
0.1746485083591439 0.02089761258481405
0.6333846721931375 0.3739849807143565
0.2022346182403784 0.501617759659907
0.04624870140146094 0.63303281008651
0.06826366062817409 0.09670178525593492
0.5654586778368687 0.303553675310223
0.01137460123793257 0.9802815626490311
0.02436312246910907 0.1075038277332635
0.8775201828215344 0.2590860895689565
0.741963444282414 0.03246487034722356
0.5693587109209448 0.9110024016312674
0.6519225966160036 0.7254605515538607
0.8820655481814182 0.9384007334146439
0.5790969367961712 0.527138086752451
0.9152355063117843 0.7602976191669384
0.9745530777670109 0.9593640595221173
0.02235570990023092 0.7640268089341485
0.736264447445337 0.1136287185696519
0.0644142152364842 0.3596841603434302
0.3817896039936695 0.4521211061388718
0.9566040038664898 0.5168635147179103
0.9080924428048226 0.6215250901094421
0.6459155208252558 0.02545052996164974
0.3483629529659731 0.5328802642107814
0.9215958196540386 0.4540150620558934
0.7147184728431699 0.261347297599181
0.5266140834228857 0.6439869223481834
0.25648001916145 0.4974137878509811
0.6151253618037092 0.1433569470987359
0.8077338974190348 0.9406153635860369
0.4861260750737248 0.5409745003665425
0.4899412184791272 0.7179161748815475
0.3014366736285287 0.2355230602002727
0.723515471715935 0.5188677545379122
0.6868879510955638 0.196201169858405
0.414640427742631 0.4331666886318447
0.1855046122639196 0.3947918406861062
0.1308403240657265 0.1702725018427021
0.8019683299835646 0.2606282254657624
0.7969216739885405 0.5740477599023097
0.6136247352777059 0.8840939053791749
0.470083556476539 0.243851158158239
0.834638306107083 0.388307971872425
0.4019897141976406 0.1542658908050617
0.2339593950783497 0.2160026084327796
0.9831880352507609 0.3766217580434139
0.1149265703865651 0.214150785819083
0.7352054110180483 0.9735179786730161
0.9116236150154238 0.5340635000393279
0.9200112195451329 0.8400673539981928
0.2270648203542336 0.1889835004753507
0.7688717118241377 0.3522546144434588
0.5744274154211314 0.920953868578731
0.5825472830107966 0.6326819157343068
0.8520850111338423 0.9929267789681643
0.9391643272173723 0.4120848033438155
0.8458012551310321 0.9607472750192543
0.8397242307124284 0.979047333311716
0.194988478699825 0.4811174674488203
0.8104257383445569 0.3760130083160104
0.4507959405457116 0.1639217678603623
0.3095815114919386 0.1002870558764818
0.176963992658061 0.4623673146470839
0.1121294188411125 0.7256195839414573
0.5609583096094246 0.4423479209386463
0.4240049221312556 0.1728416612137804
0.4354938145251552 0.3969360367739643
0.4870608944309082 0.3737389781486777
0.208744318488194 0.5224234084874426
0.1573839818719522 0.6612956582903552
0.6069653521712719 0.7369806601573301
0.8978669074171146 0.5223951571343154
0.0532472650884759 0.6411516169996637
0.851384601357741 0.827025344095672
0.6895067065391766 0.1586176726268736
0.4617732160505273 0.7164309223941386
0.4827258721149427 0.2013519808013012
0.8703068730749894 0.9876230355397108
0.3172860046477859 0.1363904489212799
0.5136724977974896 0.6744783421226871
0.6079792316156452 0.7476724392796013
0.3536244219506143 0.01335294890937409
0.6329937314208011 0.9794057950042487
0.5423261316373433 0.196421000323288
0.5139649046120057 0.06792143332639917
0.5818790479498134 0.9628699620615433
0.2903063803651372 0.3979660815528417
0.1208950265414682 0.3183340648978621
0.6624189134917258 0.6329373607821048
0.9841439142816412 0.5070236415434476
0.6482236847384635 0.2916860235283163
0.8154367623937093 0.02883288136434635
0.2999455586256011 0.2764085156255608
0.4018848248313776 0.7783423244002781
0.5614978020692241 0.2398644858514992
0.1476003311084918 0.1250198303410991
0.1739836509474907 0.5362066198173747
0.8828324628346496 0.02843400849596372
0.2524878207275502 0.5437725378241836
0.4038317225124771 0.360775677245776
0.8809949576338129 0.213050647905718
0.2890645588642868 0.9500312338104968
0.3264644180977067 0.7440820506241406
0.4296265464165169 0.4248028360500109
0.2655070439742852 0.3198502236673357
0.7261137624155309 0.3291937158179298
0.9231261887895609 0.3277759786764316
0.7900111688646635 0.7730934715113785
0.09223136990487911 0.7001398964886424
0.2531495263040656 0.7311029369662468
0.2317808022941942 0.9947151234416965
0.7490775018752606 0.6310767231402047
0.1391261081317008 0.1951922435280753
0.8715279512690802 0.4027927256303316
0.2903433456879283 0.4194290092050016
0.1393619348792935 0.88536989606463
0.3328473074326704 0.1649674971095442
0.1382958579052871 0.6838454978883289
0.6980028954189957 0.7927835713610557
0.8272874773844856 0.3146314653140576
0.9735498425187307 0.9177143161923335
0.360245161114757 0.9127922039945001
0.02884105031873271 0.8707849367282664
0.5523233032331025 0.960560430738246
0.5857912492144293 0.9233311476021424
0.5992468871119497 0.1547868821085856
0.4700026738020799 0.7092103243419068
0.06754662595585645 0.8691585002498124
0.1560853081072033 0.143511243268071
0.4683304568114779 0.6982246212484226
0.4210841168691024 0.7868371076102604
0.7404024288357809 0.2155769251962527
0.4682568280186253 0.5059498557851209
0.8536956733542317 0.3058238812161632
0.0780785144569171 0.6834349166799872
0.8611493077284877 0.6284459728135064
0.2728507034586132 0.7944636893161789
0.8873378467149187 0.808858228128578
0.909479541018727 0.6403639860740917
0.4135607081944781 0.274833214232691
0.6462393054957843 0.7424433633736479
0.1833641193223925 0.3562183026119475
0.526328071049939 0.4856501194285323
0.2301817606799565 0.3578046617570365
0.3717578527192485 0.5029933043483328
0.748015275385597 0.2440883184888592
0.226162673882912 0.7888316124726821
0.9512711090087151 0.3288772825369326
0.6149213190138518 0.4186693963110699
0.0272816242893176 0.164901870169408
0.2686834993152908 0.4738943001556983
0.2038400450403202 0.1897845540790677
0.2601442373878717 0.01055808482942426
0.3758649493237053 0.36393138150661
0.7356350765075813 0.07600410391888578
0.3895643778579568 0.07888037579552838
0.5818267887205415 0.3477418240683168
0.4000031407184798 0.03031309360604221
0.8947019704785641 0.2866061070945733
0.7248795282599675 0.4450080499491577
0.6138620995130599 0.06671486667404691
0.3286512762644294 0.572072600919703
0.3949254829423111 0.7958547918117607
0.8848162020384973 0.5776854858114948
0.07229474519513816 0.3270504046315796
0.03799982348978161 0.3707047223686822
0.7957459376570702 0.6550317558141633
0.702317429532015 0.500592816836576
0.6256216295221839 0.2139261856221975
0.5468131132284936 0.3050159340862634
0.2264078800194162 0.1084877611044783
0.8051452065065601 0.9093674493360577
0.5391907034435651 0.6075279498283912
0.6601282298657155 0.0522085601089271
0.8901933677170519 0.6648408892454289
0.8408257256801807 0.5004082080008996
0.3748551344277559 0.7184582390590791
0.3283274475293043 0.5547024077331222
0.4601447864939361 0.5552258323863183
0.4159895075022046 0.9811472263168977
0.9200590053671628 0.07381061214305679
0.2281033641363991 0.7726509424525716
0.5158088425683016 0.4813498816631595
0.1022101637380464 0.1732555489370195
0.6153458748046281 0.02311753225928457
0.2261293365026855 0.3796110461017434
0.7845786099737427 0.6923054224874834
0.8440517220570593 0.9287264182105087
0.4112097704435183 0.4998972408915358
0.7631913688945162 0.1194121242775494
0.4416496836697587 0.8452129053953089
0.2125748048128453 0.3208312960418335
0.8217282157366921 0.8119184017459785
0.6094881231654813 0.1056445762580232
0.6930398861684226 0.9334740804907539
0.4486951788970006 0.2401180109129241
0.9342536976089969 0.8124977805595727
0.2303670632676252 0.497639652864294
0.09878051679465198 0.02348373726642271
0.9117671435229535 0.9980396211003592
0.0357189550231762 0.9191806503671849
0.2020631157754318 0.8699712874277978
0.6095352114252891 0.7579343013684912
0.1233426508641514 0.377822454895568
0.2889256533563875 0.6028581093489597
0.1523634182541021 0.2467208468757731
0.6533049868257257 0.3107315735524229
0.5490547603105422 0.8329020440207497
0.07506430554155671 0.7852561908583144
0.8773401545544144 0.9786968724056747
0.4228906104518413 0.5248674163951642
0.6943428356043995 0.2360168912725663
0.1395720327784164 0.2041534147661209
0.6493097636120901 0.9700689775922589
0.6291594305120047 0.7571293595915909
0.4665014822824022 0.2728516248298948
0.495619392893724 0.7402310548454419
0.6113176562462467 0.5910969515493226
0.6648311717027974 0.9040850393541106
0.7041022172451304 0.09112703505149639
0.07439983152281772 0.6371910466227809
0.9879406417916088 0.6536985165589815
0.5930620085968645 0.3085866462698058
0.9061782112543044 0.6102453286086467
0.01868488417371185 0.2525617130952478
0.2906223575347781 0.2717024751154631
0.3976380146631112 0.4663325469955705
0.1964534694934128 0.09840813664028485
0.5978973905106276 0.4309077615840047
0.02921456486192876 0.03241203511092078
0.7180481006165715 0.1358484073045035
0.03605749634735549 0.4089306822010138
0.9502248147735951 0.2897492647101296
0.1478365123650845 0.7113069785871877
0.5510887776702403 0.6546874912548097
0.7637746898301895 0.7469719711374375
0.5644455137313402 0.6297852511016829
0.8331929827983632 0.1507354184599353
0.02142884406788702 0.7466018631720357
0.2411415593098145 0.02138839743324995
0.2415528141817738 0.4551766023718482
0.4181700680951907 0.825855304625395
0.9905589045676044 0.7357320816963505
0.7647454695453916 0.4486938661451969
0.2393828578729992 0.5304046987262534
0.6169100047676244 0.7411430793169878
0.2717816887818513 0.6116411510470088
0.6508703516210085 0.8932702065043077
0.9015842681106417 0.9933560064142161
0.6262430843813535 0.9877867297942149
0.3041755068041038 0.456292303196305
0.7647312765961016 0.2906477479544448
0.4350753750989714 0.5997745266969824
0.7395840616739804 0.5100082257264399
0.6792944385675778 0.2985225871872558
0.3371415102388807 0.961626457304616
0.2717359878140442 0.6694795223089663
0.1056575252727907 0.6318588296452929
0.5030149478244914 0.8462920093532864
0.9290562815054737 0.05321316222397978
0.04996607547690148 0.05269888735477231
0.3970044293789106 0.3430561251273698
0.06866427557686469 0.4956383891059571
0.5719243063858438 0.04050532565839855
0.3381968905402495 0.8178254399109877
0.011355300452812 0.2161770980379213
0.2677912405429292 0.9293587304787768
0.6799678522709839 0.07646110056802644
0.02690833611692229 0.5697386076652703
0.01340020081212544 0.4590036397303852
0.3051462128122723 0.6906870838922796
0.2264850176151123 0.6767072818570683
0.3422225811143697 0.3281296005697228
0.4655384635791064 0.09277696086164247
0.8007428462965224 0.222874515626456
0.3498411110142979 0.6604490650681176
0.9866932845931173 0.3982993446201395
0.5520675890518949 0.4586238173044624
0.08366971818152912 0.405497258421418
0.8414798385500674 0.1830437047747547
0.2543227085998959 0.7412470613245437
0.4326025211861217 0.3871562514797815
0.4570670001479822 0.1353741802224751
0.5838014727710881 0.337217644765936
0.6796091104943131 0.8673780073696719
0.9714523809004082 0.6450593713262739
0.9959283076375305 0.7768450410888051
0.6520021815457281 0.2716015081651898
0.735960197688315 0.2932176080957113
0.2292516491472028 0.5275612849438907
0.410455330887345 0.7718873813248873
0.7188256203198192 0.9812830024645172
0.007092354184171773 0.4067958647341033
0.6710142201847102 0.8481530623093237
0.3974697547480388 0.7360316467459096
0.8136963433589354 0.5828595279645095
0.828373466325236 0.5365895107123428
0.9577700480684644 0.2964288373543804
0.8954113335616166 0.6744895920070544
0.7222712500090714 0.4346724752280143
0.8551299004933373 0.2409124226053143
0.3176323512699639 0.5560579243273528
0.08409522026766636 0.08850152266477419
0.3206259555582163 0.607229591907663
0.6225287064775847 0.84478818736549
0.4066591621381395 0.02129101690036559
0.8364240466944629 0.5997227651003174
0.5804026622556079 0.2381081018566559
0.9160023086251393 0.7988142691651647
0.6151394059610159 0.3973417467818761
0.723289382048571 0.5608172884087479
0.5458411461994168 0.9272897386406945
0.6811779896178279 0.4819030402214503
0.1912004508010689 0.283153082742294
0.9568159203265633 0.8834532347554297
0.6584908826931428 0.2907671738617898
0.6191478083429477 0.1595244457435631
0.6736254151686394 0.1717452333159629
0.8297390890344633 0.2690240442737464
0.7854003459026514 0.6709677614304912
0.8392352042983372 0.5365038610491688
0.7300498643882157 0.4276961544889039
0.3284292668940652 0.09949791893261743
0.7148055609825703 0.117729005193601
0.7590644156539443 0.4275180188743626
0.9053496397079612 0.5827346258735076
0.7925153897870076 0.6126832194153572
0.5158184323721577 0.5002926259041641
0.2412793150757051 0.661405026855715
0.7961053512376034 0.9158727760910531
0.7941336766673144 0.687110200325743
0.8291921591723754 0.5549305185714623
0.5236900705930898 0.02690960718510681
0.8266449361304078 0.1951221516225033
0.4506118117492078 0.4264360468875571
0.509784083224885 0.9695604829318361
0.09927134907349294 0.5946170876971631
0.08580796387111571 0.5784289109255627
0.008976398490807391 0.4173261444278976
0.69751852431711 0.9802402715792137
0.4918252798827491 0.08573855758258278
0.9931961609850123 0.7577420161658001
0.0469830110480569 0.8226858508216967
0.3719432262030726 0.3937147725710993
0.2566623610138434 0.3650980180681369
0.0329987190570195 0.8081892810368223
0.2880449682434284 0.03917626892077175
0.9937148399843748 0.5963883088192899
0.4690596984906695 0.003877526510985315
0.5756113930755845 0.3981508798402777
0.2107481386736973 0.1603678003218879
0.05081029492875803 0.03421105548074038
0.1832208319165865 0.13365611666257
0.2689786115158233 0.6882376368360841
0.3764181334059541 0.0008409802796247149
0.3814329122478576 0.1734181172972063
0.4881700459024682 0.00419709248515934
0.1118005960575469 0.09867121738331053
0.2235580954767283 0.1793933267778964
0.8289621052174029 0.1299405268529987
0.7561025369150621 0.7186658511476987
0.5689020000905728 0.7296695390181294
0.804991769147463 0.8471714023468353
0.4618826437795182 0.5736919594612438
0.8394529474080925 0.2504335283572627
0.3575985741972392 0.513057028027971
0.1844703245102696 0.8824779524481264
0.4024066320363437 0.2110392423452666
0.9644932065906607 0.2084314949602347
0.8681407748114931 0.6659303604836413
0.1544900066580389 0.720142411773869
0.3779090033626081 0.6821749376504547
0.893639510540769 0.5407915572587734
0.43758540271413 0.08498032530815326
0.5414221991584893 0.2192828666224204
0.2973557274362959 0.3560678918799587
0.04427557132690587 0.06170437972420516
0.3601689523728877 0.6338907968159617
0.9834018218878264 0.7612911611143544
0.005046834514149313 0.08729472487524836
0.7489159777477147 0.345743805046194
0.2401560082500124 0.2254130121514612
0.7392868614426852 0.1603794899019376
0.7739873598414732 0.7299436726913466
0.8730383561344781 0.9441206907249082
0.1116571296434872 0.1794425318586236
0.5428310489266274 0.5968738462607157
0.8073922756065585 0.9503746194147857
0.8492465172437842 0.135180644643363
0.05218958382803081 0.9875910235630313
0.348144159855638 0.2322423757229619
0.05331788527400031 0.9130588286745757
0.8445222818130917 0.07526898927971352
0.05656497956733896 0.6017789085596992
0.2261722365561453 0.5167147109257605
0.6297121528472988 0.6176289691985167
0.5782488587875346 0.3580712464718253
0.5063187668538126 0.1852448028136935
0.09641054786522277 0.5763855749446578
0.3720893167482095 0.4254392801508699
0.5430770563622332 0.6479032353971271
0.3265958417232385 0.2632881776646009
0.02300930200432962 0.6944239441720896
0.8579873769264619 0.8000544438150293
0.3181030794042956 0.2207035012534856
0.4497312908444484 0.5004459902160636
0.3538933183771029 0.7532009801026709
0.9219212095916225 0.6694452603531369
0.5521571332069439 0.3846291980516631
0.7509691418829459 0.3960171755903705
0.6388150155034472 0.1973505264111474
0.06446736777650824 0.4471684873887846
0.3333629195972926 0.9067712299620562
0.8949527583342132 0.3642367870449844
0.6743513506770664 0.2423926918469291
0.5283920688303487 0.6101023736577447
0.8119994308968193 0.2416087290709059
0.8028331219691787 0.7034904548285863
0.6938242268431567 0.829837712414776
0.3519088141596847 0.06123550663169886
0.7519130182541109 0.3167953202526039
0.6539855869166538 0.5252373463857473
0.770257051287809 0.04005266825368336
0.8271024059065367 0.2133461984517059
0.4917255711162529 0.5507141634980459
0.2957285779793075 0.1543572735889341
0.8482536232496195 0.3524731708894717
0.09664574172017611 0.3593049612313961
0.3701825711996036 0.008827766955684106
0.6623887921016629 0.07017962614713512
0.5606681645536008 0.2291482751008116
0.796618490045169 0.07995620303894943
0.6695002774875055 0.3339514635783426
0.706255051403455 0.6733960791147301
0.968408539588158 0.02876787851791612
0.8697897812785834 0.6555900607134095
0.4599174437592769 0.7058094197885905
0.169509484071058 0.3806969541765683
0.3371428183983659 0.2894171368975819
0.05179935364137037 0.724572217837271
0.8333631433493048 0.9966983449057409
0.6091249405576086 0.3200421124348069
0.9718208454884699 0.2153716705857247
0.1155793659646868 0.8091560930067799
0.9339063704546458 0.6528501650415713
0.9545265221155886 0.3757880787094697
0.7084291098847861 0.7018128863365375
0.5951181374359615 0.1921086126008832
0.6119671362166957 0.2768811589996608
0.8081606616999437 0.5910608692754005
0.3786092323637229 0.02903776577629567
0.5037216444903264 0.365997040404711
0.5841779295026326 0.3141223464741204
0.7703199676419041 0.935830667213788
0.4852039196990359 0.7987179043558036
0.7641685641201944 0.2526721888569011
0.9379126155304759 0.9049903225796936
0.8028815583772541 0.8884369859374703
0.7384621079561137 0.3822202029132606
0.4288955696999766 0.862103592730626
0.9042214091230503 0.7948250821332553
0.7544003928172751 0.09368789769684331
0.04918503971881204 0.7061821501130905
0.5091952422365413 0.1467112823030889
0.4648286810965084 0.3425310407730557
0.4729283761718414 0.3012134738778123
0.240505950117576 0.9123648910438982
0.2644776339921288 0.1181520658359612
0.2692823201561493 0.950669694472961
0.92544272715044 0.4938214875377675
0.3821739823950797 0.7810690099420619
0.08162378881491753 0.9366065751675029
0.2774637419118043 0.1998519285482831
0.9097149563954269 0.9215880609454457
0.4749907481399213 0.8232395932717725
0.3310877299840206 0.2011265488664923
0.1864102171412783 0.09463685771318926
0.0001133580025032356 0.7401640328929551
0.5469959031819674 0.8798673736820347
0.6621513053543064 0.3419340929438737
0.4088824836336933 0.9540560362847114
0.4886360537064539 0.5004001919100252
0.9254101474291027 0.1939643746646105
0.1612888761422848 0.08504517558772781
0.5045530486937095 0.4317365668632622
0.9551630170793646 0.5923759202833111
0.3581689929776475 0.8927663994938593
0.324083996154212 0.7155435452776925
0.2026250996509639 0.6053250316850318
0.3773256910996062 0.9139649183310066
0.5228976467289268 0.5171098668101231
0.1348709290252756 0.2404544736477018
0.9866849528297988 0.0181037912498414
0.8653449042910241 0.03577247680513888
0.5162225320342222 0.7434501332621579
0.6723645345398556 0.3444025275010347
0.8587769157746568 0.4332013866054574
0.8393782444573392 0.7687008539213264
0.01741708938128034 0.41109985687455
0.2964910047152878 0.9879946637771115
0.2631008274641453 0.3908068709786697
0.8095032242489536 0.4798435131678535
0.719339646182847 0.7270404996590524
0.6403595184031854 0.6163017420035568
0.2497267163789791 0.8953373404767647
0.5277829440893878 0.3775718339439254
0.1031455259369768 0.6700461794890581
0.5059750982391035 0.7997117670894091
0.5370204790061451 0.5606681540113658
0.2534335714355352 0.3392840705719434
0.4228350108392734 0.715508238339032
0.8245648822863195 0.855650083603599
0.002691755363110945 0.9627035899982505
0.01333745421448053 0.1771377373068196
0.9474479978577047 0.43131784146131
0.317874422148205 0.8073383883296746
0.6818482528361407 0.3083635362862462
0.8038407049881512 0.003095902767306854
0.6543530793941406 0.1461000605645092
0.7471506751564445 0.7018999155220353
0.1119304648418642 0.08037939294518806
0.8473096589833037 0.371000728994276
0.3614542615464035 0.3181960536348086
0.7446402740278684 0.8639035286303491
0.6194151589226611 0.7030062327038415
0.3791237133484318 0.3305835888647261
0.01191064885217942 0.8767933189079944
0.9697412360470328 0.3514296016323902
0.9784958051296434 0.8996584174387003
0.3734087583076254 0.09073889317959798
0.1689209534334813 0.01246763006010875
0.09799276057777392 0.9240565416203785
0.3217627133926907 0.8513657610550961
0.8526637053382488 0.8915386438804244
0.8420971857311075 0.1132295244353544
0.8734462995380815 0.575524719731936
0.589703292986299 0.6399825645308298
0.8880509420700076 0.7714049281280984
0.212344982884264 0.354514099659055
0.5963563213660663 0.8781836214759456
0.4830092477554538 0.4295710287751401
0.9827189954382761 0.3080027755740905
0.9324078625555892 0.5382258367286078
0.03563200221502127 0.4759934674758071
0.2784994484718691 0.6492035767511772
0.2719663118307084 0.3965914230474168
0.9979670917217934 0.8306630076192827
0.9075751702822036 0.1027157265859076
0.7980368544933313 0.5942585603059162
0.7812910444779647 0.5269894966515688
0.6559022821874488 0.6691386905059059
0.3000059786540133 0.4384094405017031
0.3660510722840373 0.5709884514724693
0.9775847359218796 0.4649658591748557
0.6934685573983455 0.5958857737807484
0.4724451441139284 0.362767441245239
0.5886186594818266 0.7298281726146709
0.0965981816624151 0.4562849359818043
0.4913362287182146 0.4679540633501776
0.2979219282483546 0.9246347747394331
0.6467473068770394 0.1825206361709197
0.2948852494792247 0.3400557351985165
0.924040704191645 0.5057277709261594
0.3822947783519295 0.577293477392294
0.03088724288499472 0.09840277084905767
0.6845878764345039 0.3184811584830804
0.7446214338610978 0.5195454173953952
0.4506166469553968 0.9333670888057833
0.397040458993722 0.9226908730155365
0.9794634270696081 0.5718271563534371
0.9189859704456733 0.2427893236694503
0.9861492304847257 0.007396930595030276
0.7660438860252653 0.6808835315872215
0.04955424116370956 0.07126614403861461
0.1691495317221635 0.3205688600751569
0.1848796039607487 0.2111092519139995
0.9009209022339399 0.9487713579524012
0.04463471214331704 0.1703401900074452
0.5890581566577987 0.3854118751743756
0.5063435602888386 0.4793050007623029
0.4186267674201254 0.405843886672953
0.8963247422627872 0.7139599416605583
0.9229487687159244 0.7532259529240617
0.8740907719774434 0.9670334144367937
0.1935144386488644 0.5392566314784399
0.6977373699657089 0.3312666657798213
0.6535402433742635 0.2609859705255291
0.2600572118366542 0.4670683489593585
0.2885938597824767 0.5299244330361521
0.1803444524974916 0.282767381607874
0.6036040582108944 0.9823510752009794
0.4285032262415001 0.285669851218377
0.1244927682998854 0.4931546861286192
0.4323460633339556 0.01289100276777301
0.55434210266589 0.9708916966813428
0.1448826490851909 0.4198779776333467
0.8004775516827062 0.7691080768507121
0.3566797975757902 0.8513309317949217
0.06666344548684303 0.1154182460143654
0.7019781732419621 0.5188827421018865
0.06789687387568176 0.9248212812775689
0.05065798785404435 0.1497295195582855
0.3469331826720318 0.9643435474765333
0.1314165188611226 0.6753787739813953
0.9659363791521751 0.9755044517981535
0.2972648862665238 0.309520122194097
0.1511017100726793 0.4730632463708466
0.841192035518551 0.3795996269716104
0.4554021661208849 0.4362122636321266
0.4310709701006975 0.708099846235887
0.7524261608209337 0.1774809317964615
0.5137725935290774 0.5695134407447462
0.1210903478159133 0.1748108411572766
0.7468504687838399 0.7237320999846901
0.04262223569549039 0.6432550815593183
0.1826673031272346 0.5443733123142948
0.2965195033180462 0.6241558565294973
0.9174929903086114 0.7323442141851435
0.6597785518849594 0.2070938852696257
0.880092215770688 0.4319007267491741
0.08465258260014326 0.1078759509568772
0.8023109731232063 0.5647047341159215
0.4165406749926978 0.6269451266021471
0.4819823917425013 0.7243447742936726
0.6554916200469263 0.6782805409238611
0.556610888380957 0.9816178412525772
0.5159994725503706 0.04331413833913523
0.7933117731628151 0.09747412956534454
0.4390056101024559 0.2562047841512378
0.8223567307667932 0.8858366064435385
0.4065474044381804 0.8612445731072782
0.3613791965733962 0.3934988281180506
0.02650096144287472 0.799964535546778
0.9033885546495228 0.003616508530812338
0.6264575345753864 0.9413213495786632
0.3936085083466275 0.3918951444438167
0.3875179400663137 0.1289561343058337
0.7114306397559442 0.6816789740896311
0.7041083040163986 0.5597617375994651
0.6390831395950105 0.2269982335548072
0.4134773927381636 0.8889441685772043
0.4781209559847592 0.4197662525285245
0.3490961849943459 0.174350504397036
0.6374118426074671 0.8699683528604568
0.584373617150133 0.8473994939367018
0.458183304491015 0.7856484686574384
0.7519848625370794 0.9388941214662847
0.03774002836619499 0.1907656500475276
0.7332118473660927 0.5458193002326366
0.7288054817666716 0.4543435648699716
0.476175622532833 0.9404001724151108
0.9568622909015468 0.200099195298805
0.00716658988237822 0.3281108473631733
0.4698913990039847 0.4651560587774179
0.05498438041895391 0.3395172518309006
0.3417390661010875 0.4496897978776577
0.03340497321083569 0.06100010096495369
0.4832523504420079 0.6798217163681095
0.8418899012204452 0.4613912082534182
0.8511145924398683 0.64392667876204
0.8004687963605911 0.6057537584754707
0.5142592668412883 0.01037050654303655
0.01120668328617046 0.8657275096781741
0.06879118455424316 0.9528906106236276
0.3595353905168562 0.3551094782657968
0.760634379226495 0.7696662019234288
0.574691821797586 0.6261599281093391
0.7952994694988367 0.2133605971014531
0.9358591579017781 0.2086042279736605
0.0389860546915595 0.4655073517738059
0.3412497843806283 0.0111037329710128
0.902969812026305 0.06644858468758011
0.8552708577380581 0.5431567330387133
0.1999646655693094 0.8584956511309698
0.2704756560849704 0.3102469600977823
0.5438400939280994 0.4751393518939205
0.3337936669345086 0.4214067554011391
0.5498417113259378 0.9381956419077301
0.03831092763562233 0.9762196594339689
0.5320914677574569 0.962865994802226
0.4072597331977551 0.8791388665133095
0.4527818613218191 0.472700141450613
0.9618191370996909 0.4179237973900587
0.9302918746428581 0.7843728671556126
0.5801379693203439 0.7502560047175237
0.9193764149709205 0.9597454752778656
0.1392779764835227 0.4584239776129179
0.8529123989067915 0.4606214387741444
0.1269899587930476 0.9157622549663774
0.4483624874551793 0.5866131125982978
0.1659869338048414 0.428332120584896
0.3868240781727136 0.8236534725174395
0.5603562800641596 0.5230905722799991
0.265681918060875 0.7168592990510001
0.04389904921617492 0.2101429228042861
0.2330358890231291 0.197634899092223
0.4361919098114384 0.8362709595764078
0.8532494585640569 0.9230179010137092
0.3767107117353589 0.2414740589267106
0.3048745166078138 0.191548826507896
0.8161117753041467 0.1942233429673995
0.3880860609168896 0.6033883445944697
0.8232824535066533 0.823435149032544
0.6865801305151956 0.1131203891056067
0.04640717726373928 0.604107826240373
0.73049758925382 0.9632909854742487
0.1597793094546996 0.6195319602556127
0.1175093437860774 0.6582354947162022
0.1458656771389898 0.3490206565601941
0.6331901753113726 0.5429358107833209
0.7319265339679457 0.5988901580720399
0.2439709754801865 0.7973179723920711
0.1030230669139672 0.791835101471181
0.1323448030734889 0.06069946427921093
0.963123599963965 0.7314580689615291
0.3079830349333667 0.2946254639584702
0.09500580030903399 0.070855974322344
0.08461228819127435 0.3031084575237866
0.8353122057240914 0.5638479852682443
0.560862452985022 0.01431074741330998
0.7843630918243587 0.1752836083537566
0.3051653491939195 0.05395095013863802
0.8591052133636984 0.2132436791523583
0.07175719234398158 0.850775106475432
0.8227687921130489 0.2413979609956856
0.666086062205266 0.8851440449236562
0.04945486519307639 0.2473020477505957
0.0163347464047759 0.1354069007549224
0.2584581324070385 0.9121395309390041
0.3855198815273245 0.3572011283105906
0.5368255984862124 0.6180816159619544
0.0919865984143152 0.3309321008282526
0.5020143863473497 0.3842504018500378
0.9656338832787438 0.9104532522303381
0.5608069456740034 0.3533813804137109
0.7264268234852989 0.6476766739860672
0.479309794015888 0.4012465976467202
0.9301877784452265 0.5664021135041943
0.9005822338476128 0.4703346312169002
0.2698180386725734 0.01604955175157318
0.6888230552575326 0.4548593511284639
0.4430697257764535 0.7211480409349191
0.1004100831726589 0.5666043908548032
0.6981239418752975 0.9618502963491011
0.5256283258353466 0.8769885983382416
0.01001152456242831 0.6495064569657949
0.1377955620741939 0.7602790445261791
0.3447413559133387 0.4023458856704021
0.08390313996101817 0.01811475546416394
0.3456320088210367 0.4392795464295834
0.5701538393903339 0.5980445301176585
0.5837062552962282 0.8183760343238264
0.8123723584390778 0.5268399895109613
0.1597775449716103 0.2256297507599277
0.6688440160613316 0.8663626135096306
0.3875096659419474 0.4697883035695183
0.4036134733553909 0.834107399267059
0.2878584534643122 0.1999602734967585
0.1256839713286224 0.3567273030814948
0.3952124797240453 0.4382342523376267
0.8315787466674596 0.817205638665954
0.3417397525992403 0.778587679914329
0.4515083096172256 0.749579534975586
0.2891470713679906 0.4398655013049289
0.4295732962248218 0.8270763374216592
0.7439924289999844 0.9465266034358901
0.5843902830714998 0.1912465976385253
0.7538929695263767 0.1493979042404301
0.3361542521970181 0.827712900563906
0.5891187839276673 0.08185423030515829
0.6000842242562086 0.9603915830924892
0.4132727160972811 0.1728572904759504
0.9942383177867182 0.8043015823665485
0.8531147127118057 0.4244808809303663
0.8710960452237877 0.5919420325929013
0.4515671966358914 0.6747003173197146
0.9836739861838931 0.9536629706981108
0.1756167513113357 0.9509635542989989
0.730573557764857 0.8298472227797702
0.6269693688374015 0.5147105382302816
0.8759760344487851 0.5470153474015207
0.6965815876893328 0.859184418856958
0.7149422545067045 0.2445986467700383
0.119535905818605 0.1962587066694017
0.4406195714118808 0.9350751217518958
0.8800145400125695 0.2965598002733723
0.6730150312355822 0.7726924295871976
0.6357217435354877 0.1873881070679886
0.9540804482420906 0.2299876001541451
0.2722633720752402 0.5017436868152291
0.08307852462961351 0.3947616784778796
0.338619568566752 0.5739852106144443
0.4944391953507036 0.04240188568801872
0.9493705603429925 0.4638294560717022
0.6711883660154021 0.3055653836121043
0.6066428020223436 0.5345944752882578
0.3566262196798267 0.5689013681923295
0.06906841480528453 0.3805306052060002
0.5541354787472156 0.5035039907956281
0.01169751003176907 0.3082491631268905
0.1955764907903612 0.01944280477211629
0.8810757617436579 0.5676748898361184
0.9445527220881642 0.2578342427736469
0.1028492502262298 0.3155522315782717
0.09182525431255005 0.177852379361656
0.5352465467492646 0.06388926777941936
0.4796576437898412 0.9782627806299731
0.571841193594273 0.07413185400126195
0.9566669577681957 0.4460764043212485
0.6822959957651271 0.6427897795490036
0.8328686281821412 0.3424161721315716
0.8147946361829885 0.85156817896324
0.9486664967868526 0.393739382229997
0.4415095781334938 0.007799449721559104
0.8624290540888651 0.2686651619225698
0.3291265142864839 0.7921506654368973
0.06513165087685242 0.6950198387777077
0.8305125064912882 0.7846523397007226
0.9189283937425696 0.894546064478974
0.4124136032351025 0.1085751261749866
0.7782476088580715 0.8594506467775795
0.8604450571556344 0.6497323475345648
0.4919290281973208 0.9651932557058284
0.619030558670934 0.6188394486360148
0.2122398082810104 0.2642176594689457
0.4561339478312373 0.9489819492501815
0.1001811524477994 0.8197570382541689
0.1783631961684828 0.8393717325686748
0.2025182663378294 0.2178548658804204
0.3903705079787167 0.2548630125765077
0.6684548917340626 0.1346397362484477
0.5430706324300341 0.464272367265922
0.7583034364019897 0.8494551888809392
0.7751373406601622 0.4526277713797943
0.1739915044709648 0.6689968855426541
0.712041787288389 0.2780855121474716
0.7681857257182624 0.8545864192194995
0.2917390885547952 0.5674813241218526
0.6424350329402324 0.8980864085757193
0.265393645472543 0.7771932746487791
0.8032395833636995 0.9822393926246678
0.78918558649881 0.3984312444168674
0.4998764593579831 0.6167411187327255
0.1145070196740147 0.01451245910060803
0.4949913682151625 0.7970982416911183
0.8385140883363627 0.2318969082560042
0.3361562999597333 0.03219916479689005
0.2186651106807727 0.858289074499993
0.3061531734444049 0.04289810470918003
0.1866729852823253 0.3270018309882354
0.5753413687511244 0.3688607152764749
0.1333879071031739 0.7701654549561479
0.09632316648313165 0.3804577312952396
0.1184243230508142 0.8456183382151113
0.6323579493040978 0.3069705806209833
0.7945813930507426 0.6763669743479076
0.2526892816344166 0.4175855524565962
0.4575410452066877 0.0873293702440946
0.6219424088579104 0.5241874313334987
0.9559663854125989 0.9595364328245896
0.6732058856571966 0.8762772472470355
0.355553138501389 0.3840698590338759
0.5137528699010545 0.24916131465657
0.5023945792973353 0.1388078006179413
0.6654901516658523 0.1787752876770866
0.2815955662775586 0.8821959480369825
0.2699265470237022 0.06957272525091954
0.04598981131022328 0.8930114555021829
0.4674653005375985 0.9333160229097608
0.9087528939638084 0.5239056685138836
0.6297589284805081 0.1305679629158225
0.279438784413646 0.7517913371757163
0.8584588060458322 0.103020758901264
0.9753702730954247 0.2337117262039824
0.4417745052634429 0.09453990963011008
0.1599515140277618 0.8640830415388878
0.5143891962093615 0.2289405751802945
0.2937406749623932 0.6124377192526358
0.1155735846945807 0.6300997421193878
0.3067986965786527 0.6523534722976515
0.3535436606500684 0.6708367988869839
0.234249881777648 0.4277903129909673
0.8013848006796054 0.7580796232778891
0.5438423369210372 0.1289367756029258
0.7382988162526383 0.2258941016860166
0.1403120751491846 0.8436619053403659
0.6710269559243408 0.6413935160193317
0.1426093027816042 0.2204190612091094
0.3138417446304612 0.2491224083190776
0.09524886207265638 0.08873753617235772
0.2412500826012884 0.03207378651460397
0.3553519023601431 0.289743436407643
0.5218532065668018 0.4427373196268244
0.1119058776567483 0.4129798758394811
0.1849034360810145 0.9457449313616638
0.7925875689747951 0.8847117565169187
0.06753102600542517 0.3151161513215288
0.4122467573908869 0.566198740972529
0.3647884192707301 0.6915796558928359
0.8998695775361711 0.9826754949314495
0.5421809158392163 0.01580261896704459
0.6483439956446707 0.9881940415043499
0.1546915574373638 0.6094330981464996
0.750460896532805 0.8215257841833927
0.9098425464379138 0.3411413117803975
0.09770630314974331 0.5461049323857398
0.3491012055172047 0.9746594343342253
0.8316624746003255 0.4807586184555581
0.7142660251608813 0.1457707984151059
0.21228742956962 0.4053305546011666
0.914431878141814 0.1660690309050844
0.3810451400805372 0.7597612778572141
0.5582579568891751 0.5333624076579402
0.4349260327757909 0.4824505171885465
0.03087689259131303 0.7902776933183219
0.03430926154941753 0.9948766244072809
0.1662895709709744 0.9559335280930242
0.7077950803476949 0.05201229213769872
0.4219122463653237 0.4519713799786561
0.2813891450988653 0.08388927740995906
0.1489685783979623 0.6820650872781686
0.4471071883401726 0.6926909587600353
0.03238808777043348 0.3393669107393208
0.5298142215254592 0.5797349137175215
0.6371081853356612 0.4569380712458319
0.7245702937833682 0.9720949829641716
0.4072837493062323 0.8433892464593992
0.3282768723242387 0.8706579468139719
0.6323585102246857 0.1483619977123902
0.1200824433578014 0.705575355076951
0.4235252259125796 0.3853316272656258
0.7998801691007523 0.3060671934971959
0.6094990619789726 0.3529867376462416
0.3956896392520499 0.8413036297757244
0.02025474459048788 0.09761240230258776
0.2130692740727691 0.9511577818621197
0.1658426217003685 0.485704621580263
0.02105925747525671 0.4320145381706231
0.06554780567338994 0.3043146445604005
0.0008723989505769843 0.05883691403581599
0.7637106456644462 0.1957567116886515
0.8091213540671326 0.2877880794807733
0.02510746798858946 0.2040197843109487
0.4633199674601713 0.2956289138997018
0.276688607691987 0.3196759191978441
0.7114787407410209 0.2239029148265169
0.8521244634277096 0.8485949578870677
0.5708617847032543 0.4579736461764872
0.5436418742119512 0.5681256264240078
0.2525619748427388 0.6629904676443913
0.0489669922204442 0.4905527471416123
0.04266052074713152 0.4837708852965128
0.5990830753208637 0.1077898041318153
0.5782689577673714 0.1123474461708958
0.08113004704817584 0.5093385087690685
0.6400609277271931 0.286073425422426
0.004866213835439265 0.01855390747138737
0.738545868257327 0.6281323453962846
0.2150353062691969 0.5821941829937013
0.5667528720917492 0.3346466337885947
0.7937322994961973 0.697895648616402
0.9627836034883692 0.7528422404246751
0.9651718388430111 0.2623585538283687
0.5853985698918409 0.3661218959235288
0.5233501683262586 0.01615805492742664
0.919453713436822 0.9816474405196585
0.1494993040843665 0.5197810386580718
0.01459160832038458 0.3358199509858637
0.3678363944705379 0.682101582840521
0.9648131776839544 0.3795321926947993
0.7034538663914321 0.9708769224583079
0.7352103788369421 0.4104620632475754
0.9369137504704438 0.8518871118832955
0.1856142048787041 0.021197919622133
0.1147118043126581 0.4898171894514728
0.1273915028254322 0.5432780386404686
0.4876249214781004 0.9267595277403131
0.6812841037401558 0.914526293584918
0.9431260841693845 0.1823665177949028
0.03416462289207682 0.5141780563360432
0.3650255964507138 0.3653329559419831
0.3642674345126001 0.7203694043638206
0.09038654405477733 0.2730639013380541
0.310880078460057 0.1097543431528999
0.05323329625525908 0.5600476844605868
0.4765618726636411 0.372707001610921
0.9434034288876813 0.3215343213416543
0.6585941114071872 0.0797579820807468
0.1159530054455156 0.0519931883732738
0.3483931994798606 0.8769499687639908
0.341493430755341 0.5840297132456692
0.9202503318998607 0.6885829258546839
0.8143636286650628 0.4892525564450105
0.2754428128713521 0.6302755492850848
0.8550687970376587 0.5896961281592743
0.5627970483955018 0.640411412279652
0.6872117032875601 0.6518270053977168
0.5918507592667114 0.2653720333250342
0.402103642193382 0.05682866643564448
0.4954649962337793 0.7744822417325953
0.6863900212989192 0.905246381843083
0.5859537572216952 0.6831976013280234
0.7608878435292336 0.5099726710321444
0.1421537137945461 0.5604638870761152
0.9283645360507893 0.1009397591523825
0.724709046321436 0.407204060488023
0.4424475686604049 0.06604723700985077
0.0876958977438517 0.3856023390663213
0.3280668788337048 0.2739099075318215
0.1465146446069865 0.9354871615145296
0.322263186631432 0.6361455600568036
0.5908324486596571 0.4790379150398289
0.381479158899894 0.5876175384542915
0.7588447687670529 0.8380847829247807
0.4134498958989473 0.1197319581293275
0.9728295613510326 0.04987922971241935
0.1374792103650064 0.9629813304462999
0.391362053131624 0.7745278830781736
0.6935897093711864 0.1788770895888217
0.8660740882010153 0.07595226834621117
0.5203537137209343 0.7207133957786852
0.9078375663327893 0.05692515137134303
0.001213521231554963 0.3747851905970178
0.3085245311521342 0.2845678028867413
0.776357267927741 0.1380238710903725
0.8207538773690441 0.97127149435142
0.170745417021309 0.725922475410816
0.3014218896638234 0.5480356262318031
0.7841821717127989 0.993472276695031
0.5741458491864079 0.5485655524075271
0.851908956335872 0.8376439746505286
0.864867225359473 0.3250834884956071
0.5369109370470153 0.3798308962190851
0.6561921345119573 0.6991179266299415
0.7370073671595956 0.1875694544710814
0.5584773213022471 0.3929571069398527
0.6831907090937201 0.09477573433501808
0.2504685362543347 0.9834445841081897
0.9283920412726704 0.8459057382862387
0.3714043334984899 0.9805920801278536
0.9004595878051621 0.9271641784963245
0.05304089207892601 0.7875319577809967
0.968491055837135 0.8304624800032632
0.3475853465656421 0.8957431153148662
0.04365496708083234 0.2678254691032011
0.8406396784659986 0.2688801047113541
0.004913075266461711 0.61198206241674
0.8201005123991697 0.4618503914079803
0.2647604528442448 0.8398574406811645
0.8562491455791436 0.2594753337106588
0.548464910278189 0.7092146896684474
0.05858323553840781 0.4925284357626101
0.8336253938391851 0.8495260013199494
0.8709170578853638 0.2312656423981987
0.6893289551372646 0.7366195072367356
0.8962265824642365 0.2675704168225784
0.7267451274539016 0.01853925907837312
0.3370232622541741 0.09408085123690792
0.6444324843849024 0.8226020592765754
0.3538067711328763 0.03418348189331591
0.5985633480330107 0.3539726907487907
0.2297059319731741 0.1508373055454907
0.7724317366888184 0.8771458963973467
0.5633145735200666 0.05703170384956833
0.2924945274917544 0.2090114280318038
0.1387631249469575 0.2304983669018616
0.6237056168009693 0.8883613684340937
0.7265972215168082 0.07730940023488543
0.9378119074613391 0.9704183231193244
0.6912013966030159 0.4444468126297685
0.9762812630383233 0.4542685015154779
0.721676032883028 0.2275533173799734
0.6057268967058939 0.5155014243794844
0.5521004301649048 0.7525533017880023
0.5597404184148012 0.6616930632460477
0.4086578481052665 0.4251601787948864
0.09428275400268743 0.3094347398040165
0.3597875966247382 0.2685912197034996
0.5081174855666171 0.5594386353034858
0.5611774605680457 0.651095568640764
0.9350690898503391 0.06132919328064345
0.213293386067439 0.9728915109637575
0.9686124177087962 0.28105186086746
0.988659988539369 0.326048280546879
0.0982916028834292 0.1448246948511849
0.1685776090109265 0.6407208808901815
0.6838255469831551 0.4279353531845801
0.0736605161588586 0.01736446779604714
0.743716598587688 0.364027522105752
0.7625802082319518 0.6141089799351608
0.5876647367892269 0.574560802699151
0.1241303926574828 0.2416472330518706
0.3221681046974282 0.5459210153091353
0.1727239119064633 0.6978156030300771
0.5664975148102507 0.3245522156279697
0.6896827728166571 0.1317217695254053
0.1578990495921344 0.4554429063910544
0.1095658691067087 0.9755263481470197
0.9666646216474004 0.5579630076844757
0.5839070830263088 0.2923566622828957
0.244379550598111 0.2155817571423982
0.3056043040759666 0.7616805309379229
0.2411544043754113 0.967248345566854
0.8028121501768346 0.4118453022404013
0.6162746888619747 0.1139975673170289
0.5328306497276569 0.4376106874484165
0.9643395773945038 0.9217624971146554
0.05812682659927969 0.9510802450927177
0.5374587610652365 0.9069347488478241
0.1653349815310628 0.924453527595728
0.5827228551527029 0.5452762098185655
0.6120557964921303 0.9969639544962013
0.8528459844704759 0.9124121200222475
0.8795299460181323 0.5004532114630511
0.6715610958360498 0.9328747874237153
0.63087170199746 0.01561947771486345
0.1103520654645139 0.4346766468759349
0.8011794479245327 0.8779106296435349
0.296724039668228 0.04655356609751567
0.04858549559764737 0.7969616158880213
0.9143588734245981 0.5443281382282946
0.2222124981816269 0.9347564233038798
0.9630378369361834 0.8122054288245529
0.6547116881298178 0.6522914012149106
0.8237381894133077 0.5081005303678933
0.03041972981583894 0.1832941122740772
0.4977381052044134 0.09262552536103241
0.08950378052810089 0.09757771654147755
0.7832923028578707 0.9616089649988772
0.5748962693108569 0.9799410907144204
0.2056027371609645 0.5119891419249752
0.5279837804464335 0.7293034145766553
0.7185949517752833 0.7849067098090065
0.1900443148789437 0.01142290956421601
0.3196768691534341 0.3756531630392816
0.7555362238619796 0.5020495856627035
0.8583465146329435 0.524677687123444
0.9792849858078783 0.3306657026733969
0.4614689903652468 0.8094234877375391
0.1619907433488147 0.4121025963315529
0.597622753972334 0.68540910312794
0.1329114273192274 0.4858312990933056
0.8596339468156391 0.5525169114879898
0.6780524332330441 0.3653483481051722
0.7390275471502952 0.4582002949972908
0.01027613616140805 0.5829315030799821
0.532918745799926 0.226507571563799
0.6173899175864505 0.9473204075781214
0.6057277294419163 0.910855019042071
0.01741177825315408 0.8969999599373011
0.7787337527668562 0.815451035956224
0.7580749500254501 0.205685853899691
0.4073117275277149 0.1368114766517734
0.4144497287292378 0.7226745381245868
0.06774901140358343 0.1544087667680782
0.7130821633717276 0.5866240887925815
0.07588789887760651 0.4224942125524675
0.7000144340328969 0.6949354725958081
0.5758361447253074 0.5374896531056439
0.5851810181567552 0.1204833965030131
0.6288574749314605 0.6833927964396703
0.3239705045059607 0.04592001654526968
0.3922554674795374 0.9925445160424601
0.7811634387300619 0.5463046229516366
0.6753524571001117 0.1823244336047571
0.1836870458829034 0.08333518247901942
0.6108885277155088 0.4872885611182616
0.6790168726227982 0.8034133625483414
0.5215821710917253 0.2002861585436517
0.2597355032872368 0.9887393877476595
0.2824144328486601 0.7298784308760843
0.7989188180699022 0.4798763468053306
0.6273448345958867 0.7459902499637725
0.6604627946009246 0.5944571266587576
0.4816958659205113 0.9682679881767912
0.3720989756018856 0.9425250911441848
0.09433972000367001 0.03426333855850235
0.659205659772622 0.9886680395428341
0.2066203559202625 0.2079495218404353
0.385015509245984 0.4910603812267547
0.3449121300955171 0.383917502368897
0.6266783189485784 0.1122106150734744
0.8751243714661142 0.3060437117631662
0.8631659488176011 0.112046652058065
0.8408034255176992 0.6710142832871508
0.1945220748441115 0.2372753090660005
0.919007630858956 0.9052628613311238
0.4032986380278959 0.5583617682019466
0.3776119011981453 0.3413992653077666
0.1301203989036379 0.861050244579553
0.9366058377094453 0.7671537503157113
0.1472151573998935 0.01378168630066147
0.0251566758593649 0.022499056082544
0.6203127792282942 0.07488796158571924
0.9894942862552497 0.07731357854807196
0.5100921661121788 0.8377420656916105
0.4164546990797783 0.6559236152997228
0.7745796531902939 0.8980041846954352
0.5671563289875721 0.928365741357717
0.9255473899383938 0.3171760510836821
0.3494138567656336 0.5769632088031785
0.9470292390677336 0.122089573667875
0.8907575736148839 0.9006615377339821
0.4860232927400426 0.8812664999107759
0.3633447416665719 0.07508085945563445
0.6814451862592932 0.1643443166462316
0.4646747707586531 0.1968508837513931
0.4003647329787672 0.6992740779061042
0.8297777943866278 0.7311990742374902
0.9355368815991761 0.3141426903257674
0.1746854217778388 0.3492263710738835
0.489805444942863 0.9077418275736343
0.6253478162911403 0.9307737611179364
0.3554241206518943 0.7410514134110385
0.2734260656677815 0.2824246272863615
0.4366654055600441 0.9581150985299997
0.1075925427026349 0.9184316484621736
0.8492377002695028 0.6877973399908844
0.386955214154345 0.2025626384191944
0.3433857014483645 0.3172145498129982
0.7849599164885285 0.9719573704208914
0.2842613957626522 0.7805338599889604
0.9963329497017585 0.8906804877943665
0.6083123665186725 0.6199804776948662
0.1576928587380696 0.9949656873778251
0.07142162740127814 0.9346681016755443
0.4191262564337423 0.5069599478087101
0.02241937140951941 0.5487947508291295
0.6270370959314812 0.8707789607574189
0.2067446758233488 0.7918826338547544
0.6319738033731052 0.9970150087052974
0.5223646431670906 0.5996516138644652
0.3183118136370987 0.6256117575523534
0.1230126234059409 0.4824108029320416
0.4564581236640821 0.4176060279473405
0.7750399879883259 0.01052499162446396
0.2451400959740294 0.379307201703166
0.5545846685697925 0.1549659325204458
0.1351564233493465 0.6654523859797946
0.8999468989464334 0.873339939938275
0.003050638777519156 0.5037524603350345
0.7546181418057202 0.0530136450225149
0.6963970402101296 0.6272192405391304
0.8248455629776293 0.9186055620212004
0.9155466417606536 0.08349247157225644
0.2460683395851639 0.180981836571641
0.4894166720041554 0.6434525175157956
0.1280336674317641 0.9478498144552562
0.1439967015187688 0.7215082098934287
0.2906054042789256 0.2312597548808913
0.1952379287010777 0.1481777341988003
0.3659931186628853 0.4915038858135299
0.9432095796648113 0.4816389813404332
0.9990379287374991 0.8408117039890173
0.05482782969830963 0.08062125397442643
0.1426687349494076 0.1570510022790366
0.5929604355943745 0.2758957070225541
0.4202712959479251 0.7758937578934394
0.4311357948277393 0.6108717290870428
0.2977361045555885 0.8953714678694314
0.1573360702577783 0.7392258751467407
0.2387755744678291 0.2066092445353474
0.7940902980619056 0.1473796134966382
0.4829560530638412 0.5702898669507689
0.2506546073907316 0.01590647516970406
0.1672617367834778 0.1479665644578121
0.9629190196475046 0.6175580676750616
0.1284097648361827 0.3357523246173303
0.8493104242940843 0.08467509904807673
0.7701390147590169 0.5654120516102977
0.1527603009834807 0.7492974353146453
0.4685141870972504 0.6116795845237575
0.1910488588331529 0.4707912725439782
0.09446937155673224 0.2901059030627113
0.7418140438708591 0.5722849212931966
0.795785289531876 0.8385596375959042
0.02244050802370513 0.2706185463323419
0.8232615870572018 0.8968290388006579
0.4015524668865769 0.5803117599217649
0.009711072299743651 0.9524758294233915
0.5284575061639998 0.8586533016645339
0.08428095567317336 0.720206295129335
0.3635991442769886 0.6725051869473495
0.5248460329888662 0.4652451919281443
0.6916296094986853 0.2564977871127667
0.3072923472559413 0.4303650712332007
0.3919359701533363 0.6683406054293232
0.8365362841386769 0.4903086832083309
0.8808653326051706 0.4503527147066206
0.292232883230007 0.7152488035116373
0.5350374332226143 0.5022866549839748
0.7603224220542333 0.2806270981705046
0.678055677508772 0.7917930180373891
0.2887640359198667 0.260582160060384
0.6590709662454471 0.5163048914849452
0.5204056400799241 0.6173892642252956
0.9305353834845809 0.1467676734864917
0.229877980656243 0.6869747845979399
0.3885692496389864 0.6301148732399565
0.3499147457209904 0.4772384595913164
0.0823394078141829 0.5592747668731407
0.9304745309262255 0.4052548949836313
0.1802047061598474 0.3191098409639056
0.5528252625000931 0.8428512699513003
0.8378428873251587 0.2132693012183242
0.9373736458895814 0.3802452970943453
0.119797897327378 0.8738110980716761
0.896580596449054 0.6559219575994678
0.2019443522576194 0.2831399830971642
0.5034152074037334 0.7686232425742108
0.2410676784750857 0.9563869622843847
0.7724613119102453 0.1186269837947967
0.0847289905345231 0.8902972459331924
0.1366303565949486 0.03253253885575077
0.9301191789430799 0.6212289027674706
0.9534877282711156 0.3182391084322254
0.4080511581303474 0.6916977169183417
0.6388729152927533 0.1561488639654414
0.5838751134926657 0.6126432526043064
0.2348870899519906 0.6035261371796345
0.1808668214326589 0.2208873146181746
0.5823341769134546 0.1616583142695469
0.635315918346699 0.3165219418432975
0.2199774073326525 0.8690837031771007
0.1759779057941639 0.3389528288830383
0.3013905479454199 0.1452081255077375
0.0502416105076159 0.5001925648961498
0.7717982665241991 0.05052704853482844
0.6367096938920741 0.946294350856874
0.4407720023936589 0.6433345596335024
0.3420427470483691 0.4607823268046519
0.8812308818539175 0.8850843678592095
0.3265313650910084 0.535616409141272
0.28806135301998 0.4676390927918961
0.5159144722031721 0.1256286539085252
0.3650767344296061 0.950189679262687
0.5327938121233218 0.7001231624664734
0.7534934885283541 0.4065385002702404
0.4477989038670999 0.5383207185157221
0.9028694354569873 0.2492479741496826
0.8705037054664534 0.3349026139930308
0.06574040450219344 0.1922065844139351
0.8878304683666872 0.731595449423358
0.07811841140275788 0.6554530787196775
0.4244317502389845 0.8353888675669422
0.9488001819017547 0.6010246742769599
0.8664448520068929 0.1219928050331572
0.5626064757527856 0.4849753503782723
0.3957184410934995 0.6221761387897121
0.08328899335125592 0.8123388732380139
0.7411851219717498 0.594188552016128
0.6417825568274425 0.2068632569203737
0.2662197266350383 0.3011899445924631
0.02899887972706421 0.9273372355323525
0.5063567952554977 0.9920760174322466
0.1337540294094976 0.6279505155726259
0.8696342766889292 0.4693995813902767
0.3468536379375056 0.514548416836032
0.5695321205898634 0.7107675743173489
0.01983725600927178 0.8495555888977303
0.5544329817660241 0.6331036245710721
0.9126416655902769 0.2804397167241436
0.8228939244114349 0.6141145894173252
0.004869271296225846 0.2649144382941592
0.9129441077263797 0.2090822466673322
0.6919211791678165 0.8491513893931066
0.4204200975188493 0.1010145956072928
0.5053031025917647 0.2230823818101998
0.8760235870654492 0.2220426786146012
0.7141077661489569 0.4645065422881067
0.6813467696499671 0.7291782183974083
0.6128650072382842 0.8144903230911575
0.9930399488329863 0.3810516722611063
0.6245996938997731 0.9199568849193066
0.08824469347625048 0.148423718729125
0.1358617026555703 0.7415485160481695
0.8517161312843646 0.5716622329416331
0.06385434243302505 0.6391432013643583
0.670886754435742 0.9517029763225158
0.5025527763354591 0.5502142463150327
0.2012428645849209 0.6607232707733327
0.004122443002157892 0.8837809553585765
0.7872894110409282 0.783301143847511
0.7709528959331549 0.5276485979372663
0.4456270908606838 0.3196981203124709
0.9981280488875337 0.7946509564125486
0.7122215123956979 0.6180045619469362
0.1851679639016337 0.9564765832102942
0.742592961815133 0.253605337557835
0.7956780680646502 0.2325475093050651
0.3960835244489707 0.4767439589300049
0.8985941666514464 0.7355477814948612
0.7135228577348149 0.3547137216272946
0.4772442164766184 0.752413973065447
0.3970056009160995 0.8186075506857075
0.4758900502097133 0.4567003226076836
0.3709829753489174 0.1923102708805083
0.2044896496308821 0.5782652286732194
0.1292917369338795 0.1206650594441811
0.2500147892934836 0.4716270818474048
0.3223829739716739 0.1459818235421199
0.0001743603902927372 0.7664435229415996
0.6170997375950122 0.2565171048356226
0.3573700454593189 0.6818582722472869
0.2499976656479625 0.2069248184137283
0.165534226608885 0.9033799111731499
0.07463480800812861 0.4119669264559075
0.6133591929237925 0.8938375196956766
0.3765317145656233 0.5590952942408494
0.2485199506412714 0.1399309962069945
0.3671993554197721 0.6539134910793792
0.5538184137790938 0.7185875965926868
0.2057397940282374 0.4829897291160306
0.8035720024956801 0.4516685937037953
0.563609837602953 0.1902651969753397
0.2024982326008077 0.03438156076588471
0.1760246405316929 0.05576189020562478
0.5074749746071644 0.9809138577619834
0.08345612213460341 0.05303220097621018
0.1749718570149989 0.3982529664752399
0.9475016395453306 0.7877258301697185
0.4824516655132114 0.6234891644376586
0.1720388707172563 0.8460155481031321
0.03965857887779783 0.5959727476965354
0.1961050593400814 0.6325346148378775
0.5723957773761663 0.8926145598564703
0.2814151162802719 0.09496008977104194
0.3080988691717882 0.9515362088885364
0.1583283773466584 0.03107517403614525
0.5684272075096185 0.530194885542261
0.2817854226627218 0.07278731764117795
0.2201268060424101 0.1353336168480647
0.4463481767770135 0.2732997217143101
0.5453854713820956 0.2837163562879132
0.3735617507667792 0.4129962706004033
0.03413968534467438 0.3983991401821526
0.2724830229660686 0.5933085325508259
0.04658898326059627 0.5277634565583922
0.8826094476706763 0.4811130158647107
0.1744212257934158 0.003498922511259621
0.4736671105509292 0.311663979191479
0.2824645977125763 0.2099536065359519
0.1023527649685215 0.2436504585885285
0.2534297850366184 0.3958605921611975
0.951820043824717 0.1317870036885132
0.5897289675744439 0.4682761401288281
0.2552537157185514 0.2159928518676202
0.5726147952479577 0.4083754174623665
0.4759860791204883 0.2645691442405425
0.2947512073985971 0.1727381662792202
0.4902761521452683 0.9753292934223717
0.6873615680116326 0.4649269260306688
0.8437746169305779 0.8760525256897608
0.5497725877197733 0.6046222266350573
0.6260808206061168 0.005996826221641452
0.7178383401681494 0.1639350725863715
0.1795678244918865 0.7063344998415647
0.2818871839611631 0.1266246043644421
0.8883753798544554 0.4120719634543569
0.1939108662595429 0.9085049317262265
0.9323270371064601 0.2270463856416199
0.1901362713735883 0.7043033110815979
0.9559203873980174 0.1711028806143143
0.2748640360544915 0.8436887997723987
0.752961944274379 0.4931394858778302
0.3565602521511957 0.6237967019188705
0.7441081780152219 0.3244567654147442
0.815290778290665 0.2968251067095336
0.06834629732588976 0.8226579260622984
0.7793465464531752 0.0840772196160091
0.009637159526489301 0.5347591358463477
0.2735724776694927 0.6999659290987023
0.3456784349092221 0.02908998058272324
0.2102301450203533 0.7500206945324391
0.2805243447679324 0.5672354951769606
0.8798245298834285 0.5285706959244157
0.7605634515560079 0.02462838454346815
0.3044620244719315 0.00463024313432888
0.1366480104478501 0.637343452613799
0.1170031253544345 0.1188615774464015
0.4776375111375727 0.9297867162090754
0.78169945245963 0.4057553484777469
0.9336946687333511 0.255301943124939
0.283890145062372 0.1721044991271652
0.04162077226356968 0.9862942217365508
0.8443448359875022 0.2411035054187178
0.04679736096706125 0.5763839043652474
0.07780281540635269 0.7118801128157978
0.2777382774924977 0.481326182906593
0.7166967258637748 0.8808823081475512
0.3312137026686325 0.4481806488307825
0.4922763510481041 0.1415853432884218
0.2790935514770831 0.5103350242165144
0.5835841191716853 0.2815945173163961
0.9587692057534735 0.5649312284279431
0.4227908313357761 0.3662348729593801
0.4999500916239473 0.05016035856642841
0.9423417297396183 0.8195633686199626
0.9666077942517796 0.3903741140164921
0.6916219620834168 0.9895051888919038
0.2495256017919091 0.8845354345209673
0.6726763775084776 0.6916167819063367
0.3884804869069926 0.6581844522432225
0.6695938256954613 0.2123290779277638
0.4440252298339672 0.5483454597727699
0.2271259821432552 0.3300053714765026
0.9925713642407068 0.105420300122405
0.6586640232126537 0.7974808229721045
0.2352809016047861 0.5492250081343419
0.7565761049674807 0.3381845978788852
0.8966705256077128 0.4404621699019032
0.03963008064297099 0.9291905599628476
0.407732283316431 0.9168760579374711
0.5212200389090617 0.4234006808022942
0.7644342888356638 0.7356663740455626
0.8902693799906761 0.1955313900519791
0.1502567404391963 0.8255264021230841
0.9387333975539043 0.6626844996539739
0.5435564291077212 0.7945570313145993
0.5361920936702758 0.6294121906227079
0.5465949887465843 0.5862536373769075
0.4076206176293737 0.4629857609139374
0.550543584063045 0.4146559965085112
0.7398618433390279 0.9257122448155567
0.6331253683092404 0.8807871272429267
0.6070646009086489 0.7766370263668065
0.877426883530771 0.6824504272058417
0.8019928772812648 0.7361421536024968
0.829316231857635 0.7636837647577785
0.2226329941664468 0.9893014964346024
0.7636995041936909 0.3704766512773314
0.5608781844394028 0.1062295989666211
0.984782137566777 0.7785115543365034
0.3338030792256621 0.4976392543584982
0.2039933360043593 0.8020916360810516
0.966059137588667 0.5956760353844682
0.2177487323722567 0.3728115576617387
0.1733182793605776 0.7952224618588308
0.6812394759477494 0.1526118118889173
0.4851372456573106 0.4771407491360293
0.280888981050298 0.7410481770369937
0.6878135187094668 0.9242033949668205
0.2672446324319128 0.1804009461404634
0.9123449964140716 0.5735684139028169
0.5918690715473346 0.5451958189743992
0.4683469592370184 0.7587761321923967
0.04562789802522373 0.4737807819989181
0.1863431007495638 0.3103156497601574
0.5427719303288223 0.2413528745152094
0.7644160151814514 0.953351101284029
0.5810030435349106 0.03432578144352531
0.0747161546803328 0.1237003377666256
0.1362278286320541 0.908673140462812
0.8856000991744485 0.7000779754262089
0.5267002804303456 0.9721139959123273
0.4207277249436082 0.2429125554258497
0.9781807211633587 0.1952115481499396
0.995785362156004 0.01247238147392647
0.1084329165029842 0.1404280391235714
0.5794015569916932 0.1422442292107454
0.2018873953838493 0.7199218804755865
0.430245893269356 0.8086921842383721
0.3513642481298873 0.5046145075122497
0.1309808537425987 0.02361280170348047
0.3560665923351508 0.5962981634255397
0.3163845587415018 0.1736262467713485
0.1136437753031551 0.8562521136322214
0.2406576556191397 0.9345841085487441
0.03453671410972005 0.9658843680357978
0.7002564377478419 0.02660451102563249
0.9703777471188517 0.4823675787447918
0.3271644701211873 0.2949720932342327
0.04137559790126671 0.09927869675101204
0.1384354790469694 0.973593227172151
0.4976736300679301 0.9855346035992478
0.8485662567931662 0.720401716232046
0.4950374078167403 0.7627906346034951
0.2671743240897404 0.918105031939162
0.01584247896012801 0.08789885713279361
0.5792791721944358 0.01272255775518949
0.2561289007782669 0.5834718406481378
0.7465217391569834 0.3350647258178333
0.3855428537125336 0.8012877363042283
0.02139671159454895 0.597185771785445
0.5849380797701036 0.720267800222993
0.07418024084986324 0.6083506001804325
0.1643461084726285 0.9865945228980354
0.8500418565205137 0.04799006277681389
0.385140728852258 0.9661778626970962
0.4428221789341246 0.3882626461250419
0.1604911867065288 0.4938349759841538
0.07431902815719842 0.3627185604824375
0.352690423557101 0.129498350509612
0.6150840188394355 0.8529428724734062
0.6196487435286213 0.2237754957875545
0.4926608775160368 0.4492002215435011
0.2957367903789266 0.7656174101628197
0.7668425527430992 0.9147775264087666
0.0846762908778903 0.9922491848739936
0.2505261288133859 0.9943871129758362
0.08211839415656853 0.1989875051419097
0.5794007330081162 0.9416468315480956
0.2214835452810108 0.7234368456085071
0.9442692755982516 0.5030997544387458
0.6612920867405259 0.6133423298290419
0.1383089909560228 0.4370460151253905
0.1479463415976844 0.5792527362263524
0.6221283910132891 0.7138628443148156
0.9256096199173715 0.4826532166905353
0.1184316441600038 0.943386913709813
0.4909137665452891 0.1123277113933741
0.6732260103003078 0.2531424632441164
0.8395025598409593 0.0655636094394646
0.7437919678281022 0.8751714242061848
0.2062126005295241 0.3877322830089069
0.135198771304054 0.788853282772825
0.3296370557752261 0.3749399554548228
0.1022326050898255 0.1955969514106743
0.2231421676798909 0.04345603784289707
0.749968541677062 0.9285380385448625
0.5701424488351685 0.835575618935841
0.4254095151883585 0.925874212153324
0.7024420386123605 0.8499198579685266
0.50623391172329 0.6078759645539991
0.7388320531123189 0.8460492266607382
0.3655347486462501 0.1642494558146266
0.8450818515083289 0.5105589886199222
0.3010969127556272 0.4025666284648032
0.4635683155972955 0.898815604069987
0.1062303159416431 0.1514215995741486
0.1536642664086856 0.4042139942905211
0.7270865373783892 0.2447883393479407
0.2300913837323814 0.1714465997501007
0.7546408094323951 0.8905651302799226
0.4583784774317947 0.2428573779097723
0.7349189571144016 0.6677061964618487
0.5760481011796442 0.9024566928244667
0.3945836929729798 0.6790337285600111
0.6450729129385163 0.2544030607270613
0.5757253361158408 0.6843942316496568
0.6237666620095641 0.6089249475052643
0.1657070548876566 0.1767737730683747
0.9465437530124519 0.441333802379726
0.4304291933137643 0.7900381484710919
0.3434559770110768 0.5423968258960059
0.05532204387999598 0.1943816007901384
0.6855080359980525 0.7584444488232198
0.4399993239665205 0.1825354689842241
0.8143178337357675 0.8408062268542085
0.6703625080449536 0.2743272928256444
0.3606982945598486 0.5506265199042539
0.7514625412880483 0.4344213944026991
0.3679029476541129 0.4794830995867689
0.1673471434972385 0.4490632336111661
0.1526060032139147 0.5292513425542551
0.8144998072081895 0.6432876028902538
0.1776163366575086 0.5937103727989632
0.5733352965783236 0.9693209043786029
0.8223494485144331 0.3234599910525806
0.7850746458437324 0.2328851278323421
0.9461814255683851 0.3493833470243872
0.2079963340353799 0.3767944395311213
0.6722735493962894 0.1246998611017823
0.08543321801109229 0.6917024675769535
0.6817362366649659 0.8487592008688196
0.1729865155880176 0.2408920836366707
0.1986052102990895 0.8359331052662566
0.05770243831078414 0.2286534126910032
0.9537397760433098 0.1134694023665803
0.04837137924456436 0.1202668148852649
0.4337532191747039 0.2286461905117979
0.579177055853307 0.7295659112981476
0.07407093027124211 0.2968353455439939
0.5794978122291945 0.430267685023049
0.06089659419423574 0.4642659798471778
0.9594609729109982 0.03323798295277726
0.4405333852062812 0.8806730427652739
0.2826585868140071 0.499993193565071
0.2474404718710805 0.4931457690716831
0.001882013728076542 0.5898513164894101
0.6284521292575547 0.03497345621507729
0.3906445428933569 0.7640792417819254
0.06728267976827364 0.7137849086876051
0.5113408258096389 0.5311983595007431
0.7714761645560515 0.4905368134460039
0.0554312698081484 0.9693016428091388
0.9946209735172153 0.6615925706925105
0.1667319629999331 0.2044936304764619
0.5323496294258032 0.9418753292425397
0.302604388576581 0.7009013273238026
0.1590004423636255 0.04914111221698013
0.6231719054498557 0.2731450179055582
0.8221213765787311 0.6818783857446565
0.164179576590096 0.5041536043369651
0.7860345768861249 0.2710089967802233
0.5391891879216569 0.8600134869907768
0.8802213995258595 0.6398193119529024
0.4368052258459275 0.9455527583262888
0.02041509909329584 0.1452133121553739
0.6081297420525349 0.0154404122902703
0.9701029256708347 0.4114518863754862
0.5919497620170129 0.6498018446848759
0.781116615554828 0.4868651990484195
0.544450473533976 0.05884275610494386
0.2788782466208268 0.4342827508179897
0.3887088355978705 0.9288749519550294
0.03466497199818271 0.1084713906046996
0.4175974613947089 0.07996235778663059
0.9185249993913364 0.05537897084558772
0.6020265573906202 0.06714549409058367
0.07732400172392065 0.5375863013122061
0.3619614325323783 0.7711348780416457
0.2079374340728476 0.0716603618673599
0.2032341072946166 0.8921109187413346
0.01967286179236653 0.3735112899106152
0.8152352243277361 0.3486687643451736
0.2588919733571741 0.878883729605399
0.9011370575810613 0.5323767176495046
0.8231142428432652 0.9926299752110171
0.8370789182312166 0.4342477897670109
0.3205802970084549 0.5270696065132667
0.7161513292250036 0.3652056637540258
0.9641118832925477 0.5476539469049745
0.3664981559223869 0.108078630445701
0.7351849113321663 0.8676827975043536
0.2506119345059428 0.5927177689014731
0.3150681814887896 0.9900264463514735
0.4888208454227219 0.8351042658812164
0.06508539555479845 0.127072434383339
0.9504274838624656 0.8264605199249988
0.7736015053704803 0.7972344361478652
0.6805976199200646 0.5179550318330584
0.0729480006494279 0.9626946192245736
0.8865719008477826 0.05717534078781696
0.616039400248845 0.8246081771687997
0.6129933268308408 0.09524396351441095
0.9534095501413902 0.496244899537423
0.6526430432383651 0.8151133302087706
0.9300376855405121 0.8349407582117213
0.2211998736016966 0.1573779355819409
0.8331446213458675 0.8389259768429087
0.4768798614994283 0.6905523274352309
0.9857182128924563 0.8856908880116117
0.6809732839087128 0.5739415115733906
0.8586759322110171 0.7687794562453456
0.1620125628272784 0.6505075759912886
0.09490766834630081 0.1880556721257844
0.8232602000680884 0.625797779425617
0.8201836900731156 0.7476135021858824
0.9681181879627755 0.7900553177213068
0.3178268612358123 0.3925477222997427
0.5396228468407941 0.08130739673752682
0.003216338986155468 0.6416935291930678
0.2779334660877654 0.6901236630525232
0.7477438600908559 0.1871408501911938
0.6556782573732133 0.06163167139332208
0.2467608614640429 0.8520717918532879
0.5144172520042486 0.03284031505759009
0.5041686288891859 0.757547641005258
0.1859270700453655 0.9889023229681814
0.468623353447052 0.01420833178004117
0.7075239284273509 0.5098460989176297
0.6271838627132625 0.3530040778316159
0.1084375810842655 0.9284515372460447
0.1677713382571158 0.09337455565007724
0.3603331698009012 0.3288261757890736
0.1265931635595114 0.05159567316335584
0.9650339300633778 0.8656544280618342
0.741534253694425 0.5829701511749742
0.2646120006477869 0.3582292558671484
0.6265765894934375 0.8272232527247969
0.5072743556090205 0.6835525456346164
0.1283387767024718 0.08992057030931401
0.08689260871927042 0.3751028680284657
0.433628002417178 0.6795704820770422
0.2511276692183902 0.6924658126051534
0.3185827288275001 0.6544664855026284
0.9184060973828272 0.8729480558095206
0.4956970570444806 0.187862715215303
0.2995351412828757 0.805500349510455
0.6254350885107693 0.7351632713326207
0.5432601626231174 0.1002739283989856
0.04210760339107757 0.5065190979057366
0.3072948160736751 0.9622444001101889
0.8141249669442119 0.9979285632963959
0.7095596906384738 0.2530865014060064
0.7816860806126336 0.7665011423175906
0.9104044428942241 0.3795258526238254
0.7365626766371963 0.7394750960544046
0.6245048648021985 0.4019367995162337
0.8629086729675718 0.4781415277843166
0.3029511721773511 0.828131580882745
0.8470861838719546 0.4699377304218914
0.6836136630931137 0.03634133526787104
0.4021855427446739 0.01170845373736212
0.4419156838081107 0.4915414789369477
0.8817475546368644 0.9276474309302604
0.2965348552796061 0.4292135895209904
0.8345719639041876 0.5813561985292209
0.2909287071433132 0.1000507203945266
0.6291275965416979 0.4300135625152411
0.7849714797577894 0.1437122397426922
0.3456793184104895 0.2110547767186833
0.08847757000298834 0.5964202877389287
0.06114058430893063 0.4367843921365033
0.4395656616595634 0.783226174023674
0.8391357252985453 0.7257715675761262
0.04695444685392637 0.2291129390614076
0.9375851404908911 0.3036271749356048
0.02799624464986402 0.6553166394150317
0.5582152745652752 0.1450564167709246
0.8255933629703455 0.9295265926234976
0.2141781658499192 0.7317408172931298
0.01542859348227702 0.4005585630812694
0.5809375630411684 0.5661824214287829
0.4118132190860811 0.05943697813545924
0.2210341665145974 0.880093838260004
0.0530965261386631 0.831548474161678
0.1759779951929143 0.9616576238281339
0.4781156377162405 0.01983758249984492
0.5547154176573437 0.7414231566558107
0.2945351272367903 0.3660045579649341
0.8612453017553867 0.8316466137292298
0.9803212755898011 0.5341946166630206
0.618003885884876 0.3496489683501355
0.02572244424694325 0.2321492306813397
0.7301026454487669 0.6203361043817246
0.2850867317110264 0.8597176802443083
0.7023473084159533 0.9898590775097625
0.7942296303810015 0.9881083516367163
0.4678539487843298 0.1867144385422217
0.7668838682412331 0.6592789703675915
0.2826608736761642 0.3805818722111666
0.6062279880691095 0.9218917568401453
0.3231538077581822 0.06759779879270324
0.07410449217533488 0.8321459713895178
0.1558383280570677 0.2360450456721315
0.1028636752203852 0.8857892904972088
0.9988995541984717 0.6516366831380804
0.4122615245171096 0.8703571744745214
0.01345218924805819 0.9907929932026924
0.7333637567009896 0.5365798105506414
0.4055476434272155 0.5200895466283229
0.06659714888351309 0.9984539345552094
0.03212667202075169 0.3880249208952913
0.6398334579004191 0.8404194529264157
0.02806089155298818 0.3216120625371193
0.3052007107501424 0.4465875352494486
0.4770739955175116 0.4382504871729437
0.3357235931932069 0.2090115868972879
0.5532082325017103 0.5939548796476423
0.5182457935885034 0.6479583285938223
0.8551627769458812 0.4861993553152126
0.429742136837366 0.557219610310498
0.6936998793792297 0.09299855860503738
0.1650023328080115 0.05748724224351999
0.109992339391606 0.3332030772231773
0.3682647282381999 0.9705542070425706
0.9456484056661871 0.5514413091621582
0.35708958069538 0.7936472181957226
0.06097407813792063 0.05313289201347462
0.00824383674097798 0.2547035231465281
0.3902287258313775 0.869540521787095
0.6114167240182612 0.5246616443010875
0.2185713030162575 0.6580337520305061
0.7315570121496642 0.9338924435963185
0.3848089068530225 0.5205099997009414
0.09492441381523106 0.7186168425117642
0.6765317953744719 0.9424726002561497
0.01113422843789322 0.6217044821202057
0.9650222480254005 0.9541656856151123
0.9620715071258357 0.4892805399642283
0.1763810369217672 0.1013945266235069
0.8515246837012566 0.1458945361269991
0.5583989769691491 0.9925192435108228
0.7764750000291212 0.7864739568868795
0.3958655557455264 0.02090015856319644
0.3042687284017352 0.5192791666117315
0.8856480016028354 0.009669851476990328
0.7949946527052126 0.4704730288197952
0.1595203949725413 0.6804289456336129
0.7695175897325481 0.02983310657799525
0.2383638410228745 0.5601051038941244
0.7832270490454009 0.7353772925302069
0.5988954368309634 0.9495495041344532
0.4693616535140543 0.9099761249049583
0.5906967554981146 0.8863679931866316
0.3322262697997171 0.6664239566636643
0.1626703690331956 0.5527610715517424
0.9831468495908959 0.1491365358214649
0.7411625690143554 0.9652011670167039
0.09848418360111132 0.9751269879403837
0.8924728563852635 0.4514797195410604
0.1802555063017671 0.2655713992963719
0.03255659608709881 0.2404007650087643
0.7568915559414005 0.958884432916401
0.6086728139085832 0.9537838493773431
0.7201983410914095 0.8342734678827042
0.1945479936157847 0.4526706151486939
0.4238281513627807 0.3959166369249629
0.9365794194852208 0.8627053597902474
0.5616367245423856 0.02499443297514712
0.4057495309101982 0.3499277005031466
0.934178464383276 0.7062425445617699
0.3755120085810988 0.4943328369122393
0.3666000612763289 0.9979559490548003
0.8226803418630545 0.5270606134802165
0.3677049846714023 0.8223629286810527
0.06367705092110477 0.6102113925948587
0.5897395592818052 0.5256079710692351
0.05813828318770519 0.4266301633662961
0.04062539763829798 0.2898729724406763
0.6098692626538803 0.4676379738419875
0.7291306218833997 0.7227770069324969
0.7794211798655878 0.6002412607410702
0.1494744131270234 0.3874508179149476
0.6767253312092633 0.7107898795644213
0.7146441188905658 0.441686094122074
0.5531942179310592 0.4804662754406377
0.6610554543099054 0.4081517829822013
0.6051352141101407 0.004515293829888581
0.9778234886383915 0.3425810709270333
0.04502649300277858 0.996130320233476
0.2522309605609404 0.643199132606058
0.8721000602230375 0.3831714758430363
0.7357094993564298 0.9041885548782341
0.7304664559730202 0.6577429903097572
0.01330311725301063 0.7833679941952085
0.2967972342327053 0.3200458348024076
0.4424197603428212 0.4727272510726485
0.3350392560783967 0.4396578978200657
0.3158766953115567 0.1921771804481167
0.475172813775349 0.1939178959648966
0.909481096655916 0.4090395102457046
0.1241119214136582 0.5528690695123226
0.2476830694247869 0.8628429318537665
0.9072515316563694 0.1830174114270061
0.09872162040011764 0.3482302681287266
0.33604596763977 0.5159867348159858
0.8574156585938215 0.7472565181078532
0.2387338116269799 0.2921599992640299
0.4759951706254595 0.7948917498653532
0.928167160048184 0.4331544568923485
0.928403640051777 0.9651930281100434
0.6765701658140835 0.923671464009959
0.4971099840774017 0.459221358502781
0.6317935717767456 0.4672361279125512
0.9006507398902702 0.5047616375658254
0.1910183129591143 0.6229590059091793
0.324203845315568 0.9965547071195305
0.2505968792898707 0.03723660411825597
0.9043648283532972 0.08453050557027221
0.1446115153991174 0.1457934128196885
0.05496350195535662 0.1116268845079508
0.1214409840543266 0.2230634813995966
0.4624536077472668 0.1134143910999041
0.8547888712362354 0.9545843883631795
0.2614695880271665 0.4234008936487395
0.3743104455939919 0.5215271354970379
0.5655184569020515 0.6194554599357025
0.2516213025815178 0.07002951107463341
0.2310618726477212 0.7545447972957817
0.7116655785699352 0.7191851445320375
0.538113107522129 0.6709352963591726
0.7579129395881756 0.6645449737167686
0.8061609921000957 0.3156575857226877
0.2550520047160532 0.3013710591002629
0.9476360326890202 0.8995791625300192
0.9209234918027344 0.5937229690701169
0.09515180884353593 0.3915306610504414
0.8126930808706473 0.6872830490257978
0.2694504820677668 0.8838058733704189
0.5704927819823457 0.5691765957697776
0.9579865652399452 0.1227975318495307
0.6489741247608931 0.5342194623632658
0.1547079560550153 0.1727420116933875
0.7525666355300628 0.6413818179320062
0.09950764499637382 0.680060561686275
0.3048965006826332 0.9330140675347975
0.4171918116503704 0.4601332243910243
0.9429212899868852 0.5411294315176584
0.1969254512439964 0.8473423692909015
0.4994471867946949 0.8364998539007696
0.08198985743930773 0.748102663246164
0.8922045402516078 0.0668856845695457
0.9995110726053198 0.921130936938463
0.6757460915775347 0.9046827866735044
0.4961163344330775 0.0320927882727676
0.1316087505750854 0.9884545374573473
0.2938497571729136 0.1909763632653307
0.4444177925154823 0.653785452721713
0.06029731895503371 0.6492716986868391
0.6776418871077751 0.221222849646816
0.3032330882095277 0.5001865249853532
0.1361780688690595 0.5073528461502212
0.3651337645249837 0.2849388317180693
0.1994868400660814 0.5577713052683064
0.174762034098039 0.8135916350685729
0.110063912453824 0.7539514299791176
0.06730104150993801 0.6289052735991068
0.5944019075314533 0.5831274869174254
0.9190155103219007 0.9160177386719762
0.9869594624444157 0.2868428239786069
0.2436406740459574 0.8193963819441588
0.4906845357059458 0.8907611039290927
0.1053389693225178 0.05237520393106811
0.6941887292677934 0.5860920406792671
0.4865602741687733 0.6621697736908114
0.3764291234152833 0.3842502731807027
0.9690040073627217 0.770235559283443
0.07298908578247638 0.5637877705141852
0.8262181089682168 0.1200476626542612
0.7855276063037612 0.2519529609393709
0.6317636770385316 0.2790831914265757
0.3458591608081886 0.6217402478440354
0.09158613039115895 0.6148947331020039
0.8307848390329998 0.3786182259259836
0.2546483023663315 0.6751481318977723
0.5946262080430762 0.7642868956996584
0.5586760852153738 0.9094376619050631
0.7407856266963524 0.3928084885722923
0.5782312008429707 0.2007323151307199
0.8022184717444092 0.7252561928872885
0.6115031243777436 0.9757178165320759
0.2373489972577345 0.1235409922570936
0.6615289419729359 0.03459941679506807
0.684533867069561 0.01730426247028347
0.9375575367689605 0.5202608719532682
0.7996056666263814 0.4015401127230545
0.1715145149084944 0.1682461440259834
0.4496021599388567 0.7899255880566423
0.5736798712047531 0.5874580750968414
0.1760185591860196 0.3102834945337435
0.05973732173984133 0.7956919094866457
0.4480093270927966 0.08644327415699543
0.6505422595549037 0.300670827622555
0.8350054923078093 0.8708191404564413
0.03997324197938292 0.4307183424910266
0.356442434743126 0.2785080382388472
0.4746369908200186 0.09854120937420048
0.9976791484675639 0.6884769845108157
0.180071172593168 0.01167233243851274
0.8178311827455833 0.08416781164066676
0.343530002221555 0.2604427523065652
0.3156866267691621 0.8291518396294393
0.3871232642702964 0.5405922019735596
0.163078092282636 0.2923133770747272
0.4292994687996556 0.5040469799939816
0.4748566038206667 0.9511935523594457
0.5686371496424032 0.390216910342431
0.009114319311156147 0.793158375856778
0.6531955906335887 0.8739897410440663
0.4507735826226089 0.8653813563696277
0.2866401715833525 0.5584862223268602
0.591926077190809 0.07123461443104405
0.9845503251853955 0.1324665621620525
0.2087676967284484 0.8204634861889348
0.8513541181056395 0.6332130412028516
0.1079222863851529 0.5471402564496853
0.2453748978829516 0.5519832641553527
0.9155375365473387 0.3202565897447009
0.03797456650381224 0.4196933240258068
0.7072123399255993 0.08078091905585619
0.4020893063641031 0.6712475961804292
0.4184118022361852 0.8438552172075947
0.4603443626452071 0.4992239718133792
0.9367501604260177 0.7379378400273564
0.3695493019828638 0.3350397994423706
0.9533527325302557 0.715207104435901
0.761187250514135 0.3992548637189136
0.7032814803360304 0.6109919889849813
0.09006288478223601 0.2264962165634992
0.005828212234007022 0.1704849311925583
0.4732772795493178 0.2545176680937863
0.702586961250696 0.3908563339362167
0.7285142068789942 0.1617831906186007
0.9732132943662036 0.7591489083136794
0.3985224256524751 0.7466359196815682
0.9737518811661843 0.5034217253312419
0.1940495466326974 0.8768239817886733
0.7818662749143023 0.05450341479110085
0.3600020566108085 0.4731747110114506
0.8421965591651243 0.4250966817992071
0.3230275139007174 0.441501340445881
0.1959139202821798 0.7946973416952746
0.4182747491939365 0.2651177241796271
0.02942591320991551 0.5802234537252227
0.957870902547919 0.7862117588150466
0.8400183795383594 0.554266526686652
0.7670984072415349 0.06890655154027522
0.04965244016135345 0.1394545607342542
0.1752838941998678 0.9403429925572719
0.5016329644268411 0.8919007636382406
0.8589375394312754 0.6714015079357321
0.1784079417256829 0.7867104659820543
0.3696321415563265 0.2629813348730066
0.9757082480752931 0.5137149861451521
0.7770610948672069 0.3050645841026907
0.1467071608030993 0.2106648664810669
0.09927860735818549 0.7552188358391844
0.5989526137120539 0.1363796162721151
0.7872390916543599 0.9224606495677201
0.02044066787533731 0.4894506937139177
0.5325231206883464 0.4478901040221968
0.08355660624371482 0.3244824437297542
0.9735128022694787 0.8595654081382488
0.127651765316208 0.958928939753612
0.8185830538649181 0.1133107641417525
0.08176272776899754 0.4706439868558361
0.9148040525056081 0.6134677716571886
0.7394808542548834 0.615588362960837
0.5455060197067241 0.557068494083258
0.9710539901254024 0.1048129082922748
0.561382758710806 0.9549342759345635
0.691401774869406 0.5368250767695112
0.6213958316966599 0.9965552617402039
0.1971092328272352 0.05283124498518953
0.6264021079094606 0.645950459869624
0.2325782229781234 0.6412745046830229
0.4330098124613008 0.9793314660170429
0.4953778485452455 0.2377450718483433
0.170923781804652 0.1952435881348058
0.07208338890913391 0.2005748423228515
0.6593365787322818 0.2176900282391988
0.5583183286253304 0.7711355473113091
0.5235419666882714 0.5504980383394373
0.3338876041399046 0.07298038452846874
0.420878038089769 0.7050443560007438
0.6474924466687803 0.006912885886286664
0.3267747956311339 0.9555645224291944
0.2547069466542685 0.8353990128452465
0.2926547454474687 0.06829985020583756
0.3727609556002381 0.07917733202405361
0.8175220822958886 0.0388453415975328
0.7011740056845128 0.8693985030461149
0.1197567680153574 0.9765379036929104
0.6257272397178103 0.1404615270787257
0.3163009876156746 0.3106687659548592
0.3360995135181118 0.952159879050927
0.08396604360552525 0.7661247469283649
0.4727361475018679 0.2045685309214572
0.8223099093239354 0.341367546120772
0.8886816810202558 0.6225021414660142
0.7341390324769875 0.4845162934606193
0.8873028848239276 0.2396295208544639
0.9827671655828411 0.2692438836591964
0.9323823529525145 0.8236360249808107
0.2005000078866511 0.1291616349719727
0.9485003433472314 0.8369390137507269
0.5780674581158909 0.08395541090293562
0.2014245851692244 0.6422558867898429
0.9508573213093288 0.5339886204724894
0.4511742562164143 0.9920358533276816
0.5400098094555171 0.2078729862111406
0.9822167778587437 0.4966619094484994
0.9748130531205795 0.3002600076461598
0.9804390938389139 0.4861584135739268
0.4483634850038741 0.7689512877039658
0.0600525767418116 0.7507133448851382
0.817006483969458 0.2321369084303507
0.02265708848340457 0.4521796888450552
0.901184221548875 0.1409502713997377
0.9737304639185137 0.9384229272062314
0.9438204499496508 0.7104144611880856
0.05927515544342521 0.2824511288245927
0.984477006563538 0.915195044204128
0.4913673120346844 0.0656634020919354
0.6382021967143566 0.476916391907074
0.1692669014154706 0.03011696978039536
0.6565907441596275 0.6238076906050236
0.7740643878886087 0.2142528503771172
0.8161436917627178 0.1653991433809664
0.1161843279340169 0.9122455451513232
0.6061596319757383 0.08680743955514794
0.01693421475645356 0.1658079120805695
0.9021751141782207 0.5720659842692311
0.4080712342041956 0.2014222181542028
0.6779409838506337 0.8393748616006002
0.3570712138708145 0.02477006774901029
0.3016952222777627 0.7119209641874998
0.6212773699345249 0.2042073274660504
0.3079493596272369 0.4116381151281724
0.8322651434984419 0.09432103778052128
0.3073153647828913 0.03208001119851279
0.7315724101912696 0.2338364878003519
0.4321884609506463 0.06400608480390481
0.4933804886983855 0.1018206508498151
0.8521888900143054 0.1845756705217954
0.5471523774995579 0.6151514109432901
0.02429120008855901 0.9638636071167156
0.07458154810689098 0.5800737630043101
0.5176543670144106 0.8573225898165395
0.5125325204023971 0.7904332162995136
0.5878113605989804 0.006443800452739418
0.5993470162005923 0.0784679962135597
0.6019008602214102 0.8126627649231213
0.6475075988626106 0.8658166723285563
0.3748244507272298 0.8605143933707445
0.2207615633492178 0.7522494194687596
0.007005031158837548 0.1981629044370352
0.2809699418534694 0.2887825620086271
0.5236056662858686 0.2432291889302564
0.3595479282784237 0.1930190754344232
0.9227724202247122 0.5746985777178364
0.02923556259693992 0.4947584721045405
0.8898902415654819 0.3154991657769923
0.9126040233553977 0.04724736245819434
0.1380885719503142 0.2593755685432023
0.187777804731151 0.3842558809906581
0.1166539739424438 0.6011344414588112
0.9779412780064434 0.5239460890407356
0.06200595037982941 0.7685272032128336
0.7165511870861034 0.01909459299578142
0.4262347265217587 0.9625868519958622
0.6599443163615337 0.9699937748120161
0.8952684052371372 0.5807322736787834
0.4413808727126128 0.2014431605001719
0.3955699149292358 0.6504885894026401
0.08302912797446521 0.4423865449660312
0.8393395954959607 0.1322708261941569
0.9757953676068042 0.7982261818812358
0.4602885266425616 0.1238550626971771
0.4732569583295304 0.1646629460490465
0.8599498294730058 0.9855188751817282
0.3489141989036023 0.6038958435671798
0.02697781485216271 0.003304237239264212
0.09295735619159098 0.4454511305606674
0.3175267213833302 0.08386882767400544
0.6630672875994166 0.01678192739241156
0.5323577808136475 0.07377226931065407
0.9801248893082097 0.625260314707114
0.6754826721133945 0.2317197237040077
0.3426544832084173 0.9828950752108911
0.04819000074299169 0.4511461253460321
0.8713874195694472 0.06656392114174939
0.4033077883931838 0.2786100920409685
0.5993786313259887 0.03353189928500533
0.4517917409794032 0.1173587165766009
0.9199460458216088 0.4069588785096606
0.5891386532326817 0.9453622051964247
0.2433941539333213 0.2438427274454747
0.5315257555694225 0.7192215827424822
0.9099937892329137 0.9432771244334957
0.08815788448192821 0.6251530020512388
0.1406746274505266 0.4689870214232997
0.6250383269708606 0.6275186501143221
0.5356787979118554 0.786374122140448
0.6484149666037428 0.6437151382631957
0.1493935844719247 0.6186846934239114
0.2683562713291419 0.6508124778011172
0.7035093706047519 0.8321073782108394
0.4590676304141197 0.03032994936106896
0.3710717263541138 0.1537937564627826
0.1710421939479967 0.06572964578474721
0.6929522781773445 0.6165268049956182
0.1177423623853906 0.2793643673963881
0.6995665381369225 0.9246599071812547
0.2252563687568662 0.09799464523684509
0.350436894851458 0.3354092557176573
0.9450699941422128 0.09509928234157096
0.06879907779467151 0.2286579912572082
0.9170410710726348 0.5545934965839975
0.8693878016119254 0.1035992003907909
0.8883225984310533 0.106611485462363
0.9952439074591359 0.1725367417091722
0.6548653037977377 0.3499401461802346
0.7829511419671764 0.7458646260453834
0.2435692782048927 0.08647117725266254
0.1465847139336434 0.7403531959860463
0.9081700184610212 0.2700933208735423
0.9719112201392545 0.362043588458511
0.8711435086085977 0.8255750577321832
0.1020298043350189 0.8379935970489628
0.7040940383863435 0.2419598129421892
0.8915018262169994 0.9434760349108945
0.1667278105257875 0.9662908289296673
0.4868814664804437 0.2670044836868197
0.2597807809397037 0.9777655104765614
0.5261823696214825 0.5897113345049162
0.9805331710226681 0.6874444285056418
0.9002171010063589 0.9056968020169083
0.8322874664909302 0.6542673811878036
0.4028528307770375 0.4934805377422779
0.7376579381431878 0.6858499796045592
0.7123395603715714 0.6365375369517863
0.4998227642460109 0.5788088529481362
0.5123006206266612 0.8937916193653129
0.6762407313053246 0.08647673134678986
0.9898888719924159 0.6824490351586878
0.7460059982837254 0.9070932106441431
0.4750020067514041 0.08832955402128283
0.5399887868398866 0.1105595074131734
0.727227020847685 0.4175348928112543
0.334195477337925 0.7616000394233866
0.9568855889217703 0.9809203929460674
0.9230431224446404 0.1606365668587248
0.5963584012473545 0.6673197657059076
0.1338387081597765 0.4045337011097145
0.08902533513563834 0.5019329301779603
0.7367051621508319 0.9547748580319477
0.1687599149444142 0.7078203879074405
0.08243189951472617 0.1303034234156663
0.1165877777016685 0.5007798065928175
0.5719564597960551 0.2553573499330382
0.5080016415245159 0.2123038313970496
0.08358136137324278 0.03516714101896853
0.4754666141777902 0.5428106660447862
0.2458402789404464 0.8413847458152972
0.2559421211737165 0.1984422009155724
0.3490417523946343 0.3556680630869513
0.9922083367061849 0.1533580124001724
0.7135558938744567 0.1863711878294497
0.377145400756222 0.0489573192528863
0.574604809104219 0.2978835013711191
0.5010842479993024 0.5332607922726526
0.8652233108256389 0.09425968175668985
0.1369840988998202 0.9307437892802655
0.6313765730436115 0.3343959549615199
0.2440631926131895 0.3902114500861897
0.84950631194487 0.982721388399299
0.6152867492948612 0.6470521557221446
0.6970863528033071 0.8029961374406355
0.5195722752788322 0.1440596039874803
0.1012028442167349 0.4392476219293372
0.8889928640109215 0.6339492391688504
0.284529012407663 0.450486754456754
0.7325083015500135 0.4750581212572338
0.9524393068818864 0.7493343625531841
0.4571773480027221 0.4815943346517925
0.4685311839052754 0.4001925930286918
0.693680054016336 0.06398229079924161
0.788869469138297 0.8112986864527832
0.9548197537558714 0.2104825311893618
0.7911369805439568 0.2612028507714382
0.8753426045311589 0.7467099026878175
0.6292847794519911 0.7061611517332864
0.7261307734670449 0.3683880516221364
0.9862375469430704 0.1144028690734991
0.8552094513088375 0.9649044409395282
0.08850905209317368 0.5506648869448398
0.9591529725655411 0.4678659271924364
0.5921713530086559 0.7841509889069501
0.665971890756186 0.7897462780539851
0.8430346584299411 0.4814612706278518
0.6505459968514294 0.3684671680643388
0.08717188120440603 0.2550374484242277
0.9971869592837143 0.4725438061414264
0.7988231354029385 0.3620547024312322
0.1872493898540663 0.7335819325622159
0.6229218936446476 0.7878683911293983
0.2151177175860475 0.5432262191328803
0.1186672509675238 0.7341857261000549
0.3636784637584107 0.01682541453477083
0.5346239151861172 0.8218171345234809
0.09613094449805482 0.1556433811937387
0.9542648572800299 0.6363889338549253
0.4556346280034592 0.2787706899332453
0.9888536319818509 0.4793809041099655
0.1600839441926865 0.6002243576588754
0.6901448036049805 0.3389986496152493
0.2342802732533056 0.09214827552429768
0.2331833179640555 0.3382297147602891
0.2292667628123716 0.6127590148253811
0.2491354558590263 0.2343392543764402
0.8384389708447169 0.3977332168852938
0.7234255955912299 0.9423675049129527
0.164555963338864 0.1279917810232336
0.2725163712861488 0.2634445177688174
0.394169594407546 0.5503302786134928
0.8084062626996429 0.8701325638067344
0.9642637805393792 0.8537280577165154
0.02922023364343458 0.3494889643797686
0.8564839389939011 0.1200152815638274
0.9946517265167923 0.5105553164293334
0.4034366905613274 0.8879165953436267
0.4043504250980865 0.7193577964450052
0.9459816891518352 0.2018156320734135
0.4095730296448061 0.634815262191433
0.1476388800582501 0.8068413385818186
0.532258013058992 0.6808896688818002
0.8295620982986388 0.9641007636707601
0.4862483189218003 0.7461722103112892
0.5616254269484892 0.8911722800024825
0.772292670565266 0.157208383143849
0.9698979225178908 0.1594286082415532
0.2148118427932807 0.04915737941568466
0.7888009882297712 0.03725967195877816
0.7028714269237785 0.4007180506858951
0.5361723017157543 0.09192226104380806
0.2499062487281208 0.504432409865531
0.4970674118152446 0.7009738906976072
0.9728337950200575 0.1499063743909916
0.346031495572061 0.9530367603012772
0.3189104231854301 0.7962847561117593
0.9473746640633562 0.6282414285641567
0.5419469478782204 0.9565733043747955
0.08731622428898336 0.9001006622284597
0.7508202950731979 0.07288564684733523
0.006989646403141642 0.6875739040759342
0.8218233080080761 0.1853221470596973
0.8895027540922493 0.138218944459705
0.8393915376860831 0.7149293754638971
0.8578273439754447 0.1947318041658502
0.02254743038505558 0.06011850343129865
0.09399380999852694 0.2633292677069358
0.4005681649442642 0.9736564557155216
0.766554391703696 0.420389411393929
0.6513418454149903 0.09929379845263867
0.8294009920253881 0.7529897853484993
0.3602517623441547 0.3386719528397121
0.4274309641709316 0.3478370968243605
0.542676716334487 0.3874895662214826
0.7142449348070482 0.8994517049549985
0.5234452503293404 0.3455794475928102
0.7014319619999795 0.1717157300129038
0.2523480959498233 0.4287733280616449
0.2989166829903765 0.2880745454118071
0.6336925020632315 0.9138628025938648
0.3750635374850931 0.5692978153217839
0.01688742230283574 0.06919965848013258
0.9493978257430584 0.3396835415031114
0.5588763831831353 0.199086078757756
0.3189772500905871 0.2798680238051531
0.2382529535714821 0.6318830473192693
0.8620649592642207 0.382317473365664
0.9528202669051679 0.3560738561315367
0.6767120607009596 0.1928973173564628
0.4450091591809708 0.5966021898564582
0.9998563252830949 0.7088280377736743
0.004247225924281837 0.9121311834275567
0.4155275621998918 0.1309978430655596
0.6688696555989517 0.3918840983808694
0.7230880104880679 0.280240040237824
0.3490485183033245 0.1558838882781743
0.5126237093836233 0.1361459071423209
0.6930407757905326 0.5555209586039543
0.6237743937558221 0.1864149948444147
0.2277336780294967 0.8529118325345402
0.1381140536139626 0.2726095109928182
0.7035657067867852 0.9530123011625993
0.9690362748995311 0.5683358410722675
0.4272793638491126 0.3292670840988778
0.3668243472863247 0.8984263126098113
0.1168433144829072 0.07093184824115016
0.448030825808247 0.664246688942784
0.994930255585148 0.6067952369290123
0.4670423740382361 0.1557676786149017
0.8265113520540069 0.3686905912879261
0.5461037623553729 0.2943462340113702
0.424611833756631 0.7260453498357633
0.4095937403273057 0.5872746972651017
0.6647366915296168 0.5649859081241473
0.05574103457035845 0.04378819260356898
0.5138029609685325 0.8475518080743346
0.5647386699540078 0.7387129760248591
0.1064353183949578 0.9079025403015557
0.5752595147083659 0.6163268922364186
0.4820133526727194 0.2953708663957587
0.6650417407442621 0.3524418958948111
0.5304883885687877 0.1699770272515182
0.4321292613862969 0.4536673916687886
0.9697490393527954 0.3330045149312827
0.01418355906897955 0.6396541352552226
0.5907970135164854 0.5931314124050966
0.5033100832641072 0.655211586290955
0.8602774116776245 0.08497905302517189
0.9628501781916758 0.7205563834556086
0.6914896131707874 0.9150663683793602
0.5918540643070157 0.6935744882734152
0.7255606560791615 0.2014976688343239
0.9653310564828743 0.3038102508317083
0.4745923406830863 0.4748645100571571
0.1009341462235521 0.271939869122351
0.6234934244100849 0.7244200091251612
0.7292406529366275 0.1056576879920334
0.3089636321444955 0.5094368126367601
0.92968281749804 0.52766708835841
0.4456718814331092 0.4165186350930786
0.6619682959540482 0.09790365227984633
0.1430781505716426 0.05982623148361579
0.1217087405931408 0.06127060086616155
0.2280528588064997 0.3113105737463391
0.5602321876695403 0.5723203278799871
0.8357446440063951 0.03644316421955027
0.3831475932112373 0.03934958619505303
0.80677671512166 0.3940013063574957
0.4402448393392402 0.6161535700205333
0.9720851029406308 0.7258652833971668
0.3229321616046677 0.0569574650596987
0.1746482259861098 0.4338498865180181
0.7936254195680393 0.3802631471664632
0.3911657287728442 0.08960144349131254
0.9847431973304578 0.1747812634698251
0.01451283081329995 0.2890172256542347
0.987318154915914 0.9054392188807131
0.2118526994407744 0.571529467827696
0.7876958823183958 0.6398513116999753
0.7705127715548022 0.8086778165730365
0.3075271510115929 0.557535992836163
0.9008689739575991 0.2770353005177863
0.703734757439391 0.6624465956609467
0.4614948103689193 0.6203555902648944
0.2436691208436237 0.4228651254291021
0.08376933933067809 0.07070551510213312
0.7865613353959492 0.07651324284786039
0.9721246252150519 0.6935471881493955
0.5334242086315276 0.2475814641863451
0.3021863213870311 0.9139652255676856
0.6332030122120771 0.4080285091045491
0.8986048722093746 0.5921283230949431
0.4581733517470649 0.8883969605684385
0.6489535838395855 0.3289398527155986
0.8410053206464633 0.5728780879524348
0.7183563551241136 0.5281965283535287
0.6181940787885581 0.3217409916351011
0.7561529738065235 0.6219416572161103
0.9398049673114133 0.4697646286200715
0.9282897869124848 0.9212774602486028
0.7161837462348328 0.6465397233982703
0.5376268568302069 0.6907735238552948
0.885500477090496 0.2040579625096375
0.614926012307337 0.2674089569930324
0.9318104757437939 0.01734207881443515
0.5987743698418115 0.8593577929269745
0.7112140484308573 0.9276700135680312
0.2611047040285577 0.5061448333579873
0.9340020368086357 0.3640916567784048
0.9844101761764897 0.2409032272377936
0.5099646793505539 0.441423149020961
0.3361199252946166 0.7412024867282943
0.009565450284646462 0.8449561652570905
0.8726089276448423 0.5084223595607987
0.95558230482262 0.948789534673685
0.3171347675958217 0.4815671328480161
0.4678360210119589 0.7478870289139229
0.6787920041190788 0.0461634250381914
0.05330063236481995 0.8577191322769949
0.7784552077457692 0.02241464404109706
0.4912958980885729 0.1702178266509269
0.4415889669227435 0.8976481955801938
0.8076887416673416 0.1107139118148692
0.7342337750427241 0.05102651351719462
0.2464006210761145 0.5224095976010448
0.9318917088970675 0.3949937329548076
0.2860927675094054 0.135636445990033
0.6376523910790405 0.9882358513899395
0.5860797158582159 0.76968371978948
0.2670085353188414 0.5280511733827272
0.8490334101401029 0.6987329213200977
0.3100996798587257 0.6056676943109202
0.7341646112714811 0.9922146209593848
0.8029206998380743 0.2790560946416003
0.8997014419683349 0.4809226692192556
0.9703064930401304 0.2528329075599024
0.1110594094553458 0.0616021331836254
0.3175967090147236 0.02856953042639656
0.7917558244171059 0.5072270277291627
0.5012159663570089 0.1097025732559479
0.0968534638086388 0.4943172820549963
0.106059612142546 0.07098983865225322
0.5541686510966725 0.7000285751022697
0.09457279792010974 0.9652621619834745
0.4482014326418745 0.8366286930202482
0.5055282604435207 0.01581641854273154
0.5225374578310038 0.9555498801670549
0.5242277361054496 0.4536630035426347
0.2542857160787776 0.1017908636244986
0.2279771074876288 0.7152314167900047
0.6017782965038911 0.544450689580903
0.9626611242380114 0.06778036933942326
0.2688268629072776 0.2541652496656161
0.4140473397597997 0.9073166302799894
0.3456913383094987 0.7384242574033678
0.5256519728684763 0.0944005571209683
0.4083674583620965 0.3176590320931491
0.3711674763472497 0.3135353067631692
0.7592149637899321 0.6323343506298704
0.1572788067777702 0.8868069791977421
0.4224164577584278 0.5515405943648557
0.1480848678813381 0.05014803391900068
0.9888518124780777 0.1928362692486749
0.4914601466108923 0.2999532469211144
0.1306865538196589 0.3146517578409825
0.8881314885756297 0.09594334960840901
0.2807213991911666 0.4024329835417164
0.2266161295820476 0.8206907436311437
0.2459246331404113 0.7663885791106474
0.8922490049530197 0.4639592092895989
0.3658247528869539 0.2010167677973545
0.6914850492194132 0.7760474999047153
0.5871168545898304 0.7584376865331965
0.05362536441983611 0.7424244946154388
0.2726946024209395 0.5475438228823737
0.9264183971517398 0.03542755436592517
0.6445934251025278 0.7860099328891937
0.497737523131901 0.5597774270198391
0.02245228180096945 0.8602822316285965
0.02746777959928304 0.8421983077627102
0.6830480461804465 0.8278627217055736
0.4022880176343153 0.2402148449759979
0.4365749532219885 0.6899623078102779
0.6103695587313641 0.1546908612380767
0.4634056175800477 0.284678332565552
0.8852900111897067 0.7986263592057397
0.576943878560326 0.8269916942396656
0.9502257034470907 0.645608091985265
0.760733929704594 0.4771901232138381
0.4491492544893517 0.3793611918668809
0.07296579584823218 0.3381815715033457
0.4654718668706885 0.3260424403323187
0.1308207950106674 0.9000140758789015
0.5493785300773109 0.6649267197181468
0.5325194999163051 0.01102413365383371
0.1290432707517579 0.4440639081267417
0.6371730635141348 0.1105976733938854
0.4683754136546476 0.02419532639538074
0.5053024683814434 0.9409124821518379
0.1744358507482006 0.5059467819730813
0.1746653949046003 0.6312711501965591
0.6210416751380161 0.4674614451927009
0.4518402929905428 0.9165988458012273
0.3496159026194781 0.6318700779705821
0.6485461943616784 0.2222383510861913
0.71353246872489 0.5658191613642384
0.8367317380343269 0.3697643436393305
0.8831785075036962 0.5387973978138183
0.08607778415951607 0.3641879047452584
0.1036722611515463 0.5270218205205954
0.6291294623595666 0.2982307335777158
0.6016727620735937 0.9714060569902461
0.5643242777561879 0.09586287465266626
0.187064297111439 0.1048704678214334
0.9293880955721819 0.1301317296670114
0.6103130624888766 0.5051907335539855
0.9412417975947859 0.3321977977007682
0.4890168241931315 0.8073216251768418
0.2970546128971459 0.8362848830304088
0.06214573984866239 0.2946021024906258
0.7227832377478515 0.009702796808633155
0.3625935053392088 0.307229214739257
0.6928671064906354 0.1496964236116145
0.7540098927764506 0.2710515135098928
0.493688792878857 0.518879259855586
0.8142066289943445 0.9558459488787873
0.5644291805405899 0.5046172270114524
0.2837459395078618 0.5203007613366549
0.9624755337178451 0.1321594588368245
0.05679289944253626 0.8671883727161531
0.3615416904821057 0.2092984901227103
0.258226829298922 0.3489407737086269
0.8987068769970319 0.2215139735876724
0.9550964234952254 0.04118621389728658
0.97741118522406 0.09569067378093116
0.05299603403838508 0.5834551568819329
0.6036615397122367 0.6297209309742453
0.1132551947982943 0.3003617220271667
0.6230075271451083 0.1223824694005349
0.7407082121160093 0.431030705857872
0.2351891734855892 0.7074255029059109
0.9787074248257474 0.7699939508605813
0.415750500267151 0.3461797346083337
0.6866459026963898 0.9800615172389471
0.7871562625580599 0.5924667003231766
0.990367787853487 0.6249479918696416
0.3463351852617625 0.650260176428001
0.760125150274673 0.5643405885674976
0.04850174809494538 0.3747940774504389
0.003127053613582098 0.385557267633266
0.5064846120559636 0.394224572425443
0.9810061021098394 0.2517542722189985
0.003007318751813167 0.3017379800670357
0.1721127221938657 0.08329021626890293
0.1067865397827939 0.6600136166562725
0.6477835646106778 0.2330313627383444
0.8388881047054719 0.7582207293153026
0.4339596430101836 0.7999481291249173
0.1911904349402401 0.2652295978959866
0.9228470519521069 0.8281914797381302
0.3953229662077526 0.9833825521732844
0.3377700212487869 0.278434491379581
0.4463826377440676 0.9249924288245012
0.5050240791264989 0.7467149168095806
0.9753291178685335 0.5992323301954432
0.3562979285159391 0.8610119783784833
0.4650414957691575 0.2346603224917407
0.8780001248752781 0.8330937340199519
0.7598536094846838 0.3090405998705416
0.5452544162565749 0.1854687095666458
0.7480499885262595 0.9179385554458899
0.4542960841767258 0.5467714111746046
0.8966926047455586 0.7643946740089469
0.2021180769566902 0.301497560359935
0.9789006758295727 0.4755920792816252
0.9729729749608005 0.08632083087451103
0.8403645591287389 0.6820778106413008
0.2347118378938675 0.4057243740364563
0.9073733479674935 0.8149935746804062
0.01131400528600104 0.9339261438917947
0.6537885727279146 0.4400788614339428
0.7896563937273279 0.08727773255359143
0.2831643146643197 0.7077733203196452
0.3502854277769084 0.2426928619138081
0.7375790408751581 0.6965476684835623
0.7842564353542816 0.7030968982194855
0.8392813379105787 0.04658438650056155
0.9262915262504114 0.6793120292482091
0.8618896761552461 0.02440130615626589
0.2883018439239341 0.3037947425077933
0.1180199679697515 0.9328890949207118
0.3503269607959744 0.3931742403746065
0.8261361429736015 0.9521537576309468
0.1757176235329616 0.8752004575329704
0.9954500485024735 0.04918339025338828
0.2853807055015103 0.6576243987090291
0.038847032994695 0.6533108585412176
0.8209483834397563 0.443786816163836
0.868618007480397 0.5553235257303718
0.8609833502100595 0.2500872543074609
0.6173723387677095 0.6653769364581383
0.5428101728800752 0.02626796093019367
0.5081355813764015 0.4914266872780931
0.8142218773645915 0.6544543975838838
0.1780562308290567 0.152103797002947
0.7014074243584868 0.008800951434783499
0.08606880154853076 0.1591399539051763
0.7864319059753699 0.5365306361356525
0.7565047267316428 0.9951445938892678
0.306320123062446 0.1547641176007395
0.8957458912793503 0.8011586638247715
0.5485672534437975 0.9879473953995082
0.2854841570263259 0.5762376586638339
0.476269936612303 0.7847005131158131
0.999501131402023 0.1904873907150123
0.8164577501595178 0.4344568454843508
0.1385437280117559 0.5990784098280163
0.532632420037467 0.4057906954065196
0.7767800242105136 0.4237507809506314
0.3636552911092712 0.5222085647603355
0.9058374373792366 0.3235168320520966
0.8531706633313991 0.2037528632425333
0.4054482218146163 0.1263794586388976
0.3136337196784587 0.07213284480287027
0.2463872430541665 0.3678491103633375
0.02431649628109149 0.7820677107667068
0.7760545652514519 0.5368703877630553
0.2875785687591671 0.9398690289204771
0.8757346223028496 0.6943013419383612
0.939492538634086 0.3897680532234952
0.2715428342865223 0.8044096990893228
0.4654184117821789 0.6586808301259
0.439447585495418 0.5018155781682877
0.7031950742087882 0.5806885067962906
0.4011633013181978 0.09409680321170323
0.1143270051337175 0.5831045624903228
0.2113379625338269 0.6410135586873986
0.4788931015543835 0.5801046731888586
0.319725390361664 0.1054903030080019
0.7568676755807435 0.4554441525976559
0.5736302177659284 0.5586553827798133
0.7719326439149699 0.1285460965946527
0.7452041366246346 0.7939654984246858
0.5426938738922628 0.6818687361823598
0.3313084733947133 0.7234198891060533
0.1502248344241368 0.7781567446292154
0.2908418606949239 0.07869165502255117
0.2178995822286713 0.4135965648701936
0.7816893980586291 0.9511059470472427
0.3352354138180386 0.6195623494501279
0.5612934639690855 0.4529852978884184
0.9431370040830397 0.3715107575240693
0.2598703135549308 0.9561476786872894
0.7417991122859722 0.2734511555607878
0.02333629531582608 0.2931767709947917
0.8515338444207662 0.2687695690431953
0.6323361202444863 0.5893576460863764
0.4080863602264265 0.5374495879446456
0.6393046970162781 0.03481032411779215
0.1767664996862102 0.3288267855500399
0.9272052920498119 0.7341667699818428
0.1952999011224567 0.3414690566831183
0.393664521864186 0.7844835597940542
0.2349648829648476 0.3853545064544668
0.3787223846077906 0.5116761288621818
0.6549756214865552 0.9603519238288459
0.2173121576259241 0.6316224901791598
0.941741123516459 0.1595882114798725
0.3149263526213478 0.2105941345834566
0.7532125460180431 0.8692914915582444
0.02848294063462927 0.1176184376494538
0.4447400526150097 0.7313254693324325
0.8777342884309575 0.5849038658621676
0.7032973082457398 0.1483795845158702
0.1108891375947673 0.878677979523763
0.5651680306655652 0.4008169479487493
0.5416049870752172 0.4322121074118748
0.6432586347354102 0.978576462394943
0.9640736146067611 0.932866524485308
0.04259860954118878 0.882925078627582
0.8072775683220336 0.5363342171927041
0.7469741884117957 0.6495695891787144
0.8854295495454223 0.3255807408909932
0.3456413110198601 0.8554676140177256
0.4960111682045454 0.3933359103139982
0.7321375535441849 0.588040773466313
0.5041646446058998 0.513829717826438
0.4159836271356832 0.9636613643993388
0.3807816784403425 0.7489735092752049
0.58222727830442 0.3769849089053949
0.4782866919063455 0.8334223796545571
0.3522048233515513 0.7752685165861347
0.7868169053482817 0.4270188364418716
0.7860674192160568 0.6604917009501806
0.9161123620779063 0.4171095064434361
0.5647470212848438 0.1249034171033994
0.6969491905938006 0.05406524968706056
0.6646665903743127 0.5260732396070702
0.3018978696345939 0.3466691131771147
0.6469920814375923 0.3853440191202588
0.006285853221170186 0.8945955894977025
0.2219527317244932 0.902039080623395
0.9072206578921969 0.3899757682412858
0.3325079350167822 0.5439458497180153
0.1793518128100614 0.6410148363623515
0.4151494155805897 0.04087155789169703
0.3122799865825319 0.9116324119619453
0.1780944310697703 0.8036434998093318
0.4071548628619155 0.4075333650567924
0.4353208781057485 0.210484201940537
0.4861796356076273 0.6334282695333742
0.6381975964234868 0.1774175209123573
0.5122235766201597 0.3850296675052191
0.9466557307199863 0.7689629904289206
0.03611601199436816 0.2589644608864309
0.6008925731247263 0.3256770785183581
0.01393117969991604 0.9617891969216465
0.4193072580166917 0.9537930755743809
0.4883602149571363 0.122904200220173
0.2033749248025724 0.9135526156447679
0.2226247031123212 0.5745137567855489
0.008464555912902542 0.7344679715287383
0.3427422442254881 0.4708889575589846
0.6825312986525188 0.438487916889143
0.4706920075627687 0.8415360055772081
0.4480671998963542 0.4633466078328384
0.5512435509479843 0.1653276427323806
0.03284829427424828 0.07974806976114156
0.2869325895541741 0.9934981576680968
0.7745733519049797 0.9680915161114603
0.01178326355767687 0.8120693379214476
0.9645539684683834 0.1138153650765182
0.8766326785791994 0.09502200254845003
0.1247618424444475 0.1540907860405119
0.7263750536089375 0.7436586161575175
0.3240349938349411 0.2526716447386823
0.9361385460952596 0.3531730617576564
0.6270104698986757 0.08341844586268483
0.8771796233686849 0.7155015321539674
0.4414971954934669 0.5792841580183477
0.7532033544313042 0.234182526122798
0.4610028077384936 0.2230558910919414
0.6241489577019187 0.06433795310081894
0.03283618977688734 0.9373089852852876
0.9639181610066996 0.4287202702787669
0.07013362222639641 0.248163173906568
0.8977179768558162 0.8107499154201412
0.1474704513664011 0.0319107601007536
0.4122019193132584 0.5275713033685272
0.4826656023874114 0.6520497450596825
0.8444403472981646 0.9395018188165725
0.3275696966621205 0.1555284119842749
0.5719872368706614 0.1333810297829232
0.5318048210135353 0.3392128513990547
0.008491881779917767 0.3575926649959383
0.6192737253228763 0.8347774868858827
0.4236872702774091 0.1530676773049991
0.1344761778025966 0.6939723646320609
0.7870345308930862 0.8220699794017594
0.01069939400422474 0.4277840784381285
0.4900479620255596 0.4022402615536562
0.5326592289234742 0.3501177435666174
0.7286674306986102 0.7116424771209846
0.5952166978623922 0.1460249840432072
0.1856859394364969 0.2741856960108344
0.1181654779681565 0.5732794853403862
0.1799284939877546 0.7587542621637575
0.7288448411072564 0.1339709950457439
0.59255301057128 0.162501720713213
0.5242465537727197 0.6556803291693356
0.1621257155814087 0.6993002833265983
0.1318251864775839 0.3838226566195257
0.22308341162402 0.5060258755483884
0.7510248463480356 0.4728329490103179
0.8490970576528051 0.7948561995249097
0.1172525097169391 0.8274032887915329
0.3114830272278445 0.8847141624214471
0.4345057119929558 0.153834654193983
0.08148239159423007 0.7938558504204757
0.8986938704368264 0.7745546479025331
0.946564086292608 0.9541666941227476
0.03246791273271925 0.4860845400251932
0.9393910302822746 0.002446008947255334
0.1280458741706094 0.231947228397439
0.2404726059127464 0.9012588908225799
0.4960797626318471 0.507708879980302
0.9428681233465058 0.1126040093155122
0.7917587176938352 0.7625717962392328
0.04801304858301068 0.4233621099811756
0.6917047188414726 0.3967503631591549
0.8386140266066451 0.5896919064016303
0.4126058163754598 0.7122636430988468
0.1985488413040919 0.5201129552578369
0.3496408668093685 0.8443791582158054
0.004096736575043503 0.4551667799878419
0.5064642440693549 0.8278379981938645
0.03187113381547342 0.9091704454605224
0.5452726418119836 0.8230320795533105
0.9759158031329754 0.9914618614910332
0.7568279888793902 0.1677702165814356
0.0445087176301125 0.7615434462400653
0.7452857965591364 0.5008515678650346
0.151045663531687 0.4930129783019874
0.03558522569055356 0.2019158028675968
0.9452506067670248 0.2115642044901452
0.4184795548417725 0.6945758782383578
0.8650680452342594 0.344054026226465
0.3915405660945572 0.2939465953895853
0.7490591828088783 0.4621493041744666
0.5613256620554915 0.1628154444250676
0.4906936004472281 0.6720064759430434
0.3056124377030263 0.3259377477744619
0.8536630736582062 0.9336441146618197
0.3653807794293466 0.4189273404852797
0.6462531403712436 0.6250832174499116
0.1882099391401962 0.1551395053889426
0.9207459188872068 0.3771690273846112
0.8710927563062084 0.6125549848942421
0.4652978801556303 0.5163141052383871
0.4055425810525092 0.4359567335477856
0.4844155270656821 0.8990894849356558
0.5868540717554926 0.1720122685725796
0.02327329095404412 0.1748932126845888
0.9045018202945051 0.2861189386895802
0.9633243284285535 0.6895330277857131
0.3784059164611562 0.9247293524184492
0.6904274089766614 0.8682324357065245
0.9254716499261912 0.2349231586932633
0.8023331232011414 0.9594397469139223
0.001550175622623027 0.04062477045152872
0.2518826620784979 0.5734793642714432
0.1301596220899064 0.9791677613649035
0.5458746513566499 0.3655480022198611
0.9754556730882349 0.8809794475282574
0.3054227272625971 0.9940613410987827
0.242863579728812 0.3389800901369856
0.3648508203949021 0.2190625740623907
0.3869117832570128 0.002280184025371618
0.9911948215603292 0.7866284118883416
0.2318668522216652 0.9728148653429967
0.1201120635507444 0.005524333579782849
0.3854097428145039 0.8774754675353807
0.4284000099162972 0.1055343277462563
0.2646851352414282 0.1518184078436522
0.9813199367282009 0.7092496752114008
0.2750362952561126 0.854833248900485
0.5991763645788514 0.2586066139009018
0.0925239381070766 0.5864903025214503
0.9415163973376889 0.192720159957388
0.05525165429249854 0.06213105608187124
0.5769493766463738 0.1715078748867753
0.595810152615272 0.5544944892754134
0.7208012455022634 0.8543698188474828
0.6013907727100756 0.2296154113880113
0.6038165758286839 0.9926786021390113
0.617499638933833 0.5528910706896348
0.984408841864839 0.8751395953063631
0.6949765474495112 0.3209388817568906
0.9827684996457018 0.5444653511006193
0.2054795054641425 0.3380217157563624
0.4190318719998636 0.2010663917195725
0.1177422624616475 0.0901690480693747
0.5091544004347401 0.7162014944281996
0.5423325857550988 0.7557989794347554
0.4465786814380733 0.7998441901930803
0.8788821213908231 0.01835375084830864
0.8178026491411187 0.2508070755059949
0.3598093042484911 0.6061421509806248
0.301651638455884 0.01541886084465074
0.7396025666087683 0.7769460453257622
0.1055511008605736 0.7170917691778915
0.3753754373586843 0.6910546371393714
0.3766628908843471 0.2020051495834733
0.298256154863843 0.2646171851974528
0.2785017532213689 0.04312983220266791
0.9373412349927973 0.9486966090546802
0.8706070791965839 0.6341294061432906
0.2241663625155619 0.7627424933000017
0.9974672653075599 0.2842882711038229
0.652568187201956 0.8555325616711392
0.170244413044162 0.1095444833780653
0.7646310541742445 0.1484033179273472
0.5753676739573671 0.7016434489703552
0.6128016750756005 0.5625545552528664
0.2970503721902004 0.5579166390440358
0.01161622544441039 0.8557660358755084
0.966458050528303 0.1693032343473164
0.03339359278967251 0.6913350952511348
0.7603698477811922 0.8168842048006703
0.01552800893317129 0.5176576719493785
0.2327349541778775 0.6973714121327117
0.2232580890108335 0.05487944952929953
0.6329678225356268 0.9030596016349556
0.7203040795227512 0.6858452011581596
0.0407261503777499 0.5849789287358889
0.02578130847776473 0.4048455791384774
0.7827300755675655 0.4455983959460246
0.9734736575756446 0.6172685685437149
0.7001380390617969 0.2740570820152548
0.2116492024066175 0.7213846311235171
0.3740943855539943 0.6731843150026399
0.8022828948949907 0.5832615547299528
0.2736531451646696 0.5201636291869385
0.5566428161268194 0.8528457362967227
0.1774014026170763 0.387809204248314
0.5891630113103935 0.2428581911298087
0.235136307867702 0.4169477644828455
0.8150091682198545 0.4706815449724231
0.4220226538251917 0.06174788620697896
0.01246421657622661 0.01167818483722497
0.132020884486635 0.3041705465533756
0.2740002309579316 0.5756844902385482
0.7864450291594085 0.4668110494625848
0.5039023646375127 0.8740698463349739
0.6967565724771693 0.8132800480883815
0.830662264889549 0.6984420341631655
0.255738659030101 0.8460282283262363
0.6773636814957421 0.4706255102003825
0.68412686636582 0.2386217042222256
0.2379699381327359 0.4888748009047938
0.06697492308082444 0.8968007647431439
0.2114869116405495 0.8749561164094211
0.868361240745988 0.3730842898033686
0.6866153284899789 0.4909184533690825
0.3978178986780364 0.6886733024043338
0.7815845904298572 0.122287715246034
0.890538204023045 0.3741972819233162
0.1567990020276789 0.9608034921942938
0.9614547570380761 0.3256553525102385
0.9188793390239814 0.2710385880778931
0.2050211902769625 0.5401556472943272
0.4010002636975105 0.8514375707559098
0.03883946263130083 0.347341212763118
0.350848099943164 0.7031605760242509
0.838057146122955 0.1720445783676938
0.7849768638139365 0.6816104310037556
0.2142491015132599 0.0614792205815896
0.8321683454774982 0.1865697334309754
0.8102033268109817 0.4043856434170509
0.6216489824847904 0.6554868531751104
0.2276114099281688 0.2540521118351227
0.5886800911421382 0.6602735050343184
0.9409159746105665 0.06952588845835461
0.4407405686278593 0.5300660702415035
0.2610931165069229 0.7603351707627477
0.2393306124695123 0.1894113637829795
0.3115270229367443 0.8484226297993462
0.7138505251293966 0.6653987522806452
0.8036705218450083 0.6817899166408807
0.9918242193116712 0.5859202480029635
0.1016725451596108 0.3265766287957483
0.005039232832254285 0.514152693646387
0.8661496957746811 0.05690044594281858
0.9194109580420758 0.2996106409936214
0.07913703015794518 0.09787936403076893
0.5464954466441788 0.7848141247932758
0.676556135617389 0.2895570581341687
0.7112816161057324 0.43216559374966
0.4135712618871312 0.154219804279969
0.8388304312677718 0.747482148332827
0.3691201948728445 0.3563251781729691
0.81876343872316 0.5734593375448076
0.09756839653483944 0.8657419420019372
0.4064702327691704 0.2680275471238888
0.1844133483960476 0.9139392209708608
0.6089206245617682 0.4476606254917464
0.7572772730360975 0.29888240772036
0.8412259008518649 0.6599500046325862
0.1918322464555159 0.499662957565026
0.469244295355897 0.9226368789509526
0.2346698527303611 0.736122165837312
0.2864147188482259 0.870451767128434
0.07205829534916915 0.3912872658522604
0.1281377595295579 0.6567883622025804
0.8217544203579736 0.01271751359898128
0.4495052603956409 0.05759323195653088
0.6209831856588016 0.04419261810424605
0.4134310546202832 0.4898371346098969
0.09901174095266004 0.004185280809856307
0.1161667140023101 0.715622639774856
0.8598204915008751 0.1391321067948648
0.0727215641344325 0.8130846804760347
0.2585158002825342 0.4776196459752369
0.6086145606544558 0.380447976143804
0.3425602436121633 0.72189739802969
0.3209739766237903 0.2020617013991547
0.003529599150060538 0.9421709225484413
0.4026136040473188 0.1046723463529257
0.6757043052855168 0.4907253344743398
0.8109198049501465 0.2036512435228093
0.8576395070498719 0.129301762461984
0.2173474608659774 0.7420018274701565
0.7747950356618617 0.7082710434517108
0.08432715602758083 0.4159970501167632
0.3530391704539145 0.9849629891216531
0.7865742418501909 0.5171877661851388
0.2761703415694663 0.924161545267166
0.06956221320085022 0.2776442477284536
0.01353641876925379 0.6036957208748948
0.5613258348902772 0.07801046543474442
0.3027160772578614 0.5672593081801572
0.6663298211664588 0.06077212630550249
0.1491638801393968 0.2000231270313514
0.06261705733910788 0.2199909018897809
0.4988034967853683 0.3556589894072461
0.2611485016610628 0.6125428310215577
0.521525116537662 0.07636219528109753
0.1310761470094002 0.2503437024362783
0.9812022887214381 0.720015289438805
0.02703408749590191 0.1364638071577369
0.2170869312170054 0.7710378038556891
0.5860585629117575 0.5354420984053325
0.5987994092767138 0.4417212964419514
0.5363602679219517 0.289827571916517
0.216671154190243 0.6488259552796938
0.9825124046519486 0.2130766434637001
0.988223465970935 0.8356974354918464
0.873038374960023 0.1519736128159366
0.634464460421174 0.06296075451672091
0.1138332658594518 0.6683484986842444
0.02473927277845211 0.5592702219682559
0.4580385136897356 0.8294134860061655
0.9006581312614915 0.937951887529843
0.9388422260314534 0.991755999372035
0.9689965113250328 0.4717717809932248
0.9444115904989184 0.5912644615372645
0.3959016821788325 0.8608366200498752
0.6463260025603652 0.6943683692707497
0.527649307108318 0.7801406293919051
0.5736923940190187 0.3411514339675707
0.5137731452371833 0.4706141237152442
0.3105107111486514 0.7287512607571059
0.8987106449968902 0.3435526607369141
0.7545575107574577 0.9005518397527498
0.4502798927482419 0.1822981010428479
0.3117795528630599 0.2387162558238881
0.8752611270592018 0.4414178262956384
0.03612443609826704 0.7345447752796341
0.9383566775142621 0.1024729639252031
0.286107284784319 0.06091687648743895
0.09393770198258725 0.8112994378963606
0.1832821894837854 0.696182735516428
0.8505115318785812 0.8165640568742615
0.7078065150312169 0.1095306073008745
0.4676151163543957 0.769228815018232
0.068549605012172 0.7768301828919837
0.4216178129663661 0.496566355470844
0.9709060483891999 0.1874932029020242
0.4158368128848891 0.7329792836499057
0.9655063539853234 0.4396336586976716
0.4386455062314666 0.3781181500897435
0.2698097893657489 0.7557541274437293
0.6362976374400879 0.4378255723255087
0.5266130078595657 0.1519029606521906
0.7255379279618686 0.1157362488488448
0.6065629840850445 0.4139363616532142
0.8747689174088318 0.4602674990223816
0.1879312850496085 0.593859172237074
0.633952951370235 0.7678472643783536
0.4262517179396766 0.5420272324090311
0.9478542514517756 0.9863610548962234
0.7614414778242271 0.04599736518198586
0.7730588813707322 0.9580158655203723
0.6242242795388874 0.7685073157613949
0.02621316116294036 0.7359201728093402
0.2411839580774675 0.9781466483496574
0.7891935483949117 0.1149180700834375
0.143991280751812 0.07830454418729878
0.1744082730566275 0.2732167163947831
0.9560369239485454 0.9156440770760587
0.09853597320102016 0.9460868655133893
0.005396194056570294 0.7573834550897263
0.5221260198826704 0.3863005926371665
0.6404270635622221 0.1289725505093372
0.4299580963413442 0.8981095096494885
0.8115235523466544 0.8817250959425197
0.7061581372948472 0.4106197202297112
0.5872357214762161 0.6029785588456666
0.6184531339477912 0.7510223020482396
0.5315950949116887 0.2159568752314174
0.0560707058822441 0.6875069394932821
0.5839258294137913 0.7906202656520905
0.1347119194123409 0.09849524488364536
0.1748809233412646 0.9191995711077185
0.2923933177316188 0.6361012753494768
0.2075892795246133 0.1112986549219439
0.6077027508778223 0.4776828269898374
0.508370292170478 0.7372219499001612
0.4077994094198743 0.1634037881366732
0.8239547676711322 0.07473425087567098
0.1753681014165268 0.7161461128297896
0.4154575303858354 0.443059603200383
0.4291463105443616 0.163075080492398
0.3954056196922037 0.8067369219517356
0.5734115902139401 0.5105242387290919
0.01209094518533622 0.04014627034846031
0.8178682623588868 0.6040875565873794
0.3861190167096323 0.8872291080088923
0.4181026681047948 0.3765563897731595
0.5423600301414744 0.2304598391986551
0.07750441917102988 0.2856563428870647
0.687729193473353 0.7973267599343055
0.6216360588247759 0.486688167313269
0.4660447455132164 0.3716310434226832
0.946314199189045 0.9322265259558812
0.4400538977517395 0.2197211811963803
0.141701933727701 0.2489976417473719
0.2411333036792048 0.9999529062945737
0.3497132866652131 0.003794701941458998
0.6364083872670997 0.3859092389056499
0.9205131481304526 0.3383400510616908
0.316017852717309 0.9793134716716204
0.2516645543404831 0.4506048596856945
0.3706165909387542 0.05723993972918777
0.4622494689693128 0.4901388731563276
0.1019521327863006 0.9847574906768066
0.8638529959354798 0.2042719541199664
0.182408609290968 0.8203567728388311
0.9385833220015214 0.3424366941644675
0.6861138152737031 0.5091374980514619
0.003606914594732682 0.6008214364287261
0.0008035184720530825 0.6977835199152785
0.3544564636640445 0.8335692633362677
0.6955130327096901 0.1891929940515959
0.4860655105503561 0.5113351457154188
0.6263760508172301 0.6945848129898339
0.5605208301334835 0.2182693529219822
0.3447552267290495 0.4966102021130957
0.7077598057636963 0.944391876178706
0.3851194809255677 0.3667549602371006
0.9988497094586971 0.09636443610118062
0.02123080034800466 0.9829807717630239
0.148449396528883 0.8809185099687626
0.145818464555611 0.0965590948131388
0.02841381310655771 0.4691388814981352
0.9249115483700745 0.698988654870438
0.8124798882558738 0.4249511980943697
0.3810347255760907 0.6101717318947016
0.1774781255604312 0.09145300561313571
0.5326700415032566 0.425169248719646
0.7457278255191376 0.4137085465821142
0.2907597223482999 0.1097567457767142
0.5525736554952393 0.0309208593759135
0.2300424971470582 0.6597818671005097
0.2352592829262825 0.7927790265652742
0.1908458717705546 0.4126376993551865
0.3106909403622563 0.1827076347259378
0.0959218347940816 0.3697079374986836
0.6485653322118221 0.4228402545372384
0.9943148230503353 0.8796992451027377
0.8441642232837476 1.602369067901889e-05
0.7282820495137088 0.5283233517853868
0.5982472471023921 0.8030716449737602
0.4921202495704048 0.3110098697733846
0.6643108045127819 0.8280998442847052
0.1820366012499036 0.7767698584462843
0.8761934436961298 0.4897174176581855
0.8596944252734382 0.7792414521638105
0.6669956029389229 0.8388119387675333
0.9054743984519895 0.7180191850888125
0.02128205984237816 0.3427880938899448
0.3878278100738524 0.336741875981118
0.07232847791677011 0.07072033911003085
0.3225708160661925 0.775362268155813
0.051804647037512 0.2743562100546573
0.7930644466076197 0.7195607289807169
0.0249653607459838 0.8894040055070833
0.4200798407652356 0.09067147592567748
0.5702533630470125 0.7564898066413733
0.2330065089092405 0.320412419015603
0.6317009475609492 0.7174802531801189
0.3722241203109321 0.3025564011860336
0.1592303797315539 0.466034041094689
0.8023939249764107 0.5075535481170651
0.8005019344050057 0.2035566815551416
0.3113203802970633 0.1642349529653111
0.5324514728984316 0.599261876048779
0.5239221552161756 0.8205827680648335
0.6212985099265407 0.5053180833243721
0.6882155504848538 0.3673047525831086
0.5246404789929 0.1903907241191386
0.9761392494722915 0.261407898067125
0.7110372711697177 0.1278525819894727
0.9744914785233465 0.8704307108681844
0.06179716976097913 0.08774960200423648
0.4895037955882436 0.5789159454497541
0.8129923124590711 0.9874626762759572
0.158872696829175 0.6384620782096893
0.8644635406663912 0.9687968479806891
0.0448980716938211 0.9676652680083226
0.5649731061636255 0.2929629561047418
0.1853401024760082 0.9673351409263755
0.9862803252927435 0.5172729397671796
0.7649912823020839 0.7245293977035079
0.1289634302409934 0.780005532557561
0.6934733476208373 0.1215223038768069
0.09021612677892596 0.3415432299685581
0.3861291411493589 0.4804816027877073
0.2982361477520208 0.9556062787904601
0.1119742575051083 0.7723599727101125
0.03633733209630359 0.524503713429378
0.6802106695407272 0.632952140604632
0.306242318531501 0.5952893649923059
0.3564840157781177 0.1035047212180027
0.6123111986944082 0.1850382477008743
0.5200040742648808 0.8106360663736133
0.5274717067245225 0.1802406508570181
0.546459522599782 0.9772461635220694
0.1292657535489879 0.1812470695279899
0.7687712610139948 0.2050232428268089
0.6256893808875541 0.5805875214037948
0.4244032869144975 0.414926048221245
0.4721825861523612 0.4284753614616706
0.5521827952653764 0.1924757457077574
0.7641288274213784 0.9658648729726431
0.6878244932003051 0.8386336692676081
0.2195391345964836 0.6840243816096161
0.406781237649428 0.5969037674547637
0.3333050749877759 0.8539334597096552
0.338189374151336 0.1742524327956749
0.4452114801184247 0.07628051889610021
0.5820515298702129 0.5050108772955313
0.2000236445032749 0.5681522461597625
0.124104347218589 0.4103396734063625
0.1692039862766006 0.4189419504695605
0.4340311719081549 0.8715475843046714
0.1569851217460785 0.2645280323482123
0.08721640161618693 0.282753368409528
0.125823490497157 0.2588762324477689
0.2051438158663972 0.2363909368059407
0.4090181717130204 0.5099542037525528
0.9168027999043487 0.7051290930308552
0.4873621598357761 0.6878349334854837
0.3219161727649152 0.00751053503698123
0.7230234819552384 0.57141494153707
0.8470347973299619 0.1238111367063021
0.8872710133228563 0.2217522273342472
0.4526244396763025 0.8976679006707138
0.005944883602462175 0.6592739604928972
0.9360561044053993 0.0795161413377844
0.08842953128393946 0.7564802635047675
0.6105010753050985 0.2033119424755884
0.544387591633265 0.7453013101757416
0.1293871535198155 0.8445414814128187
0.6495358428313095 0.6616542252601839
0.1803627740042298 0.4155045697063376
0.8258960984802971 0.03364209200025849
0.7575766138459634 0.06498269589255914
0.6654031319720168 0.7659067317092144
0.7767358476002999 0.5909228147595847
0.5497983760579537 0.2035421430244031
0.561701814650165 0.4636454687192918
0.3083062734103466 0.9222787027270187
0.39213683019887 0.1925268858193283
0.350969950362827 0.4564829118409789
0.1004512625112917 0.1342988198597722
0.2239296432654474 0.8086391597112799
0.6435759969495913 0.7320211895128781
0.1209305939535274 0.1271563248651927
0.9272266278966979 0.4149064894365863
0.6032965381180724 0.4956481843897971
0.317986202379882 0.2898678026031103
0.3160904295269295 0.6878095412302722
0.2314145888549953 0.929152795310791
0.5069821758427078 0.2758286079912018
0.509361105106869 0.04972002604261238
0.9318100027600009 0.1561943706020662
0.98696323128622 0.7963399835460317
0.9673288195115844 0.1411548064846777
0.1287510961722479 0.4332664492656382
0.5689265424706306 0.1434330665800746
0.9463872532860268 0.847089705504126
0.9468176341783593 0.2388749780107188
0.07105197352275136 0.8788731929399244
0.7767888515220915 0.8377520675226926
0.1851569975007431 0.4349480442112724
0.6390901759494054 0.663189353966296
0.9456351296403751 0.8578348888590076
0.2275425004282091 0.1189139407367144
0.5404554784012776 0.139162050796366
0.714100533908643 0.9712033053751714
0.2981080940150185 0.6448714189743008
0.5979496215043353 0.2382332820992757
0.9094513439313808 0.8893184788269303
0.2540708350454506 0.24392356036139
0.4060038130761627 0.6243343485944947
0.2886338751518136 0.5104100456113553
0.6665744711832149 0.3234839052079283
0.223177458810396 0.4533611689416242
0.01733235774247836 0.05019180372806299
0.2479260730165316 0.6324547317432673
0.05289729391549968 0.6693377282866
0.9049048138565893 0.757122795504239
0.5522725534459092 0.5147786867302069
0.8211707064071879 0.3059915458157176
0.883787218248448 0.7407413066854462
0.9893381271148789 0.1419240156526629
0.321247320437504 0.9379648193812287
0.3881581922574536 0.4301218079558494
0.4342440258107977 0.434674914369414
0.721907328842826 0.2371210743860417
0.476668638055659 0.5616522175262336
0.2077669543797001 0.6138980788015039
0.9663701753689411 0.2421007368043607
0.4027251733670454 0.1921680897928158
0.1929731225494201 0.02998166929999872
0.7521725427336226 0.2152556440743381
0.6285719607354706 0.2314339031192353
0.1567166235941545 0.2069823663966019
0.3471800241972161 0.866256012226288
0.4372852983050309 0.5397064200133891
0.9792030974174575 0.2790366641612533
0.5118502865666268 0.3306647415885826
0.4686029540529391 0.6401445455892909
0.9258776737722768 0.6313189686878218
0.2525348368926496 0.08071494656838392
0.751114025315617 0.6112823445581249
0.8500752501194988 0.06607127484081014
0.6387914381860643 0.5521193137589615
0.3379696832561849 0.228594632187798
0.6319760056841346 0.4478865668363625
0.8719175267550516 0.9119303189523359
0.594762352587897 0.8491235288714355
0.1477522108976631 0.4408246179749942
0.3924651244184709 0.2437823201701725
0.9927064400660963 0.3047736842333419
0.8766081897841135 0.2402493115034769
0.6310906420392621 0.6361814782770728
0.9663305775506573 0.6542201281630292
0.4023753632079191 0.7087513627864843
0.2277414587873076 0.7442010456242792
0.3818879460943263 0.2981561012314901
0.2034373370984131 0.08088118593396891
0.5974031794738134 0.2207593884147242
0.439490347016827 0.330410282252718
0.1226072972469759 0.08042220202848183
0.2694454808123478 0.9612927016275515
0.6073721544487251 0.6010276105265833
0.2970515823539631 0.6834237761939784
0.01812448756809925 0.1165762414025713
0.6299174047948757 0.362892437526049
0.5993468765217275 0.7550073876037425
0.8435207456517058 0.02817602490948843
0.4702250048563109 0.2264318426536656
0.9688358410352312 0.122987163762853
0.556171441312354 0.5438728391978171
0.6983240246392945 0.8405050198333456
0.8906924564217606 0.8899767684541978
0.5235604803703889 0.2220380232604004
0.6970824784447325 0.08276731675377744
0.8701992986352747 0.5651298122989757
0.9535137211781162 0.5442953123854909
0.7685475049123661 0.9252340968040565
0.2223390456144013 0.0003959160753943588
0.2065692386208026 0.632082631412426
0.01858846260613303 0.9254818896438192
0.9774681416854643 0.02306103483738042
0.1652519318367323 0.1380354697732764
0.6913970063066256 0.5187251052775653
0.4392970659434939 0.2369178605245596
0.7485334789550637 0.385414985683586
0.9178034869173552 0.4355708142815007
0.1421588839647642 0.6738197109912597
0.2863218433348971 0.2493277693652879
0.8143825447726748 0.6320085458700063
0.9741231578026013 0.9488234683849784
0.9308070893353659 0.3351953221822122
0.2800389701180304 0.1439229084229462
0.7710253613495638 0.8662702080141704
0.677850183039498 0.4113025661598653
0.8636076231832096 0.3630586374074378
0.8733812342258281 0.2685057179482739
0.3996765865187837 0.7573740672289303
0.8931303236811948 0.08586900317151853
0.7755269434365383 0.2918778558299441
0.3956705023924479 0.3534522419074108
0.237305121663933 0.6792429444995237
0.6153053062405991 0.006584672536254358
0.4585189214303201 0.5841686664636796
0.9608977137336051 0.2199764700916841
0.8660050176674601 0.4878066500261165
0.8641225350655993 0.460156251804102
0.1844828729143859 0.9244946437873235
0.4371130203881989 0.6329015832038094
0.4659562155425637 0.5635085505852269
0.6925839738801051 0.9524693346707321
0.7218543794023494 0.9308098828778882
0.1251448567004135 0.7427995862738572
0.07788759418577031 0.04426560573186219
0.7248203431192813 0.667161463848035
0.03177594026686406 0.0134639649116318
0.7107484155001005 0.383399976199103
0.7611346723103065 0.1580841997464861
0.1830646440109931 0.4052106524713904
0.9714820037318429 0.6629924018306915
0.2040987826270735 0.3984116880120989
0.3153109046977668 0.3213151206417414
0.8862419797343257 0.5491633231979021
0.274067324854709 0.3752315383464743
0.2496487182880859 0.2245379753118849
0.07509856570026631 0.9170329929429528
0.3951674885296654 0.7153368161318772
0.4693397944893817 0.9934121690194886
0.723009924782829 0.02789738614234014
0.333651654892116 0.3224103141660897
0.8429583280787808 0.3056370235625759
0.8697523323585403 0.3155950621624901
0.6763474613570853 0.9611533982704389
0.4610042369201761 0.1466049606853698
0.592483383294575 0.4030780741966778
0.1515117590228724 0.3767821048596462
0.04305769711703178 0.5560473502209942
0.2964066095120047 0.1357682238866206
0.2191434347949411 0.5247229608584218
0.6190865125370185 0.5715925462983333
0.157196706753798 0.4450425842509567
0.3462853877281097 0.9232394501470266
0.8194580208687778 0.7693452441967537
0.8578400785595826 0.7257144252321093
0.7189470237458235 0.4921068290592253
0.9868310488474861 0.02900707651218639
0.7935197105964388 0.9657898389284745
0.03971726399408558 0.4953739421505905
0.05443784605123541 0.4712732937514343
0.2797551491436563 0.3093456003666472
0.1555480024657541 0.6906676512754459
0.0770336269216555 0.9723551798287238
0.7290136250163121 0.7808750544950134
0.2140555311093872 0.3436269771635536
0.1730607545455693 0.5479828864512503
0.1806766160483751 0.3010052148497507
0.8622932829065389 0.8752768467394342
0.811383282278218 0.1839469655812588
0.8147612675345374 0.1543910676098743
0.5886694085061639 0.3553312094534964
0.5820808623558691 0.05576166812461197
0.1356230310049448 0.2126326632660804
0.4412490142700623 0.7107735603080635
0.9376600982407098 0.9157203154107274
0.9969274668630427 0.3431080350180575
0.6730423155287767 0.821229462775817
0.6997506323336823 0.1592700981405216
0.8287600521730532 0.5919027769373226
0.1523907635604858 0.5574831520733016
0.973506748978941 0.8487737676042563
0.2288226177856078 0.8635417754924845
0.6142618566740654 0.9868170340254305
0.9230646371986302 0.2532015067575976
0.6720927509172472 0.6124390283392062
0.2195576283773495 0.4958323633590658
0.8362392741562557 0.006888501486150571
0.7121359650103364 0.8281171687472477
0.01495847733659809 0.9437305547786642
0.5262215711289164 0.6330928111648502
0.7210938172025471 0.347193350724138
0.001360530104553628 0.2467197545182301
0.7548092077104789 0.5374836691974237
0.940198055367032 0.8303992360335578
0.4263195691566234 0.5145534892164068
0.3603744957679917 0.3746759527145914
0.908763912289596 0.2406096234009234
0.8315815623940418 0.4435699527918171
0.768616397307412 0.5963980156309773
0.5206103726569241 0.6815501770132946
0.4369664580576357 0.1041325765712528
0.5036491231490378 0.2442844931680736
0.1750793665951828 0.897923979601321
0.2130805268012657 0.7021838856446222
0.1922265759884882 0.06255388946965258
0.2950064891502964 0.9057033588783877
0.2583162624576928 0.1610998181764291
0.4131634998684338 0.3578556470883718
0.5135563138634459 0.9481815314376575
0.8217325578495244 0.09398264349454945
0.4833253822112003 0.07217338205347865
0.2035084092503409 0.6732589314513168
0.9010070881855338 0.4297317295055915
0.03711230629408108 0.5737836955139018
0.159751054367467 0.2546887801882824
0.8811704927291548 0.04721664492626957
0.1059778468142166 0.5376567544972418
0.01177264136936283 0.05946140218088058
0.694086519496761 0.03584101637210211
0.04932623829471694 0.5931360750318309
0.4635643967022294 0.8494891097625751
0.3156226525486781 0.9012320295348416
0.5279132084487718 0.5597609527765357
0.7945414418043439 0.7906162032698999
0.5475723751072151 0.3157353124362384
0.1040940769240471 0.1623494614117025
0.3717287377838379 0.7006004654351818
0.5817477415784879 0.1020389728490691
0.2486880044445192 0.3296185967660292
0.2247524582550216 0.3904906743735087
0.6905266054449609 0.008126090760735167
0.4544458358116902 0.301381463318704
0.8914377547335294 0.9909510026670941
0.6839127479586232 0.8770684261211553
0.8172156960429164 0.3960941556276998
0.2334396937205267 0.5771352561300154
0.6343112217599918 0.3448974816699599
0.9926688116913328 0.9586060348602168
0.8826957188520205 0.9602150295443438
0.5194114927411124 0.6653094393366241
0.7133802797319836 0.5763431863881319
0.835779338312306 0.2781269368993272
0.09387089272959193 0.558271495013847
0.1639736179314205 0.1022763546603639
0.2675160521932367 0.4843164783861119
0.1466879854888193 0.9461276625650011
0.5721144154602961 0.3795848791590855
0.6984713924257893 0.3697154835632311
0.7310959669019409 0.6094135533321947
0.2500067853934478 0.9400622719853881
0.3210817510359779 0.665975838511186
0.5712464291811566 0.2443767849966476
0.1141317605294931 0.3824137469786635
0.864363606525738 0.4420612065693077
0.2566159685860953 0.8567527511667647
0.1499164834830109 0.6546357589173065
0.442863625877611 0.03676238883155924
0.914703748231541 0.231999885495812
0.5292818013339423 0.3177331503199459
0.6018596301600626 0.7851884531087893
0.9607099854858838 0.6636731164798613
0.1733398247928201 0.4783929598291292
0.209088269297227 0.4654127489814947
0.7059847231415112 0.3622107836893304
0.4862414236818586 0.2403162566167608
0.165175799384912 0.7679898139052533
0.3441116225103085 0.9049453452892313
0.8419257376008396 0.6271922058928731
0.0978816042055712 0.2814596718848839
0.7437140522207795 0.8961017921982344
0.4955993555474453 0.6071189124568718
0.5499116948238553 0.0802726039751082
0.3082493593161001 0.837338733814543
0.3856939859424434 0.7170132697172149
0.09318094296620667 0.4010065332278239
0.06320491703215364 0.5813403155153043
0.01574062293030774 0.8290444697037612
0.8713148279985298 0.6020996054944584
0.03207842922423439 0.5040391213717147
0.4192017867007195 0.2924885586580792
0.1064389391576531 0.8283213737110271
0.9164937295320096 0.486134962197776
0.3719111602874808 0.7844497871948372
0.3186543905069761 0.09480474523462241
0.9344697403594285 0.6111360334721299
0.5943530020556372 0.8960204270462321
0.922022930287672 0.5359087086930393
0.1200735787460905 0.7995123788393478
0.9493794421127268 0.1042045349268673
0.2946239653268501 0.6938199730696363
0.4044923839639636 0.3901677014280937
0.04200752809568435 0.6712483005801229
0.206785416091243 0.2550639365710815
0.3395791068381259 0.4302360371655485
0.3018264228587009 0.5856389034341423
0.5696231582439151 0.9384569906912062
0.4509866416806292 0.1272759452691826
0.9904228792389247 0.7249150458424695
0.9134639412776088 0.009023009154437109
0.5703682657363754 0.9485791340732892
0.4690423034372446 0.2154192551612909
0.9153677353008446 0.631118450173952
0.1345057778264566 0.5346455984951378
0.7689586959882412 0.4702095408898703
0.261376885212644 0.5931310639675994
0.4727498833926302 0.5244636448406631
0.4476836567336291 0.6356199476184216
0.4012650948291923 0.5296453907025923
0.04851637347751667 0.6955757097147518
0.07581088073080625 0.1619930121659622
0.6382459115217735 0.6800599670401855
0.7299800418791378 0.2216631367078941
0.299321661915109 0.5291719095572652
0.8213987961031963 0.8013606858073149
0.4449485018093015 0.3693309646658513
0.5013010983857682 0.3157671390579274
0.439225397325523 0.0555918720491372
0.04388158888803702 0.6880026077202599
0.6958263279871824 0.5653358425627483
0.6721266431837647 0.7827643823173772
0.9528972305838824 0.180700162840614
0.2519087100370931 0.3571819081671141
0.2467710623466743 0.1285242109165381
0.05273881387858202 0.01560873493838945
0.8908534356251939 0.9113326333848473
0.6856911368336731 0.9986579222005183
0.7542659760154096 0.9490115084276141
0.07376813300674111 0.9902957203497413
0.6858631024253585 0.5463776958168659
0.6266015396976691 0.2521674540068136
0.9059990612741312 0.2602372140321631
0.1611542590069006 0.8252695887375874
0.7463039555708006 0.7348182351594011
0.02105110074124266 0.9069411119741373
0.01663143304167374 0.7385834045549859
0.2718468596346403 0.2087625410577459
0.6646591957382706 0.6828802976509658
0.7221203980545806 0.6375471888864759
0.2353107594365276 0.1025819602608536
0.8255746677039409 0.8662246657653986
0.5289908729566434 0.0840507106681508
0.1717712501975445 0.8639137916406944
0.5980696208937897 0.5730982493579003
0.8255837633312993 0.1038328854121478
0.7950153241111523 0.8478301887512804
0.8098705781587868 0.1212020307583184
0.6711120950021977 0.8949491459798073
0.2265364897726002 0.2352950014014967
0.2693975244722767 0.03722973620621489
0.9192267003729483 0.9487043427626327
0.3022185840604981 0.721930937880402
0.2168387339397608 0.07204427533288718
0.4817569384846262 0.06138710014091391
0.0951575953870097 0.9937886694634905
0.3167701523764275 0.7472445801013438
0.536330598594584 0.8784351528998037
0.002382394629579412 0.7849607355503373
0.78473271693527 0.2137356364077181
0.8704080414481725 0.8482941437788403
0.7317470900418198 0.8193630567670314
0.04727574520096031 0.7341163525924386
0.9402406054986994 0.4010488772181254
0.6944021157155471 0.226112003067219
0.8873496426214983 0.07647522609295335
0.2508820273402751 0.6131072046570984
0.9670930789551071 0.6074926214820116
0.3303870260294999 0.01420709378214395
0.4818489416756239 0.8152101172171697
0.6922024112701534 0.3105709306189215
0.14901693862958 0.5998352154710105
0.7561536884203846 0.3779631904971448
0.8115954588990744 0.720027432873965
0.3692183189895868 0.1305543794628665
0.8947173228440192 0.1579566404343556
0.02576763656083279 0.260723206659051
0.08897952958491334 0.04387536585908505
0.7917499386702453 0.05824342627003647
0.6273205626095331 0.9515745090184111
0.8608930058227632 0.4024858467426999
0.1463457331496172 0.1358197152675204
0.2616557842361112 0.819229938381596
0.7744566381713387 0.2332974653225172
0.05097306727035929 0.5490730047767489
0.6136027003445401 0.7684411475121921
0.7219181678221192 0.09758801662386458
0.8315526886435329 0.9859995670927353
0.8149719632986686 0.1028372257906434
0.6640569856830432 0.3821416853303228
0.5421919388895227 0.841553404375431
0.1133386751703989 0.6970006233602009
0.8875332466090535 0.9818307529070925
0.6969240946408043 0.5283930447598131
0.2585837964999418 0.2536814023093992
0.8525308211614998 0.6121521203695131
0.1456037354713288 0.8346684131325158
0.2927665559896979 0.3763473642218821
0.4803374868255095 0.2470967845048744
0.9728797174781052 0.9283371277363192
0.009851422664043697 0.1442652757450622
0.5889590623033553 0.2009667784329983
0.3588589950847756 0.8815317845951361
0.8622611757250769 0.9069017725743267
0.8060658990261006 0.9198933424307912
0.8033993045337529 0.07265976353234042
0.6682449293669026 0.20073479922933
0.5175793088300736 0.05634268240843254
0.3286278581336474 0.4314084549094889
0.4637919627634099 0.4736321011042394
0.9720556866586666 0.492981667005328
0.1663300936261781 0.2333222561760892
0.7707232601659705 0.7688591260833925
0.9927360479319123 0.9471695889837143
0.9340536764708717 0.4995594584491909
0.5976240836868997 0.9386919478321109
0.2199979785275786 0.3615470724721986
0.6724177259223612 0.4425383938646915
0.9056313016451945 0.6762511169870853
0.6780363117778805 0.2031344417450948
0.2693996066175796 0.2272001337175538
0.3518295467543064 0.252944175969176
0.2796093993805174 0.02173797618834018
0.1964515813718528 0.3304976385986451
0.07084045341708492 0.6753838540192774
0.5547525111570605 0.8996218768498745
0.2600462456167234 0.5358255801315515
0.3503392612739051 0.4296974103456626
0.7367621554523898 0.2056286453545697
0.3229680699231177 0.40231355544039
0.7334051047098978 0.8768017838984734
0.157678657262452 0.9799347063576619
0.9449107384747298 0.6105904157282557
0.486372767555242 0.7685123234956105
0.9935014960313696 0.9806738108319233
0.8049828424491576 0.6271100015371357
0.2089707685265644 0.121628332875664
0.03534753919346356 0.780669619907092
0.9091305607451637 0.8674164925392113
0.7218626936229842 0.8236190094949458
0.5965885510396396 0.9065107701504601
0.2178148260043219 0.2923700632576395
0.7582777305783927 0.186551322901746
0.1292181336140881 0.1918171765486169
0.5988816195491519 0.4631069175742569
0.946204159384762 0.7414149568235011
0.9179074245737789 0.6591118027297296
0.06641016936807882 0.06220510273413886
0.1079593586920988 0.7355554696208398
0.5776717188150948 0.2180494954096571
0.9885540372304875 0.4089496677196862
0.5269399250785383 0.7102058921204112
0.1489691172012745 0.2569279269658872
0.363041781540186 0.5883006671349
0.5423550397066902 0.4534336666730711
0.2775350706157507 0.6022435769581307
0.4445765575508224 0.8722923905289217
0.9046238344319163 0.1616727480145347
0.1522859954655774 0.296505834053667
0.7427470294426169 0.5614285068874219
0.7573849900813384 0.9753698683201818
0.05368451435293224 0.2380202937275242
0.1197428578162359 0.3290841267471232
0.6993929184716078 0.7332124163040659
0.2388302303048989 0.8686855268053484
0.6274555259032255 0.4769600929745798
0.9503751301347426 0.162561429970525
0.007595675267388405 0.8226319888382734
0.6234861596940443 0.8167226833795083
0.8954415929101106 0.3255025574160545
0.5905068332017342 0.03925253495043848
0.2105240030045 0.780583176030837
0.06030121709925471 0.6206133202279042
0.5739074227921016 0.8457457949710296
0.9136040694757188 0.6494287427782893
0.4270284619688673 0.5920247863937962
0.7024759492127796 0.8217099777261654
0.4744094644503661 0.322342407930323
0.4319010574035007 0.03501013667152939
0.1177783875965205 0.9223639150035549
0.7430036440215968 0.1222096287904747
0.8777128848027145 0.7259982136654257
0.4134751372019032 0.1918376202103931
0.7738064356743324 0.1757056422159489
0.3711464986932311 0.728787747242596
0.2611261452218802 0.2076342204807035
0.05664140821470654 0.6593437475012981
0.2405381841128288 0.9235066845741918
0.07061564868971022 0.5897647714228269
0.248533406540527 0.5627693887492488
0.09537028488503503 0.6335779427959867
0.9395930784013657 0.2934294846457881
0.6651880719963374 0.5449578037454408
0.3710789317314599 0.5502282016779231
0.6879834415497968 0.8083880937102159
0.8383954588535889 0.9679921487726245
0.9124916712188881 0.506343927197701
0.1748125623250546 0.03853748011095599
0.8380728855889323 0.3147637907886975
0.7652117665766589 0.9044539972979219
0.9753448155296365 0.2438062889083986
0.508184299129029 0.8837658884675934
0.4292424642455629 0.8803736638989897
0.3482303727664098 0.6866743745087813
0.7990904652773437 0.1669756549515928
0.2256616841861756 0.4214577905608717
0.3013299621092476 0.3832443919083613
0.3089538543351047 0.09028743320184862
0.1014567286767552 0.7270659574542333
0.3129167291290902 0.4213286861980056
0.9667132449244911 0.09555814556093448
0.3395141486599464 0.393286163171304
0.8634422346966997 0.2872086951382142
0.1465155294226548 0.9033504724278012
0.5350181221136624 0.9258741683035586
0.5079102496773865 0.05996218554069438
0.02972644108330435 0.2777697763130634
0.9569463464033993 0.8438550527058972
0.2809839859704327 0.2676445059706329
0.005183960924426461 0.802875691667729
0.551912663864886 0.02036991922194583
0.07899751251704366 0.4331722611666274
0.2040632833399549 0.9782595666116218
0.6126968319769508 0.3104097417219862
0.9766922132651972 0.289327639757585
0.7197495390457214 0.2706067744738712
0.3991230549336754 0.6324350475163291
0.4416343557148023 0.1240900802227595
0.5930662226516041 0.6302843955717905
0.5110234296524117 0.0781969580276661
0.5713403710410608 0.02969595377799111
0.8310488731841983 0.6874621047586363
0.9843870094971757 0.06789092525344591
0.9682615769778962 0.4010290158350058
0.4241470431469617 0.4861388072222573
0.06215237940587879 0.1744054893757374
0.7786249621349959 0.9291079749863749
0.3760251995952792 0.9631696899500908
0.06100153286886652 0.5521743857659687
0.949218002821882 0.0191835499316734
0.9091229714221072 0.07501884437584637
0.3567506138413175 0.6521507332684608
0.4917627814492593 0.7286530822669027
0.7661989030823568 0.3812160595857713
0.601773518012416 0.314013511789369
0.9302150278606255 0.2733367933510619
0.1836268063956199 0.750533242072611
0.2213825702982084 0.7802925959847892
0.3372225916785232 0.7986980870169005
0.4749871323142034 0.3441219531976536
0.7945197710148951 0.009026930767317247
0.3350660743155276 0.5632891604323035
0.4562168268070461 0.1728182832069471
0.8977208689568679 0.1798028424629049
0.8737031759811272 0.113822431681315
0.1888311734053341 0.2012724981440847
0.7327835112196646 0.5665778839393891
0.3006100707497397 0.163835444010343
0.8923425384400321 0.2485501185270086
0.5269820352144386 0.6903094865085114
0.4053687099811095 0.729278405228995
0.3004977943654645 0.7327228670072689
0.670527289136597 0.5553664493434781
0.7619985304043504 0.4380698033930311
0.926686850583217 0.2634078376833987
0.9463149677524193 0.9432749626619149
0.3126580036662153 0.3695955054648681
0.8312269104151782 0.1401490311191725
0.9434096217857224 0.4217774741068916
0.6002962069405997 0.0548462656000745
0.442382695645249 0.7505388191399077
0.7032454252047358 0.3518830465744103
0.9334125456361383 0.1874038058000063
0.1946599705193628 0.9943389217759432
0.6505004706125569 0.8435910054398363
0.6829072698670499 0.1231398077395922
0.6633670953748102 0.2570270807120499
0.9398431447272876 0.778627944090442
0.6152029322834121 0.7307249675944134
0.1105734668570047 0.1288473829728935
0.1199912801639233 0.8640574103036714
0.6508881691151117 0.6149104845775338
0.4261267601180114 0.6871227822477216
0.3234151623796342 0.421531926912364
0.2954071426469239 0.863942976960471
0.3761938491017335 0.1830200629245812
0.4129727209448246 0.01199996957101149
0.7860002310581401 0.1044709052429733
0.7712391566697758 0.3629812357534269
0.6371205413066428 0.7001392695725155
0.7231384670054324 0.8130045673103307
0.5216251921637993 0.8671082126605297
0.6605801086872172 0.9135613301338436
0.1700971994191488 0.6207579294836121
0.4347160253689958 0.7295369530773189
0.005713946024217374 0.134537670305014
0.5055081028002981 0.9020076275484036
0.5918147694372238 0.9670729660400162
0.3258600246106826 0.6464394403305334
0.4190797910741743 0.5348994811739041
0.1048321061020595 0.4866199161633333
0.06634988430720645 0.8041901254135463
0.5097603118852241 0.9109044429961999
0.05464916003937081 0.4054954638919631
0.6158721464401939 0.4404617298365208
0.2555023958181362 0.5542900568790055
0.962513988598203 0.7427767026810838
0.6623761070357186 0.3985093890331869
0.3199249691344793 0.2313805988210864
0.2223119229713737 0.9456603867659547
0.6887718732013687 0.2064520595526299
0.5210872326882698 0.7715959213100352
0.9018689239189804 0.9705908986066071
0.187433806358767 0.6863305655044322
0.3941883459656092 0.1112344409222267
0.4107024032691323 0.03135969058046686
0.3870657672294117 0.04954915588321624
0.070442454494503 0.9069097169791842
0.5139708882680348 0.1927672818087114
0.2755230847072429 0.3556090752270551
0.5727690670613841 0.6368310798124416
0.5869050814395401 0.7399163017709424
0.7438065231420785 0.09252911996877315
0.8445272511452067 0.056549764468716
0.7918167671585703 0.1253824801489689
0.6788080175246908 0.7003856932183463
0.7707482389388027 0.5464900223166719
0.2619506817843766 0.4124229932829206
0.3554283016594444 0.09260632831966456
0.7915966953017538 0.5460514919796715
0.2235453353462474 0.6223479114590849
0.2073051871001809 0.2923506541774342
0.8303272070072625 0.7093666679414423
0.5056710373750108 0.1281504015057316
0.4930357790877106 0.2491257630715854
0.2221097643922876 0.0112848295107737
0.1104124758707506 0.6499733712387011
0.6482860990332239 0.7519975470802779
0.3325103366581558 0.06293043411304268
0.9847787778375449 0.4474676034424392
0.3576146243498506 0.8241558446265758
0.788782339753245 0.1655102571164929
0.1281568971284327 0.8265492444612876
0.183833498495145 0.2385741418999544
0.2401527557167234 0.6128862362917308
0.7181702268654697 0.2981120230228432
0.3980833980125004 0.3820840780340097
0.3848203677293819 0.5669801905070702
0.3575687704455235 0.967863826737677
0.3396177070830481 0.9431897750220748
0.5026996753694398 0.790469985370114
0.08947619169261245 0.567900659514878
0.1334131457530588 0.7228534661634184
0.4243278752893156 0.2756676134189282
0.4881910604143053 0.2193189034125274
0.9672640522690013 0.3423546831913844
0.9375156467384773 0.2652433440671053
0.1702047391509441 0.2230159571865272
0.8575508936839406 0.2779451239474433
0.760124877621618 0.6041703523911922
0.3711633667941584 0.1413042392220607
0.3763792167521922 0.1128677048949775
0.4441819103773936 0.6254702865642998
0.7714225994875562 0.4025125183161791
0.9609975937391774 0.5754278789974013
0.6628210811743563 0.875343349049183
0.9905652510316371 0.489906420947162
0.3544638951351072 0.08185082398673872
0.588290973712009 0.8576626104076689
0.9229261608758232 0.2799259766973033
0.4093252965388929 0.2581251426034996
0.4818022147655863 0.8715814442614231
0.59589799679327 0.9998068325203215
0.1233428809934785 0.3997761418952933
0.4778687653012189 0.861740977210615
0.6035429647192772 0.1642119386376676
0.5262204846503505 0.740140392566778
0.1659653260359605 0.8927029948740786
0.6191921520017352 0.2355670098363714
0.5274867746544385 0.2960881379082524
0.5700113392199583 0.6919989277097603
0.2473443470665209 0.6528117185651064
0.2123139676509319 0.8861171723491105
0.4119090465387012 0.5766418964500166
0.2988069366647653 0.200199168787149
0.2876531953313859 0.3149815864892392
0.9593508726998358 0.28454787503903
0.9129308724002975 0.1549814770116121
0.7262183424674675 0.9528338993640287
0.4400641920351205 0.8273161831544794
0.9177835634440412 0.7704547071319194
0.1965472509694512 0.2740920681927798
0.04601970845729996 0.3649499400368098
0.3946908765542981 0.964681598373082
0.1655833544011789 0.9349955825013754
0.6765858953920545 0.6708005643483663
0.4334633942673788 0.5222985310249576
0.7071962453699678 0.1380267750398811
0.3561468571192393 0.9955313569778006
0.4413289849660402 0.3593126619066703
0.1372917365491355 0.05098726180110184
0.94651424369541 0.7982738152747006
0.6281614693313948 0.7979555395542857
0.9748572847915101 0.6716671332421447
0.6094432078718429 0.8046998551416967
0.1877663886654974 0.2289184518279198
0.08528187149089921 0.6635845595178448
0.6039400198201252 0.2117592756203553
0.1904482128199851 0.2468804945544351
0.9721673435170682 0.5408788742336855
0.403367635386678 0.4455555442512198
0.8209572432606007 0.7147104417261848
0.1489442301779775 0.06844707482924452
0.4194050585930446 0.4241459459228836
0.7236149719100758 0.8722483543347078
0.3876024323950598 0.2652251835181976
0.5612579689449131 0.4107987202625257
0.825993673740092 0.4712775894210072
0.9946157885059724 0.9914257343302619
0.3373716312794544 0.5341236807560887
0.6718739796837374 0.2637362209305994
0.3664038783789287 0.8659690867570711
0.4913748127141805 0.5975533004802354
0.6339983330668041 0.9246296537997523
0.6376802391849375 0.2373704566051644
0.8185057955444704 0.5933243129622191
0.8881778941148382 0.1752080635090486
0.8846410553786 0.2869036034177869
0.498665691847795 0.2821827855980127
0.6232990375990012 0.4225497286554765
0.8542492934876617 0.222488555889654
0.04004162551243148 0.4545134530405801
0.6033430850972205 0.3453266052984024
0.5257745265616214 0.367397063875476
0.6649921317707623 0.9794742538345252
0.4405481904654405 0.01865770785423161
0.1546288729072213 0.7683476634086868
0.8102304898014656 0.7642910458561668
0.1998656655386624 0.1995967443645034
0.881762129726078 0.7881378054647253
0.9444848903864079 0.04118332369878516
0.6972413245378724 0.2931116875594863
0.6868308403610094 0.7081149435585417
0.09083702283834155 0.9552070487527377
0.9363605064903515 0.5856322027830402
0.8662838290488837 0.7940628417041845
0.4784490229755418 0.009412140406816141
0.6266501200172184 0.4959457307536058
0.4555111005756898 0.81818672516692
0.6943765924212941 0.7153300529952921
0.497933820314154 0.2158989960135095
0.2224698861762731 0.03280178795801521
0.7331429706081264 0.1961524546966253
0.572780245148521 0.06263667392065647
0.1732056508498642 0.3596213520971909
0.2320875282857898 0.03776614885142532
0.6709460385276474 0.3736891196622272
0.4530276427392277 0.9703438436526151
0.1944108896500053 0.9511603639054718
0.7113138638291704 0.09942406519057141
0.541484704782529 0.3436907605232004
0.7154852235711292 0.2879612390304063
0.6696390488582247 0.7446820663696619
0.9538624596329465 0.7260003031169538
0.0989288919782797 0.7085980727716007
0.3683289818339892 0.7103705072229151
0.4135219721676276 0.9913456151353212
0.6078110764560531 0.7029566401438697
0.8940015209922645 0.51260790069734
0.6181474579772473 0.1766845651806436
0.04900491668499105 0.7518883893105235
0.6068258550641475 0.4575869965183642
0.9020066515991509 0.3718503940517249
0.3253905903174392 0.861096537524591
0.1380364522898936 0.1760945277612607
0.8677146564902249 0.9776613426284492
0.8615476344107639 0.85379919843824
0.5232666580275921 0.1622335482201922
0.5022972475164218 0.5240275190332941
0.2091350166226374 0.2267184313594098
0.3678880009326878 0.2394807124951597
0.6624834573735299 0.4467041965955973
0.2345822506523539 0.3480314894260779
0.2494094722594911 0.3107388464852907
0.701783103475983 0.2620378266551324
0.6626018503338384 0.7778584997103783
0.5144779393128226 0.2593353314148083
0.7082903522110724 0.7889016455728536
0.2598362231923337 0.04245234180820437
0.1370766609716603 0.8075382789627572
0.1405874170284168 0.3110303293884262
0.02311006957274194 0.04130859833439731
0.03926433218387485 0.6249130168858815
0.9654724688616463 0.964821202929561
0.1029290787268881 0.475888347261318
0.167060819649328 0.3314469585295813
0.6606234022460339 0.8941852299306516
0.2777187029201432 0.7627721838505559
0.7839146701924411 0.7139123831646025
0.8905254297160042 0.8685586562165043
0.8015792583984624 0.1289215497030037
0.6427075595715276 0.8870537164380198
0.8344889146967781 0.9236910230083913
0.6096880313817363 0.9645529197597802
0.3716221493399507 0.7550692001599991
0.2789239986393718 0.5847340230657093
0.1690375828252473 0.5692868187217397
0.7185007305378091 0.3758992784631353
0.9881233301891923 0.09595321452778909
0.9033857664965208 0.4486208332892911
0.43286081291821 0.001550413146412015
0.8838238297069191 0.970922650132338
0.06436309696289347 0.2378715833095618
0.1540009541699376 0.502640379139999
0.354692016580138 0.5413691643457845
0.1276728881981179 0.6854167438377056
0.5910021240850123 0.04995768333219527
0.6875352898644965 0.7475423388313839
0.8973182909300451 0.6049858139984806
0.08560667607830644 0.1191801372168404
0.9216906807517155 0.2248275659895201
0.3392160012382016 0.6582816824759681
0.3564928261079234 0.2256173903372657
0.137231984264139 0.9524254930781354
0.06528715902064587 0.2589022640777145
0.002677871887466623 0.1803876776169627
0.1531253083417196 0.3663162990344468
0.2381867621981237 0.3292080340599517
0.2244124400289084 0.4320259267736351
0.3379928451356218 0.1052943411256137
0.2962514989988717 0.1173935492224846
0.07538294126521897 0.9447840856079517
0.7050435908162974 0.4691857844725953
0.6871587259067989 0.9615224404460667
0.4706331955824776 0.1191719335309422
0.3319913411463941 0.3334664785402806
0.4638950130903811 0.7269210907238786
0.8948254583403028 0.7540198787039319
0.9464051941063881 0.8680914819971933
0.1750170234261765 0.92975669147415
0.7242061541502253 0.1714236156570645
0.2694261408683323 0.5662999257829646
0.2707186297267017 0.7452786119902542
0.5575879648401174 0.116583361075544
0.6150924216438763 0.9154261258478243
0.02582637184528504 0.8299942244028227
0.6427425530473939 0.308011774176429
0.8491805213253955 0.5209488374724963
0.9917140023496404 0.8473946091069843
0.8582289333355358 0.0135488383861639
0.6444073998997987 0.5611441468226249
0.7740407456762294 0.4130751061935828
0.3357541028590548 0.9251855704119414
0.8476793143689274 0.4519571846861101
0.8669683584148293 0.2593173368709614
0.2383527742545499 0.1554128747096158
0.03737780082602352 0.1643197073064471
0.04003737904895269 0.03334901999542211
0.8385859019398334 0.5183853088280321
0.9713765305985816 0.5785789276991345
0.6439474998790398 0.54318865254733
0.843269551575441 0.886680988841193
0.8233964132250775 0.5458367082926728
0.7099399919138126 0.8402880800767595
0.8677178790096479 0.6880363931275482
0.9713999548653833 0.3224171976827144
0.5416853785246185 0.005309290378095111
0.469135291232763 0.669167014127047
0.4170163559878179 0.02317380769167055
0.1854225176244532 0.1444604740833312
0.4980879179388294 0.9228626071766021
0.910458393987197 0.5920562074427191
0.7580487187344238 0.6523289635662929
0.6832394035749508 0.7692050052484131
0.1086531340172124 0.6215142230952218
0.06350749405063606 0.8318956476504027
0.2759952384378209 0.7736712202851758
0.07788452433173203 0.06194895552708841
0.3009030548808705 0.7942783134622287
0.9361261852095857 0.6302648039496906
0.3782641368209549 0.7371670536071526
0.1666101850131515 0.8819353681779643
0.2857928509053373 0.6288121298796098
0.9633443691440169 0.5855927941707928
0.7918436486079631 0.9552423969388607
0.8342971040069399 0.8818431325090127
0.5371494309993026 0.3005580150433714
0.8802082296144275 0.8535573069715541
0.1997576723312745 0.1597215035602403
0.4958902280865958 0.8547215201339233
0.1707243862964819 0.4957652341294328
0.478319519426778 0.6132509097086398
0.8586004574547713 0.2965470023106634
0.7954110739906121 0.1939230008940517
0.7448870168378985 0.9923699912369122
0.09352442859377627 0.4222245532099737
0.1163734054025005 0.1475689274127152
0.9264877600924954 0.08250182501313646
0.6209644001174446 0.3041615465629072
0.4119676072393368 0.3683391421257339
0.295034753176895 0.008751068460639107
0.2266001917335133 0.8317449663503401
0.3319514143444786 0.3455840611374401
0.5047761097623906 0.2335649323900676
0.6971747889425329 0.1114010355015939
0.389910372194114 0.9748770545553334
0.8204319993071367 0.4802186350436212
0.5984788452907183 0.4519574518978253
0.07809121582812648 0.2092196014583025
0.4251979276031156 0.1342706057329784
0.140150050726935 0.8634698923684413
0.5193043890811098 0.91496517358963
0.8692616899909311 0.8147782126108134
0.04874587294865253 0.5383461430685097
0.4518888489943937 0.9811111670481731
0.1417858254772474 0.005140434333146408
0.3806171588503679 0.5307429569300623
0.05750944571443381 0.4547020443855869
0.6807899337514329 0.9892108563587045
0.2030911367517022 0.7579107034860351
0.5367121980897963 0.1208828352327488
0.7654033353226267 0.7134964915730169
0.1645693445486125 0.7179360300766049
0.4342321542706527 0.9689106350780444
0.5555922435361221 0.6226007110742572
0.3500028585002535 0.4112010845651948
0.8475730235827814 0.1030508095396187
0.360023955723513 0.1740448689305816
0.5433441825641215 0.7000090379728242
0.282529251933736 0.6110107188871481
0.3924817366732776 0.4486995529725372
0.6302544562332589 0.2219366274481645
0.8139358143897104 0.2785336029449587
0.3311957996473786 0.7819991471835078
0.2524452857322976 0.8138091383340131
9.108996557428418e-05 0.7190797140540256
0.3270290195200952 0.8135554913181987
0.5135748868578588 0.3411582048437993
0.6283896221755154 0.9713836288813883
0.01976352258575878 0.3146536401476362
0.4291214211720871 0.2199467492441319
0.6815447078739864 0.7801124221247876
0.2902956526478195 0.3487853214522548
0.6712882250746047 0.810546062824446
0.4685583212091047 0.5818940578002739
0.3518157680762293 0.4665731597088019
0.1459396483268743 0.9139489624739162
0.7742484249056621 0.574902712300422
0.9244736699157353 0.06345252262668837
0.09603943205488455 0.6617895779790784
0.2787961849717699 0.9664594135725245
0.001455001480043362 0.8515829582539932
0.8972357451517193 0.131567799287249
0.2971273439825386 0.977364574852715
0.1643567395407212 0.4016550264881937
0.8427554215981352 0.8435780208815225
0.04090334895740146 0.7259052949082152
0.4724880779390836 0.2909045695466237
0.5874702429702885 0.2202665986559738
0.4232240805502167 0.2308589984222934
0.3623448433707898 0.7599742455461755
0.5263601797918674 0.9336064857370316
0.03486438093515177 0.3293507211939776
0.6182904060814373 0.3603802003600774
0.7167152407992409 0.4142037704165564
0.2131626606271957 0.9620316079915466
0.4543085824671723 0.2899686222322003
0.8586376753963855 0.4956230865766146
0.926237025773196 0.5846799032307396
0.7619160011175716 0.6423641432015865
0.8150730911636979 0.9137512491504023
0.1336518244415372 0.6086325057920654
0.8863253837709469 0.4414536545944006
0.2035477029898797 0.9349952247121871
0.7980347836209853 0.2885159783330686
0.5128370246946479 0.7637562210857152
0.4475854576828447 0.9430748259765593
0.6600090639192638 0.8470426298130321
0.1421968460292722 0.5279116018009193
0.6953189939055239 0.01752040190720799
0.3925348701157249 0.9483629400254882
0.6081651984381518 0.2402780093918299
0.9301520128065948 0.7456316452359995
0.3748484976158024 0.4444766759605234
0.2028127300833679 0.4464556316047645
0.5818825303194399 0.0749427756755827
0.006046749486388938 0.4660465426052045
0.6094520058571516 0.8615829499752573
0.6433811111253789 0.1469082195813777
0.2494889834906879 0.5333092788692976
0.5654040864907633 0.1531330447477359
0.2985680594954122 0.02487233743405202
0.9521727817951823 0.08630823411933075
0.4299100995437801 0.8444310528322837
0.9914410560724554 0.6715436557994342
0.6278884208237006 0.6639346087567901
0.2773080071225852 0.06381912777686939
0.9256517893629593 0.8055025266014884
0.5415509591956478 0.8132010620238361
0.4783419205143247 0.485094610882327
0.3891198839711835 0.4015621031016688
0.05383525485386655 0.3578456169354914
0.6498209705965988 0.7149182613009717
0.2786227258367491 0.9452628300398734
0.5117796143717341 0.5986096524670447
0.1109227388092155 0.2239378377289644
0.4879323705386525 0.1802454707071983
0.9502482802821609 0.4743029677281921
0.6657750768338871 0.6513372230485825
0.836725597488876 0.4525498489611316
0.8645810354715813 0.1588980328131315
0.588944181229227 0.4144364809047593
0.5021411447051396 0.1675699789053163
0.2128975955098562 0.4746181640709165
0.8795146277869466 0.354427086600835
0.03039215798739445 0.599976939830417
0.01880428015244581 0.5764079699717686
0.1462278447954399 0.9247464786874743
0.5601103526919901 0.6014648001610767
0.6416603922720886 0.3369854351629132
0.6072584285700449 0.4359941777912129
0.9606949560134224 0.6452866258495071
0.430372690144658 0.6691650544214438
0.9850738200971251 0.6150158250345549
0.5564777190895536 0.7823191510759856
0.5528808737309239 0.6439347641444081
0.7306488016197371 0.3896433059748445
0.5536464034081421 0.05205124315594754
0.3473969829593275 0.4864086930393702
0.5336798491401665 0.03186272610420075
0.8674711811349942 0.677464379875692
0.7550371941993989 0.7409213302370582
0.9159127341765168 0.6782125120317037
0.06208558412758481 0.813513697898294
0.07237123264505999 0.2669638005765232
0.8041994780090066 0.6709784591246423
0.5684882827239878 0.2004385075998401
0.9090887125441203 0.4776031106512447
0.9991141378709952 0.5311473156684446
0.3271537845980093 0.5989492076181137
0.4193811710001226 0.5846386087700123
0.2487542852425104 0.2729166451127497
0.9749654618734924 0.9700566623521267
0.3957158232061809 0.8291511490514795
0.886472894443417 0.7101650534408037
0.3286699251056961 0.9451312761654944
0.4994322919282548 0.9119164308650873
0.8182662097318815 0.5550936035367846
0.2815906782431632 0.3916528466652794
0.6921737163270986 0.660599329766273
0.9176985990601105 0.1014491604678411
0.4583595352876986 0.5365230801165848
0.9526644493473717 0.8159257092706544
0.9473392769093354 0.9756657665020728
0.9399251932723528 0.6457928743894489
0.2813782854739041 0.8023235144042224
0.6693458690095395 0.07825369315434177
0.3062175974428024 0.9834517462541951
0.5652389471217987 0.371703254389575
0.5347152392877114 0.2685404410109816
0.230635836586653 0.8852212783583349
0.6282052879417237 0.3242366102966056
0.9159743047605815 0.0365039245178002
0.3868845305314636 0.1638039692973192
0.05991996422201498 0.677471498854715
0.7070213204758417 0.8606116089240231
0.8429096045734333 0.2037707828490768
0.1364177522442711 0.1392460727832892
0.7842465766904007 0.6194218102582542
0.8812728457368937 0.895711635497245
0.08450417793282122 0.2933083791218782
0.1816635922561897 0.3666552840480987
0.2045706685197689 0.1505775026718
0.2131807811619835 0.4463910670574869
0.2482828984990238 0.7762624251695127
0.675965559794267 0.1147357131407009
0.2800647066950622 0.4597341238549619
0.4702966924011217 0.381558405474241
0.4617319169135684 0.6482574925096842
0.01784020990038298 0.7737792394559134
0.1100790610447757 0.424111691213152
0.850629962462779 0.6546705820251145
0.6864381404598128 0.624238656460392
0.7016493644073116 0.4286889461488678
0.8824028463725693 0.9492513696054096
0.3269949171945929 0.6855413939310142
0.3637974357466924 0.2960783941340105
0.8473412324342643 0.01017065534072447
0.6506086801629866 0.2821702929683515
0.7406926791836216 0.6591614082951706
0.4813300695486635 0.5514163655938467
0.5206199066833536 0.3241903533074025
0.03803106738916782 0.3071243531341875
0.7234811728543515 0.5499050330988469
0.4009481350796513 0.8706290482660409
0.9444762875624235 0.6999481442107156
0.6686079220786493 0.4631034254339909
0.6575559977239847 0.2283426536559904
0.8112507757013321 0.9657797079142538
0.6482330638765622 0.49649263777337
0.3604304406462011 0.1247157881570863
0.5672288582475373 0.8543205369507272
0.4146791581087373 0.3881295504352981
0.8299515230388417 0.7739595969667376
0.3571470150559056 0.437721602723155
0.4176017769406561 0.3237536028175148
0.1075111780920443 0.7821151253469646
0.6214433377464255 0.9789417373208728
0.535321142470301 0.8501334396503653
0.1435674526384602 0.5893629119995999
0.8038244391997938 0.4218924299962856
0.7861491335280197 0.5557293626343897
0.3092975747606967 0.8758281359804065
0.1983626138900041 0.1713549848934756
0.2674077896184395 0.5841743358036584
0.7217948045489941 0.1258289129481906
0.306920330660899 0.4677293407043001
0.7708569210436422 0.5080172389193855
0.3679356009498327 0.02713229967761304
0.1465085837681905 0.9953011115443191
0.4246357518146554 0.8179307253329001
0.988441917341067 0.8249039752282846
0.2492534864840361 0.2920862711142185
0.06479027345476064 0.9429037272079771
0.7129444946998955 0.5361934268050154
0.006899829564383864 0.02984948560535174
0.1894616956760363 0.8559614838127032
0.9579593466607466 0.002295344551808237
0.5537887935071195 0.09811006928681605
0.09823632887686919 0.8476604826543672
0.9486301726528348 0.6819110380717877
0.7005693972250113 0.07231263563043627
0.965074238104219 0.6360235103825532
0.3818299641673063 0.5490397535533912
0.1244713487966631 0.6668092186461907
0.111078366683447 0.4453690324058468
0.6599484270019047 0.4795903534799691
0.4581718274921607 0.3514937157270321
0.6864426815437491 0.05528396431255973
0.07726413668049281 0.8985914619953497
0.6957568995626144 0.5458041696416684
0.9235925801976156 0.1101935147460834
0.05334647223715192 0.6123395384493322
0.1680531652506023 0.2629195554957713
0.609377491636235 0.0761243610066759
0.4007087331904062 0.5033636453473583
0.4973700387210122 0.6639375307755265
0.8242153884504104 0.3876337302872084
0.4461874198006269 0.4819750381625143
0.1347611175702784 0.415074980794693
0.8517788807322814 0.6226721005364798
0.6655038443947655 0.9232375820395822
0.01750656176263655 0.3250664781591214
0.8430777946763941 0.09390106981578447
0.8936138135345641 0.6931014815696607
0.6335796077217514 0.2689780223174329
0.1254294535145307 0.01461100057272702
0.5933527497383798 0.2978549276286603
0.08339023887753227 0.5199399342920779
0.3286610003508516 0.6277439668334477
0.532473411334539 0.7586354527499527
0.6610741816204094 0.8074499032639795
0.6418630244996643 0.4671641129208783
0.02208920018282607 0.2140460345348201
0.1652994334890666 0.9139382204585123
0.7665232195648588 0.341516813028538
0.6826120158846657 0.3468187711765829
0.5099294832928895 0.5791855530590639
0.8972403571252835 0.3924207177374661
0.8453360005590551 0.3892627084857407
0.3256787837577816 0.03528837542875226
0.5805882487622233 0.2492303185458117
0.8893177050393067 0.01998992097255489
0.1067936911139752 0.4975056375060926
0.1579492719542588 0.01301698979832313
0.9856925174164605 0.2029512811402934
0.4544758066712966 0.107578391386698
0.4028535815121273 0.5697078928403847
0.4298545843287985 0.7795462772408084
0.03808555673741339 0.8459498130037768
0.3383163998166281 0.1371692511408342
0.5097729969334396 0.8092543843734957
0.2939232804885019 0.5199805381084851
0.6609715051157085 0.6609089648642907
0.9944332992453354 0.238670745158559
0.6903634871354888 0.8202791907705704
0.3915137356936859 0.01155144827863224
0.5680551416237558 0.08541870672020463
0.8584133043039094 0.6825525821699879
0.7986660819905548 0.04127613054409558
0.4583682983511518 0.9265944866741813
0.5991631837502096 0.6396567640532071
0.6335392284139435 0.1206014772044212
0.3354630224295203 0.08324350465999102
0.4620291237520932 0.526432348446101
0.1215884695716786 0.4718553418043431
0.7811746993116814 0.3662615843756035
0.2362098566145455 0.3750423248325377
0.3040250515935133 0.7724574665554301
0.1009187703158417 0.4653513193087192
0.9557019827128299 0.8624459028812888
0.91871985574304 0.8838021106745945
0.3328863705066381 0.1463671432980543
0.776137595114111 0.6654020764305661
0.8240649851626265 0.9077345854248461
0.7236867457446274 0.4821365554219411
0.6537412574096299 0.7357509858468784
0.5520014656047377 0.9178801757439106
0.08115381343092715 0.6167362952690059
0.0956095347169921 0.1158053983180579
0.4710455888973096 0.4469176207138083
0.5286976556995169 0.5427208303723868
0.2280859949046285 0.6314467767461236
0.602501029358496 0.8885816578761774
0.8492545255366342 0.7841413576186074
0.6807075347337276 0.536707640051323
0.4405670846478826 0.4066450372075525
0.5622568904531421 0.2505719374141411
0.06286138409899208 0.5627237782852046
0.5558395113251089 0.8240873442651231
0.7629964612785632 0.01360790028371283
0.7808697718507699 0.8045800543038736
0.9569167989002855 0.05866832850498169
0.994292627209552 0.08682389664974842
0.784833975174503 0.9016916542582437
0.9176159206681427 0.3097538317086692
0.8335563446440268 0.2412410325630083
0.4818762779063843 0.4480241729890844
0.1731820778734847 0.6502172683152553
0.3682014185571608 0.9084559140187601
0.4951121562002017 0.1599982640632279
0.9175293338127073 0.3876884560798233
0.05172402946357892 0.1774486955780127
0.910207957138687 0.9872987124973691
0.8655106192745515 0.5164172786196951
0.5187643288137371 0.3025278269228031
0.3866978654734244 0.9080408570590416
0.5990538995385656 0.02198738613810688
0.07093996280092212 0.350916730168589
0.7685631824940256 0.6488659130796273
0.7003656850426297 0.04452788426355802
0.5981892120258142 0.4101950538496547
0.3348736479686955 0.8373719686645208
0.5295933541626846 0.5331701146550526
0.7160358683388952 0.1965267987064344
0.776151746937616 0.5174944145873618
0.9906903660872076 0.7464853979618815
0.4083187869385744 0.7505143812786087
0.7816208128655471 0.3270677157784227
0.9806144736993144 0.1579618886961968
0.413920557986381 0.9447907966460481
0.9774466884805335 0.6544888459232632
0.2898576295808292 0.1632536805501801
0.243248825827025 0.699843171832337
0.07296078899230225 0.1059224788923702
0.9580463401562489 0.3473076914997638
0.1608902304092119 0.2819423124563484
0.4645965833300682 0.9552327082859391
0.5262795301279567 0.6726815287955443
0.2839607406912394 0.593722643466404
0.459493929935855 0.7543563993816476
0.9303503408362951 0.4619221801478636
0.8009126713397885 0.3726667980233858
0.3905489821118617 0.7063594363153468
0.3737519654502531 0.9900606004668931
0.2382778248896657 0.144448351918414
0.6852652303831525 0.1857751081849003
0.5511939117007879 0.2242439228762384
0.104797551600444 0.3868489178086986
0.2982487205474053 0.2989299776650081
0.4938063914434345 0.4306797403716367
0.8119006967379889 0.7091031118214709
0.1142900074532732 0.9014170009788648
0.1987348624651798 0.4912762453348911
0.4779257421230657 0.8054717491556743
0.3433272935514673 0.1468101417344199
0.793929653089099 0.8950905834227426
0.09508057085518996 0.8929180801529778
0.004752712253305676 0.2917910542861928
0.6106686865007723 0.3303188040351758
0.2425646569102023 0.6422149791816401
0.7004917241744882 0.3415791526421612
0.7969434401294773 0.2701628661389094
0.5305282778799756 0.3285012067481399
0.8993235291870449 0.1913035999348761
0.1267676633493156 0.7141897688352385
0.7477536779333318 0.7836354788820332
0.3067916053357984 0.6419953868799554
0.1319984568905234 0.4755638099777614
0.8238407137337881 0.05583255739030347
0.21345539973467 0.691974604914549
0.02373371186384568 0.5107914536663279
0.1002556393620767 0.06178486724330733
0.1436665947937524 0.5000314077206769
0.03004655226879241 0.3777671747848794
0.7003674461221098 0.1297280286328635
0.602809936100141 0.7140122546456455
0.3116690129746404 0.5471228922979275
0.6795078023786401 0.7404210637366836
0.06352042487678224 0.3326364251828239
0.2549134116096948 0.3748986173072971
0.5139547796733996 0.7002767688511526
0.5296229419006402 0.8869497801988544
0.6536173849865203 0.9033485648135103
0.4897385437376288 0.05420866656894473
0.7251054774655563 0.1439426126361099
0.03113633580433263 0.2871193092736231
0.01155696253682197 0.4967832242352539
0.01748214285264864 0.1959116091757723
0.1524013009303938 0.4140409144139263
0.9137260197936025 0.8329791239256595
0.6663783084171945 0.4253324784229082
0.7227272150474644 0.7642006359706121
0.6202231633808372 0.2932698202950924
0.5628982925717823 0.04637042101827528
0.9900685078493474 0.2767999631826135
0.4400318581866525 0.425489379815425
0.8526683938883817 0.2872201136280795
0.05318070866931054 0.3299547412309103
0.03906641338318755 0.05200795382343926
0.9508282893658544 0.19125591091016
0.9031148701827837 0.4007344606415069
0.7754681523098224 0.2715612255957491
0.1095058631929617 0.7070626105056758
0.03871018881666004 0.3179436136931408
0.9905675848407737 0.8139878950356886
0.7517027839144725 0.4834782466757044
0.2885054212176011 0.6471022868483768
0.2786907516925883 0.4439092381990831
0.9466559948123343 0.9211168152578872
0.7986731945862225 0.9478149263453658
0.9956909881223376 0.5584489488242979
0.7300095110574288 0.9230123367294181
0.6663614030993972 0.04325789550613063
0.3187007891177814 0.9197320917784274
0.1559947467125041 0.5379648076047506
0.3702067544906606 0.3243587634393046
0.1589860787193087 0.7584819403312686
0.1845326073666659 0.6683296550980166
0.1671677575578186 0.7866003629060534
0.5266055254576827 0.2852681610532659
0.00188881203396263 0.8620076960753286
0.5236923975308744 0.7907892335535162
0.9051936313643095 0.5142078138838302
0.4032996400722248 0.789309268026802
0.7569173820014988 0.1394803695934858
0.01200079289479279 0.12557656197842
0.5033737892682664 0.4502508346808058
0.9138761788372877 0.06535816557952766
0.9571201561599436 0.9046716712884284
0.5834246763345422 0.9735868613022286
0.6971613724405835 0.1996875629640202
0.3397154040808925 0.3745199359978917
0.8018162626748824 0.7470465368597561
0.7753514224765234 0.6866626627113692
0.7226200546542967 0.5927492996251277
0.3264372887128429 0.1921645185239245
0.2176368746607695 0.27346434844559
0.7053876065596514 0.3236562403162643
0.7797032531390575 0.43461866561204
0.7182546338147067 0.5099216193581175
0.1065748372351249 0.0891779912864315
0.5350988705822511 0.1879853473683368
0.5959706064212992 0.0893661351868402
0.5485168364868364 0.7742564772334305
0.01863349187635382 0.2241029434622352
0.7347919729736688 0.08601358296495905
0.03057110219853626 0.955548979851066
0.854292944421124 0.3434973291198921
0.2288499712281555 0.129359652882464
0.7471205061356107 0.712730115418227
0.8906457564818148 0.296572004573479
0.2640073105133088 0.107101239637923
0.5051282831048265 0.03918668812185806
0.5974025991263033 0.6209801944025876
0.2436430310994401 0.2825558592003187
0.5438977726137439 0.2625477376026318
0.2333821493477697 0.07083748591523568
0.7462185953718985 0.9752056335515178
0.2029163471643269 0.06262326015955182
0.1119915727726309 0.98561974548625
0.1123251690492993 0.3113170963291005
0.9891781154708998 0.03987576462540381
0.6558605042584649 0.7869530946261372
0.9981717425251702 0.9021814040286513
0.07751305383544542 0.7577386324065764
0.6699835805882364 0.9889315672846691
0.3422053656287967 0.5244107272677907
0.05027012118736897 0.931065801014662
0.7450638066128908 0.0109081992437408
0.8073636714620587 0.5171759881545439
0.8966879683619141 0.7248893696227062
0.06909368177966903 0.7314942865013266
0.2014481003536672 0.4089956262230358
0.5877187690720528 0.934373385869094
0.1068717005328126 0.3547496170884885
0.02673149045482656 0.08864065821029114
0.1854368439275492 0.5833791679659454
0.4043819894130725 0.9073418793637472
0.3442287939579245 0.3648362475345045
0.3099437443651398 0.2753167142320153
0.3550556629611982 0.693374091070569
0.8792045222477216 0.7781531055382591
0.3321083428068619 0.9353958203383327
0.1257962371972604 0.2134519432046325
0.379222697229301 0.4627590733094726
0.668240529580346 0.2954803984174307
0.429980990367818 0.2390800476718369
0.3121924628807409 0.4020864391901752
0.861822137471331 0.5346024994763285
0.6115601913267491 0.2989462348009145
0.2340681312104655 0.1812479430913715
0.7806409831287526 0.5654288483991703
0.331641243362289 0.003837184931964097
0.5905383479458509 0.1820982223400378
0.9068462382334247 0.4976465371507643
0.1211203612781771 0.5914529655526044
0.6968277735743159 0.9055347215269482
0.7881602298278723 0.4785132726010323
0.9636074500321671 0.7623180762273563
0.2360569753102406 0.8366047272629442
0.3165738364836246 0.359365206022092
0.7076402173299415 0.4915555277391534
0.4629341911198203 0.2515801764215617
0.8277519188097422 0.2320034642994184
0.5832472824713525 0.8940176541843747
0.2994520978029864 0.08509467884411441
0.4661866093052498 0.1385298938480128
0.9755073214455987 0.9807162910924976
0.3813560313927713 0.7704372693556248
0.392074174751541 0.1732200612066919
0.3598456080976669 0.7301141913873227
0.04476224766533081 0.1979855770670564
0.9313432496975068 0.45169948120588
0.3581556520018648 0.1141291519989625
0.6393669240201159 0.7108094769029686
0.9583157743446107 0.4571958666603108
0.03795917692563146 0.004685972468770505
0.7741248830779791 0.3341837613403555
0.608673857815204 0.05886485564418429
0.06291868606734433 0.9888598146372106
0.4847506075329408 0.04567680718791371
0.3971099366991264 0.1332986394803585
0.00937249717536357 0.36876751109736
0.9094979253911991 0.7391710576386199
0.5570651102501792 0.3202581389771227
0.1925959894414609 0.8658643673431677
0.07323659953011774 0.08823672472586194
0.8975067710648252 0.1035101986063069
0.274164668312912 0.7115190987687326
0.9114967505995788 0.7879961695717089
0.5961525024384545 0.5350293188918253
0.09975856385447848 0.934358503139087
0.05294683127915521 0.3951800430441382
0.7312501157699773 0.3502019738629315
0.7863854118142716 0.4972859487699155
0.9276607239587331 0.3065207707865423
0.1671455607690635 0.9765779151021136
0.9730920677095771 0.3113825700827067
0.04569087188632698 0.7161249903877914
0.4776693942199968 0.03036561921359369
0.5065327771637697 0.9305146596500331
0.189152213615296 0.1155144792567042
0.01431002573237866 0.5555176163465299
0.003046066212319534 0.1526282782732654
0.5826457329752708 0.5168666984263812
0.07450013021173321 0.6654470466208687
0.09129294695293697 0.5127237304561281
0.1044845459208221 0.2928186665875928
0.792117387397353 0.5837636995303376
0.166851857772734 0.3105675976227616
0.1207394299455108 0.8841808015597369
0.2875133620249842 0.6196035494053643
0.8811658817566901 0.3354708117053372
0.9542474637512695 0.4244403968363582
0.7965176966640525 0.6444567156872953
0.2178293859584777 0.5540772964600813
0.5446343232421298 0.2731197201927033
0.5558332419590328 0.9273014806430525
0.7130597755363709 0.5007421413612089
0.3074805684631357 0.6242864912241788
0.2433792544065595 0.8083420548847526
0.6653496619936212 0.1162133093051718
0.4515225101401149 0.7133705643424241
0.009092241310774735 0.3466159949902398
0.3715750866047295 0.7753885794129155
0.5817773102942524 0.8661164634807834
0.7835661898946057 0.7246996966351461
0.7768993001275244 0.4633346719531287
0.9471609184000506 0.3824579528474573
0.5742975954014899 0.7201512339100746
0.2388052183182398 0.774461437656065
0.344229470414703 0.8071949240649824
0.6474866894158776 0.191988541590388
0.1388418101348229 0.6557132588673087
0.5082116075328884 0.6652213001706886
0.1501818618978328 0.0865950306155757
0.9435650210428487 0.6722571087244807
0.3808062035152172 0.3090585457037497
0.7372164441110102 0.787341383568248
0.3861912835505474 0.9564181490626215
0.03549506690803059 0.8252906360692376
0.3168520765921827 0.9688088199010892
0.3500847577444013 0.886484763887244
0.5443443159914505 0.04746491648041461
0.5007008827279226 0.4032241165571389
0.6154012745895207 0.4962018362607019
0.1948586779458832 0.9834590102680413
0.8808270051336303 0.4698789719081289
0.8998715001915286 0.8624197969973364
0.06860196284085404 0.4297289229580773
0.8376245190915614 0.1945519108601237
0.7071503987663217 0.9995812172762508
0.4116129847231476 0.782666001955547
0.4381913627609297 0.2667781252743182
0.8933757144689561 0.001214507432942982
0.8117098345582523 0.3382051927865713
0.123373787980666 0.8360306616478757
0.0565472996384752 0.6981535177783721
0.5681617220882466 0.6690363873819402
0.6939638009828912 0.3870838495759645
0.2623621519204885 0.6957870095537004
0.8970307113538589 0.05750703121521603
0.7384479336701936 0.002116545223030238
0.04415112349052466 0.8063621744353032
0.9190255585121027 0.9268427988981965
0.1632896720723075 0.003834152049378001
0.7273859683449402 0.04474815749665617
0.6132730017878973 0.1668043671197771
0.9241447499390294 0.1206260423274143
0.9377062292920715 0.8838797765085393
0.707191409990711 0.5280460457260346
0.2843847944293288 0.8365226069316928
0.7915175568301385 0.5648332427509367
0.6694156207945922 0.7995886584307316
0.1327444310981138 0.8171242132324037
0.7856646135858185 0.4564623013272575
0.04442919955846592 0.4020697567695138
0.7586399351954212 0.3886448181774038
0.5262840164866797 0.4965452969584398
0.1033350227473261 0.5846212405494164
0.8230659044889763 0.6598346813559208
0.9784307235831581 0.4048715490381526
0.6974737917842109 0.7438864297991434
0.8310034721408032 0.8064795645752088
0.05650879113201664 0.8949293240744595
0.8954246520789411 0.0114942420468402
0.4098313431835223 0.08728209154101738
0.06820793271140922 0.2877225432477582
0.5379743345453564 0.3113165088179082
0.3404723007136188 0.5061745390519715
0.562928413062708 0.4952213657085769
0.9458681579788438 0.5133497122029224
0.5903378190257689 0.9561913008174495
0.119909195262337 0.4612711669410112
0.4863138322610065 0.9371135016288717
0.04099019262522676 0.9574950192260335
0.9198925659895714 0.7802051004556749
0.08591984926186179 0.7842431196547306
0.314079473203102 0.6157118634019838
0.666574650363429 0.6220535597196837
0.8415620074685748 0.6489239322938239
0.766664075848422 0.6702875552268394
0.3888662348666677 0.3261797259820087
0.8053779018726387 0.6493031618494731
0.8413329985278311 0.1429975559306548
0.4332667622774105 0.6225549902819554
0.7612671896068534 0.359724579991995
0.139416684266275 0.1173125831408541
0.260280386300725 0.06435722238872048
0.7542242019240432 0.327473445278101
0.333755092363079 0.0417835068445193
0.2486415072289352 0.7490214989548696
0.5429521103643545 0.4222039178446548
0.6737202858244926 0.8309579818196301
0.8860000845470871 0.3059683631367235
0.4283980165280902 0.3761583378628499
0.3462448914240043 0.2218367757486549
0.7919679255065696 0.330711284009307
0.4461674426009876 0.1922504734894983
0.02405565058460115 0.665135308613321
0.893436569291185 0.9747030257077338
0.7106547519381583 0.1555432073072088
0.03540245142847073 0.7180612409483754
0.2321661703556573 0.4803909195335053
0.06029984843743166 0.8770172224118366
0.4442178138084972 0.6823595199406564
0.7588894135966535 0.348967994656974
0.9190854797518017 0.9377435289135496
0.8802940460806399 0.1938354155197657
0.5432563090219478 0.2519887202403197
0.7924423446626484 0.751770865782537
0.3978181590509921 0.3326165390864382
0.7498383239748315 0.8319662006913467
0.9748534621167964 0.3834638341960635
0.2431832931008323 0.2632377974220219
0.6162024826686269 0.5147374931072231
0.9274893349125942 0.8677023324845944
0.1240094742211114 0.8536952557778303
0.06697705605147385 0.07942656579360841
0.4107122890942805 0.2474673330539985
0.3472864302302897 0.2721973800202504
0.08920874061228069 0.3524300656466537
0.944162799878691 0.7209012788740607
0.2703657060604434 0.291879397576744
0.7735630998194857 0.887669751817641
0.08958521487920859 0.07968422962534441
0.9167762526034579 0.199403693412299
0.8472706967419373 0.4921145743527353
0.2868801416354204 0.6862721543085892
0.7038035090733293 0.7614804383706398
0.42177323598405 0.1128406241356037
0.9125406280640821 0.1428603154988609
0.8646247750498625 0.9593353756400909
0.2897972361246289 0.8888467731866562
0.4498468384418503 0.2508188162781128
0.7202622828533772 0.6568727954015126
0.1434162976503045 0.2901774347640001
0.2176469964695385 0.7126581789496761
0.4467176414005252 0.3980321173871416
0.9010231581113954 0.6659254044690703
0.1263500354134331 0.504029699909036
0.09286679271970529 0.746771312282854
0.02503645323902689 0.9171525678383163
0.4266203215968009 0.3180235179945948
0.09075592931379857 0.7285628122438723
0.317172552634346 0.3001836402495113
0.07588215369855403 0.1902267112926842
0.1239055114606271 0.6954968014828478
0.1745227409595893 0.1847625302937989
0.1140720737153919 0.6399906714839537
0.2695543431200286 0.142172410794309
0.5055398207003533 0.4131275519180566
0.7930521761094144 0.4492884216339112
0.9212625847863117 0.1499773582883053
0.921729500787712 0.01577551509721182
0.8038761191644219 0.992962094243127
0.8677681511338988 0.7206363182164668
0.5889344695922358 0.4360312657606922
0.8401433833111819 0.8007564132371601
0.5613261987299234 0.3427814955958499
0.3710066037425806 0.4555808817893766
0.6368387998119637 0.8299078162723581
0.494764983943041 0.7850323953085331
0.39472504921739 0.5626706860273988
0.1036892625147109 0.01406394493408794
0.532947628646812 0.7951436700747784
0.5239129520674378 0.25355274390993
0.2530373533753497 0.4065746509960677
0.4787691627109504 0.2739047442859837
0.08882078327158213 0.6817296515216238
0.04644402971236506 0.7793653813277728
0.1565684139259758 0.8529559241439179
0.5993481226326497 0.4731547679197176
0.7379976309209347 0.9149291253983195
0.2904199606574705 0.2826210801054389
0.1539519341044893 0.05870893722974131
0.4628733082850286 0.2063257847663789
0.8387380709004335 0.3333996763076834
0.7075009285082927 0.9071772940361135
0.04352574817488527 0.93919603609533
0.1583906041844803 0.5733325804662517
0.7768934063226685 0.9780502379619161
0.2296062635791977 0.139683003112019
0.6306910451917588 0.07318293093467763
0.4474284183309937 0.2622632227114111
0.195889131693196 0.004333579075908588
0.07634818938909894 0.4882277238693332
0.3125627967796785 0.3427462405049493
0.329094261246196 0.8891381425959632
0.2129598106231868 0.9403015825791246
0.882055207154298 0.3834463128244017
0.7791372090557428 0.6352056020754604
0.007976090438982366 0.2262823128339418
0.2779578715927602 0.9994561280630767
0.9771784191786531 0.167498547987983
0.4142209368301489 0.06932553640173032
0.4085886748420634 0.04905330606391291
0.9354030954843001 0.1388095553631422
0.5090912866383406 0.6461831956962002
0.5107524869592632 0.8657393355111591
0.5315526007251397 0.5229509709966352
0.1952377664838311 0.5098804420420301
0.7040568304120395 0.5707955347341563
0.8676256550839565 0.7633174174375511
0.7413599912610521 0.6052499256821634
0.465050208332728 0.6301245769666329
0.07934588403114665 0.8418030641448843
0.5803761397369244 0.7110528029801935
0.1097777542618372 0.203265395179485
0.3641431281758386 0.08602636795891236
0.1185791537030563 0.6193661138715862
0.4239228868211013 0.006305143816670337
0.876523200633186 0.7049773805381994
0.2614267617058615 0.669067327214676
0.8595658947776658 0.6603184912749737
0.2834599335445955 0.8488707759257067
0.7983168250829454 0.7796395652578134
0.8295556267646326 0.177563743192934
0.6510090608934395 0.1274714345436673
0.5328471625417324 0.1023829594888952
0.9582884296918552 0.0236525079750252
0.3784700507312069 0.5990686514251718
0.9331833731927397 0.4226856159649444
0.4516863969592727 0.3605125459845819
0.04178395675671706 0.8554310299716322
0.6074041479938767 0.4254650909188229
0.5705550647105289 0.01892807562001079
0.4713289261510222 0.971995152132067
0.4093561283438715 0.6635824409476931
0.8312683042943149 0.4621972812193718
0.8135997662152678 0.01850703231496827
0.7968063109732045 0.1077402455570636
0.8437639250556673 0.3242560087719007
0.9980487924185744 0.1623212507766422
0.9589768700103619 0.6816677737799869
0.4375112857451325 0.5891381959319579
0.4471374247049164 0.7407568142721442
0.2729652959442794 0.7343875903458221
0.01812481970179753 0.6295533979422371
0.5824341526880382 0.4067347924033092
0.5631868966071375 0.5616860690284637
0.184909246853428 0.3460034586817853
0.3869815171080179 0.3469407125719981
0.895794750326982 0.7036561599678087
0.3145051362269707 0.4495509859178529
0.7415740520572426 0.3140089396952729
0.532386538378037 0.8685184256572521
0.04034753632497916 0.3812658877717609
0.930538173563234 0.688631416004946
0.1533115149597329 0.2179240303266758
0.2480157138235274 0.4826698940054008
0.4409505121949231 0.9159732048118098
0.6560350623412787 0.7692214400801826
0.2766805596859549 0.9018189147246886
0.7469433989717555 0.6690487676583442
0.05440759805600311 0.2645328338091808
0.605961524829423 0.1934433691249936
0.3993091460163902 0.3113065517045445
0.3826343690381015 0.3932147450192005
0.530923174328354 0.9152489766850375
0.9228626195582847 0.3965288167038927
0.2409042416141112 0.4655618670986191
0.4877171221685075 0.01491062928416814
0.5544555072017392 0.4037355147835432
0.4098932218248388 0.6060216915363086
0.612040504945952 0.8427527023132617
0.1855607056385367 0.001190953154481685
0.8032251363112808 0.6926297993004494
0.3776626789980267 0.7924772269899975
0.2763107461905881 0.8750155580123683
0.01656167174539772 0.4703350638117976
0.5374364781558442 0.7093399971803305
0.5353975590542498 0.6402008472812741
0.7099398608080716 0.9178990145911203
0.3606659492321712 0.2467558199634058
0.6561564346804806 0.4295389378551852
0.04077763010724225 0.5454678290740016
0.2175128666732798 0.8478584562443949
0.4934844164550043 0.5694070739185887
0.307065070557537 0.7508267987241811
0.4958657258891542 0.2269545837600883
0.3446698843122346 0.5587025157760138
0.5334416488589904 0.5126209106041871
0.485729439044141 0.1335754296069245
0.3194399949772033 0.5770359873403207
0.8580471130434246 0.4147506264585855
0.6234343863598318 0.8984970391641506
0.9284417230270596 0.8997830812909309
0.04361922858804047 0.1295561086126008
0.2534872386421331 0.09118665309462674
0.2568506372103482 0.6336169747169447
0.6388832859638235 0.5978083917104575
0.5742625078847055 0.2872490887388902
0.8470690584168741 0.4161875535441587
0.550369983795313 0.9990227888735914
0.8665231195293396 0.7415395173658255
0.9670338028773825 0.2923638393090995
0.3850439911664456 0.0202744987544934
0.464797207174458 0.54480598160287
0.6103624571605042 0.04853857736804935
0.9848292913519313 0.3875476391997822
0.8200331842596399 0.2875405216461697
0.9407420991285174 0.5690339643843991
0.5060430747102583 0.6945084723628133
0.8132908723206421 0.7850263479842882
0.8184115010325241 0.3319138767135802
0.2164328949669757 0.1042780957088329
0.8210459050270568 0.9612815034465981
0.1927380607363658 0.1915244070308315
0.1155423523772804 0.9957598245830732
0.7081761075573779 0.6279027261656935
0.9746746755095237 0.5511665629763067
0.1659604103587146 0.4390635215540356
0.7054986636846229 0.1928789205028386
0.9507632457857558 0.4144596619168621
0.8981735134810008 0.6165941357233011
0.7023699981288409 0.4396580139048587
0.5889112135257867 0.9135883712598455
0.1400304061002856 0.7315752628226577
0.459400216379475 0.00910954313693502
0.4462809447356526 0.8550745549591607
0.9987239605333152 0.4131148607343776
0.5711543781162031 0.8644095791160304
0.8651149747313643 0.2222109178114759
0.4107227545776658 0.7019145962186654
0.8688661305942833 0.774037192029516
0.8324922761838419 0.6319458746108431
0.4078102270183346 0.2195212406701565
0.6441439478840464 0.8774704359349691
0.6432979137297575 0.5245807992854334
0.05083458846827946 0.3849842258400995
0.6529462465186653 0.4497748808493141
0.2997801353712693 0.1821693758897215
0.6510231565363976 0.4116115585602337
0.6143464651902401 0.6286818366900179
0.9678684605086156 0.4611171736242289
0.3428971373391813 0.1274293980761192
0.8843751897925444 0.8265955564398275
0.4055891549394083 0.9266692288691072
0.1315459762162529 0.04200536007445159
0.01451465558863114 0.2060988712799025
0.8207184125364851 0.406027732471124
0.155801145486676 0.9086479447426509
0.8214369556652149 0.204066183584137
0.8494109031310568 0.7739384691118433
0.9201265535011991 0.7425330793826403
0.3775164241718077 0.2695838178298864
0.6690079448929881 0.007613122151332343
0.9129820839883773 0.3309720415827483
0.07934608675868417 0.5706305376550812
0.323492942324847 0.3843720665260202
0.6374984020940563 0.7493121372231835
0.9827262306920151 0.8442380416435276
0.8794905301454597 0.1049320006644656
0.7236587123600721 0.991384233787576
0.7835186044431841 0.2983804244089772
0.2898280285343057 0.4079235243444156
0.1008136873078306 0.07998687331930869
0.07360243496007789 0.7218805051447462
0.5583857887227679 0.6722079322182535
0.5143828347210139 0.9988524431111476
0.4191800628678445 0.9164944895023652
0.6975738621432243 0.9433638919023611
0.01827040551249348 0.03154373063839876
0.09207926873203542 0.1979416670394903
0.1426207161777673 0.1065640821648408
0.2443597524926891 0.09688879933166759
0.4350860244990253 0.8534869258865284
0.958570206784446 0.6271202037301726
0.6810105303323841 0.815610628906218
0.6798032423550708 0.3364834337221955
0.9750866112902535 0.4435801243585807
0.3759398396883016 0.83904061178051
0.7511116104748589 0.8112154802494058
0.2975597726033555 0.03558720729250565
0.7500612131157335 0.2795212607505492
0.7642681389829503 0.05737287723988901
0.7350373866746427 0.7979359796048359
0.5017433163396259 0.3268172853058238
0.9486576900112543 0.2683181644908396
0.4000327875082411 0.3006208363243822
0.1967827627278599 0.7661158077424715
0.1270421737603821 0.3462791068466446
0.9154955817114729 0.8212698087721501
0.2125863644297223 0.8970257132234777
0.579411017887726 0.884385097367661
0.2992836122739347 0.9443985388520824
0.6545964545765182 0.16461897875435
0.732265020891212 0.152048944727098
0.6371529834861411 0.9563951399327302
0.7841770726905355 0.1550650675062426
0.8518038600476912 0.3810624173430213
0.5277272249737481 0.6228335102128915
0.6464639512955109 0.1722647107196689
0.0547103360257649 0.3022958175815097
0.3431512655139369 0.768434798479402
0.4833133982591473 0.3165937785306512
0.09611922371302158 0.2350580981370665
0.5871335433754062 0.1517515603586702
0.5460085067613875 0.8514639606262363
0.5564253746327256 0.3095482277243132
0.3751514617971874 0.9532884464853084
0.1645178625341739 0.815184917474623
0.2050553829859515 0.4556623553421799
0.7532710964564568 0.2534112638211029
0.4384834064796579 0.7619997015224467
0.1147014041813738 0.1081991301860431
0.7467527327866963 0.8524556138836344
0.2724812250200696 0.1009799650012138
0.9292689986206056 0.2165850035571495
0.2220484102976007 0.02205365790868826
0.5498725085733195 0.861406334165044
0.7931586474754758 0.1363004333073881
0.5168244979941262 0.2806142116242883
0.6036719671150536 0.7664741796761041
0.6090304796567627 0.1347160143414873
0.8385647160444065 0.08469330477890559
0.1898009069086529 0.6590906864304501
0.50107589654647 0.7316029404858571
0.07697399995455184 0.1144310714427251
0.1421682139657781 0.75034106942367
0.1411843388081097 0.7025794088678674
0.3417244481336245 0.05796820188892685
0.5362505666782372 0.3701561762116961
0.1372215437166578 0.9415731185568965
0.6430721063911651 0.4460156245390993
0.1207815389677117 0.6768608799439431
0.3529704427579398 0.9319623305754647
0.3066029754028439 0.8660099047138108
0.3360125708183851 0.3003486226742051
0.7507276835607537 0.1022352937976453
0.9565428384515969 0.1417225464652895
0.2874260681093573 0.4296728166284742
0.2876453295662132 0.2202875527396157
0.766620314296466 0.9942020683833225
0.7800865179950613 0.9398837453758954
0.5378217678817588 0.1777303759719163
0.6821845780824295 0.9331758191997815
0.9113673045319409 0.4563667626769449
0.5764038137921306 0.7389250319033546
0.04951119126861948 0.9030479295356825
0.4306243231969277 0.9355724345227339
0.1244352342316341 0.367173292828009
0.5384031291379039 0.8316815396762828
0.7351169314145001 0.7499350704706884
0.1559274359149765 0.3454940146517234
0.9551387237896263 0.2607550193904269
0.6679822574171188 0.02632011235128202
0.1238396391410179 0.5333513220320385
0.1541868221292413 0.6285776841020583
0.4359606865858378 0.1350475594641581
0.6281218389379851 0.552349904756176
0.6450555668520536 0.06227815648890412
0.1444351369453198 0.3983906545397671
0.959679849021208 0.1605507234581037
0.7479268988923828 0.2246611563574417
0.2954220366275943 0.3303609071305229
0.317668999634695 0.4907877357508206
0.3036432413111305 0.2458139694786705
0.7595061523247363 0.5935122927406694
0.8421924888359829 0.361176257699959
0.1201264249253125 0.02377214644895207
0.1169842871882293 0.5424744973366751
0.6321838927272255 0.5053023283954853
0.8167594317851897 0.9351846263723776
0.8054792302746534 0.8249600641934326
0.6376225930661689 0.4958685745699043
0.7971351834455183 0.9264194026432834
0.8058119710137245 0.2132320799986619
0.2526794599903213 0.8027804315836892
0.0943974538725673 0.106225559501986
0.7177225651089674 0.7372000394739532
0.8644015185096289 0.3059862482030321
0.4906510318451287 0.2889462264846661
0.2068055586278299 0.5880251681222276
0.05962139280665572 0.3501692868290631
0.5320730264324124 0.3881647428138306
0.7293561612070698 0.9822818743619577
0.1566253075444515 0.1833600618997625
0.7707798405158229 0.60658625574761
0.07901699037403216 0.5481505605692519
0.1709599271247404 0.5247851903921079
0.5591836938218204 0.7098588756145379
0.8529355544957563 0.8702702154682791
0.6796010899813478 0.1047663336558309
0.7708722022982807 0.4808238586208871
0.9000361424333735 0.8841988687453622
0.1917131855014693 0.3193260241561956
0.9461832536279297 0.1408338219539618
0.2953083587649572 0.5943547644844058
0.2171798392491348 0.2545253819478345
0.2639286932078087 0.282367908616765
0.8130959818127667 0.5078302677596549
0.5931433547719944 0.2868629327891526
0.533485566518897 0.4590217933010488
0.7228069368840967 0.4716752273722616
0.9202312964598658 0.9923052811579783
0.4191055766723915 0.765321103498264
0.04557022561563985 0.5665513577120629
0.3272482084974169 0.1739566946524096
0.222140191285593 0.9238450208012656
0.1218331059873497 0.9867404883875442
0.3367701181412272 0.2677945832932678
0.5502000456802386 0.5256699505133237
0.7809071987615689 0.2811045884798961
0.9968458637300314 0.40251995346139
0.4854479708419581 0.8251577762655734
0.8926057134466699 0.1478927732206572
0.3226328780363897 0.9092663408477035
0.4553979267948143 0.5945396384410437
0.5134849673292282 0.6565873643805804
0.1332004331668033 0.0796894646061499
0.08559588254175024 0.5304715739098913
0.6065840942230907 0.3910599329216606
0.9339814772946454 0.1663371135293408
0.7340422299718542 0.02485536830200655
0.2741335638599022 0.7840316824752317
0.1889385143127297 0.8382867700952457
0.3039522724478472 0.2090099601274826
0.265625221002253 0.8504028540918136
0.2496826453348339 0.9290551293529473
0.4506455387762184 0.2210946865282113
0.1904777842291657 0.6415967518440777
0.03294924036194064 0.212012906757325
0.5421863675566786 0.4429025971891855
0.1286238197443617 0.5147896260246195
0.5434919232896087 0.07043590200407208
0.6023034741376638 0.3722813921578799
0.02123631862846308 0.500608371746596
0.8237256951648937 0.259927632325761
0.6636086105813293 0.3129664463309346
0.1306496267334993 0.7041006590444128
0.1519585601410845 0.796980191605324
0.769018775920865 0.5844901301485071
0.3166430769549269 0.5968765786233796
0.1809254298600077 0.4705905940639105
0.8239943829004563 0.5828420475435412
0.8726413607791172 0.1874074215930967
0.06411906760671968 0.7863039977781574
0.1354185238473807 0.8530379078516078
0.5341710459360103 0.4700134722279553
0.2016202915268477 0.3202290140632089
0.6275952641698722 0.5336066930796812
0.6791965077650466 0.1331112354057243
0.786368437730481 0.8326814648367736
0.8806150963994195 0.6063861835637099
0.8715815912897914 0.8695721953725265
0.3671799745811847 0.6259294250286916
0.1253149498685447 0.6377728839289344
0.7682180778330979 0.8321117648248758
0.4731181581561835 0.9616549083578233
0.09326083579164872 0.3201998597915743
0.4374848319181203 0.349136680899726
0.2402311873260884 0.8903023859370526
0.39750998210876 0.04827744272536572
0.6920883941964583 0.687777674682219
0.8896839509838506 0.8186214846018677
0.4274643108208776 0.7588436050545764
0.3104625490275846 0.9411793427882822
0.1036902271521568 0.5562494985127591
0.9635501225068291 0.7789669401723297
0.05083823208194251 0.2195002826225837
0.5797627869211596 0.4413712951777239
0.5119556375491865 0.1074407812338747
0.1056497324188256 0.7637495268180834
0.9448740010368522 0.6545803464159626
0.2000314961090373 0.3697562059721506
0.01863175628422735 0.9724041745648837
0.001043029688779706 0.2744764250126097
0.2557853640189777 0.7817730891398197
0.2686355304096836 0.1618664513848436
0.5382621314966064 0.7276563931949016
0.1648838060790325 0.5424809443511069
0.3847183446768275 0.860701616077205
0.6170705803991935 0.5339289671252127
0.6143177928178118 0.4073613411923984
0.6278032761534302 0.2418703926355134
0.3486040201240396 0.1378011986048197
0.4579428803826009 0.9072354082656658
0.1612288972093962 0.7291245030686815
0.2481151999417555 0.7202536381273054
0.8085414890340352 0.6002976729062681
0.4779298749683126 0.1547533156482354
0.4168521800070388 0.7434659946244773
0.9282394412499042 0.94318303153118
0.1431141721072959 0.3695434184972953
0.6251259077431074 0.2628456981664644
0.7954882424320211 0.01968797027715449
0.4865646825546417 0.4579065593160646
0.6552213959520244 0.9426286280882495
0.482877705680637 0.363825233548727
0.2339155615210257 0.08176801116909768
0.7234615287851024 0.3188189994268018
0.8138953821435456 0.4148203929005531
0.2448127774043256 0.7384365056980341
0.7939575519869129 0.9771090321013529
0.6970892741614318 0.6690765618780142
0.1700338516783333 0.6790212523677587
0.6218030786927415 0.1503975045050106
0.3118804064510348 0.1456281927428995
0.4812286285264796 0.4942247946034689
0.9567776121526612 0.3866149590002348
0.5383458451326264 0.7767242046152767
0.1279561300921993 0.276658534577541
0.7748849411829686 0.2523261118618187
0.6924973084317827 0.4243890605151707
0.7124243921243554 0.2344232629670521
0.7971518941154755 0.03068509296282214
0.9591437678881367 0.3361176043884759
0.1578983208659953 0.583163164194928
0.7966518134983664 0.8182124584699761
0.6252298679103948 0.02487784769279109
0.1208033496050961 0.7527012907378451
0.4638880572150297 0.07024469453401187
0.5933846878345811 0.6767925716971553
0.8314851518885057 0.6764408299696738
0.4420641148332424 0.9967551687321202
0.6418095929479513 0.6350642592900254
0.6926750292691588 0.2455779189077577
0.2913459126966197 0.879157755668032
0.5670077916751114 0.579867653864963
0.6343644021995078 0.6076898671262014
0.2335496002893226 0.3017032685130278
0.9998955441519554 0.7499089189083474
0.8585430058874676 0.4689466522965576
0.5116410121752371 0.773791974075111
0.1903061669287244 0.5510527662917486
0.6075017799079656 0.9430415825360198
0.233328649209957 0.2826577395802095
0.313622550407926 0.06129344393547663
0.1699913524037546 0.04787484551453547
0.8540279666516151 0.09389340173523907
0.4358085899313539 0.9256118153615392
0.2698175880173879 0.02661359139591334
0.1752449769780697 0.9839627736092846
0.7906058797746205 0.2422389700099239
0.3182825961453044 0.4310287661210391
0.7679461361977876 0.3008208412769161
0.05094022626358683 0.1020165226113872
0.2841382127368876 0.3696533545800232
0.1660802013667327 0.6891553972788719
0.744853389817311 0.05074863779884755
0.4457683179202044 0.295845002064786
0.9708379582533485 0.8199217433752128
0.5362947833627081 0.5886555751609609
0.3397308326054854 0.7886435464358899
0.6588995416113045 0.4975991013000744
0.03971420285887587 0.8157518080445484
0.7417411381999023 0.1782946030356834
0.4858618897183811 0.7893777813771995
0.2596817398475417 0.05327890201705904
0.4982917008424446 0.7116559818653138
0.489362337569863 0.4879396709708139
0.6144594510528439 0.6941975533691193
0.8111384517983303 0.09261552619957367
0.8324757720392865 0.6431023135650464
0.804491106513066 0.47010127539598
0.3556053917439024 0.9482172950089119
0.9375129099091766 0.9596298172529721
0.7623163163509347 0.9425731036438496
0.4539668788821227 0.09650743656915016
0.7328512865930727 0.4000982100782338
0.9134490162585205 0.6965309533332736
0.8891643437665648 0.8477616279116962
0.452607118902358 0.03826999729080079
0.8184042054295837 0.1754096873354574
0.9483826075043189 0.5617115391326032
0.01704181614005598 0.6855004642205978
0.2657189327867319 0.4946877127350143
0.843195997106684 0.854331847156756
0.9802336840401326 0.4154676227468
0.8369823735195865 0.471683928424635
0.2626341394188842 0.08534780039966415
0.2017342046367455 0.6229893890974257
0.5585017073370948 0.1734123747087297
0.4587074402079735 0.01989473110988343
0.8454451976978461 0.2596054004417981
0.03028947310550146 0.8528515574510918
0.1499092480956207 0.568047659501155
0.3917195966151036 0.4196035641249473
0.0273046036331732 0.7547100082179143
0.8860489583186294 0.492595126560252
0.7927827426987368 0.7303617269371805
0.9196281443042496 0.6222353729389075
0.2760819636264292 0.4915370452033913
0.7602122507064882 0.9320215776593577
0.3903695063813402 0.067523257284361
0.3234840691249893 0.56446851480835
0.3426981655276292 0.201178827878426
0.1474232480105947 0.4298598486499214
0.1431088241715399 0.1678423954293106
0.3792945022388053 0.1350598793702745
0.64714939895215 0.8330439331125232
0.2243847892976146 0.06555884514510753
0.3443767515628618 0.835578490261383
0.01943862408076293 0.7180439974059469
0.671269134833576 0.5934459513501512
0.981913779693504 0.6445735269239827
0.791657267609043 0.5267773131606096
0.7043858719416394 0.03522214325516464
0.604748338807842 0.5820775074389417
0.7466341925940237 0.4515198865453881
0.3293022054114333 0.7053697750906038
0.2610995601373264 0.434579506883626
0.8353834480150728 0.1613387451620814
0.8142125852214459 0.9030167844092972
0.2325932561358523 0.2443625190414833
0.7032391921943796 0.6011062746763129
0.2875013935462766 0.4783354541804553
0.5636970837140454 0.2718810697467222
0.5035152776732866 0.1954516857817774
0.5623804290678255 0.5134492256156526
0.145291019346146 0.2793598070332136
0.6382652359196677 0.533731135917841
0.6247428572000959 0.8543336478106596
0.02102943218719328 0.6474675699580293
0.4329857686696152 0.7187253635489158
0.3564536400594727 0.04384574621687905
0.1191195765758894 0.9540392872756986
0.03901479748079585 0.8727317628527882
0.6407727217229481 0.100646606489847
0.1045188243365498 0.03321624790202409
0.233159268768077 0.5086039240878206
0.4265473191713932 0.4635370707827096
0.3709107969438555 0.3741596385897382
0.4883054215726007 0.7073043968999377
0.7501032930663186 0.5888874192455528
0.8178216262516096 0.5173967020750075
0.927958430294836 0.8784716293125399
0.8519903216966852 0.1120247241847687
0.09261537848882939 0.4731789019157946
0.6096652768943953 0.03857029967139407
0.06893399888657925 0.5444849062422138
0.2784527984470617 0.470649752740424
0.6523295250861311 0.6340011880796975
0.820442997332525 0.7366173354935137
0.4046832747783276 0.4833369058353985
0.3582604488828464 0.2359489100709474
0.6433996499829523 0.4862739392206171
0.7499905908190221 0.5105604590013537
0.1447844375294077 0.5500790190295221
0.1038311115413242 0.3043182428894424
0.5666012813347362 0.9862434690193533
0.203795834461406 0.3483384746120819
0.08163959036672448 0.6454181446400794
0.1851142510050597 0.8727018809456293
0.8813895646268659 0.1450472707081461
0.7057371015359188 0.7509579104155985
0.9637792825212821 0.2321602053918342
0.5573926681942644 0.6120879289925569
0.6917392060387497 0.5000638245657533
0.8160979756945116 0.8626094278773576
0.7192310188623384 0.4246641138098108
0.9798536606518681 0.1232812026866971
0.5251273698989161 0.04792808628086113
0.5104578926776524 0.4229612432879344
0.1093555810560236 0.02370701591734208
0.0927670367107378 0.8564727781164204
0.3007836644293063 0.8845926863917352
0.6769586733340658 0.3261416888330103
0.789997274986429 0.1848350850822419
0.07003844979958376 0.144200762913711
0.6240002382702298 0.909220793936061
0.4969686922493136 0.00951099411159329
0.1492747668159414 0.8702906827413139
0.756176647182453 0.417032697635487
0.9192006535463664 0.9709133758653464
0.054494711698049 0.481771240597765
0.8820285296128791 0.402941369472962
0.231356033002716 0.9181402590936131
0.25067578861104 0.02654077842769602
0.2738115367119843 0.8334518208758004
0.04617350533809027 0.412622038382996
0.1101605416826068 0.6784208207009103
0.02203152596828397 0.9355767712849377
0.2873470750460091 0.05008794437169805
0.3325004966682869 0.6380499922719294
0.03187814071987029 0.64535484054106
0.6465944800522474 0.6837388293008894
0.6440572046438123 0.04378843489087417
0.524106513261818 0.06645829423482767
0.6988868845791962 0.6530862275594691
0.2232840432433998 0.4015005104280048
0.3636332318638207 0.1467034594159065
0.2037871636519185 0.02379133071708661
0.5057041758604549 0.3475965734732197
0.3634446337212937 0.8029662021273292
0.5519342759576306 0.8140835674900286
0.007320120117350584 0.5244392901834171
0.2368224539901913 0.3653569757015903
0.8341312445416326 0.07509989391764542
0.5680565952118802 0.3611108196600018
0.8130959499327826 0.5644854120952389
0.8601027731265144 0.2315476687018347
0.1215351735719653 0.5633271650165077
0.2318990271214605 0.9837446252807123
0.8012716473734541 0.2418939548114815
0.5629881595730221 0.9650852724582887
0.9718856436342435 0.7370302517205738
0.05786299095579445 0.3121873742039739
0.07088650257897569 0.506123627914898
0.9898348609250254 0.5754537181058456
0.06524230732672123 0.1645786585848682
0.05951373189079066 0.006901040889574764
0.6002113295163465 0.5064675934138296
0.9733265282275264 0.3726912326121151
0.2408684847322866 0.9455339751092379
0.1965854406521643 0.2922444435932487
0.0615927081545459 0.03494806726505167
0.08776560815868702 0.9738014588245477
0.6164220426036143 0.08484344233305587
0.1675421164344814 0.5143855699474812
0.7308817099532285 0.06681935121824163
0.5601597179443794 0.2085592428704949
0.8882226221495555 0.5884360635840385
0.7197963841909336 0.217298331492388
0.3064470121099409 0.3153516036394869
0.4577345893386225 0.6954018984018656
0.5229564893326293 0.1336096373718418
0.8583971954813374 0.7889677258751779
0.4345861157358408 0.1728094952732534
0.01520063661249386 0.2342388744941059
0.7102617809946373 0.6915907894752664
0.01135645815776171 0.3794268071439326
0.1053419195660739 0.3758761557212776
0.6496812887685305 0.552624668459283
0.2153022411918726 0.1877369324086884
0.02041028456852037 0.6751769085341567
0.633904273984751 0.8193696400282853
0.1848525840494296 0.5078837141317029
0.5293995264920276 0.2069713843569578
0.9146863008807404 0.7233952558451368
0.4218406648293649 0.03238735476433991
0.5890492735369519 0.01743373666612634
0.4084477106723437 0.1462364674243569
0.7277439988013719 0.7017266308620952
0.1984740561124044 0.6841174426046609
0.1436850487354474 0.6278759974866626
0.08917500122139867 0.02565904606366061
0.08083033196602957 0.9822319096833924
0.9819390381734037 0.4260952815223283
0.06242978126711126 0.1054670949046374
0.6596386385944096 0.5349974129442825
0.3380144341807968 0.6015493885801053
0.7431477179383862 0.1966871600997215
0.5447574609407724 0.497421950169571
0.13348427271631 0.2938295146201061
0.5925578556829981 0.3439839455004374
0.9260146718698353 0.3563138739490154
0.6385582131310535 0.2160713321244113
0.1504315499115634 0.3072507137425763
0.9672869964085925 0.5203929961702262
0.4135306854493104 0.2104508873273955
0.8821078227319992 0.2493817294059178
0.6976006649371803 0.4908961542324595
0.04585559101019833 0.6613132122284573
0.1019923189734484 0.6130465418956337
0.7393020399180886 0.5286280180214789
0.05097765369915967 0.769816954954618
0.1982549763961584 0.4199258539119354
0.2159353018077801 0.5142502104282782
0.848158485748463 0.7419662400780151
0.9295760112973588 0.2957262394819155
0.2189131944299718 0.125119827999559
0.2235538586280578 0.2163569569010312
0.9953139106081345 0.1333042926877658
0.892872198300723 0.1224269406629587
0.9831925739772143 0.9333335505300857
0.6135188206337275 0.675490368441676
0.1009264531044272 0.9565160108368668
0.6376912197127016 0.5149274047131266
0.7284506967211073 0.3008629691571565
0.4721555095183191 0.2808224783720703
0.3907161249761425 0.9391840421081953
0.3919017002430353 0.2125337441047677
0.065665421903377 0.4851389516315383
0.9492334702074335 0.4530067296220776
0.8426440784386104 0.8968339674528814
0.01338698804746141 0.3900130757300728
0.983333870003578 0.8645559299095594
0.6519319763590898 0.3394122889240379
0.7171188374212176 0.07889021631852776
0.07943869257655121 0.2279645800969797
0.1567203677859297 0.0946242621379203
0.4123688024486167 0.8525696389497083
0.09528995748258587 0.6046902704596812
0.1303125539549427 0.8897904145766687
0.1851219834811563 0.8097555487352814
0.4138991010577238 0.8160581683713666
0.9470009070501763 0.8785587732089579
0.6479529913538312 0.08087503080944244
0.9019006598323799 0.04837466972869874
0.3970011948566783 0.002091363678310814
0.8281435676412956 0.08460758169655068
0.7595733638186137 0.8271490283342663
0.3334113497227525 0.4685876002245064
0.2396903681141506 0.8794725620386991
0.5166782095939598 0.4606551116791882
0.5073098402403805 0.4603057113684377
0.01561258519374818 0.00160496369376689
0.1076090097491999 0.2818571890681917
0.1212155732941741 0.64804428572283
0.659241634700638 0.3314550559094365
0.4991020487683275 0.8076288297335587
0.2755518716741196 0.9126541255310675
0.7130455928941073 0.5971041372727171
0.5138443473666475 0.2390882226972373
0.9851896355420868 0.5547764683087698
0.395236079838665 0.8919855628328482
0.1959171999927251 0.3913581852051998
0.480870915118085 0.3826042079711053
0.9907057559654731 0.3152480170570296
0.6476400940314705 0.3579348041323989
0.8964500941659532 0.2031922458367459
0.5818596820962714 0.131074659975127
0.7345487310608259 0.01237215125523569
0.6762261407339053 0.6027334025096081
0.2892041273950642 0.7477709317057593
0.3633704681934034 0.9877684114178248
0.01345015284779419 0.298610926656896
0.5659842635655394 0.314135459965228
0.03631755241588595 0.6072361875787207
0.4339020776367954 0.6510550060270545
0.6151341832223738 0.2132408706097433
0.3141654708134 0.0005697345109323742
0.1605957660285245 0.1124838309489918
0.00316483446682073 0.4446016794653519
0.2681989942530958 0.8950984445415757
0.02169795884464185 0.01221979856233698
0.02218964302147143 0.6196137591245482
0.1393927600155483 0.3215539947648387
0.4522291938384673 0.4908440582984322
0.02236684353003687 0.8098752094172399
0.6493838677618122 0.4764345788307902
0.6521768873852228 0.01631866694637359
0.9898434847117098 0.7687377159100508
0.3278866528192023 0.223956686044597
0.9109997667938204 0.09291122104203386
0.3716711908350342 0.2108565373597613
0.1130071916953962 0.4789641526095475
0.6808960077902253 0.4998184895208433
0.8787212279140352 0.5574386562562212
0.1651627885299938 0.6104107667681968
0.3319372931976024 0.2457348727065786
0.01589255350132771 0.4803701211198511
0.3613639834826465 0.4625743064371371
0.8315044623635434 0.4066027490205646
0.598247280268148 0.7435776576629241
0.2174648623191337 0.8269445984451859
0.3614678003597454 0.7018350280894091
0.1766443985004428 0.4430139641115479
0.6713234088497548 0.4812885820634378
0.8707121841166996 0.6233321180638457
0.9569259997679941 0.7953754384998237
0.7055812979420257 0.8795021734014609
0.4106550300507174 0.4524426854813155
0.4975162580882279 0.9976947521244478
0.8435741879458878 0.9179831761898695
0.4549405389957336 0.656364782800543
0.0572200766850515 0.840668341001031
0.8045830841682056 0.3450276079703184
0.5806549896096675 0.8371752591549724
0.179262366850961 0.5651786937469159
0.07950185313556692 0.7757129978247073
0.6844557410134792 0.4043093786813419
0.8503670343312478 0.5537985704504301
0.4247422806845161 0.07221624881174557
0.7225663416557945 0.3969435410528723
0.9997480506081065 0.6786551551535845
0.04453997347752375 0.1101432816591155
0.3445724086970113 0.306117695533014
0.6452733019872541 0.960958903302622
0.2040731850293227 0.9892014881212347
0.3715997714328851 0.7653617065115126
0.4233117348749238 0.9730992759500555
0.1289259369996826 0.6181394158846992
0.5380397448081553 0.4144773192794375
0.05250009739020096 0.5103181082628494
0.7068964948147362 0.7994123888519815
0.9962131448269118 0.02312774771713913
0.9620773119463556 0.358323109609482
0.5757751709662641 0.3303241961338743
0.7669254792298914 0.1384371657705138
0.5921981479135615 0.3746409487092473
0.9519270603637929 0.0680925040793724
0.2162304698656652 0.3838244756300555
0.4159133739673142 0.3339973084319013
0.6806893679008873 0.2700037031114506
0.6679280029158557 0.2847383891096291
0.8483085563545283 0.7311403104648911
0.6414302408260099 0.01604254474433231
0.6766715204240843 0.4213346551107288
0.1572270471356262 0.9705988115028732
0.7556550447238777 0.7297642820694434
0.2316803890352957 0.7258162461260783
0.1145802035536328 0.5544747381054506
0.6389348682484712 0.4266835949322665
0.479069497963842 0.6418963059053774
0.6859790683764424 0.527536559460698
0.8300204705417772 0.7202825041846084
0.9970172656077082 0.114934770095472
0.1087533621077927 0.2521392013576745
0.2145478853929795 0.4354992419085874
0.2796837781622443 0.813601700136085
0.8328501225031694 0.5273586486086912
0.546021415738505 0.5470170142621481
0.7513267075473333 0.5777381060890832
0.02773442662378581 0.06996859785496978
0.5370727728451227 0.1494379158630116
0.5753138558765987 0.7969414450616829
0.5526843754566187 0.4694422819778141
0.7684866009946436 0.7785291968624229
0.4156675306733789 0.684246007973386
0.5548267073852764 0.3737519893820345
0.7406186459864545 0.8257147943061166
0.3463207300764899 0.6777569651824596
0.07816402233823593 0.02669623774604628
0.3338907405957617 0.4025757030136657
0.7533631619145965 0.1204883801161878
0.3270089103708975 0.8024890298646976
0.5545218966300394 0.2777426277447247
0.5623293728624559 0.03564498695284788
0.2361817960302188 0.5196409123326419
0.7755253065919969 0.9993315671528984
0.259836446509475 0.1414412626231607
0.5323545070225376 0.9521168811229948
0.02227893064327945 0.442179951503147
0.7363791297447725 0.3320700621062973
0.2386896866729024 0.3109682884132019
0.7951240335641435 0.1755463341424313
0.1241084293610948 0.9061640200845178
0.3312597543101137 0.8800119376608051
0.9871865180624086 0.2594973571682682
0.7209972502980794 0.2531223399689985
0.2960272202098377 0.253187957799789
0.8019966914782362 0.5267059026917063
0.7762645919876028 0.3844871037308235
0.8607221539764853 0.8212573405731188
0.007649505982746601 0.115677410550458
0.5384287183611237 0.9836755426465417
0.2209187245330575 0.4655619804766797
0.4719594916356377 0.621857199568563
0.3598669751156999 0.8416917614074647
0.5441785500844679 0.1573346357292859
0.2038725753001334 0.9674645430905934
0.9574008542907905 0.9916061887185437
0.1869579750551948 0.4599065621268399
0.9067867058190521 0.5529149502746541
0.7337538511826505 0.2820745625156926
0.03368595834983654 0.1735103867344366
0.7094228372395864 0.7299357824688749
0.6107330357417426 0.6565993886724166
0.1659222308016922 0.07522959597552202
0.08805911961958883 0.8473134132075232
0.8267408676431388 0.6024964798621519
0.7648432934577244 0.4986884156948992
0.4970496287316781 0.27105519614009
0.08605765762331419 0.4530181101135936
0.383558695523031 0.2871889813339175
0.6329184200828243 0.7867416571464096
0.6053667881263024 0.8225283298101125
0.8508677467776314 0.5335101812309191
0.5244365963608817 0.4753076809867809
0.1181819298477667 0.1369385295519165
0.05742771882065589 0.1572612516872708
0.9657403736229376 0.876970690684754
0.6363207795123037 0.5798348227936725
0.1408758158963981 0.9850085966811156
0.585806774303898 0.6223347389016739
0.7292398722238389 0.5098033801602899
0.1930410314022514 0.724572273193032
0.3636679793211395 0.6158165279214984
0.9589853006401304 0.5271152477088792
0.9860989931615145 0.458159111227426
0.09463711614378355 0.2162918992286338
0.3603861992479038 0.9776870718178805
0.128977853077728 0.572300089167085
0.1978117167032528 0.4630113183347876
0.2638037375859409 0.3390226912377554
0.7659324752674487 0.6917312061918256
0.6925167875324713 0.8961653709392406
0.3601936262760244 0.6622924087815335
0.7697589808007964 0.08033591265906691
0.1401690471305138 0.3895611334458861
0.2643980810484093 0.6603063810458663
0.8767975461542786 0.07635577741315266
0.6338466272756406 0.09205256701979858
0.4584424154007911 0.9385057486904871
0.9404448159585764 0.7489252584314369
0.5724706524231267 0.4895961264145023
0.918373027142949 0.8507312858856815
0.1736998628051752 0.1306306515647215
0.06409248913281637 0.9150205202997259
0.5191767151537586 0.1152641378103008
0.405321414842846 0.9639770230982981
0.3860750772935421 0.8976288101869984
0.0002720426091043096 0.07770677369940351
0.6281409202818992 0.05361492567846542
0.8463334979713345 0.5948304235771893
0.5577234570048762 0.8812907376755706
0.5112667184049186 0.404253776244459
0.7921172307970563 0.4088873119997335
0.4556020809430238 0.07748023309104936
0.5844972919992845 0.3254898577964436
0.7258239144020945 0.05731265703078581
0.5804247342310905 0.5951306106988054
0.4371145093398018 0.3015553601485175
0.1964501940069608 0.255703942683678
0.8397156634913973 0.779120323761103
0.2263531013191961 0.4879716592794323
0.9126875436072724 0.251277509630796
0.8727006180601455 0.5365199385219439
0.8541369186620593 0.03050418535704275
0.03751677474147086 0.6807868101570977
0.9067553601904649 0.4881486900699739
0.7527414715510533 0.08399040356368076
0.8625508567000596 0.9174599003393189
0.8729737902415565 0.9977418407723015
0.5693791814151409 0.222905311923158
0.7841968554930693 0.4162513094986229
0.7024102586686335 0.6201192382708485
0.2186624547250208 0.6134527247228586
0.8309311019012764 0.3600660667746945
0.1108534529493161 0.190991233610684
0.4401284028543188 0.7926995508282383
0.7312468681983568 0.7705340943138393
0.4488276452090638 0.7793447439210932
0.3602328499383737 0.005866151259169688
0.5981102595935957 0.8305887392573595
0.8630184654191069 0.5726114059140056
0.5856851165478141 0.3956829615961351
0.7970521783504844 0.8569679523384118
0.1581595779057798 0.7095176318499125
0.5047285214617471 0.09982148393799238
0.7949291053740487 0.6229011754030332
0.4243689162797336 0.9849603392401505
0.8434516852869195 0.1535876408203578
0.09737605254092616 0.9033048679089933
0.1220056139727266 0.3076378842075578
0.9422987042541926 0.2840341831445898
0.2922267698944466 0.8277249868488611
0.1138273121646531 0.4036220471122025
0.7297552318751678 0.8399438720914387
0.3990017040707645 0.6607670188562794
0.8248939752386821 0.003389868994267428
0.6731372874497054 0.03602702516194436
0.5064019774474831 0.7059657711643106
0.4797089866414198 0.9088597586388011
0.7950635393105988 0.9054395426667252
0.9183805198460218 0.4747504141967045
0.7836674947623677 0.377013637818461
0.2406776973607211 0.5942554244339615
0.6915210103742851 0.7258559508984956
0.6484898895798408 0.7953789517634305
0.2985542805155049 0.3929722462684816
0.7037007414046375 0.9345762891147072
0.919856764382931 0.4641142780857622
0.07470785140970709 0.8613121995955888
0.571258430828753 0.5201669641584414
0.1225012004443181 0.1642832423175965
0.3171287349963225 0.9587126925830824
0.653393181034402 0.9977382165909856
0.436627513327466 0.5121051203105625
0.7108678930177428 0.07024151655101868
0.01323973133329071 0.66715496874351
0.2602405456581136 0.02119159725589804
0.4551160472440562 0.2317402362120797
0.6797477132611702 0.00785152933607682
0.8430679797951656 0.9073381727024351
0.8738531768475755 0.4223739370313651
0.1481798759290838 0.451641862798525
0.5615638930926015 0.1350804130355876
0.296991465947814 0.4923883436470925
0.6639749427716672 0.1675634042096019
0.9935868100297537 0.9691852373136008
0.8912975641191516 0.3842204575992152
0.3985094003722643 0.4277689751191401
0.4329893890953976 0.4718477070046919
0.9349774819226566 0.7271196763125729
0.3147692634142813 0.5182840802391782
0.4129911412635761 0.555434482387212
0.5700601051492337 0.4264465125281085
0.09465768239546399 0.2993871081287295
0.0805514031192673 0.1798161018040746
0.4878302316437262 0.9844072231517003
0.09591851990437397 0.5346652112655954
0.337006849617393 0.8963389295747461
0.015281249743914 0.262663904903116
0.3924100716261178 0.05834921862640017
0.188140637259945 0.4896545694627537
0.3944235057077782 0.3638193893527487
0.3956921280379245 0.1222187264646747
0.4009745936538702 0.2898371111890555
0.9269158199559902 0.5168642910596535
0.4576876130621046 0.3991149100970107
0.3032633905120718 0.3733153471554754
0.9488254947176324 0.03083401959158795
0.2127167318538603 0.9078510856742765
0.9031597555101827 0.2122854505422132
0.7637242019223508 0.7984803855592544
0.04138487369659061 0.1478438739166768
0.4988499665621898 0.1494863400589305
0.9879632315861416 0.8956551818539145
0.8609622736522353 0.8429191473685128
0.743078720240275 0.2857746359676372
0.5440985326374924 0.8982784648941516
0.2449210896370231 0.6713147480806138
0.8974588231684177 0.8416504441286266
0.4930779274457438 0.6537046560009802
0.9556430255675669 0.6102042406645636
0.1624847869178707 0.2436966214130565
0.9090925907812786 0.8561418964604419
0.4719485115827491 0.7201320376650882
0.4178309328163533 0.8616290367958575
0.8085978861404201 0.3650555759663199
0.7630871992295993 0.1766771111267857
0.9821770167026486 0.7519694759389353
0.3145086467122015 0.8589740844074992
0.5749687142243608 0.308635004194885
0.1568745714862017 0.8345903250691004
0.9692913269659814 0.6265969715719321
0.6435682267326144 0.6532152766959367
0.891918807780655 0.5698988368400373
0.2990711304729983 0.2258622572689777
0.152084870891393 0.1626651473791594
0.4850971474231079 0.1905034227841621
0.3017239682994552 0.6332393192990825
0.4932775929542524 0.3648499643262567
0.3434988116079398 0.1835339169730749
0.2728863413592242 0.3858376086677808
0.09974061524439638 0.04324497557615314
0.7190580296794197 0.6262241466119732
0.004574063715889394 0.006700129884243564
0.3679404531764155 0.5124730480825739
0.5634589711009261 0.06753676640068672
0.5695450178492752 0.008096895300747066
0.4688485821815949 0.8893421514285955
0.4637165234476937 0.102549738815408
0.2315807293883989 0.01632120800522012
0.06486071753655018 0.3426065708421335
0.9529876401792794 0.6924688122965551
0.3246065647173896 0.986132183351672
0.2466901967313838 0.348005329293442
0.5183186190899891 0.08650739662784447
0.9764831272195621 0.002129229649689679
0.4277300060574702 0.3074125859337786
0.9072315283753397 0.6575708617219528
0.4830441952773369 0.1048163335748047
0.8844044292018579 0.364953131317255
0.4187330627415436 0.182356057316156
0.2483455226356362 0.253455406912583
0.05774623815639775 0.8226177120275862
0.5805893085465356 0.6537859133849706
0.8697790088310003 0.1780545181244174
0.8302413215253855 0.9751027314891828
0.9379795947254899 0.8944150719576756
0.0582102546504745 0.1206393515927809
0.4305328937671691 0.09435400148391715
0.7286746929390485 0.6784321621624183
0.6616472895936315 0.1260940447840637
0.3119649641953349 0.01147429455111413
0.1089302264449537 0.5085316118788014
0.1515541727344158 0.9869951899766826
0.4302797715392476 0.6405644077306135
0.2737671835942755 0.7232806593409618
0.2830839050449208 0.2388698220707647
0.2858788605368308 0.7696520587904275
0.957530374172016 0.8942245784309233
0.0747600884689949 0.237944875298422
0.7388361899737828 0.3036669909367458
0.9506060105280751 0.05032221046761137
0.007485761965170296 0.834318006038252
0.07631392529688338 0.3179210682670628
0.1008749278586704 0.8752476694624343
0.7908746130582338 0.8742511318170976
0.3286058387563185 0.1192730817010385
0.4256016209184946 0.6018561627065169
0.7557748618323454 0.7907167461820658
0.7316219406207425 0.4650035961725364
0.1281303883125007 0.9691073421435774
0.1806613495308056 0.1635720225288067
0.4934482192096359 0.9546966889963531
0.3532343407895313 0.6420205961536066
0.3052133314797465 0.5381302636570209
0.09722225592650588 0.7369647587648068
0.5596912847550427 0.4211513392033212
0.6900229712994357 0.6349396225966024
0.9940857081935029 0.9129739067248855
0.01001916006683101 0.9043223714536365
0.05233015948536699 0.2919843544406037
0.06614965767943747 0.9708731454190408
0.2564220411406775 0.1798580647233369
0.1561753201398566 0.3945920907409275
0.7103902622258357 0.3056925042564395
0.8113439015497628 0.7309732632439602
0.4130026332098053 0.6454126414947414
0.2908548705245082 0.3867319904853757
0.3618688341823533 0.502514144840732
0.3793370417394743 0.8089619463873633
0.9162677772502659 0.809811071473152
0.2317948336197765 0.961916313974571
0.1230330287844419 0.3889165387561034
0.4149341015069705 0.479886015057058
0.7794004495494299 0.2044308018661526
0.2310975447301509 0.8961673846021194
0.3452531593240402 0.03976045970972642
0.9061894551441326 0.7068869622258362
0.6862051991176844 0.5650980673644549
0.09034661203321027 0.1376918518730401
0.9092743496395935 0.8784623793879121
0.1227830357165212 0.724219382906507
0.08575327305675393 0.8635371014445293
0.6829934157737191 0.24934258983172
0.8868614033442641 0.6552944424224615
0.2071993805471561 0.8425264055841937
0.7733619002861029 0.6164139706097088
0.8833772807365173 0.5104275416819516
0.8670416275102275 0.6993303197886972
0.1561461847420859 0.9403325201667233
0.7607024861879758 0.8075154787667643
0.798046542430017 0.9370804528197217
0.4353252558009712 0.191977752689928
0.5322333025037357 0.0007254888181076672
0.2969413941676452 0.5764743736141439
0.141416614440494 0.7977892121190963
0.449728611262164 0.5572870567040152
0.2787418764516366 0.3298440239484291
0.3765892661507742 0.8289412633273625
0.004748927028807311 0.2364265882426771
0.2821879669376438 0.6388274524678861
0.8654340964859252 0.005789757779652423
0.6675355637836641 0.7129614784743543
0.1871310824417452 0.05354028749313685
0.4807198683500125 0.1153646096937738
0.2669093976460863 0.8722990196717928
0.7209094074812989 0.8917173497621911
0.266986435604999 0.6215484345218885
0.9564065647619392 0.9702361745903807
0.1310253480835363 0.005533521151357428
0.4749769536946754 0.8802110245552729
0.5736376192943684 0.2766880852523718
0.7903012575550082 0.602340018244653
0.2791491737509965 0.9556987256014652
0.1694267331879126 0.4693119485834079
0.9341473786998675 0.1991288727114975
0.2600477042285972 0.3105851220406786
0.3582517854570003 0.4840147549622302
0.992073948080866 0.1826916860984178
0.009386444552703587 0.7239782278083057
0.6483783387226882 0.5154812886297591
0.6641306061890321 0.856512265129574
0.796858582687319 0.5554015465074413
0.7575541886066384 0.109909471627603
0.6597880886761299 0.9515444067342033
0.5053535956958124 0.02746691325987847
0.6291925049313039 0.15865677446007
0.1556505525188889 0.132680776702772
0.2793668770874828 0.2564895395028087
0.8549487476562311 0.003132893695188788
0.08619231094205075 0.9466009794496751
0.9090955114139874 0.1927598048479078
0.5357191353113746 0.05271113928920942
0.5549735500371406 0.5542009172079586
0.2130881666435231 0.03855818191892693
0.6039402965164834 0.6482855517953263
0.3458737059296104 0.9927070967783659
0.8206771052171982 0.3780579079933058
0.591353498787391 0.5642334711852609
0.9436420804856112 0.3606174337568284
0.736115095617926 0.3715565365844811
0.8260745716048777 0.2966372407658849
0.6867088833880605 0.2890650325463901
0.3530263689611718 0.5230903426639394
0.4506905093152205 0.00325059028780661
0.02903853626759795 0.2506065217006628
0.5683156063239635 0.1807422462807323
0.4273829016019327 0.4435829543160273
0.728483479234208 0.6298215007216209
0.9469788566628828 0.0773542720134318
0.624147831576324 0.3420229671801711
0.9455961257150636 0.3108987765000541
0.9837014747208656 0.5928218057933373
0.03865065099368423 0.07080549064448412
0.3668354427554336 0.5984742958165939
0.7503206594612974 0.6590552944608853
0.6235056459481843 0.3701054176914969
0.1150393837072939 0.2606616426063195
0.5962602623718175 0.9279157605407177
0.910263336123061 0.9541978113228259
0.2817783963417522 0.6683071430973968
0.07096824449400212 0.6473204571680825
0.2381166764846776 0.7464923405645403
0.9095715673172785 0.9000806608527376
0.9469049830823899 0.9649528468255913
0.001984570173331934 0.4341336667066118
0.2653654847276847 0.369522026436786
0.2816152581868037 0.1057713520810642
0.8339381283828793 0.05536475237699306
0.001017133678622789 0.311725136262652
0.2278768063708549 0.2066798510127673
0.077559679923873 0.9998870178231719
0.41012457186343 0.2859750603691354
0.4928254088642989 0.8727823772170982
0.08674056354694862 0.9190604105273616
0.8917958598534863 0.9541683180335718
0.8295716934217247 0.7421213136363597
0.4235895898111405 0.6188718144187361
0.8464633884906101 0.5631504957575713
0.2228841629485804 0.3506485106988665
0.1775261081432188 0.4530851755519172
0.7328407208493646 0.4379472433182625
0.5484313620271674 0.7262238164280219
0.767837000668334 0.1093095762503373
0.1650246710048965 0.1873700208753929
0.5178751746065139 0.4907911211961472
0.8869738662166062 0.5205740824523408
0.717190493230072 0.4528547956463299
0.4601444523989697 0.86902910424443
0.175035007432524 0.5850918316280924
0.2782191319194993 0.8913860870078066
0.935129580037388 0.5486057143403241
0.3437033488213334 0.1651183752590396
0.9582225137308111 0.3974603306365142
0.4514169471706512 0.5758698975425726
0.5512222974983307 0.009780869394560871
0.6749063755783121 0.9983904875108567
0.1015046517810631 0.1243229635644961
0.612642507294867 0.124279801631004
0.7379034410448782 0.4207434777440517
0.8658781393744157 0.2406531446712408
0.06761795756056953 0.210621749894802
0.4554834758438061 0.7336537919458036
0.2783804450066461 0.977318709448
0.1397714166479815 0.5708844781230672
0.7371096868997127 0.8569385293788667
0.1857748641601027 0.03729187155632776
0.01166955624418305 0.5933141517531513
0.7033396064508199 0.4807268159918423
0.8578111882588511 0.7581197628529105
0.7585959990314727 0.2435542129829334
0.4814468941012506 0.597200354659393
0.2874534590306025 0.9826203860463123
0.6740815788239414 0.3158269686092521
0.4431829521626129 0.4537783627906736
0.9493531394067767 0.4046620590603857
0.4832237021367659 0.3272304599370978
0.1938828090623256 0.8873408083171179
0.3754161154317436 0.2209884734368242
0.3500198051298433 0.3744311271716068
0.409409143409249 0.7612335848438743
0.9605867282511379 0.1894784760842291
0.7564203442659951 0.9109823532556914
0.6868974436783912 0.6698252205969621
0.2722070054651806 0.8230244587717569
0.1918649268209078 0.362848322119884
0.5161931888452049 0.5893307598847162
0.7101274372000647 0.7784963526878903
0.4513337578049816 0.5283782697740776
0.7619481072848606 0.8623064691192682
0.7946430002652816 0.3410925237708677
0.8063086820773483 0.2323100270952302
0.1803938272490048 0.6220944083488241
0.663778484992556 0.6933457728737391
0.9193197958307773 0.5255596399471085
0.5511320908424343 0.9498818956034035
0.5502648426665472 0.5756590250065158
0.7250625418134219 0.8020967550668381
0.499783257469528 0.8644234912399682
0.2495585729714996 0.9178317672028139
0.2976258420993197 0.9666126797957191
0.9738433402506393 0.78013157362392
0.07809343391410875 0.1515858177420248
0.2653589947408543 0.130431339205934
0.7413035336646521 0.3533075933840361
0.9064320661024905 0.02970291532684979
0.4914297865847351 0.3835879847822816
0.148120580586342 0.8918569807696733
0.5514878540501253 0.3572913385584409
0.1816924037417822 0.0637513360554173
0.7644347569170922 0.8943243393233008
0.7285510385057058 0.001607806865454855
0.2639866915982698 0.3801307606752258
0.8116089229994337 0.05575976000228529
0.3816916878941724 0.1925812927949775
0.3220623363831103 0.1646069210633195
0.0922512450021097 0.7928768119354783
0.1797409437669911 0.8302709582732477
0.4159884936044328 0.5173917764912468
0.7861349934031703 0.5741641964189399
0.9077166292004228 0.3510800722325053
0.3849671932059064 0.6481197748853772
0.4469966540068753 0.510291937875806
0.09397785543844582 0.1666639160222363
0.3661493815688668 0.383979601436888
0.2792616566794465 0.01112707845800569
0.7043912757077263 0.5497628246728297
0.7823469252443672 0.09454454206292724
0.3755216777468832 0.2806725924732004
0.3010549097396376 0.07432558958487112
0.5456403468433944 0.6257083900378044
0.8312212004832245 0.1120551128611939
0.992370538576088 0.8580524307762547
0.3444897330181122 0.4207326197418454
0.7427289336543554 0.2348893608195837
0.3650438241601647 0.09716068913832888
0.209188118152331 0.4934025527879162
0.06368659694528449 0.6674402248805158
0.1821552919470592 0.7241319864994963
0.9273904612626152 0.5564223711101958
0.01520635663864873 0.6128070494070504
0.2590144529192717 0.9346605744949348
0.9736734741499096 0.4327846956704143
0.3124791320312671 0.1263504034779887
0.4181907083813345 0.8798432688697374
0.3978512474409711 0.07410205038345821
0.4445553740123585 0.9643182818210255
0.4657416906842888 0.5926429562104431
0.7901800806980404 0.2231318963623826
0.451760837111583 0.6046595479946401
0.8589148206180103 0.3531657952701784
0.6010229466616803 0.5920186982337998
0.1026695995466921 0.449418431740365
0.2152679751000985 0.09355682713979044
0.4597173648754421 0.8393159861915332
0.03076072811175454 0.5899956434748981
0.2266635026932507 0.6502082763611438
0.05578003550475167 0.9972873271917535
0.8615580673041304 0.6178126877300998
0.7176526296634165 0.2072726126428157
0.4230537965978147 0.1231300356184244
0.7997935681903747 0.3240368565704305
0.9669388188874067 0.9968838984366059
0.08929747394626217 0.8211813580007474
0.4575331261728683 0.5087385123839008
0.1245277520512494 0.7897918569731944
0.05691812337858891 0.02535372191889936
0.6450175533661389 0.606188789625975
0.4351417667384395 0.817877996282069
0.6287957269460791 0.177745168466198
0.6794353954325943 0.3952014386406696
0.2448052971774217 0.8306265031329546
0.9812586744383859 0.7415026136634812
0.008794945692405628 0.7041852892530972
0.2061173398583909 0.4271986488355232
0.6198376471360602 0.1037278097053074
0.1928354405205661 0.1369496294331977
0.008783207918764789 0.923314144698499
0.2999483392510066 0.09587098569644641
0.2333079700685873 0.7822608422434502
0.1454700018373885 0.2386883223416814
0.7619474593994831 0.3198818617618006
0.4138894409133842 0.2275377826108351
0.3376626852364795 0.4888516465503877
0.7054775044043157 0.7117521934626493
0.06368330292675334 0.4751213156218219
0.6656022379371521 0.9608509261713442
0.4339751112228118 0.5739588784356461
0.4569414877331842 0.8574544193879005
0.6503207439628619 0.03456813234117087
0.1218733173422114 0.8178651154373746
0.4563230421961818 0.0492785248560588
0.3710826165171242 0.9321033996055383
0.1238649323294897 0.1114463850001662
0.8608168059576734 0.06638824103615651
0.8624631151637256 0.5959371355527223
0.2721918021070939 0.2367246717325713
0.1027523044718934 0.1836371157762648
0.08172165682440846 0.7018067987764042
0.006633060823848689 0.0498387228350131
0.1190340161366872 0.4190548838149382
0.1904857346024841 0.744057011001286
0.3827360864491836 0.2483532337548331
0.2920964865991085 0.6656917283070232
0.4871949204939393 0.5604722886855152
0.3637413727298053 0.6439279843333708
0.6855487060345645 0.6024529187577136
0.08873184770707773 0.002544857472480777
0.2837331633082928 0.9187139627096259
0.9211415217412646 0.7899382766144688
0.2145927356378421 0.1768946938186133
0.6012721660109911 0.1834684624951979
0.2138949023328165 0.1513118286583178
0.4060170154077241 0.9826517031787179
0.8623012989625983 0.8859110585775434
0.6629540951283366 0.7380794628628292
0.8940069663506892 0.029558143340177
0.337861400481921 0.6862214380702275
0.5104297328050942 0.6176892331451227
0.193604915434883 0.8049842304637616
0.4999420817606796 0.973656202933705
0.2599563210399865 0.9997661037696589
0.3400435143139116 0.2390503194797075
0.5236832246190918 0.569702704616466
0.6753122082667729 0.526910107084437
0.9482728339817518 0.5236625068254471
0.05681953617290231 0.5310775680225047
0.2485472870907587 0.1597630206929306
0.0159265553244951 0.7554806269728015
0.3277367332609936 0.3561605847760133
0.580940300270917 0.4738208356350073
0.367933416475878 0.8759865557651717
0.8663542106631416 0.3928356397262942
0.302401359766324 0.7832700964862229
0.2071593671349302 0.2737827744044464
0.2042785940913555 0.04444406947414367
0.1371620021476143 0.4264436437138249
0.1549695521183624 0.07683192751280925
0.5245819353343056 0.8488375249528742
0.5840352227492069 0.5848944495826635
0.07708186064127791 0.803469229618277
0.5920301940298704 0.4896593306577162
0.4911393659593029 0.5302747455214748
0.8799494759727456 0.6174727283815503
0.1389814886559247 0.5177131739779821
0.9160222881359112 0.6030839305260739
0.6742782017632202 0.6809299140863001
0.9895925699988322 0.6934874007027233
0.009567803207510982 0.09692324738244085
0.1142494319116581 0.158086020626351
0.9226920489345616 0.04511060282536593
0.4024240462541763 0.9445893838661868
0.5839908335794716 0.3031165379288416
0.1490437210149758 0.1899555796286311
0.5401935582246575 0.8884217987473799
0.8479067888607835 0.4338597255785279
0.6987655324720031 0.4173326519730673
0.184478898042149 0.892882957394774
0.7867624434549703 0.348255737877125
0.4972602867572385 0.6905711165839894
0.1149110356010488 0.2898867954853543
0.04389164137475001 0.08058349920721049
0.8236129028623577 0.8344377175805263
0.6121344093496762 0.5437888289274379
0.005020675186270422 0.337876153109192
0.2312515052027397 0.4598261448947594
0.6501511420337557 0.2018013485505991
0.9095055888974652 0.563266373229677
0.8418240959593678 0.2872379509461799
0.7858281913622474 0.8429808432823748
0.7502049286739116 0.7731802271343782
0.6647904356260474 0.584265855049368
0.8677179316543803 0.8042787647131613
0.3864225244678028 0.8340128010037234
0.4900987590477935 0.2087079793081447
0.3984076693473813 0.2615029056813708
0.1002112682057398 0.3374837830317252
0.4354956010017688 0.8892997387788198
0.1341752972750117 0.4965148795949637
0.4253667646331821 0.04308659480923237
0.5504340902872551 0.3375165287281687
0.1645902007576292 0.6297889062252443
0.6719183810321846 0.1609988613950997
0.8319303357625223 0.6653829899881645
0.9392765037842725 0.2193891438781037
0.4495135967384156 0.7030175963792271
0.9362587795942028 0.237031492221689
0.1887489261415475 0.7862974127097243
0.2535024740948718 0.5143924637405538
0.8621282746102042 0.1491042286141307
0.4884707372494009 0.1522759250769533
0.4622521020028295 0.6773380773052107
0.04974826292754168 0.8486381552740724
0.6295285351117985 0.5709862899364277
0.2030918954766591 0.8812768508416022
0.3169390106913924 0.1551539099740841
0.4187041026131629 0.1633565873071802
0.05883035780499028 0.3778577582521641
0.7209727534971339 0.1805782729616148
0.2914122601436011 0.8437466571179386
0.4545658824130995 0.3125159374949328
0.06429008558249337 0.8592570708136403
0.6388462918986991 0.0531917015418473
0.9127486321748763 0.3693363005960409
0.1271236035431223 0.7613891675209697
0.6402042649126236 0.3657458002140466
0.1208453073907479 0.0424070739988382
0.3206305539369153 0.7256389413082155
0.0637020036563173 0.8868628377825238
0.6619231281275322 0.2678662711457755
0.9717413249346994 0.7042604210039228
0.2627174949474544 0.5458344409439057
0.5543284234660157 0.1268407583547584
0.2080631038159326 0.8315558459284823
0.2363783563302758 0.1130554368686133
0.5231621738977582 0.9448002606577531
0.2744350585443389 0.3390608079698364
0.7007556286779435 0.1012941214536971
0.4712220898708184 0.812863378815772
0.2222134985393377 0.5354333172986712
0.5250648417911544 0.4325670335886688
0.03048582620605572 0.5419507091296262
0.5705533962691216 0.4473361064143988
0.3621548245116815 0.06459309701738604
0.3535507018987796 0.7208765978588262
0.8043651930315426 0.7875276571046046
0.706917460262377 0.4580883217874242
0.6857630688232845 0.1420920793832517
0.1746410522810715 0.2918674030033963
0.9952880293991618 0.0681862745901754
0.08671764363688771 0.4912581383889539
0.4335383656747214 0.3387292819216837
0.5502711428307593 0.2136451787779364
0.03629647476281629 0.2302640706261968
0.7378528412508218 0.05959290348288507
0.001579860582750109 0.8123675381469233
0.3772505570457279 0.3516795502690819
0.1945891318605228 0.5769794586609198
0.890575801548024 0.4312351063713172
0.3929223907497641 0.5734623339364872
0.1799308272811746 0.2480656030304213
0.8119639653241112 0.9766823152924494
0.8502483372237613 0.2502775265831666
0.08529178427370585 0.4262935856502862
0.3240887261801493 0.7649710574076963
0.8163684353242795 0.2133399402198862
0.884951010751951 0.7510016235711209
0.4387908639250084 0.02782668418463134
0.5886700181001951 0.1100689093487302
0.1777086231608818 0.8546284074494088
0.1293576295264639 0.732858231612098
0.2130886191210783 0.2169386495010515
0.006144342809263448 0.5621620925312918
0.9344703732925643 0.4887340666767959
0.8177863581621047 0.5364523584191166
0.3924425564657291 0.4984684740548869
0.1530300913913142 0.6717700190725024
0.5013767745237044 0.08150621479076231
0.1174184143028748 0.2328380957975565
0.5059056057532828 0.5028405785288865
0.08315483520544069 0.2649395568411627
0.001292250150557147 0.6234311417118944
0.4807836581018166 0.466675791029556
0.9160899559320755 0.5834213171643071
0.3545138981930029 0.3462171778653397
0.06035563843841752 0.2470486284576962
0.9400657352300599 0.4592664212531128
0.3092773074654213 0.8006782594739794
0.8699331002787337 0.450942400582439
0.3157351351178224 0.03911490232650795
0.04990763476015713 0.6228391578556228
0.2375847786693734 0.2349117996379194
0.3865978541974393 0.687218323893936
0.01104860681814155 0.07821996464243293
0.8789436711223018 0.6501591436615995
0.5465551550376374 0.09009677339641411
0.2622533681761901 0.6425321397362862
0.2251467884426952 0.5462245498211715
0.07877867558122464 0.8222053841170163
0.1229526844654928 0.6094892068406542
0.6697892313353276 0.4989458451118052
0.8591336110226568 0.176190252587669
0.5537189224832855 0.06223134593724906
0.1286316712868294 0.1326555984720902
0.9154889958869402 0.358879253253905
0.9243494427462664 0.6501652898085872
0.1529848394786784 0.6458597579274794
0.4889234356343927 0.4208461605036998
0.8173032739009125 0.9459503221655119
0.9303194475062396 0.07155097183627178
0.8003845657885037 0.09018872112295727
0.119569241733864 0.2508575982143608
0.3606216858527503 0.4533622537529992
0.7160219284927958 0.7474427558894577
0.284696050659096 0.6975960708685284
0.6669252424102994 0.189576493252429
0.7763321265680058 0.4986118002343201
0.01423410334203565 0.8871645294697066
0.6542344400728466 0.9792937116505286
0.470120450635277 0.05988683114162456
0.2329690362470558 0.2634375317508854
0.39633912147186 0.912901268639719
0.1293340646911567 0.4546229749473645
0.7433802421334119 0.5391387709592422
0.8342828889151445 0.8601290024165864
0.7063782027298134 0.01866696463467074
0.1681710184367543 0.7382848325296693
0.5487201987566912 0.6907906704134433
0.710226036266196 0.8892395573375215
0.7437868430778188 0.4411527710657805
0.2438542776887509 0.4006903537571551
0.7122000538544723 0.7680898060173714
0.6689866401141087 0.1063135399806435
0.2215777751576388 0.1974410696272199
0.4333208666236111 0.990558155778691
0.5925547991575834 0.3321191408362
0.5171901148316482 0.6379239743740107
0.5078660571769533 0.54111871637151
0.1471592766187309 0.338655783614892
0.8261646843566876 0.9406472577138028
0.6168341817734312 0.7965409333419262
0.4615571533265264 0.9764903006345459
0.03744279932630722 0.7984634595337623
0.4648790379965346 0.8209320772973019
0.2830203386082713 0.190523870683985
0.0567458689348237 0.2118196706837918
0.8435049374945287 0.2225679240883622
0.6820194048394445 0.2599816572288433
0.9759045412315025 0.9082674579631844
0.5599311982586077 0.6907188913097484
0.299569140742723 0.6733093949807279
0.5504436527707472 0.7634181949407889
0.4953402005401913 0.4776722205301094
0.5899629994495909 0.253984074158676
0.3340427204842975 0.2565114460215971
0.4977443089652994 0.4964240842838401
0.9213235331481803 0.003406416443353268
0.1770631585197979 0.07425225933561737
0.4488471329102002 0.7591057464889686
0.9497243707709725 0.6635347555433347
0.7933857990039496 0.7087270018724281
0.7081165726715278 0.1651567485669234
0.002600635436220542 0.8727793510846258
0.2702059151817242 0.4290179908277256
0.214913938913779 0.8002350209647831
0.9350127734591083 0.4412516205358197
0.04907172072296297 0.09037749210430125
0.6448054322946845 0.3943074541656861
0.8286325880751513 0.2505902251550768
0.2546317862152194 0.3200643931737353
0.2238354427588836 0.6033594948355206
0.1816118205141034 0.6031879553169327
0.4181369942598808 0.1427078138027607
0.3601011160384635 0.5789973746838974
0.8901393899357487 0.277021541316808
0.4922133991870395 0.8449540006948426
0.3278533069587671 0.02500566505791196
0.683653343629158 0.06620778879945487
0.1635818267197778 0.02166105151113447
0.9067052684448713 0.8045413286306154
0.008902891259295024 0.4871060583111554
0.7469199655549196 0.95677598126337
0.2899188052596846 0.8088211268331904
0.2377783694261838 0.8579176957730269
0.03928103317081352 0.2488504440659189
0.6591431172407416 0.469185869058115
0.6549330498882143 0.08947690099989704
0.2979507749309318 0.4638362464334028
0.2791451898638966 0.1625429979491738
0.06834044325764617 0.45717552065773
0.2775719865500111 0.6791707286174271
0.4684273321283067 0.3527864397582576
0.1176554177092 0.9661228423610029
0.0582053496780808 0.7328611272669567
0.08501592813302798 0.3134914589008815
0.6493586913435728 0.7616916496493878
0.5183537014740719 0.7324870823746203
0.9750444641910494 0.2053118814779931
0.2656735268681786 0.5561735973278223
0.2196747856182667 0.1678496411862522
0.37062980441709 0.173890257293233
0.02211306540414598 0.4621609451606478
0.6335030611917203 0.7282398292049614
0.96196127246459 0.04914086836827207
0.1989903514004895 0.5476249475595104
0.3427601910749459 0.6681655973450095
0.7964498738236049 0.3910429387763935
0.8536343155563857 0.6013702460429703
0.2181365711038001 0.5932823258405938
0.1639647900712946 0.5319534630242325
0.5803459792858104 0.463016589339064
0.9289169965904093 0.025996389158984
0.1954950935437584 0.1815642067473011
0.740130585217621 0.9832611335886311
0.009333835196122641 0.3181972426173494
0.07876246248540843 0.4603498738818058
0.4863270842690546 0.7572875128387133
0.7914883518025095 0.8008686205354216
0.9914608563632918 0.3699993468460963
0.5974376816066359 0.7035554238206307
0.431822272559197 0.5659634009462948
0.2068901621830978 0.7398344342534487
0.4167117410578149 0.4697202874841152
0.3354094423360803 0.7513150982136234
0.7966251089734351 0.4300642272209735
0.04105049043243915 0.1804504930548073
0.8896748168737688 0.5993535640174352
0.6805887738390538 0.4489422295106124
0.6256152855501134 0.4392489525805241
0.25083421909917 0.1895489792565297
0.465832080493482 0.6878179813721486
0.9098236048752223 0.9324051315900295
0.3177627089176512 0.6776526869990623
0.2496073410944954 0.9065268932095635
0.2430631140223691 0.4338652378618461
0.522428349458575 0.1048642485085434
0.7248404822459577 0.9020159929496556
0.6568177907902224 0.02559379661201171
0.169382248851807 0.7583538108279673
0.6420420789990112 0.2756489379655662
0.7040535446300636 0.1819564426120241
0.2649262878888508 0.2447108334645194
0.4018711882558129 0.3715095140415899
0.2039189187579418 0.7293808979554454
0.4026160535542705 0.6427249844309397
0.1659483739044534 0.342001846240823
0.1805172427133469 0.1227155106006092
0.5118199062165617 0.9586438570219368
0.8101328559089646 0.4431374972360902
0.2559398723124496 0.7122096016544631
0.3157657700962719 0.6447642032396774
0.5379725199187316 0.3970276873721785
0.2146257704773598 0.3947454775268049
0.6836554987393055 0.1750308284842452
0.8762321549991759 0.05667587888973133
0.6761199886985111 0.6514613984677278
0.7208154829511453 0.7169756283985218
0.9995974616562168 0.7294896565451541
0.6600458198437522 0.7188847444913303
0.4276643293214243 0.0831325332515392
0.7648073242063943 0.5556856090735096
0.9472199000160643 0.9101774202315891
0.252132285851341 0.7585180608401952
0.1807337120802243 0.5261306166208096
0.00161625482992313 0.9751874645747333
0.664683079982642 0.2461771001379844
0.3467665688515592 0.283606028000836
0.7741435937897015 0.06152148450710621
0.7041293118499482 0.1196289366565393
0.9013612449957487 0.9595886110412271
0.9053592174548528 0.4192929737551492
0.3828403697440983 0.9931044314859435
0.1124619657994385 0.8898945058343134
0.3812810170941763 0.1557341444685328
0.4891422590327653 0.6155523554407367
0.4984516185568916 0.1201690533343737
0.02018302611335776 0.9535750511786115
0.8343514016893964 0.5087732088651035
0.709970101666021 0.6548038716060323
0.2401444192763424 0.5005000908118267
0.4663300564221335 0.7371150816766143
0.5383899365500087 0.5399165191898038
0.1876250534591562 0.1734856559843168
0.349829391040518 0.5502641955083997
0.3722596373530036 0.06780196677832105
0.886202855935933 0.1648310820560662
0.2224746534288244 0.6672751327914884
0.3332201867498339 0.6953670281169541
0.01989324366225314 0.7917667733382674
0.6956947422646703 0.3595057025433788
0.5796228218752701 0.9125599281642608
0.3500332873481051 0.05093127212039054
0.2503553250348885 0.950873197141345
0.03980495644806824 0.698989978423099
0.7465319428477936 0.1407528481738074
0.8259226804986602 0.4529768032090917
0.5749480180578173 0.1227832482634607
0.2405543452857862 0.1737615526344247
0.01804369625372738 0.8387090092298243
0.1715524660917519 0.7774352715023085
0.05924067307547734 0.9791547391190336
0.3375162652676402 0.1923539723286831
0.8198546985948088 0.7585797113861897
0.2613273733209555 0.4564365734502117
0.9731099380959196 0.8090146780925213
0.6203406579977354 0.6373688539201944
0.5524627355428569 0.2459499612399117
0.3885803115107928 0.7428580471470511
0.5779966221973595 0.001790857383764544
0.3922421185543354 0.612312753588101
0.4589673146261845 0.4641188010910758
0.1313428585955225 0.5250531926292353
0.6865244384855118 0.4743440413278588
0.09961856421895698 0.6517972362329597
0.960337794263304 0.4784728486918677
0.8622349773336413 0.5057311872027658
0.445229429142707 0.1729522126972942
0.7697884175673825 0.01958504333651852
0.250591552488821 0.005208181699382155
0.6464037605934313 0.24368624824782
0.8910110097780422 0.9220187376058974
0.4767223415824491 0.7740482925365422
0.2462343913521261 0.1179472382425372
0.8657269503376611 0.5837758702833985
0.6406333573515182 0.8588916943610468
0.6179732535270375 0.3779000120685329
0.715005616120125 0.05975639051350305
0.1700922305072136 0.3007708237222039
0.7033316452356699 0.2308492949474659
0.8927467885712225 0.7433541470497111
0.2751959798371429 0.1339767538290725
0.2573838523225934 0.8677003543765781
0.8906277648834019 0.8792634956962921
0.7789532078521086 0.3951693734804438
0.3893757683603442 0.5942410114147991
0.4800396121386649 0.532475081917696
0.9865500580123042 0.2309802406881384
0.8847432666621877 0.6731937063512744
0.9561198001201372 0.4356595655593174
0.08156609708989458 0.588200059685683
0.3807497631336803 0.3750678300231102
0.4197529213308589 0.9351809080342443
0.8450423851253743 0.950104293610133
0.331312302684455 0.5257362129167904
0.5332140044999885 0.2370953787035644
0.5693577159994163 0.8068048183305639
0.0006109224881034525 0.9524550689155928
0.3283132138874407 0.733518612176113
0.3159453303572584 0.5371172277501808
0.3517371899958532 0.3236746519829451
0.526677944973061 0.9824326261357011
0.5901981886438472 0.5094227698767088
0.4409386861346123 0.6719619554628073
0.9924283251706617 0.6434233428128737
0.7656815078761176 0.7025591259705538
0.595645096257614 0.7220405831204432
0.3007008474407453 0.1070046761097591
0.4242251766749503 0.889231872172798
0.1569888794970755 0.422931710114376
0.6192356523059244 0.6850273685805814
0.01197785455463291 0.545118778317226
0.657818536919706 0.3605094270479737
0.5434719525034122 0.03683098969944661
0.1109340237265649 0.2711083303023186
0.4686510788383084 0.03396858750599522
0.8578479692938029 0.3721360590606921
0.5100706736208749 0.3091137373901922
0.2223619057098986 0.3212458694375173
0.5634265542029386 0.5906476204453102
0.5717596212646903 0.9588782869280459
0.5161071039505197 0.6274089039312497
0.04630948385609218 0.02446911463409473
0.5484593629595876 0.3956395470298931
0.6642732558566883 0.1445387079305785
0.9373945995091088 0.03344444755870909
0.7139958374607972 0.55548737782604
0.7730630451189779 0.7507180101626085
0.7294361239716128 0.8503270335012598
0.07231339565612051 0.1342346931673092
0.9769787960932251 0.01269060811469177
0.000698685668582804 0.2184268269676532
0.7426160533604351 0.4794513351402641
0.05402724995601836 0.129892604178935
0.04609482120797462 0.1589088468572661
0.4358550977994676 0.9068223525473679
0.9797340663689529 0.2232717541847999
0.868200473284552 0.1320180388795368
0.495419724437838 0.7514344104269491
0.2421820569542568 0.06489393619644408
0.9528417910864887 0.5827808833634288
0.7049777106325945 0.28494040167522
0.7372443928580515 0.2438557024137591
0.5987793157368499 0.24799686375077
0.7886166417782483 0.86369611626065
0.8916174756368086 0.4848854385281355
0.104113685359919 0.397369224708746
0.7866058746807868 0.6499934497424456
0.9907650096826643 0.1237693827349678
0.728709295481726 0.3396469524141205
0.4516743002347289 0.8081478605936954
0.3495844789352442 0.8157593273010738
0.5976021440111967 0.01125310721037355
0.7583742408810662 0.2244113645268832
0.325103700982756 0.3164517192132945
0.5082945359120322 0.3748750370265945
0.06088583655197253 0.9329036673093191
0.9439195874939199 0.7583790541722977
0.7086597331766989 0.3726183238095616
0.1850142459920166 0.9784041646489289
0.7526327263814842 0.7625942376114105
0.1659049345233433 0.9455000870343593
0.9506122779125183 0.2496295240622035
0.2226006638991783 0.9783504747768351
8.063682338675379e-05 0.5792783743355111
0.1527191622068591 0.02247287810582012
0.8987726680584441 0.820653987777901
0.9048818147164105 0.01326037514574045
0.8322951860526393 0.20403890644186
0.4269475198950555 0.6587245319520796
0.5900735006570184 0.2309790589488995
0.3097851130912151 0.2284669143123864
0.3776626420297078 0.4739618957635112
0.4337925476365061 0.5489346915060833
0.7108291478698072 0.3443161960840446
0.6112575321884116 0.2304571700019624
0.4066952990746396 0.8239577302609743
0.7461246640962078 0.3747425048619802
0.1484228301733432 0.7592755627986423
0.8327710619162628 0.2226325030302987
0.6526951287055909 0.4007969568497222
