# Supplementary material for: Universal hidden order in amorphous cellular geometries
Source: Nat Commun. 2019 Feb 18;10:811. doi: 10.1038/s41467-019-08360-5 (PMC6379405; doi:10.1038/s41467-019-08360-5)
Supplement: Supplementary file 1 — Source Data [file 41467_2019_8360_MOESM1_ESM.zip › Configurations/2D-Final-configuration-derived-from-RSA-SphP-9.dat]

0.198091957624562 0.5620164704958606
0.9681495568394134 0.4711927833790013
0.4678001673911169 0.470983516112828
0.8351571293293814 0.500735639019852
0.3079752783063239 0.5679567928535144
0.3073911025451116 0.3046672961781217
0.2227034889759772 0.7400789197852466
0.18611156831131 0.1694804030956963
0.3263341820532702 0.01915885480222958
0.6418815934541074 0.1889455714880881
0.801055422241379 0.2249099725755876
0.7902339559238625 0.7468573524699766
0.5801008664300732 0.8248609814537861
0.6687111928822257 0.3701663633862772
0.7049041414342724 0.05302024068168344
0.5723348531230522 0.5842817267678833
0.6087819660559801 0.5117263951734285
0.122626157296431 0.3828870834200407
0.7992032595562703 0.8073862187427301
0.8606097534855321 0.5659468539348554
0.2756048793302677 0.040626508586593
0.0336902175942765 0.2357583797843494
0.71897278273692 0.9473977940724885
0.1765716636243731 0.1036139523982274
0.9661344789611775 0.4344061095588135
0.1660616281180715 0.8328330152119111
0.3993763434177744 0.5147312221316592
0.6697001814285468 0.03635855249442396
0.8573936189126363 0.2668069721373058
0.4473900338854097 0.07598652781542833
0.7814613712202871 0.6980835072933034
0.4768751741992694 0.2020534159403284
0.9864034546040918 0.6932123349021387
0.7923501963392149 0.09915712825855215
0.01862351160997235 0.5754493562555746
0.170145718706111 0.288273799985146
0.2949939061284804 0.1420437300151905
0.8255438913474671 0.6583202506053389
0.07800392727200749 0.6049538091369092
0.942320633834159 0.3428105394539446
0.9230884766943125 0.8249954545576337
0.9955929917951952 0.4971543887198228
0.6891391170500889 0.4620481294645365
0.8844335674690907 0.5504731688135562
0.144613875601039 0.2517964350365965
0.9899124248263987 0.4884810887411632
0.353201639431702 0.7641576352012522
0.3747953424237861 0.2598960342627465
0.4727577456359159 0.6041585668674956
0.3971354578691593 0.3022498682337457
0.4516534900128604 0.001830965840157167
0.4287554208132053 0.9059620582029181
0.5313369237050882 0.8290767374388188
0.189014748740136 0.9683919843635471
0.6867603740986733 0.3725242793702241
0.868476785151447 0.8389768438555021
0.4355821879764422 0.7200650611407409
0.1079708336257538 0.6537678440409587
0.301672602076057 0.1813375131343394
0.3379374096853503 0.2042568770555656
0.06287870749294724 0.2590410661485523
0.2151655874911801 0.7030489516340402
0.5461110892552754 0.1310526741826849
0.08419142672183189 0.3792574675077326
0.08067682617798208 0.3464444033120944
0.9254777087031548 0.1655487001810519
0.04902992248925852 0.3646949714596728
0.6253525831337631 0.05568581399843497
0.309890527412322 0.5484755095274261
0.1916990106664276 0.3597516611025185
0.0386549959693031 0.3836751498130567
0.4070292240727884 0.7146331539295174
0.8920124080416357 0.5718518083574056
0.30167905313919 0.6404208437523673
0.1805624632565556 0.3438521645837769
0.8362679524847458 0.05871305133740462
0.7622989746821307 0.7760511558986205
0.9619696334721509 0.6801647450398427
0.04699339888019836 0.4656706592924627
0.1269889243282493 0.004046092946318585
0.02202599609610875 0.9645559184903669
0.6510815121346432 0.1835841292014001
0.07228534805267307 0.2320698100092786
0.3574380309971353 0.8033944175142678
0.846871692522153 0.6594660341785722
0.04193554556324271 0.05527381065598576
0.3148411525448171 0.4674252132497729
0.2182970193409795 0.7571665084911217
0.8775957509622831 0.9251695557284285
0.3419030248645907 0.2263793773054603
0.6208096394934768 0.1265213495836933
0.4133480716219875 0.175074563632074
0.8338514150685823 0.5793488506319111
0.8666597898312891 0.3978399804954107
0.5956953670710213 0.6083527466641901
0.830569107005279 0.4626140415212219
0.4723179572406388 0.6779057455422962
0.4236036646352473 0.310376627922875
0.5847688672264839 0.3809584814765834
0.09696354498456758 0.1498636406463581
0.1241153059477358 0.619405251039286
0.2921601705584906 0.1993704236681024
0.7715142235531284 0.2613660411073922
0.3576113564956245 0.9401804892048503
0.4724195043677328 0.1612664749669993
0.4428858680890519 0.3669593942406201
0.9908898046790805 0.8411821726489724
0.6507466382327235 0.6948189529862384
0.6177318860431512 0.5387106726301643
0.5727231023128874 0.459891564094147
0.07255686111901399 0.1850483018543412
0.08211110525107625 0.09386241455438935
0.6848665654541125 0.9317340012009797
0.7112000317761225 0.4125206166300686
0.6424968792049182 0.2638431356888628
0.9432589641068663 0.2557766655062555
0.2837062063614866 0.01220462527893155
0.8217682704180537 0.2137594893211215
0.01227310121892826 0.9114835748649924
0.3523460281120366 0.1754332332023841
0.7688454510605037 0.8293850855578168
0.790493946262342 0.1609093159278701
0.4205848729764294 0.5659478439242479
0.03973956464556237 0.4582323717206829
0.7346878189406955 0.8631997092997182
0.4073550614179668 0.3200116862372649
0.5054560427567787 0.09130536602990069
0.0352972014243343 0.2638684288230298
0.9211396111321066 0.9326948582608658
0.4374361091196879 0.8782693001509717
0.8842996930566213 0.8290663339921641
0.8469320885419537 0.7533366442703809
0.565749863701088 0.8129854283999137
0.8038303354429311 0.3817671452237291
0.2123975891437874 0.6536060646253183
0.285439704044847 0.2297263329686688
0.2807172059311828 0.9176306992992873
0.9394918068835715 0.8493717398640935
0.553706976667712 0.4018723998388029
0.4524954700718385 0.4362750628990763
0.2942320739722246 0.1529194105139981
0.3647476838867205 0.6885969792460754
0.5180410808132303 0.3702025061857089
0.9489127420346828 0.05463191561284768
0.8525903915145684 0.1080288268371978
0.2163855055425391 0.9583954545945323
0.8933530080392158 0.3964402653281299
0.2185008973781115 0.4450847097343644
0.005483757869861066 0.4416336608365488
0.1298479384179345 0.7886771019054403
0.5774137031892301 0.04348943480767987
0.01343065311313268 0.1844776895176044
0.2582089871376081 0.01526739429587074
0.2911762717358895 0.9174290659772841
0.6210250854207551 0.3690909675665241
0.8587313171542834 0.3034553499491409
0.1734362875102959 0.7747357821039503
0.0155004144124428 0.06934154812470629
0.4567260751449658 0.9228243953309732
0.8538777584317616 0.06697727957339189
0.1388720353113861 0.1545681589703876
0.01508242621387615 0.5656836535741496
0.2876685482343816 0.06873341419624181
0.08702119299949868 0.7007183431516113
0.1339224882031625 0.985513775817637
0.7479610813550569 0.4568054639940552
0.2409174315087043 0.8947910600819453
0.7361379678403417 0.2802786651266219
0.4799813256448881 0.004178667434334113
0.1516963524952967 0.06184772716854881
0.4626283798440773 0.757370029310301
0.9587283518660943 0.4901517782401169
0.4808300060874985 0.1912329866561882
0.6320289931622668 0.1736419145449713
0.7533919827388532 0.8600974154897036
0.2884792107258559 0.3986208701941557
0.7539695767300075 0.6448703155780268
0.7923167084372905 0.3555904503289056
0.9577837183998574 0.01037614752837041
0.6233906718360682 0.2861563159674223
0.5272361192853265 0.2281269234654128
0.7692235928552974 0.05776789404479608
0.2104896706068434 0.8721396618737921
0.9719778518255319 0.2563061259310572
0.7413295978326465 0.2301308657566876
0.1747428469465959 0.8783360427098594
0.2510216100206294 0.328127635567534
0.9774585135881023 0.9784508620986245
0.007053964809129091 0.1934688953375883
0.8817189784025902 0.6471751128176537
0.5831927205098968 0.1288825783452253
0.1489231869759214 0.4583680205776189
0.7294221503517853 0.01337794721056253
0.6503026760236807 0.4891241422822498
0.06539104205031686 0.9866358172340562
0.7791449878358657 0.05360035503465971
0.1917604983742425 0.2248882246441505
0.8563960133907365 0.256060835956428
0.9899410787387583 0.3834191848108996
0.3819736382195283 0.6835004025568264
0.7326011295162849 0.5003575945201664
0.8756561007095923 0.2660770903217479
0.06622658619982025 0.077796594475063
0.1103864323770024 0.03743636370302667
0.3804725977647986 0.1029978715293067
0.1734564153620778 0.6161345268389326
0.4926422668374684 0.9591417717488285
0.06077274423225894 0.8828983372015835
0.09649340920924729 0.8209320333954305
0.8885180940144709 0.09731715471564348
0.819850160314197 0.2805155700580873
0.01344058863224582 0.9927504227638425
0.7350192821213155 0.8520588223998244
0.5711683284390663 0.2499203074257431
0.6943572691573734 0.9277619358853929
0.5331102592192792 0.08378461702400891
0.8188473523882066 0.4973454232736284
0.6560606167804295 0.4794728357133071
0.6333469282070084 0.9459420737440081
0.7188021296696377 0.2479977805784827
0.3185767637051307 0.002650766514197082
0.4748681225138926 0.02001611334886026
0.2333737190493342 0.9497641451146805
0.7668595382537248 0.2429948389049936
0.7179913917236768 0.5823179624989119
0.5526287958742186 0.2180425362258046
0.5495510152431343 0.560803332994287
0.3673834805851697 0.9666234638440264
0.601157830359907 0.3502804316874831
0.4449868415005407 0.3865843377804271
0.9507465421394414 0.8234887216251959
0.9216729560037799 0.07913951484140673
0.7881509762001707 0.1201817551444912
0.6003139348279242 0.46210758989122
0.6531042384544598 0.7843130082914017
0.531790330529999 0.1813139179744197
0.9169810955273159 0.1926768687402611
0.6579765796421581 0.2334913338669752
0.8752159029788559 0.1515257200782717
0.7826281486989169 0.6781868508993373
0.3037684160556985 0.4697088779167271
0.3682102161818571 0.7092464324788341
0.9248626032936358 0.8935095911407922
0.9699922142219968 0.05410507783697546
0.3974850774596864 0.3935875753894026
0.9760256446859054 0.08083066226101339
0.3315913772002096 0.8927508813942776
0.2293203181351625 0.01508277830146605
0.4620424856777439 0.4317400825261349
0.5141246240244781 0.5877114524196412
0.3365480977506762 0.6995687021927272
0.7977559481975059 0.6682063757111264
0.6682008045057465 0.1298953875896115
0.6036286918833422 0.7751490230475936
0.05948631796248519 0.9591096916636042
0.2442894132509635 0.9503638412313224
0.7959555130544552 0.8597539769336787
0.7688463953887907 0.747427227315966
0.5258925439677981 0.6008858559932737
0.72844699663532 0.5573603956564349
0.6491244391046548 0.920509867327127
0.3614861109152091 0.08242299398055399
0.5228178171764271 0.3909882539686965
0.8946893941128641 0.8137815022726262
0.5653298969535919 0.9172485910884552
0.8468529082172397 0.4056633357285347
0.6616462052954364 0.6940525669236791
0.006384594947581758 0.730031393533833
0.3937214527238104 0.8377146913349737
0.9215364765158289 0.6438064526544246
0.8182294101889681 0.3285477007324812
0.4994388822451488 0.550454721719313
0.892486428209961 0.2891417224809322
0.9459578209885192 0.4543560483782156
0.9884863801751239 0.6366442015538474
0.5820120645190944 0.1074327903487268
0.1203574073966895 0.5618387260453884
0.1835912107045015 0.5485219992365941
0.2667175735041775 0.334272757767091
0.9768658148660835 0.6629378019963522
0.5455235776653486 0.1202951241805958
0.4670690735378409 0.4047123072593138
0.4877965988564449 0.8863467162949489
0.726516495816133 0.4251732966013501
0.5073635024137984 0.3279968337350601
0.3470957457685852 0.7038813682569659
0.2018974263083698 0.1795905055128989
0.3306304633609058 0.6624497397080807
0.1645708924409585 0.1673550371736235
0.9908826403205311 0.9667590664168262
0.6247463227062166 0.952625193761933
0.7230512948449432 0.05585528304117036
0.2741238683477015 0.1838972734218425
0.01159251562667603 0.1629334456285515
0.1050188597320679 0.07531794490397911
0.6826168382467762 0.6453144872504324
0.1295323270238321 0.05869703024924582
0.2793646505843524 0.3570901617802893
0.1598788871566107 0.390985235854249
0.3213337956146586 0.8101033920542519
0.1531761205508918 0.660855800352686
0.9890989973699135 0.6744969163854958
0.1465311365110041 0.4217492244875138
0.444234863207344 0.7571632537603324
0.04455604492252224 0.3178522473329234
0.8598287852989787 0.6429056094549629
0.07395171177474255 0.6868278020197648
0.07855658699476867 0.1762803480766403
0.948842031336229 0.8914447422238512
0.699643624830023 0.5815057324230783
0.7945669104122971 0.07699160945673918
0.9519199933752649 0.2531144161478047
0.9137718076708772 0.9121423179615769
0.2774252109589805 0.6276516014097232
0.3016182114919847 0.5423847708207548
0.3918990317675889 0.3287960819170392
0.5813911569039335 0.7100223979321701
0.5036351666775194 0.06997131162923662
0.4796313797571607 0.3287055194430676
0.2175536036176459 0.8645623782437393
0.2688882301600331 0.7706118491664562
0.8622175859391512 0.671897754916146
0.7823038231858584 0.2590371178356561
0.07960540766788184 0.2524427169328802
0.2251880236446633 0.1616788249919052
0.2349749573496603 0.8509445733636358
0.9316076629078406 0.5414042626279471
0.4612255469294569 0.4426602000279026
0.2834412023695339 0.377870926432014
0.2834571628293718 0.1900158561872744
0.3904077006078671 0.0566570079289168
0.5311719657747461 0.06306284183481592
0.6656947515809573 0.7307935147311702
0.164702771388295 0.3820467710915198
0.8711765235305813 0.5079001902622694
0.3957592762521303 0.2652726863640533
0.5006192539457918 0.9043723517208047
0.3229979489415831 0.2488455045740174
0.3755852124113546 0.5551512846987604
0.006588280750108136 0.3270725050614239
0.009309934224424216 0.8314489439316676
0.7506793132827202 0.8291198058095592
0.7323001655157136 0.9925578034730917
0.1849286472237889 0.4938176732670777
0.8690064424934425 0.4576384070659777
0.3797302488286038 0.2144867343376728
0.1345738777874519 0.6165721648923056
0.1259254477107249 0.8348494753396528
0.4691097057194061 0.3648747661026331
0.4115992716035988 0.5710751211660267
0.5579612721187642 0.6946923550154409
0.504121206197939 0.4753934563198717
0.06205848800025891 0.1836656778316142
0.3590135460304018 0.2739594788867922
0.2425534368063231 0.1209495072533845
0.3247824191435132 0.4634884704797952
0.1062190256489452 0.6646763044950612
0.0210003064819994 0.8573802368551867
0.1946001545398119 0.4065453876466187
0.4816072714930886 0.6406863409416278
0.03274567839676435 0.355424985545216
0.3372624392160821 0.921313759257943
0.02255919693858517 0.7587521270476768
0.2191215643268896 0.925146027769147
0.9658393412207722 0.5481389789824606
0.8782172692390159 0.6371786645557744
0.7690852717348737 0.3199736293251698
0.5075915674105054 0.3670342797219619
0.4571859589070248 0.4866388608171113
0.5332293172432596 0.6266452772825331
0.4928893477982971 0.5007106594487462
0.07063791846288202 0.7941931798666416
0.3280904007447496 0.399813339239711
0.03364035675832133 0.7204524574560124
0.3240282265945669 0.948224858364668
0.7315434052201732 0.3560163195760966
0.1557071133236647 0.7786391411630935
0.8078646210171953 0.03962683954616027
0.7837853189693491 0.3859720814960059
0.6644702139487126 0.9690002999080585
0.8855517336972069 0.06504294567928423
0.9684205562369488 0.03629048264017365
0.04384258290869185 0.3365379124718137
0.003542850187204576 0.4156965818314957
0.4114931708581676 0.9056956090143591
0.2860053701930944 0.2406543790406238
0.1278006563779985 0.6478227908025136
0.2229043468442633 0.5466315820325124
0.340562000481318 0.8003781904276224
0.3769457607037479 0.5444248751544274
0.322776071086753 0.5233342962177389
0.8636716383180474 0.9123048646246368
0.5889555279566815 0.8981074045835941
0.5091325991945334 0.4436472332557589
0.9034039167098979 0.6506356209473593
0.8196490287382355 0.8915642989274867
0.6038835943405433 0.1808642377618521
0.3808164097285369 0.168147687670283
0.3895260802311963 0.725615272245491
0.0355591254886457 0.6524491839786314
0.7859186218499303 0.308156074725967
0.3934330107459462 0.4870717250468462
0.3017243044385525 0.9564480591363352
0.904083329457294 0.4019963191812682
0.1662333797800418 0.8956841620866054
0.2121033766318499 0.1233871763020586
0.4800183909689258 0.1218386888495807
0.2947297063228735 0.08691472584847629
0.4885422257287012 0.1153580857263447
0.02194589592495912 0.5573610671117458
0.5843772392642788 0.8659893029208806
0.9094817671381011 0.5101123221460802
0.4185183730016638 0.3943044722344957
0.9916544431933818 0.2302357683661687
0.4440492540995045 0.7678567765926476
0.3176623003700823 0.01368597184535379
0.3729351351596826 0.8389159666990398
0.8418757293214644 0.9458188321483856
0.4987210995015227 0.7902184892020894
0.8888495068073227 0.8997188630768899
0.8697371785067515 0.9327472313599866
0.3076592217935111 0.06185986524811221
0.5836667112901083 0.3295237501439021
0.4258477993901558 0.7465936719320896
0.5373013819134763 0.8199765539687326
0.6706611551726159 0.6744103642278375
0.1379904640126333 0.2200882391722682
0.2746271438408929 0.8344995257729323
0.4863236668824023 0.2867607573115911
0.5279013873106392 0.334451570596745
0.9441044210391396 0.5263965525262858
0.9987438928090737 0.6668392485929195
0.2911216678905599 0.4375700947267416
0.4936474621371822 0.9945915777190638
0.05366045725674871 0.9299732220867436
0.9843135291053082 0.3444944414527871
0.9924522549082292 0.684805712126591
0.4996471521453483 0.5392364962094633
0.8347259346133717 0.2006933650089418
0.6782627426792176 0.2123521758204432
0.1854763199788195 0.8289890674720383
0.3117533650534782 0.2120706969499817
0.5347391003856775 0.6165082747072697
0.9145365968682364 0.6975765064291127
0.07048350896853248 0.1366859459611336
0.7411706726694035 0.05875007679666885
0.1965586094693445 0.08681270258440411
0.5588848824756604 0.3427233295127683
0.6574513006982584 0.657058991105178
0.780286327085558 0.3946957595528984
0.5773947779600973 0.7719146123835207
0.875400881543834 0.008953625872671346
0.8320062109374883 0.4519592215056077
0.9009915089995593 0.07457133527175433
0.7977817954979413 0.7068502258293137
0.1185322826917433 0.05734314193092638
0.6160500900936013 0.6030679679039618
0.03147545519410239 0.9689295130025078
0.0469008647405907 0.2190513126859198
0.1268093965665706 0.171961765592061
0.2449597572448323 0.3765056088219363
0.8464476845192268 0.9170383878327313
0.01202259270585117 0.4690303328224208
0.9414588048967869 0.5373830223007926
0.4374499405871348 0.867188759579878
0.5527619053080499 0.1994186907039694
0.3872938491480201 0.09436828320795518
0.8961774731261288 0.06514857121680599
0.1503144286140754 0.964687485042267
0.4389092611069423 0.3575920777122725
0.5086686629161905 0.5234009195589022
0.3775324932577456 0.2702288631168408
0.1219664689489544 0.3020117469917964
0.7907362585917491 0.3367656190407905
0.1333037895446645 0.9311257863789141
0.119630616315658 0.4827465479182144
0.5965964493936818 0.7921369337450086
0.6882012331349611 0.7750946983213587
0.5859147013128232 0.7412862465574446
0.3445655536681641 0.7328037937250309
0.01726761258545704 0.1953035914987272
0.9114487681397745 0.615622906348248
0.5149096798585465 0.3206007537476986
0.8530486248142909 0.9480871729027419
0.1251838090534498 0.9133197844700567
0.251766352162647 0.3566086976098718
0.800028085217075 0.02238479273159318
0.9764772586749121 0.1724842224178089
0.3733914166434851 0.9979213727294464
0.4059389728985649 0.9489038556442881
0.4452184571696042 0.7148545707266484
0.1516686090258706 0.285275008559787
0.1737865507894482 0.1213928120063585
0.4877539070515421 0.2687521965442325
0.126614193412388 0.7410069240836095
0.1529718845832953 0.7680656738160893
0.7249765608881767 0.6874358985639086
0.6975203331053891 0.2659051814352971
0.660891773765786 0.7764438819022891
0.297181404671973 0.7285059818089726
0.7212512540191784 0.3983636535622013
0.2387023964705539 0.4569336667924052
0.06060356087334436 0.4915517747754448
0.2543011186511114 0.8079309845883768
0.02160728500761235 0.663747728439316
0.0378946173140149 0.8985488116431346
0.4540390103006337 0.05011328690501104
0.407742140585824 0.3578164049473107
0.8916942783920289 0.1077667199035547
0.05189153244815846 0.1307207288566777
0.354392260326656 0.1380067474752971
0.5917026867016484 0.5048226904108464
0.407583253038631 0.4074060062448724
0.4054122506916942 0.1160157585456888
0.8940018002480095 0.2617801086690324
0.3972073753838408 0.2082404564510832
0.2111996729268773 0.2352666182288589
0.3397931013679252 0.3362792437721279
0.3235409188515425 0.2694197661717196
0.4486474724978345 0.3959094870001044
0.5853433039242271 0.9465333666912824
0.3431407169106037 0.4666532493644114
0.5354012191045838 0.3269671754443871
0.3810821989108187 0.1496583142831517
0.9324474133279733 0.9591891891022661
0.7826115680106659 0.3577212625687622
0.706682131777076 0.630140467471439
0.03482176980087301 0.6833797575848718
0.7020424144474858 0.2835669928785181
0.8944153906974666 0.5312804080395538
0.957809651957472 0.1980685325583535
0.7503383124495453 0.1972274337164357
0.547870309038561 0.1894564892467708
0.4724462965171977 0.1498574258497115
0.9686647217083778 0.7192808351551023
0.7256230964035388 0.2165575702790253
0.923639819842904 0.5820449015747393
0.935402530000555 0.3811943486172643
0.5363445974670938 0.838658908751466
0.5834186323954487 0.8434111222136584
0.7437509847731082 0.2589449609518147
0.983951460678643 0.7303089555761458
0.131925994755305 0.276427171381519
0.06821481181578204 0.4993265977784291
0.9807435791328039 0.3672157250761541
0.05016508288274917 0.994961410492738
0.9642643813696384 0.2364092371402276
0.4185037378736465 0.3004740418747917
0.5048089881619769 0.9939742187602737
0.03984279620489501 0.8796221945262863
0.75429092651039 0.5073011884101871
0.7814584219437282 0.9038316842558569
0.3348152270922514 0.6134632428248878
0.3255584769651 0.5724594726695275
0.1132791583250982 0.2684474466146167
0.4662222176421372 0.269111903462286
0.3203260165320729 0.1815869970681144
0.2436699943999386 0.07378550101097196
0.163221975441551 0.6579939183230803
0.7353814556431566 0.2112501282908525
0.5459420366403585 0.920052112613999
0.7456467764723532 0.5463934049257406
0.8169574719474657 0.04635398857865984
0.4382601924419953 0.2169046981126987
0.3731248911064645 0.6196296251791751
0.1721448994295984 0.4818160704682957
0.476146635319927 0.6493360935977865
0.3579896921283193 0.1836122261150117
0.9808719596631309 0.1078876654693742
0.4586960703525758 0.2223507547571231
0.2870815386161706 0.1033300132315354
0.8947550484898712 0.08258936016898949
0.7612706359611781 0.4398651648131411
0.4896273545384239 0.3319612807263355
0.1578009473671209 0.7503299491382958
0.1293861602978602 0.4141670582718858
0.2884443338755364 0.7606420249509039
0.7309277595758975 0.4046945582008584
0.2655108681381583 0.1676474123329833
0.5474212979475547 0.2087594819777779
0.5600051425407192 0.2645525377284974
0.5593582170209525 0.7670355881429904
0.3998582112874526 0.2472860654631937
0.4140648879593662 0.9795241028227639
0.3301952778169565 0.7486546871749499
0.8615219512310287 0.2848272176575618
0.7000040306846254 0.01402907487020961
0.9429672369879998 0.08234836060482296
0.9608156236892273 0.8548490244704312
0.7180317283947004 0.08821462452238008
0.4626734060766205 0.1334339896964557
0.9350751247655376 0.8675928221496326
0.7504669513373878 0.4384423651575072
0.9496837881984008 0.504873136979052
0.4271035568084473 0.6727502544034631
0.6689735773971776 0.04740967094272634
0.5133934145416293 0.07430026151603716
0.9532507561634406 0.3831442255848522
0.3855819773332257 0.1779455525600015
0.5605517827048334 0.558555389656623
0.6068950254504282 0.794754393406761
0.2582929683545336 0.8197852093003591
0.8799547925581762 0.7450110117722094
0.5655885825284813 0.3794901334517675
0.7462335718864296 0.3173501230290716
0.6799550672175002 0.02269903906335126
4.919686896796059e-05 0.3560620097589026
0.2226241213169633 0.519469070904816
0.8090947165211693 0.617895979116358
0.1746257602872636 0.7073624418541812
0.3938653825371534 0.4553483231264822
0.8211869850106899 0.5138994273289075
0.6602030731411228 0.1566854611801017
0.9797200043140057 0.2980274711947795
0.7520621041466038 0.1566661543066235
0.1257113693973825 0.8680976502822263
0.6598864068162673 0.2917714539300921
0.976363876098604 0.9499568919687205
0.07197562699539792 0.3089103632369187
0.9793900804287082 0.5076179431921133
0.315714798931627 0.5057622286198491
0.7793215657908676 0.4623084152585707
0.07905809250202631 0.2236602856770134
0.3982809306266331 0.7308226501637266
0.05893964715662033 0.2488646872769115
0.1212393948566742 0.7202518077828163
0.8197373975827467 0.2915320971639891
0.551336283962472 0.02242348780344711
0.9037139807247261 0.483210753197326
0.5412590119689975 0.5779312327893538
0.6131290088962467 0.9381806729138896
0.9064190352520322 0.9866107365843376
0.06283520682095348 0.5198533452685501
0.8639072363434472 0.6531158400410699
0.3318124473077839 0.7836419478745286
0.5610608066610603 0.07665180639857536
0.492904968460736 0.6982796803321396
0.8740562737587301 0.8876189759737111
0.7904851562688334 0.0381448755207851
0.788342612432712 0.8865747852161805
0.3913717630765418 0.1506878867346741
0.8556794907420142 0.1184720372978126
0.6377850735214029 0.3941354313921575
0.4715110755130601 0.3754885527749897
0.743505780165983 0.5035348428681474
0.8307477537850774 0.1331323730829777
0.04899614152626233 0.3836950257268028
0.9578257147060188 0.7178349978882578
0.7329074955545769 0.05187870961777049
0.2195294971500997 0.5096615785430749
0.4725594824323222 0.5205750279111497
0.4279673441456253 0.8629004189180641
0.9169974838289985 0.1823379851404595
0.6933032693281058 0.6438677318095648
0.3999807820935531 0.9902026444789892
0.9842954252780625 0.4980926339540348
0.6421558603074915 0.7145301946028381
0.7857656915773275 0.6496224460532627
0.6285739314361982 0.9148222063636687
0.30506844018787 0.07237724409795866
0.8098463417488698 0.9194784226486744
0.1629073998429919 0.8110506593679305
0.2415071636700472 0.03812669714040767
0.6520536914905745 0.4429653933211165
0.01141058503617729 0.6649239160914321
0.4734688675087865 0.3861259931618035
0.7009668457972287 0.2446863776177977
0.1841918097252949 0.3231142300530228
0.8977005576781761 0.04655008005524652
0.6461752181960766 0.09873039716252925
0.4164574311734285 0.752046436792166
0.2723634884117457 0.5810720003808841
0.6388314624061812 0.3826108533441778
0.4284861968731613 0.50089419020712
0.2570315607056063 0.2266237150110994
0.02717583061977662 0.06856176950243451
0.6181406371409361 0.9109624602420869
0.8225270649765 0.07317297200452762
0.3916747370171229 0.801622469514525
0.6477489489349846 0.2357244580333334
0.1138532990587671 0.2410624531497182
0.3579098899733722 0.8504364777261707
0.6277084117482409 0.3539089988626232
0.4818097112421439 0.6826831585052506
0.9326542473365882 0.7540823397404862
0.347228712683779 0.5550830992416701
0.436567310712549 0.05812409649680199
0.8554998620675763 0.4124231728707176
0.3876581193378606 0.7465180843338948
0.2737653939775666 0.6767574859592608
0.4895990445440366 0.7741072101561823
0.8335396259239877 0.7148372835537591
0.8863158852309897 0.9640902461601342
0.2817617547262345 0.8512349415239093
0.1135358168906288 0.6223561653756604
0.3237680034004273 0.1267792131076117
0.03301645206482044 0.7786066717295179
0.9484397022163046 0.6977957374186329
0.09831197567319594 0.343070661675101
0.9315114372834206 0.6898672341463411
0.710778073353269 0.940709935115805
0.8639699082315313 0.2390870818716836
0.9179278314437284 0.6615480597086089
0.08314185191881961 0.1213971482222929
0.6351658085541385 0.5006305192075081
0.9903650919118872 0.3357708156127387
0.2407061250913598 0.6937560763893604
0.622089341465465 0.7342578169157294
0.7895453412709389 0.4644401751902308
0.6560158746198433 0.4979282950966321
0.897294008184224 0.7407406389108917
0.1614646849742959 0.6929871373854793
0.5961619912180746 0.5410761623906367
0.07996162415867505 0.7865557721298064
0.6848184707118633 0.1196864639991027
0.7658006122648878 0.6275530379500185
0.778447732672551 0.8843892392449038
0.6082924571999417 0.4446133734165569
0.7783510871129575 0.7276127164085249
0.4056346219801168 0.01931461411437016
0.5197445325983528 0.7067626966357448
0.6672301983596868 0.3299342351837539
0.7766528676101613 0.3271536016264986
0.2136485661869529 0.09480204980933948
0.4441106326925766 0.3304740892936298
0.1503301660933023 0.5928302032159499
0.5863013582311493 0.7003483020965707
0.9147723367215131 0.3996988142872167
0.5404676125015543 0.937463081678649
0.7798184464286423 0.9905365356043279
0.08553296967768936 0.006401374764751986
0.233689231617719 0.4248792292426333
0.4354655298553121 0.7305835183538714
0.3970111953883613 0.3579126739693612
0.7001284241870239 0.4624504600048531
0.9064372272745528 0.8721319491266839
0.888458863120704 0.1770171238223502
0.79060631953331 0.9739657654911842
0.4917461754353001 0.7307862771632366
0.1701288500348172 0.455596750742182
0.1325647045804336 0.5095941451806549
0.5965770318853709 0.3130751337783114
0.9606416273845162 0.4116388155574568
0.7779394857882201 0.8254173945037888
0.2794306992531786 0.2794297353833849
0.2987109036737718 0.3109960935834428
0.1981611728329529 0.1339789755996284
0.9698917071911362 0.9703473194775958
0.9265997777872081 0.2083025451714906
0.2889932488297426 0.2843092275047342
0.6688190457791404 0.2063775974139692
0.6971523137427694 0.1673357637904132
0.3559555983173249 0.01626765946439496
0.7690063085477533 0.3006397529397635
0.9631634097639165 0.3423038601125633
0.7965010086282158 0.1448868080912844
0.2717582296470232 0.4627919829941285
0.04885296619381241 0.3458469794988852
0.5744722386095705 0.942268296071925
0.2859164190068121 0.4743927580787245
0.4621912533639839 0.5466867245050638
0.4973312060498445 0.1083283300167126
0.8061939731076861 0.5850733494975516
0.5368997803394865 0.7721433348908265
0.905146715243311 0.5858066296594696
0.852215568863236 0.02677515881514084
0.1673993712036124 0.1299887566726493
0.6910035507768223 0.7194756570693885
0.4022799730309953 0.3670548268179304
0.001427144387963862 0.3173197507575454
0.6636730596397417 0.6091719401188153
0.2886829316245748 0.692504872244511
0.5828035505742047 0.4025322426142379
0.1112738769146178 0.4530359970048262
0.9681876373513546 0.3332527159593383
0.0698419127992084 0.4031787197861816
0.7324794935878403 0.1124844999784202
0.6508438391561617 0.1622585342587901
0.9752509786185436 0.3077997902863816
0.2343854761377007 0.3790415680586327
0.9789743733989817 0.4705084642344398
0.08266113090855884 0.7185209643242426
0.1726586429597102 0.5485478929075595
0.5867267160403242 0.5140935227024358
0.6584291087831906 0.8123027549746328
0.5961693308351068 0.270145134973127
0.7341822436326971 0.8410191046005856
0.7597806388798594 0.3385547345994312
0.5486475024576579 0.7134167995209908
0.6140944492831603 0.2814569918903734
0.630952166746363 0.3005275225695588
0.2385279433767943 0.7226818374491073
0.02943698186272251 0.1690243819840654
0.04275831023711451 0.2091978041311389
0.897413495166126 0.7228981706123521
0.714046723781769 0.5268932921628217
0.0745680200989747 0.9498909199209016
0.3473882615610134 0.8521598038142327
0.7152992704376677 0.3793860516462577
0.01148015384993348 0.2989683712483053
0.5290529625582309 0.5636346658954141
0.7789059744719998 0.4347426347728381
0.8713979791596523 0.8564235830885294
0.4437422050502035 0.5346257704428568
0.5877306573662948 0.4859610364358537
0.07040696976094614 0.7841485874681011
0.1578857662558684 0.08209758111055854
0.8518855739312563 0.203111928756913
0.7746568377338826 0.8479523925099731
0.2984447816525018 0.3621497836957798
0.2377524801949157 0.2058749519993696
0.5335691100649504 0.3555903295103128
0.7128721530969279 0.2306832544339189
0.2247387066707656 0.8850975798846379
0.3696222794884785 0.1019743414355195
0.8283609848282152 0.6299857593928226
0.5805832722981017 0.0860156762367459
0.09282918297313317 0.7217033246274188
0.756626104519972 0.2456226870670112
0.1812237328277307 0.1599382947768413
0.7053785061629905 0.4716403765085554
0.1055834151185278 0.3970983594531586
0.8656878980969043 0.7018741598700181
0.7549121176020391 0.626287605939723
0.3830180470739928 0.2244968156813465
0.7080137448882547 0.5658979429653612
0.6142096030304276 0.0292068051239478
0.09359757527441884 0.5990170995002259
0.2463276875279549 0.6349330355891175
0.8186010813682568 0.9901581576234927
0.9537737583661392 0.08239001729427155
0.6074643480546521 0.06792045385655301
0.4979992960357512 0.1828846180496344
0.9022005949682371 0.25500702541961
0.2065388981235573 0.3760839080657122
0.9548984083461073 0.3137671422424888
0.9043021022768326 0.9571919687500973
0.1216974651940398 0.9581695685606171
0.2021225997916374 0.6563861157202334
0.6214992870088745 0.4636751747640144
0.3613811756415016 0.3414233846685278
0.7703044760618317 0.3983506669277466
0.7410042601656693 0.3389715756952842
0.2774950653404545 0.07141584279583714
0.01779424804511075 0.0111188383473663
0.7917008419103306 0.18773758558543
0.2455974250979061 0.1882653473606641
0.8896908607421472 0.6671695537624289
0.897134870800732 0.008668257993342077
0.5020421156413811 0.2395360893353511
0.5315450195147648 0.4935295909391403
0.7521427719679753 0.9841606161454926
0.1672345005193897 0.3097125499794299
0.629117265623254 0.657006601675054
0.3487843561097764 0.05258915814562062
0.5973573128093018 0.6994207055324916
0.6867487474165358 0.05026122509283958
0.6779574898589191 0.1887479243601793
0.8092290295570301 0.8895539949859746
0.7852646396269607 0.7564356644007048
0.5290548156380014 0.4225559034118407
0.6909656041734348 0.8885337050600105
0.5979812327967288 0.5130994599277322
0.2046848581159139 0.6460700767619542
0.5532966547886079 0.5325578772883929
0.6053085330966843 0.2176937295335188
0.9973458706284989 0.3665789600895819
0.6190160694832333 0.980267153635233
0.01919212219699686 0.9030448845819733
0.2682721411661385 0.5635241236813747
0.713525967668603 0.498382719793404
0.2370598435440134 0.4060285401045556
0.6375181679509794 0.2359175403726176
0.6115709100714667 0.9971122549090415
0.1129737546440607 0.3794796787855735
0.3000469401107905 0.01305012551643978
0.760247715010092 0.0009049625072823959
0.3942821506449335 0.6564902982892925
0.08263395181130956 0.6350686179621744
0.1823903618429082 0.3334661781270095
0.241728523079725 0.05551399828262411
0.6367835722726121 0.9076040767652488
0.6407836004927224 0.1467178058666766
0.1910500197507162 0.9949100082275171
0.3191332232599229 0.05824785286201854
0.3531531864104555 0.06263623201465417
0.4037577543195615 0.5534794534846748
0.2050805717631603 0.6080980275597592
0.5730260888000129 0.1133689919946376
0.4775231510819084 0.4069042738167436
0.6803767730551009 0.8432958418430645
0.3464204336114905 0.009898230945482299
0.6913873161522024 0.4206183008095371
0.4307116900018497 0.9983480430457948
0.2264749089330189 0.602064985470755
0.1360458477997383 0.1917409281810026
0.6348802334512127 0.6039218600073712
0.8819494230970243 0.2868921356121307
0.8299687077560748 0.8933535492780798
0.1290536362716835 0.31723028938738
0.5902831799624116 0.09074667047670114
0.5036275285919859 0.02130916736059723
0.09138828307729931 0.5601566262438789
0.9771284622732146 0.9397662057084952
0.01995606110314298 0.8164529419672392
0.7510707011611668 0.410828817164632
0.1405193588983821 0.06027803129286707
0.06985893754739411 0.3454102435025582
0.1597505817728309 0.7220002941092644
0.7193068238260996 0.6616257257959194
0.8888017496530952 0.2295926879643344
0.8527832844617758 0.8285523803001199
0.07109966328555126 0.8841831465716468
0.3786287982269196 0.8900541421397059
0.9630286543071198 0.3683263699363666
0.596446799158821 0.5698411488068571
0.1688140514201838 0.08265569436850602
0.7872194982332467 0.7074067545686814
0.5977797961247164 0.6270712733331051
0.0017111491020271 0.9104206212612226
0.1769332112955911 0.8362145906045829
0.8920054002382383 0.9380113682769211
0.2177882876479956 0.9380079245144334
0.9084003751745622 0.2286886034732738
0.07932755631412777 0.4580034546554075
0.4945816431550719 0.5813842176863034
0.6894077939183325 0.1285416429039355
0.5524147655855889 0.6367646488965238
0.7610409679834452 0.8027289808701258
0.2904427701390257 0.6154769780481718
0.3186416880933662 0.5548772214291541
0.4179838095444892 0.8486794537738254
0.5692875720395322 0.4379779381834693
0.7640113073955992 0.5458034245094768
0.5186265190825079 0.166672140954573
0.59438675718579 0.1763210556454893
0.1573306189919872 0.4203370476903142
0.0009222607699975949 0.1454654312881701
0.4536190760539078 0.7518424145928163
0.2416102108738814 0.6170372479134338
0.1365595128626635 0.7052783549370019
0.5925327223559174 0.4678564781393361
0.7995856355560662 0.2357096885138294
0.7842867561936572 0.7371653248190799
0.453964320398987 0.1388766015887587
0.8017324596596459 0.09451313494898392
0.4718853216341604 0.6222610040351085
0.9431742243338792 0.02468999945976459
0.7376966842057299 0.4545861149094417
0.8396182957423378 0.518385441087985
0.3708598263108506 0.5873427759469448
0.9931611970288272 0.5248981955236872
0.7780124288564546 0.6103732587870327
0.9376583720637489 0.1310331954352026
0.01429330035648189 0.3927007029006202
0.4320850398760658 0.1190083632405631
0.3231569064124051 0.5830222081427386
0.7451103985977202 0.9570978561037519
0.6810310936932727 0.7806453420713436
0.1480274664466828 0.1746392354515332
0.3309674095224294 0.07808017061380239
0.4127684669622873 0.08791775414482786
0.2844775070837116 0.9453993288639334
0.3557538394253102 0.5622355236668629
0.4486312293713034 0.4804161662860988
0.04937405839871846 0.8527816258029836
0.5863286249511398 0.2751059899934119
0.2549238535519105 0.1940246727252307
0.4493782370125177 0.09687912008345115
0.8948307258202353 0.117911311709507
0.1688426695216539 0.05451757640719827
0.4890140392561808 0.7959516416045427
0.5008131774184692 0.1378601223606084
0.1136005000565404 0.7659080010278548
0.2512261167550051 0.6528882084776809
0.6546479612158634 0.07219292992537657
0.1250333043004394 0.58006757496744
0.25327050645992 0.3076968073049077
0.4234923046024935 0.3675644248136078
0.3270571247913736 0.3613109316484094
0.5114757816189404 0.904209852963376
0.4486124496965501 0.03009954910470584
0.7717198029061308 0.9744671141522739
0.04818302817743817 0.7301204074266114
0.3899653719183722 0.1877437035189045
0.6038673139005646 0.01405567386792318
0.7427056452853498 0.1084555842016831
0.9272324308124748 0.4640884263421587
0.6454169699125079 0.8806624569568615
0.5649761030247556 0.1408035472711562
0.6834143492710534 0.5029500970157523
0.4035684199872236 0.294059979212075
0.3118088922620212 0.4775070743948455
0.4166164894900925 0.4137020898697505
0.2795477599750164 0.8728017469930062
0.8070457549805995 0.9947691390219401
0.09923791694074603 0.354280783685149
0.05810219398620349 0.8082637470975984
0.8176331636183277 0.6234950765684413
0.6614816908450023 0.7401428840557649
0.2452658369085134 0.8677294217991834
0.8530887135164763 0.4335672809551096
0.9192040996271171 0.560655082424928
0.6104529681466142 0.8045653902740859
0.777796201842015 0.2007832531632466
0.7395410808767784 0.881578769284057
0.4645608619084076 0.7045679403461326
0.4238271585234538 0.3484206910534163
0.7990276993577534 0.6129885235540343
0.4103706006511336 0.4994141829437278
0.8593506906154295 0.3500974670204521
0.6502735477122853 0.9317542938826817
0.5638692709238415 0.6626508749049507
0.4858014394091949 0.3996603318661039
0.9911932564421536 0.7026326348068962
0.4210128786357903 0.09289592960990618
0.01256710662331131 0.2328938245877394
0.4443318418806572 0.133423509611055
0.7976288869190871 0.5897898675811458
0.2198440056286136 0.05655904132221274
0.1142204817324713 0.801640456517256
0.327150995409999 0.6306311415724224
0.04912852445737458 0.4202178040805051
0.05095669849384193 0.7837271272823373
0.000168411433768965 0.4506667785435374
0.4699906537372447 0.2967905527804807
0.07423182091051778 0.005903074299580739
0.9543045182317695 0.1884611741650601
0.2305367559408697 0.9215035068976488
0.8836668848994598 0.8719090782829063
0.8985449029443742 0.3640297213089072
0.1234329863786711 0.9863054112451821
0.4635450017201662 0.7357035975368968
0.8707700272813926 0.904820887531395
0.3055239316129134 0.7749913038512677
0.2391595162091836 0.08329380810331116
0.01216316212733887 0.4878477644773628
0.2063736872805316 0.1890725002643824
0.4394504676902226 0.6177482411514004
0.7407673934742023 0.7760641976049847
0.6998437340910559 0.08532061895850561
0.36702848902334 0.1204265141909374
0.2608299513829972 0.6895402793265036
0.4923562142063555 0.6413845627149615
0.1274251492337227 0.2556598199389624
0.3545445137324275 0.6220606238798913
0.6600077372786834 0.2617728163341648
0.1156974491128517 0.6610480697503125
0.9713636006921869 0.3839838349336177
0.640208731879417 0.6958254064678578
0.7742031764664246 0.1741716015926722
0.3328568358651114 0.862863096075131
0.2778872422847797 0.77621985176507
0.8739554362443491 0.8102744564217629
0.9609122665518873 0.5005461930916087
0.6446749232068993 0.9607855241968776
0.9346855388240266 0.3919462755117073
0.3734485407193382 0.9821740398264661
0.3729528130818476 0.0177484617307647
0.5890922720917284 0.7989687517639257
0.3948468436737238 0.4449096444668094
0.8870382161272391 0.9815795357617736
0.0506824927860012 0.5799260184613558
0.8509518989686216 0.1665456109831988
0.985806345593071 0.7709645618381707
0.2168467529139752 0.4741661754200966
0.03808563222137445 0.03668090650236433
0.07687973367748295 0.9689049736505728
0.6973548588053221 0.906202756038712
0.5192984086843728 0.6881703548222691
0.5010720335448963 0.6139808740733612
0.4985609332478881 0.7683375228087602
0.7051066346759196 0.3621104204537363
0.3070115980671076 0.03073533405834059
0.5260676266348353 0.4481618973654451
0.9151939791076232 0.08703892841560197
0.8285235852088749 0.285782844184512
0.7089152481997711 0.02083860175174024
0.3081528877780674 0.2832087057506277
0.3926596216628491 0.6862475105904484
0.6757694838710505 0.9840371014576934
0.7105948501494623 0.7463397080016703
0.5872848446003526 0.0480583037553451
0.5188402389003579 0.1372997607881299
0.4236506046761385 0.04311129027604742
0.3479958348003035 0.9885006107842964
0.5579944972986334 0.2091666206426666
0.7796974512467133 0.299730479807215
0.8372358681688022 0.6377402360864682
0.07239655633675567 0.05705307935877817
0.6413707057516643 0.4437527634578669
0.1052193527212596 0.9444612437603135
0.9142193887780821 0.3371111521540349
0.07015139669353433 0.5661312796839687
0.1274615718230657 0.8558823170135774
0.2243575316330017 0.3093925061653147
0.660742466410737 0.3637203081347148
0.3228872162158437 0.2380012212674885
0.8532944941815275 0.7466076030979604
0.8149709795601814 0.5604832329137179
0.498835037322046 0.6688437223225804
0.8995904979371819 0.9010265067797284
0.1414057509625052 0.4312778749052493
0.8529961105205958 0.6117642544091532
0.2590337725586644 0.7750521698070616
0.5871539240556315 0.9570470186205143
0.940019497938225 0.005218781937509715
0.6470293946088896 0.7638407803132865
0.8342050566337308 0.002788761846943054
0.945622135008501 0.9848746274906849
0.9132386587955903 0.05832665265410505
0.7785279491496399 0.7657996064155267
0.7254919582668323 0.8566860254842648
0.1855351690223824 0.9584077461300952
0.1943918219629014 0.3197917782735042
0.001505958189634813 0.5532021124438535
0.3008995967669998 0.6507487109873945
0.7339978019065695 0.9117419711882442
0.9680740785772411 0.1423311437651141
0.08157741294948108 0.6458795898755489
0.5096906325079432 0.6497289611640517
0.7101759267858969 0.8413655083041168
0.7547004725250145 0.093766119137218
0.425841639723784 0.01526474602935559
0.7264062000102103 0.8464903322505608
0.0543946002300208 0.2857101405750797
0.3741164568968588 0.3251450994271695
0.1888392815426824 0.7596727341050301
0.8354249768044493 0.6778013998967648
0.2050324996701187 0.6848918117750893
0.09825880409754316 0.7426931565105301
0.6546575486863927 0.9648688459896376
0.8044185287474753 0.536611322957567
0.4502347792667299 0.1075404293287194
0.4819475273835674 0.9592808914956624
0.6221361769470761 0.1583723958106085
0.1295200326026404 0.8906683985865939
0.2314508987444193 0.9684229410687368
0.05290113499956373 0.4286746082400318
0.1162449400320526 0.611994888354084
0.04165483430888573 0.1044511710525349
0.2282589290711257 0.6300813842817884
0.8086266337163026 0.01672090856130013
0.2551106844185417 0.6041066111826501
0.9502962654473933 0.002968460687914293
0.4657434765159345 0.4928746088897072
0.4918437679694541 0.5112672644911204
0.1039858061612216 0.1211735669525591
0.05421814564836656 0.3740180220457941
0.2493259867890107 0.1472380210699259
0.9952134388738927 0.7300591190971947
0.9012754981502408 0.4239133969616576
0.3143216701386489 0.7816597468673936
0.8333921226727953 0.4412292403145478
0.4432737296413153 0.04781423033247183
0.6485145875848363 0.7231474691710161
0.0929245725936146 0.6295322776388904
0.3820992296142319 0.8003156611578405
0.1244197837899956 0.2851498640155604
0.1889712278168645 0.6928255504010936
0.7765543879499134 0.7857353004180496
0.04406629292962327 0.7203772609565521
0.9731958129876205 0.1620111342352966
0.9862599394140015 0.1171068678723714
0.3401976279105875 0.7796701819133232
0.5315589249431599 0.2000193614777177
0.7578954172847767 0.07242407606348472
0.5958773067204083 0.03123700038462339
0.004491794917746891 0.6585114983935251
0.9559844941251374 0.805937009632875
0.5548951491257272 0.1798565911995851
0.7706510478376057 0.04718247907717476
0.6043968968721039 0.4227915016698329
0.9377773344783936 0.9771257604449411
0.1835105567248287 0.7778759113810033
0.6802897263654499 0.5724824864623124
0.2494651903276891 0.7688252668436555
0.6846932798241444 0.7583943145937231
0.5953231382833419 0.881270557259445
0.07616558640797551 0.1140329471119625
0.2146153181639351 0.2554065542457206
0.3535454440989481 0.3492031620985957
0.1194238945087699 0.1330789822416256
0.3516071187073754 0.3098960695434454
0.9675576411746931 0.7697223724259415
0.5932548892693591 0.144311803730772
0.1744269960465252 0.4278056255511348
0.3545682951386844 0.2272736567100789
0.6347837068463283 0.8793527248115068
0.06889285331323498 0.7055530172966097
0.765758889871523 0.6697105496034651
0.7513493904174715 0.3251701099321211
0.916822406110511 0.1719771087861129
0.1559146052020854 0.4012820919473308
0.9708289761943136 0.3171811674941344
0.5698127539743204 0.7641885885568653
0.6699991264139067 0.289847140963615
0.6897826060002654 0.538801262888001
0.2266626807159983 0.3429959352597089
0.7026054156043976 0.3497511793730842
0.328772669824779 0.8734026504385494
0.5645740997891785 0.1300446234169529
0.8192543769044098 0.800321022109211
0.1694967770089962 0.9439433319482323
0.2586643148493825 0.2483636133282476
0.6580308526666026 0.516533990592825
0.06854164393244694 0.4308708776514885
0.7461969922156568 0.5576651469561665
0.06954413788117937 0.1564381960609758
0.4003724156843594 0.05767443239582891
0.3761595137980891 0.9001712503132481
0.6199992445472077 0.3589801316960842
0.3721451258553338 0.08346448105105689
0.2619084173628546 0.2912081132895351
0.726237349198261 0.03428271235079981
0.8260468437444826 0.6403628039947916
0.2731875372532865 0.7431945988348782
0.4096569417827458 0.5811463268024034
0.4786114666917402 0.812539438897256
0.08576103399851112 0.2152574797393782
0.3222995917097786 0.8338302029465716
0.6024083828295046 0.5029868125432918
0.9732615028977269 0.8400834090992069
0.2973352456972852 0.8619757175270117
0.7686457877477878 0.3698985879588504
0.09326332207359515 0.2647005268559429
0.2382410370669467 0.1719159078999828
0.3132049791642406 0.9525777266612485
0.380991752816306 0.5125218390316933
0.3654929946738962 0.1388886130299815
0.028304354843262 0.6455104103034195
0.09217493999171437 0.3721867949611846
0.2649141456301323 0.2102721471559161
0.7806698221462707 0.9797641173827919
0.967512830170097 0.9425267149259409
0.2327782685411805 0.07441433613429593
0.9237401325539392 0.2619237407012323
0.8330085155608845 0.9532866311619468
0.866791125222981 0.5856573238911167
0.6924583135967759 0.6078311607968678
0.3440173101228542 0.8793023578933794
0.3109113556526186 0.7150078947057089
0.5666155597498449 0.4775801672195125
0.5090033738325633 0.1834454765218675
0.4350627322454851 0.1590828067280374
0.3925387263439463 0.8187682278297548
0.5747722251958054 0.1562144710150307
0.7018404607509527 0.8342553794495495
0.6433600368230269 0.3155145371972367
0.09195708532360547 0.8876273387565834
0.1939098887570693 0.06858028097635868
0.528356787118238 0.9794053693409071
0.6014106869920901 0.3696368871112803
0.7797762566733745 0.1138551250071361
0.9971861271844799 0.2694198976596111
0.1475314791633971 0.3184633473832721
0.3665209065567562 0.6990258763995829
0.234175559348594 0.8323867249656259
0.1031497676963554 0.7633402389506554
0.5160761383220928 0.2786828123467695
0.1364040470452721 0.0504616389963894
0.8207060095279817 0.7894495281826801
0.4166203967984068 0.7413523478670641
0.8258691734940612 0.6074651354911097
0.6434728275135423 0.5277355537550431
0.4543574270172435 0.1498574959367343
0.9193413633331151 0.1342557915567483
0.6535242452190294 0.3424848711553177
0.3081517275453115 0.5940418893288427
0.5347653248956534 0.02789015035707702
0.5203891169135415 0.7820397650833978
0.674097337662951 0.6097044774084005
0.2697267612935573 0.2745498747642288
0.8075188288571061 0.4207843869743334
0.7649681476704402 0.5355347572356698
0.416729306420671 0.2710239051389631
0.860406236837324 0.4509458843776317
0.4869639995594455 0.5887832376758154
0.876226316584323 0.3935847585807601
0.5076282166104903 0.8054062744093737
0.2548937846064858 0.07339769835927491
0.7953049885481859 0.2065533866633574
0.07830156507137875 0.3001622782920043
0.1905726633414206 0.4358736519608986
0.2702375034189525 0.4334362977679762
0.9138534026714452 0.7335354543857069
0.07731137077879825 0.3972837335561701
0.2542283465339091 0.7381035592544463
0.7154345333636443 0.9091558503302353
0.712056649058761 0.4020262921945098
0.06889856877206003 0.1064609585646894
0.4593302412032481 0.6393539476728313
0.5888356740391065 0.4461866237685922
0.3399427092582442 0.6774415784804746
0.5272361203059421 0.6110180557844894
0.2090790583138513 0.8038943243137734
0.4549620941336933 0.5539059171201494
0.1952025477412629 0.9581701034654481
0.6366238731679105 0.7965979753820166
0.7319062955940082 0.6416269699957881
0.7167041335198101 0.2590392962686782
0.2883642250293488 0.8987856870182198
0.683480132508264 0.470780642319404
0.4838988793043823 0.06190857475779869
0.7995128871412583 0.4032109186420837
0.1448959237875804 0.2123005539527681
0.6263731792311897 0.9048885572710974
0.125906497335827 0.5409677919857001
0.83777126129048 0.3015501827370662
0.2885806213158978 0.4558455756867552
0.6678978119659799 0.7027333729585247
0.9703722514768162 0.0902034490034012
0.5751171889861306 0.7841638833563596
0.3131995583992315 0.2331574599409617
0.8214429627253905 0.7248767265697451
0.2729928678760503 0.9089319291793461
0.9157162792922553 0.5889715426032448
0.2890679612077816 0.02819005351914866
0.2187607394386973 0.1710254007344588
0.3551866136671625 0.04456245752401608
0.6412928045397076 0.5091288179597402
0.9322584696291775 0.6449679369979625
0.4544624765958159 0.6887678499034229
0.7147603658120137 0.04903681928421871
0.7402580407896504 0.407725338124494
0.3242817039784857 0.3511272790863088
0.4527484414902618 0.1282023168282088
0.4162245557039804 0.7954933664938717
0.6279929419991095 0.841568522066337
0.04395917162115821 0.6669526034442798
0.8156700424380684 0.05711400409073315
0.3363031798022307 0.06960185765395464
0.1401575470335956 0.9597361955192939
0.4717581073494975 0.1722725087882527
0.5181134296931716 0.800871574414787
0.425372666511318 0.778474185951277
0.9274440622033888 0.01620662083206715
0.5177622295185788 0.2481797692331776
0.8641219809676778 0.9501901756445147
0.8851218482899706 0.7246378504042716
0.7505431369907651 0.6543585514000727
0.6702456343655961 0.5686379273045693
0.3472379089235283 0.4456177027524439
0.4592458498600654 0.4646700524161115
0.5156408107423778 0.2100081850921621
0.1930326536320841 0.8741799462387234
0.7013900094071125 0.7182844299068688
0.616114679466808 0.9003761013600331
0.5095715182037082 0.7363571531345557
0.0112930503577811 0.7398426023677236
0.4084140016625469 0.8957754427585378
0.3131055684056485 0.07929300088231474
0.4619185793269405 0.5363655864091731
0.7124872409858213 0.930228340306305
0.3297628309157388 0.6519050724126303
0.06728379326908264 0.8173144965291189
0.6672664759003636 0.4315676317774507
0.06428393933861412 0.3553302973610116
0.2557361680731398 0.1727005342721741
0.8443214572371552 0.8761983222260671
0.1804600068286477 0.05261146330028681
0.05097915673593863 0.2289262727836301
0.2702494610859155 0.02929270344998757
0.1368344864338737 0.3341263562259432
0.3143233205573257 0.7045976607037253
0.9425888035178499 0.7523919059645675
0.0008358314541626026 0.2981672625795911
0.5748078818420668 0.1993781799201943
0.2045652649002795 0.1143608727047948
0.1062052809223645 0.0274730035341639
0.453415147794401 0.3304886534127668
0.7928636330142502 0.6778931564767041
0.2370723065248286 0.5991788018533755
0.1801976113373167 0.4366177143630415
0.9307771260040691 0.8169376734722472
0.8283006421953282 0.09485166264940038
0.452459079582921 0.8062058906541927
0.8010410390462854 0.3010567154932581
0.9980067664379771 0.3889352220458988
0.7026903665475264 0.6714659834162076
0.6592762140224722 0.6305130769795863
0.9139902235408826 0.2918023120418743
0.9464423633800896 0.1964934636187587
0.9019374601148714 0.3084067795422512
0.5757328272067052 0.6759724415778852
0.1601482425111334 0.373904157805158
0.2905688941983395 0.7498994566471712
0.464757135705623 0.5037902852582224
0.5176021377930745 0.3312678149991883
0.1787398383208994 0.5957297659522495
0.09715818360778004 0.6671317904867644
0.8692425564146596 0.3044493208460581
0.4432886539961286 0.4320593596902441
0.03948380730346496 0.8080444337894592
0.2801847929651873 0.6174446056185392
0.2751731464895551 0.7053653790468349
0.3784904508499292 0.7115194944737682
0.1135510263156793 0.7276603289997958
0.3436019782384158 0.09043403304343864
0.9652685237302927 0.8123681821913695
0.2483821628446203 0.3666387400549178
0.05036806918995104 0.881400467587191
0.3820663471582311 0.9261612967742743
0.5470468466400781 0.5408965664251645
0.3295750993386557 0.6812211735513085
0.7141397622792554 0.1559708667659209
0.5108502034214689 0.2196672554017645
0.9870365573156794 0.2675094724228123
0.1788127334585513 0.08071388595590266
0.2779382661539201 0.5012633483383192
0.8761165101833764 0.7036428961879769
0.5328943739448732 0.6493113423656972
0.2759069623358663 0.4731140221866685
0.1782916554160118 0.02971614046541245
0.7968350349942993 0.5295124102972776
0.3498125898885465 0.2784665624494159
0.7307329890565065 0.8737721288670252
0.6995458543560013 0.6994693952421105
0.9336914122983113 0.8972537974006343
0.1081271646026353 0.7069805428172262
0.2898831266203696 0.720907700389802
0.5802007630664434 0.3480085208850298
0.1657938645939417 0.6473336974089631
0.9087523121803629 0.2482420262769234
0.7944002196575883 0.13493506235415
0.3628913473365712 0.1932771454491119
0.1358598959986791 0.8715195180827842
0.04420000982645735 0.9864805454001101
0.02930867110197595 0.5376966155597671
0.9646364315061986 0.5194576192016438
0.6604769665369806 0.3515093085852916
0.2016529097773049 0.9975507604231318
0.0406019259989019 0.7970906322981102
0.6434653350643275 0.8242688224522068
0.6589597261848359 0.3744885021398908
0.3460148133293802 0.7720106757535689
0.03797908820628181 0.1725767501534201
0.8015587720387675 0.1061895792862489
0.6512907596758768 0.5617186059826361
0.7956213787884118 0.8284494965768626
0.4219485624875878 0.6241797206106631
0.1783949611641111 0.1966021040786291
0.6273502698511306 0.7556565832401689
0.2039091802980526 0.7049989872759714
0.1240072762653609 0.8052542557825608
0.5807984383052882 0.4530656400554111
0.9364258751765124 0.596180012237146
0.5087006330907603 0.5340347638570381
0.7240667314938998 0.1559511011847351
0.63011276082699 0.3748496198822719
0.6315848938860552 0.8052348083382823
0.6983982514810742 0.5587362279969502
0.9217132606447836 0.6711125680227256
0.6922079432769647 0.971197775140504
0.9840854624015288 0.5613660594849686
0.03576291740037852 0.8693758602650123
0.06275864521886154 0.005352647224737426
0.8411940421535224 0.1352211240018081
0.5600752240785259 0.495296790481119
0.8508494136012158 0.9961883489389312
0.2592018828620105 0.2592577486479054
0.01302952163996438 0.4134087927855488
0.1615164913187386 0.2048419359798197
0.2549085239298784 0.3466320854546507
0.3924361977079502 0.3487008699044236
0.0006261659053544427 0.2024936298283869
0.5421453643352001 0.07802754568718698
0.5892713001771557 0.2278253169143954
0.1632648120453814 0.7714250707047277
0.390886778510587 0.5084023868477461
0.7548983023478795 0.53007776441143
0.5923836111859013 0.6546868668845619
0.2120750771215926 0.7115311978065976
0.9245422743452343 0.9900116921006356
0.6002029122008087 0.227214549703896
0.3669492646739732 0.807349067052672
0.6216863516981357 0.8053244675084177
0.3225253598343729 0.4162738628703089
0.4724406657655001 0.9781921353812443
0.3756696169633895 0.04540528454985915
0.810863701515492 0.2530202156672041
0.2639792804426759 0.5458726959905291
0.01006785814254469 0.2516327773757295
0.4908111368322864 0.138246973019741
0.7276001422587924 0.3783850460071999
0.9338708101583518 0.5304372755955541
0.1836709169698503 0.4082323688361348
0.4694133225916519 0.4148181561790572
0.9744407889522964 0.7104776410717032
0.313476655177183 0.1428282943636831
0.8503215513611853 0.5911798658317802
0.9515022235038793 0.3236260936122081
0.9649556614556893 0.2828151815331216
0.1873725834016189 0.2156198748483642
0.2946758471130532 0.974411038619602
0.5700577375817557 0.07067256119515773
0.5523147232536176 0.5922030217817729
0.5224610032182346 0.2378697363142776
0.499258724400924 0.1568960278460127
0.9852732217358273 0.6265497637023814
0.1713466432510527 0.03643287437838379
0.1546114509052976 0.9114817187312795
0.2422114784477663 0.4863730023793915
0.6214221299021719 0.2263708219178889
0.09074161984966832 0.1587833613619982
0.437559316033506 0.06971316141592446
0.4274036469107417 0.5870724698172498
0.8871029175001344 0.1253978103911351
0.6298260681723069 0.3269017125067965
0.203247460355031 0.3869358529231591
0.7072557996629798 0.1716624042416784
0.3363916886253709 0.1830367069664611
0.6935549739698045 0.3996383508089276
0.2715004292753092 0.5536240973831618
0.116105030628774 0.005998126897959198
0.336100452115181 0.6242424115394983
0.7310514596340387 0.3076922991859466
0.1530538431113104 0.1183550838704203
0.06617686692873501 0.4125254962646916
0.6124432151364859 0.6899033190366416
0.9321877416881225 0.8573360845712039
0.8356238220607169 0.8559940858400626
0.757339388560868 0.7294016056634752
0.9345500160010508 0.4545809132383304
0.6615932318452417 0.4233395227580362
0.7115590634246546 0.07062656357268216
0.4339861554715511 0.2354374012165255
0.5788832999231385 0.8941826742593584
0.08291804445878344 0.7584361152228415
0.3287102679252114 0.9034216845809472
0.3338510328256978 0.04427058565370047
0.3146557379412324 0.2659762341021318
0.8811756586092768 0.6088065037192023
0.2465060050280601 0.567907838335886
0.1054331419661463 0.6967672626500414
0.5087402254585836 0.7647753574155152
0.3940081700704858 0.9618181967897227
0.2025033079740806 0.4880226602253924
0.7631506807854171 0.5988082924337529
0.7038301561462507 0.7373232181396104
0.7626793714774484 0.8591798946822992
0.8229843651994955 0.9020629115205302
0.5964647819502736 0.04197102647704892
0.430402374135501 0.4790788792470954
0.6635410610931193 0.07930466152029035
0.09659165798374329 0.2169337949356169
0.3430447224589951 0.3850078998372408
0.07063749429839512 0.9029038266530511
0.182419961042192 0.01058541525317976
0.09429695045181627 0.5114562860425301
0.7887709207002945 0.9956830816020115
0.2380178143062211 0.5315819610182912
0.8153516215524758 0.5801074158875043
0.92107980944362 0.2722874813671153
0.1507875008139248 0.4765042215516231
0.3221785878011274 0.3789353365605473
0.4991309038886237 0.6884748619548113
0.3598315013888085 0.8903336427235947
0.8641593105114219 0.5295846890334094
0.3370647234835675 0.6348364700262196
0.2158478833702549 0.4128865092812264
0.9967491687306993 0.4003821836459024
0.2294078858289245 0.7318097195395427
0.61610803936697 0.9591220698176262
0.3502301172294764 0.7537373097014392
0.5268810208858599 0.03549910389184747
0.2350333074000562 0.4155155363407134
0.4354941534802289 0.415503441985507
0.4560325615875181 0.3508557906751189
0.172701750179045 0.07177975723530673
0.1662060678536095 0.2340068104838982
0.9166818881108324 0.1240185892722832
0.6019272100774538 0.1277064802895574
0.2998110172634522 0.5538017670060084
0.2469944278355605 0.9319794958379121
0.09198448369804267 0.2066993858699297
0.4268862015421616 0.4084860331821586
0.680911380606489 0.8339803312941767
0.1839641691282101 0.6516970130533681
0.193654843417581 0.7419231620043807
0.8645573701338883 0.06584783418608939
0.1806210497488084 0.2848747788955966
0.1909169831525565 0.1789530630879145
0.7140493748398763 0.9899694832980385
0.7538683005043371 0.8407406505708751
0.3704627780454394 0.1486492077124595
0.925509239453274 0.03285473558536926
0.6854325059335 0.1937742300071466
0.3637494059927377 0.3526217059906877
0.4542291580813893 0.5196625292186416
0.07156724237317609 0.3645905815871713
0.7641389954215787 0.3100178873554101
0.6591725887712651 0.1353303092212904
0.8465895059284188 0.4865268579817659
0.760872592833535 0.571055883433304
0.0637264732002957 0.05038323717536865
0.7868738014321857 0.3762290819135965
0.4648623479398923 0.950473251513443
0.9262347087736986 0.592742139227968
0.7295811054324171 0.6599022905937063
0.8913932608526777 0.05560570601903013
0.4169811586064557 0.02248557386793737
0.7090765935093466 0.2913534275346506
0.1482707404359591 0.004342846330605353
0.9838050515441502 0.4415335707686139
0.207364962272249 0.4702767339790514
0.3337896405571275 0.6028255856598341
0.7572383820952668 0.0219098525914815
0.1593295334788948 0.4567444413891316
0.6024110370292591 0.8549024270774755
0.8237208001533157 0.1698990832882991
0.1618280726413296 0.8421509095865618
0.2198061907287807 0.1037788221685035
0.1052295504890885 0.8145008693668235
0.2277421389906346 0.4400630790450044
0.8546470580216319 0.1476928226001302
0.493410774510941 0.8772008332321939
0.8963212568939194 0.6312093414108012
0.5374303783211212 0.1478128994919908
0.1284356580256756 0.03112007012122925
0.006516011490115305 0.3657262594589922
0.5127590926290905 0.3492331670444969
0.1047144411845525 0.5082013766960369
0.2311245062493068 0.6197911166442075
0.5798034149754457 0.7608381912789893
0.3478673787332862 0.09943099649988953
0.2367985818228384 0.7037542425070719
0.88153110085951 0.4322486973500612
0.1036928547151815 0.04610318019147605
0.02187230172437324 0.9304133369064933
0.3468129523440185 0.6391617949566494
0.7341872238308009 0.9715947230613881
0.2220537676321666 0.2712642787618681
0.1625754828925379 0.7325010961204386
0.6261958298364805 0.5196936531023533
0.1134011146629548 0.1418536096855118
0.4594062355129403 0.8234146193920652
0.8945200935443327 0.3847274434384375
0.4465987051715493 0.8501557877255006
0.6684428014538171 0.4515523033866881
0.9648106735094794 0.09952909341351482
0.6304097711784216 0.9249665447767794
0.09133878715249293 0.6404599577734963
0.409194111904726 0.5927388198820589
0.3390857249991697 0.871230190704256
0.8125718992811312 0.3375387243038371
0.8072873932666048 0.9084340056459655
0.3097646408878541 0.8955993982936428
0.5829606237825183 0.9261804107834771
0.4620396587333241 0.7899702630168484
0.3643381074419307 0.2568387686993202
0.2133516651291952 0.4903168380992292
0.8176541814619039 0.810832099288667
0.8908088447769827 0.881021560701159
0.5079209497106583 0.9312805830392614
0.1672016474350437 0.7145989006379926
0.04773039411203993 0.07274616127677473
0.6206108723229413 0.7161385799631409
0.02821296649565096 0.3835960928556332
0.09553160005726161 0.3936301553830774
0.09161919811327469 0.9969034226361566
0.8274870713483011 0.3483775842762986
0.1658976953612358 0.7821539896638054
0.06058807897738917 0.6115208058474232
0.7379483043989264 0.5632740114028119
0.5913377658205536 0.9884385708780535
0.8144620044409927 0.8534956231773921
0.3691488976675023 0.2126561158077721
0.7333256795302932 0.9820309148862176
0.2663082899230121 0.6687399500286128
0.5097377430326339 0.1430585827825203
0.6250277347238472 0.7068154129735569
0.3650428264778894 0.6366399827346974
0.9141669568083122 0.8207132250469462
0.3210133414708457 0.1591751969175314
0.6350334726774609 0.5483962306642588
0.9095540914490033 0.7703655071894633
0.4078608385271422 0.5210116052567387
0.4252188864156963 0.1633470084426399
0.542566009274222 0.5081508760335107
0.1931480520928749 0.1250275658870052
0.35072591758893 0.9594944640927429
0.6859896907092955 0.5217734405131467
0.5493082073696298 0.8926599431509535
0.05498564321836948 0.2388490403753981
0.4740125082604423 0.3468529376370678
0.8738528707352061 0.02769180093421399
0.07105223435917032 0.3274893051932217
0.4902368535684566 0.7630368675871122
0.706970996718384 0.6624553697122709
0.8472976682086139 0.9856261805844519
0.03621197152645548 0.5062361367051088
0.3304084638944163 0.7196070228858142
0.1760840547420527 0.6058932656849112
0.9666923182324525 0.2178534570220304
0.1419015339078974 0.7262633671361005
0.8162655995714942 0.4275335583603478
0.3197823247019693 0.8450592881492116
0.2862868848778596 0.5174489250471696
0.6607208358080501 0.8399428393625583
0.4121187320758344 0.4776407974345974
0.4283421416274436 0.1861473440664113
0.02849534518793405 0.07887472573031666
0.0109233808733727 0.9296983173513302
0.106793452034072 0.009501193419581742
0.7205424707604927 0.6787353153142004
0.3407105592098514 0.4772389789758119
0.9722349877201036 0.2914290984025503
0.6616050167898851 0.6201230773993238
0.8954997709917522 0.9485319003728139
0.4029762976700511 0.6868563720710579
0.07477232941720748 0.9308043452756816
0.1304989906124243 0.08732738813218389
0.7148225791411806 0.8214732081918057
0.2873359578600756 0.4272272727469259
0.7909410487413857 0.5207368726356556
0.6125030022940553 0.1537252954488987
0.9679239054041204 0.6042083858262987
0.553698645449206 0.1037832794995522
0.5270320149655637 0.2955136819450082
0.332680273598542 0.3820918707905867
0.7465589684626751 0.4283161996228084
0.4269095687688207 0.6839616607129811
0.6841290220200005 0.2316452705467108
0.545040012213476 0.2382994500938474
0.5752950417179422 0.7018377917945111
0.6310443976197362 0.4256302444773623
0.1707260949159137 0.93384137888338
0.7127635364983669 0.4423909338356104
0.3328655184855436 0.2647956673122119
0.9542307469234835 0.5914392559162894
0.842452088533677 0.3585562446616916
0.07637407230554047 0.07518147543411066
0.9314487032240975 0.4924577265481337
0.4763694392583761 0.4774069328947361
0.7259374197961733 0.1672587193927836
0.7416994492747069 0.3687758384945771
0.4260453429114355 0.7148064561279479
0.2129230735834835 0.6152723030445738
0.3771950990753491 0.4335716056813029
0.4758413301872179 0.8455623872592892
0.1162286477074304 0.0754557960977746
0.840397471850194 0.7820951409429104
0.4552815724395627 0.2682105257419648
0.8811105036325469 0.9726335342608019
0.469058915624438 0.1064151455886947
0.98741825138733 0.9473506407876737
0.0954800310513515 0.8705056014261576
0.6305036619501355 0.4437186173091587
0.02248824613936288 0.3182897849758904
0.8539256732261283 0.8088636026443408
0.6545285270480784 0.2442055316344306
0.266230313351318 0.1458826342071781
0.2364572407987972 0.9781040859525238
0.8475739188745574 0.1561776185969609
0.1502822381308147 0.6319725739730429
0.1341692227333917 0.09722498715955354
0.3251183206855295 0.7291868862765279
0.194308446230369 0.6489689585079693
0.3680192604415109 0.8961819684352516
0.07788296060849 0.7373104751645417
0.672117647702848 0.5900310843390871
0.2447005363329814 0.9999983108802835
0.5354330888912514 0.5251792888219534
0.5074482726547067 0.7954711236422869
0.9945237433833736 0.5624375736614333
0.3199620451875656 0.6833200983414585
0.1175798391807244 0.5723713955895317
0.8373857608320294 0.7353235594582656
0.2461194791925695 0.199624300702541
0.3397995970851287 0.7115429683640265
0.3503344238731891 0.2445913689349382
0.6639062220200057 0.3406524882769344
0.9358065323912855 0.4379923186155064
0.3444605292495768 0.1178685435477656
0.7768641505404076 0.1353696162520105
0.7808387597996845 0.5207071557638818
0.1867222763401161 0.6807614398109781
0.4201627370590098 0.2816492974088971
0.03316079149172845 0.9133471179883884
0.6803052199869262 0.2878087978747245
0.9391741819153546 0.5670795822090822
0.6613378416251585 0.4882277511276266
0.5529662388194937 0.451582709901913
0.4241245777507728 0.4304732716099785
0.314180211696939 0.08956783977861792
0.3837943735258915 0.4915202657656101
0.2596619852174897 0.2700145252010764
0.1113084675885153 0.6325783322501798
0.05751116673056558 0.1734928480686644
0.8988641459287992 0.523238501177595
0.3544681214336367 0.02615246800659546
0.981279422275862 0.08964964153164785
0.6861561975445266 0.1096455519498142
0.1784705012412965 0.7566811891006764
0.8558840386960026 0.7585183376764325
0.4470464687791572 0.8947186587906578
0.5099581662486155 0.885772049856196
0.9859975477632036 0.1916590720921257
0.05631317111186345 0.2982143575867608
0.2964493253350276 0.5020622166658588
0.9617261525668805 0.5838329573326663
0.1978947867518315 0.7241944913431803
0.8103425418090231 0.02770435449344949
0.28328888070396 0.3352924326719496
0.08006430159762674 0.1574726945613947
0.5681540834783564 0.01779794339152474
0.6734072051956962 0.4090336046976643
0.1315786380970257 0.6845822030424575
0.4451078273253758 0.3115693710214219
0.2457868764075085 0.8467941292642021
0.4732234936149636 0.7302196757130484
0.0114247403372391 0.5840805459307631
0.6510835015743436 0.04637908103555442
0.7626200725622827 0.3912579666796864
0.2569365848535375 0.8318634408080242
0.8285986381161529 0.2314756010920942
0.9028552731461817 0.9392526683783504
0.3655865686465067 0.2948560842007167
0.740645487152726 0.1190897617588106
0.7343605122310237 0.6876496901899737
0.4901835488663491 0.1500370850092494
0.8767328667505943 0.7634003782750449
0.5045365940702564 0.2778846328535673
0.3270333786536199 0.3237922053830535
0.03111815830605975 0.9990572025354014
0.903358327797152 0.99827499463757
0.5722718574482518 0.9902996510139013
0.3471741100433271 0.9991220669295755
0.07236148549524173 0.4502244441068826
0.8925412878581777 0.6490343263630225
0.9821798568194883 0.8244696994231822
0.6128354665587716 0.1643858431734325
0.3743425157958328 0.06467671201659565
0.02651963698199657 0.6356349306103114
0.8143255525099585 0.6586510033235492
0.4339098331826883 0.007481811933830239
0.5763030981304945 0.5163498958206694
0.03794546014510047 0.7492168426015688
0.5256569899672348 0.8576819452059522
0.8346204081518492 0.3196626033222993
0.3870648455753367 0.375811139607599
0.7474783840477019 0.6648339103658609
0.4808205550076501 0.4350107668603667
0.2408030242555491 0.1019751757433544
0.2222646712274794 0.9031801530030965
0.05554800526884975 0.1469404117272507
0.5936364834134155 0.3317721608597279
0.1983424949803143 0.2167883174986542
0.1859682253343202 0.78872772738585
0.8397762080947484 0.3877758029345053
0.04202764671754119 0.5618513571457556
0.8334012942397293 0.3390607559568409
0.2271974143715676 0.7221330343447268
0.2501135828466206 0.9138396042826097
0.3057712759800759 0.04243308844475344
0.6136671670461993 0.6347246338051936
0.7087912884425146 0.891398285777218
0.8179146517773672 0.9672432649799874
0.4079081342198803 0.8108242189565426
0.5474932325222334 0.2788728308356104
0.4098949010687087 0.8280841993753048
0.9185477828949328 0.01127524133946523
0.0656352958040531 0.9683840470510479
0.3698227577982605 0.1669343963307304
0.6058529660795041 0.6069730088358583
0.7461618639368285 0.9468003618752082
0.7765831822838829 0.7078910338119249
0.7963475066006028 0.3090245917415723
0.06409010330924861 0.9303274949022275
0.7206720116311094 0.007014492607936798
0.08137278353727689 0.205190478371113
0.6777014593966892 0.4605420247732232
0.6155438988677782 0.7881770062174345
0.5356621842690551 0.4644626393748977
0.1307682762292674 0.520153086890098
0.7044055201826589 0.1997242779593749
0.04651178875712857 0.5985452826499883
0.5525341533625491 0.9657526123897687
0.07500015221696797 0.213692304184618
0.1479860683482148 0.2623944030216328
0.9967042678780658 0.1924542180332049
0.5201262865450161 0.2677819192913816
0.4856922229431916 0.9317545023571447
0.03307712492020681 0.3367422410030793
0.8987858296437793 0.4453897992314867
0.1273031410376009 0.9032494088492472
0.9719137978188314 0.3731622637355725
0.5261200584394254 0.1909608506025799
0.7022301564248414 0.7657476343250823
0.5550684057410065 0.1251953902117207
0.9181546840083592 0.5990666620306393
0.4675829262576749 0.9877870774850275
0.7214007547989193 0.8138597715538181
0.6612894886467814 0.01935058209695757
0.3886088531594089 0.4067278305035901
0.3404722935693533 0.427264713003124
0.607056935483218 0.2550309600405108
0.503106223056318 0.6787154437820667
0.234722369542132 0.09302599581527247
0.9337000606036158 0.258811593892011
0.8200321420823176 0.395765236460013
0.8069302025205773 0.005973396323112818
0.9918387063049229 0.05252789915074389
0.3227378518800836 0.1376355495603292
0.1186558252417086 0.2247051168447352
0.5471759290163374 0.172984557529447
0.5486294574626146 0.5713564732112593
0.4176718179837297 0.5164481150631202
0.5136482817874827 0.1744443847940536
0.6213475568851204 0.137154772368953
0.3197815019530169 0.9808187062114889
0.2780482701439239 0.9536713838727119
0.2806785701809452 0.4065228394455691
0.522738541665592 0.7250496649875121
0.5948763224894438 0.7466354169679428
0.1912723522972582 0.7701099851022465
0.8783734400103661 0.5592484878314106
0.7919318997694247 0.9315339133414593
0.6463064693638128 0.5461678024474383
0.1151550733552006 0.8203611777852778
0.5576689904766765 0.4230719041230074
0.2260090177928397 0.7038097580504715
0.5693875530471334 0.8898722051543237
0.3895231144671164 0.2447614858794199
0.1743925557944153 0.01805159614552755
0.8832137326692832 0.6190566350683151
0.8311714962110355 0.8459481580861967
0.1519320041150863 0.6901526281176438
0.3896604733831271 0.5906910241756509
0.1138628704798322 0.4249974898332089
0.9752552731531273 0.5173490888532301
0.5043064562284726 0.7172210184029534
0.556261624002373 0.1683902820578741
0.1797925458184271 0.8482335427579175
0.6811704921656578 0.9550119872304755
0.2079936642034746 0.170687682110702
0.1167587725609314 0.8403131979114945
0.3309325600059379 0.8051677865571355
0.8108490920642892 0.7435315452058996
0.8224872039097219 0.946795006600638
0.01872843891270383 0.5395259700943673
0.4875161721827507 0.2499144465708451
0.4630081937140971 0.7464933747212498
0.977083619992956 0.7647253028849775
0.02187125051538437 0.9480179043959633
0.1441575028082833 0.6975677066486148
0.8403275676422695 0.6877800700411205
0.1047333569286983 0.5469442860754341
0.06796119112918936 0.5380174593952406
0.8629901131504276 0.429672834992045
0.964737419997698 0.9034861828838605
0.327416125758889 0.008500273825038469
0.3370002827642697 0.4491188334439972
0.5977735660630136 0.06328773874299559
0.5309173804730276 0.5738483308138133
0.02759131305217275 0.421519424289766
0.5800779901129512 0.6305456897280484
0.2921547139757535 0.006711659557906383
0.6103007003554959 0.1110984269456678
0.2375238151695737 0.3416807684473724
0.822078946313148 0.4559368288480835
0.1448707195570023 0.1458683825189821
0.003826020561600193 0.02286126700781914
0.2864076403891203 0.6639215184030693
0.3520018202018885 0.600818944607924
0.05930446342101847 0.4351197284539781
0.6958656097504315 0.9169436831636565
0.8996865480290706 0.2444561879726821
0.809752507182287 0.3995202590733599
0.1226715594261344 0.372255206178972
0.4182033840032942 0.3200547542376331
0.5941935900267338 0.8378171303780719
0.5857895953273569 0.5720452046999744
0.5373097159036617 0.415624866579528
0.6006380540249462 0.1062744827687774
0.04515998646009687 0.6258473079601113
0.3533845061783628 0.387951227895332
0.9786650729361147 0.4515810744729891
0.4715120822624814 0.7738419128468806
0.389530827541323 0.7914560654060533
0.6202205940783657 0.4011028149031801
0.1359886122325484 0.3450327544256814
0.4374479099582108 0.4059172455175366
0.8519313580224313 0.867474634913624
0.9154702302390194 0.3797965673183711
0.05413014434959188 0.6829271027835377
0.4448320400125007 0.1548747162237072
0.8602462337207385 0.7698524922741184
0.1967150774209221 0.8450010117930444
0.1859416666464568 0.8897717211002599
0.6111598476463366 0.7684109743212914
0.453199357684595 0.1711543894818415
0.7494005769511163 0.1459150112122564
0.9870282316271175 0.08017068335484627
0.5468880622693629 0.6956586043627733
0.1539128764823543 0.8375964958482581
0.9950088705070946 0.777038493766059
0.4902084536972138 0.005876480629381641
0.02765006325767856 0.9573077234249795
0.4139766456910142 0.001033416390419203
0.03972182751638346 0.4963529693659575
0.707531390439642 0.2630237093090807
0.3121836206389452 0.4138083912540845
0.2820166161137155 0.6457578516344459
0.8781640999143889 0.09470630862400903
0.2573276784238029 0.04594155457121383
0.5693550032606578 0.8560678659074625
0.2632827334000995 0.8109877758382493
0.1297347287836063 0.4801841394019453
0.8913535662649987 0.7757956090287056
0.8638506704977167 0.8094990325689937
0.5219468588845654 0.4883882856080003
0.4634151224233925 0.1553865085862791
0.4054541424369035 0.6021437757980472
0.6534570682632409 0.9012913894211703
0.9461978892758458 0.65666626568071
0.2002189838862146 0.03153908652233452
0.523375224325295 0.4672446919895677
0.4897036638700094 0.9046392453649438
0.6274600686668992 0.7250059872798326
0.3349662806810625 0.9442595528936556
0.9529731907941411 0.6197454550614397
0.09155074765204756 0.4836397827083359
0.895789010601981 0.9194601182984048
0.220596338251401 0.3921313115129181
0.6884912678165694 0.2125222818418897
0.05591926372536322 0.08044936356668687
0.2066401686344589 0.4064810979959055
0.6192144193227281 0.105199508268045
0.4561451817801602 0.85583087310568
0.6317841532587565 0.1630759598032533
0.4439315597569651 0.2375998758591995
0.3745778280102216 0.6520448343952674
0.7464732256789834 0.2483692274012241
0.9842683829185183 0.2877720289451117
0.8052564745184432 0.2038838745330245
0.340449473955557 0.2386030029149507
0.3787088474240092 0.7519412129101724
0.2282301084750283 0.004650750980539574
0.8369820329561455 0.4092149408637181
0.9003985233200795 0.6686733217436575
0.6028177192277965 0.003351702889805743
0.6829263790673665 0.6045676740967787
0.3065511274081811 0.7641677005834658
0.4343045169713727 0.3109419313472149
0.8618060023504738 0.1392873951936516
0.6961665586173865 0.1065458723702948
0.9908724788184862 0.8631285398108596
0.9924212709758387 0.9955505012042484
0.3485296490468651 0.2342891822108266
0.227680819085742 0.8404738825809639
0.4492592616074566 0.9915957778961046
0.3216006140885002 0.3409869358934974
0.2107238450669327 0.02842478753400612
0.2363261656472151 0.1612526988955253
0.8152332422313354 0.5339763715515136
0.7422569504962103 0.1529987422875371
0.2636916120044157 0.6791144140870219
0.7232023908358494 0.4972578309487862
0.5845367642091042 0.6106746345603622
0.8562753390829981 0.5835654842966248
0.3249547982931971 0.0952136284350235
0.9560462468168083 0.7356853451600297
0.06049162079958237 0.5820270568707441
0.4836147063576434 0.3892577208670013
0.6787862950894777 0.1452579658159123
0.6846328425354454 0.8254987116786461
0.0673148495251485 0.299161846624081
0.8290656845952432 0.264388524856733
0.8693720141208837 0.5397087226612358
0.9811447458712735 0.2756086857536394
0.06684677186595783 0.8465799449880219
0.7257466049929042 0.2985534012012227
0.7218205391321831 0.640440779774183
0.6359084585240532 0.7057781954090547
0.1085074104945166 0.3377715845851854
0.7971889690949481 0.6319432803492271
0.08635570043540453 0.4380337840765491
0.2942621736161387 0.2229069757409257
0.5415713999411069 0.02009446843919188
0.9862258575217759 0.7490366770034063
0.3082898644555673 0.8777682745562443
0.946066083155642 0.8705191393647291
0.6420775724981262 0.04222551822808358
0.02227346035510679 0.3369276142273896
0.4230157643060705 0.1130497987163339
0.1798586851387775 0.3732972407684786
0.08979102385162145 0.4554447030900575
0.05834160543137021 0.7306906669460391
0.3777935505803103 0.3764667765307022
0.2291658588150204 0.9404003458728754
0.3023306265969595 0.4817855403350947
0.5495645730866914 0.3799093668925946
0.05528944222454721 0.6934880954228928
0.2567088328949687 0.6324216174035765
0.9830632222729734 0.8896340567356803
0.7279536810079682 0.5775609611065146
0.8248245378473698 0.4343796355025099
0.8878680548977588 0.6858643798495427
0.8666335804177909 0.7904124602800658
0.8416745322608997 0.8468700925272812
0.6443375870466761 0.8346792726962621
0.8844429686524189 0.400408241835962
0.02366483269977977 0.393249443824281
0.6514323390406588 0.6255898892321996
0.482525706130231 0.2595793430959331
0.2527244024126616 0.05536446997257702
0.7129903366737131 0.7652263053686504
0.1912833920849716 0.8632600813216829
0.7386618818506262 0.6341283242387844
0.6630356053949352 0.2813364074008304
0.2509488616585889 0.9418186140352053
0.6891188625211765 0.02908737597651269
0.6309979720732019 0.6463501499550925
0.7897564515039699 0.01683104282461849
0.1045907170882674 0.9020024027946083
0.1892050592476977 0.1973618901819828
0.2030204263120656 0.2679143627328986
0.3438037924151066 0.5760224934720847
0.4938132082781553 0.4902673027347909
0.6514082685386856 0.01462591673224355
0.7490672626045648 0.4018226111074342
0.8587406791592128 0.05700362218534125
0.1274263769909084 0.2177248015019755
0.03441003180145889 0.702431801332045
0.8818930218871965 0.3341916332719553
0.7614032824562924 0.1109392305442573
0.2780903347018895 0.1196573720215002
0.7693152638201011 0.006893012424008625
0.9480279455785537 0.1346662418545469
0.2795572234147573 0.9818476903654533
0.8563127610628455 0.5556587075400525
0.1079131689290518 0.3481877472404464
0.4672902765171932 0.08525578153313121
0.5644568696711173 0.7034272668863676
0.1344571903306714 0.2486283298513712
0.2842309901032694 0.168660266269669
0.7813401955094895 0.5514317993722693
0.7376145586426693 0.7050070017926631
0.9825332058287743 0.1645315466846059
0.9548122692656945 0.2836897978000167
0.8888800556080065 0.278911757680284
0.3895625856464928 0.8868021239983713
0.2712335619780002 0.9618076033149335
0.2074760115500957 0.4292249253880602
0.07222187222074228 0.1243054082022599
0.09266057758815743 0.6831207428765492
0.9431047100422635 0.91113305327391
0.9650188424874692 0.06339941850228357
0.7413120718549581 0.8141689593465711
0.3180149268531897 0.2778080415618818
0.4986234415363471 0.2015186364375613
0.1078703929491361 0.8462432290503886
0.3652462381557778 0.9192421384097967
0.6580268916384363 0.1020392724588367
0.1852322871579386 0.7104524556194649
0.2244155536431343 0.6868502256736772
0.2504563942221197 0.5170067512910839
0.6679309809955769 0.655794867009529
0.7929974776656618 0.8387604167600932
0.4582101043399135 0.4756594270467295
0.2308869124237972 0.24422136735664
0.3767942520860968 0.4749089320491792
0.007488020259362827 0.6026065939400491
0.05502344543321609 0.629513283416406
0.1642736151470831 0.331243896654546
0.9466036933724385 0.4714764847421619
0.7897768625161757 0.4923251271728913
0.8850958941994559 0.9175339711012437
0.7505122727698739 0.8777313300002543
0.1656617662550862 0.6084566253808411
0.4286376633737921 0.9170498079486237
0.04838168878255727 0.2472045555853557
0.4131738572668441 0.04012525184230369
0.698564172475863 0.1345080793117256
0.1139021709055747 0.2842088051109689
0.08866479924006 0.4107661208121247
0.152684894154142 0.3812557501620477
0.425180435744029 0.2040027129878278
0.4447832772025211 0.7358265814287438
0.08625038265743848 0.07301824489795744
0.4688608399374778 0.4599772395231285
0.005322627461830039 0.9384620989834571
0.09508033953299096 0.0265724259501691
0.01825978318333349 0.2713881338240386
0.1018293069172015 0.8913274484486745
0.2995033673349158 0.9373283574600131
0.461424832266579 0.186619438036295
0.9093333395954365 0.6882471040058949
0.1772647418261286 0.3997304306647987
0.3325350558988093 0.132943815250345
0.5999467864888557 0.09550616532585868
0.1313696836149334 0.9538981413870719
0.8269117779389162 0.01120206875093369
0.6033849646420057 0.7390183682338249
0.1347880016241243 0.7718362151862523
0.206155802882975 0.3061225704305369
0.05778340315848615 0.5019209381191788
0.475775495187284 0.8671226339123885
0.1162323314114625 0.7380340929867603
0.6945218944961437 0.2275118086658633
0.8088774265250683 0.9734194435267738
0.6243048833453615 0.1995614571076283
0.0316991740673753 0.7901949435220894
0.8879712724866753 0.3253272626648485
0.4557502467811044 0.2114440127884077
0.5582093296169547 0.2265502559476509
0.9292226966533378 0.04255578552089588
0.1170323537413431 0.02886840575291839
0.816857378168741 0.009664746539798002
0.7803685223753887 0.8040412178878272
0.09633193409487426 0.05453865602970677
0.007448228049369518 0.6743253881401664
0.8681937729408182 0.1599694929492558
0.6148494611168608 0.6234411011657999
0.9410532730905601 0.296234254410942
0.4543998725097861 0.7304702096480202
0.02278413163112981 0.4121413935675531
0.04408033537602114 0.7764445829795087
0.9857095597834469 0.1361094067382751
0.09564410462793564 0.7321737580630358
0.5480329376558785 0.7716249423742904
0.5614261308964529 0.9077689472055701
0.4716207978626026 0.9978069460533611
0.1353753038868324 0.5771696155711272
0.1449562245883285 0.8333218009403865
0.6130837780427397 0.4166621919550882
0.3512549483354289 0.8421930121658924
0.294160728746858 0.8015445795226517
0.3466731808182482 0.2990681337971695
0.8274364931668649 0.3671636533646794
0.1109609124570202 0.7930222919682297
0.4537763011429241 0.9332202372526281
0.6033427415414666 0.7091287561937163
0.7527450286533128 0.6825762957753505
0.1800266433900078 0.1781929653228904
0.8433740566575422 0.04910163141667041
0.504755709100927 0.3173321912044
0.3169844543789826 0.04616689798630676
0.644750794268765 0.08739934863316023
0.9975917626943467 0.9007172464043465
0.7109943310299295 0.5979433000723516
0.6178065516222663 0.4915582221513986
0.516794880578949 0.4084241082037689
0.5262695415937808 0.5211650444824935
0.5321038791544973 0.5039746361530232
0.7475940844939246 0.7487741331100587
0.2912196585409263 0.4088680785563816
0.7684697361611619 0.4610279038863346
0.435277819948315 0.7411877649145013
0.6231623000881344 0.02278380830783394
0.146748014032621 0.7082584928464408
0.9942429900898699 0.9566743882850655
0.06663369120741751 0.04051509863721564
0.6955461881736292 0.3320504824973144
0.07439889563227255 0.621211815289018
0.6151869969756196 0.472602253304569
0.7716500504573525 0.8986007959943907
0.2894947725924851 0.3062765591726841
0.1867468194997828 0.4646927542437979
0.1695064514639828 0.5103732624991281
0.6900005692244531 0.511144707906938
0.5724336005303711 0.9107306077200352
0.04410835424118249 0.41148245086587
0.5705273582564784 0.3161260095470852
0.8531612850839522 0.3592865062045255
0.2762777595282054 0.7334518852127787
0.944458949612067 0.1855350009336331
0.01634791743072719 0.5485527392142164
0.7653151515239957 0.4794894152130348
0.7314258062668554 0.9323115822248026
0.6185828561898922 0.698741167231952
0.6785391414621423 0.7016804784424704
0.02550551473562711 0.2158019489041346
0.8752816482242889 0.6271148443115122
0.3753934619886868 0.917381062054671
0.1413842095983102 0.5558513833135965
0.0552448554526099 0.393208223383683
0.4508452589527723 0.1915318561957353
0.3403018648478175 0.3745736044105051
0.3074566856979086 0.6318906707724659
0.5610835024213169 0.5060631638491619
0.3175868884243345 0.6156059374265025
0.1991364558612836 0.9680316366214712
0.7167109533936403 0.4519778476284562
0.9263341029851391 0.385195877230498
0.93217999674686 0.4822631797376822
0.6377127102819693 0.9781454913168601
0.6143316507267944 0.1972955655064288
0.5019619793561998 0.9224611730195627
0.1316541810408897 0.9948034219002705
0.9893875301350732 0.005510281559350742
0.1920805894581637 0.9156771417970322
0.6604632469884145 0.8503504234656535
0.1466293891009733 0.1270464206758604
0.4383746590606493 0.02755370104964262
0.7095759850100318 0.1304690064872651
0.6391274588389646 0.9888873639098238
0.5729045495135565 0.6559306039256405
0.6209319256084544 0.8501623129173966
0.4280619795723313 0.8526758591892083
0.9705893483438941 0.07213669501942323
0.9721327749748985 0.9206081288042254
0.6501539641477809 0.7741604952636761
0.7022620361021504 0.4058683832034297
0.1007498969390892 0.753089370776945
0.3415139848482896 0.4150432733943377
0.9754549754313967 0.5964850588913666
0.2032288949741713 0.09575130674170446
0.7265858228410843 0.7503402584498496
0.6075419722352339 0.5966685794278569
0.386056630738964 0.04645909654085438
0.8288319401393975 0.3293576979468508
0.674156295841377 0.973177612126268
0.6662044108942525 0.3916692449616805
0.1789133870904001 0.4180872632573905
0.8001778150550667 0.493896799631495
0.6198629140875688 0.8687745685897674
0.5724564459384992 0.7301810532432436
0.3585030323768108 0.3698255378369644
0.6517531166572835 0.8536981715382783
0.914200881745413 0.7151448609604767
0.2857061356316976 0.5284433328421553
0.08229520072433072 0.6148350342096136
0.6768653025109636 0.6830492637819718
0.2529039026014963 0.9947287359507935
0.09952089810037043 0.5292127886877496
0.2635688467036904 0.4127867590475146
0.01904014972993043 0.2242869905258663
0.03421914561987769 0.9885002826073191
0.7534891025576932 0.8506707184132791
0.4375199633277062 0.9226535962114465
0.1259218329904975 0.4423187253012535
0.5837643539278605 0.2191298586398977
0.9177502506374301 0.2450522267871613
0.197715834624511 0.4456839703111682
0.6148155106626404 0.4369124633096059
0.2781813826039528 0.396167813908055
0.02525549097769475 0.5076122158910226
0.5536839172892284 0.2460193904268445
0.7465814731607433 0.2778593511977634
0.0969032614907584 0.8319408348730484
0.6374976758950409 0.676204075274486
0.2994712576814994 0.3224049958724712
0.6890595910592834 0.7006058690189517
0.2312903844172889 0.7796058316975668
0.9281137771491114 0.4444398323928928
0.4202872421473705 0.03261350616725645
0.2529830562768562 0.4887106565098633
0.6604359057002949 0.321609144066329
0.3287503181860271 0.1989476171113208
0.4364575269058956 0.6356768325100858
0.2978793115570555 0.9269256439438531
0.6314798583138868 0.005824608593292838
0.456544311158935 0.07057010850375953
0.06727860059456711 0.602724604760505
0.3730115106303961 0.1947335129988473
0.6789537476093011 0.6548646647773573
0.9877874834080556 0.4176723037613728
0.9558749539752464 0.8436850381470836
0.3866885654215536 0.6652774690049839
0.0291857676746449 0.8776195140416606
0.186296378835903 0.3809178157680803
0.6263550557149383 0.7945845265472534
0.5624616224620389 0.5286171493234397
0.2199113418303784 0.3632029780407982
0.5239221580925856 0.2571964336627854
0.801158899427999 0.9259099189161445
0.9374068457358317 0.01551461477717039
0.8585283928822161 0.01740947581852286
0.02472519072861715 0.5195755075573649
0.9694427645471209 0.8720955505286904
0.1152956671640867 0.978463808663891
0.3250642716940021 0.7669464400827836
0.9683996844260881 0.008427646665152623
0.3078901684751605 0.29392235652418
0.6891052917841585 0.8483269554793528
0.1832154191510719 0.7388250345295645
0.6001742325319606 0.9822928415227529
0.2471798295141106 0.2215957406143571
0.5003422861162595 0.2201683468409937
0.4622890409156729 0.7790468205396467
0.6487177449613062 0.3785237572410742
0.4899808097832474 0.2206852848473402
0.490492843361755 0.5433713795717737
0.571275131188469 0.6247223528784127
0.8809809552750395 0.3515941775554831
0.7543818073939218 0.9309553367743768
0.7924976664461734 0.8502488456820833
0.5595135422432287 0.05541112611290442
0.8660381232080692 0.1206620563178575
0.2758157671297415 0.2253932818254469
0.6046892884414109 0.02482946346997329
0.7425084140654935 0.9279012426621412
0.3614947677172106 0.6039291862104356
0.8985354371160854 0.9792281820847997
0.2123156015571746 0.907620708992532
0.3250997603050922 0.3893725151754662
0.6850185672264311 0.8707419657672479
0.4894180497183618 0.3712591182141644
0.9023290668717843 0.8351136443675163
0.3317804627148621 0.1550270327260057
0.170092059903904 0.7251118569901993
0.3788769653772585 0.6731165995958526
0.5140053495760302 0.02422389173220015
0.1938221383628687 0.2070083855507203
0.2086835432858275 0.4500966761220609
0.4840495363296613 0.3098857140107637
0.1821120224270281 0.7003821750246773
0.8747161732050679 0.4857187939310452
0.4588381500153099 0.5925418694695224
0.9456467613259554 0.7356812421498076
0.1526755249598876 0.8069058350332967
0.2097816400428671 0.764788398294788
0.8659931654671463 0.1785744849637449
0.473066240304455 0.6886453809282501
0.4470120790282628 0.293990041074469
0.5915604428244448 0.3966242655644439
0.8500244835918204 0.3308016785866649
0.7317907985870001 0.8104715132885609
0.9423509848244761 0.7070209388998987
0.393946331968791 0.4761191368385568
0.2736527767602478 0.3749142509106578
0.6271483773418365 0.2355863475461998
0.06883086439535975 0.7334378834836744
0.08938063224217324 0.9223012402067751
0.6981691358066551 0.6809112410486838
0.5852425936389143 0.1817859984314213
0.7861511303809388 0.07069461765609462
0.3097905314702047 0.9964894820496268
0.8475719036774779 0.2632901044250958
0.8295920641425627 0.9214939191816028
0.3349818426454325 0.03480621880589231
0.2122750239461555 0.8313187437478526
0.9728408907020628 0.8189535876051075
0.3972332453285967 0.7085298344366258
0.4495611737284327 0.8286548466474012
0.2544215966332364 0.4109894371386968
0.8079226060388779 0.5537224295164197
0.4138192233280583 0.4458143472784366
0.3313330452526477 0.5303860762203696
0.04590383173127442 0.6889012976333917
0.08886302655738382 0.5701775274589228
0.8075395639129215 0.7536760010628197
0.888575673074168 0.3667509452177202
0.4027139297964558 0.4823131359260879
0.9202897405708345 0.7726531221903189
0.3020435583157318 0.841523506650575
0.02737655858041778 0.47793114779824
0.3940852467394748 0.01873245176358875
0.9288187671019651 0.6353548435725529
0.2693679120670345 0.7516431272247839
0.6032498785648285 0.8750321984225357
0.5509175472080804 0.9834602155297933
0.5972966923622831 0.9613099506089322
0.7108671100048527 0.2411100872319981
0.09985115943227876 0.2562749799362246
0.4655579657564516 0.3936857267358971
0.2970171808072897 0.5950844965027876
0.9087918060941687 0.842637654733274
0.2154540562493327 0.1135909621801814
0.7976699560447134 0.5117808017002256
0.9488218288584458 0.274570207379527
0.55595682267983 0.1576261993351398
0.4779318241105905 0.1001980727460981
0.4312251075122921 0.5973094754865251
0.2434856347607114 0.4239117856205399
0.2380081200703142 0.5034593217862426
0.6534639508313004 0.4063497800402445
0.5871415825726536 0.8876043894520541
0.2159655505247237 0.8535892541786307
0.1740759068748844 0.3269573150087929
0.2836496154022454 0.1793743312520157
0.928396094618006 0.2797046000549587
0.601465454285778 0.8294107182112731
0.8596199870136938 0.09948704000250426
0.8116696593882265 0.8716731236251158
0.07790469814573914 0.8225510576570956
0.4147738501499311 0.1180770996183489
0.7129040786682951 0.281242191904132
0.4867901454937791 0.6505446860077074
0.05429440792579331 0.9681688617528296
0.08118871685141514 0.4863871298074104
0.8896204651650098 0.03740272247225542
0.527022119128625 0.1211326167639003
0.7129466585364506 0.8697623968380832
0.1116376852245233 0.3041466492112212
0.6555614194732867 0.8819375527542431
0.5181952826072204 0.1267938589283146
0.8282090159905215 0.2534223307667604
0.8247360424427275 0.6773222694741546
0.09265793893861392 0.1400344072223959
0.5412668057119254 0.4364369418258586
0.3833753693661133 0.1962199492300613
0.9953503796381951 0.1547070139657678
0.2014338953606877 0.7726716130229988
0.8021670931593308 0.2585561619970738
0.4811485836582175 0.1555989306488919
0.8655638276656208 0.3421948367240541
0.4339104933725274 0.2648360014038411
0.8504706526666049 0.4548477536312703
0.3242559024286097 0.5127611097465644
0.871569678222566 0.1703620426398028
0.01159396716187253 0.3369057097114033
0.2866874401909028 0.2516489990810531
0.7699802110914593 0.1926818521501742
0.5203030749567003 0.1824847746563114
0.5847185956661345 0.7784445689108792
0.8978556291474559 0.1828976163669671
0.9405521146449353 0.3246792011962824
0.5745269516766566 0.4708761133234935
0.4565143673355671 0.0229902643668456
0.3341993215377574 0.8342652886973538
0.403216682502008 0.4714981522012749
0.3606021996697136 0.9587661517001621
0.1786838419129757 0.6339798340247635
0.2299847700136699 0.5652911301610904
0.003614657763461339 0.2604717360069778
0.2159195455489628 0.5541345209991633
0.1708719429055142 0.6264467993819277
0.9530547959985169 0.7078616173789162
0.1819003722762232 0.0002180186809330323
0.830829548298779 0.1916759883796402
0.7838720265343788 0.8563819164609667
0.3388980799436131 0.2818550406404382
0.9296882364731407 0.007132526478326317
0.0994686072653667 0.965094956196029
0.3868882290176295 0.9445845510258708
0.3793144790078233 0.1862843265463369
0.1452869391916572 0.823408349733259
0.8727449348316344 0.2339019952701865
0.9336179342120909 0.4026386527677887
0.1798179703875665 0.9402516880800958
0.3128885898278276 0.5270430958864197
0.6505426864927535 0.8714288370707806
0.9629171885554023 0.4807421587671732
0.001016466271633601 0.487852791803664
0.6786705159908252 0.8534413410504729
0.3982471023401282 0.8088637656172055
0.1406061459739437 0.2018652233326974
0.4932125011503574 0.8586666986951794
0.9203621244888297 0.6087993155306664
0.5818135142779629 0.6402929270968133
0.7146530089431236 0.2204678171718337
0.122582469328089 0.6689456433922425
0.1371385325434362 0.07868144308173779
0.3337535740219947 0.7600963291974647
0.03821418591058453 0.9397723337577986
0.6774357837805501 0.1034704369728297
0.1389320826275849 0.2299974484780104
0.4537765668947662 0.2395311130559712
0.4658103348601069 0.8614158320236732
0.1463670024978838 0.3294446696393849
0.0221232581188672 0.7394667246876615
0.9026873525018498 0.3361488146321939
0.3724201286982848 0.7698516936490446
0.7718608773023544 0.9092971259458963
0.5635480247030472 0.8308274784947396
0.841157899579516 0.6686432914800542
0.4073066015064153 0.1602657324697827
0.3558233058033058 0.005469309911401966
0.9384218383370336 0.4285191381071422
0.1876608812266053 0.1333242068677535
0.6672489753026164 0.4790117682283162
0.08715032178439963 0.27325229554516
0.1761118290732145 0.6443260510783303
0.7818859888972665 0.9248501912435174
0.6110385985567902 0.6556812963396588
0.791865568231042 0.9519595520009474
0.2468720829115057 0.04639987856409466
0.07895021815884028 0.9403241808757297
0.5166866562008509 0.2288329567717249
0.2472647946014673 0.02890540150701667
0.8204581685351503 0.8442950443276712
0.4547890962955905 0.7199993511063605
0.2698918087007217 0.6197429677041256
0.7310139986505558 0.003040715558646628
0.6592918863936328 0.2113082619586963
0.9371649333126572 0.3063793264210615
0.1947264798601094 0.8845013193247692
0.9654547763657055 0.6903574511492709
0.1680364564173416 0.2617439078492249
0.9914126514301086 0.5527302526216986
0.1015325598182151 0.6758230234726482
0.5788519280811733 0.5345672208605352
0.2397176228481262 0.2384292889610542
0.3656858395897068 0.6476660097897478
0.09563615282062997 0.9747730281833413
0.9886300169366408 0.3945954528061045
0.5284876025570238 0.9130098616150021
0.04982084372447063 0.5325178679816286
0.8439937003478123 0.3396732888957454
0.7130945173186208 0.7846757412856972
0.5611802229373744 0.7299247007716175
0.9613735816969318 0.4003456958810511
0.7270579370449582 0.9542961722559592
0.7280133500936053 0.084266997767681
0.8201643640365456 0.1307575653403275
0.7022262844890642 0.9343370882197858
0.0849575044663009 0.2916826393517242
0.3650827124050997 0.00151510014891262
0.9828899026337764 0.0253394616077681
0.9537571447850719 0.2354353164000103
0.60142865262176 0.9237562325279014
0.8506523483794042 0.9381633595023924
0.4859890075267916 0.08311766817648032
0.9752384726458144 0.1906437171993489
0.9913784176638668 0.8303177308365609
0.1905371157059683 0.5138520210183951
0.2532173860620473 0.9689677745014634
0.4346600838540954 0.7836732712788644
0.8402991882095984 0.07781189975974966
0.504210730609019 0.8405192639766426
0.7971046721058002 0.4840052059536758
0.1402839931384944 0.7923554457789032
0.8366194566125803 0.6251279356872483
0.9933471532234625 0.02414614781529309
0.007219593283697605 0.01279379241781781
0.4806949938005396 0.7578727931565663
0.2472940363380327 0.01080298751012075
0.4189274045977597 0.9220035550297205
0.9698157349182908 0.7478267057983796
0.01294805790397139 0.7026736730440161
0.5078808802609659 0.6331268809982883
0.01069008895617215 0.03158896829773439
0.5569964659662217 0.03369236977954725
0.5369349716629911 0.190479401207659
0.7756327306436634 0.1838303175559286
0.2246030974016631 0.5743159261663366
0.5521283248283114 0.783566031926375
0.1501376556342925 0.03329287387790058
0.1571608444881668 0.4963496543338682
0.935396461892554 0.6256430115898836
0.3019748354071412 0.9800721507204928
0.7007982876759353 0.884451796962635
0.4634122495893541 0.3436638158673535
0.240896025314101 0.6553118710234713
0.6046787833565117 0.3334283837327957
0.7253249768973391 0.4703459537429238
0.2248187091505347 0.8142008717658987
0.6245198083712593 0.6192515461152884
0.3056353114419608 0.3547619924031385
0.05488519345277195 0.5509460015467746
0.05887631757617717 0.1558346780977555
0.1455730308233502 0.6532267932405124
0.1200250281819676 0.3117051055348775
0.7802155546243523 0.4137913243884502
0.8112895924104804 0.220811565884737
0.579045538523205 0.06468628689291223
0.8127355199909855 0.1101837621829067
0.7523451968821454 0.3930760180800275
0.9210500927422354 0.5715145340899259
0.9469918289885046 0.7167420808054423
0.175470169297447 0.4461537224639332
0.4656166870523995 0.204410231533466
0.4854323122062117 0.02407619946277639
0.6576582143478323 0.9868420216188142
0.5949597865279169 0.2810151544635479
0.5039888772966209 0.659260689706338
0.4859945639621991 0.4729982659812441
0.9286973470032696 0.7442125330231365
0.8478002067397215 0.05806305197775641
0.8404809198953457 0.1646678082902036
0.8094424877616732 0.1281829959393459
0.4446676005711218 0.6727473692516969
0.1076241556938219 0.2938604790842917
0.5438922661252664 0.5987510773677691
0.4164225152381796 0.7095130608519349
0.842166084713319 0.7723706673914219
0.4184227590735268 0.06148211756352948
0.3322032402493581 0.3439371903803832
0.5533808073119035 0.7041587449080843
0.4433432426745202 0.8110311508523357
0.1441139019763426 0.8132068126844948
0.273616592403274 0.4147506530356032
0.01375260728047688 0.08839986191450988
0.01269989802938472 0.5052659507290086
0.9683540362169584 0.5375986976970792
0.5552335594340534 0.668330391027758
0.3794828810405237 0.8478216311307483
0.525884584220304 0.4581230438643549
0.1527000112976152 0.9865808610509608
0.4986065009183537 0.03826056874127004
0.8975701001904288 0.1728760711379877
0.08897577166311803 0.5322601605878972
0.1423817651961003 0.01347913412750897
0.08997094276731139 0.6734597958704325
0.3801537686758045 0.05558235389570042
0.5416756619395853 0.8843821752515626
0.687852032980422 0.150578855549917
0.7007265587789266 0.5923515260869544
0.6834631104110989 0.4039529988448554
0.2770142088414517 0.7871113113044738
0.7769562868994303 0.270081536128613
0.1397726406893496 0.3011602754598657
0.358202509726101 0.3025138847388592
0.7186289643080784 0.8875639045612775
0.5206911146388897 0.8854016703266641
0.810893460886452 0.3584848343807543
0.5843330667917529 0.6823815604307534
0.09940050328719546 0.5676238266893369
0.4148732723384797 0.6321320524444892
0.7146890925967986 0.6884286844241405
0.3261102189770125 0.3052061940507872
0.1315733224647428 0.7231981166392639
0.06032733074437254 0.7976799200068576
0.698471822221853 0.17808939013162
0.267929513958893 0.6975453746259359
0.3689577760216894 0.8490389576098301
0.6885105833155286 0.9984858297382075
0.156374974641271 0.9011175525160006
0.6110072667388703 0.3538592325246159
0.2615348010024928 0.8711628328399821
0.2410256618841442 0.3590019694767129
0.2448557697351617 0.4677216619987797
0.3806126979604203 0.8685400012886973
0.009530920943481951 0.6418427355888872
0.1814705579229559 0.6618537646798015
0.2183538041147439 0.2916896009770663
0.6147520956853567 0.3363216820161407
0.222997436112084 0.7872648928246772
0.8769248761278625 0.587929037355673
0.611518681438777 0.3246693490316647
0.1756068089938674 0.5303350822037199
0.03317422418286615 0.2820392138605844
0.7620047057799805 0.1603212433614637
0.6425898556679212 0.2863134760447161
0.7052127435494733 0.2734957579183356
0.1411733112356483 0.24114859720387
0.2938098133389251 0.7391190146111307
0.2276973011384084 0.4610813681184177
0.4151486496509502 0.5380985488598562
0.9591487747559706 0.9725792570915484
0.2197119731024237 0.2182016832714112
0.8982249474864172 0.2138577288640907
0.8653455062516715 0.4085178060763084
0.7748969512591657 0.5305820090478653
0.4082906519284336 0.3387998576571689
0.1075258045582005 0.9714250288170898
0.09348940790989732 0.1876222471490515
0.04415462897730967 0.0936435772200718
0.172241031770472 0.8558590697178674
0.4614014763469639 0.2597368864715028
0.05606385802296255 0.8446524378749698
0.4122242270438389 0.5597769239243662
0.4986925306698835 0.4469308144255488
0.9981917640055576 0.6765683593029009
0.6576058310654295 0.06282467157387565
0.3168217875106851 0.4562893313172414
0.767638254584551 0.3528552409671519
0.4239616005794152 0.2332289756180841
0.5742232370057763 0.8467856361800595
0.6265188198810224 0.8144811311404589
0.976176158345029 0.7756968465544924
0.2209290232494168 0.3319990096052772
0.4155545516487036 0.4243785985967247
0.3417332871378762 0.2495442248839059
0.623666961612089 0.8789892251402512
0.5514172795264808 0.9374918303066359
0.1434234656521179 0.1646185798404086
0.2663259544877641 0.1569725280445063
0.3576742448154908 0.9829492288024602
0.1323332927963267 0.9423893633001037
0.6303889866036119 0.9952017690534806
0.0937709793685593 0.7994157041859132
0.6510750849998799 0.1944393053239153
0.0675005092988665 0.8060258423718022
0.05558962246153094 0.4731731419859987
0.2194022119021481 0.02123597354119454
0.5278474050257927 0.9521035005968436
0.1266778060333009 0.3495414327813596
0.6503103813608845 0.3237142722078479
0.00699822312040529 0.1362542058403045
0.4869151657725524 0.3210217710003717
0.1283561042264917 0.1532328925772991
0.7854363654249169 0.8325141342065709
0.8063703640342481 0.1760103791899998
0.2831897260477633 0.5785581633916815
0.9544466407243157 0.06388717041070106
0.7141255345252375 0.9794924878128766
0.2263139098884917 0.06548153789616007
0.6143730483065201 0.3024011908017586
0.09660054809809257 0.4633039873176975
0.4418252104190701 0.4527561110781336
0.2758370478254708 0.7977163876639293
0.09138300492524395 0.3613304269844244
0.4872190069744605 0.8178329430110971
0.750996448310649 0.05482070600665365
0.7849178235060684 0.1790724765975074
0.2034159253400091 0.7831161900207638
0.9559926383480095 0.7852736996783225
0.5358034896714833 0.9992829391506673
0.04832623534414759 0.7493822126932811
0.8575497123146194 0.6613765268278118
0.5999870789558895 0.2473560182148113
0.5936975727336188 0.579673283186007
0.1039162136783443 0.3864578607715174
0.3903989262125427 0.8655745570636159
0.3123337274763378 0.6762320530328065
0.6831217978966442 0.5451315393551056
0.659643632751174 0.8723302399641473
0.3458919734578517 0.395472495663216
0.5081392362590599 0.1224827021854462
0.9621520030997111 0.02786329531311125
0.2689733851682247 0.1034940460006994
0.553091114583438 0.3219418727544752
0.05376561069455479 0.9496354367515174
0.001092176729534476 0.7210267057100039
0.3056109407918078 0.1149954998634409
0.9331959435316862 0.8278368952590256
0.2296573351722689 0.0372009758574147
0.7860393417113675 0.4532626581731993
0.01336907941642256 0.778570951844877
0.02231697389049767 0.3741086218701117
0.2129921562900847 0.3546482486468884
0.4282183735235827 0.9280484848681252
0.5702150957216061 0.3888992164218225
0.08134597942994468 0.5867678161046552
0.3353676642956132 0.3018604931385566
0.508940204740772 0.6885803065417828
0.8667892669992858 0.9601345780964776
0.5334106799460107 0.7240837992665949
0.1320903994101072 0.01296910612398166
0.1776097803093489 0.7177491072290523
0.1059197339102406 0.8254498711257718
0.9797245982779392 0.5785011379243548
0.5761680114072587 0.01140148675510159
0.4818228291952096 0.2404595039446871
0.5152045228211274 0.4606553901813886
0.4946893609590495 0.3532992064036491
0.2281931023593458 0.4510228189705928
0.2170078347651553 0.4349042366004415
0.9664706635252206 0.6611473456268258
0.8508234406581536 0.6892876338649129
0.6748898442008627 0.6644730919647147
0.422968878705213 0.4516624613656079
0.5218543464127694 0.4778721829048024
0.2083615710586234 0.7273620294344404
0.3877590529836037 0.02752487500439005
0.02767549324879939 0.7300609395220999
0.07293533219960625 0.7657561918377155
0.9086612125619208 0.7989121682817591
0.4937430878412202 0.6222678475223147
0.4408194617453757 0.9976498302690986
0.4665587470280749 0.9049659490001786
0.3651083087269511 0.02426895358841525
0.1951359512259852 0.2603859821858798
0.2460717632622877 0.6732686588536778
0.2515119417210169 0.9856032100101155
0.4811895790145171 0.1330193298759822
0.6482009499020905 0.3511866353811747
0.6714103532423855 0.5319933389315339
0.04424670549233339 0.6571398919843848
0.8862658380470196 0.009031551405504639
0.06549759693651866 0.116883512829834
0.1509029404157214 0.1371796433966737
0.1559242985874501 0.09992666260845699
0.4410880546155333 0.5709414885669707
0.3084212385503077 0.4314525347993398
0.1981312403715162 0.5057992933597459
0.7125419767554756 0.3553901911911658
0.6910377508705281 0.2483354692816756
0.9861598759573692 0.5986522042883031
0.4617963466694848 0.0435036604100702
0.4185967407270076 0.9331491146665672
0.7866051128070135 0.6308964812428759
0.2217532393293426 0.5846320371410618
0.2539582166150279 0.7102695472993567
0.0947533049537931 0.6936786373648887
0.7593297513026854 0.7009304354912441
0.0137321381697987 0.6536435717038792
0.1571182428421412 0.1947773168562427
0.2981984206324294 0.2783987546682331
0.4712807201649111 0.9594388027296642
0.6662091511891375 0.6843203283924635
0.6320178975343688 0.2066064710198003
0.2575566389438709 0.9333436239027759
0.6506492924383049 0.8910569803507881
0.4026564071758805 0.03821727459196447
0.007695553257984243 0.8741498718686375
0.6253353411438317 0.5661536937751068
0.4037248973434964 0.2287693011015884
0.7879950832592928 0.5607022818500688
0.6631194262055941 0.9580116812620354
0.5137283365676777 0.6786740003831848
0.2715189568224994 0.307800582743813
0.2449214427093607 0.9049076078345162
0.9934204149160578 0.7983322070331702
0.1171468019678774 0.2156823661176547
0.2087318677471698 0.1523058742490943
0.2124930011129824 0.2254528741900311
0.6421341550739045 0.03141649277461357
0.8453168698376714 0.1165874614210216
0.06146024847477224 0.7131219702711985
0.09968493520171234 0.3327297249281166
0.7572515240115204 0.2742601756643692
0.6721364953280765 0.2475689975089734
0.1682994109026364 0.5981524753803712
0.3327260481702383 0.4206716815210774
0.3823934142837659 0.50200345564786
0.02748336966816769 0.9218519643305404
0.2561517675196843 0.9046803497858266
0.536780481130589 0.1706236536685361
0.04487855230510073 0.123172314306045
0.7219609341808705 0.8374980668327646
0.9543241732721761 0.9550898592630264
0.268229160472215 0.2531438576459131
0.6908466118253075 0.5873948170990451
0.6946648735059945 0.1959391339853793
0.2189389913597504 0.9861651408865316
0.03398469457531618 0.5162431534799634
0.008559678848854835 0.2228220913104805
0.6336810112772919 0.6253310629150849
0.5939623841703967 0.1656230167666972
0.8335526725131229 0.8745977544246304
0.4132922842005543 0.3483767718369861
0.1599908409846642 0.2237188026653086
0.5647846852970448 0.7473562739604351
0.8617170351953707 0.440299570423496
0.5843133980838181 0.1608767343572451
0.1240089051648263 0.9356320824038455
0.4405355810002701 0.3395863606668273
0.9788544212222225 0.5355341392968814
0.2291287536768206 0.2223372573873961
0.08993265936637154 0.4288056223914543
0.6026437967757486 0.5490689742032407
0.1601247804952534 0.2921930175335467
0.1708435572574903 0.7640797122187459
0.7040655840962369 0.5475162171309153
0.2774548103928998 0.1307633917418128
0.7071288089927796 0.9022550243518721
0.8968475781179224 0.2992666812066346
0.5561831192517264 0.677730459047209
0.906946982810809 0.066348335114959
0.4445009819614517 0.5808394108216364
0.8085878395710465 0.3085199940479614
0.6230415319466939 0.1897818942699036
0.01801546140608578 0.6042950108732833
0.384109178361033 0.5619698194947838
0.5061519721297363 0.8153331534305177
0.8703792865262614 0.07474996634015384
0.500944175232399 0.4248583927470312
0.230479516142228 0.6579258844119112
0.7402873414451229 0.1920681558518378
0.37449840621947 0.4549258575544573
0.3386105575840904 0.547992682798668
0.1293105852587391 0.751340076108702
0.6200528330933751 0.1159163321585211
0.9975928023075445 0.5725721226853099
0.6840664942702821 0.9774057107235546
0.9627619351821466 0.1599787333977387
0.852261565277757 0.1936962592104164
0.9215027160099082 0.6178926151230478
0.6769634547452464 0.2980295857271815
0.1759995741090137 0.9590282384241696
0.2477011274952288 0.3388605751568239
0.6624467236740657 0.4420588203869388
0.8837902336405875 0.2586577073379196
0.2946876377062142 0.04594055952476537
0.5437683241927411 0.5184749689714699
0.6501655275866746 0.741608399792006
0.7344305516469044 0.9014365607308906
0.6126725296251023 0.007743095913679462
0.2650686957114832 0.3717076668147715
0.4983807478683526 0.8318810493899881
0.1022442902685126 0.08793095712703965
0.02712269999249975 0.2442340045882002
0.2935697435870894 0.8358889884525749
0.4600161380845288 0.3226926439672277
0.3913190434803286 0.1041047182991678
0.2046319025691769 0.5710331636404516
0.6710401030409081 0.01367044910482155
0.5985019084042723 0.559470320659464
0.730707095205411 0.1233098905913423
0.5619906719838689 0.6307987164913708
0.00275245072575952 0.05164829001460249
0.7632327560727562 0.7383165056738691
0.4069658279243442 0.6684645873532841
0.8892587523730061 0.6007529043869945
0.3438977995187786 0.03041096167989777
0.2565355304705572 0.1620107879371059
0.9125387008057907 0.4095872779099115
0.1024083021653116 0.5962038151696979
0.1360950003492716 0.1256862267831454
0.9047542313653004 0.2640851552762815
0.6233009433599054 0.9420815918241832
0.3315614367599516 0.1431403860421499
0.2751477808870106 0.3408729996164842
0.6458800448552089 0.7928418234278898
0.6222455727215964 0.2442772889410373
0.5611286545832915 0.4447921541945344
0.2973525123448444 0.2676220209147207
0.1494623516964471 0.7188418074587873
0.3094952915396644 0.4036875891960814
0.5481438146835215 0.2280560722516153
0.1106342748617621 0.08384290112254354
0.1892427267252184 0.8520981749379812
0.7412863548740997 0.3079350260529239
0.8191380455015307 0.3114286209426275
0.5616139383782808 0.9863248315456193
0.5824356633375324 0.806485250292778
0.2141249221322424 0.1615943845188801
0.6150151677502206 0.7413522058963127
0.7703978021971153 0.8075079914230799
0.7084326052528735 0.5764149358559902
0.7367035455383221 0.5520085364855788
0.03249821895975847 0.5868806891133893
0.2592320309628482 0.06409006010585507
0.168325253133271 0.6754048328187203
0.9138879424331572 0.1140168431751765
0.9029085990067954 0.291556530733073
0.8404831751834639 0.2169881235033647
0.4243251869944833 0.2915880559261639
0.6996930396886969 0.4262639304740016
0.024052171006513 0.6830309785311496
0.5323922291409781 0.9891915935541594
0.6936855800048052 0.3424199421271928
0.3872272658618933 0.3957190912351289
0.796068768907662 0.06621368648983285
0.2358933795157605 0.8156284046952417
0.02286789545056616 0.7208978594031674
0.7831126520540161 0.5403667292895495
0.5678405331753337 0.1921202050957789
0.8081189631341144 0.5266956422553065
0.5737993780706867 0.2388639331340771
0.6099774111843513 0.6670209072183522
0.3683430991104822 0.6702290744608258
0.1377909700508413 0.3232036687312776
0.2406370684881284 0.3314468957671243
0.5380041073464057 0.5575079761409834
0.01134755602702517 0.4507776710350391
0.5348227096549663 0.6784224837768487
0.4195109015171979 0.9002173970927332
0.698763322517048 0.570271360920821
0.0007675427972295393 0.8254730209980568
0.1766697670572872 0.2152287570565585
0.7738492413876203 0.9417818692044357
0.2939233695885924 0.6718855483506423
0.4154594509373338 0.6884655944938816
0.116205654956432 0.1707642103465967
0.04530319137488281 0.1912830191024777
0.1812933718657806 0.244652544449812
0.3226840377477762 0.8648361373766784
0.7932871160940402 0.08806446612444578
0.2391879185209183 0.3962952369750836
0.4254114880082945 0.7678864376809991
0.8900069854862832 0.1354072288539971
0.8186445550489738 0.09408002029972341
0.565963922694886 0.4162623550637042
0.6008004543223318 0.6713326794462173
0.181405005424591 0.5856692890122024
0.3617815465701719 0.2202618738335385
0.2672969349336639 0.0455824963815902
0.2182840005715579 0.4551736307107874
0.4011262608422076 0.5752174313734449
0.06122851151741202 0.7664434591447497
0.8119813777612809 0.4597375055535793
0.20259554723884 0.2400574471215745
0.9542978465288142 0.5225683281347069
0.2331585516579689 0.6477758556029288
0.08094324472458658 0.9594582113041317
0.632261981557408 0.01643832719660939
0.2997917009175211 0.8518735060553291
0.7622390716259629 0.9049887178770005
0.483250291244833 0.6220251266366642
0.1504053509569336 0.9432256403040097
0.7139231522292075 0.80415614773119
0.3117265495835705 0.9139561967755945
0.08880538978336035 0.03506235277516377
0.06011973835610953 0.8545517345366226
0.1702009710797037 0.3710818616976897
0.1920067796290173 0.583057070886127
0.964967971709899 0.8455696169319122
0.8946028862057571 0.7581310081747016
0.3699936819812032 0.7196142556680036
0.2876103750117142 0.2626532846598547
0.66723956724823 0.9296264443026662
0.3894678472743917 0.9345152085272856
0.6808129740490524 0.2521620556477511
0.2596506256420585 0.8932368859154542
0.09212524823689346 0.860049214378458
0.1433140379964807 0.9820229524307706
0.3761810733939414 0.2978731926709582
0.6683319481865037 0.8574917929434138
0.2018388363055686 0.8125540549073524
0.7306433479382 0.696935156709356
0.9211787425993972 0.4960643507892574
0.4917099359005846 0.3818244684004216
0.4262141144734862 0.5226214846325781
0.3027853247730566 0.2165719350809239
0.7192621396743092 0.5361942899439278
0.6533140350896406 0.8322264516214043
0.7341713613981937 0.6235520497479107
0.3694462739245853 0.8854804086224045
0.62192973545207 0.7728047962419886
0.145777505177551 0.9058189333095326
0.679050186050376 0.1344345351477401
0.3796073712182632 0.5230893856458878
0.5852216265443476 0.2862955190010114
0.1479147128861046 0.8853324140868661
0.5858246641176786 0.424590810372864
0.9141275311221966 0.1509364005239279
0.4240527143535823 0.9603610790749796
0.3586791655191381 0.6662014415722258
0.2479967076659303 0.538627075020077
0.3303523652589535 0.210829028789354
0.9041003743896769 0.8532513390693947
0.8954528346206803 0.1549211370772635
0.03290699867491909 0.3004199262412818
0.1623567600676597 0.5500240856702361
0.7141638703342131 0.9197123264768772
0.09331273083135946 0.235495535759711
0.9548572272236582 0.688934560162119
0.6622140079674249 0.09011863059277223
0.2272882809023184 0.501807794743706
0.3166450747547389 0.320707337657735
0.5541488417272519 0.7501674840022653
0.2484657372948115 0.7902456724747697
0.4422897363991578 0.2846042682701951
0.9788509667678046 0.8673220890180102
0.4549043521840757 0.7096801413126289
0.9755096490717623 0.09917710144181865
0.546468898753423 0.1632655311466795
0.07739046684565701 0.03522249149798386
0.578233348640809 0.05405065918335727
0.6717406249504172 0.6186879672675115
0.395102204310115 0.1139234038946838
0.06184401378653356 0.4530177374869372
0.1718864847263587 0.9233402110993837
0.3201511965479542 0.17083054714847
0.2119792252720809 0.517486784837917
0.6673978773856162 0.5577395188291339
0.6687728458134438 0.09750052324970944
0.6944321999598057 0.4716092390149763
0.4250712063780508 0.6057961944549282
0.3310257888221238 0.4102438884640223
0.2100996404910013 0.6255046476270623
0.497641975277538 0.6322268846231938
0.2736179627834665 0.2047321866976534
0.2589686381821897 0.02669023322299975
0.3897362359097428 0.7680181244249428
0.7774567135940247 0.1245884301982857
0.6415753271279292 0.6419754906531567
0.6358461836044882 0.07116054252050726
0.6531138590546754 0.5823164043384217
0.8240453642678661 0.1129952318215741
0.854314791383715 0.4229739762063404
0.5121540852400495 0.5768552712780208
0.3999318124750135 0.9322173010651863
0.8789796229560998 0.6654205168858371
0.4483482079544603 0.08633722023399371
0.4577438476850633 0.4121629037410571
0.4968827221769468 0.4578259155838789
0.996692808410365 0.1173116575128716
0.04988071874688443 0.06277823530609379
0.7876196369398395 0.05990123927193743
0.09295970403377719 0.4201875147672235
0.5912013058612529 0.635077375712241
0.9359607452120149 0.3344395069138025
0.5152617307681104 0.09560263515900319
0.02253943125605775 0.4505846582098969
0.1236444559485287 0.6915418780870661
0.5331864488825792 0.3943373126362693
0.4761926661663307 0.2882430312096558
0.7360426906068401 0.1711385828037714
0.08541291160321929 0.988480889113965
0.9244691825996385 0.9506095087960911
0.4043590887418331 0.8363747674543563
0.4609254009558558 0.6211982860754405
0.4939144435914631 0.3923037866982051
0.6004195654527077 0.5314454705867542
0.3706983654784949 0.4080366149724974
0.3878693677209788 0.7807987241091567
0.374800645908252 0.6304166623834081
0.4312480452020349 0.4682671471747153
0.6875130579563499 0.3620541286594182
0.4199304425091359 0.4947049674888971
0.3144378590434971 0.8861948111055745
0.09165007224443576 0.5218653106193895
0.9809158163497482 0.05337620835976057
0.7031841555532259 0.6413872288336877
0.292836157287907 0.8887802857916096
0.3605523916482104 0.7561518467057203
0.1172448637043569 0.2517867114605933
0.9816438427815206 0.07144165687293436
0.3284253838588079 0.1652604103714447
0.7749174921886141 0.08585478301647326
0.8326680629803122 0.03099748005143746
0.4976999975660352 0.2864057772172015
0.9006556137584725 0.1378625682397452
0.1383111689213245 0.5665127732579794
0.2781817828383757 0.4541749985983839
0.1613809878808181 0.4772241476507896
0.665751046816199 0.8800739402218022
0.1997460643809204 0.6951961242749416
0.6897306528851412 0.08915971233051662
0.3212670668621792 0.8947595651890624
0.8916376798527174 0.8357343138653195
0.7295158783814598 0.4896592166186283
0.6423449141723767 0.3616990484531403
0.2690815875922891 0.658384861083437
0.8275041742043378 0.1229378883273624
0.8870590856507062 0.8450795344316275
0.6531624141356466 0.6146070529183514
0.4112405203675699 0.6221250662567837
0.4072457435584759 0.7467796901564525
0.0443001866999316 0.5527574031570359
0.4511654264009876 0.04029651012049316
0.08232614523227443 0.3679944043807675
0.552350758464356 0.8486351809504484
0.6090202143533353 0.58668369718429
0.6584387243715255 0.1244909356704729
0.7516031664071303 0.8076862966562601
0.879543465110373 0.133314854794429
0.7396022449520406 0.06955012260205881
0.5700873838668428 0.980044173346622
0.8371949745551434 0.9840194802312728
0.6276631605274177 0.9738981721397985
0.5321404021078124 0.07333685884765488
0.02347032182537951 0.4686723721411271
0.4630215367012759 0.3048283115487565
0.04606790870744739 0.01534497623662592
0.667513008114144 0.7962341607876542
0.06826424726674651 0.3827895860885057
0.04352428517839872 0.7589010147415799
0.2676142953562177 0.5370550898867313
0.5701600148491984 0.5942740153035078
0.5168355295595616 0.03481411255612447
0.3405371762758487 0.8434170627142457
0.7243352919692807 0.1057293510459126
0.8597689981130567 0.3689646134977638
0.4293563861833666 0.3013072865587939
0.07068875041246528 0.6126273450214567
0.7822091058319978 0.6201895681727287
0.1828571737709288 0.5219757871086426
0.1735621402697453 0.8670165496422115
0.493821942943319 0.06588495485943184
0.9286691879377881 0.8055455915504084
0.8332803528186337 0.06888236221908721
0.2020315765009158 0.8288932156335045
0.05320843584032278 0.8627975932099954
0.5727744552641324 0.3988045471155735
0.7320344509277239 0.1991486576915794
0.8253350038959848 0.5043651940138638
0.9494596223769393 0.6672375526571689
0.4896094837246155 0.1614130791101508
0.2260447241120464 0.9312482447504655
0.5025225236384718 0.05924128490877362
0.03289181567977921 0.5570886023595213
0.6134089369860273 0.8585319301207492
0.9684239149992485 0.4903545100469504
0.08334441725176145 0.04362430267757893
0.02741371191198192 0.7491551605851572
0.09949331243543919 0.3209745660582597
0.0356580887577056 0.5688312020388828
0.421636537615776 0.4729714918973401
0.1519099576697737 0.5528373145860668
0.5551173047753144 0.7217469106457944
0.9275355534449092 0.8750965806148123
0.8368720470458477 0.4899529732802368
0.6712700399610835 0.3481563116757549
0.09599545019908783 0.2926908580459169
0.2075597269281108 0.6746715448508001
0.271767935983191 0.6481192706932128
0.405059383667865 0.5425113989174396
0.2865657535204771 0.5968480738426275
0.843239576608433 0.03141421903314343
0.7798927964618456 0.2296323841888551
0.6820769481606277 0.3448359150630465
0.8316455217575833 0.6486678076903758
0.8751747118419856 0.08468404997739494
0.6272302416769873 0.08831231891823636
0.2057356156874629 0.4979265911916453
0.7465652545291107 0.7305305030515743
0.7510399706858788 0.3551925243447114
0.3293270350357537 0.9157680494562962
0.5743454670787365 0.2985546576663026
0.1960439523898953 0.3094057736564751
0.08284029259151096 0.2337122104048118
0.304224520608695 0.2390240375524688
0.3584480039397722 0.4310898656701228
0.6020082337369719 0.6492695126987306
0.8242217985909076 0.7676240427872427
0.07394786861294801 0.02361145152061062
0.8894315530927747 0.5606307415959605
0.2592288529435727 0.3913076420054785
0.2948560100649334 0.9074695778167476
0.9351868169388264 0.9494130760294603
0.7061714153506096 0.1028595744557447
0.8502318934641074 0.2838735265178652
0.9022873578057484 0.05642313011298127
0.06257840600700003 0.02274750491119089
0.5561506985790381 0.003931152413103947
0.3151974932090944 0.1100602328876882
0.9855012704729555 0.3261846735898014
0.1056456744717919 0.1696875235385173
0.5298950287083463 0.7340257694109553
0.6107174790567245 0.3960300497873613
0.8435091132914105 0.9060840391220946
0.8774761904539758 0.7332437580301877
0.6059413600122837 0.9549979784666267
0.8009696147370767 0.9572731236024231
0.2451971793793922 0.4141136636397733
0.002326370617426932 0.804352294375668
0.8756254378830968 0.2953480193691844
0.0986322739820253 0.1103610086015473
0.8379111825211163 0.2588887192611338
0.6958722488890686 0.7568300635039684
0.8061083312025292 0.8251898857397852
0.4884146108900362 0.562615468035003
0.4823440974423669 0.694110519056985
0.2538054559875417 0.9230432923454714
0.3303811481270059 0.4810629797443681
0.1649265458968382 0.4651569986387444
0.4391417707241983 0.3206079068080461
0.6422327432530278 0.05330462061482726
0.6472904267069097 0.9100688531096179
0.01214247789749132 0.7997844561806936
0.5126069572417905 0.4926921794855318
0.9593134130379392 0.09063296020195837
0.969736781360231 0.9316327355563253
0.9496937678019538 0.9381405498398309
0.1516884230822059 0.09035556937262565
0.0794992049354894 0.7080161930292365
0.5779914616892395 0.4925000505675703
0.8716295595331215 0.4363209474347895
0.3039537447122048 0.6697097994248805
0.9167522947706792 0.9826232984809982
0.8488016702490805 0.7369051206909372
0.4748075849499185 0.7096131395628884
0.9459363046639415 0.6277461069495298
0.3406640038163689 0.08013831084394524
0.3399173305817375 0.9616187474713986
0.3197493130606829 0.4350798999777984
0.70509047068124 0.3843351820341431
0.2453845377410513 0.09206995549624165
0.5369637729303175 0.5363239062325228
0.5942876190783782 0.2918050963601801
0.3657907418971535 0.4485477177396416
0.2386501844206559 0.7968888718301489
0.9956439682838469 0.2402636407759154
0.7863699942569322 0.9417505836327115
0.7719087391725769 0.1636909801138272
0.9118596652247419 0.9647240688274507
0.81845073634549 0.4062506441419674
0.09894468367024035 0.607767236470809
0.1431767795387129 0.04201798266290389
0.61050706564088 0.3851697209076388
0.1588301039919516 0.5609479480305597
0.1858586297353177 0.3127185072284076
0.5752694537631791 0.5453208798708838
0.5312825874628084 0.8849355727443914
0.5930246605999909 0.8093000710328657
0.457642160599962 0.4010711063669666
0.7182319656237293 0.4318076170755204
0.784980585126671 0.5724264544077751
0.2196323643650273 0.6944747710334817
0.9791155080238096 0.1449536749854566
0.07536240123641609 0.8942648227169591
0.6392685265079745 0.6525230449382536
0.7777076038464277 0.06429044533442033
0.1158270957318343 0.9174442867395718
0.6407195679734609 0.4058756865948802
0.3297768542041356 0.8435071979341963
0.5864347164216436 0.02684493920794699
0.6507116063339001 0.05672829787954907
0.3573439695729344 0.07260466181112157
0.7310926187175333 0.7410886789458441
0.1676830402667673 0.1958385551055193
0.7542645613341522 0.2171859941050844
0.002590589020830598 0.6490028044313286
0.1820588143902462 0.141727738788135
0.1613078215164993 0.2812918958004677
0.1598366209334178 0.9700197466475
0.7899124228029919 0.4077373790286495
0.358776575045503 0.1008876845384435
0.8729008811161457 0.4256799032949894
0.6790819797155748 0.9035766646761358
0.633686478550637 0.8973616046454315
0.05243823717645303 0.2572007976589687
0.7159932368250456 0.4715360271528942
0.5260560603945833 0.1106381609470085
0.0183237456030531 0.8754322634217178
0.2635528241318529 0.05493780480967998
0.7317965511960951 0.3254270593264055
0.7525315682472798 0.04397724411568522
0.761082430037714 0.6176003910706587
0.9005645802000052 0.5038372051909645
0.965417379479852 0.9526591321587609
0.7685962563046637 0.4896425017451094
0.9518489203462194 0.04556113005895405
0.6081734901578665 0.07869007565565811
0.3471650788202322 0.7432006768522376
0.08743756314560035 0.5798157213646836
0.7227775949867037 0.9261820667433335
0.6242031232965792 0.8317557788106876
0.9813672356320848 0.8574517218554477
0.02467692973854445 0.08891705631810297
0.8662071143184463 0.7610029717657479
0.5159437194665851 0.8118789192111441
0.06608702954988054 0.3178474974065482
0.6351360662641844 0.7500564422595306
0.3411869787690057 0.596483391333327
0.6441643749548897 0.5878998598590737
0.5205594542510315 0.4292322091039895
0.4647282878806767 0.2143326586366128
0.861414458907874 0.6042572450954049
0.8301706753493863 0.9313194746057094
0.9220558002663798 0.1444755547830852
0.7816989475619465 0.03244385162215535
0.3486401023709908 0.8060989966638274
0.5412828617547106 0.06766178226200235
0.6903331975152789 0.9491910563419145
0.6644202467851378 0.6657231670264099
0.05966806783903225 0.8266760061926358
0.2539072838857243 0.8639328808627077
0.8123541468086586 0.1672025171914606
0.1622269133626603 0.3534249968575066
0.9896314846461535 0.03406551806910186
0.4558443672162121 0.888790502024626
0.8783484154465934 0.2249854050806767
0.4005220935769573 0.2184677918344022
0.5191963186732018 0.6687658790634606
0.2123642634366513 0.9947274400410056
0.9014841980522917 0.750556195412054
0.9967982613932808 0.5153033917827342
0.7793701575733928 0.4908504137026914
0.6215362995142839 0.00146809177986578
0.9911296959241926 0.9094100461879594
0.5118287781207971 0.9677110679394836
0.01753102986534276 0.1178435757757095
0.0003553261854547137 0.5341523090913483
0.6159209591634653 0.2175825307537788
0.7286984822535305 0.7929020346926686
0.5074922109625873 0.9488852888694544
0.8625981098035806 0.3132976337431438
0.08786151842725477 0.8388773191905117
0.9152981003614188 0.8930073546491459
0.2832066075564497 0.8407388162495906
0.8219157917082095 0.3854075603234987
0.9852032278484837 0.7114397121670956
0.6505514789333737 0.1516134743108113
0.951190187408444 0.4446164863848725
0.1269050776398507 0.4909901872276133
0.6329641227550318 0.0379002481645088
0.7508459037220186 0.6930446316559946
0.5212850159729515 0.9604650088661369
0.3677713000073763 0.4772474885812355
0.6404286438739917 0.9995900652308279
0.7077297254424828 0.7947301843162001
0.8252478168190601 0.05257461501888998
0.9109318203649444 0.5684908724695557
0.8840860309849276 0.7836570697739962
0.5927999348525168 0.9301900922230021
0.7237265699705017 0.7654094020794633
0.01284665181344536 0.7574181385699407
0.5905116755341865 0.2445970643598838
0.7347364656426173 0.7843989266491538
0.1618881638594487 0.927873317720745
0.4093113593924164 0.9156738121554168
0.02083750087341563 0.0009232162218302646
0.1372926528014098 0.8815370652812635
0.4407237010018797 0.1872404080614312
0.4345368553100637 0.3867838526523014
0.9377369028132152 0.2246678476067431
0.8280219320795921 0.2980312482202311
0.7356172537383534 0.7317529695806133
0.7264093488744034 0.1439365788580984
0.1542511445020778 0.07152065135775043
0.9380886709374973 0.8778611693646018
0.4041309027909789 0.1999979197228999
0.5472130997350088 0.3010524098132527
0.9009363565404049 0.01864587229220602
0.8046717579177822 0.7751413636395766
0.4210203111227996 0.222725760432722
0.2289531597376009 0.8236756995425524
0.0366614503559838 0.5460177938747608
0.05048075366683055 0.7110393892342052
0.8750623251767197 0.9805678154884035
0.4285528178878745 0.3975511957679889
0.8289098008556375 0.5212879054810625
0.9301435721662468 0.7250700298946405
0.6196870087636914 0.7623422001260995
0.5652319988517085 0.1727934797851442
0.5687732264226024 0.693874211294488
0.2957915979421049 0.5130737849652156
0.462557900912451 0.6026420750707493
0.2666892881521117 0.9524245362873962
0.3982199565834428 0.8281187361860133
0.67030685653981 0.2590004595592948
0.2884252155053812 0.27350619920101
0.5194005359723632 0.763881295611471
0.8831581892041444 0.4920057671189006
0.7005903840859843 0.9446364218446421
0.7524079252982564 0.5976944525470501
0.2659950061889982 0.2208259271976938
0.7236606686060267 0.6219673726814847
0.5591100475475851 0.9564501146050585
0.8644800820088796 0.2502329618974522
0.6769801647208669 0.7990740052024836
0.2725477471312514 0.8559619635836886
0.4067822211015502 0.4183540182392635
0.6315106983581538 0.8513960856466002
0.3965393756750293 0.6372898014473594
0.4804244017091077 0.1782648701738078
0.04373228167616428 0.2831236149768113
0.3560223514546497 0.4915451812963129
0.7230016356193303 0.8265235288751479
0.5087460042302955 0.555625280114923
0.4187500141126445 0.6421514929731786
0.7160951921447445 0.1651745926146775
0.9152818834469261 0.6796533822859885
0.1192607944724661 0.3223716546789232
0.7264710924955833 0.8945275401098087
0.8680250389613469 0.8196007122032886
0.7690409277668868 0.6881072570852855
0.6002586844326366 0.7549462824888511
0.764476795908137 0.9472382638201029
0.744618842058658 0.4754983251643317
0.1055863674309633 0.7733612732695632
0.249191156840314 0.2434339472828858
0.4720556854700643 0.04737882429297546
0.3146254404972333 0.1209476714646105
0.6751540116621029 0.8752071482309954
0.7758015633422662 0.4810472214751348
0.5654683511962575 0.1621654232506629
0.9941413374024946 0.7876989385110265
0.1511433068772656 0.2431966939354675
0.2066903036488774 0.03925525593313067
0.5316030683911263 0.9622626353469145
0.03830917990739736 0.3647635633223059
0.7440556658029508 0.9675273808752837
0.9697545888653187 0.7004690764674211
0.6667870989625914 0.3002675881846965
0.1446579678778053 0.8549162344233964
0.8634532432977039 0.7208980290247107
0.05585456272544259 0.04280859616075982
0.9487528277035453 0.7681030738929172
0.4170642975921741 0.6694693543614275
0.7057151778138575 0.3283182524691045
0.9872090747601291 0.5709062306620952
0.308192206641503 0.1953164723043628
0.7431382245831839 0.6848160644834156
0.3762206653645764 0.7804099558189354
0.7977013814705161 0.9052600438522433
0.3089276534276907 0.7531517259167474
0.2687423666099951 0.7256440327578104
0.1105443837702265 0.2301256410646503
0.5825720459440041 0.4640105458579258
0.5887978050080106 0.06933736599891395
0.2493090684077213 0.8864662433800525
0.355939664485027 0.8329955314190352
0.36750365745078 0.267343879460088
0.5200085235919352 0.04577130110609759
0.2989512351973137 0.4579202712548826
0.8963953974814504 0.6588402772900198
0.6757886476946213 0.5231082250103749
0.7827879155863873 0.2897243078046873
0.1552703333776058 0.8695141222691031
0.4681519782583256 0.09578925780169094
0.7237407184687005 0.2791116515684171
0.008624081018485445 0.8433339666088882
0.2865744727128835 0.7830715808751577
0.4290009898536022 0.55997586623736
0.01785423545510444 0.1355663228697258
0.7418271940310363 0.7581965916314969
0.6258863838323456 0.5983553511452364
0.9863493082148538 0.09854013691453684
0.8669690725316067 0.7310307136673044
0.4542711793642074 0.01228668933617247
0.7679198416888173 0.728393320165012
0.2201692783715764 0.8051536912266168
0.8074091250330081 0.3278173605593618
0.2819836092247528 0.9918426220381212
0.5528832521712249 0.09317440239247313
0.3498817985858516 0.5340097501447229
0.8459837332216836 0.8571450052345382
0.6817187837180743 0.08252580263144633
0.921871136387464 0.5434988355502751
0.5241716883214736 0.08955695728772498
0.3913784819880217 0.6459491896855859
0.8997105317393755 0.6410118987300188
0.2365934543857809 0.5715827264783482
0.6978813013445998 0.03555623831547158
0.06331383573344559 0.65667925769935
0.3854723534169017 0.6940126431364583
0.3637721502895221 0.06381000516575984
0.1710681726212211 0.360183910829673
0.8904785033139679 0.7480426910061164
0.3619129514577382 0.3123170154987424
0.3406696301904301 0.2716744725294998
0.4047946919053443 0.4399959459374845
0.5538479410332352 0.5223368869220469
0.3243911454677039 0.3146207245244148
0.8445552466762207 0.00493049529868568
0.2177862998520301 0.08493344888300679
0.5017374376132737 0.5067292880964174
0.6991239897178934 0.9649802457079804
0.1642070743958792 0.01566016786925414
0.06964545649597359 0.8281631916105484
0.8546556104895391 0.3405964675528334
0.3933361866647718 0.2923372459143595
0.1928854811425205 0.389049806917054
0.3161040315869452 0.9034339376393186
0.8630366660758286 0.7501275886820775
0.03383578946744684 0.3931504501471423
0.5256286303738479 0.2843451564277806
0.2936119805434574 0.1638825292083101
0.2272272207961795 0.2107205223557768
0.0532686762997501 0.9105545289290172
0.3759927087159983 0.008035517143656357
0.7381342571658965 0.0197653944147085
0.371998406271848 0.3360083956192402
0.4254995995008785 0.7992730537640361
0.2522672661167473 0.285918537102865
0.3987652550241914 0.02816631370788488
0.04409760660408124 0.4481524786280029
0.5877284010054039 0.264290735614338
0.1771610524418942 0.5020733918193093
0.9323597624367276 0.1484447256870878
0.3801337120229579 0.3085592178976562
0.3670630628410108 0.5482012063308844
0.2208263860200131 0.1998931219160294
0.4811502705535463 0.5478110246700471
0.8647942706483157 0.4898433868922821
0.2748586109356655 0.5438110513482456
0.1501922039015148 0.7576007109477124
0.1020641062516328 0.4804970955817709
0.1810966583143228 0.807519483967541
0.5482797980227891 0.8203926386713987
0.6891358945892433 0.8994612069684691
0.4921306106934129 0.3039189528098106
0.8185860349786761 0.8633104928026066
0.3480878922884879 0.3670762741267629
0.3988142316955774 0.275310568181223
0.3004578217096944 0.7180967091804614
0.7522291899674901 0.2928044317323543
0.2498039372034072 0.3942190633273958
0.6966989404069297 0.1561355090128072
0.02184824327184764 0.585507330980653
0.6411817371920716 0.157299240512945
0.9315971971908631 0.2692550438123355
0.8376162491611067 0.4796435671807371
0.9962220770199264 0.04283335839997252
0.9772157514170187 0.2190027118745236
0.9900229989024548 0.7210205406156525
0.1088085091643717 0.3268277687874378
0.3644041179908001 0.8584140622148387
0.2173906053827019 0.6718364536619266
0.9298863437387288 0.7761930259902229
0.3180195781775875 0.6367362975111512
0.8153097666023983 0.5697889609614445
0.3928694723693361 0.132495342200406
0.4102210058825528 0.07790141454639134
0.4762402130445056 0.07899421920475988
0.2013816904508099 0.5426321081377133
0.4404329222843418 0.3021833457321585
0.6067595733483305 0.05718844252433393
0.538280622910714 0.9540331331937307
0.791044733975578 0.9207252484926848
0.4687606145814156 0.9235238338738172
0.01686282498033576 0.3651219552628253
0.7922721618295446 0.6975027397037372
0.8299597124276428 0.9925429677787089
0.6761632203910075 0.1138186313688807
0.8159921469767931 0.2023310380771657
0.4255941797538595 0.7572767027256619
0.4403407556807055 0.9629251024431518
0.9637079714427071 0.8351934040848722
0.808706103269755 0.6306403934885357
0.5267080636016208 0.7441518737619631
0.6670107966158215 0.2287276436402411
0.4504639656513275 0.9600501851071221
0.7113940634025406 0.3100660544089323
0.9029250415542289 0.7145421332404864
0.08639515408155088 0.4657378428704759
0.4840516330659692 0.578665239460364
0.4383970929402967 0.5608039231790666
0.7363482184315304 0.2977490492708636
0.2733942518607798 0.8450708827259114
0.926270270299799 0.1974107432557154
0.09877356515089965 0.1306065469044018
0.8681350597722365 0.3869525457044687
0.6720402652022828 0.420646105517878
0.601400189897317 0.7277779231060894
0.8486002791543926 0.6404457392807605
0.09792344657660745 0.1978221133611993
0.7728162616852193 0.8576864172862317
0.5911144341321799 0.826910052328125
0.109981925081815 0.4862892303379415
0.2310448167015533 0.2770569148683881
0.4920348772584371 0.5713449945304316
0.5611619570347376 0.6099455005086487
0.4263862027807452 0.8088843526974562
0.3728737177138075 0.3153080765392707
0.7490333530875034 0.2378317050264515
0.05552847782836783 0.412332879911834
0.1146386473887755 0.5829863500716859
0.2582418786984989 0.7857004045215219
0.1313794585107257 0.1818718502359156
0.5430840855877546 0.6318754388319294
0.9191454357403982 0.3586514675449491
0.1006742905328515 0.3656510578877993
0.3710988758426473 0.6805325982880036
0.2161935931527568 0.3024616410657578
0.45366830413731 0.2859483734581946
0.6236388230266057 0.501567439919944
0.8011051476909135 0.520421692509253
0.01432072198049365 0.02134319465227704
0.2421275406268895 0.3864892456231029
0.8706048165391925 0.3648464279295457
0.2337909881955965 0.549636865499507
0.2584351029273453 0.5231097962507403
0.6106633035228862 0.7316558492019446
0.6577501122727499 0.7669298401062711
0.2869827047593827 0.4947033150939836
0.3291321669754407 0.9763763105046931
0.622311495445934 0.64044905819855
0.4108221693136011 0.2205538928610672
0.8257598466232036 0.18191289179869
0.680525960119193 0.7203956451371304
0.7436473793448031 0.8972937903397374
0.8320877862074687 0.3794930684696904
0.802846936697134 0.08313445979967543
0.7224823340737898 0.7157590354262937
0.14243185561201 0.6242341188351042
0.6893683636996203 0.6256640701784939
0.9413589639290786 0.5778684412105672
0.7525933390959684 0.9211304477752025
0.1586038084212651 0.1760069650368062
0.0001173433744061191 0.9288070426669988
0.7648072193417789 0.08979136608270077
0.4604411062861127 0.1960675868765999
0.9957780861949128 0.3450456637498934
0.1959225066719238 0.7914512573147721
0.820095277089217 0.2251797747552612
0.2677607310463843 0.5067953201981618
0.5107663152758929 0.985611540615682
0.2844824894388071 0.8049067174756914
0.05496777524387502 0.5120602173940803
0.779883080044102 0.591747463912392
0.9637792085622646 0.119004196205062
0.08268654217580648 0.9037639967221018
0.6969814022634644 0.8554945385196501
0.7886986087213372 0.7269421518084301
0.5301833109104513 0.04406809198923929
0.5123809248219382 0.3878271215436835
0.1579267236906916 0.2631709709111876
0.8406202467442521 0.02252621999794536
0.3508737070832881 0.8717645388472105
0.2873209617353532 0.1144082603296472
0.4880077189107756 0.4100314432305192
0.2191978681917234 0.7301190864360402
0.9604752353741481 0.7440535665590216
0.7889914490415403 0.04907266585384779
0.7572301452443098 0.4306993412741343
0.3091488898063292 0.00773986881237317
0.4157289052608706 0.0126227853502568
0.8090363349580462 0.1575940590548087
0.4227517671368351 0.6522379100583541
0.882810125752958 0.4215707649252786
0.0904320940961819 0.101925630222365
0.998043792640373 0.06125074281946434
0.08785441816125844 0.3191720935160125
0.3939228675128763 0.4654936390193735
0.5131780490619752 0.9225033112975799
0.539082871934504 0.912047678099474
0.9953711133215157 0.7666367954899658
0.9455612225566284 0.2163109730240331
0.4090683165032434 0.9708151233522661
0.8024343983384787 0.7855883952548042
0.08905831870193268 0.4938379197780032
0.6793467671378142 0.0931680653254852
0.9983931646155811 0.9756914583105428
0.3494622798070334 0.825467866556866
0.2494072198418645 0.4312804552223201
0.5529612537431695 0.6471705198780082
0.8888961938177909 0.1648992910315626
0.3594717431465148 0.05403299998321515
0.9403194088447807 0.4990771198312741
0.02194155220785551 0.7952943546474911
0.1268073910325294 0.6089935819990931
0.5341056993903799 0.6374688789549829
0.2649280624478059 0.1782299424616174
0.2767298861795793 0.5223262050034273
0.3611632200163188 0.5199442584144367
0.9959851193524858 0.307406655997072
0.8432658174981134 0.6073494303768188
0.2034193747949422 0.1430714435759264
0.4205881339110906 0.08171041494048314
0.01409977465447755 0.261565875941982
0.1824385934823623 0.483588740774282
0.2695267627054773 0.7607135927344248
0.413416848271297 0.5486497518211498
0.4169876147057998 0.8069359103061151
0.06639755861633008 0.3930536359464239
0.7600049980232221 0.1496566978328803
0.01206094868506363 0.2802500537942659
0.888549599711016 0.927728327950017
0.06402956584042838 0.8640786996453245
0.2991195056069889 0.6898719926300074
0.3479721863232253 0.650045515078074
0.6946927623956424 0.8260979585167568
0.002092071146562834 0.7029335549085733
0.6778901512221744 0.3657977583348456
0.8521642507203279 0.8472735656066466
0.7907612223822892 0.02734547138961143
0.769815267440879 0.6596035818849441
0.111751318639584 0.0660460527022334
0.8053370587532902 0.5644227322076987
0.7028120663202484 0.8735215444651961
0.7696929950940562 0.5900644084233591
0.3125919563523383 0.8265090950177533
0.474738522507153 0.8556573196176823
0.6959006435471896 0.3786877432979262
0.07072651447172204 0.2037159438588943
0.1012586470460853 0.01807926799007854
0.3963718225475423 0.8972224722068655
0.3338323982267743 0.1112058781181714
0.1253903380660169 0.0488849055888965
0.07148122976532538 0.5843284508592236
0.2867517139498452 0.8208899522800575
0.6221065486083025 0.5293134214270233
0.1025533874051501 0.8635056496238465
0.8544083617503113 0.6224588291855707
0.8139237982789056 0.4490471503423301
0.3098737975166125 0.8483238591604023
0.1607446228350664 0.8001907416231273
0.3014766085575933 0.916357714829914
0.7467091217321452 0.7670301935275171
0.05814147297955408 0.4631601163753061
0.6435545967606774 0.5771256280377698
0.9308520905523952 0.8854477397059796
0.9108742025258763 0.1042357766184275
0.4537743754940305 0.9502196762089067
0.5978075524840692 0.5982527228720771
0.3940505527276912 0.5579414051945598
0.7095159873718186 0.8132298551669009
0.2520687925350893 0.6143988456432071
0.6474869085120252 0.3887595819181947
0.564745130502636 0.2939376818095869
0.7619482417146144 0.9794842285782404
0.8299012174565442 0.02092805658974534
0.8829147360732752 0.8540095366577759
0.2154743893538392 0.06625407923494535
0.6201055435975821 0.8225541395203481
0.3489501574959586 0.8162165819267132
0.9477358971104923 0.3048604503151569
0.9500207351134787 0.8521698338903649
0.5864447855335033 0.4964963041329442
0.5836540974343665 0.1395817319408877
0.4359832361164425 0.5179637484906259
0.210630647844273 0.334993582852563
0.4501687596162772 0.6196039014300891
0.08429819064007348 0.7683291529960982
0.7309444220019756 0.2721848103491641
0.05035851111668157 0.4941827547427974
0.892476630325831 0.9094907882049874
0.5380883320243641 0.037364862420717
0.4163452839128442 0.5272302070992027
0.2115291071419068 0.7749048326577374
0.6259208126823296 0.5874046585197453
0.6980665215136165 0.7754603384275403
0.6252055830557748 0.3373082107136344
0.3786038583380896 0.6031046115717821
0.6506757415078551 0.4247683943921046
0.7440775766618364 0.1638982540571025
0.9126584711758928 0.002598865327852033
0.6872227588308202 0.2686561064649856
0.8054967336783836 0.5745864784586331
0.0378994519410011 0.4396804997352595
0.02502658356031344 0.6249611329224202
0.4902106341224943 0.6121748537562414
0.4826160925521473 0.8772816661680791
0.07781322176758315 0.8754415036750046
0.0892951264715082 0.8494280556379872
0.7656513047265284 0.3803556037065482
0.326546923109925 0.8539581307273991
0.9298068267710746 0.3260636303942101
0.877837719285715 0.9899773225726477
0.8990798334005514 0.5565168635971699
0.4829761902350562 0.9776068711551931
0.3707805419841901 0.6090774973962999
0.7882499265072401 0.1508663140324373
0.4764046074373044 0.8341304625177957
0.9170426894917564 0.7625406192858566
0.6399001943232452 0.3252137951265812
0.6156933180455205 0.05101507893258274
0.4485792261050425 0.219374483439944
0.20127528942818 0.9498006555562992
0.8627963413482442 0.8621507517383427
0.914270779089346 0.6253897389469175
0.6200808485010841 0.9213021370969133
0.9794763828485096 0.2003667289098653
0.8370626627340707 0.8848002304975907
0.03205376908443055 0.1072422287900474
0.3044478907534516 0.5200718478529508
0.2951593332127669 0.7902237764736095
0.04445457313180938 0.3932286528931812
0.02402752445608209 0.9905338254624361
0.04438340669904302 0.5143076354376868
0.1810756114747862 0.7672127277174495
0.4130865327040462 0.3672621928919051
0.5951460998406956 0.02042534680325121
0.9087865039006447 0.3279934013238285
0.3517908640082973 0.4147082835373295
0.8629263725982365 0.1101697659710596
0.2043256128987545 0.7447867979493999
0.7710295221708987 0.4188084457780563
0.06833616940348719 0.01436889467937
0.6545001918387597 0.5268328705575964
0.2187749237900599 0.001795074294846811
0.4707133476371732 0.7958347658942065
0.133461965344883 0.3675209658293748
0.201199471247911 0.009583469009562749
0.3097172507184354 0.6108394019265357
0.4145582370381427 0.4352082355258986
0.4753530789094 0.4882553663981896
0.7401184289456223 0.7223334921506209
0.4294842536133776 0.4899715658334099
0.3741855189028882 0.6405797921496631
0.9006371821239444 0.5398162064567907
0.3582803499238766 0.2375419338325306
0.1476019671416219 0.6033373645874328
0.07087732196735919 0.4889968727597594
0.1343835610872847 0.1444828535047912
0.5347463793885028 0.2894847860207442
0.55694916315958 0.7399492109512802
0.5405044538815411 0.05744629606136573
0.4285221158475341 0.8949040905781001
0.4969581932238901 0.5920567566814772
0.2315118537042422 0.3251772352408741
0.4377225767924585 0.8892872219672184
0.6439912857967817 0.2452038182740633
0.53111463119797 0.4831859173876172
0.1351763970187289 0.4987267458705724
0.3193084140952728 0.3685295253584903
0.4720569172624818 0.2599811817263123
0.902237064809463 0.7781026914947273
0.4618750118569001 0.9780977703078303
0.8686681371869298 0.03712512668772174
0.1102545202870357 0.1133052492293419
0.4310933535546191 0.2831891345181139
0.8169323331088971 0.3483405873785956
0.001429871191953992 0.2793728949715731
0.517990166728182 0.5388436403526835
0.3844876742368165 0.1127674920752051
0.6303880614875328 0.5100311304917471
0.5914822481289637 0.3637116604338938
0.7154482447473175 0.2997117830608823
0.969651054476983 0.4165023537378004
0.1526292465051881 0.358189082082753
0.3616897450838052 0.9301325885164492
0.3938832407850633 0.9998534114725338
0.7663372039103366 0.5074144681736481
0.9625880044473504 0.9137669120945291
0.4908621289320138 0.1735580623976127
0.6053323874122165 0.2366607215784955
0.5402101255656272 0.8010900927759663
0.70166277775273 0.07458510423866481
0.3393133873601386 0.8231445598692032
0.5363157446190577 0.875429098569251
0.693382397451123 0.8067564361711111
0.6054667789132855 0.4333943586655974
0.8259091983626943 0.8177098378464381
0.3684155181003579 0.2401546731288281
0.8390836713956799 0.9247690420500021
0.870336596605133 0.4469775757267477
0.9418098138254136 0.4888662177486954
0.5231462488757255 0.3524380694005972
0.8803457331060613 0.05578301058787127
0.1709381930717245 0.6651050046985428
0.2474187038879178 0.1107929893222263
0.8689565618119158 0.5191947002908514
0.1123866452364386 0.2076097055648188
0.7627697916135272 0.9688632688501211
0.6699488200002924 0.1729002304172107
0.5778625517615328 0.2681231773620963
0.918389506685611 0.3896135886000731
0.4167436668922209 0.05049156797068136
0.7682754634552245 0.1416081532438765
0.1128152924221234 0.01856590574474646
0.8587573655579668 0.2204367012865444
0.9168579728119988 0.8729811112719755
0.508902630789675 0.003879207289486643
0.001927208723546795 0.126898794623615
0.9080761768022459 0.03899033333854723
0.6673209434036548 0.1190553012681037
0.3421618882203175 0.3083132030676364
0.3857806878994217 0.8572141800348129
0.6603964072788407 0.04113549784204654
0.005132761641462035 0.956382924832938
0.3992219053877266 0.8792448346720193
0.6773327288078996 0.8170918859199765
0.1252175174076707 0.1903916948251979
0.5489682916491569 0.9556687339777
0.9561974204991359 0.216618842343009
0.5053038382421478 0.8951045626880362
0.8620144899739939 0.8724835200238448
0.9047904187756107 0.381809924043831
0.3199753523768895 0.5445061163989856
0.3503854022462959 0.1282975113738399
0.6886447395313806 0.4316398390277625
0.05079710442953084 0.005051781677299539
0.169248489834054 0.1772096895542351
0.7343424980046888 0.4733532138053058
0.8402453474252961 0.8954211281809509
0.08226941085809306 0.3577198601688869
0.04368014631357788 0.3741526521856978
0.6754890456829932 0.06515719035468069
0.3115660197537099 0.9628990298804938
0.549425801294227 0.4298343596988454
0.8849069585372186 0.8901844393487774
0.4298438278461648 0.0867871547522536
0.02175363236261067 0.5298490677749798
0.7700890698620019 0.9960012956287884
0.6736617026769282 0.5410861275311502
0.4073789289084124 0.8011401356052139
0.7989152476595931 0.1552607161756179
0.1108891293689449 0.961649321670769
0.8201011837296794 0.6493794049454579
0.2254924561460872 0.6776981905721011
0.8797423596271806 0.837955512387262
0.07342344995234822 0.478670832244161
0.3536001123014093 0.4628809137735868
0.3493306924763522 0.7834600226963856
0.7730030120084737 0.8762878761467735
0.1897242227882944 0.370359741260219
0.2854517817386844 0.9734133575329553
0.3122974455225747 0.6536910303064781
0.05937901160961545 0.9017919709422352
0.4770828255568558 0.08955871761912748
0.965227267942661 0.8930096284445942
0.1033720629214939 0.4710233235197836
0.423594118515337 0.3295769723758136
0.9896857887697827 0.927425284330779
0.3114368116722546 0.5378378456416265
0.7934111121229328 0.2438807646366975
0.7208528492398015 0.4613372790270689
0.9731741783282271 0.2090836320791893
0.3967861327515155 0.1614398208113565
0.1458038817012033 0.4954363692441291
0.9064969602985642 0.4625228312204099
0.1193503945888267 0.6013820193532898
0.3684433768346038 0.427545229144963
0.132011830470751 0.451039900929545
0.6970838046226348 0.2172963099298042
0.9917573609970561 0.6467545054751153
0.8837312416632545 0.3155309494648766
0.1444485369373356 0.9161693538052308
0.2954891276879887 0.47537143571622
0.6357501914209263 0.8610233213859786
0.9893164839912995 0.7388655496696961
0.503243871737436 0.1743855727786061
0.1977153496448825 0.2989639322678235
0.5410733670235358 0.3480281037372134
0.199451953788873 0.9320100382527018
0.65130175498042 0.2262323973284105
0.9349031376819893 0.1697243898532771
0.1302540023909176 0.2952577263563891
0.5631184814544513 0.6517993854483165
0.3874770348242731 0.009110167371296097
0.2615071976630114 0.6505003174987277
0.3803433842098917 0.9082534485933864
0.711388338926368 0.6200259217979464
0.4625949218519941 0.5741904631816996
0.7581904689845927 0.6624881276977136
0.09718840142624501 0.4037813911224076
0.5375381213207435 0.7144197498924109
0.4890585601819923 0.6678094793077295
0.07960539461186783 0.01518615027087485
0.1537809947928057 0.3470363980728252
0.5034461847832038 0.6416254417787318
0.01338654973117519 0.6836864744836738
0.8860886164881796 0.2972182477758821
0.3992869664791187 0.9707009658324658
0.04560170129809187 0.4754852465147411
0.962464153564596 0.322933911055143
0.6074700175991229 0.8953991324322215
0.1374272771068339 0.1732661914392967
0.6291212758168669 0.5378712171108468
0.4787413565891304 0.9053270838732855
0.2705366944655334 0.06288982319107342
0.9932984927896897 0.2590084225007857
0.6421582635580882 0.34331450639374
0.2270440165104797 0.3713286911566694
0.7411440052600009 0.2022458660914122
0.154627917548117 0.996511094915944
0.41174322922159 0.6498588557841656
0.7945806254015134 0.7364140797493834
0.1810288101541401 0.454991944164328
0.4097974518950211 0.2791398725718043
0.8668764388979793 0.6824936932032213
0.03101960039691445 0.05790605121466404
0.4634792372328935 0.6833596555629585
0.3477542420981349 0.2082529765629559
0.01681353509605083 0.2900168835076251
0.1924357014347626 0.4854544877162892
0.346141288692919 0.495086967480414
0.541794930085276 0.8660281762732958
0.9338194199605774 0.5853864852564019
0.8250645840805895 0.06270830862196104
0.6971902969678577 0.3216648796597013
0.7043858407354289 0.9736178621511669
0.900954861201444 0.8816294992648577
0.6514500160233913 0.8031451051451468
0.5033682958972949 0.4861669041819817
0.2711670091286869 0.8668628509952777
0.4773094924253017 0.2502573234877164
0.2984058670293608 0.2998925220886287
0.7747593406879634 0.4528957493153283
0.00707840400688848 0.09811511426718582
0.8694921577162291 0.5961714204081732
0.2488556497204108 0.5063453886223018
0.03880196764135737 0.3094140519400658
0.004572396170708019 0.2126798169731584
0.7253940619081983 0.965134593789881
0.8438526719335258 0.7620579807145632
0.4507584627539222 0.2584539737585868
0.8806754978273162 0.07557429263398831
0.3563830203012002 0.6434547023301896
0.7723233055481115 0.9304489118466581
0.5272188420960167 0.4118556414524488
0.6561451838998287 0.2736094789447903
0.1421717021503394 0.3841385491606431
0.3973156047437101 0.9144460167943269
0.3283384340488574 0.997812947176815
0.9753123199957017 0.7863330950477921
0.02742130289779756 0.9394079497039811
0.1384040315023332 0.1071424851062278
0.3980357119828608 0.5254538532765126
0.1161928983780431 0.7758847616965778
0.784512234409364 0.602150710763566
0.07598292394501531 0.50695636052196
0.3764615574155721 0.1399236214965533
0.3301060247104108 0.9655369788818632
0.8022602035673199 0.2695910633715223
0.6965056053790238 0.6333952915149073
0.7830686537166807 0.5010102998918131
0.5182080203139461 0.6090438572434462
0.2097296953859392 0.4808441599702007
0.1704936682119848 0.158756376187033
0.923390318080472 0.3173560031209056
0.4044180972596088 0.9807386795254341
0.5355041744595757 0.9719307410080433
0.6620119355465884 0.5358331032429142
0.1445300057531266 0.5452830070980811
0.2343509751242503 0.3050826211709706
0.5844065733678891 0.005113686152027536
0.4712028785157606 0.7847850667737934
0.5523198205903138 0.6042668687669551
0.6342076544421129 0.6144654680241782
0.4390524216092899 0.48520936901307
0.9792426732238377 0.6729659234952894
0.7634433625633463 0.9582553715184463
0.6152533959868106 0.8135765676911532
0.5759474187657052 0.4203432362374109
0.2312589206870772 0.4837358598286786
0.8499554183040493 0.3851878132017967
0.2460859748707481 0.1780685498812094
0.9530232603991312 0.1171634228783248
0.6823564504135602 0.9664906145227544
0.3629839050248561 0.1107358463028561
0.7624266753162116 0.2919445538008349
0.1462810315511402 0.02347388236352156
0.45739214851812 0.08081149215975721
0.9463205754247201 0.8013227243922024
0.1606671687926508 0.5193397745360285
0.7916120578195592 0.1705498516132336
0.7246426649804961 0.04504858707667801
0.04955055681885516 0.3270901349925733
0.9258790914034183 0.08933306942304328
0.09009075793043136 0.06262879488619591
0.3693292333486876 0.7881186942585039
0.1154351519367329 0.4013274198392346
0.8422809843381638 0.8271513763687715
0.9427958163959098 0.6751099027584559
0.4253767454694692 0.4194060541860402
0.4959720872014988 0.2300675390798299
0.2022722013211675 0.1239373278138374
0.7363940224515274 0.2513523807046106
0.9705647471462795 0.6424752871860525
0.6776187330537319 0.9142284557008802
0.9851583274107227 0.2389885985024695
0.2441556490074777 0.3016982538985575
0.8734974754208912 0.1128505528585481
0.474370702008216 0.4990650810681044
0.6548129209130951 0.8221338374813905
0.6419978372386516 0.2091306095498932
0.8901807991469666 0.8632142448128641
0.7724705268536833 0.9638797901762974
0.1189464417860882 0.7857111172077967
0.09059716093882839 0.7504502971323405
0.201164296184689 0.2781827874536426
0.4449243198769903 0.5527724335362791
0.9158318757126988 0.5507308620604394
0.114926487534685 0.5049507511250487
0.8375141341435297 0.01282067422101576
0.6827776605694218 0.7392847022657254
0.8098571570035386 0.2310656529565876
0.9286346784039198 0.5641522454656707
0.7219918325617111 0.3710904885740641
0.1722411876525235 0.2779252652076544
0.0595553436738098 0.9960221046944763
0.4869491773995821 0.3606463448976222
0.4841501414758447 0.8395012063723842
0.5599753432467393 0.7127206397475515
0.9015439641034493 0.806296046436032
0.4544139007238236 0.6565948241647596
0.7172637325606074 0.5170077819363944
0.4722322350835244 0.1387685944888427
0.3683834167894059 0.5375355664561221
0.7479420171588431 0.07636400001026417
0.8082937458204503 0.7063758307513703
0.4197080552568294 0.9115139714444366
0.1315564883495595 0.2377577168062752
0.7941812481425141 0.8776714710380346
0.229463811382544 0.7593138501598898
0.5471190729849239 0.3693493802922028
0.4501246848657774 0.9796274167824417
0.3121695774713401 0.8374139279163257
0.9386083010089515 0.7713254270151219
0.9421728677936739 0.1134825673719567
0.924346105848627 0.4748273443404039
0.5087100960579841 0.7841935604568532
0.170897204671384 0.803978765816071
0.5752793110895789 0.177281125223898
0.9058071925138893 0.1209531621017655
0.1512986316961267 0.5039508357769314
0.847469931442726 0.2342277145088027
0.3020941470857336 0.2047201998692407
0.2354539376143459 0.04651368441355659
0.3029429705266148 0.8194651911865845
0.7449979443158943 0.5789141405090584
0.6760969724505069 0.2699141637436386
0.3469085454932384 0.9156333316667514
0.5008851052462138 0.04870228846640416
0.7549934858650915 0.5404751265635197
0.4389067200946011 0.3961197044730055
0.38214689309744 0.3303315104680763
0.4411483801363385 0.3769562128707387
0.195049906964581 0.5504382772350357
0.1772874810788574 0.3058223349897122
0.02138248118677282 0.6145523040331305
0.7741858396431381 0.7565661638081902
0.9511143752093545 0.4158028373776937
0.2502784244597451 0.4594055035657888
0.2027426203944288 0.3272542699336479
0.9714601798665266 0.9985199066375553
0.970714491182884 0.3948008562040263
0.9104352600872432 0.9321263684571035
0.3658497791106866 0.7383821345832116
0.2759229579655601 0.5709641443358323
0.0652048945047542 0.7231388034835807
0.6847280087287693 0.3935637317262797
0.6019033099568993 0.8642187610768342
0.3801953574575776 0.7625205808650485
0.8529997921702692 0.5045013396075995
0.7113718287500236 0.1919663208670387
0.167927584415516 0.9537813600756343
0.9814131334345482 0.126329827202594
0.7370657286317928 0.5855898033192874
0.6328333661703199 0.2454429033497169
0.6777933935317957 0.9945428808865074
0.6545838588663274 0.4158664580419406
0.4702167059609493 0.6407219196841163
0.30291858348158 0.3443265470088392
0.6402828752345159 0.1360715638563963
0.4100722774440362 0.2497580803590702
0.8329515492580284 0.5390354210329742
0.2509503229194918 0.5862657210885462
0.5617048033580651 0.8027851337507241
0.0509187786895443 0.4557137993648322
0.8610238989686625 0.997843887647909
0.9999806817988055 0.3770588205569334
0.4640450189746384 0.05392804525719025
0.6927503674104788 0.5293004478107591
0.1456708189246075 0.5743391191880391
0.1683287177133183 0.6368383356449774
0.1646637508138414 0.8218937127581204
0.3374851146265193 0.1929263526063355
0.8186522113665209 0.7059530155271423
0.9816098741688821 0.5522599225151918
0.9796283169392722 0.3545838193188204
0.7807029305618886 0.6587675238371806
0.7540258543726654 0.1674220936584288
0.2118542368488222 0.8969642935096341
0.6575124497693028 0.3850100335398196
0.6690882787370986 0.6285696399780003
0.3571757294236833 0.4417826996081985
0.1129846431553247 0.6718227807004375
0.4444301714374072 0.6623814334209357
0.9998198236286767 0.8471174864341749
0.8403120843681992 0.9352968885809343
0.8539071977628816 0.9768926198510267
0.2716889363470273 0.3189800613539787
0.05476346253214021 0.6404995142949502
0.04939925762626046 0.2009720287519888
0.5509058913186379 0.8018462184447558
0.1639896196996699 0.8631222099278461
0.3446925601106731 0.6177561850247033
0.9253500939208643 0.7155701414456284
0.4930814149147664 0.2593698992249476
0.2711330748743306 0.2964739274247625
0.4132633682666995 0.3859424841934813
0.5736200580793247 0.3267713121685901
0.7264918586349862 0.546045237134574
0.257437821145858 0.451135529206187
0.7502160570574946 0.3445532224286051
0.871276111346616 0.3330443764671533
0.1717253967197392 0.1401191735182957
0.6013080327511987 0.1170139671261209
0.956113351892091 0.4340773362711116
0.4378725141696508 0.2749414040948596
0.8032391558002538 0.9359748341937001
0.06102823079077678 0.06015986667859382
0.6694158141522599 0.3586437592288003
0.1703358493630434 0.4725871891261159
0.2203395172035686 0.281397208121679
0.5290942031132524 0.6687693313644345
0.3013850699323234 0.4396903347018298
0.4207391873854495 0.8275689919276608
0.6420864801491858 0.8048538192483528
0.126912193457267 0.7787730663764192
0.7316195927953395 0.3453758432021874
0.474973834113613 0.2314434140403004
0.003540827399812174 0.8647071924457435
0.2856904574203541 0.7028194503176566
0.6016883525946972 0.6602110737588384
0.3486414952786516 0.9780677130129317
0.4840489065493724 0.4945311260073029
0.08058503547187464 0.657041814292833
0.08405306702956251 0.053921322597606
0.6741930291596195 0.7114933170543826
0.228327008494991 0.1320021318275165
0.9176089934732145 0.2138104760566435
0.6742759143332735 0.2358982602020465
0.4975939378491199 0.747893490612033
0.1227162503633001 0.06706633670876377
0.395883483488901 0.06682370890837855
0.3561158923989498 0.3597226897514467
0.8796852511111275 0.3056101026119176
0.1633296038736397 0.579818560241863
0.9517827027351055 0.6786931830948543
0.9256889872990649 0.8355529083831361
0.4417082613304442 0.8222706004875837
0.6237827192200958 0.895120377175733
0.1743074042737753 0.9944926831881611
0.9647722130366343 0.5940780187992365
0.8715133597084626 0.1979202128259733
0.9563857907790294 0.6589876072051328
0.1805437931218986 0.9297427643537121
0.1016741981537394 0.06380845068899066
0.651103665251194 0.2051629649926875
0.9512973430357036 0.9648940884101069
0.1000764766401687 0.09813826945382766
0.01985635600448675 0.9734081443373714
0.6347599776718843 0.8328514398413357
0.5286772700085679 0.007506283144858317
0.6735338871178612 0.8265063119905403
0.6967479041274232 0.7949906444244517
0.9582602313350757 0.5411119617836248
0.0820479645295893 0.1396081375216646
0.2980040318082492 0.5654338723573719
0.3821925674467387 0.3491810445942251
0.02360986413546655 0.7022757849180176
0.6685488743206821 0.768002438972283
0.5485640988054374 0.3402814451949277
0.6728170576015086 0.8865752395448125
0.8389267413700429 0.09656845093700514
0.6374653105349904 0.8147103067641149
0.5364209734929889 0.8572376535354944
0.5640145296879603 0.5771009684260403
0.2878106971038082 0.625389932864402
0.6692981711667209 0.002265008529312859
0.8483544321359053 0.7990177108333718
0.09772878887784951 0.4357743728008094
0.8341134488058033 0.6018383411200614
0.7000326077015775 0.003068458376382849
0.1418179603593283 0.9374389243170963
0.3636079842264606 0.3903844471535152
0.5022534126602822 0.9401367297296578
0.8701711350568712 0.7417253976332604
0.03150177916556243 0.028094462258833
0.9576973175876126 0.302735591747419
0.3890462948737606 0.7367490121954053
0.3893132566764961 0.9904137923914514
0.05043570588214728 0.3082391594560611
0.2408271671561634 0.2605148618491299
0.6648303594942175 0.2405909603845319
0.6692317828624654 0.9411022993321518
0.7437639037086332 0.9069458276802861
0.1571510942269316 0.8904821340473559
0.5565075514758502 0.4732807684711342
0.9368727848842628 0.3603691831454929
0.1427881367670038 0.3740307049467855
0.2930919777497454 0.175040250169874
0.8848192780963756 0.4813513209160361
0.4567136874017872 0.9695824577043226
0.6772931319007345 0.2007672527794191
0.5154197996290544 0.8402109256694328
0.10967212567279 0.6431570028174479
0.8724064604469498 0.8767576138834074
0.414568701062719 0.2020894229627994
0.9496457414623823 0.6095517805730271
0.09393040648643623 0.3829616671335658
0.4924053620564217 0.05531138363980871
0.1486326172429281 0.5636335240942763
0.6226696056220943 0.1794562024515246
0.5983708577897903 0.4503352106906946
0.2231043616564891 0.2608290790061615
0.4814768067372747 0.5266494290578435
0.4961300819000621 0.4028162446599542
0.9601318688655496 0.2265738474720027
0.4990860950795723 0.1287753724422853
0.4718049985652418 0.5311156320732722
0.2523403965086989 0.1198599033698198
0.2768043789297979 0.8991681282323214
0.947156752676943 0.01347186350608427
0.2698058826679423 0.8903145962557102
0.9570766926670258 0.4722449474680031
0.6564397412948871 0.553729939882146
0.9236726671410788 0.0605513345774332
0.4004951288835265 0.6193532588759056
0.3599253719453911 0.6776575848305286
0.9587333101891291 0.573435263652428
0.4175244670455363 0.5862159154661271
0.1173623857278167 0.3636967873850843
0.6554185854071555 0.6855004412861411
0.8992308082431731 0.5137834085930387
0.5083081499365314 0.287599588239613
0.1366623479837941 0.4884146032348563
0.7038806032117346 0.3389402799101121
0.6791867215182202 0.03283041459589718
0.1846702017581753 0.187772198656296
0.03209077341207826 0.5272597611259651
0.8731529319296808 0.7528711881013975
0.8517783208214742 0.778689760737135
0.8988363861229648 0.234054091284528
0.3105322690887685 0.9857828093437224
0.5799246733291756 0.9741114797169109
0.5589455082467623 0.9758804654473525
0.7722480968298022 0.2220092440824387
0.4987729944249812 0.2687260386643943
0.8239174159682432 0.6961857182922208
0.03237618517337135 0.430703243153468
0.08994665310022765 0.01718659270196509
0.7607887225153674 0.1975860545825903
0.3771909048296557 0.7412044183764789
0.959656613950791 0.1088970729305924
0.1619552861677025 0.4103477089272476
0.8172886241549456 0.4774521011140496
0.1012797266477604 0.1597693451336683
0.1610055388303657 0.2433308591238065
0.3575309492985684 0.6546082960587557
0.8213551624637778 0.9354324105717816
0.9313418872077655 0.5746195523668379
0.8049113310308322 0.7350944120908081
0.2159479696834744 0.8418537164595814
0.2780774224779523 0.08792514913557146
0.5499663657881863 0.9106814110692483
0.5875896851482212 0.717390338474345
0.2249446350785998 0.4190598316943263
0.02852256086403123 0.8490667992296657
0.3883262084480375 0.4178907228407701
0.6515017265719675 0.9430409087392131
0.5511778792840715 0.760675379084329
0.7326753129319619 0.6778870974871276
0.856788806218253 0.4018688150937023
0.7097095278307159 0.01026984247711035
0.3177314085279209 0.495342236554152
0.016674213287956 0.9210852078637765
0.4873735686349827 0.2012008767410985
0.8816171654437789 0.9074832153111487
0.6001939952564972 0.3240445159884507
0.9425526981587184 0.9311379186242981
0.990801319484848 0.2785147342640579
0.7193873902928353 0.5532041051411772
0.1016654358589817 0.9911440314322324
0.6491628805231503 0.993302629125835
0.4361862520199161 0.01744159156217401
0.1552998162168478 0.2139147512654121
0.5430337443535415 0.08849550542591815
0.01180421628109095 0.1455146239695626
0.2799326657414539 0.2903625378721023
0.5880317496477714 0.05867256183283859
0.525810003809248 0.791257205864214
0.6048897608704125 0.3065748234767985
0.418730341110885 0.3389418856525286
0.7463111895356641 0.08708391644908693
0.8064152412002963 0.1178856105385878
0.4451809179673908 0.6940962150961301
0.4428201993618382 0.1982946956053887
0.1721392160286929 0.5200018989651821
0.1122107731362308 0.5935179771685106
0.5326725182704725 0.5841517390882194
0.4850473450928556 0.7143849731365973
0.571954368364463 0.3546429764837444
0.08636074659209579 0.2439245849362246
0.887647456577034 0.4601486105202268
0.3833687977671327 0.8380316622194569
0.5525308254057619 0.6155806073645145
0.3710576127522737 0.03511846399681699
0.8064304275905073 0.7637800144948826
0.4354607330827377 0.6991478400735472
0.546306938615059 0.4688729167679694
0.282229644726644 0.1993215540756348
0.6714988547532167 0.5793928004555551
0.1331621930016097 0.6659862002151726
0.9393016538838704 0.6647423823477236
0.9677149296027726 0.4526184449019684
0.9662870514720697 0.8812428052243378
0.2645078878377184 0.3823008567473409
0.200608162353722 0.07710142380759805
0.135352574701253 0.8290872553857791
0.5146231598934228 0.398135925969399
0.005001720569676214 0.7721605471779787
0.569277607691918 0.9590866677899175
0.9016814572547089 0.9680823659896871
0.2844281713617628 0.5397437776615011
0.9109348175437056 0.8824278263442876
0.1895313463774125 0.4169475559365253
0.04321575850658404 0.5883768164731892
0.4411583393102463 0.1132427768513775
0.9516388645082556 0.4627991031456946
0.6355640456177423 0.4798940782965242
0.8196833034327097 0.6678115853719255
0.3763104483191468 0.9621883429367896
0.09078545209750445 0.7888595086397232
0.8904983962826885 0.01811449045692943
0.3225122530627288 0.4742516381360865
0.8770238911455908 0.7917746108942553
0.4538307407778138 0.6673105507229276
0.8505458911894233 0.2135632491902013
0.04087858060699973 0.1334180737755996
0.9120032107858979 0.3525911614373363
0.5325891770482567 0.3164818030523925
0.284993355701737 0.6355132032568748
0.9212471421527832 0.02305271038095197
0.05354341868805454 0.2107571805166619
0.8579042413442975 0.8190220574723265
0.7388992918672003 0.2407690346763076
0.2041582563380841 0.8899053168642189
0.0108601905223472 0.8212818979205313
0.132104317533511 0.6269715803924364
0.7271498422842188 0.5869659043256311
0.1401552940748341 0.3946154688627225
0.2495855143210018 0.7794053794441955
0.5683439255349774 0.02892153050170593
0.873004329450407 0.4966874384314672
0.8456160866888239 0.416190521488971
0.8819478929998394 0.6946916940943155
0.8630673689359405 0.02737638405399883
0.3819268713701891 0.7727805365171029
0.2214644082575201 0.7770552536679876
0.0167952242838961 0.6333365448013992
0.7695796324485121 0.8184998839589914
0.7979465241324482 0.4250186539515733
0.6561199041620841 0.9758227505497111
0.2340311500076375 0.6852613099809215
0.6322639008319864 0.4630266835246279
0.528197410883596 0.1424455445763968
0.7311840128744297 0.8203430746819016
0.3970581907967055 0.4236511004540397
0.08172249667999186 0.3284022903341392
0.4082018483307947 0.8636728735536469
0.7986397370848527 0.4141667766888857
0.9705984980471059 0.8609392546792006
0.5573473232226944 0.7930656271078939
0.4239194815513392 0.5443388646803839
0.8305049445745576 0.6679445021798579
0.3571741693655496 0.5516821826882254
0.6235505630740976 0.6892997076750265
0.9874643311783784 0.4058912816060493
0.6647433562731506 0.6384997406933404
0.2825423925667165 0.7130962432707414
0.2733204083575676 0.1941203215884091
0.7937153917502049 0.2753106805455186
0.2636958036586152 0.03652237721957328
0.5024683103616274 0.3066814513815127
0.9968699605011989 0.6007233696071081
0.3303300029634093 0.8159527638180275
0.4079552436096857 0.8539292202137925
0.1914072754804549 0.8107013202893578
0.7348319674160483 0.6049084615578347
0.6809946670696728 0.9437312167177527
0.7593560580282464 0.06169198187134001
0.4466801963048281 0.8612876678393896
0.1970697538727664 0.941553502079887
0.8405820442781214 0.9943373526539995
0.8057826552057207 0.06153125664279267
0.4426552173495537 0.4422254532401607
0.7870056438213751 0.6682751866289192
0.4652956047812987 0.8833093263124963
0.038648953331155 0.1437676404151132
0.3218311595448805 0.7991991261887677
0.3277591027937668 0.2847798248602451
0.4111330254506327 0.1271333363077844
0.4340007863628407 0.179016691424239
0.5626516215656895 0.09789357883157263
0.9129742104392693 0.7806371200447721
0.3613216957837613 0.03460908684866224
0.8366757842051629 0.9139308865128085
0.159922717834209 0.1573663117949765
0.9941733704786775 0.2113841164614873
0.3880560105114848 0.2726861379547186
0.06304710007811623 0.6672471331188332
0.8133331021314938 0.07858064354100483
0.8072416859426564 0.6069648377926997
0.659891620288897 0.1459296410320686
0.1758578660999935 0.8900308439502238
0.1572570586315834 0.5316193883290272
0.6725055430638492 0.4878121936430544
0.1971667148767427 0.6007471547656893
0.1587570225568997 0.3031421909931968
0.4517701299760752 0.1816838531098368
0.5688142997840021 0.2091507490918824
0.4434900319769191 0.9519159788120445
0.9092423206725585 0.04854757293314507
0.661211758822572 0.9474167148278696
0.7568877735257816 0.206721340269624
0.7510122637269565 0.4963227424698123
0.8939857712665167 0.4066598159996193
0.2957047531134284 0.1311443473826673
0.8280379640610317 0.8076599934305067
0.4181100398799633 0.1839569773844477
0.8560167779764973 0.08828089539011059
0.803575595514709 0.7161766683106664
0.8109964195893249 0.08873514784484257
0.4538346470951972 0.1605393025562363
0.06759131714782442 0.5751482184469794
0.4304457916519679 0.9785181217863694
0.2272350061413081 0.473134047277611
0.4340629604088302 0.1692718091404311
0.870163900638384 0.2075146303665811
0.04751947070856195 0.1724600840061795
0.1239221464199446 0.7306327821940199
0.8663593011500371 0.2273705705354347
0.0482421783350159 0.9198111160069192
0.3493867035409017 0.1471686041971537
0.8323355204151327 0.3580281871084497
0.5469089542422876 0.7417264773695151
0.9433003861810576 0.8308923014409377
0.8453065662824005 0.08754845154892141
0.2626629164891215 0.3545977221367176
0.3530625053153483 0.1917633645637882
0.7912322778557911 0.3181012860112616
0.2949136779623526 0.8251679625292416
0.3646800601680095 0.1574838360802665
0.1720620307187259 0.00700451434929459
0.4027921767757869 0.133015439668024
0.7367036213182075 0.4829405330676356
0.9672157057523598 0.6322346622148644
0.7692582561239217 0.3326837068317008
0.5112612925048752 0.05259256359649166
0.6045242488792876 0.5216063858581772
0.6605492099824583 0.5649473268863356
0.6146569957530751 0.3126827357845826
0.2549399310647998 0.8421812541271658
0.2561989374426644 0.6710549843115826
0.5313260495100668 0.7817100869478922
0.6498177764058781 0.6486966913531247
0.1527381342372181 0.6215122403098118
0.7861820810338102 0.7842036637730226
0.6763297791756876 0.2241946723054596
0.810722967147638 0.2863072513608351
0.8028937487782656 0.1862601043963076
0.6028708888748993 0.1490123771975826
0.183920462337242 0.6134626324898242
0.07064803181291024 0.5275963469821693
0.743988003580312 0.6749844510216761
0.7616120774668235 0.7935844117800078
0.9927928076905483 0.6186986694352631
0.7583656628287764 0.1885526468096865
0.4850104717870904 0.4838285255856547
0.004016254523437495 0.06995766549527187
0.5007235754311574 0.7575569237887633
0.1831079579422718 0.9091464102570805
0.9866904729432547 0.8724134320430995
0.1082635913259559 0.4175626104766764
0.8776406324417991 0.4642576324284017
0.4297275929215482 0.644552098073955
0.483097626417973 0.5052005228027575
0.8566805101987617 0.7892596450012327
0.6579579049006457 0.9125202633669039
0.6162619102410675 0.4541016129203339
0.7142336149522972 0.1097063647324548
0.6339770410896561 0.6869603228121022
0.681301001965677 0.6731240990110259
0.3789257753197201 0.4021083388709857
0.2445890440264458 0.6067393271955271
0.2421212791356318 0.3216191647342764
0.7571953717994835 0.8867964685309844
0.6051161814231782 0.7850377642881307
0.8350929885542152 0.6134988785720026
0.08281514358242206 0.3097171023239947
0.08345032550736087 0.5531593910795032
0.3875066885959305 0.8282653298598209
0.9525567467052144 0.917387202478822
0.8032793489283201 0.9473005907116555
0.1349745239993884 0.8191746876653159
0.5639625416977302 0.5175328221624929
0.4066881115459179 0.181879940652697
0.667491476043259 0.05851062504737201
0.3038286021844134 0.6030441500933109
0.5829862926636933 0.5244830258764769
0.7982805303523222 0.9898784371811382
0.3604361387285566 0.2477949016856523
0.7123368079443543 0.6465085925212082
0.9733377691700881 0.5574619129591143
0.4633947658439885 0.2320390247333283
0.05145896539413627 0.1015706064337524
0.5498680538080284 0.2683970991167374
0.9298746215811007 0.9694582719797505
0.925368722951495 0.3964016419438797
0.7422552047730171 0.9884835760125098
0.4583055852759631 0.0912081560457899
0.7305912375018898 0.5958734770435855
0.8979777999000846 0.8445080001736478
0.4757330002438788 0.9501648904434158
0.3096810327339298 0.4885865008594797
0.565694797026366 0.1825107867020476
0.153985427055508 0.1660012501915396
0.2951917699080575 0.07618374267447706
0.7791077460138327 0.4245930710507032
0.8712882277519091 0.9990301208125715
0.8033645097887887 0.6775993579028406
0.6489192219430479 0.1194036780060004
0.3798447012226244 0.7217401064209114
0.7538511366426704 0.9630742559216644
0.8772821538369304 0.3823308398947095
0.2171039245837977 0.1897800893878589
0.303643736508763 0.7075709947828177
0.7468355705796937 0.8668481770502907
0.8674819434203717 0.2736488919143945
0.9298366362262999 0.09929675462527672
0.07280001255253744 0.6406389484217554
0.1217340637881672 0.6297370065625223
0.7807170869805118 0.6400852631211292
0.976518456715189 0.5682391175213805
0.6405789594826644 0.9281868970171175
0.7889825940429603 0.6112305672354678
0.4718292812566791 0.2408393017431527
0.06532477882723103 0.3363257073724022
0.2206190177700727 0.6226284016629792
0.06086411206132524 0.7867029686325163
0.2763951199290258 0.6663591774938198
0.3652794877467552 0.2300165050725388
0.0224035093517269 0.8854468301372423
0.08817254042758053 0.7397991213287327
0.2138196035211659 0.1427564010851649
0.3556793966540426 0.45245571386321
0.9187288497631896 0.4375333618969878
0.653918361094818 0.08255717584584557
0.3982011953349613 0.3387072531434732
0.739986618914385 0.6148328502556564
0.5468191288005027 0.8389932052367538
0.5213378126394641 0.01581046049415819
0.6536177874609964 0.3132861927048445
0.324878044569675 0.7569023669472366
0.3476014758137201 0.968419044083044
0.3779583245942136 0.1214608329488052
0.3936773492601225 0.1980683424265852
0.3316066295935258 0.0595649338809155
0.7865800042835055 0.4822814956955869
0.1605276688729734 0.938294443023062
0.3579473064124246 0.2636275293589641
0.7447796076171468 0.3860425857741311
0.03309957695758172 0.7585193158816436
0.1144377670349873 0.1893268841614642
0.9257908750744425 0.9234603056959421
0.9109145732242525 0.4998601423501338
0.5174371428660549 0.518252875159544
0.4995785201131792 0.9853656933239405
0.4359172232924559 0.1487536566011029
0.1279416015823055 0.5694439989614276
0.9777284346927175 0.7535700028760074
0.8012065314367259 0.3926408399647031
0.6602385164530757 0.2001425662122711
0.7617642716261673 0.5153167136199635
0.2301206601238763 0.5115065106127876
0.9218134981655836 0.9032021112810715
0.8889023558980458 0.4495094558488354
0.6065460878510224 0.8380817650464524
0.5277590273133885 0.2747107377531938
0.847565354437073 0.8185988024581181
0.7100101931691752 0.6983474012589801
0.9638914523151622 0.9904587131977888
0.106533085594295 0.9336124595052224
0.4034379863543764 0.08698577570022832
0.7195407429137284 0.4192176534536374
0.7738026617687278 0.7376407969943275
0.1100970095923947 0.2586070569373854
0.3451286665563032 0.9260311972374519
0.5548676154456191 0.5498963274662422
0.7538085786109132 0.2561654141395246
0.7245387699548973 0.7335128891862192
0.3465656305361148 0.3284996277475873
0.4775300850459455 0.03044999187691252
0.2284276830102981 0.08409209611551922
0.2935779203989543 0.3804554626534358
0.656706410275432 0.7940177668473354
0.2072529822153569 0.9397743773296793
0.05446905167915594 0.7209850384383552
0.2023089699520061 0.6181913443616573
0.1534382250824203 0.8486157780063904
0.1884442989307911 0.3504081194070078
0.1830369170099361 0.07035246244708646
0.2900613737377657 0.5580012270360578
0.9553333336777055 0.7954805974143954
0.4318099237010777 0.1300019519940526
0.2165038764647511 0.4241799695024888
0.09905536928231325 0.8807348894424695
0.758208499838908 0.4588900764734818
0.8368496165499417 0.2484057341829888
0.6266600931792468 0.07725534134313371
0.841456803444347 0.5637052285806186
0.3427485891169159 0.516352991327777
0.4444906047903707 0.7464724847336918
0.5189164016458326 0.1476619152479901
0.5247795670787724 0.8091060991215737
0.7747251167091115 0.3097280902307312
0.6908744706563662 0.8368439647249627
0.8673547152587896 0.5578464471229786
0.386909065682831 0.8103794690285159
0.5077891847647451 0.2490888029336975
0.8737938451404837 0.5494334961381693
0.5638270867068931 0.7846528100100385
0.9555084776964823 0.5629846555648722
0.9699351289280864 0.2737486003150152
0.1919863279655714 0.9783777809688111
0.6096562533260971 0.4824427795494551
0.8288559779145326 0.705508690246244
0.7031373190463189 0.8044002356442589
0.9461830754069094 0.8412262247291974
0.9502831480144975 0.1459537913895609
0.8742851584360859 0.9150399479195847
0.7068699905590532 0.7561196465410697
0.4985790262359609 0.4134164241219011
0.02895169770749663 0.5770784451753949
0.8528202529527367 0.7191249311669032
0.3659722655552966 0.2031077879043224
0.4753096945886635 0.06848058727790048
0.7455314981722162 0.5356072485066087
0.6243865525580607 0.2760830271312523
0.2090311018332001 0.4608060861119682
0.2642235390678175 0.1994788818085169
0.9905346018715618 0.5065756284243728
0.1333535886776802 0.06862444667776628
0.8578823408277794 0.1580681361021853
0.6358929337094068 0.3351331435446634
0.6414336851705186 0.0101976032991912
0.3116158730475633 0.3757980271049567
0.3395816537645602 0.8117213806439387
0.5100512222598675 0.3774608544796648
0.884212594781871 0.8111593861025147
0.200930632405984 0.9221340969589196
0.1100116867004266 0.5261737348074025
0.2297362775472886 0.8945572449062569
0.1210995170988008 0.1143604382114508
0.9110364052169242 0.4200120017794329
0.9389891330844921 0.6070195698475062
0.1788234478405391 0.2952814974652825
0.4996997729961042 0.7378544297195345
0.09511181415031998 0.1686596195870259
0.895047714402269 0.4770713061589675
0.6630792537328035 0.597801468181533
0.9520118622116994 0.404987604788851
0.7703022206838674 0.6984709613714734
0.5640569228791034 0.9967763734513102
0.4766733069785207 0.3574155877356762
0.1236143469915539 0.207945706750204
0.6868145092370913 0.555519893818326
0.3023310059666963 0.169941001308054
0.4795172826994435 0.5959541707491772
0.5488624063462115 0.480197181744875
0.7839357061375556 0.2479674199243639
0.7690353147699827 0.8873370765933408
0.5122878489683246 0.6169642823945696
0.9298168411838654 0.4226905842470842
0.6088766975147901 0.08949404678079577
0.8323080528717204 0.5113424181021184
0.7969625631594184 0.374174826741687
0.8576880015211359 0.4722271035890987
0.1124522500390385 0.5156627004634062
0.300732714955488 0.5856314609711532
0.2269724292131973 0.8681857223992306
0.2646057700056069 0.7078574446359551
0.5754759566697628 0.872813350487468
0.7235179609856027 0.9859417033613479
0.2459093145335444 0.8352167959162735
0.557724339939154 0.3035691459931145
0.6622752045713602 0.9018262475110738
0.3083115613159252 0.6212319469336842
0.6958618618154374 0.9916464597250868
0.7334725082327122 0.4445766404938847
0.8016766577562944 0.6233042154947007
0.4579710916426651 0.8344016688742429
0.1979174711829494 0.152070651115997
0.5894239885949319 0.2539344931816941
0.3346384858681405 0.7711997399723459
0.3509269657554895 0.7946836605406218
0.5203780845609038 0.6501330902297936
0.5520474098398542 0.08261612439093849
0.6289999759045836 0.1100870797249752
0.8224119513964276 0.0847777243195425
0.5927583982161447 0.4074260892881687
0.1370143336906888 0.7440497563592832
0.2962386208234378 0.1201404624310918
0.91829819041715 0.04081458683564278
0.3864385287508604 0.9163280791290558
0.5768411193430016 0.3374785282380828
0.6826949111568501 0.440775888272465
0.312654142269576 0.8673726808537059
0.001222065720945604 0.9658637055332291
0.3708731908299003 0.9553133634622909
0.9392115369669858 0.781362344776807
0.2668016266807112 0.2314638102602386
0.5977076216933308 0.4399558594892217
0.7983404346929531 0.1258792641953521
0.1410510579924513 0.08875508126484474
0.951381805467858 0.5808380104556192
0.5327371538491504 0.9032696435704092
0.3685633994799533 0.9384460576390989
0.2797522572555565 0.03157328496881183
0.2105893354992108 0.588430439817524
0.8747189545337503 0.04662089959124107
0.7526107878993631 0.7391551393986171
0.9149212806600423 0.8330898059075705
0.8747848897340473 0.6552352657630067
0.5987763090154685 0.971828047604557
0.4456477388275977 0.5132698684730039
0.7056384124265577 0.7082730102938037
0.5309711930550179 0.3838281023944287
0.8912355897063936 0.7148739407478127
0.3670636145636257 0.3628463646676952
0.5805839378616421 0.9045119298638374
0.6202840794630198 0.379680464654058
0.7848022246906853 0.08159291940057563
0.01498085479921011 0.2141747134300497
0.8136337673368946 0.1389187750218032
0.04521544469926563 0.04498398284107441
0.5133550971725187 0.9401328983841294
0.2565539780765552 0.1396190415478501
0.2885769754519542 0.3590790520660795
0.124171195447453 0.7687456601003991
0.9126370956127084 0.8625709913599348
0.7031570519746594 0.4992623954744196
0.7556166975796311 0.9419325037047876
0.3764424297337459 0.2045819760659214
0.8876911688599991 0.7936075819387484
0.984400404029957 0.7922996286825528
0.171765065159028 0.696741548283081
0.3974671695667482 0.608363904955282
0.9140761401441851 0.3193137405015062
0.6179532603152943 0.7512745422151599
0.249912826295727 0.8256157853306006
0.3589346526272556 0.8133329057731816
0.9432940428114965 0.3983776750319052
0.9668601573305371 0.9804216364429434
0.1629183347133156 0.8525205971393529
0.4794313385163717 0.8014659962131787
0.8444245340859839 0.1456407918077131
0.3379315698695571 0.9099516016718309
0.9819643384223242 0.9969185903944259
0.3697058831469946 0.5269145297695527
0.7769831809209516 0.240161688469388
0.9663848226979168 0.5664903081521766
0.9814392005447762 0.907582313334336
0.5413487861336685 0.3871899974479918
0.4379002938935875 0.5890993442610176
0.1428392139517648 0.5849744713782868
0.4815390279314646 0.6601986995969985
0.9651934111781729 0.01821109974669246
0.4719219573622868 0.5509822051138732
0.2028403646278072 0.227110241158285
0.6849374559881416 0.4906964860892279
0.9495931857285995 0.6380909430768752
0.1729243126930582 0.7356230550932815
0.1856959711521552 0.08788329894169181
0.5364815943816207 0.3661550893093675
0.5603280004384963 0.02426313903185229
0.7648232519303134 0.6447379118211698
0.8405252934229062 0.4587163927591492
0.7080724537297627 0.9621473134127465
0.4016858177441994 0.2849640451251818
0.8296757322164479 0.6869487715587336
0.0140805622233739 0.8651685895631804
0.772037934476837 0.9199542562804826
0.327083559225597 0.4529697283920542
0.2005269116886797 0.3377943906453184
0.3247443108460289 0.7014416965890664
0.7345838845370253 0.50978094931324
0.509689162955534 0.201050522660385
0.8477738492381485 0.1846286070208618
0.933100102490546 0.7879999760455197
0.4908913699211506 0.2946308168311566
0.7161353056456427 0.7071446235463172
0.516168537135009 0.1060937727878132
0.6299828994886426 0.1206138001347225
0.9439694940107201 0.5885812210819696
0.455902859189076 0.0604541905484081
0.1232085660609141 0.09580494139736254
0.7974086876772118 0.05528209517060291
0.6365875595302641 0.09345143812745477
0.5776873386326028 0.3079069709065582
0.5544439475299876 0.1144560022226079
0.00614407861299094 0.2891632303051629
0.7304056095023461 0.3950927453531593
0.08939367277398523 0.3012312962525223
0.671750529217181 0.9510079354976433
0.7573948501780032 0.8694703478896895
0.8654937076686309 0.294484879324294
0.5474783306033711 0.8574433882006653
0.4739146314110164 0.9139122657768226
0.9458268280054994 0.4361311281233107
0.1180787822848255 0.3326828045172497
0.6548373339997176 0.461473551922601
0.4981685961697142 0.7799376960102059
0.3741531024419101 0.5659158230352461
0.2290178480834219 0.9112868811567894
0.6478706581786162 0.452588026572762
0.9270109247067673 0.2410188435090029
0.4668837919011612 0.314811664617269
0.1995808864944542 0.6283803699827815
0.5204740199445 0.4397066816769217
0.6174115139223801 0.6815225753537781
0.8451214840466307 0.6979478089268832
0.2573102817864151 0.7963835302806894
0.7157385140070656 0.3211178301010328
0.5381496801926456 0.2283732807105795
0.7619082585518836 0.2247519547195325
0.4650071175533548 0.8718010373091637
0.5362757740621169 0.791052210712079
0.06836360171480765 0.2221053755759532
0.4720676782051454 0.4263889833643539
0.2107421127047444 0.2463995920257703
0.5643250665633174 0.3632962556902669
0.7548940218269415 0.4776808744672395
0.6935201525537092 0.6906851885471377
0.2275122651142936 0.1903631774564982
0.1031898317754217 0.7246781910295188
0.71519173264436 0.9692924985303514
0.6225502224939142 0.4112086300322728
0.1902021036896475 0.4748299320179497
0.8029863789171353 0.6589076252381186
0.2502514188820896 0.5579085318454797
0.2986361565337223 0.4920273463712542
0.3618053229924107 0.4694964484605346
0.6856936730214097 0.6632947485094584
0.2631087032539091 0.8599724766544933
0.009704978949106494 0.854658952636691
0.3860386594394229 0.3582784556581955
0.5580672029930116 0.8752423882535059
0.2625003924883028 0.6118686289486879
0.5240927347122337 0.6319104175753173
0.6290856387867499 0.984551253758427
0.008383050140918774 0.9018109476118663
0.4590805047980276 0.3617628829970084
0.4089504126096287 0.874267866319846
0.2812134483499424 0.6847056932915447
0.04184436399480911 0.02598408450619081
0.7140443758947929 0.202380522468086
0.8157098166371162 0.7336351046889682
0.6913326900535719 0.7661308618248287
0.1074320210538886 0.4625657135434747
0.7284431405520015 0.535964411207718
0.5780545004276731 0.2286499343808223
0.7224424317490005 0.5069632303978022
0.6717241326752815 0.646477469344005
0.02463864043124166 0.6546296653425714
0.3378603869937605 0.9335714100719777
0.9485571772491359 0.5698899441966969
0.8731373065264031 0.2442887939425904
0.6184487867484092 0.094337678513567
0.7811208707352986 0.9146762888039792
0.1430910369747877 0.362919171450544
0.4914559443838143 0.9406420050662354
0.4961209889720745 0.7088496651230813
0.07192517681410449 0.6753703549508353
0.1830891516883093 0.8703106566229503
0.05017479522819978 0.6085916357902323
0.0377502137514562 0.2456602776265771
0.8603025477737459 0.9016708875371621
0.6693695583296422 0.1834636251034549
0.5019944263955561 0.3848013414260814
0.09545674812141521 0.9483317545707289
0.6314738983898561 0.1525082446590039
0.433439474796085 0.9557947360950086
0.02191247416219785 0.3556159622609875
0.8704649144287315 0.1026380001662592
0.8004363118833534 0.7457307944013808
0.5878167047537576 0.6005454221706046
0.6963176105094157 0.4530642947022995
0.5371756912831205 0.1368935097882872
0.08659967031767229 0.4010247021658648
0.05839123977847221 0.03277491641102625
0.07235674218834655 0.4205037072604033
0.03933825417605378 0.007255384866554269
0.7270788449653788 0.4526322933037835
0.4253745493343005 0.9494613902878759
0.4408675966288089 0.9855172210035751
0.8742586263803196 0.7227909442557959
0.289229519367086 0.2951818674545437
0.9469086859324104 0.5155047062968178
0.2894176654057273 0.9549948254681405
0.06411490373954609 0.6860789240016609
0.7923422478770203 0.2540946434253151
0.4559646671157724 0.3896436527074639
0.8816020443397866 8.454263779272395e-05
0.2548244969337443 0.421485783381537
0.2575942853901525 0.1514956896793787
0.1972206712878989 0.6765340798562781
0.2500271208765221 0.7203335722574032
0.4941720704116723 0.9767893957926742
0.8949016416095734 0.7858010528597537
0.3286918596163371 0.9272034937284844
0.1089291165384089 0.1316348622496122
0.4930008042559921 0.0170367743901735
0.1473019492313698 0.05199939209133445
0.2840649222061815 0.2086508643267677
0.7977890864378032 0.5572629504668618
0.2491756393436744 0.1302344516560238
0.682867264169822 0.8818838030017073
0.3906792063916948 0.3107364350272117
0.5451674577105957 0.9462343050972838
0.03779696339840618 0.2916336589686999
0.562367257797719 0.6200030979015063
0.6111389280529209 0.5302270910915644
0.8087054801850956 0.6680014437334504
0.6042050501750745 0.2966709891450524
0.6162398721211618 0.2357511141921843
0.1087135189080593 0.434257085085739
0.2322989769517599 0.1217818962754644
0.4090328575596972 0.1485595220183168
0.5559891935667074 0.9465996498891122
0.8925337148570491 0.6959415630375868
0.2150562674101898 0.6432329251065297
0.1342833986528999 0.7336403461507758
0.4299469315973553 0.3771154906675688
0.09371746678056432 0.4456175369858521
0.4557611374936349 0.9106986150383595
0.6044130913732414 0.9445672725648703
0.5817668786347828 0.5535885512106989
0.8802540680568975 0.4429323882375811
0.07654457342208802 0.6975214890908863
0.4818026457141489 0.278047466254622
0.5785574843336699 0.7956020393937826
0.5056659495800688 0.9764762190126008
0.8973428185961159 0.7057226714210579
0.5089610714276834 0.6690241765398386
0.2235119807138354 0.612350449971653
0.9299331168193257 0.1378663240600721
0.2358791866855849 0.6753825044950874
0.01890956176177103 0.6443462689696579
0.6933068472032042 0.7384472726469965
0.076186333804954 0.4683319139836237
0.6438501470226177 0.5553047374333209
0.3207798356648908 0.8212493968440957
0.8503500696473484 0.8982276401970475
0.4073156775540042 0.725321805454697
0.03919518063578823 0.606427490842768
0.3984114317684148 0.09579761180767349
0.9390291688186329 0.7437984787361177
0.06040964308011639 0.9771255089653488
0.1763316465074639 0.1502122455158331
0.9539180430431741 0.0993525879078474
0.2395394242307408 0.1501826442984155
0.6885496651311557 0.1733452290487594
0.7873255189566287 0.5835214442294159
0.2960548305024677 0.09814152628780719
0.9361516537799663 0.6817924734327565
0.430686264893013 0.09754862242333526
0.8436415135354431 0.06784349233710464
0.8224364036762756 0.5414286222820889
0.8105326763819912 0.8435878843942205
0.69653829922471 0.6620678905631934
0.7444590371404636 0.0370153412383072
0.137239681794585 0.6061160439955512
0.09202381321730416 0.09114461977956136
0.959881798641413 0.9349265591712076
0.3831229677812287 0.6237859403867774
0.5783804674461088 0.564105573536674
0.5686740009899663 0.5370155323338418
0.1188786855920835 0.7483629964446007
0.02961556034163146 0.2258155823180004
0.7610017776745825 0.2638531239015021
0.5633819867061455 0.324354842723717
0.3160361025148671 0.3096120314689913
0.2580431558797907 0.9778668799141513
0.5209993194245083 0.8300690630836098
0.1230188466086726 0.9470505726862114
0.3822095769192015 0.2524179390039659
0.5420743719801752 0.8294130294112441
0.7972974591906274 0.4358129632772487
0.2259912416625865 0.8580980592161982
0.7516026791126036 0.7760776639428072
0.8422456128482572 0.5960825723252074
0.9116569590863032 0.01968857791623767
0.6702789127089491 0.0251644310513047
0.079663681622459 0.8333091997368297
0.526418305302067 0.2096242494208976
0.09783509633080009 0.8424791541483257
0.9482595243256762 0.5451625671441317
0.4289314356938684 0.8347437683540301
0.4216448225004016 0.1941530412632572
0.9681470024837718 0.5089483499273888
0.8590539219335385 0.9304050363305246
0.2049714908860653 0.7171532550101877
0.6941270272701723 0.3033252230322754
0.4067258078696451 0.7684420660052363
0.4071563976154531 0.6949855638017554
0.8460398026111712 0.5546201781291132
0.7230139240160337 0.3873701820742315
0.5063040689735425 0.2295184249434549
0.04287439040210218 0.6158580981512352
0.1446490887811551 0.7367280164029892
0.5940612080372565 0.7730555083468755
0.6102989826267181 0.9865507196818738
0.5530606871852465 0.5123864134549465
0.7821750714700969 0.9588632957730915
0.2901509191681921 0.8694277007913873
0.8371618300911277 0.1836445638219977
0.43587807972258 0.9449151340779409
0.3368437489949057 0.853063093026216
0.9493343110814457 0.10742918672951
0.7913472622674844 0.9630008924059019
0.9113856133440021 0.1409451065249881
0.8930557876560412 0.7311202375859307
0.3319635438846236 0.6717800105087787
0.827594769162319 0.4934678453827296
0.9692091586490971 0.351421511155111
0.2841177248088316 0.3474471014524902
0.8320670173657766 0.7751534892108511
0.1444200102984958 0.3516203900210723
0.2022164159243818 0.02080721031049992
0.05903139545388519 0.7490872765598204
0.4476979199022998 0.6374798079212711
0.4900283334356695 0.4408400508619708
0.6058336549180021 0.8852147416176013
0.5432357593133765 0.4472351724416696
0.9159199129942059 0.9423073177492989
0.2649443300155083 0.5735068984090551
0.9626422431359911 0.8245055303431605
0.5708428832650108 0.08131138399233524
0.2406612153978727 0.7846173546759017
0.3827170532942079 0.5727377136451471
0.2527177702485532 0.3181591038456513
0.01166816442663874 0.9652276093385875
0.8084969749913926 0.6870691770771552
0.3609185502529759 0.1291851344185484
0.5044260797181502 0.5842429278089171
0.9261117408213586 0.3079497546145442
0.5851640772510989 0.1922840708194617
0.2221864476947587 0.7126466952191972
0.4472006851668031 0.4145782412202689
0.04358782843274464 0.9302773376526968
0.3641038693133233 0.4987883258688594
0.4392769325814322 0.8331780118752771
0.1534753896407899 0.4482794218739791
0.301278690364667 0.7462795950575004
0.2497425323349663 0.2544407575864407
0.3382144319701168 0.6455243297864056
0.9737635666538782 0.7294398920822935
0.01187936478347018 0.3178457623450224
0.4695999515799671 0.9411912216590614
0.1153229576081396 0.5439649090476295
0.6595866884505122 0.9362385618815783
0.6659103529957844 0.9800937750061519
0.1210173761567582 0.274848621256068
0.006384271967664462 0.4785394831855109
0.1477266045641869 0.8959314480800982
0.6580051202101348 0.1133362334922218
0.007039884359805379 0.4242327409290129
0.1994566211610858 0.2885749382788508
0.6261978670936001 0.9632471538960776
0.1174182514320508 0.8759177591195697
0.1598457784242335 0.1096884872200876
0.8037896523056328 0.1365696925003579
0.8805732519166246 0.7736628096618074
0.1590127368524673 0.9592280575969382
0.9396093606727622 0.05488420068136745
0.878762272208959 0.3715108653943009
0.1631015313903546 0.3423199472834673
0.09291424436938424 0.7608834246031132
0.4188721199624639 0.5056068223123104
0.5280878340958289 0.5532598868638037
0.4335572209383473 0.04660714694784704
0.7597174827792676 0.1212899116667468
0.1583201969818131 0.7893609064854462
0.6722299773715044 0.7397679701244009
0.879982665661772 0.3608529046419108
0.5299728090972122 0.6877140911688262
0.9438794595446766 0.9007003007720656
0.2175302529615676 0.4025601520892856
0.5747248371851977 0.834368606675199
0.4030879290351735 0.2577839828439887
0.4070845250263052 0.757404758778364
0.4463327127002129 0.01957125788271337
0.1906292777585311 0.04999689496855964
0.262410268125091 0.3136963020192012
0.8190201478438328 0.6867723846484198
0.9658767958982657 0.1701622573747744
0.5685196834566933 0.6041463988588591
0.7429126410445159 0.6453180574638951
0.6358666314810401 0.08216395863788044
0.2357925089776036 0.2943268981014581
0.02035634987411532 0.1763674722847666
0.5786188037952107 0.2101679073033871
0.07571274071984853 0.5455621387760234
0.8662907285813011 0.4790027659590886
0.4601117711780534 0.1123730204351386
0.2805473568620539 0.3672404214338211
0.2357420460814602 0.8611589599693855
0.1003808956256385 0.2271614984441619
0.353920219401902 0.1567854031600932
0.996044376597184 0.3266403116373461
0.5607986678403983 0.8962757338176518
0.7634319055552282 0.7571599695538809
0.4718078191548996 0.1835455269071486
0.2367118973138835 0.111857829409328
0.1443703682443094 0.4680243940511437
0.01727785612087111 0.4226292306746735
0.7814105975948162 0.9492198799083106
0.9677622269801981 0.7372491420735362
0.4628956698251569 0.6617554465262026
0.6351023706189801 0.5931661145850131
0.5314621348493109 0.01778300535571863
0.4832206842009988 0.8594905395424763
0.05764876492949424 0.2205939965171612
0.5985092073013455 0.0740010469640397
0.2402689564208365 0.8248004679944976
0.1526165492922277 0.1846883115838792
0.5749852820410151 0.3636378196267226
0.6791148882726032 0.1676075746753509
0.4079868553722098 0.3963594371081323
0.2689216706646012 0.5912759337830079
0.5872172255420485 0.3405361243114495
0.2583230212448506 0.5938610375919697
0.2223453550814808 0.9485684537336826
0.4094039557122901 0.8847125032024505
0.1193424894183103 0.8603270041702676
0.02263869072401536 0.2811342382672551
0.1877575054158162 0.2530656175102577
0.4484200353634734 0.5908239399329169
0.8454470041318897 0.3209688665051997
0.9097385346940836 0.3908168281028428
0.05496983805350628 0.9859411428389963
0.3486425914894951 0.9055663017439836
0.03852777044846386 0.9211704225161935
0.7907534236212337 0.5493136363968141
0.7647243288902653 0.2822034301888177
0.2702013203261169 0.481683817910194
0.07332274997336606 0.5172625526086772
0.2098661976028686 0.6640775325945202
0.8944378118903031 0.5488515995046571
0.6403428433545784 0.8707378501440315
0.231690398650427 0.2551307997052407
0.2793867222647596 0.6559518463432605
0.1304054571905277 0.4322146935074594
0.8901704269792764 0.508970622672654
0.3048966693247602 0.09356162853679202
0.9849583821996506 0.9869118004440416
0.1338044076312796 0.5483543184014459
0.9803768048340042 0.7017856113802694
0.04775467646972614 0.8136292591874279
0.9159418784243825 0.16137788571302
0.1131233771064508 0.866931868811823
0.1160042933559404 0.6996878112320015
0.4241214366983249 0.1745678190293377
0.01400628069781043 0.5231625506467998
0.93590091195142 0.838634324819538
0.2625147005143408 0.3025325928264173
0.5542508644213502 0.3615173538936488
0.9896525904636101 0.8815694776937304
0.1247010880372567 0.8150488196833984
0.8158458663829863 0.8813797094555715
0.316067351272115 0.9417597134303076
0.6530169460559655 0.9540745890370641
0.6194750454459947 0.5110154632801898
0.2959992914900699 0.779019398178329
0.1480747386212052 0.7856286541898512
0.8481851905306104 0.30246589237504
0.4526063927937033 0.3795516074446762
0.9462494351512069 0.5575810819179463
0.2268971872268458 0.9586311842724378
0.772313419570677 0.7182154868596252
0.7356090984594772 0.767062932200681
0.4169713426957303 0.8369740361250454
0.768980475284729 0.4308248499853277
0.3603273057791817 0.8790667256515112
0.4141088169839139 0.8184598709109417
0.3176830810760812 0.5650310019162061
0.8110090632069954 0.2752075168672803
0.5428867102407253 0.3193729904364813
0.04831135919643829 0.0346096602097919
0.7730764949097076 0.02654121374313376
0.9228280392547502 0.7539892531979883
0.5994573092339487 0.2089245447556319
0.3039450443984909 0.3832313411394644
0.04171807519922337 0.8315345005837976
0.3051256569270384 0.125968546393614
0.1965209747696345 0.3785492796279812
0.464084835085498 0.6940660348237074
0.6065934974591022 0.5668931002796685
0.991466438924279 0.1077823224890484
0.7863612510450639 0.3466061753822673
0.2954266832085473 0.2452875717795936
0.5912022231193965 0.6750416121440252
0.6513829285324862 0.03582464728685398
0.7409845298080131 0.8248098764809879
0.1476111175650947 0.08019990798564762
0.8562282471077934 0.3221124321678635
0.3154765652515321 0.03583004687967754
0.06935566086579184 0.2506251542254574
0.8855693383292972 0.1539928620899497
0.2099004879223533 0.9680732229694412
0.5138750054665722 0.6979998326912047
0.7363357253246533 0.03025820285267841
0.01665741283567697 0.9828750942963249
0.5389848590934909 0.4262877367288592
0.2943402160276607 0.4191428954733836
0.9147503583680813 0.9539067142275827
0.9900872483607243 0.352723434982156
0.4131887731105397 0.3107870271286664
0.8985294258039991 0.6871600877960633
0.4348459614872677 0.5287407753137171
0.2092358741636159 0.1046981578956599
0.003254921824758392 0.6848840126130189
0.3766656314045043 0.828617626224153
0.09951326282049976 0.1785972242576471
0.1355996753081484 0.4053947404808761
0.5646379878723212 0.4666493561271026
0.953468410516095 0.9071317018352821
0.5370218898652392 0.2091171046007173
0.006097875286832311 0.2415844417725653
0.5097593169909213 0.2688257595173342
0.2209654432953437 0.482712515274896
0.2679453474056254 0.0913309942597874
0.6949034992097578 0.8665425163129377
0.6245853070681793 0.5462138995410011
0.05358273669602994 0.5904178828832615
0.3591801836600891 0.9016178396880806
0.08480198722896987 0.9501537879532463
0.07416270433489121 0.5947783731609408
0.1936910683978741 0.5236090615858546
0.03176028192566312 0.8303152575502368
0.2974902291960596 0.06493622875926131
0.6568250489790364 0.3025687769664511
0.7681294138978884 0.7664045043471888
0.5908332897309683 0.7577519319403702
0.300500202251587 0.990345278394849
0.667200143940028 0.9185954413682484
0.07651917186090908 0.3869044655444102
0.8185031676534409 0.7509000928776377
0.08321431952641377 0.7958318477905043
0.3243823239359022 0.7771152380037387
0.02876937182304095 0.4595463569777601
0.762709722067571 0.5556618103240865
0.06396885887949327 0.5922469677113021
0.06284876567637278 0.1280195237797228
0.2069695498525582 0.84907365295606
0.04578597910512838 0.6358784852304271
0.1488752134769367 0.222946190734197
0.9519742097904562 0.1782819992427405
0.5153016728238947 0.6397919636389158
0.4440187675845626 0.7999307267510288
0.5446845335749562 0.4583016871012774
0.376936584374286 0.7014039373783036
0.6164406370383705 0.06181151435995273
0.729325680273447 0.4347181373645365
0.5723527973213571 0.1026543372494175
0.3395398578117553 0.1476496286970373
0.195783828367201 0.7129972551097703
0.336097216320523 0.4986425344417608
0.2633105487598885 0.9975913946682458
0.8247305388055014 0.5850350444873024
0.8725533717446112 0.9425485901162096
0.9052255055465005 0.02819199585585921
0.5974270626565942 0.3414407534428687
0.00877314497813538 0.07897078566777166
0.7287143645633755 0.8839085738278697
0.7954154298583284 0.4569371111492253
0.5651415307162113 0.8671964929332253
0.466369395026225 0.3541797420334644
0.3255349622319414 0.02975716480308377
0.7939160249801364 0.4737444355356855
0.9942216934751428 0.4409993555585559
0.9646978741840366 0.264633956835263
0.6591964948130282 0.7221930281274573
0.01849621313818084 0.4974882557829713
0.5441655221957624 0.7229525760978205
0.2189982226550322 0.5369333324907397
0.1462449016215783 0.8754048353077052
0.2792598395094231 0.560961984951497
0.8924104271693672 0.3351561019648317
0.2608481588682441 0.2803543678583508
0.9924700616609268 0.1828752174992596
0.9736508276529572 0.888200438526334
0.9142587130314451 0.6520152527255675
0.982739736888545 0.2575356349011459
0.1022191867218255 0.3762441099421161
0.7049820796486339 0.9943552132172649
0.6602571813515767 0.6471052134162362
0.7596112000463057 0.6357969330659633
0.296868877690344 0.7679102981352858
0.4326269216584318 0.6259092454422868
0.5561791712313346 0.2851738198202795
0.4992048169321774 0.002155474527310357
0.7937817237327858 0.3851628313630182
0.6148436274214741 0.04006927795720232
0.01864293699158203 0.1545797431775216
0.9967084533270395 0.01417876339964047
0.1891109884331048 0.6311701931086972
0.7624399697255149 0.6798695678161093
0.8568732082811109 0.2318467474435946
0.4344357118772874 0.3483669373938186
0.3628710425728919 0.7669817835475533
0.8097183339361136 0.5151903139933691
0.3847202330924233 0.4498639212253486
0.4370467313307812 0.5070823586028903
0.3770033670812269 0.9725445548309091
0.2839559553572541 0.4169114566578964
0.396267060468282 0.04737921586141583
0.4374768867978647 0.9341890418750873
0.9172277236779858 0.3691629866383654
0.7098312705273132 0.08140416951718518
0.308795563134359 0.3271218253907276
0.09297255557855337 0.04526346866888321
0.445174291574245 0.7044606364913534
0.851806683836449 0.4442016710686354
0.623589496830924 0.6298733617264342
0.7344530112455548 0.1017793061025766
0.8374003654171503 0.1539695536276741
0.07206275232424637 0.6632217976529537
0.2700476633516536 0.4041545793256774
0.8933845730099977 0.4876403038664482
0.0376159181481715 0.1538393912977842
0.1749263658188779 0.8256549144494023
0.5676779119304914 0.4270905743332031
0.02266949001130433 0.4878261683610563
0.2196618768103648 0.8928670941723768
0.06563283480170572 0.146548109692928
0.1999189112669501 0.1979476207559374
0.9915623522439148 0.1267353163652993
0.9312509249983372 0.6149408954286404
0.1432763448213368 0.9934140772634725
0.9027035555354902 0.5756775459411877
0.0968449341845318 0.539586850944435
0.04852275919044336 0.9591010417643825
0.4846577953740106 0.7044833975019312
0.02982363990206642 0.1366390753045023
0.5405835730220747 0.4871004262256126
0.05457215038016772 0.3364146230682586
0.02778460328782705 0.03870226076683746
0.4668683779996151 0.8398564512352287
0.7514302205341299 0.2273065632492932
0.2704937102492208 0.9180173976627877
0.1829856097786192 0.09690729078577304
0.9984564197472489 0.1736503356156354
0.4281508335801468 0.2144756029151221
0.7478169733468659 0.1359004485115324
0.106726034107707 0.8359475633830906
0.6547565270263591 0.7319169669858575
0.4286768814780153 0.3579285643303362
0.4958985164768466 0.9135641220641184
0.8997223347022707 0.1013926381479753
0.848839685893786 0.927805236297814
0.2525031085996344 0.8756724473395051
0.3651174177051312 0.01193797419850057
0.01832519571159002 0.6929026111311889
0.242621236310679 0.8785608871144278
0.8949668888862207 0.9597397367455409
0.1491449889373478 0.1084453885764738
0.4039282962008241 0.4505464179996455
0.02215023136220451 0.2997434788198893
0.18120644595971 0.113292386954241
0.2647472677908034 0.3441535253511232
0.04599440299500335 0.265444611117838
0.610680313852853 0.8482277707059803
0.5457066310823719 0.3298161342838231
0.2488349852678821 0.4782092115504453
0.4068608744818539 0.7791333601928156
0.0002042639286088743 0.6107870343373284
0.5753365319177468 0.2891956452998942
0.4335537144780095 0.5791495098575682
0.0345866574345664 0.09623384548993129
0.6923329739918513 0.78486590375704
0.5030140611869026 0.9588625919812593
0.02785744478248051 0.7676297605647707
0.4817988208380048 0.7356482975688885
0.3750194834457468 0.3930870651251531
0.2140288262834145 0.977363984233953
0.6639493509014556 0.4128081931077611
0.07960939608514574 0.9218353735736573
0.6838037954236684 0.3059799533788887
0.02414580123398628 0.04924081214829302
0.0344342564129673 0.1895289193561927
0.8386693394583035 0.7931524329156641
0.5456176783576031 0.5512644385078161
0.9516083122530145 0.7263701347395352
0.8952274528215329 0.8909571407571912
0.824267117140164 0.7154764962976476
0.9827215327216381 0.81385047953276
0.3533496910695132 0.6113319981651366
0.07658372367217296 0.3370175537252474
0.9927665515915352 0.07069936823885975
0.04567361826412313 0.8424102207121751
0.9271763411886168 0.1274339922952691
0.274541816871907 0.01093621116644818
0.1244812542391527 0.4051903052841949
0.482475916203136 0.4258609623551829
0.8189043619086062 0.6330204541110945
0.488074186870076 0.0344437835616454
0.357623443766918 0.9118825407759524
0.8097996397836542 0.9621792417330337
0.4236778003321761 0.8177935860227096
0.7176706649358299 0.02758862132330714
0.4317608331166072 0.988975035084307
0.4782566126997476 0.8237948826286895
0.4774569179470562 0.9686122852185929
0.5198467965258244 0.3024491398009443
0.9796905981315719 0.4229742049653981
0.5310344049555402 0.8481984327246984
0.9635169785200928 0.5573508354165937
0.7482883736989483 0.5881894533381101
0.1932472793675746 0.02450480918947404
0.1606893831166439 0.03458147089816747
0.1299409763915594 0.1343940853718088
0.6645660788076492 0.5248628477535084
0.1356366403457058 0.9101013658687512
0.6571495906296346 0.7036455675466297
0.222673642144782 0.3204509768469683
0.9348131827373901 0.1204380086361525
0.5223400421827197 0.5804440615152893
0.7592306795589351 0.01158200735626609
0.5259248909113465 0.3629547146261715
0.9361694256565076 0.191812646920632
0.4885184687378012 0.4513471575627174
0.1082992370671391 0.7833378563808671
0.9032066632191308 0.9110433331923233
0.2611967922854543 0.4611363070783973
0.9308735019275184 0.3437633169385848
0.3892927926897234 0.07560933648081639
0.04199145171220019 0.5245939991435717
0.5512245351790257 0.07210501745949903
0.259194498385216 0.7648206366361848
0.2678122137428253 0.4976740766140353
0.03670565177244325 0.4784600511023474
0.3621147789785243 0.7276964639207784
0.1966298949272383 0.752184117662183
0.7370251573782438 0.7494557981818599
0.2350231167952268 0.9967595906341364
0.8388780033508215 0.469328969355693
0.07035996862868665 0.2803064168177794
0.243574034676887 0.6451471745406133
0.32833462348081 0.6410467154324965
0.3299707256331398 0.5409309529051447
0.9038506230055579 0.8172662578260236
0.2170153548100037 0.3433901686340991
0.2082170858231736 0.8605454951613085
0.904844162473229 0.08468192375804243
0.321374643215388 0.5339565415418748
0.5664575200722241 0.94850285912872
0.07012055213896831 0.745691819694576
0.2954693755989014 0.632971986911824
0.2237897193940593 0.3816821404730401
0.4223236613255375 0.4622580809844679
0.3279656385941163 0.4916141614439438
0.1681076707757152 0.4191360004897109
0.8393403334315078 0.706466059625357
0.6567699212743624 0.4332184572692682
0.0680379453991103 0.1750132180654537
0.5656223265241821 0.6739809182860155
0.4439441665802633 0.789204276667114
0.1855395038956216 0.4267913003390632
0.8096303266982968 0.2415422650723274
0.1038653461345761 0.1885092446056746
0.4463452165004955 0.0566893963678487
0.7226064718079924 0.603430450564199
0.7608023736857364 0.05094393167128232
0.8162578599223669 0.6016165082976493
0.8859198186255652 0.04664067616959259
0.5045851184703242 0.08068045697830116
0.505286288788049 0.4646034953135924
0.2973265997812244 0.0353924912558548
0.7371742930611866 0.5735265828886523
0.2384886564916371 0.1307723109454159
0.6871188515604634 0.8595002446068031
0.7995288957203208 0.9792171983240443
0.6783302083614614 0.561999578510871
0.007698889411017852 0.2704264081172698
0.7908464760759387 0.2978697494127996
0.3813718970490914 0.6126521190932804
0.6394245595936651 0.7419470819459215
0.8227006198021923 0.8730758433356954
0.6454177673289082 0.4801725804927486
0.942426165061409 0.1526923820938684
0.8600600008209118 0.9683653439495975
0.1644094535757208 0.4470578173289212
0.7548261140876018 0.672400102134077
0.361074207565534 0.8689095445883325
0.4904705524160189 0.04484286815159844
0.8695101124640997 0.05615576831853758
0.7196924646736872 0.1852916700679224
0.2086176062140646 0.2167283481520672
0.9811903203614402 0.2289884204600984
0.8844524888969006 0.02776546764582643
0.6015905993057864 0.4016688432765311
0.2500161030941007 0.0202864053966924
0.3665544236704854 0.8301516844879218
0.03754952705855082 0.07534950315014831
0.6084424077912649 0.8213880761640482
0.3541740369871618 0.5726495473753139
0.1605444197140284 0.6291974168210323
0.4417932815913552 0.5992156653232477
0.9887472621968113 0.3617965227673144
0.2688015140847704 0.979794747409606
0.6710955607719514 0.8969216654948139
0.4460826513555715 0.928132790067926
0.3887269637931848 0.7570829679511222
0.2005603764117619 0.4560324950202645
0.9588175927579731 0.7639997557703264
0.9397843764790568 0.4631532108097397
0.4072823857165669 0.06771161594500182
0.09379482208517706 0.1204337506207627
0.9635783059909819 0.04556226773656634
0.3975710655351498 0.3762312530971158
0.2408190283147564 0.2717176422132511
0.3973187288792135 0.7743839477892486
0.2439045620455888 0.7416191321415768
0.6917300518031744 0.07853271436750632
0.09704017526220471 0.9375862648814345
0.4255099513874009 0.6622277149873694
0.2202687766672142 0.7669343583200223
0.5093013625818368 0.8492658818351604
0.1677813224327319 0.02620818623454518
0.8243550976672912 0.3197182469443703
0.8516818773145163 0.670010926467968
0.5302078398428625 0.4333045325642036
0.4566038356991451 0.9000354857992434
0.5703820176515361 0.5091175585901333
0.1514240977507763 0.4116959717504515
0.2930727671083007 0.9641815826222323
0.5555362928392844 0.135986154979974
0.02664481994452695 0.5479011203055608
0.2592976971639033 0.7550964935434191
0.7009521846094797 0.1244400424331358
0.1393625616640269 0.03224153843542708
0.927722786066938 0.3538798438175194
0.1930138189268972 0.09648070042045738
0.3366759878439737 0.3254601571700341
0.5203684767960705 0.3418723842399158
0.1170923974686996 0.4631825870422699
0.1902435773793823 0.5409988926002065
0.7884973714910919 0.006555552962138683
0.4186629988880846 0.1450648259273524
0.5922664770196715 0.1229437442073752
0.8966300203743398 0.3454072282657371
0.9299434118221032 0.5027169098990995
0.79776874128075 0.7676101791997137
0.1736129635723619 0.5777070891512198
0.3096090042899717 0.6867400398857263
0.4523545670979894 0.6466209523330403
0.1266664846730084 0.8451408203365998
0.8394025103186585 0.2812262793754354
0.06679195261565488 0.2694870075005417
0.1100817484719527 0.9981718447889165
0.9325626976865622 0.9972173393810788
0.3322544181200291 0.2322779372293836
0.05169648218003877 0.1824965302984329
0.978919385820183 0.41178463101349
0.761112010493758 0.9901770602107864
0.4358602003227131 0.677927055647164
0.3259857744390627 0.5022387934986927
0.1889585368888276 0.9363937357373145
0.7102420565204125 0.4234938738759951
0.4743646413983553 0.7197269463496987
0.7890980877567404 0.8109871950919042
0.3222441796042593 0.6715591181286461
0.688023279546099 0.0395618080804845
0.06825201104443868 0.0311282337248914
0.7069942504602635 0.4895742875124275
0.9046349784360428 0.6785128432603009
0.5455176374261179 0.4087156021454356
0.1378642923062667 0.6451639933586113
0.4213900666898249 0.9940487290357285
0.6727172276617189 0.5056598247671423
0.3506720629936737 0.3774487079236362
0.7137004104863857 0.3335434524763117
0.4439455850996507 0.7785367272977763
0.3122802524079323 0.8038948584023099
0.5310671947495897 0.2648442048185504
0.6321041243449317 0.7770106655034577
0.1857756333418228 0.2344850441240402
0.7091494003692836 0.1817578290057831
0.1072750734915901 0.4974541499136424
0.3027674130695344 0.9679223608254727
0.5999673033615635 0.913110258176494
0.2990488417559503 0.0243204163340973
0.814683683791666 0.8335951115882141
0.4622777630023671 0.1768124146232236
0.8202582655388749 0.2698213346038507
0.2796698786090452 0.9358733686314911
0.4972304650345432 0.3638589772249868
0.9747020792409583 0.7969091497640894
0.6005162859997814 0.8454425744396162
0.2105652861613294 0.9185065887565858
0.5265127641003962 0.7153364236198971
0.9073433215908425 0.1777485529538731
0.8265108721581366 0.04044505221408786
0.2083199220550491 0.5348773508059205
0.2394688719349578 0.01911557149020317
0.1351774746954184 0.3561207862647225
0.2486063149036877 0.6630870619614019
0.6538411827053541 0.7576043362739556
0.3578394214927898 0.7458396348048583
0.9257584808086301 0.3752617391957896
0.2500728326150419 0.2654307995697216
0.6037402100577933 0.4729688393862373
0.3355871838440713 0.5691472041453951
0.9258299850749153 0.6806697125306326
0.7251408081280046 0.5260821726937962
0.137441958965446 0.2594861929035934
0.4908649940948696 0.4200896211999144
0.322367656274422 0.2273712044910211
0.6282121765327078 0.3952129743243
0.5820828174056688 0.732010607273707
0.422759370337228 0.1241775657997803
0.3422760030658136 0.2601438906259684
0.6828151705129512 0.6158204745561834
0.1892940253985652 0.593178043851848
0.9625361419067762 0.378635211114406
0.9402264199054086 0.04511650220250486
0.3664741741230491 0.9895881862038494
0.6115556158154483 0.927778897925669
0.2241233850727992 0.1423008874569293
0.4030905495586782 0.8193699546294386
0.6741697607057269 0.7883761089077456
0.5392683626239805 0.271208541169843
0.6771733311669988 0.3767416147300928
0.3800690743782441 0.5936400611157752
0.03801131529658764 0.729999085861581
0.4427108907588573 0.4226763518752041
0.6959141010341205 0.4902379845564607
0.8166637200454887 0.1495171943433502
0.1816195610677319 0.8594803426496198
0.07296559414253677 0.5559474598424472
0.7965722668658838 0.34557063950165
0.7002594081658396 0.5091183297532155
0.8529551327668788 0.6508927880686677
0.2026105662076756 0.3572625117552329
0.7041878869676691 0.92365824356598
0.9573820848613801 0.244812296849313
0.1738605000041597 0.1869554007282456
0.322539067869844 0.7882517629957533
0.05709868669006473 0.8176035779261037
0.445067521549811 0.6834646819281255
0.2536809459197639 0.6813792775492977
0.8774310470435429 0.3242948798562831
0.2561517966838285 0.09074490571043969
0.5154127175491517 0.8218206811343381
0.1196874973745029 0.6400684793231145
0.5042057250325941 0.3951496512552652
0.33784680447975 0.6881288293482107
0.7641547116587715 0.5255699808747445
0.9367708295440726 0.09124430988644898
0.184065167451683 0.9878625000944302
0.4150008165692439 0.9538079981577859
0.7726226931322481 0.6783110136885482
0.1513565666123935 0.9757174148592525
0.5528019715173967 0.626122798517987
0.797272775100684 0.6496578123270507
0.06404302530108644 0.0882256135759788
0.04331175308799518 0.4863669074059085
0.2620379261778642 0.9429822156051624
0.7639297247128467 0.02923783953553809
0.2230981085954263 0.3528672970001969
0.1550181309119862 0.7398517943490994
0.8630841219190275 0.500827908607538
0.3483137816312772 0.4842806472978056
0.4006978505080929 0.5040123511435556
0.3966230375477619 0.5361657230318329
0.6972019087113696 0.14504231676364
0.2867635021416165 0.09243407341039278
0.5100574859523919 0.3386443068035149
0.1498821319242119 0.3920654537650691
0.9530891257113615 0.6484603726848375
0.6050800169395711 0.5772563788891066
0.08604216025665819 0.9315193870989135
0.5825167067022512 0.6501266478646746
0.0656600420345714 0.4424970999398228
0.1891464340206967 0.2918896204067247
0.744506680922042 0.7128248851047244
0.1328621855501497 0.1632706550703348
0.006424779569314176 0.3080545294288251
0.269207299384232 0.1250665646032968
0.8347986743235323 0.1147719072438145
0.0353839502826764 0.01754000510410744
0.02136584325640944 0.20566902185195
0.4476306140182414 0.4913840343808651
0.7481387786471869 0.5691319871663291
0.6366318604600413 0.3078210171531089
0.7067155984269249 0.4529867455354469
0.3203079043747067 0.9696886140906568
0.2385169879894893 0.7330797330846157
0.4731090980992622 0.5762800268145114
0.7076516954382063 0.7269833694671785
0.6097821865404464 0.7584561380680364
0.3637851399587039 0.1753509311528626
0.7991217678798296 0.7261014485601892
0.983699370491163 0.2102231075382773
0.5410477073611452 0.6864828166650597
0.9432345254302336 0.2064337792644377
0.6763554936645276 0.924424200142524
0.06115172616464674 0.4224361334284967
0.06222539100285048 0.7400285985726122
0.4286846732975481 0.3201306829382993
0.9280902037096553 0.2298876971082864
0.8583604887881993 0.3913483079033302
0.7953653786664739 0.5684469542416537
0.7465775120190705 0.2998500184932368
0.1889157997043691 0.5572050298149286
0.238915973420775 0.7520575087322224
0.140027465799421 0.6753190552269251
0.6278153349768966 0.4844812173150297
0.8467991240831604 0.525455673806166
0.6013921787858623 0.3911596278785735
0.7965209335987824 0.602200375284748
0.8154768773782051 0.5909298568766309
0.4160660582250449 0.7735024750427389
0.6727454154362602 0.4702081814983363
0.7313155500875165 0.06270196875203121
0.6528411578860788 0.7134112278364733
0.3783499697564518 0.4230149255900639
0.7833005204904697 0.7751055032432925
0.5284171744754699 0.1634854576089902
0.3022195868353689 0.8697449773574683
0.7511855797280185 0.3652454363309217
0.1584237176091668 0.4385920858231071
0.9491349519808459 0.4259715142359256
0.07138338178553301 0.8553639812820024
0.7898621988506468 0.365943282976299
0.4979538947475638 0.8010429648108502
0.03819853944725328 0.3459970465105857
0.6804943185241942 0.3166449427324668
0.1250085087945754 0.5017712375053522
0.5758571518203091 0.3803569999745512
0.5127136443437171 0.4820923176900943
0.4564624311282022 0.6111870940419803
0.4202057797584696 0.2521399056891687
0.1543786049342538 0.8174757654956165
0.7363101957833553 0.4259991477338803
0.2719050996896066 0.7155756881321804
0.7614290815672743 0.4983164031250601
0.8150920498769988 0.4383413865368121
0.530966508138029 0.9321727521776055
0.79681120109952 0.3272929043333114
0.8712299825901524 0.6066191437380147
0.03184059081685292 0.8592198175499131
0.08744707170076084 0.7786955906709663
0.1704919861597835 0.9746058487685723
0.8453920788311333 0.2434093446462806
0.4012755388191133 0.6478840096139583
0.5210392320001876 0.05710611774594338
0.07033096196792313 0.959356716237326
0.3300139890511602 0.1755693015350941
0.5909889796683412 0.101481295884886
0.9427793977706251 0.921748213010895
0.723614803232608 0.7840626986984024
0.0273996646330974 0.4407718726919261
0.1073947344432334 0.1508077903370205
0.828993332885114 0.963530555430415
0.789323979544689 0.8669724852679097
0.0642744308535147 0.2122035556900409
0.3372921206539623 0.5585219774652965
0.9470517104001017 0.3536009906221468
0.05542858877475547 0.120333312013593
0.9712004367464765 0.6142704951529163
0.5336084389591416 0.7532439191853743
0.02772053514828678 0.4026333355047118
0.8249154867955885 0.5616411845015697
0.1906320122959711 0.7314934868862524
0.9416775923372759 0.4793266887081894
0.2768495733996616 0.8244981607951608
0.4281265940482141 0.8842779408304636
0.9480829754925606 0.8808769303806404
0.04395803434206112 0.3007868174408733
0.4539761699388519 0.7411030471330848
0.6015372947194383 0.9927541861888307
0.614868812061044 0.2714515848233574
0.88575439554683 0.9542522735313118
0.6405628135121061 0.4243822692932344
0.3965882166928257 0.1791997936244225
0.1989487249486132 0.8560804916290236
0.530720025221753 0.3450185233423292
0.9291210488288265 0.8466345879331286
0.3055007157804144 0.2612794182697586
0.3462479378554101 0.693550419530509
0.8472211087763731 0.8872084515210557
0.9196281032482581 0.3001629107516109
0.04636901395232281 0.7008425369661478
0.3720159853180532 0.287426805048135
0.9649807556916644 0.08148752961806732
0.2698650528704564 0.8177682460018406
0.7003634523318633 0.6231911900838729
0.7505232481588362 0.3344218950916523
0.8259787084558142 0.4236294335134391
0.821018454124865 0.1035092929123129
0.000574547503417841 0.8823545470856593
0.2680935827743824 0.7810072312881404
0.4909757255096652 0.522026090430315
0.758645357177245 0.3722986617171435
0.9861101889840233 0.5161598179114313
0.3298661144670081 0.3716279890160075
0.4454142584384911 0.3488676878298638
0.9785636826481372 0.2476793101967294
0.682021416231122 0.8081638323427862
0.5248690610500306 0.6972364317905857
0.3811600388408949 0.5832856740347097
0.2295805252668269 0.5390469986545091
0.5586577435671624 0.5401906499769287
0.2692467505903521 0.1136404193482778
0.7640686227197694 0.17106543094225
0.4072055894031927 0.008984256720677163
0.8263856620296207 0.8362305330457296
0.4876512650433718 0.1044785651726095
0.5464854377433115 0.1418602944979845
0.6045627553449863 0.2005574002755947
0.6079462861613437 0.6995632472528696
0.3641576187567953 0.5697426342974777
0.611036251463755 0.3746160963566665
0.01699274783885063 0.7485860978312764
0.3849917291243862 0.06570832165753115
0.6701258899946287 0.846856678185809
0.9250638731874303 0.6532789465392859
0.005802690393711986 0.3958626159133655
0.8668387376279095 0.9226617069424489
0.323223352020552 0.08532099125659341
0.6465883774318958 0.8621767631551019
0.9951260806866477 0.4602543336845081
0.7120811699036882 0.4804001333010411
0.9140513211109359 0.478995893553852
0.8493102045578177 0.7086488594823332
0.6793951914428692 0.004529346472206076
0.736274589802845 0.09105549693135925
0.5422878735644968 0.181017850962387
0.6697170086393771 0.1620044871288389
0.003588791498116078 0.5243553925295658
0.7118474331987805 0.7169677806839976
0.00688880540968394 0.04174620314319794
0.5750802597024924 0.863065666532686
0.9811010715195084 0.6446047447429308
0.8266869113000954 0.756459031413529
0.4806154528349746 0.5690135407837467
0.7448638299135399 0.5138499289246959
0.9382572617055017 0.07275747203925616
0.5303027460953281 0.05318428221770011
0.2540534035196783 0.5758710556846324
0.2505634451724925 0.8964057394358548
0.6894912482005827 0.4809151899654566
0.7234504009232314 0.8665301114078329
0.08375958207912455 0.9779803356294201
0.8676011430401322 0.9889377531776278
0.2554203867237174 0.9513073562617838
0.2445851852269117 0.4399205883646647
0.8617842360014923 0.198295876835055
0.1195823881753345 0.8863507797612558
0.345772476858925 0.1976280886408732
0.5462402559775364 0.6638365091469002
0.1751948286201901 0.2675369250993905
0.8673247302362148 0.09279831855608973
0.3599249221992815 0.7172564928589085
0.1910036429342365 0.2814804620333001
0.1556649167362169 0.8279223864757644
0.6404784064602125 0.2971125916255076
0.3479225952637826 0.6825108656670755
0.7299881737209611 0.1886042715633869
0.7452496165500631 0.524976203751637
0.2045422866857337 0.3167449415956815
0.1420512285547705 0.1832422461626613
0.9013315507345256 0.6132921150046822
0.0754508375627206 0.9120575438261805
0.2133974518419633 0.3844345788447119
0.2073485556650877 0.9866032421284381
0.3154596453429239 0.5752982725718471
0.2642650852627941 0.6402387563000265
0.005960566558409474 0.3464280288376448
0.5629902150406966 0.9378598110395794
0.4789108952113467 0.1109170997182131
0.499804733700312 0.3353556115989412
0.9242664802980756 0.7343223680369392
0.1156283866755788 0.9288280665404423
0.4189940256987794 0.6790543513072907
0.5343515662356907 0.2548696476353378
0.2222741798198713 0.2497844996050613
0.04844756304188545 0.9005566087677059
0.9157493094988113 0.5279162861805023
0.2074686206601192 0.4188680285759275
0.5679057078395382 0.5665431125619116
0.5736116335650407 0.1241028014317521
0.921205119455531 0.4163438095290422
0.8911964014134292 0.8035629507687357
0.5827326707223806 0.6601356344930219
0.6013238275914639 0.3802594530747725
0.4726436122733609 0.667118475469162
0.6369743101131401 0.5187600127973175
0.6443723342796316 0.668956910400076
0.8122684232687527 0.9521381219135638
0.8070964726291371 0.3703916336729711
0.2655690386317021 0.4713964837350564
0.4626324223738462 0.005492258812250669
0.339511705850006 0.6563192248622327
0.213072253651549 0.04824469556734286
0.726360381321553 0.2549561590355421
0.4797177080217899 0.9229048904474402
0.5639979728275281 0.9274115685887154
0.5400544117106483 0.04741670641576538
0.842666511510052 0.5735093541103357
0.6155752791712874 0.5715876070767486
0.2118096105674938 0.7374511148311542
0.9322664773311611 0.08122181453322228
0.1566586931751611 0.8798327368926246
0.5215531702046942 0.9871124341282186
0.1072864178080633 0.5752530865093121
0.5222291285615142 0.4989695698055181
0.9203159895346913 0.6891645685054683
0.6261292846920297 0.06648023411510608
0.3182987699562187 0.9312383411837054
0.3563911318743893 0.3985903477573269
0.7028148273024292 0.6131149897611894
0.8475583355934034 0.3674820357058844
0.6267483024688069 0.2165649667643929
0.1067529808434283 0.9228054737660492
0.3975812712134437 0.9421014760992868
0.1800286529043576 0.3546075364287617
0.8607724138888657 0.3320758189319203
0.8904737415325246 0.2406169470609275
0.8484268516326929 0.1268817113279983
0.5997804009223081 0.4848320877550332
0.04905873852952908 0.9771033779193045
0.08636673797196709 0.9130261289850657
0.06236676487816412 0.8365563313202261
0.9646092722059827 0.1894103423670066
0.8180179061070301 0.4875753308455676
0.4979856502660083 0.8495015550134872
0.3455342417180153 0.02014564424178008
0.8042679536247139 0.4760227314934099
0.7752216061158592 0.2117548881617181
0.1605934621809127 0.6689471777722971
0.3841488672131398 0.3194912823374704
0.9441352598637688 0.06417863381777984
0.8095569796765157 0.1943577266006115
0.03876959732099809 0.3273079066052368
0.9085577474733145 0.723754630148658
0.3603174952130779 0.4089963087440344
0.03306298070103638 0.3741694111083121
0.6331054564752761 0.2612721399493203
0.3203759201863982 0.6476345540953444
0.934720079889793 0.2878387793872068
0.3569843040557186 0.9942838063712671
0.9679375746097241 0.2464244279655515
0.6171039911594526 0.07257725948078726
0.4184394894318033 0.07130932322895332
0.7177356662881709 0.1751089731651949
0.1322958243238295 0.7988768798161968
0.7529536645942767 0.9103269071389068
0.9925905469853756 0.8090617387068127
0.6860644893424224 0.6354777175510055
0.9723192696014337 0.5864365116803031
0.03686507603329726 0.64150242644266
0.2506887419196685 0.7486437235295701
0.7015365463447487 0.6521265697905286
0.1474179641622985 0.7471664091425205
0.142141493927673 0.2910469826314867
0.7411956686098183 0.9989904079481823
0.4470056244251181 0.2480170006255559
0.09691719957808702 0.5010377425375953
0.03346325550520834 0.8879499429745749
0.003190860749744621 0.7936891712575042
0.3030376906110367 0.1588106564373954
0.3380997178320478 0.9931338960280277
0.9070528761257877 0.01005258740062354
0.4926673235290903 0.1926094958493991
0.278353046458174 0.108793141222023
0.8029069576987817 0.6969701784223675
0.9503847705957067 0.494600774254046
0.9163447184205238 0.4586047818923307
0.279562607211817 0.588821443729885
0.2552801300496668 0.1833334555117884
0.7161954637192574 0.09895351904437549
0.6000023995214395 0.7648577075798674
0.3501917796790854 0.6723836408170245
0.3443262898271424 0.5057495386679713
0.849529695057446 0.9661548034923849
0.8883428947425823 0.2193567911510385
0.719847845166766 0.2894489539893291
0.8789651930233581 0.4536027760526736
0.02276176608015313 0.775196554487117
0.8137030539063119 0.1850004361574231
0.2934756610581267 0.6051387146441872
0.03762961878788556 0.9592084095880542
0.2299965320915703 0.2005770021036878
0.9633845076823351 0.6506674819704092
0.9548119452657736 0.1680893766968553
0.1391708497018712 0.5274878861048971
0.1571553963832201 0.02443055312703516
0.6745217060621151 0.3982694529723759
0.1647573414864512 0.4885937487462486
0.6145540285103398 0.5492394760810068
0.1144237875814994 0.81067010410684
0.9613102657814385 0.5301277213876032
0.4446802211526955 0.5240901049453099
0.9110827679418874 0.6699649382684937
0.005941012752633205 0.9843997821150519
0.9304892177064591 0.2981245476142771
0.06422701448165899 0.9497063073869493
0.6265834463030933 0.4538634932095246
0.4496344277695912 0.4694539069801142
0.02027439101345182 0.8278432202748535
0.7843154674092184 0.279215500045122
0.3036124205255236 0.7972239137658389
0.1763595765118925 0.5676318887918479
0.9259131593884967 0.6981381227367608
0.4658071583678213 0.5842211783347282
0.3754103412603648 0.48508719910227
0.3444146429202292 0.833697959139471
0.8446533554719565 0.6185418738096439
0.0008709510834121251 0.4694158223736182
0.437017557233004 0.2459762802225174
0.7545358214503569 0.4484197957652407
0.08441555223415179 0.08328335447641257
0.3654448941187384 0.04466451019975844
0.9894092181464679 0.4509290799079209
0.3557284043106898 0.2013970936892159
0.5871520723908217 0.3094731913802987
0.6379277766899329 0.7597734601801017
0.1427479774583266 0.4496994915761934
0.2460945304083512 0.4963887181451388
0.3246653383465365 0.8843250955882274
0.5831679036857544 0.6702278765559074
0.9935824167368439 0.5907306510373307
0.2021725541768677 0.9116558552128264
0.09575871671805387 0.8100672903095123
0.7737758335826022 0.6003465054784585
0.776639393677506 0.5098380647459405
0.6203193794787345 0.3285058922248398
0.4213981966839518 0.9720288045537483
0.02797071434545854 0.1172644158947987
0.2870048643797982 0.5063322914862739
0.4467231969517348 0.8724272286465821
0.1840503013408006 0.5757656256077054
0.7119342810327336 0.1203792519959616
0.01142321488290977 0.4328264189152105
0.04110545245695205 0.7865470659022069
0.3881344310394175 0.5296827950923109
0.1355867065482123 0.8393348983302559
0.493862759670199 0.7199316899805929
0.09317915306191636 0.5886833714589166
0.9360325746209137 0.2370393274997317
0.5087033635591273 0.5448264051758767
0.3104554850191383 0.6435842154756144
0.3843769646923269 0.6551048901228915
0.910429210354571 0.9022393495593425
0.9180208049152938 0.6344702420021948
0.7197739809320431 0.07745403258511065
0.7800395326027578 0.1571859828463939
0.2949656497203553 0.5241306869538084
0.2072554714694975 0.3460586281188734
0.08503789243615978 0.8945361682598376
0.8271292546267941 0.412932540207412
0.1927420778537449 0.2708124568127552
0.9806754550572361 0.3784256069355076
0.7559899179476112 0.1780696354682677
0.05228697597006514 0.5611929712705223
0.06461896668489336 0.373318979116128
0.3190790546726195 0.1937365001833154
0.6603128578660649 0.1781102801705649
0.21780020191667 0.6329162477391859
0.4566042424765335 0.8450112951738216
0.008063527491017122 0.5741067141637947
0.744524213122046 0.6251476530364873
0.6280005589418852 0.09932036150542259
0.04434310468421825 0.237274827852844
0.1408341739130551 0.2698237276760068
0.3154172371972879 0.6027547622829089
0.974630993442776 0.04478187456990524
0.7390600349918056 0.1301642911257018
0.5901043845719436 0.5901068972663496
0.2924908721040489 0.3404665485921905
0.3933498241261121 0.08560753555918464
0.9959785265498351 0.628752016482771
0.8230590340118187 0.3755366377216327
0.2985501417775051 0.2890605394521421
0.4340001814315586 0.6551549039711423
0.5125994554616454 0.5030850629031745
0.06503235804661482 0.8930533272538776
0.956998030674979 0.8745091434385369
0.331281208433302 0.5907751804536614
0.264319685453016 0.1887666912837806
0.6655020952399543 0.06916931161335632
0.4643975713275575 0.01626636182966445
0.2371870397966034 0.06487854744777082
0.2387197114413326 0.6273163013673833
0.4632599154984022 0.6724417130939568
0.8332478444649111 0.9037012216108986
0.8001937968586381 0.9681749202730368
0.03118065498347168 0.2540898032340521
0.06887680402872261 0.4606026482679766
0.1116743614002248 0.8946795921275569
0.6376467645956208 0.3533352650683295
0.3757352996987974 0.8576715361023768
0.6736720163264037 0.07580709257674893
0.4333702129328443 0.4365645479336283
0.9451273963697752 0.3655812669264455
0.2678288764976528 0.4525472997613313
0.8791545500687958 0.214045988861523
0.06360131548698697 0.2891951568824885
0.3027262846009011 0.8084840943604806
0.2012167474262029 0.5156253888886867
0.9439953790320121 0.1738309979029079
0.9404635016951781 0.9670867593112986
0.3866086874915419 0.3004462774358685
0.2913321704534593 0.3288996690490424
0.1606248229219319 0.590251503045463
0.802117928212249 0.3541825901372738
0.7435080740223527 0.219299987627138
0.7599642554911116 0.8230994734870146
0.8438780170533092 0.5367839185248369
0.5460180039732667 0.001504661329656494
0.03310149225611589 0.6627001741436723
0.4626688013474124 0.2419635004181201
0.908654952462556 0.2740557574531634
0.3884958274422752 0.7149183644493858
0.3655322652041903 0.09222378950967471
0.7026452313389687 0.4439698034619473
0.400134935209739 0.8888209225146789
0.1212724547091648 0.03888817538204155
0.6447037613689613 0.2752560960578253
0.1968257283336131 0.425344602797423
0.722748696223794 0.4425170711800411
0.9897255533625022 0.5342700506480718
0.7787117987595706 0.8664447046389522
0.7419026704737953 0.7400337261260111
0.08418965874967213 0.6247508818710661
0.3040278378127511 0.5762151386200116
0.4908306354856931 0.9226660775811856
0.6774873519218287 0.3273671004705009
0.6979948395640703 0.09594972547765861
0.8171261309408935 0.9792576585941526
0.9820019529570708 0.6165147922523126
0.8954389314604138 0.872027463024042
0.5339221591270084 0.9440339504431451
0.7986335265339347 0.0443441605674974
0.5469930527313273 0.9739671700530632
0.3163630605621507 0.3581548099869996
0.8046549117321187 0.07245035990735332
0.4655515886173238 0.06445513828393108
0.5945893507621671 0.2185919987090673
0.7729659901101283 0.7757692108335283
0.1095283233708085 0.8838379890732412
0.3517824956299477 0.8842747088724799
0.6327304124459695 0.7343994246532419
0.3176205045586049 0.2885176277134331
0.04136705953050201 0.1817893764063957
0.8135409482526816 0.3784311890390746
0.9172328692502495 0.4476223400198687
0.4102378098777848 0.9275610059610215
0.8628812771961268 0.5483627902533899
0.8795388856477504 0.5402891617297535
0.4076392470202549 0.6397174810528876
0.9410727379887593 0.1013333232555455
0.07377104684466344 0.3545260957956075
0.5221707426243758 0.9038982135932829
0.7486138886093409 0.01569205887973373
0.2688570698932096 0.2639388803367508
0.05849419277129998 0.1093687723994672
0.01211345980418945 0.7209646746627032
0.7081667469943749 0.7751519220291356
0.3214468042919757 0.6591047799121286
0.9106401105368948 0.642534561723738
0.7835279420184763 0.09249926155326212
0.7719667280471288 0.03677730238048402
0.5154075645083844 0.7162595406833341
0.6328761950114542 0.1948713688928709
0.4984310382007333 0.8677751646880163
0.02369388235253281 0.1871817853141453
0.4899717155988151 0.6880808366951477
0.9591298022622422 0.6990809591803203
0.8691079923181824 0.1884520976974439
0.2865129125986456 0.9268717820638414
0.9057526060858908 0.5309756247745977
0.6270811109855779 0.4729370302819311
0.5542642195948914 0.6574824107718692
0.5064333349806254 0.03160506361354663
0.1394206006099642 0.890682775077429
0.4315236118133133 0.8251917996549701
0.00471496820772212 0.7618016192573097
0.8365363030551483 0.7540401689475809
0.3688388842706516 0.3725792190156459
0.7890229414017219 0.418950258988475
0.5558817746933399 0.2358964082496936
0.4409324726062838 0.4634732227327891
0.001176689162888958 0.3362305430305074
0.9716223980348542 0.1523685176899672
0.1660948191793602 0.5693731046069619
0.09956477165979653 0.03629223013485756
0.3035797002122095 0.2279316374625311
0.6795787038721569 0.1786382262690732
0.09145088181345166 0.2832410639350603
0.6916976340505355 0.5977740466271666
0.2709971726760961 0.6871563043492688
0.2501934564197763 0.2762050861875061
0.8769311496423634 0.9621667438763154
0.3326416728725473 0.2542807111590596
0.1630701470135435 0.6188021667324839
0.2373662850987306 0.1937079877556144
0.6326216479780385 0.6358808579629693
0.1559061353508508 0.5716653144432466
0.7036072463203149 0.395203888923228
0.7168097919138642 0.2113795597078104
0.720530575815687 0.1269054086541216
0.7955435743567806 0.4468636463431742
0.9468502291948635 0.333219252620173
0.5154394363805388 0.3597543515705655
0.690470227772469 0.01888632132533577
0.7008342414438171 0.1884024122315799
0.267544461629746 0.2422703932043927
0.5778233850062482 0.6030982899658275
0.5808798148131652 0.984213118124963
0.3547152466520934 0.09111824922610968
0.7334151363880066 0.7144224673779365
0.4958427494341853 0.02772563385908126
0.2670661568624275 0.6299936299585377
0.3375575790527839 0.1654592994611645
0.2161786266228501 0.7955509407230527
0.0274180519649963 0.67291220337832
0.418723067863514 0.8792787719902537
0.3250505943794008 0.03986886357344271
0.5048877841929985 0.2105187050160905
0.2086916213294679 0.05764607358815187
0.1422039541901994 0.506558602232937
0.5201908405786043 0.8670058138288508
0.4547776259080779 0.6993197937108354
0.3540268102994404 0.8609153216024881
0.5082080321575608 0.7076828184779876
0.7223557697449451 0.1164442314841428
0.7530911778191424 0.8988598968673545
0.3241933463952389 0.4260424423656154
0.9484121866361502 0.9748265967060985
0.7609182576923458 0.3278629060735793
0.1785211237561068 0.796515895507932
0.5239266336244662 0.9699497228623452
0.9775560126435264 0.4333326573018257
0.1013155489960202 0.6360665259790935
0.6454042778603505 0.06539060549163984
0.7181174528410919 0.4884914933712378
0.5895427840683565 0.2096838659369564
0.7673299061117312 0.6089047135124637
0.180454186553964 0.7282084085546362
0.2797914707140803 0.7534444753049639
0.9181215233095156 0.5169274257864355
0.9324617704190235 0.02505903939794924
0.9692776021480631 0.5763995310380323
0.3764757749658995 0.8096485176290925
0.1685335323824399 0.6863085095912919
0.1528883843305259 0.01471726138759678
0.2821998398244284 0.8905915252711513
0.8902267718000192 0.07428326299439632
0.7402718987544611 0.7935432880783809
0.9558618758368616 0.8975861176265921
0.4347073301321633 0.7730951753139752
0.1054902017317536 0.6152485135328851
0.4469067200150295 0.9056832224292511
0.5988516139558741 0.9021651215225579
0.2024781620477092 0.5808936357859946
0.1470378617950215 0.5348886705559492
0.1973647708673839 0.5331377621986741
0.07584398250271494 0.9869739450749742
0.9759422215802109 0.6918044218798927
0.927206952659165 0.9797145784723663
0.6511325905497518 0.2656423980070333
0.2832489590735442 0.6071932490304024
0.02200214508842247 0.4317299002587438
0.5621943261764275 0.6414035352176111
0.524318575016229 0.940881770249657
0.8010146141785454 0.2913466444794128
0.9876915141527668 0.2202073863262381
0.5445097573554577 0.8108536973409034
0.1145947284233774 0.04731100279164351
0.03948753947362658 0.2735567668213104
0.005855019381158515 0.9201108938017845
0.554403208372249 0.2943106148067195
0.8197677189288449 0.2587419723258603
0.8610006906058728 0.5117515717611234
0.7329709117324843 0.1505514859192627
0.6416110551556345 0.1784149087977698
0.7182365228738492 0.5625986398124676
0.7695417402322465 0.1183026373960211
0.7411600722765925 0.359571581829249
0.2239843530240379 0.1806748582139673
0.1020208476294697 0.5572872525751391
0.4018876428731606 0.4932284903411464
0.4288248116376822 0.6159259675495884
0.1081542266052082 0.1982658111643163
0.328445962829135 0.4422185904045855
0.1400273647074805 0.5955749092471355
0.1917746854378319 0.6593599636428324
0.4865341195105614 0.9499990919053517
0.4724352754208538 0.74112217857928
0.3764437845463313 0.6627599384831884
0.9782111261766924 0.8788915995702873
0.9277601733858859 0.4329229777381057
0.3201472620488662 0.4064512627751856
0.7819668155065658 0.1678220581909335
0.07450597194072739 0.8654144856691786
0.5868917351465864 0.03755122167968162
0.1398546427162246 0.4776270827727102
0.2325282234344991 0.7894989304151598
0.124699624096015 0.9242930304720299
0.7193128513157894 0.6132858976122817
0.5137886130410404 0.2585832529332943
0.5602716655454393 0.0660510251931717
0.9989700496603292 0.947470023671705
0.3558930153294673 0.1193887483215875
0.4211563684815636 0.102711792224542
0.5358770071049094 0.115411478952171
0.2762820426798603 0.1412964978776551
0.2436436701742926 0.5787655650572543
0.26828585321027 0.3936729363474777
0.2202571952074423 0.5632931269447683
0.4829078844509214 0.01379711364654348
0.7511067378108702 0.7208938221189685
0.8889414124771366 0.6391692442351877
0.9258836339350568 0.7950131110851983
0.716285300172674 0.03828008015240083
0.5439693268716592 0.358653522516774
0.7179340207670007 0.755471562055976
0.6501649136234697 0.535938700120255
0.834769105252424 0.5570169085233386
0.7549215378538469 0.9524805501459666
0.3554702276631995 0.2931067809996782
0.4876140812822581 0.8294526758940611
0.6327079329050607 0.02710139199054249
0.03795219810676472 0.9778191422160497
0.7027506794905276 0.2340333841357531
0.4930674499123453 0.6590203497096446
0.0172905276596423 0.5135569839946227
0.7771422512812322 0.5814182913626487
0.5084625017743842 0.4155146786495212
0.1614245599090656 0.363969450831607
0.8765371896686944 0.1230916039370065
0.8328380414265684 0.568427966468387
0.01536967241810107 0.7675490291002356
0.5438907186631819 0.7520759936913495
0.453357228558271 0.762624126116043
0.9276568102149058 0.9406050181061015
0.1749340371350772 0.38163748276938
0.9744613591781209 0.9885236048723122
0.388994393035524 0.9725314151324368
0.7466541446064952 0.0261516650628694
0.3757677923369573 0.2323840117306792
0.3966572816021577 0.2368737178481335
0.7916369192527708 0.6407137944092544
0.04230231874936047 0.9094753434366868
0.03155530103499105 0.6143260511636472
0.6815520315782628 0.01350790680794189
0.9074969490593205 0.344686941475671
0.3724590391988448 0.79850346555758
0.3587652476413077 0.1663712639704961
0.7049305553587837 0.2233030995119477
0.4485698227159189 0.5627814739044276
0.5684309407112724 0.7938402839328934
0.7151197902655618 0.8592331510041205
0.280739117114026 0.3127283300222238
0.5184706351867151 0.1575296808192142
0.1032859151785864 0.2664688333382679
0.08644918562425914 0.5041283993384532
0.3486367912188275 0.4348663101588596
0.6115696227115477 0.6447156009271454
0.4647261439614271 0.7147650184303211
0.6581072469963193 0.8619514850554751
0.9160753285812527 0.4685239050547014
0.8833439238647831 0.6756511455747995
0.3427891211740393 0.3465811485407776
0.8485541153324649 0.03919457308982972
0.6285966971366054 0.6685236936506045
0.7839451673041276 0.875904561005753
0.05347334457123767 0.619036373335269
0.7182939688048837 0.1367530290205817
0.7526732784309204 0.7577004077476194
0.2432234152637117 0.7125065614796989
0.8168858068234884 0.176336879954901
0.9953158086174353 0.2883456022095072
0.9577333823859525 0.7744495948027347
0.8920336693854379 0.2515329320743314
0.3321182344537545 0.9547159497551698
0.8807550268792356 0.9351224808036555
0.06641176184360223 0.1937141134728079
0.2717810625106746 0.989892355921689
0.6706148743841113 0.8083168091289641
0.8773278981243318 0.6843042224220229
0.3923803255650212 0.9245198942037466
0.9350867231258151 0.9871881388532057
0.1083541209794883 0.3589761466282917
0.9059137218796727 0.5481583599687836
0.7965526395170777 0.7566325308887801
0.09507951151116738 0.9076599719351939
0.3696898395240276 0.5977140991787807
0.6266838767238087 0.2543926093215347
0.1616410947514398 0.9801856016086864
0.5663854969190876 0.334712670560171
0.5603753908047228 0.3140156910709393
0.7188998971810475 0.0170629103317854
0.4182994180979983 0.6140322530333332
0.0135692130514018 0.05066141556446282
0.1747803312719081 0.4918685553882859
0.7709248052465846 0.4418186181058887
0.6796626225760868 0.513235381916993
0.09547246217553172 0.008754483336965312
0.09761350360420643 0.7039088841863111
0.2182669084953032 0.1328290778035914
0.1025475065710951 0.284678337529793
0.9037939449890675 0.6233349350345027
0.5617671347998278 0.5873518206386896
0.3069952118383683 0.4499699528959349
0.7816143595414589 0.1029892826321512
0.5250153578118412 0.4014073355226812
0.7816883291143624 0.1908751625476234
0.0324864309031732 0.7396462256219268
0.3716597104513167 0.24979188783838
0.5377780973166147 0.8936848391621655
0.1273919324880294 0.4612146306412254
0.02844030129768576 0.009250765820403092
0.2383164402341158 0.6654004903751073
0.506305256910108 0.1018318845144809
0.3196522799990281 0.9211996181851969
0.6165422656336423 0.5608793758822763
0.3978600212636014 0.7850398921030981
0.7933788886822177 0.5389630951917241
0.07563850457514204 0.1473330290703148
0.5165961196927514 0.7452633472645929
0.729696506384621 0.07349938787587539
0.06891890453750407 0.940110864838937
0.007310734553697695 0.3846998723383679
0.04735106076313505 0.1528952817897189
0.01428803055674822 0.6229987874142602
0.3582125798565563 0.4806408602357465
0.3823822201922567 0.1312592519016093
0.2328793985375532 0.5214871110314618
0.908715076799991 0.2384863327377856
0.9651408920699545 0.8014520368750282
0.900223696883889 0.5658689749760473
0.1226121637165297 0.5125877345491259
0.9098813037388546 0.4307469095107649
0.08491777689957307 0.8674726771369176
0.9854670177559381 0.04382784483602702
0.7549089962545192 0.5789148063439009
0.2467723646402706 0.1670264541629562
0.4169813477974059 0.2415315341645172
0.5330716386467852 0.2368306108213094
0.9844240093445145 0.4795664495188114
0.1776746835683714 0.1314644853440138
0.3138355737818559 0.6655370651596938
0.9626886613308305 0.7276898458098402
0.5674769848597786 0.8788287142845753
0.1842313161149195 0.8989893041792861
0.4764054736317233 0.5860919254775114
0.6772729688562312 0.8639579089926781
0.1324797880164303 0.3775737136393338
0.8419053744534588 0.4480662828120677
0.2573385217273582 0.4994783915477151
0.4738518039135346 0.699477922392479
0.5591587087575705 0.8212770221041952
0.5050296780289083 0.3565419956112049
0.9141160945050364 0.3094873428095924
0.312191555351514 0.7426072237836798
0.461544475554986 0.8010909329441632
0.4035239322175849 0.1705303916839662
0.5713670671294883 0.5561757169539053
0.8730104896524949 0.6169318318514191
0.2090614100980708 0.5618951609685863
0.3913271510788669 0.5797826644032825
0.298932123065555 0.4010640807508011
0.5354611614913257 0.6049974596962215
0.275573732943113 0.1518420565517343
0.7805005210834701 0.4038146439926215
0.883664238590985 0.7556021183198907
0.4369031713983477 0.8443206653669367
0.7077603207954244 0.4336261278082452
0.5769116818002352 0.4819518107528981
0.766163388978789 0.7090886197432834
0.7612086880124846 0.4126579234149591
0.9960256489966243 0.4229461076796944
0.8888827979431164 0.2087883497630716
0.8023501186757924 0.317790337362102
0.5929832603761487 0.6174524045943688
0.9823716099130014 0.6831568316196677
0.3428555377931365 0.9516462036809054
0.7402871650602083 0.8723460016776029
0.7935803022697042 0.5022698847326235
0.6310562068923035 0.1419033945362912
0.1133053352870901 0.9512580305786392
0.07845087406305105 0.5351651885395136
0.03994705747216858 0.7107390020692566
0.3976457114197312 0.5967312752456386
0.8304732971179225 0.1621805744915212
0.5093383051540982 0.8673960701829994
0.8642442620531378 0.9788123607955591
0.2421849581167244 0.968477715855759
0.40975988416397 0.05794965313618325
0.5819856179304534 0.9152772828219791
0.7005348856738177 0.3110012966833491
0.9426976535571435 0.6463680973110757
0.5618628071560493 0.08725874647872182
0.5620459294123655 0.7571605127021991
0.5428141643044695 0.6429296985790497
0.395284424311588 0.9521505542846329
0.9011401554754629 0.3920039503615379
0.4697510776515851 0.3256869535686788
0.8649219658967868 0.008154467825458986
0.9837837418924825 0.9578793040272269
0.8595357767488063 0.5392657051724192
0.02877321300375351 0.7115079098731858
0.8642881412572505 0.8832551910074817
0.5942494756837808 0.4182549351436636
0.9778489624141135 0.6344496884981317
0.8976344075214977 0.4560420319671866
0.1359328328562656 0.8500512920632849
0.9562083579720438 0.9826182135366528
0.341299298642989 0.5269167909933897
0.552233147882319 0.2576308662304007
0.9048411414612784 0.3176476452260736
0.8792897580243237 0.03727230095257142
0.7056683542296948 0.9130027885506596
0.1731653933676424 0.814896478989191
0.7294398992061882 0.6131525326109831
0.1266277331045418 0.07721780735098425
0.0658880757730302 0.4708080702461369
0.3718838051005691 0.9279570595190517
0.3922367386675238 0.4977772771847355
0.9939224041489594 0.8909812170085684
0.4965220482544327 0.0977855456937939
0.5749026973303786 0.1668639206415136
0.004577379164859802 0.8921414498532958
0.4983355328269342 0.6037228790574258
0.6242559633392634 0.7836463340034564
0.3782617461778663 0.5337267462424744
0.7116116668040934 0.6078358749635386
0.2156163537396154 0.5272191790261079
0.4871222074996028 0.4621406598999893
0.6121145169954298 0.1430831984873268
0.5029874461704842 0.4966780791250913
0.6134938231733265 0.2916753716060507
0.06004907436594042 0.4026519241394531
0.117652643720215 0.3432299709214974
0.9831704966615318 0.9179681907530552
0.3054810261967675 0.5092255411841705
0.2556454854351884 0.3745254707239989
0.4898678449654152 0.7415801902237996
0.5224293316128719 0.3132114793309259
0.3278416027671451 0.1879606510269965
0.7427886293294493 0.8038631326884501
0.1985735504426754 0.105669213458022
0.8601764193772135 0.3807184835268237
0.7045907041595976 0.9841608914032594
0.8809949361276852 0.1714290837815859
0.4082281249776467 0.3763462268561643
0.3416687603868489 0.1746603924819708
0.314478608746618 0.3861631057942717
0.6068620803688264 0.4545699144919704
0.8576898092493348 0.5220626723424253
0.2821211858813193 0.3235776639588045
0.8721314630606948 0.1413145569081613
0.09836060999805081 0.6571206368412185
0.1633998309018841 0.1198943521080756
0.6819024849248467 0.4237326622474684
0.8580594425451153 0.8387352175572585
0.923148473553198 0.4063773068468431
0.3305608252378001 0.2755650824789844
0.6694857409937101 0.1510490617875972
0.3289542062020207 0.9870452275584678
0.6691208411506204 0.1946903028066088
0.3550495729055048 0.7355601442500356
0.5639587539728191 0.2418874499586214
0.5024347831853011 0.3459888063624945
0.002055019797467244 0.1641030680114385
0.6874932329868979 0.9101808164209078
0.2048753886787153 0.5528586905466759
0.6197556698623098 0.6617570422366865
0.1148065453558989 0.9402017941073696
0.6432031352613403 0.9499115698281186
0.308419561756304 0.5586493517951528
0.4815439585350958 0.3787050146098588
0.7659605319463686 0.1818131919174025
0.1551548932182696 0.4864143978032051
0.3641095943222549 0.3218373388135101
0.8442972348361453 0.8091308324474317
0.2809095445632449 0.0605725071945909
0.68793525561752 0.1619727258897714
0.608058065889991 0.5569110467727009
0.9958805877496157 0.7466636403828333
0.2388841573971744 0.913442817230116
0.1299225104396534 0.1999849918533389
0.5112819715154711 0.01393399541827794
0.8476928687039543 0.4760106125930119
0.09375751986953686 0.6179892823789849
0.500878113765225 0.2962894115139017
0.3399861657655782 0.2154422333491796
0.9247042549084622 0.1168705924850665
0.5297005904936273 0.8002727712384023
0.7781164852649887 0.6884055738331198
0.6098655110755791 0.917334925031641
0.7470488462080226 0.2094105468901256
0.2579340100387914 0.2374375171290743
0.8674471888242519 0.6350796329455446
0.8390743246903727 0.9639594049508862
0.1688510883912661 0.558922978667577
0.9851731281945212 0.78164923074521
0.9575323344120903 0.5115555726210463
0.02466213784007663 0.2626538828832458
0.5946472212402113 0.1873147352058255
0.4131273435470109 0.2902593561373373
0.9591338005265758 0.05441636506460266
0.5256776268138114 0.8759490899270577
0.8625915493550131 0.7801521718995889
0.1669762416524429 0.4995627540375165
0.2961676426900548 0.2564118790675428
0.3974996413955219 0.8574426733753844
0.3708508977418364 0.8660051640760885
0.5400715711377603 0.3090544539190951
0.7180394829798438 0.5722757180717502
0.5923405395881934 0.6648377616509568
0.3758581023874252 0.4441864751675508
0.7337995600752264 0.2618663120235667
0.1531759276207008 0.9220277969216381
0.6817842956306993 0.5326713750173623
0.7878961354959213 0.6879539799894111
0.8527196664689146 0.5747079542764655
0.7796198612734677 0.3682392992048144
0.02183615005310093 0.108396892444514
0.06224423232335624 0.6767982431996896
0.446634788923395 0.5023454769041006
0.2297428505442325 0.1518558641370361
0.2029562420793078 0.9773469180505976
0.1224692180382568 0.393530478212579
0.2907099943200949 0.01827704497608734
0.2936659929404193 0.2112656093883416
0.6730253696372105 0.2795963464537943
0.7592854707471365 0.3491683453033045
0.9632495466897321 0.3587676090797388
0.301801139544718 0.6796714106722523
0.9063111358973548 0.9213281698308209
0.02779954974313268 0.1974365154641117
0.7336366823667697 0.2227107951412061
0.5846613553510709 0.1713833332378288
0.7662395103487067 0.8402769277222247
0.481059754574977 0.7469145799217488
0.2580519380397957 0.5353294742753134
0.3562714573134622 0.6971408414454725
0.07559227072266028 0.4395034544570976
0.7204098662201343 0.6973574856273119
0.4415754383693446 0.1239593520923603
0.940214673987275 0.4461314096590104
0.03568132268527075 0.8406317941112745
0.906798878235816 0.8269234931359725
0.3054052717820768 0.9057849539472609
0.5242262019621801 0.6784682151350824
0.5721387452903874 0.8042557269621178
0.9503632805563493 0.7577278760210218
0.2753692744796177 0.9267821199298844
0.1917362158526733 0.2433245036488918
0.1580811993564132 0.6396626599020321
0.5243111681302713 0.9226785710558225
0.2962018841366268 0.6614349927033811
0.2614764825251876 0.9134429918874513
0.01914836473564114 0.07881322416801967
0.6919423031778676 0.4434474010813232
0.3130720176554904 0.7927802385459124
0.017105202222097 0.3275222144760727
0.373008831630674 0.4657336113236528
0.4678724061613084 0.8289173781434971
0.05425343397819694 0.6514042679694749
0.3998762233484177 0.846741164102218
0.2656407855839454 0.6015743503557476
0.3215280659149381 0.9108882334561904
0.761865457650912 0.7194264958504637
0.8814816734449032 0.5026000402849083
0.5817420049976862 0.8547362957936039
0.5429104072771258 0.9290368107478396
0.907545028315569 0.4519500290517796
0.7884274425472728 0.1985823294927439
0.2652687581750371 0.8015573292751315
0.6106806281914529 0.244853131608585
0.3439312387247522 0.04235270366751742
0.08789579524449072 0.9679267171692674
0.4916507648191002 0.4306758995462937
0.8943979209268247 0.3165779953957525
0.5551187827979966 0.8115656321000367
0.7599179337183055 0.402136759670955
0.4165705411344724 0.6992171254240965
0.2019636060007587 0.0488841782643424
0.1208173225626599 0.6806469503149593
0.4475142342030223 0.8394909440956451
0.6418733503787482 0.9389799311011107
0.3166253563657349 0.02487445999053762
0.7358290897046509 0.5203608837935908
0.7641579993540686 0.9364136532155616
0.2352737244162083 0.4667360505867432
0.1652633450550969 0.2528627599678124
0.896786744998272 0.0918316126010149
0.570976198909645 0.4489269295506869
0.706603098391924 0.3186620428906485
0.08623861796991253 0.5426744076530939
0.2245705027219153 0.9943615486044186
0.7909780154453248 0.2276618986748796
0.1408145870670137 0.4134754327502143
0.1635594330393823 0.9898340037325903
0.1547899403937881 0.3358663961324648
0.8598334020080279 0.5938307993717731
0.2385694516502002 0.2274445070791173
0.2672506249605254 0.1356040210401786
0.672850447963623 0.9620581206483947
0.8561169233070528 0.9580008944430889
0.3395944861218567 0.8997767745546745
0.9399748814800274 0.8889426803211909
0.634286102190269 0.5713487098124106
0.5728273492819074 0.7532264816349366
0.9193832178485717 0.9721755362558063
0.7795652723313248 0.7470312111023009
0.520372186919533 0.8488624018760517
0.2079800908106619 0.2955571416341922
0.4996513626149525 0.5283049877800654
0.3874699962815078 0.7042572137859707
0.8887588273881843 0.1978247848362128
0.7405781718603851 0.6570583329094447
0.9901820199043702 0.8520117699270316
0.8143228077879613 0.7714038300358445
0.5004323384385481 0.5173156822090318
0.1214323540480222 0.4524631897920973
0.2744486360184911 0.4439114929954576
0.953958385700206 0.8329933990597386
0.8648864975445879 0.08353174266735613
0.2574189568129242 0.5658779646804606
0.7636677351862918 0.8493358345651675
0.006585115417660514 0.6311560500336421
0.1479211541853052 0.6425211290396565
0.04847148926380146 0.4382628679176714
0.5434195412190387 0.6214759308506858
0.8448989307486586 0.2923967839817248
0.8272504293086187 0.7338524732284574
0.2868618617191033 0.1254123356061354
0.6522895318809768 0.5718402726902513
0.678605695046541 0.7490985305909442
0.6074521045314506 0.9655001242614728
0.652500044704178 0.2834867503208102
0.8236284611080952 0.4451333838462847
0.8891743544971484 0.5200406664994334
0.1255278535295572 0.9761566612011742
0.3468472959363787 0.07146152467464198
0.04403435141485591 0.8900311964171502
0.8387554209131748 0.2273244139442691
0.7506025192248597 0.8184127557174102
0.3874995806454314 0.1410566344187182
0.4635585539583587 0.6497534917402396
0.08875860833474221 0.6622801471668929
0.7222686050084158 0.3397297687720252
0.5727573385645406 0.6844665499286084
0.4368123006785798 0.1386634743868652
0.07213567565441054 0.8385191805995219
0.907794941803566 0.2085483946173619
0.247554607354754 0.7302123554720865
0.5906432861271258 0.4571515315410639
0.5340545067702019 0.09429789765957879
0.44145815981231 0.2273151967239138
0.7111193583428075 0.5080885571833772
0.8444306553069969 0.42676836579897
0.1741387498446646 0.09182523046668778
0.199860967696507 0.5907786219700729
0.5255049892225682 0.6587534140618836
0.5106856184120669 0.4340474751640513
0.5829935255679324 0.358262562111401
0.2301183504428384 0.233744758071902
0.07696851796215419 0.318616572349737
0.898538836199065 0.7680724710864162
0.3859595938321335 0.4392816280859607
0.8999702854293098 0.4346507135986921
0.2903507368919033 0.3173958893983921
0.7678352568627045 0.5636844563907347
0.3485601461680898 0.5445540316950664
0.5357657280695166 0.6596119884693892
0.9614321703791038 0.292573058307676
0.5349765292397721 0.1048378104509933
0.4358524179747162 0.6888439059717405
0.3218208972231597 0.9588462448078263
0.8590332680775011 0.4615993629399679
0.7764558795427 0.6685148100842709
0.2870020096847009 0.8801165143182732
0.3871596775672203 0.4286069367620164
0.4512517906314543 0.8174585597921733
0.4203339701904604 0.1338565912418001
0.374807412974999 0.6911740739784118
0.1261419869307894 0.360572380687378
0.1684497504275028 0.7930269542916738
0.16635173148292 0.8848153397569397
0.6106505793606782 0.463960464487713
0.4715940423420121 0.7630367845802322
0.3524476186660929 0.5826520938998645
0.1044073536812617 0.9811203607754491
0.6874946611053133 0.799323279196314
0.9020702288587262 0.4936197895649211
0.463285851394457 0.1443500348056149
0.2241532012491766 0.09390303981509179
0.6516281087828176 0.02517372385114836
0.660767494202505 0.008703845702417659
0.326536909400735 0.6201079632701384
0.7254974842920436 0.317625502431132
0.8690953209794181 0.1310316075852165
0.7257476764293926 0.6698879951144119
0.9422821448655088 0.408930885908016
0.6297117257492146 0.6972723798557774
0.7241842245315806 0.9158392117042511
0.2671691188565463 0.7914098551058507
0.8794960081173665 0.1919422032625437
0.4664258380075215 0.07483063483794532
0.8984570804873814 0.3263115588785209
0.7121582752273588 0.0007771579910490426
0.7139400662543359 0.7354745913399879
0.4992405953377563 0.5618472695888462
0.8369850645045472 0.368567648228953
0.8084702164368867 0.6498874243407073
0.03412268931080941 0.1258975758806624
0.290820131936409 0.3698413535211136
0.371676262491536 0.1301720385935284
0.219354002182372 0.1522125389250745
0.4669962330634577 0.02665731941634245
0.6440965122939915 0.6093339366121133
0.01698827086059365 0.7303268013237497
0.4453185320310269 0.2090186469384833
0.01822038558614859 0.8475769644858107
0.6868830438516836 0.7294207104355589
0.4130379841402298 0.3293849710015366
0.9751722440260533 0.8988670956492295
0.8781765957113029 0.2764860644014475
0.2157770152511523 0.2086218920922378
0.7717854158817314 0.7963931664414821
0.9869591206809103 0.06203461320994107
0.2482414537653642 0.8000729974655822
0.230827390762451 0.8779951269185744
0.2929848036016261 0.8128714024851906
0.3453029301103082 0.456097529308092
0.4110014673228989 0.1918127550447778
0.8125562818554217 0.7823226643236026
0.1976466786395838 0.3485983418776332
0.1875987577986117 0.503906523197642
0.7208336703336037 0.3089684898225687
0.5464603783766042 0.7921223111754035
0.1424853429160778 0.1170371172546874
0.5310351862691446 0.7058023147142319
0.3412160843026232 0.722100389608171
0.422060757868138 0.9841475780675758
0.5584223081365813 0.0141273065691048
0.5041981548022321 0.8767606486010611
0.03018591295549043 0.8117955380374249
0.3964966959234665 0.6971341269157505
0.1508611765416249 0.6714041870808254
0.2402418335015767 0.7738089358806368
0.809731380249783 0.4954709909147046
0.9387631618761243 0.5091725016660886
0.8587493024049582 0.1288923171363546
0.1572194823137072 0.313879886151555
0.193136280648687 0.1151594360475987
0.1635545022073066 0.07379460374033943
0.2767419829160851 0.4250607721988698
0.7475594148967115 0.4857904312345734
0.7742829305097004 0.2510549741830791
0.773246680734092 0.09649932107062183
0.0598966046991245 0.3644567847194904
0.4779496901743804 0.6138165240112501
0.7092408392635768 0.9513284818935022
0.6681211039723198 0.7492204741812076
0.7717106305478135 0.6189436618531798
0.2806853840152149 0.4354313888272277
0.7869216248605757 0.5111025269990015
0.4637802636343287 0.932075445718343
0.6355718859573241 0.4346491465718857
0.8189928905153814 0.3023460484593896
0.4340026465251848 0.3299246708323836
0.988368765988192 0.4306498507688477
0.9824213312147233 0.5258148706378933
0.1912545414344852 0.4553031830062036
0.3117442802253685 0.1645940390149865
0.8494385095076048 0.09752982911626903
0.8983358237957134 0.2239668510864582
0.7125205226954916 0.6373601485404189
0.2097545264591964 0.3653679263864402
0.8343349174785447 0.9736653286781494
0.9815667681406296 0.1820669131454161
0.6965374632824273 0.5193621312402887
0.08074989459056568 0.747434337950738
0.8546911827692462 0.00684126608569149
0.721439160840336 0.4090525979988129
0.009199959382106238 0.06050005340052724
0.1004398174146371 0.3017454109817104
0.9075601694798567 0.5958945562109599
0.01034147599388447 0.002762096757082742
0.525473001700955 0.9972256997411313
0.2307210032512176 0.05587897317948116
0.2961890204885438 0.7001387289828956
0.629876197230709 0.8698567592574608
0.2032234747866987 0.8788730539153381
0.959825420271476 0.4232461304863175
0.5143496887885546 0.08500809503201874
0.1638849155644772 0.04470030850416264
0.7366088606901807 0.541523625208045
0.007314658685969146 0.5436213195784569
0.4739615064767298 0.05792044412847552
0.2303324795768022 0.1029029882687783
0.07817731813171248 0.5748444909272745
0.6636370319734284 0.3109403674322866
0.9158790182646935 0.7914120842067272
0.1486288271804508 0.307401257868516
0.5260635716445291 0.8194620898211947
0.2896954628758514 0.8570825680943948
0.6333261644860518 0.4151639082232312
0.1802595598058088 0.4736037122422449
0.250076524043944 0.0824183285501747
0.4270208790656211 0.2437945300820249
0.6105203140480908 0.8680958502778289
0.08442091995848783 0.6901842818455788
0.748383492056403 0.1857865191132153
0.7909206674927131 0.8005770047757408
0.8449254622943854 0.9556848461465215
0.4812472624911981 0.2984427384855154
0.5504514490415313 0.06163652564558018
0.9619642318844859 0.9241087591926891
0.0874036103356723 0.1117705971115171
0.1537130421810066 0.04340754581926278
0.4205731122510963 0.5956912475624442
0.9088964786834522 0.9756542699986996
0.6860872453669621 0.9877456348366385
0.9327601797514679 0.1093131924182311
0.1391933289214798 0.7157746508885752
0.9194320406526204 0.7245288340775673
0.5584978798911324 0.04459794927994355
0.3258151928483737 0.06705155586769626
0.3356115519411162 0.3927000980763218
0.7440311144645588 0.4464944788034991
0.4711846176627117 0.2785439560871821
0.3629121434749554 0.6154217240501904
0.350990110327656 0.9329019540575928
0.1380974640073031 0.4596136198825679
0.7721460933953023 0.5533431686174842
0.7905864425597204 0.3962966141960732
0.6042645781409686 0.1912049361404458
0.4948487796798398 0.07654400729905324
0.1231794194130234 0.5513750096728451
0.4737138209762365 0.8970542662243481
0.4522269771951822 0.600988877517324
0.7511020193899479 0.1148941905380086
0.1262183233006661 0.70223824421216
0.878461934980233 0.1616016039311967
0.602804871530077 0.4122390427520081
0.2539346494315939 0.6426631043105075
0.9921983485140862 0.08904122934717271
0.03975275353514793 0.5785402936926666
0.1707540112856213 0.3911347104839196
0.1681409035118316 0.9646423308607127
0.05654168712549155 0.2673367724170994
0.9608832223895625 0.0004606592559297926
0.668738768108164 0.2171571766932006
0.869123895713052 0.01809079682216955
0.5800988414520523 0.5049173321196384
0.1135258378311736 0.6897642261864277
0.2551954415786549 0.00473874586586839
0.3976653864176842 0.7519139485627802
0.06428743164122221 0.911423806487086
0.9054378598104993 0.4727765874227365
0.742332236286571 0.4177631549227658
0.7888517860031746 0.7662127297494488
0.9340179225875271 0.9178673973824729
0.2194703733817294 0.01128699254307439
0.134303490647049 0.2099558551185304
0.5512748556969763 0.5017693709286868
0.3286546999405334 0.5514217622001024
0.2633406922228736 0.4894313603969889
0.5122079393154578 0.7553462017339428
0.3724802851515661 0.505841321337084
0.2616454878007999 0.08206750355791963
0.3045895213993624 0.1369458537548323
0.470912234940048 0.4377702666549902
0.1735289298299346 0.6547079688813702
0.2244067332087403 0.04674937856549898
0.5945371328119219 0.1985011451584311
0.06924798706454396 0.9210342789844401
0.2838588657723858 0.6743445155820922
0.944385820224402 0.1635296565466159
0.8712880086097152 0.5675736842953575
0.3140400567552006 0.2549073560019945
0.4408003723299569 0.03783760163393772
0.9734325738266306 0.46144252720241
0.4165917799215603 0.7200248096584868
0.9569062145791094 0.4534560511701248
0.1865110052422032 0.6414337218681617
0.8819268401790281 0.5692007178808616
0.05867049362640686 0.9204779932294942
0.5176887986119536 0.2907431827322708
0.1347441306357471 0.9754663347265143
0.1880351430956461 0.7207264600915098
0.7972076198599983 0.1155415756420194
0.8814685056317628 0.2367112365794273
0.3698339623261447 0.05468242683614725
0.6089102323542054 0.9760241217120126
0.9192000915413452 0.8435429183773219
0.4614277028614035 0.3724533540396564
0.207190620924525 0.08587473317951365
0.5321349926747976 0.2188532691309757
0.8325341400490958 0.8264509039049014
0.7523184666178389 0.3091520858382901
0.8018765583302745 0.2478284232970272
0.9726404375966516 0.910469979630216
0.8027610783480346 0.8974606022469804
0.5771340331165566 0.02243570549713964
0.2770010068087583 0.8828414155707439
0.1883459833919737 0.03259823524752607
0.341883945266565 0.8895318786633531
0.1882546592254589 0.3984277836749212
0.8073653880080209 0.3463212387219437
0.1201390470658076 0.08602018020819967
0.8668431338190949 0.3231720566305748
0.2761265759673264 0.599129670609464
0.9178661973284318 0.2814405955355112
0.7930908652545909 0.7168176312907525
0.8596714153672755 0.07563526153885651
0.4981424574694472 0.166555815261703
0.677077465340518 0.05430041904922338
0.03585287734187113 0.5966649354667318
0.5669590097598693 0.7380151184512744
0.08078145440988442 0.2818165498317305
0.2284627266306424 0.3991559443689536
0.3642669185700627 0.9481301341890612
0.08043523113024892 0.9972763887952424
0.7239413306591542 0.2659819414840338
0.6744253327784538 0.3377116066346639
0.8741249031676046 0.4150724914019824
0.7618127460922379 0.4693302127523948
0.3005157752015044 0.05385991549819594
0.4347621235214852 0.7941423905092758
0.8682702241938169 0.6634429018536412
0.04970011307403528 0.7677101392205266
0.7976109026693091 0.8180201960946806
0.5513685042313178 0.3508179050617507
0.94529887615696 0.7901651613860853
0.524177942605747 0.5907695339891806
0.1204277644257601 0.5231465866618182
0.893974245732624 0.6771961691855936
0.3656836194602415 0.9768406964228188
0.4400072394617613 0.4743046633077234
0.05587486119715508 0.1924174448502863
0.9949729568294633 0.9380604591215038
0.542312450654361 0.1993422938223194
0.5251156212574349 0.1001254118515467
0.1713744652469165 0.3488712068979177
0.784057038572335 0.8444113151669349
0.05680400895615853 0.01399618835303036
0.998129862517561 0.2214617240673173
0.6795866407367969 0.7688621786978849
0.8192274235075234 0.5516894501476853
0.9944633821491464 0.6567870512038826
0.4440616986363282 0.1654141822518312
0.2266196142783923 0.7499553476402903
0.7316580191563009 0.3671286445274123
0.1559515672085961 0.3248193231875527
0.705678443450477 0.1614643881977413
0.6995066964216063 0.9548312707372768
0.582279483732737 0.3704469160755354
0.007164966871173247 0.5145991622952333
0.5101968732449833 0.512488352682679
0.003837946512642821 0.7830369258149159
0.4027014413448677 0.5645424263907612
0.4843796919960415 0.3500606300505043
0.9795245984579413 0.3348083592370986
0.9533124526245166 0.9927305002419632
0.6345185815519813 0.7872428550455634
0.135573049087588 0.0225747409330101
0.6723688092226296 0.692945116439327
0.946219548761558 0.9476194863131521
0.3011445478896811 0.3727705136526913
0.2986500672342074 0.7569600529342662
0.9446201541606153 0.3766457665970546
0.4260588878575546 0.7253296694179513
0.3343672890039386 0.7304931541655127
0.3456328231762251 0.3567445267070638
0.07491631105377836 0.3751116416427396
0.7590275261441493 0.5887991787654095
0.5451174672496175 0.2894711061510031
0.4833747898132983 0.724864695015669
0.08452823341687134 0.1674718349680219
0.6896562728870477 0.1845105918867647
0.2342690346367561 0.1411461254446115
0.5121683772531122 0.7260798282197429
0.4305080288981696 0.5697861234433785
0.01629459319129959 0.9390289470734674
0.1794976563737743 0.6899372940636366
0.8130830003042964 0.9001311647363698
0.02736593086353162 0.2908443965264195
0.7882289020770867 0.4403982455406204
0.05304475995744548 0.6721595545933902
0.8025790773385064 0.2144134630832692
0.0650253202715088 0.7570441621493925
0.03463342999991303 0.04728983434313414
0.3350909750806136 0.4598298307027097
0.9816222810994767 0.8462397494748859
0.3862949471532431 0.2345630148287015
0.3967916219613786 0.666770013730185
0.2856654335834157 0.794112365346047
0.1788386207976827 0.9681158836446019
0.7764886426487038 0.629045788252457
0.2551015794225912 0.4695823779364566
0.07414811799570581 0.290433642384463
0.06055113952090553 0.2778004250450668
0.2418564041547646 0.9885476684987559
0.3067959354098989 0.6971981085658884
0.8137923891046905 0.6410420135210374
0.5998730774988926 0.5878011082279384
0.4434079789932163 0.176006007594473
0.3495852124481744 0.2674856341637277
0.2574042365664313 0.3358601913725267
0.9662481672667563 0.7805108140916197
0.440527551397793 0.1024681179289077
0.3847683453500813 0.4700114732746425
0.1579389858448243 0.6006739504492099
0.2615562853690277 0.5835794549840436
0.6542609719081903 0.6671786332131623
0.316019469342976 0.7604342101938302
0.1042097512047063 0.8031078504794629
0.5062183627857418 0.5955439861818304
0.5875607190225757 0.4355027829670369
0.1172341412160349 0.1043782324211936
0.8427028518220719 0.7173102688402729
0.7663782597752226 0.07915932157965759
0.3079751596787301 0.7255571495114578
0.6309737553963543 0.4046126858017772
0.5750416697945481 0.5743233468218499
0.8613605181232125 0.168390444941737
0.6228777249371459 0.4213925180504426
0.3186262773077456 0.5919366359264867
0.3587803948580935 0.7861530751483896
0.7363175979106127 0.3170379990963475
0.3852810675176165 0.6349819842344762
0.6950734148368175 0.05701631605641064
0.6430918976464807 0.6200632444960972
0.5680841083878465 0.2719820370087624
0.1453508351669947 0.7751419936338474
0.3311765683660927 0.4322664240106508
0.6760851336522883 0.934749068312165
0.440209076617043 0.6450518830501275
0.472056568184703 0.3364472323359127
0.0639111848791204 0.6343915174972045
0.5628582771939193 0.4557218270727009
0.1135039709784603 0.3900211630000683
0.960605366121323 0.1496198402758259
0.8774074360890413 0.1811796201677873
0.3047880855485061 0.2500777584046749
0.409443200164782 0.02976418484962202
0.3905794294921505 0.6156861601563483
0.9194711843209717 0.327686388648335
0.02159732716961156 0.1441517461597855
0.8868176997748501 0.3778487980656064
0.2376204509065439 0.008088663277003666
0.2705509290686183 0.2853520830436126
0.1065730173506139 0.9118283850029978
0.9682562488810572 0.300726994243422
0.2132637337829787 0.7852223538496881
0.09955917781602346 0.490645949696853
0.1148233031842558 0.1230427569916157
0.9911520776072461 0.3168910555061498
0.643556843995274 0.4618244215757075
0.2794006381346698 0.723323106135638
0.9222803146438897 0.0003804379605500869
0.5578922054251789 0.3724187464403387
0.5402210398013423 0.7328894135120533
0.2922143958147191 0.1863337528729071
0.7131919665068729 0.05982966920204024
0.6493358746532578 0.6771536337135186
0.5799319982947522 0.6920817807406217
0.7134923653922609 0.3670958501891159
0.3790631599788649 0.9364775064920102
0.3071284374063658 0.4988500688897728
0.3671232455754354 0.437939208414794
0.08683538268092543 0.8166567010477446
0.7140471919037822 0.6704284179974788
0.4148527308892667 0.6036869491769119
0.1921254981834802 0.1608065624855413
0.265410252337488 0.7356109942607688
0.2046517082328918 0.5252930616041666
0.3887583506454649 0.3390635379360915
0.6887344761142435 0.8163651196613815
0.07684094190544623 0.2715789879002363
0.07862166747513223 0.4966606327334048
0.4006683025389475 0.1524738783363481
0.291284918860052 0.4848027868736612
0.3186858008580822 0.8757274811815108
0.8647987555052803 0.6249594614709032
0.5854655860878311 0.8768053111426313
0.8301705843739366 0.3911983665643906
0.4828247187379515 0.605674414030366
0.6662721095353127 0.4611997309456485
0.6390844818944575 0.4898802110308593
0.2474817639354095 0.8159944804757446
0.02277930572096163 0.9125211095613764
0.4839682308807434 0.2112431073217568
0.2811830191549046 0.8625291306832558
0.02850483736836983 0.6926933542050872
0.8263075587069896 0.9122744285017343
0.03569537395134707 0.6317582193032637
0.6468767935472314 0.3051438570186547
0.9356506371294386 0.2135708321844257
0.9691697224329456 0.6714080855438893
0.03858216136343208 0.1993573335489101
0.9789205289026588 0.006869339949233813
0.4822030519566765 0.515923285913842
0.4444603114617929 0.6532253720969342
0.4765671572801226 0.6314571859384014
0.6608557655999799 0.03028283992938948
0.2544960975278829 0.853167419763929
0.3911270323147038 0.3669712621018672
0.7959664089591605 0.5788280410521132
0.6970889894380026 0.2065943614540475
0.1917616867194885 0.6209538268505594
0.007061785091546224 0.7119399366470286
0.9461785736672159 0.03657296556238262
0.9260573772598342 0.5235261397867191
0.3993399416600625 0.6769724594030376
0.8559630132927274 0.7290290108787812
0.2922027185827814 0.6434561707952217
0.5723448776398375 0.6457676386580373
0.4307823254129224 0.03557615616127972
0.8076155961960731 0.8621326866252786
0.3747477907314349 0.1764760967567326
0.518894680653802 0.5596949660252416
0.03953687080218142 0.53531094115531
0.8856267237054617 0.08624734230283138
0.01787143313932832 0.3833034777038364
0.5395936807190987 0.4761796263422869
0.4895158714510701 0.1265687212044401
0.8838485900870766 0.9448123978698384
0.9272691867452535 0.3647897583322704
0.8946808073105701 0.5825240302478286
0.5916541442597335 0.1122204837631737
0.71748670849211 0.6292526203496106
0.0521280377930475 0.02409208577458597
0.6906693771787522 0.00827023893044382
0.767412289897673 0.2720340327356231
0.6570592070273048 0.3321776329361009
0.3481916397886968 0.1659133902876724
0.5760886686745914 0.8146718437917476
0.1745882578873715 0.9016973995781935
0.5701802012455872 0.9007115133014513
0.5773484695811284 0.8833769619858746
0.8800577119593965 0.2033211804881218
0.8845806671851814 0.530540753234133
0.8168018871475791 0.03618566843921556
0.3352837198754046 0.02443331228284277
0.5084101199184624 0.606313697551502
0.3376610998474073 0.3642158226515624
0.3167406942605047 0.8562293701820022
0.9757460535187321 0.01674738884409542
0.5938251373287176 0.7355230621166658
0.2206314281782877 0.9680832892239187
0.2325340162577669 0.5813888825764103
0.2497450562669692 0.5288112092517182
0.9809566276245183 0.3168144082234561
0.8489311492231698 0.2239873049562269
0.1634238790616699 0.4288997220108157
0.6394296145470101 0.5379696732328856
0.1098757005112029 0.5647675929029267
0.3031828062455084 0.5311394869595437
0.3431265938815969 0.1567358802693143
0.9755629255635742 0.1168964327716475
0.4038756066740353 0.629656277052043
0.4384337947986033 0.08082732929051113
0.4672628446310743 0.2509260260179065
0.6583423987966694 0.9243652105104614
0.1238864347453403 0.1431624796745186
0.9865217824841089 0.760016035465316
0.266010631702048 0.07227285516640107
0.1757054128292986 0.7461779774688455
0.5970511618433055 0.05261073929752567
0.2134593254726358 0.8131307958546168
0.9282809629806803 0.5130034625065192
0.2740946126350804 0.3291415446222549
0.1955106972046058 0.1884177470700055
0.6600757987790041 0.6757846641580895
0.5205032316640925 0.3806021590551509
0.5954136205428533 0.2364704282408322
0.8574105630158707 0.987400455277932
0.3194296208390603 0.9917813411242229
0.7896130285414641 0.5940443304920463
0.8422483193853207 0.1942798357869076
0.4465500343950543 0.06595950628721495
0.1068354054228642 0.248400648847432
0.2394859363012795 0.7630968919925916
0.7431778396945308 0.9779733128926114
0.7603653164095945 0.6908510196364898
0.1707990231582204 0.8444312511753985
0.6621446891287435 0.5067826859468757
0.8207116514263069 0.1923985512068222
0.6946285580031621 0.276042505189891
0.4602653301848117 0.4536677043876198
0.2088040943427914 0.5077334816013297
0.237725352838567 0.9592089794318369
0.4560424270801056 0.8777685447919499
0.5671194288482204 0.8400200873146209
0.3496956167004734 0.7145255623655047
0.5598325558491823 0.8864048472136283
0.7941587875641857 0.7777300039876804
0.9075610119427776 0.1677775981001637
0.757247609704695 0.1306455214819397
0.358488098756925 0.5411012450036559
0.4714626703805041 0.1278542571546857
0.1308302795319174 0.397398923734709
0.9590423734227607 0.2734369829412696
0.5136227933372725 0.4712477038723566
0.1288977033428844 0.7127263380610318
0.7293334713423166 0.7750536765369082
0.7610892809408366 0.3611285423886288
0.4132120420863531 0.4563183975042771
0.4941840170111739 0.2107758680181258
0.6476800631196125 0.5180139809397784
0.007969251872787875 0.6937183976973326
0.165434809070591 0.9994030386494263
0.9642426109354758 0.3107015347848948
0.8914063739120461 0.4280865809218974
0.07963928557457961 0.06444944305092615
0.9123432108847233 0.4895276647294505
0.6414087289698998 0.1678576377099446
0.3002605060596258 0.6134258658170042
0.0899988387487133 0.7111247313827609
0.01796970082267879 0.7117230263346686
0.1178281071164061 0.6505436854289385
0.8978841245922561 0.1929507649296369
0.4106079179120015 0.1384442025253675
0.6158594435493111 0.2613967458697695
0.09363026425142856 0.3108858630256388
0.5532818112113694 0.8663216636826715
0.1947439136458027 0.8951063300450899
0.5640413268931653 0.1192913075858709
0.6948620874793551 0.9808283477704519
0.3154690596372884 0.7330290959744796
0.1365960273064605 0.4410154838815998
0.5971667981044183 0.6820155510313386
0.9700964199658804 0.4058287272293279
0.6106482193865191 0.2269847166975192
0.7091995079866157 0.6797894161341426
0.5231887834315063 0.07890275985965634
0.6991707395213879 0.8444775471057394
0.4064006642484639 0.2683717624868917
0.3501596138746474 0.5916419028642479
0.5009468432979979 0.01140466447046033
0.8611453373086746 0.6912241530154751
0.6771855203551475 0.4317405881522194
0.2471938278460524 0.702233120122616
0.8237939107235437 0.1412900099556224
0.7432061673394009 0.9172679878462825
0.3148514474581288 0.4241293736548244
0.7580796516646463 0.3178062637972157
0.8983314822672261 0.7959211465467961
0.3812061238561272 0.7318378280804457
0.9539996722818468 0.3615585229117226
0.722171786430575 0.3607517139870312
0.4614865272351878 0.1227837884076678
0.07425996029713192 0.08571928445635794
0.3424759187790404 0.1075801367056472
0.107816854146186 0.05566696727977759
0.08838290191262255 0.877662541882405
0.9968817928178969 0.0982430152179526
0.8345790218847766 0.6966137657786174
0.9360364173091648 0.5576092591210002
0.09581146070295245 0.07116999495815697
0.571197638785087 0.7120353673675466
0.3926532250260093 0.2550437749284367
0.8927952893508857 0.1452914543229548
0.4700444821575785 0.8069586488462825
0.9573958371004824 0.8858837827127671
0.9647061148385502 0.1318027566329859
0.1397621165270424 0.7544255138447103
0.4813161010317916 0.672481426951461
0.2679038348448018 0.01927549639662954
0.4020514183119562 0.9056699959921766
0.3399333366307413 0.5374628564530155
0.4641848843130112 0.7250829905861358
0.1666914426321768 0.5391326780561614
0.751106492014272 0.7961290328812879
0.2373360618110356 0.02945707199728857
0.1223070637925193 0.1619902853095196
0.2764682104803693 0.2361085405812275
0.9896894752369835 0.3730474596953335
0.7927602962239595 0.2171489954653676
0.3240969495605931 0.1159433456809251
0.4586704127635826 0.941701247157584
0.6704795597574174 0.3192562227732394
0.4023927954572756 0.3291174768968398
0.05315395470685349 0.483604315178171
0.5587462831395681 0.8580301946732675
0.9057934893364981 0.7604566067918825
0.8901399132947286 0.438816872329555
0.5805886121225 0.6195994154571146
0.2786952900795892 0.2686366296143439
0.8502530617070388 0.5150160774792917
0.924994710771088 0.4541321553260247
0.8971498733036665 0.5929706042661952
0.8482095549655189 0.3952403656385717
0.1178887910603847 0.8503358927652315
0.3999579537178414 0.07657084268610038
0.7584407604395011 0.1397152790496544
0.3624763803675057 0.795766509392977
0.5416970484383727 0.8481614615713332
0.3185180226255144 0.7221585331542838
0.8098859982959044 0.7251865135024811
0.03286643526462273 0.9487737704930086
0.0631288560316699 0.1651566871951818
0.3343302619298719 0.5092619504513287
0.1412654720975999 0.6870166157339942
0.3386365074253743 0.4035778769655516
0.7128988846958128 0.8316424841952808
0.8564413811100299 0.9200004269728189
0.2100404853849276 0.39535561938582
0.2588422334088413 0.6607608631857059
0.1074950608554603 0.2188248120204285
0.1210039599238211 0.8965032551243436
0.5390911237424739 0.3766276427378762
0.4804083754060412 0.7795067853311866
0.8140182540686591 0.6773247716096481
0.4459463419524519 0.6094502013670544
0.8043113891145278 0.5045449638758752
0.4332568692249526 0.5392871605294293
0.2213487094507449 0.030834139514463
0.9637780938890216 0.7091943183546717
0.2268155433816478 0.7973145611003101
0.3363952016128193 0.7405040332024555
0.4489090846727851 0.2764760653181716
0.5672434119407201 0.2303666768752533
0.01656876965735809 0.4027937381733181
0.1035798742538052 0.2378748013933072
0.6251072234405846 0.5554038393990959
0.7980845448292538 0.6874899363774198
0.7554607001262096 0.7110525319656258
0.3214632959549151 0.2058774629030065
0.3713354540509063 0.3463650112441554
0.1277491589965696 0.1057544932204973
0.2073479855422485 0.7548092860287883
0.5997900463941056 0.8020656620482067
0.7806617613532667 0.317864355378815
0.9894639212305896 0.6086692062048392
0.9315118726537506 0.7066450975494226
0.229493061892641 0.5917508787087585
0.6722526437792082 0.4410579542714447
0.7726291815224254 0.2908103441018254
0.5536689236721232 0.9936602591774857
0.8566094970758524 0.6327796206165687
0.1605577595878645 0.7608379410701736
0.3656829481813328 0.5589333696504294
0.5577302222226328 0.5690291744867392
0.2535965691289863 0.2970226950777139
0.7231782052407556 0.2267816792971408
0.8522008376934368 0.375528728295934
0.03334514022737899 0.4496737878656256
0.4762202418366622 0.8870991310962062
0.8614884877943707 0.9404034499542341
0.7791615149184914 0.001403624696448553
0.6995766923353672 0.2553786794946262
0.4294097610296708 0.3391064065569003
0.7934746405628311 0.2639063228904198
0.1430975693447333 0.6641875014127078
0.7815761159350599 0.9692062264380283
0.732201302744014 0.8313689298533711
0.1296998550931434 0.598431405416426
0.04830723145537993 0.140884179814176
0.9458298083096023 0.2440340147539471
0.2916034379888752 0.995632186992171
0.8630454631542502 0.8291503731642594
0.1885799116028568 0.7997043753953823
0.06166125716295836 0.2304881528412724
0.7786713071340859 0.01212325844066236
0.2592644936698212 0.401683882751359
0.2401480821032841 0.5888655654826409
0.03051884162259917 0.1796358182461757
0.4315950086667847 0.1079610187899264
0.7566609188436421 0.6075402579168111
0.7092019213762565 0.5558637854460835
0.4667602491546354 0.4819436921780262
0.5974598378038758 0.819294280467609
0.2752291873279701 0.1627115222541521
0.8303429356735486 0.07853962437893035
0.05759489576441922 0.5405341535155481
0.45876627403057 0.5646208913561008
0.7646377270528104 0.2142970493978374
0.5512972654094663 0.4406031224427532
0.03325826072907361 0.4117606102716541
0.8316209524216317 0.1048245847161533
0.8752927924790123 0.06547624428670715
0.1212662902088342 0.2345279165665004
0.9954190807945783 0.9855963125090632
0.2783017089929776 0.6950594621682886
0.6920229217677861 0.6719619815358342
0.1004000662197491 0.714280618361948
0.2200219549748129 0.661136710043715
0.2203231640248387 0.9148480285241697
0.8533452710617604 0.5325477405242074
0.9759415629873378 0.06278083792499677
0.2868929374849229 0.03892542273921289
0.173960946604284 0.04564095695232954
0.01658421690641199 0.8374420103687913
0.8549615598289945 0.1767814321226774
0.8380234998718706 0.1249315466476376
0.5437449018036277 0.6103969736496389
0.9786953797707553 0.6065032169821752
0.1204614074220339 0.2626332908644347
0.3685714773653645 0.7484538600414005
0.03562559979072366 0.08624732870871749
0.06110881335869251 0.3081056781911254
0.2390387299021841 0.5413778407233746
0.7311809268319018 0.2334852706119409
0.7964533233599633 0.1782867710624695
0.6727126608961035 0.6003047979541003
0.3248901051758993 0.609055566292076
0.3409290207598421 0.127628564539984
0.194454099180679 0.610807906534279
0.418301901162329 0.3578860908424701
0.5781617508821343 0.7212244592691378
0.2115424005220331 0.2751536974506164
0.7026982342668509 0.7852762330625094
0.2614682721763621 0.1191248550516566
0.8972540889026839 0.2715196955034228
0.5570303375073667 0.8393528448671844
0.05393344550483369 0.3552398108450505
0.09355480096115967 0.473543937903444
0.6153353938754821 0.5206239483969355
0.5920911071670991 0.5512306179558597
0.3046377695058169 0.7859773700601721
0.6317482964017963 0.2262881772058044
0.9614258088539797 0.2551798919336671
0.3594396584545264 0.8228445252044255
0.7069892495350237 0.851907932264263
0.2164995706306538 0.4999753121318052
0.07330430366870322 0.6303148952911859
0.6674447501929712 0.38098620419568
0.1179869399014125 0.5335701067148531
0.9012582769211471 0.8628734654400291
0.4176052066215473 0.403516473593368
0.4545634925012952 0.6296015088709619
0.5730517580971488 0.2198312048286928
0.8907480663145801 0.3555342717384388
0.7076145715162271 0.1405052859935419
0.7806050360954797 0.04295603123052475
0.9140657268893146 0.9929389120670868
0.07876691086551198 0.1307888663373103
0.7412569815239247 0.5959772362642383
0.220518518815998 0.2399594152102094
0.2615439847144669 0.7450789386043496
0.1648674200557795 0.9066537587044622
0.7413647698185539 0.3279161165507267
0.8357715187302196 0.4198612879624311
0.07963294794268161 0.1040466586604466
0.8340159645338465 0.7646241504552775
0.3609475163069347 0.3800842654454361
0.7077840973080983 0.03155998993915773
0.9526790509445846 0.8627438365823332
0.2187713647862403 0.594864144319729
0.5071750094106233 0.1122380113661321
0.4653132235270261 0.5572736631359616
0.7858357328887792 0.2688973524273006
0.8368782211822818 0.8366920073895722
0.3363926492466517 0.01419838400388075
0.5910855620638139 0.6906476432801429
0.9221856554060297 0.8549038648417392
0.09717916693115652 0.5780316406421848
0.6756612609820796 0.6367461047843119
0.5259235791227587 0.839081802214322
0.5061769439852903 0.774606178328192
0.04050205025270191 0.1630280581519744
0.5923656904503984 0.3863482074170735
0.1755406031132343 0.0621900792173292
0.3349740482326213 0.3540476634700506
0.2050964671424572 0.8388800843867897
0.1791618378127117 0.6717557825544911
0.7732915420832203 0.5721741689153279
0.6901239795700317 0.6535886894647505
0.3263920864038853 0.05092406017015593
0.2148346350068531 0.5704213807438654
0.01085205848835127 0.612758351661566
0.6236542739348409 0.03356460800125757
0.4405071084740247 0.2564597901389708
0.5765542252601312 0.2788640139636631
0.0205826708080521 0.2528295469706481
0.3828964944442376 0.2900943647480875
0.9097518979138053 0.6058450334522224
0.02112218703949208 0.02999165656077758
0.4811402453728286 0.5372592593293649
0.03020263018572297 0.9045539360694493
0.1707145896534327 0.2244850680316093
0.6928404693578794 0.8775801821512847
0.8844856112148021 0.5797911998507927
0.3327633713444793 0.51982509553475
0.5872722362208772 0.7672321295335298
0.8739742184698434 0.530492493217288
0.3401081424952562 0.7512949170616671
0.2937438684318363 0.5354075806093296
0.5923877483518241 0.3745354395904407
0.3456831602027169 0.5656071479379493
0.3542565423225061 0.5022569500084769
0.585832086283268 0.7885959403435667
0.4356320614367276 0.7096208626543654
0.02308552998616508 0.234302215721569
0.016831031022006 0.09815387954915411
0.435596589129592 0.2927687791233813
0.7802957228462352 0.4450747280460098
0.4021880346722883 0.1055932216725382
0.4551963614655422 0.5086126637725729
0.2961273431679499 0.3908087739263967
0.9899745861213546 0.1457396993295478
0.8333782564459286 0.1734258874728503
0.1542685002472404 0.7008308475087429
0.1179262955202942 0.4135385151934958
0.09501796685990355 0.7710459702243557
0.2359065102183559 0.6375650191212145
0.9113518088216963 0.8099268577283678
0.03893032540998551 0.8509571021670802
0.6967772683857317 0.3578555779967886
0.5352828578458755 0.4049842587470915
0.160134559792352 0.5080799552792498
0.913195316915401 0.5787686944320269
0.4125668900549437 0.107919513369991
0.4561237916284122 0.3128098396567339
0.1083576599151384 0.2762583844661295
0.8642200255303076 0.419081185429474
0.6085675799118253 0.3436518317984205
0.6289519054269759 0.8874451852685799
0.2752228473231924 0.971601237801952
0.4600963476678671 0.2777158588362975
0.5713240250723091 0.6356416929185927
0.9079429851620188 0.7423273177994119
0.1007951559912807 0.001034632111365916
0.6391892378673021 0.1146718107118155
0.7726379275976994 0.4993400317785245
0.9222094158292984 0.9615729786137787
0.5458849895239943 0.0305046078544601
0.3710694904016424 0.5163471746871018
0.4590714034819104 0.03334033274100211
0.9284511854352496 0.7646688563047173
0.3834700981099676 0.9997472369465343
0.5167702054270733 0.4505011698571988
0.1946734139482275 0.5727901125136891
0.3994821591809669 0.8688308216993099
0.5146084588513492 0.6593569531538578
0.6370170279340659 0.6633148386312667
0.7057426874221026 0.3737297833093195
0.02501246591838759 0.8674153804519136
0.8190626076024078 0.2362371844763591
0.8315377854587851 0.9420531918417854
0.462847469764976 0.5255756754134455
0.7561103461768645 0.7854474770839565
0.3007461493607828 0.001434417861207495
0.1631850892677793 0.185958275417647
0.499797216103215 0.9679851266345318
0.05710921414587716 0.6007353611058102
0.1181796924750157 0.293628412179159
0.4045498639782333 0.959882513762213
0.5349360347358986 0.9220441677459745
0.5466530011638666 0.1526349397168061
0.8020087866971446 0.2807767720006039
0.9441066741684527 0.6876508320438744
0.09394416634322542 0.8984071183049791
0.3152581990648716 0.7710343466668995
0.05831769892700543 0.5704161145142476
0.2746024247812814 0.1733454514992435
0.3110197565056103 0.3375922576846106
0.6059476068062758 0.2656041052045264
0.9742589752973903 0.8076639995745718
0.5260513919143746 0.7726349889802364
0.5439162139316707 0.09902997058929917
0.6639713768210309 0.7861207795922058
0.3980829402236981 0.4026986165524699
0.7201669939580695 0.7435232837061491
0.5203755737406827 0.5700573809257266
0.1223328439171884 0.5906655537326028
0.1503925342130642 0.2967049086664754
0.8978163952904774 0.1279251141699928
0.04539381758806674 0.646658611043801
0.8717388568564655 0.8674524345876957
0.6708481267587371 0.8367512416696887
0.3822518623717589 0.6449496273114941
0.8920215812099874 0.9717547391498148
0.5277744521268742 0.1317564294203782
0.2481883421215002 0.06457038099133881
0.0308948818843383 0.8010947170810425
0.3437888032251527 0.8622414038816258
0.7747343774745659 0.2806943709625255
0.5827220800803188 0.9945418900757818
0.05209641749765621 0.8342927132491393
0.8166980165913256 0.3673044393165239
0.5652391921830847 0.1515355236189762
0.8634864380191555 0.8490643214783039
0.3252913833259652 0.1051965297206304
0.5187163153159903 0.005628482217962495
0.9213468143354263 0.8132969687913936
0.1752702792081645 0.168543730538215
0.7194595005944968 0.5932324223973621
0.6760540646123313 0.3874751668912065
0.06354048274611915 0.6456649940314659
0.2254595829159886 0.6403760802557774
0.4777308616916356 0.9876248779710526
0.6917266499981469 0.9388296527391992
0.3657798232783312 0.777927474598352
0.5196485638580507 0.7350510809314779
0.4795353762952244 0.4169419212057923
0.4078700652697184 0.6121097160484855
0.7528646243640976 0.4205194184622474
0.8636948322467123 0.575648448377135
0.607337635857444 0.5401777042981136
0.801175909686572 0.7968220991117262
0.8511848142399806 0.5451214282342646
0.475428861138818 0.3967475993670291
0.2778844573196703 0.2578663386800176
0.6397596555638079 0.1253582012561041
0.1104477294726001 0.6807362554359202
0.8226438994341966 0.02902671210225001
0.7181575162828159 0.7254361794949896
0.1410242412080896 0.5171431083280994
0.3295439775422049 0.3338072707989378
0.1976802334049757 0.05855078624223228
0.6172625048091173 0.5925796995757373
0.03831803713640473 0.1153963378870794
0.4669975739268972 0.9688060323747121
0.2400426908740462 0.9407488233535237
0.4769237491471059 0.3177295586737526
0.3991919029116509 0.7960071737059216
0.2370069041997226 0.434038194303787
0.08261988992644205 0.4195693159860889
0.8660298319190325 0.2618206447904975
0.3930722341027978 0.6270090602082972
0.9965368506958665 0.543513523299604
0.7069439533882994 0.5179913273830309
0.9525685270216653 0.1569307646352415
0.8553554950341065 0.69995859579414
0.2608942653029041 0.09913826655855863
0.1304049614347957 0.9654103873954883
0.2906744668735296 0.9843866762829862
0.08271042694501683 0.447722533472608
0.3561052398801309 0.3307498525167653
0.6183615351586359 0.6721444974823992
0.5941239189148732 0.9404685425438647
0.8365130888475946 0.5288932525081428
0.5740949532213264 0.1348368164487689
0.3119787726046517 0.8149644698425099
0.8200976361787252 0.9233518045828207
0.378985280024881 0.3664478274249379
0.9336719149557495 0.06296035003089633
0.6386620168510216 0.8429988994922358
0.04710477226973451 0.5042871005600922
0.5604273600013279 0.5982518285443518
0.4438925554287424 0.008837158658891769
0.5375650410019009 0.2450824704538867
0.7405383871181169 0.3963442150137388
0.5937394171152429 0.8704369884460806
0.8341293930142493 0.1435095847565112
0.1343336858898579 0.2858825655912994
0.2082809239320884 0.4404038299930689
0.7440053654416219 0.8459783102791849
0.2659685901072306 0.4230443782668389
0.8126454000435086 0.941402700850414
0.230300752112421 0.3611299700904691
0.6934834936811182 0.06779396251762672
0.5036249751371263 0.1922432296320039
0.669304392488404 0.1402228561375514
0.2856356311900082 0.3882356702121811
0.6429242170760527 0.6315024911194521
0.6904854112794669 0.3138416344010285
0.3136841564585549 0.2439384883882355
0.9357043499527034 0.247920692667325
0.8213962602528209 0.9570357327596286
0.003575516429317167 0.6209149297293137
0.5641791467000695 0.4055678568461668
0.5527485970281755 0.8298610845516802
0.1667983735356662 0.1009358497618264
0.8060570593451504 0.5963960975625062
0.9968363615756872 0.872535886706768
0.08595497463268048 0.3902424304370598
0.308326874875758 0.9343588231217639
0.7872344437103612 0.2369373192959419
0.4091738522355057 0.5102393427308918
0.6852601282168808 0.3350640444895281
0.01099339826471846 0.3558828643120786
0.01247681437653724 0.1268242435980176
0.06644119478310284 0.7752095260129617
0.0382749625815041 0.6936284074377086
0.8707159345697933 0.3528039168811452
0.8854443418848844 0.3891624617822359
0.6891378738772543 0.5656209429758726
0.7250259759691995 0.9053083410469088
0.928638545141696 0.6628192597275958
0.2150762361213174 0.6832218106644619
0.1404475782555483 0.135753539271589
0.5701706265106381 0.4990861495146217
0.4208487358218932 0.4838040530485104
0.4217113196665491 0.5767942061864306
0.9526965097313398 0.3940600258684779
0.8014228180237629 0.4651201022015412
0.4796837046317049 0.2214300015628195
0.2059211395633798 0.9587290066603645
0.3215880620331795 0.2167432806546548
0.7727650422041721 0.3878609992773887
0.3860767128214456 0.8973308717778413
0.3519828509774281 0.2552694086843719
0.1439377040008934 0.07009326921565129
0.6639616307460228 0.7583712344612675
0.9337903656192639 0.3161631694548687
0.1874655623947925 0.302287699649738
0.9537067662718464 0.3723076069375243
0.1815249730700132 0.9777395690291273
0.9511644972237285 0.2941889447228884
0.9721980148265805 0.6816556649881081
0.4734340326941839 0.509849316489637
0.2424534447096912 0.5227877290891243
0.001043571677989678 0.7388289405022466
0.5438684350516575 0.6531921146506618
0.5902929716556021 0.7262172130261018
0.5842020669618244 0.2368099566048983
0.631280521863249 0.3638715773372412
0.4257594729241755 0.6342951847319469
0.6619270168440202 0.2515470758786794
0.4166595860596419 0.7306630084311475
0.1100407027011627 0.1795664275418825
0.7398938674179559 0.4363306345227377
0.4982398220478587 0.6502999996955985
0.3763685141071906 0.09327321971108024
0.919982600043402 0.346220453827384
0.8734131734861346 0.8294113686676651
0.6699275664345909 0.7212020269923328
0.9717583397790071 0.5274250286162033
0.808518384225161 0.9847699143204237
0.7145457666886332 0.545312854951665
0.02785480457820746 0.3275787514437087
0.1125388012006431 0.9883134419054685
0.2365257645807382 0.8863645282093549
0.2930969944689653 0.7105094186646829
0.8639317331449184 0.04677715221064459
0.102471602804901 0.2081987910493724
0.5333594712429245 0.442678512473562
0.4064921092711316 0.7043996826082864
0.9231502315264247 0.783905271415684
0.424826998030205 0.5333480742417575
0.9726990350620319 0.442893307395841
0.5273008018360585 0.5322030741285534
0.05377185304017872 0.6618316028960367
0.557979306823447 0.1901915615026932
0.7214426935377031 0.06666332756639171
0.5109973171286848 0.4247932001943107
0.8571741426479913 0.8904814041938163
0.2901755668270168 0.5865609741714761
0.8012266169862916 0.166227605851447
0.1118046204795028 0.09439690268985088
0.5285540533570044 0.3733955827064426
0.3487658694829241 0.4057050024871788
0.2227157884722472 0.6507054608842056
0.6173661905296476 0.8400411562850698
0.5369204301322991 0.5466233914744149
0.8700772031731033 0.7124065008857595
0.172172225480204 0.205576437519522
0.9891698666527189 0.2489556357016516
0.002891682783961752 0.9942650136726775
0.07225678890778982 0.7156372044455823
0.8004532761219806 0.8695886655816882
0.3979837367645681 0.7416185966326014
0.6875018098530631 0.6818395024516372
0.6898837707044511 0.3514339371294359
0.7016511332877284 0.6027388994719011
0.6146248342658017 0.9486141929334342
0.8364856735767657 0.8160182923871108
0.6949207439701353 0.3891143459265599
0.9242500586681605 0.1549530657630553
0.2914761568721288 0.6822002003721818
0.381691204028864 0.03651730813779418
0.42653446396132 0.0542642093456381
0.5092870958231991 0.04211265629456663
0.7279243668141758 0.5674625519811254
0.9789807232177995 0.4894090244177872
0.8475573464589159 0.7886277956884947
0.2788392075493646 0.7650008761547262
0.369209529144624 0.3051620146635745
0.542146695670053 0.7049908139557082
0.666162332562146 0.2702666675487361
0.2260781275450244 0.112745737082233
0.2849066908485747 0.4457887241869188
0.1046170311587823 0.4441178864235131
0.870848329096316 0.6451291288212209
0.1449528390193034 0.6137989399036549
0.654025608334099 0.6039959057729218
0.8265268284266751 0.8830785100055506
0.3887749347953831 0.1225971557281537
0.8445938804256712 0.7272400855810368
0.2645065384844959 0.9699289762065236
0.5369153724131867 0.2806148953713127
0.6377719903950193 0.1043397406541334
0.2591054058653569 0.1291760176693645
0.7262388733538263 0.09500938883965913
0.7529388633294888 0.104368033011306
0.2610965521535796 0.718006984574627
0.9961119490288257 0.7561018436780462
0.1390490783738329 0.3123457656025606
0.1951569395716155 0.4958288695877777
0.8250403661707165 0.9731265758445325
0.3327594640732734 0.4704050835925094
0.3697420051007843 0.8188403472318861
0.8206781601065277 0.4665854596914111
0.6217778774383266 0.9316480499238962
0.4444479732339606 0.2667171921262786
0.01032332565471377 0.9474850109519048
0.7041107313634521 0.11364939336491
0.6324237077886051 0.2906334625955199
0.1356617245432928 0.6556766808683296
0.3247260602908577 0.7394453240556149
0.499049885223936 0.8861080271461607
0.02113722823550169 0.8058970186689244
0.04808475069599494 0.2924921015746032
0.4696490897502573 0.03696129904780737
0.002105894207570679 0.2315327836775706
0.6743608220047261 0.7589612961380749
0.2561896059938351 0.2159720902942532
0.7090228478417731 0.5367713470249856
0.2861778416833485 0.1363402300116102
0.5928050773115644 0.1336397029499026
0.7861595782153553 0.1406061927917323
0.4585249389117845 0.2953257199542689
0.6398862621663712 0.7709353373884018
0.1246639428612086 0.02190385746050096
0.2326932874110287 0.7132584411145053
0.3279852822370125 0.6917422356998767
0.02574565239629495 0.8386275578628054
0.3310019923390253 0.7088806648134116
0.09003906430360249 0.349850090325161
0.5618921870329943 0.3951582071990683
0.07636084191738436 0.8023556707783841
0.6202406496147755 0.4448071146601862
0.5941397398042418 0.477449242601262
0.2362051824067146 0.9310178878331412
0.2468516091561971 0.4498037012101838
0.7080324364097589 0.09213620606802449
0.2723932031026541 0.08046155450370288
0.6594986794693765 0.2216045178564764
0.9553059789991616 0.5518571255493698
0.9600822910605541 0.6402812217567042
0.4179418205770603 0.2122854357652212
0.5594370910781565 0.4338584677315265
0.01298632004583733 0.7891258917342595
0.1523922167163046 0.273383219012199
0.687370966236905 0.2956324655963068
0.234063233305974 0.6094915037469892
0.4891902739694213 0.7852256105862663
0.4044323879344138 0.6582372880758093
0.195347594171311 0.6859949166160492
0.6900206347068049 0.5765959530744764
0.5160902339540011 0.8948180611258585
0.2073510732168472 0.6357705181922553
0.03873011460573929 0.8200685847583333
0.04027855614450356 0.2273676490221899
0.3797962131042796 0.7898069028249404
0.2638546697497994 0.9249488859188599
0.277406506113334 0.0980150638811855
0.9123128853332959 0.7523833114401881
0.454153812676749 0.6779973019145485
0.2598057712366441 0.4317033091430356
0.7155346232504501 0.2709240886229744
0.1553505594794363 0.1472972002205428
0.1424661444717844 0.8028192485494587
0.8503398423095174 0.07792295814435564
0.0615022535909313 0.09872779056498489
0.8698814195155212 0.8003728386619919
0.1998086559928615 0.4773246711670075
0.08446232501790352 0.5965624397678445
0.2690901846747179 0.8779221063816773
0.6852742627524535 0.06105824386578863
0.9859397694462373 0.5433897001661291
0.7625861103970532 0.8782079077845927
0.09775551400289871 0.9171681369437592
0.3373394340383975 0.2919126193072937
0.4797098029107451 0.4450952919647868
0.4084857942660103 0.3019035986394524
0.8267350373961081 0.619020610802251
0.4380001290404469 0.9115877221392497
0.9184291415393538 0.7436291147561647
0.7107737309887154 0.4622357897240231
0.9200397898196286 0.7065740098458386
0.8714908296398495 0.2846865162105857
0.6923261827650191 0.4101990216235467
0.3867942383218305 0.5404170472733643
0.3385562938812411 0.05224646574976471
0.6041374197870188 0.6175170185885802
0.5692690775201852 0.06003613879781255
0.5099073602973777 0.5660717687287631
0.104111997384653 0.5858938418574807
0.1732879621571175 0.9127448960896359
0.01194359647516254 0.1079547074395007
0.4977074770070608 0.2495849892088119
0.4651114294396537 0.8935029465758801
0.02774279705230482 0.3092550254501697
0.0830444768806959 0.186364169314602
0.1206793707356183 0.1806343281049206
0.7277545567095589 0.02368682999119611
0.4531968318104989 0.7733983555266657
0.4320336554026498 0.4575731677624209
0.2615988263330769 0.9876673048146916
0.157036925114758 0.1285081920818604
0.04947210798223642 0.8031149643645947
0.7640459805898078 0.253476254216626
0.304051987600015 0.08318580150715747
0.471310797114561 0.6570955068174631
0.08749023103226701 0.1965012264808585
0.2373475127917119 0.2163220430881063
0.4670505727227162 0.6127121119242298
0.6454234235136278 0.4988034897974079
0.1291251667670284 0.2274524636601153
0.1466253614288597 0.19334197335242
0.9062624433457649 0.1573273635026421
0.4236083750165316 0.4411091307180058
0.304662705279627 0.4213704571720424
0.4111977748546797 0.990060515452248
0.2291284701558221 0.1714891600777947
0.1892350945677486 0.6698381443036485
0.4693217453732873 0.8181817930891048
0.3109827204978885 0.1756616387621389
0.2732950578201487 0.0001421263664932605
0.2130871278666747 0.8841266772814825
0.9381802650132924 0.8089020257312712
0.3226049272142901 0.1487406855487987
0.01088396346100502 0.5559864642950149
0.6195337621957966 0.3468370224459343
0.7897829689698646 0.9098369904169263
0.9402972280878505 0.141729535208559
0.9239539696437661 0.8649930646471434
0.6072170462562019 0.7481128344885194
0.1897989827264532 0.0783576477388212
0.1205156487755282 0.995995919768644
0.6883462931012645 0.1393983005609284
0.2491502091564021 0.624682001922706
0.1839301252817859 0.02137844421396397
0.08825855740370363 0.3383709909495067
0.7582153463732677 0.7480913858658185
0.8450287082381999 0.4972402339160275
0.8750656024768684 0.8470247023633095
0.5957301396308982 0.4290048427751628
0.001559690949960436 0.5057618266763545
0.05236657344496974 0.5222334202957272
0.8053670578334221 0.442598920261278
0.343015846686444 0.7622245944910772
0.5961566529184327 0.4942803407866942
0.4021602112557807 0.310996759811974
0.6993168327963641 0.5381853300391968
0.9444091255335997 0.314900949032473
0.4971370367335701 0.9496494928289752
0.6389527699457476 0.9177716634081712
0.2475610398990953 0.403654621583338
0.2119266601739027 0.544732903995337
0.3899447023804232 0.8478590070764257
0.6106209882884522 0.2082745931828907
0.1724572541995025 0.3376879367859456
0.8179001556094644 0.5234117545051673
0.6500737532536458 0.2942440868610962
0.578792177618071 0.9634710113240127
0.6351671569078754 0.06050537978478571
0.6617294433259028 0.8910126679767607
0.4748059271466163 0.9321738516563722
0.6859746762937941 0.3830695456564437
0.4353078368595871 0.206206926103505
0.1254867600016032 0.1243377519115689
0.539641379564726 0.9814814466964815
0.7698871203545814 0.1529012635695921
0.8757860492464201 0.3428316791152467
0.8762463719023181 0.4749366576229901
0.8416596016854657 0.7445958323623602
0.5801127185088821 0.5925050714015572
0.8964145408768028 0.466603118283794
0.9572185720911375 0.6017753975384881
0.8962888289461329 0.8257973300580669
0.9996551673912245 0.25031350191461
0.7679012440608924 0.8678289692392728
0.5307670029704908 0.473013782718037
0.3737456654201907 0.1117245816740449
0.5030563553988807 0.6987792901858686
0.961970131934079 0.3893370877557232
0.7242145200161636 0.9755751812136996
0.8688507084376862 0.3754426174535121
0.6427223277854021 0.566344074581284
0.0804833636396759 0.6688213356307752
0.6065733596629982 0.6282305328383686
0.3598057642721794 0.5305203244681065
0.4256538660788677 0.6938248671790289
0.1152850947931251 0.4431455436164244
0.01614869125289034 0.9560955110437045
0.1994041728176184 0.4148000094045258
0.08844194485200153 0.9410542198387002
0.7209969191854056 0.2373250919076292
0.5468473278699858 0.874514153006934
0.08974185678251911 0.2253036733082888
0.2120367178545192 0.9487181781530513
0.3315662560986767 0.2217188355965939
0.9568125309932259 0.8162275034778236
0.1198268436257716 0.4334719638408636
0.636219919365937 0.967410888265829
0.9736830458074177 0.6527479594068389
0.07708683316612544 0.7758391935118939
0.2290131097094195 0.287310595661655
0.8867989297151121 0.3440009659053524
0.6462205657652411 0.9715895936801121
0.5539469611104643 0.9284036021288017
0.6592266067111989 0.9978052754106265
0.2306256936769789 0.3343874179555207
0.423581698453193 0.2627408302848101
0.1510480707390143 0.2036033638348312
0.05450992888608805 0.891734811922175
0.6224840288731357 0.0121017940692683
0.6715307513854611 0.7776825647085263
0.2585651519693318 0.5108856138620279
0.2308535369827654 0.9866036972985462
0.4863589549527918 0.8497285532075277
0.1026808148133878 0.6252362077527628
0.2262380976483787 0.4089951169141702
0.1830561637504165 0.0411526329254536
0.2685032188864316 0.9346364281148083
0.1906444704081878 0.9259840467492427
0.6584616143154726 0.452058530741542
0.2404064293608422 0.2493718548180467
0.2948971123441675 0.3511567835654068
0.5090104694488309 0.1533278373029633
0.5775936183144867 0.4312554895848717
0.6940691472159615 0.5484857633778674
0.6766868788977474 0.4962361492833728
0.8384135592338865 0.2697779626312076
0.05509441723367425 0.4455749490102592
0.1454011380640948 0.3405031402295878
0.8727587829708452 0.6738617445179401
0.1096084100642126 0.8565325442773135
0.7488518163064157 0.1251454666788636
0.6774864520047692 0.4499366446584238
0.4622591619244154 0.4215366885414782
0.9990989073097319 0.6388969797205397
0.4656600845528505 0.8504751790204189
0.6172346878723904 0.7250694950453355
0.9746760586532832 0.237743618570388
0.4348341671751761 0.7624879132260534
0.772371597410637 0.470933941819122
0.7623157130579679 0.9153563897316063
0.8334776212339514 0.0487269572548126
0.4807972293595505 0.7685384957668385
0.2957088485660669 0.4479253848240729
0.8895292625736803 0.540306612663382
0.962487763863102 0.4624419221525377
0.8284951793578473 0.4021942558299093
0.5044136531461114 0.623704549389375
0.4785564855684005 0.4556822552789405
0.6536537790682975 0.5930769381688292
0.6266222821471173 0.7439640553614617
0.1243346461049345 0.2449055965442996
0.8422491433326037 0.1064253302824622
0.01094849034485579 0.2039142972463876
0.5432980780253115 0.3981134801669749
0.2990712281386192 0.897332477138874
0.6941611794464552 0.1173059312655927
0.8551253871091915 0.2441568143541237
0.9249260869777325 0.3360588634559237
0.9180700570896122 0.2241960671701907
0.308320089530478 0.01916445017439286
0.509469047081947 0.1325200553901225
0.3173230684944232 0.6263944181824642
0.05283467343726664 0.05283108390351439
0.9524998801037204 0.2067692226252671
0.4921897703667364 0.6780127122878874
0.1968641784938324 0.9870800610613346
0.05872556818908482 0.939894175671749
0.5928825583970392 0.99892241652769
0.5865955415070205 0.8169525389577619
0.7361607617243282 0.5303172634060389
0.1230026180689271 0.4718941990216906
0.04253015762400969 0.8611066892529265
0.09386885282087713 0.9846479573612519
0.07174786644676442 0.9776348066833938
0.9876375421039417 0.1736175909752198
0.829688227371799 0.2754351548135947
0.180013047096083 0.5120495768596459
0.5254510711220807 0.6420087995099335
0.5123317115799424 0.9577203674026085
0.3907943275551588 0.282530818736814
0.1760476559606626 0.4640091840253639
0.6891695826258285 0.7483855353327967
0.745773924563325 0.6059929924724098
0.9421813026583825 0.2662863447108
0.9089473505635548 0.3622030316176701
0.6323218877921235 0.1842170909005554
0.05081557358825773 0.7931657273410712
0.5743697421225303 0.4094848599220686
0.9448205925465185 0.285492564524987
0.5941602626790911 0.00962156101477921
0.7622578553255648 0.04017925733723904
0.8440966364710147 0.5837057791364099
0.3624629201888858 0.580732389579344
0.4607644390285692 0.8123570194228213
0.6635086490669123 0.7124447267412796
0.9783852904480875 0.7407300991214354
0.3373693891975959 0.003744092849870952
0.6131231843895248 0.1751294778847768
0.09763586053592052 0.2749760805478081
0.08586184065335827 0.8063553613126403
0.05254219078643368 0.7399036827621991
0.8083985469445852 0.4100529495743328
0.1105360948302183 0.3700172934701479
0.4184845505330222 0.890052983547686
0.7185250014588548 0.7747715821993708
0.1185747898608639 0.7099219898533312
0.2045583342075892 0.2074603568283988
0.6059966975973047 0.3164534289094002
0.3558694633019644 0.775123343913414
0.5923973393623079 0.6446224501571433
0.5911015974525327 0.3516139018700433
0.4517383276852817 0.5727840476143035
0.1090114021433117 0.6044078636559678
0.9576805482877192 0.1388704581323362
0.07558854573150653 0.7260504561122517
0.5446013095088428 0.5292378289729843
0.6146060868189579 0.4271180691297788
0.6206124322677971 0.6507794893074701
0.7065602298475572 0.211615706492309
0.4031877909463518 0.3856294279137081
0.9604044652256546 0.6119471924048566
0.3076305869931237 0.3159033593768641
0.87807603051025 0.8200642696666697
0.4699099364326585 0.448927609091451
0.02645964588473097 0.8952058806465754
0.8074436216852431 0.8142809081118119
0.9731023871067285 0.9602084910453341
0.8163617993385295 0.7607592890502471
0.8458595603383564 0.630016159095459
0.1320247999765663 0.7616169055028124
0.1819410876670949 0.9194383597116341
0.8038957929170514 0.8529827635752134
0.581384984564246 0.3912708056950512
0.4718550173274332 0.752101035254378
0.3598256610169989 0.1477343959068624
0.8550789786784678 0.2935718363421044
0.8343866066711264 0.5899776682736726
0.5422220667225233 0.9640230175133156
0.3385420677896806 0.9723725994482235
0.5757742938331266 0.7422457097765464
0.7761607153551981 0.3779975556144682
0.02924434182515563 0.1485822546974745
0.1320206092735978 0.3875314128918169
0.6442195061136698 0.6857881072227037
0.4232542370333995 0.005179517860411247
0.9903356929271286 0.5807982870809283
0.2725195580487142 0.3509361136997035
0.2953625649772736 0.9469284470518551
0.8393132371974358 0.3297626002553924
0.03866406120304478 0.06541437211646656
0.5805759050610257 0.3185101833010314
0.07601934647317951 0.2421637332262879
0.2305500972852377 0.6950999159847067
0.5770404352555715 0.9526006682169973
0.676964873129795 0.1247729441475033
0.5214299654214711 0.2191042043725794
0.5420775178764787 0.2612625767427265
0.07696968381485556 0.1951130390154615
0.485096573271191 0.07250372871435073
0.7875526259256646 0.8215847658646758
0.624218082125379 0.04451818613217273
0.8426801963123175 0.5079178171743839
0.2772504147830651 0.5117481253815366
0.4606121522964957 0.9596907276351825
0.7223293358867314 0.9966236621590573
0.8810577850812891 0.1050616424182689
0.8863045956153759 0.4707494709365597
0.3739303687619947 0.4954079541304691
0.6040754377401085 0.2864029843479055
0.1430300504512688 0.2797104609556706
0.5366407631158022 0.1260924088341854
0.7411320798618524 0.6954447733302596
0.4701862101068086 0.5660470744785717
0.8788374729713642 0.5221251837131461
0.2920910464220021 0.5467991377093703
0.3801057920574951 0.8798707733861499
0.9793838520228008 0.9283327944365197
0.6369518038907396 0.4531891634498907
0.2129169921916211 0.1801614036383805
0.6632510102738857 0.8290186686994024
0.3054879457659803 0.6598979792078301
0.6516134926786681 0.507795682206626
0.3555206053219986 0.6326217959481613
0.7460928684431852 0.1747564929961314
0.7353039240349192 0.9610754417639753
0.2749724176491873 0.2149140682557442
0.9132932129325669 0.8520894850464517
0.3693207936707524 0.4172558449987775
0.6989898429022083 0.8953709357124524
0.502093943936904 0.5731013971993864
0.4312908082550345 0.9676485503602489
0.8425591929895274 0.2062761534782629
0.5424492046313649 0.2185336581610829
0.9409624736407971 0.7258454979139168
0.72690772924806 0.5160773966894936
0.9565744995961376 0.6299818210593
0.90754584385988 0.1981664887637064
0.2144845142303303 0.3133153720158628
0.859947569462052 0.7390117423591509
0.01700178322161257 0.3087154742692681
0.9224145003484719 0.4856449142348479
0.9071778493667227 0.6602833913860788
0.4097213432869614 0.8439925859774756
0.7763040122476336 0.07506685422772337
0.2318595504186207 0.2662974803007782
0.3926282321916165 0.5687569051075135
0.5957047080487522 0.9508194942033399
0.8152679084091 0.8213430831983157
0.4592104662983588 0.1017671727136055
0.1727124196603037 0.4093316018139387
0.1496277285029818 0.9540763321882803
0.9842636160138556 0.4607319663091012
0.7884166669638266 0.4296787272448788
0.3515634656242153 0.03579345267671793
0.04853088400767639 0.9399722779359372
0.6194492701255867 0.4811232588674884
0.5915521358299755 0.9196032083721095
0.05393758727697273 0.09085565017318734
0.4181021663431682 0.8585835403185254
0.6089202884101012 0.7190657658719866
0.1298751267886092 0.6373706392595336
0.08904435952642641 0.1775145071383157
0.2971020406351799 0.8785061251802906
0.2476637560342053 0.5964500292113316
0.02875528388361284 0.1591615865547007
0.3908739336141899 0.9064402385591038
0.5431937622461653 0.9022233929242793
0.1353359563903977 0.4227319837310983
0.0674523865942343 0.87410271045476
0.1074283642033389 0.5365790544001846
0.1759830855249888 0.234580840774211
0.5511447834129198 0.3913663941180944
0.9357618933233561 0.6547713639719308
0.8290290507889724 0.5495081605307406
0.2053571030540526 0.2575264834842243
0.7908819620537151 0.8974047677750149
0.8486310341731953 0.3495491560443968
0.5793545679026514 0.2574416885816128
0.4277130005939285 0.1410817733815582
0.9594968608180962 0.7534097750625872
0.8934736178542338 0.6211857410891328
0.8840361181742754 0.4109357134067814
0.5790963190707513 0.4420978415190121
0.7810119224983884 0.02166431636337979
0.1687040276047201 0.2989794564450882
0.1447333665079964 0.8438952590592002
0.3268756143093194 0.9376843639471467
0.9161737511708666 0.922578843670964
0.09956896473062772 0.8529267462433714
0.7049964960368602 0.3014219386389586
0.4341349028738605 0.8152798161486918
0.9033956552335778 0.147704039089655
0.1364939599681476 0.5379454521302774
0.8872404216294253 0.9914638409171622
0.4521659216057798 0.3404296381704209
0.4945235484829785 0.3140720466266614
0.6602251738647311 0.1890569951050047
0.1956584234356038 0.2338413177960567
0.7377098870462575 0.3772913436090193
0.8071772466447741 0.05063606928445745
0.3854923327177505 0.5512106599231502
0.1021183757297492 0.5187702336242287
0.6217843645365844 0.1477775885503671
0.6329766747204241 0.5284490086955157
0.2333992361525327 0.7424213334896171
0.004189035001188055 0.5925250300145146
0.3624612466404151 0.8407063525601651
0.1701851925676992 0.1115451789756085
0.6459776792262154 0.4340824679997956
0.7898839172401619 0.1091401432891123
0.6564734710536188 0.3955616971424686
0.349738114014094 0.4242170523513354
0.8993991702827842 0.6032129407535882
0.3796258580196025 0.4127159768716249
0.4516477672681625 0.3697478054865865
0.4094839043119141 0.6787833289979854
0.5408615482911361 0.7624086427598843
0.3503288667466947 0.8953279757353283
0.1458871481847775 0.4855523459248449
0.5182109477629392 0.5493466297554995
0.7924048838219746 0.2863905418980162
0.6053720108890057 0.03564182400012224
0.7427409985026473 0.04790619558484085
0.7543213149714247 0.03302474745397741
0.1643669019480519 0.7039044707376829
0.5926486919437502 0.7086476668032242
0.05533761469430022 0.3175997830710541
0.2755452192797468 0.4912322056073566
0.2652724962562376 0.007925778812450509
0.5743678882300982 0.0007419727967718414
0.2470788716593392 0.1571814740846268
0.5178197807369899 0.913389991538799
0.5915273272403366 0.8493086547770186
0.4334762079512199 0.426235337862284
0.2376052626864577 0.3689182785904194
0.3508455399677033 0.08152835292746477
0.9805041513949696 0.9682680893295301
0.7858474431103355 0.530372164381519
0.8065211730665729 0.1471638115700566
0.3101543450388135 0.05228563928103511
0.9066771567317149 0.9476219777505696
0.78037054936575 0.8937369682199966
0.4133580890136112 0.2603704705108272
0.8129043299836618 0.3190731272418852
0.1110623460532777 0.7557751655283518
0.8966476950152685 0.9894168490954233
0.759646317303229 0.8330856608051316
0.9357260465847841 0.3708878662100217
0.8592379459621983 0.7993589018260502
0.2660747125104244 0.90163659156624
0.8628932029409377 0.6146887384356429
0.2293352449762565 0.02501123219336872
0.1190032024903864 0.9682880176820795
0.7606150669976204 0.812969997376052
0.3811004879233794 0.8193115320076521
0.5178810360143669 0.5284783472376964
0.03866860085279167 0.4024284680159241
0.9953685268472523 0.4789109930665137
0.5546923987746154 0.4624458582375139
0.4868084973390865 0.09376666295399043
0.02482285045260091 0.01956281485984324
0.7779226037674879 0.1464933763497778
0.2112916785786547 0.07602447324850113
0.3198564271709297 0.4846535252769896
0.8590778689249254 0.1867589498133451
0.8732999598016004 0.7817955054403879
0.1542476589562612 0.8591294780308517
0.09411346988596936 0.5499141875421225
0.8512855919600713 0.7680902079562746
0.4956218829256715 0.4686920246271185
0.5723040301240163 0.6135645503317404
0.8581156615425622 0.03694592387055672
0.9522877498582976 0.3425696125808086
0.6464994446872364 0.7046676348187854
0.6818574716910163 0.5939682495859189
0.01124796633440081 0.810398817950012
0.8409432132946799 0.3112097529788484
0.3044643146398942 0.7358355611174264
0.1556429222201132 0.6502219097199221
0.02029519419233584 0.05964025766159839
0.1271947868569567 0.3387091502076197
0.5382316858922617 0.3374824762578624
0.7997199005321565 0.9155119977684799
0.9707126464548982 0.227734937145792
0.704915015499365 0.86268768983457
0.7982310793505968 0.8882739237883255
0.1117800705845849 0.1608150009368722
0.9753089866539447 0.2827135223354257
0.8811102023100471 0.8810401978794163
0.9202564508964828 0.05037940874163409
0.6758097063904932 0.5518875941622757
0.742597276887203 0.2886363836377245
0.9113165072775089 0.07669640218685064
0.186609714326383 0.8406663523238668
0.6843824320946194 0.7905540946579903
0.9273933801402884 0.2193867043179963
0.7783682916504414 0.5627446217240983
0.7336429135334498 0.8011128327088908
0.1298764777714153 0.6753897190269611
0.8865239607975506 0.7375652226130124
0.5447690831765769 0.1096214158639972
0.3409517438991455 0.6668090149265455
0.1549315127404895 0.2531899818073529
0.5901946181894659 0.3210214438353081
0.6293632828169344 0.3854330084734117
0.9441890737387785 0.2332629243175555
0.8439116898027619 0.9749805747891453
0.5461686090143686 0.6761699270978055
0.8542301255653061 0.8791519472212886
0.7014680852686564 0.4162892423167894
0.6561095029154066 0.5439277406340872
0.2488843614043988 0.7584875566580548
0.7220572726334872 0.3502700546111106
0.3895176794773374 0.5190315350963609
0.809326548763568 0.803769041892344
0.3152167312146213 0.09966250800396308
0.1255932231903604 0.6583647304496498
0.9901454840372886 0.2014004942281111
0.6662646028140533 0.8185900584787272
0.5652216412907322 0.5480598537843104
0.209923811914 0.9295473422617937
0.1515929511077353 0.3692537844348563
0.3268522969077351 0.2948241862638404
0.6604247749606545 0.167445814550685
0.4479133269293674 0.4053294758587572
0.6509538246439844 0.172874109026999
0.7237930120506687 0.8031993986212802
0.2096894281541018 0.005265962068925828
0.8284417917074846 0.4732447431655159
0.1425351907253961 0.7647803143040701
0.09976330616789247 0.6466761434331492
0.5182088413870981 0.9494432943819805
0.9792529187919536 0.4002949842906743
0.3710064240838158 0.3834775965015347
0.1241192029497281 0.4231576660296842
0.3680007590692876 0.07361963456902174
0.3960213346054985 0.3197172224565054
0.0472277248054917 0.5428312161773038
0.924017029722052 0.9134165555502334
0.6992230355928301 0.8154458547685903
0.03536929789037147 0.468380064923955
0.6449872685474123 0.076397257074154
0.9574612174110977 0.3510549706574647
0.4288333600512517 0.07568287696213237
0.999847766748761 0.004212469394619498
0.6504185855536163 0.3685811723718546
0.9902014337882951 0.2975146237807798
0.07180381589803461 0.09615641114728976
0.9622175780955815 0.9625939505605918
0.5502674484244546 0.3114346544455222
0.9272310475859454 0.5524477337459763
0.01711540256362908 0.4781979176146179
0.379074931552742 0.242322869032966
0.7985147376231819 0.01169287636803837
0.2253124398799601 0.9775101164913729
0.5762558419914191 0.187697258918919
0.3511380585479048 0.4733885361910448
0.3684752893678348 0.9082140807396009
0.152225660168169 0.7293692935137505
0.4002778408141159 0.1898483912815866
0.8855963233885218 0.6571630132177526
0.4885502389507237 0.9859449923073933
0.2225331582151077 0.8322557014634088
0.8288079975503224 0.796638558124395
0.5268557755252643 0.8943778187399664
0.2336974480019601 0.3512549656730653
0.7826635225252692 0.7940952447958854
0.1367807458317219 0.8997882506898132
0.4435243507129518 0.6277346069543502
0.9745343322138389 0.6243322265041533
0.544883689264741 0.2507153268349704
0.2620631823311168 0.3248281325417477
0.7165765636747667 0.146797579681518
0.6220494768820927 0.3189087671915088
0.1511120013724154 0.5140950480495428
0.2649766903063042 0.8384804951437066
0.8001859794708734 0.03294363220069876
0.1810711691294894 0.3639948128181368
0.6035810057392301 0.1702546243813308
0.2445882045214786 0.1392703130974096
0.6597768599191681 0.05192555631416274
0.6436668409788729 0.899459506058814
0.2948346252717622 0.2341734982067256
0.09157799155882507 0.328359509162193
0.01656571164491159 0.242908074024493
0.3127562496241559 0.2026878952276447
0.3977858486755912 0.4129456665461653
0.8869883077824169 0.5903200895985857
0.8432157895078399 0.4373971125253462
0.8305973624886849 0.7452477355778171
0.6070667724695165 0.4929647536953866
0.4271224708489171 0.27319966965686
0.614686597462397 0.6134039705325518
0.5626887856740379 0.6850692447821394
0.02296335885289564 0.7848498159871565
0.2444985696552226 0.3491386420854979
0.4694478072487768 0.2230034238348925
0.9466658856702227 0.5992109597162034
0.7791305617285882 0.814560777177133
0.3319674503173709 0.2436310361672595
0.4280480202418804 0.8734450096845361
0.4182692074279348 0.868750408242647
0.2313167293220243 0.3891015584839211
0.803952131329153 0.834940431127362
0.02895246023244915 0.497705499181838
0.6616324418706849 0.803465982669864
0.5474315939092911 0.4193385953884621
0.4161211403375689 0.7628029450065043
0.4820579399124016 0.3394953989549727
0.5973273201627497 0.8916303070701654
0.8981601192766379 0.2034048897005313
0.1865953771916751 0.6032968566841104
0.9183615423099478 0.2344180288065021
0.226127198027702 0.2984191815438667
0.9254078592192142 0.2518092709022796
0.9489651460311744 0.07332208167736742
0.06021222685775762 0.530154309075797
0.7895420529399524 0.9847500940700683
0.1034569702628922 0.311055064913919
0.2404576579686845 0.5131054192723554
0.07914582181292405 0.4294817530799865
0.08856559576006259 0.6076165767938719
0.341393085338403 0.5861001046558155
0.9637709120086465 0.6220640080504432
0.2106013294349231 0.1987822383848271
0.01740155097966431 0.04040477300658524
0.8252721494924261 0.5960004499399498
0.3190912337863749 0.3308522066707272
0.4001189583791093 0.5863362631325681
0.9185689001063091 0.8024097589350914
0.4731638235882816 0.8771674513577506
0.620358976479504 0.9908604851862509
0.6811582925199177 0.5832797238878492
0.3332837912030254 0.1214441489447546
0.9196633993376554 0.5064435928545558
0.2575629261504376 0.6999640300728291
0.1215120401942867 0.7586058728234528
0.345765098355088 0.9414977134456083
0.1308598602877314 0.5588605312226969
0.6736607810368078 0.308541348652181
0.6878249518250693 0.09949990590273713
0.8469676439369092 0.2529007524182485
0.9391216530450607 0.6360858799654184
0.2541889694172031 0.546863619114708
0.4244832097405045 0.3864239090098075
0.61315437048451 0.8303692451943167
0.8422137034904543 0.3774521158211704
0.03338029324221769 0.3183794043188153
0.4815724613569918 0.1441115536521996
0.9083954625242373 0.520369950307988
0.1928549219116424 0.7029501226351581
0.0806033128157595 0.5638094397139227
0.3599878265540818 0.4205324008843497
0.5774442481453055 0.03319894042603867
0.4531027021531355 0.7841699721461231
0.8798908263609423 0.8628387148637026
0.3108645759859375 0.1861503158031567
0.7504596556759802 0.6161546593779225
0.001689101494931717 0.8150384571138687
0.03616323798707408 0.2174489956945803
0.5672675082176283 0.305602631952635
0.4454386517204357 0.1443556301694253
0.5485791770726085 0.04060315881082231
0.7411008319010788 0.3496431033334355
0.9452755011103694 0.1240226620888507
0.8804798937916432 0.801543205664047
0.6999837708270681 0.7472293986431104
0.6024533370685632 0.1383649184898774
0.3981283495876589 0.7627518937582273
0.7218578255418948 0.1956541126605175
0.8376953925900088 0.03994266155520629
0.1379121826187709 0.003342458534685138
0.4836072359526765 0.9957111199812648
0.1475624162800128 0.233210915863998
0.02005244843583213 0.1660215077428699
0.9837579589254201 0.8029963435275143
0.4897654173600702 0.5537220970192074
0.392256597387814 0.03725538998519246
0.3115139973284818 0.5842700354071751
0.496688954915725 0.9314101556743509
0.4374945919922564 0.8559626357140804
0.1812819054094405 0.6236898208583499
0.9653555966530716 0.7909854763240377
0.1334686049398784 0.4695955688466267
0.5721250873720503 0.5258950077756271
0.5619308446816218 0.9662460795413181
0.3944480043982448 0.9810305218912195
0.1058953647745613 0.7351117860346861
0.4574040868321129 0.9865380088445481
0.238271695098835 0.4764146853945037
0.3493968566645101 0.6610537361124558
0.1921284076560487 0.004529277511157987
0.2527239716729824 0.383884717211
0.4656136158702169 0.630901548587506
0.5241492663519667 0.02587822285616623
0.006896859494091263 0.4966594835516545
0.289887985327623 0.6534294825576402
0.8534406166357363 0.9092696055274173
0.3135711991728802 0.3478828533555136
0.2963979693943032 0.1090999490624518
0.4822299125824908 0.05135562035448934
0.3959451830328514 0.4343103963925951
0.2241941169890919 0.4922164546476291
0.3150698159043401 0.06825926495859916
0.80011904115179 0.3636654234428321
0.7311545828081589 0.4154626048161504
0.3830601647551281 0.0179130802949458
0.5855281135439756 0.5429792067649283
0.9920291388314864 0.1640176817083963
0.08643497593934575 0.1490368836533849
0.9149173891606149 0.03078840970369788
0.5576318996758489 0.7761727496702628
0.8363568651331726 0.6585043526699824
0.0276087954202703 0.3648026201327662
0.4272834873422241 0.9388881269414548
0.1944966277589341 0.8216108419145479
0.8629527819424394 0.3592621228012207
0.1297036929915089 0.2667690483894659
0.4929355008167114 0.2776921061576728
0.3518048479070386 0.724945896133853
0.9790452599426659 0.03517092651077862
0.6642910480377118 0.402531531640294
0.9261864184753089 0.1762867723159965
0.6206103660130212 0.2080975939394816
0.566294899279807 0.007225271821075762
0.6319537597025386 0.9353380860813918
0.8516625113844587 0.6012978746558109
0.4335551509664178 0.3675992898207451
0.9802266518410696 0.3891943404088882
0.5413047915085135 0.4977262399470785
0.6007994660552656 0.3595022329581052
0.7206172909478485 0.8769793910783641
0.5615837719454088 0.3530426632919148
0.768387660023818 0.01775762150748129
0.1992417667082395 0.2500520388197665
0.201076390920854 0.73461002499705
0.3868245782570247 0.2063361997760537
0.6505357733810705 0.004059116877317594
0.859576258031029 0.7105641028243548
0.1923646259063994 0.01471801524818764
0.5813198772657595 0.09671399801917342
0.9516169812886566 0.4823579229944592
0.4639340093054182 0.9150970134787557
0.1061798343777346 0.8737893376001364
0.7543087059593471 0.5511090758711804
0.4303239977279018 0.2543842427667585
0.5976530056290239 0.2590631377959695
0.7575324612260785 0.7667562420904145
0.11261306142056 0.4743803684639058
0.08180002303888172 0.6798081197573871
0.0009003450929679531 0.5825318516371754
0.5992355766994423 0.08474287625616404
0.08973222837102897 0.2543129362235471
0.1107877979459591 0.3164988621461939
0.0154282091729908 0.893504103646317
0.3390102242955323 0.4386553489319767
0.6048693293029812 0.2760673317242791
0.7362776031701215 0.8909225659902995
0.1892455135753288 0.9480998975658175
0.354063650429676 0.320283564141231
0.2592805503603302 0.4797438014435
0.2097707522570613 0.2852210737868313
0.4147521053551952 0.9636179509495557
0.9086482012283794 0.1309138634098065
0.6479583979172773 0.8139634350428715
0.1457951461023965 0.4030461012756666
0.4509682987076873 0.118134244967982
0.7267087446149672 0.7062787045224544
0.4493215317428217 0.3588363368856365
0.2389302631926882 0.5597142854810739
0.8477427611330646 0.2737115896331255
0.4959365220056502 0.8217910549644125
0.215817067792192 0.6050652877147653
0.8857838584521183 0.6291815720689419
0.5846533612844622 0.2978042465857556
0.4516061078917362 0.4474721783755904
0.6678758986319465 0.8679467409115339
0.5886896009502371 0.9676627298957839
0.4073773296112705 0.7361136030414109
0.5683772540511839 0.04937440343302422
0.4377860696450475 0.9003321653297479
0.205953560462606 0.7936493262736207
0.4063605487439328 0.04820077314872635
0.3577885428724163 0.7070259684104839
0.4650539476723808 0.287186930354914
0.9015643596019598 0.3541945443890362
0.2349087021025213 0.4937671576894651
0.1656960352198674 0.3204011754960746
0.5169355829467929 0.9772726328712917
0.8676568518820524 0.468298295943364
0.09732545001743241 0.9279630594412064
0.6982224842004778 0.293459314366416
0.6039491640981535 0.811883817544486
0.4559153721211794 0.8666302108649229
0.04641591547124153 0.8712085173329819
0.8966883102819151 0.3743025542567595
0.8345023314604223 0.08712747847982649
0.6472051113643309 0.658980733765546
0.6333946970989711 0.04896649240741489
0.08386911669639829 0.02591985717081191
0.8549312279831813 0.4936832110518767
0.3058474440804801 0.9457203503350839
0.284888806092633 0.2189479822129785
0.2211688023846105 0.2294344544504137
0.0516980279983235 0.1631662634895155
0.1158560367588456 0.9059980418650219
0.1729740985311734 0.9844458172485755
0.2343796891894094 0.9032451779126436
0.734072635445933 0.1606701057860933
0.8256557457168769 0.5311743545178572
0.6829742018287126 0.6917722798947552
0.6965390012854908 0.04625407150459771
0.77088136049462 0.9851706776868877
0.3755781791884313 0.1584013534300393
0.8507783467776325 0.5647081438157455
0.9714083635007706 0.125461230616231
0.2081940119012996 0.133349353822504
0.4837682253577099 0.8956583393910643
0.7366173229086979 0.9503703095208246
0.3820725555401524 0.3860072923624016
0.7041319405273964 0.6895426980913609
0.9277157337342393 0.07108122207622188
0.5160666602270231 0.7910755167191527
0.5299614176833165 0.3059043831463303
0.04286444921380783 0.9683516112740143
0.4552953226177327 0.5825091151842676
0.5395029216259568 0.5672089169062271
0.9364643033472059 0.03447105096709389
0.9028132481544944 0.111109662312324
0.9699333036961332 0.4259643569321402
0.9725906494924921 0.8293935519986808
0.1274921552643491 0.8791593825557353
0.4028073034036999 0.3483870419397228
0.5703268456074116 0.9702422814403515
0.4691955219075788 0.5941642386299479
0.05423390191138366 0.7583797817614905
0.2131313798184505 0.5791166926992791
0.4532746875461718 0.5308897398413376
0.2433545039469222 0.3117807398534068
0.4784409975672371 0.5585698602255823
0.3339774215593355 0.3141632357400798
0.740219685698272 0.4932249446808115
0.6821357241961962 0.4141812510015165
0.8103776378304195 0.2971361206556106
0.2828540826646208 0.002182624195491178
0.6618929037977229 0.5757920886903152
0.2849711718108631 0.0800968958536695
0.5344545409759907 0.5942980596747193
0.6371282495974078 0.2171197881183561
0.5682436677912547 0.4883165154567519
0.5615818820319347 0.2532203564609481
0.09657942913282914 0.2459253499873296
0.2030010742240635 0.9013119384868488
0.7501780405894071 0.005314139567310993
0.751553346684087 0.4672563605014387
0.2180834524726365 0.8225243448056233
0.3604715475547121 0.5920384054295453
0.2837972401302971 0.04891101918488992
0.1323263674273476 0.04071546089194342
0.4259947317483969 0.7359325468448082
0.8300294919791302 0.2209426941404639
0.8188424451920688 0.01981211009536602
0.2978469137316439 0.4294328289095797
0.5149692317892445 0.876377877300886
0.9085806124686494 0.4412500526529541
0.1125987655066923 0.5543520251315214
0.9083978699302238 0.3005922094370507
0.9727790471170907 0.4992925903167215
0.446750043673254 0.8834678586060039
0.7695334556608553 0.232444216963425
0.7445684928279581 0.09777781879319596
0.4874558890812129 0.8683611498751144
0.6317332630687081 0.823478793493847
0.7344089715578713 0.3866619791690505
0.7383289231060959 0.1414945382464721
0.1591508364143587 0.9486044868520123
0.4474138177256621 0.9698035398073713
0.9288699837776135 0.6036381752003545
0.7726950954659295 0.3605800106456565
0.3192196993366556 0.7490401741281926
0.34299969629152 0.1377780513674667
0.6469520338563119 0.3987133980320126
0.6499412933078313 0.4706397547544052
0.8692599876575572 0.2177517926022914
0.7123520961451316 0.655066131892707
0.7713804508695392 0.518849504297021
0.1253525133862398 0.8248516142550338
0.821693050044623 0.3577891859013279
0.6793285325130236 0.6263674578398979
0.628705876004988 0.4933226829496989
0.118868561777281 0.1988641261758279
0.6224126168878241 0.1689440322757066
0.951301684032469 0.5337366798696049
0.4604758219244148 0.9958898160163921
0.3458079043240036 0.6284530808275191
0.33138890645256 0.7944458186471381
0.1305617246666727 0.3066097151585481
0.5744699551824727 0.1455501558022974
0.3850384670185422 0.4809792804945204
0.186902494863634 0.5661576021225281
0.8172542921786307 0.4168250924075295
0.8274593425169916 0.4831609044836676
0.6861468392860185 0.9209073493095167
0.6194748540399091 0.3901646439814653
0.244832054230771 0.2915906210072157
0.4881264371304931 0.8068412715242097
0.8825220890397826 0.1435716062593375
0.6976720409593339 0.4355321572549564
0.3535425507086796 0.9496198292585587
0.3435112472217375 0.6070929940488704
0.02838902907548563 0.6050012660301975
0.1354649595597291 0.8613361431538378
0.06899600612216486 0.06731098650483544
0.5386862444682164 0.009640211297910465
0.1997055006950964 0.3975242687404603
0.2009111308023393 0.8676162538498127
0.9171248986988271 0.2032263412457132
0.4522172542157469 0.5425791039572988
0.1342552733227063 0.9203027948191239
0.2448632843190315 0.8570392864163777
0.08356408326655627 0.476128438491153
0.4395301164474869 0.974914178108396
0.166069694447803 0.5283693488064183
0.811869555677179 0.9301335037379884
0.2916577917513115 0.8463060988091209
0.1969113435693346 0.6386428001756149
0.5842867183645734 0.4136327248834417
0.04567535636846344 0.08312559339809548
0.3573078763925951 0.970276601082364
0.8927254680302986 0.4173643595596216
0.7692506665326858 0.3426597361387494
0.9862320659611263 0.01544346562254373
0.5514252123557793 0.6863078706072259
0.3410597752995123 0.7901031914570811
0.925412040779196 0.6261220014960729
0.4799750212045029 0.790540082070358
0.4855831043561246 0.2306060761638306
0.383565209987779 0.4602996752759156
0.2132211659920307 0.2652788550683752
0.2482876058696313 0.2324537124836855
0.8295188740439232 0.8646310340817832
0.01110086226209973 0.3747881305081512
0.1449843105730026 0.0986793756939201
0.8992089469305682 0.281139140286623
0.2595414590274208 0.6221604991167606
0.7332353925921479 0.9221519915044084
0.0600786806026995 0.2023125269499491
0.7279161490428856 0.6318491195424177
0.8800733567075496 0.5128753749602398
0.9504119101422925 0.7458182001994859
0.414811077746304 0.6597543358995632
0.6836405065207958 0.2780311846697111
0.1178503192738957 0.1519567227221175
0.07407249603123077 0.7552143275401035
0.811129988131624 0.2642146745554552
0.8798608229870056 0.01833920547698672
0.5067098704644069 0.4540278307619669
0.7769603871953384 0.3491396432025897
0.6340010295095662 0.280744644369498
0.3503765309383343 0.3391258182753482
0.06238420518048202 0.5593873536021083
0.1634293329546777 0.06364698904815924
0.5282537611848168 0.1530760991534077
0.891714548393917 0.4982633027929805
0.58954897245247 0.08002996238780445
0.3980793593505678 0.7196286474263481
0.9033592007975395 0.696892230809451
0.9687103366805576 0.1992017969173924
0.8861807483971079 0.2690038401645422
0.8249691842913482 0.8545722977212772
0.4099378989689002 0.09759045071772128
0.892692638298402 0.9998484678612888
0.1709576259584913 0.5878955379941392
0.02855550704083653 0.8214694018133988
0.2221599824177063 0.1227128472140033
0.6929130683067356 0.6168373474425777
0.2732458342883886 0.9441904769181348
0.3885197939944481 0.6028453160469109
0.3292853422233922 0.8260873368040119
0.158144870129446 0.0537056249120712
0.7307364111729522 0.7584768448221989
0.3921127107030363 0.3852379238618111
0.2220042683067243 0.07515459476997924
0.07439953471551497 0.04702175961942065
0.7680144753340307 0.2041630210109165
0.8482819859301128 0.0157182371275845
0.8173527297488399 0.612455343322069
0.2771371135955658 0.2469709645242974
0.4074000889647666 0.7898939252633018
0.2671702207248328 0.5274957149366123
0.2901503257560819 0.9364207322741614
0.9918041415894884 0.8196176582913914
0.5368356825908461 0.743078097285773
0.8168413272468165 0.9116481424834411
0.6691476061372571 0.9083896740707345
0.5035716697989984 0.259205658167752
0.886592323808582 0.7049300637600792
0.1006465668101707 0.4538270046668621
0.4519458072470852 0.2298093933831647
0.6166178746910641 0.5814486241580438
0.1338834695174748 0.6949292364810056
0.1652523529890054 0.873817843533074
0.4280942254147397 0.06508843518838479
0.04883483458868559 0.8241371546177079
0.824401664717174 0.5738070346066119
0.3274412959539214 0.5618685481353928
0.9077341758468372 0.09453378337060059
0.5374950366448026 0.1588912437903569
0.5431806488902851 0.9912664545997908
0.5104629857813724 0.2987972538816563
0.9683702483302079 0.7587865436359903
0.2543070910764624 0.4411100175323583
0.1860971383105735 0.7492828896496934
0.5886287807699603 0.5618190502748516
0.009700916924743661 0.1735411315277689
0.7485688070544763 0.7031557100798986
0.006013266018347418 0.4057244297780256
0.04269305984314433 0.4297453566484898
0.8371120267557542 0.2375147200535635
0.5486038271755755 0.01188938107358722
0.9481655745086985 0.7786453901582374
0.4517280947471688 0.3033218065512159
0.9374921413142941 0.3510360779162492
0.2985423790854888 0.6237254688144139
0.7094179389469378 0.5873168629372623
0.2466200637805631 0.977599168863881
0.0446399140080868 0.6785192976110256
0.602931653481509 0.9341984854926652
0.7725970208781512 0.9532919162816488
0.3215565119585547 0.712382491430855
0.8715128048929051 0.6930927290501282
0.3170542749297631 0.2991739323961529
0.3748408408029328 0.3565052429964468
0.661224377558824 0.4702355189112093
0.5342560667130093 0.8103831674612537
0.493384867651858 0.8404699699137554
0.3788128941569158 0.9901979163199562
0.5121992348818205 0.2388587737628736
0.3706984607497386 0.8754653057352462
0.683614647778192 0.07182977946435111
0.4561807799449985 0.497618505613736
0.9329456505676461 0.9070332949200516
0.1590417716084294 0.6808206321410269
0.4450543451021789 0.7252820510964619
0.7380594606482235 0.9394715223151814
0.218558647846063 0.4652894234620902
0.9530817328335686 0.2637959722256747
0.5147930873372273 0.8580973890674191
0.9346524371057542 0.4717294889896216
0.8460120368101131 0.6788976481679322
0.5352171880644229 0.4536818956870185
0.4058263759477761 0.429252930747323
0.6951983867809265 0.7094541204186884
0.3759757011455831 0.9466071929345091
0.5276677258156702 0.2468123734433497
0.1554540031486647 0.5421094839575835
0.8331758100739804 0.724872594251696
0.7851895389175504 0.2089897175943642
0.09188857895139541 0.958142251838304
0.006117343133860199 0.4599688437699905
0.9576280915309671 0.03734935682729279
0.4354525003911961 0.6075804303144304
0.2353069556606711 0.1823545799697758
0.286649530443863 0.7314502838524393
0.4769455284755694 0.2690664985869943
0.2554106884642454 0.2050305123793092
0.3786290935397896 0.07458867033193141
0.6168866914323301 0.7972005975963652
0.9761822057149857 0.2658363214824591
0.6344821066164952 0.2711103818097983
0.6500276172473471 0.1409932388499547
0.2743277998517872 0.05251941477793302
0.1905502015655294 0.3402971812751922
0.7828493030204539 0.4726015872935996
0.9142181584187384 0.2656796137715106
0.2437840867033292 0.6834539652748118
0.4971338804605585 0.324672538933104
0.2905579979323822 0.05701952043565445
0.03819248385454581 0.7682987434977814
0.3234409500595359 0.2592902203349699
0.1171894675582952 0.4940537865262127
0.8993591314254699 0.9295371581842529
0.9304260718504824 0.05232374571626359
0.9347230605113999 0.7345909388163231
0.05629410531754675 0.7759035294391123
0.7063872767024677 0.0422614130865384
0.2823140652874023 0.5508044044213882
0.974064425967537 0.3432196642196017
0.8030752391841135 0.6404353111354778
0.1863072235357026 0.5317366787215843
0.6485082888289683 0.108581818254291
0.8398069056871951 0.5468075538708322
0.7379825463771407 0.08031607133889983
0.5584624255008263 0.4843389953202276
0.1970558205333251 0.1701828009303729
0.155299049259836 0.6110893985851005
0.3334497708098989 0.08869360583494679
0.6131814476217579 0.5017585593820589
0.793396856016417 0.7901030677746069
0.2929136216875907 0.4657868805487953
0.5836853888274619 0.9364118993846071
0.750635833728491 0.2668175278890908
0.7563458701652116 0.08310953571675281
0.6477099625008825 0.9824544436406797
0.4628821391225935 0.1661535773300987
0.2870086474745231 0.568313444248109
0.04322285611706054 0.9496514092571599
0.1767235309802311 0.6808545806074123
0.6964964629436678 0.368333530175746
0.7631507415872549 0.100412500485337
0.2822289240639818 0.4643340723744985
0.8556769413104688 0.8566778035875054
0.9406223614091589 0.4188929852354634
0.1845648660406611 0.2632439703040221
0.8740666051821373 0.2550384836753458
0.3918110901838542 0.1697629420477169
0.1828290326522947 0.2744290436007518
0.786262036464494 0.3277242251693387
0.874288643037453 0.5775403477693988
0.5844935742398326 0.20168728446396
0.2244229778174617 0.8486661976995488
0.005752026226985973 0.7497034439228392
0.6134685861820601 0.1860356507956669
0.758092487895254 0.4879688123639821
0.01664603167743095 0.3463751291603447
0.4113506099963747 0.488511865252362
0.1524661285792152 0.4301504147729917
0.21044717857343 0.0162569792312399
0.6991868221751992 0.0249364173377157
0.8223404508055677 0.7786047037697854
0.5171174225022185 0.1164863505760819
0.7171234214202197 0.8486529865845953
0.4996759050479559 0.3743718114093088
0.2278926882709077 0.6679525970767624
0.7592349501178408 0.2351242040720983
0.9070201744602662 0.3720321522404739
0.183647204971991 0.8184078790638034
0.6897999482237844 0.2585027345164461
0.5084603619915672 0.1640988233986911
0.830570596452223 0.7858861434649262
0.6116704862196807 0.406586070353519
0.3173306109040373 0.3963952643291267
0.3501296019095537 0.2185564478980776
0.5432998111738101 0.5876944934969438
0.7863551246939947 0.1298035063523295
0.1996999153778168 0.6666425155203013
0.613809841149061 0.7086829387785981
0.8213390009472856 0.7418634870131025
0.0502246140790315 0.2754185315530772
0.4702243031877757 0.1170470646406171
0.162839630791887 0.09145883802908632
0.8440160756104457 0.1748345170180272
0.01469477432153578 0.5941747039635892
0.7279107775687453 0.1780400588255234
0.7033367821354053 0.06380519581559836
0.8806754449830233 0.7141378272196944
0.856413021384454 0.4828828469753001
0.9025804475394453 0.4129987284603135
0.6249444965863087 0.6088914223308353
0.9387648065917448 0.5484579347075117
0.6165424583295817 0.8882679811013118
0.8110354145481984 0.46952247426996
0.07884920480486235 0.8461812460867679
0.5633906073507589 0.1085702013172954
0.0639577891150115 0.6227066189981717
0.2511443630749269 0.1009454467547227
0.4034953339378491 0.4609292347851003
0.5191621834230409 0.4185628006909655
0.3934340093817626 0.2265959220938489
0.4418112582802062 0.5441754624641568
0.3112108305084725 0.4408132706479982
0.3124829479704224 0.2224913145217489
0.8904431607686897 0.3071439373739136
0.7475512950957308 0.8883146039246339
0.9875441832302748 0.6647735039834226
0.6177762678473167 0.08342320164726692
0.5586318764108373 0.3849695632792474
0.9725480176253082 0.8513855548247611
0.0175806236525811 0.6739497728896412
0.2171977567507139 0.03890104440870574
0.7660303484668392 0.580211116117513
0.6925851549185367 0.2379554966888677
0.6081960412037618 0.9066731970046015
0.9195157220847043 0.4266416770067671
0.9086951089469539 0.7060495352678307
0.7674925378005524 0.1300383143963577
0.4494842777660117 0.3209837599517914
0.8008743264546184 0.5464918393607152
0.5068951752706548 0.913442373891033
0.7670095774308407 0.7853395989916312
0.9840915354572937 0.6547112049580026
0.4506317019681091 0.458489144090252
0.8750385765375989 0.9522235912491501
0.6419945262699761 0.02077241531286939
0.6416142914009073 0.1995086509377731
0.4996270324524656 0.1470100200471006
0.3657539906639642 0.4881304671783106
0.1339642232045828 0.8091451526090305
0.9207892508950934 0.883352507174369
0.03199455350252599 0.2074870123096748
0.04107248031309971 0.9972802842151489
0.2599548245837655 0.9606506724688674
0.2402194527420058 0.2827247642164272
0.5738104483657923 0.9219440314502667
0.007063492064848427 0.1174152426466957
0.6095767086016316 0.1003177271735329
0.101818855600846 0.4258246705738913
0.6910773118431569 0.2857558842946473
0.1010334956884801 0.7919825270552199
0.364989397522182 0.3313009933993916
0.9575594906434949 0.3327885327270274
0.6314809698742502 0.7153984696070365
0.9957689579217128 0.410960828083171
0.6032299002636755 0.1596407198383363
0.5005522332604526 0.4361664428826326
0.8575710060512342 0.2763235318027971
0.8241921672912277 0.0008353902131522047
0.8405990056753928 0.866153670690498
0.982908228917015 0.5886198537755596
0.06607617510150479 0.695748944553803
0.4703962901343143 0.1939295718089945
0.3079256714720004 0.4604006082970645
0.8048092748354164 0.8797219269100564
0.05828920769184179 0.07016036210171808
0.520764076891038 0.2005550474167608
0.9723989094053874 0.3621723856941928
0.1029467779243064 0.9551495883469258
0.6427449066320104 0.7817704231879742
0.613539219860723 0.01843839528969674
0.6439412119113083 0.7327350027661853
0.8564741355544117 0.6805560194509496
0.04844646299644802 0.1124908543262276
0.8490170765789926 0.4654845656914477
0.6175808847220716 0.9696844657588164
0.03645937927103327 0.6730052471997096
0.03512970932897644 0.6227148239933887
0.8671182732512474 0.8944106232717267
0.4216181691985376 0.5544079638857426
0.433173835510425 0.5505219516500153
0.9080874187662678 0.2187410543453834
0.3462505011644761 0.184952799601479
0.5557833894776328 0.4124324058768162
0.5234897784990298 0.6204586315649199
0.6859866421069502 0.221431103956984
0.5149976157587555 0.1918497566052235
0.6021431858364855 0.6381768716830084
0.4970874333565615 0.8113831877588723
0.6398772286486997 0.8891785558871156
0.4921887464269077 0.3427050695620888
0.9627417400649871 0.2079118794792022
0.1870501108893713 0.1513731299203338
0.6783384295569413 0.04342295903058765
0.182917357420404 0.2061679727787968
0.2833654478829577 0.7422794199547241
0.4905025988502821 0.5328033581661727
0.3110016407191208 0.9744657678368585
0.6116368780433659 0.1324386515819378
0.3172929059598637 0.6939428306363363
0.6299585379108285 0.7662639565732475
0.2873765909570266 0.7719090047544154
0.4353560686096217 0.6664303952302284
0.6313847271007851 0.3448010887992647
0.4260679667390777 0.7043784550161366
0.6491163532344967 0.2163991153314031
0.6107809146282394 0.3643097536035723
0.3979533478085781 0.00953153100428253
0.959638540639444 0.07289717162021515
0.4529768699156637 0.7950457261740984
0.1713721327373937 0.2444807323276309
0.1030209535387734 0.1407488014670064
0.7625940976836578 0.4227750371412138
0.1759738432243159 0.7855556085829644
0.9879419939359554 0.9768618704249195
0.8198708158128384 0.1597539403045524
0.8269644048852135 0.9829398770092554
0.2421406166384643 0.8074178354988429
0.1934968616618275 0.7807010597959598
0.7978326815119828 0.0008130447683018303
0.973622554594032 0.4803353899942766
0.9475733488035741 0.8123695605125643
0.1565268255393908 0.2331858241440766
0.7227890748762401 0.6508898024885851
0.3901632385578236 0.2164338621500599
0.1786678358443942 0.9497998651361579
0.943287690969405 0.9572564537341149
0.7469851960438449 0.9367057672652506
0.5632740491392798 0.2004222640867016
0.1085151582532437 0.745492924419163
0.9421272814977295 0.6173806029858168
0.9362619472325096 0.7161491322211353
0.3087701458454189 0.3653383955728474
0.4568341261271912 0.2501926689291547
0.3440405084778099 0.3182042103201957
0.5881311824207414 0.6256394945639413
0.195006110105126 0.04068829500456433
0.2853148396245056 0.1470445536028794
0.5193881694628643 0.9315357237457276
0.03819491482633645 0.4207955783771635
0.7985942040262319 0.1959084165515448
0.9745513381823476 0.3257927094114722
0.2766190995511775 0.5328744936681872
0.584629236842475 0.8340508542392111
0.1757193315273702 0.3163857057991593
0.3767518461384324 0.02692764985595622
0.3142136732261564 0.5162904682953616
0.9425146023897625 0.8599520894938648
0.1505500727038105 0.796251679178378
0.8118274820851364 0.5440518974358945
0.2266049494083935 0.5294074667139593
0.279085605670541 0.02145602027730608
0.008962158896103136 0.9747101033929794
0.8420681989719031 0.6487599686378136
0.4740144308936646 0.2122312902411101
0.6078173623208032 0.6790215270068223
0.7032626944301936 0.5279195074387351
0.835808695044913 0.2913269600640961
0.9395770904457809 0.7618950674006069
0.4849518997642777 0.9139055594381541
0.7494914601003202 0.06561491604070734
0.4715808152783891 0.5412174772369063
0.7168194293170781 0.898377322126542
0.0590464117333688 0.3836044895420137
0.8103297487231762 0.1001083498792378
0.1992772097623681 0.7623909095555855
0.5513087402773305 0.8829529402003244
0.3995764033937361 0.1238086626129931
0.006595614333862342 0.1542994015760991
0.8840929404099915 0.115292460640948
0.7333139833137581 0.6506276556157182
0.8649234990143758 0.1496412715247984
0.7437479879093566 0.8568363280790381
0.682321648233385 0.2421162586022486
0.665643373778525 0.5471324923479826
0.9856811622998095 0.3072143480051742
0.7398230049326598 0.009396754019199285
0.3602208982800088 0.2843904439546869
0.5064070253705384 0.4053838909414331
0.02585009230997143 0.5666809527640911
0.2152665050167937 0.7474271626257414
0.2376854250537005 0.8414394437402714
0.003204946494112754 0.18311644022642
0.2997762280037261 0.1924458334734628
0.5903809548281926 0.9087611558927511
0.8731879687268201 0.3143895033626276
0.5826413230427463 0.1181613175658265
0.9960590997106444 0.7119438696116774
0.7431274610816385 0.8355921666991678
0.5506075462291672 0.7314836260794302
0.5155097078186788 0.7736637929996723
0.9366281135496931 0.7977795948944756
0.6867245238671656 0.203590467169982
0.3704404058636775 0.7590930409830856
0.4127028569100388 0.4668957665244262
0.4792556353618838 0.3680496874915112
0.6626077150638969 0.5866797106334487
0.08997392457314318 0.6513700971674247
0.1925820588581639 0.3300915613072023
0.6060733197760281 0.04645472693062327
0.8605115644635526 0.2096794105896942
0.9428899046369306 0.9949906242099296
0.0766754779017953 0.8124562644433679
0.3056770941385364 0.1041765573940001
0.9174185119616987 0.06863977089191751
0.7813805379224416 0.9343449524266195
0.3863568856935572 0.1596447451792343
0.09940384877006046 0.4136167458404226
0.5309872394361577 0.866556561189549
0.9962033513345807 0.1362985022048208
0.5664300450152346 0.2829352295677583
0.9618314468530587 0.8655903134572752
0.3797086256975528 0.3402771469462701
0.8705671960259611 0.9704963537456752
0.9053710984752266 0.8919426611457133
0.5123714306909597 0.06347623905149653
0.1998152569187256 0.4354374893342764
0.1216864260087792 0.0131930644018168
0.2467701412675318 0.2108850451029572
0.1613288686136196 0.1386413898077511
0.7286417745718231 0.9433772279696941
0.9144379995398855 0.2559571965139686
0.3989867228532346 0.1423106226047415
0.9834834633659878 0.1547254497198814
0.7488055044214238 0.6355540935932947
0.6676144096488823 0.9911883391772615
0.1658320679534265 0.1487439112824023
0.638878504374581 0.4709195931705999
0.2367033418945106 0.4458940503471706
0.3725242283051801 0.2224013699519539
0.7536485859144203 0.5193829064986498
0.2602303677550566 0.8830489771604164
0.921930477165487 0.1068043538777146
0.07225542041284352 0.6515779197037106
0.7413437748472332 0.4651337843975062
0.9124974747017397 0.5391114115874791
0.2199240457059778 0.8757991273937322
0.6305657878734064 0.1312573415994858
0.8123328251526327 0.2112306164729393
0.4800654143191529 0.04087070842157956
0.7292772638427566 0.1341156118090137
0.1927186773435104 0.1427773136854922
0.107216311492724 0.1040237313641119
0.5359985422618789 0.6962443682313604
0.1530913367192998 0.5822766029376236
0.1693730125160031 0.4374881144931682
0.1400773918025012 0.6346775134663764
0.1499465554110538 0.5242540011825165
0.5387777430794116 0.6694680981192294
0.1419501586824309 0.9700506203111681
0.5922453293093594 0.8593775784363524
0.9857409229084805 0.9368772533442087
0.1812112712753308 0.224849470965507
0.8134343103745669 0.6965172782178608
0.5734383835085142 0.6661114787632899
0.9867827040628301 0.8991016513168812
0.4946022310453458 0.479542501346462
0.7106535378933424 0.8805531691561228
0.7245492453227872 0.4801799780358946
0.08316983642599733 0.2629000103941571
0.7827939112825606 0.2196601294945091
0.624515851193037 0.3082897922472465
0.9055936800727377 0.7883229457745857
0.5562209831786128 0.9184191124620006
0.156975843541831 0.7114338068004185
0.3827940410742323 0.08449169196112294
0.4138916908364513 0.2309862010055858
0.1653786677300907 0.7430008749872913
0.9709284474078718 0.1807977691681457
0.7006234066568823 0.4808176918336444
0.5635183886924521 0.2184559106191681
0.8066909116065796 0.4316081952096028
0.6135690260062282 0.8780579732395488
0.3666900989267104 0.6591559245871111
0.1869267863276218 0.06051182855066755
0.4944534071423369 0.8953009747766293
0.6393206513170586 0.2537967388523715
0.3037698323103122 0.1478236642164364
0.1280946680625419 0.3280460304969723
0.4279197794473356 0.02522616921328722
0.0236660198324573 0.1271544343376922
0.325039190449286 0.5988382165586598
0.426494790904467 0.152373198349841
0.5334671772166799 0.5141380342370508
0.06519979689757877 0.5485829008392235
0.2849769348355763 0.8307766843817175
0.6874881016070112 0.324604176284325
0.6788370702275318 0.4802297134463124
0.853760854199475 0.04798486400986966
0.3800233012564914 0.2801642067368718
0.5673480657684993 0.03880075757424132
0.5843039223191161 0.4749377386025621
0.1517509623366507 0.9325848100900537
0.05776727058822172 0.7032689066915615
0.4021951192519872 0.9225334863055474
0.75568935785922 0.562377824096138
0.4350430003355987 0.7518467147562761
0.0107033499194949 0.5331315787688442
0.7708464336605658 0.6374825347921628
0.9069921923843155 0.6331172498727564
0.3669121365980829 0.3996727491216547
0.6273224401158082 0.6788468934608671
0.3625895416921179 0.5093746010489681
0.4311746692020704 0.225011438228527
0.1931092990166001 0.905383455086243
0.6247578785799498 0.8598805295490175
0.02592380962349218 0.09906466904823535
0.8946845755670032 0.02748095893005426
0.04341595756508183 0.3553390434334781
0.7954302482107147 0.9417495316381149
0.5840325378724193 0.1502458975814317
0.7918388089511194 0.6588081493447479
0.8043668331842488 0.4534110013059021
0.7485815758132326 0.3760348555931751
0.3838062393638336 0.9810922042297419
0.7623337034120308 0.894945428955921
0.907474798573712 0.1878978738975821
0.2078630548693976 0.5981468758472488
0.1488857587569622 0.6807012691664679
0.3526874261786825 0.5128717379612461
0.4624170289000701 0.7682272451348423
0.6687833817428325 0.5152637975976466
0.5301633518768546 0.7630495000799975
0.7762252261298657 0.8369798779048093
0.3125124531025165 0.1535229467648967
0.5693339009325529 0.3448955065944537
0.0602534129025325 0.3270220469678048
0.6377704523847744 0.7243705714215435
0.819068836612072 0.2473062928228439
0.04264771037783428 0.7396925789088924
0.6025106233872496 0.6900271882582977
0.3554519639444024 0.6872596709954171
0.4380669055853711 0.4961489529035827
0.1974720093284973 0.4660323018068792
0.8143958551004955 0.06748877648648424
0.6716993723671195 0.08641249560434082
0.2129004456178674 0.3242640971967956
0.7647178581667137 0.4504687301611225
0.9033992436459941 0.7324176424160236
0.2579957742756693 0.7279819160474339
0.3386950796472036 0.9826216564094945
0.6664497827247771 0.4970700120969943
0.9352842783706163 0.2019437479680549
0.5667097970558161 0.7211885640129577
0.8149518140000758 0.9996521358375136
0.6799991600366634 0.2614407491444659
0.6527387424215998 0.3588703130066396
0.5421548012115825 0.7814615806033883
0.9948837155501494 0.9188957913969695
0.1638884793808788 0.2714917745050887
0.2642392789459199 0.442227401383863
0.9558403959355246 0.1272603721229245
0.782663710815367 0.7174135468606222
0.5627306808850621 0.8485921996631649
0.03282276588157029 0.4879889816030726
0.527455347636328 0.5427173069337137
0.4637955573346287 0.5146948536059508
0.5947788551025189 0.302263226437641
0.4465637859618402 0.9409567453031725
0.4190053956377893 0.3769676974419797
0.3719867498652228 0.7302544380296451
0.9342362868700258 0.1591864398143948
0.5498054834667535 0.05119024214375934
0.8345977264567804 0.4305302699048903
0.7742591025750529 0.6493771925032263
0.2529713702790818 0.03673883133434015
0.7252879829870517 0.206042866845397
0.1173113473206485 0.3535254861703043
0.2442760523924459 0.5499355301893012
0.6347492646182684 0.9566666561697926
0.2839594914162409 0.908051338985828
0.8880682322217651 0.8204754311691009
0.4154471366407219 0.1662642409776091
0.4873274056567372 0.6316055151369767
0.4274008884312331 0.5117930629996713
0.5376741660455759 0.2986554425128934
0.8141303565494834 0.7157968587732573
0.2096894421169693 0.6941532961739463
0.8750529703987686 0.4045046874702581
0.4075636300610652 0.2102660226144074
0.7920502158253078 0.6217067708590404
0.0838125568598546 0.5144548360628125
0.6398957716749634 0.3717575750330057
0.8279727204319203 0.2423614574494814
0.6763623377892447 0.7301471835658444
0.1943873442789076 0.834154058170489
0.9475576652311256 0.09183688670482021
0.684746433164739 0.7105393490423232
0.7530051887904035 0.9735936571084826
0.432700502991008 0.1955248370351374
0.2257521329623314 0.4300961206568653
0.1407878740736712 0.9485592738048417
0.8225897827930554 0.8273974394168067
0.5695742967648492 0.2608875740624635
0.383902930559673 0.9543806809787537
0.9085320011007054 0.2836347518143191
0.8875346642090071 0.7657587070645081
0.3892857291133939 0.6756118448450978
0.6927395576156913 0.5001330981559875
0.07309674708894212 0.2609943690995597
0.6503096694887337 0.8435036208163251
0.7305634846291489 0.2885928757061988
0.891219500447909 0.6110164032650176
0.9590872703516816 0.6697904598933111
0.05943674162293854 0.3457839964480041
0.5980866037096285 0.7181370947398773
0.2822539025733866 0.963304057776627
0.06990888422044583 0.9963796483842813
0.3034095219143575 0.8308932814532617
0.3646008443796677 0.6261377861044178
0.5856242873041848 0.01597251162049959
0.8143309700533083 0.5060635582398764
0.3550256629669531 0.9223455716351352
0.1632555812460685 0.9172883899700068
0.7182479358654703 0.7939708937126778
0.3691752478924176 0.2776830227897014
0.6110157581584693 0.1217966633500658
0.05958131126302134 0.137701139191559
0.7617060155044093 0.6532948691669975
0.9318099225670805 0.4127190556008469
0.5019206907378422 0.7275807897889096
0.178845591758608 0.5577390371591048
0.1079082832864672 0.4075062640130637
0.7225685854763556 0.3288301651258184
0.01150612941051083 0.8838432293522134
0.6788184548198229 0.1563948268925793
0.650631116977623 0.2547096329030376
0.2166879848138839 0.3737289462591223
0.3356471663762621 0.09940960459749397
0.9752640828123369 0.1351029690412197
0.4774173186741936 0.4665190471093751
0.416207284878226 0.7842935074629814
0.5732983441039413 0.9323914891300529
0.2487459557961687 0.9597341500317461
0.3217504672167237 0.07561087026066854
0.5703171932686881 0.3716348344781891
0.5558412957286483 0.1467987202335874
0.05701632116498222 0.8727301151820994
0.9377890562501029 0.6974096246204587
0.3582112435477193 0.2110935034540196
0.2046034336763314 0.06726779252778231
0.5899992732857672 0.9781327364786496
0.0655583103761254 0.2404786835461638
0.6795102290603761 0.3550958849997162
0.8778727608493053 0.8975616113672316
0.2802978240625163 0.3014961353771261
0.9521999975853073 0.9276685903773315
0.491911840519793 0.2400011670821255
0.1474545095248463 0.4398012536467925
0.4721268536051179 0.009524946708221035
0.5948125118301828 0.7825627380580835
0.09804470198518381 0.7812972051322238
0.6811305921244144 0.8927809352575227
0.1158997729880864 0.8302943044473665
0.62549053414476 0.5766654560122992
0.6573144177602493 0.7490554621468237
0.5230430571801734 0.7541751861028285
0.1879477471445321 0.105915116995759
0.7736663649423942 0.5421514615901408
0.5895630093926999 0.5328245089475447
0.02516850774563977 0.5953304476655423
0.4260990988810813 0.8431840678218953
0.2674069407561004 0.5170522474424919
0.2746009277935418 0.6378547101264895
0.9979904675244796 0.0795058948246269
0.0002630857540228446 0.836372726509254
0.6534236064216945 0.09292121621944244
0.2160578914912824 0.7207429209881215
0.7290190627179324 0.7238962959000484
0.004486192638443243 0.5640993081688109
0.266240500499708 0.8275082251596887
0.2071176875751792 0.8211376421910425
0.8880543806589893 0.1870160512422557
0.1108381871667523 0.717292425727615
0.5257759553310655 0.1735729901458826
0.5807661463734392 0.2470048237772428
0.06324495737175419 0.4811361107597688
0.4527805076081362 0.4246471292263974
0.1318209027426081 0.1157075943052877
0.7460069647178482 0.7854963218547085
0.9355000388124669 0.1807127903703656
0.9724744606136752 0.02655690985254034
0.02744090257842666 0.3461840379054089
0.06551558416138849 0.5096140578526456
0.3687237517137051 0.1848220360072397
0.7795808104021426 0.3377759768672484
0.6446435693672072 0.4147727613293379
0.8006104666807955 0.8442383301960393
0.0001887145166792373 0.03291517084987434
0.2425424026667559 0.9225111732999685
0.7629147975849164 0.9255731178153894
0.6419373316694411 0.2260027510286289
0.07392621880824506 0.1662845920008494
0.04183657004885162 0.2555459598798793
0.4041023869129737 0.9992343477699936
0.5039093093532779 0.8584058706795545
0.7542286994953521 0.283973871779155
0.9440378348759616 0.3875724419310164
0.7512308415569929 0.9947572111598181
0.6343208029163172 0.5598179506460456
0.8380591586812798 0.3487366056577693
0.2606970915832654 0.5557859853382763
0.8115988626097651 0.3890551375832007
0.3033980839581465 0.8872224608692736
0.9616869938818011 0.4437717525705277
0.5798210950692613 0.07534060246192528
0.9322951789296965 0.6723529744133002
0.333297509016658 0.5797823405120909
0.2806430151418537 0.8141817592440649
0.5829059387950536 0.582110880947298
0.9386250431816746 0.2770470225055708
0.3017100113343746 0.4112143327174662
0.4068739274600244 0.2392104865310145
0.4065615565791624 0.5318081623747379
0.3426733880523933 0.06158276602661936
0.7090880663495418 0.2518506604793906
0.6421009753918484 0.8522509088744309
0.9496370648609395 0.2252177520931153
0.01738560670940195 0.4598180250783959
0.6244563323032303 0.4337252577745535
0.6494284627773269 0.1302650727994221
0.3073472096161984 0.2727264813039968
0.4897535152059911 0.5993506676140985
0.7678115428969994 0.06845159469220743
0.810837568408025 0.7929798132068165
0.2589043480548825 0.3640747203845643
0.1285489609886768 0.5305541902941865
0.9520072961732156 0.02914626724749753
0.6137905517952523 0.7785345201620183
0.7174748851365269 0.9582667671773901
0.8472650966581866 0.8374538664069725
0.3851894752522619 0.2626223137591207
0.5936234051573868 0.5227916660157252
0.7126208554890315 0.344695317346078
0.3344400854506896 0.8820104570620473
0.7317660513841554 0.3350315838216095
0.4880128353687588 0.1838323773208202
0.954441604665269 0.02006496072575184
0.8228078160795044 0.3386788267543437
0.08132592521796105 0.8851921055021278
0.7209688557330807 0.9365868352257634
0.632303848677804 0.3167678579889956
0.2316966680343521 0.805898702482822
0.2735415983142566 0.807583011757644
0.2507330218370187 0.6918145719325953
0.7381556824999561 0.1816795447148194
0.08779894171575345 0.8273172037500069
0.6902311236736156 0.9599966522429462
0.6466434813015348 0.3338257505377711
0.1866194789889132 0.4456261748353731
0.4472787638717669 0.9172166115953108
0.4351424185320035 0.8044966713822101
0.02763881834919038 0.979896922446737
0.2638302364013547 0.849099860739189
0.5936139902156167 0.1549754071216786
0.1376420577734396 0.7820102386443821
0.5225317740785211 0.5096389591031594
0.08171399780904542 0.8569582749593858
0.7133311981352672 0.3907938114374619
0.8371479262719331 0.80340155132739
0.957257726439986 0.9453563232352846
0.4957071741033026 0.08718567271429277
0.5834202404476694 0.7507313449811145
0.488309667362353 0.9682918017189345
0.3952897334900438 0.5470140683947801
0.1592862597547322 0.006687922220951043
0.1493920535013499 0.155956931756122
0.0496351080101593 0.4026750214473953
0.8168224417140143 0.1204723763159414
0.4739799185743953 0.3067566414860756
0.1660118740244106 0.2146694349856464
0.5580948872198447 0.2751709075211979
0.3512465429763287 0.5234512508554379
0.6456602241331401 0.7515998570026556
0.1766593385589371 0.2551016856012357
0.4082289847336619 0.9382636025146445
0.7050314790803471 0.8240226958416706
0.1552539150488917 0.4672926587510859
0.5529431838752018 0.5808093076259305
0.961053336513091 0.179064470683053
0.03298069241981725 0.9305225125697897
0.1452290411851111 0.8653162088804546
0.7314163449950185 0.4624878974542303
0.9327410568013913 0.9301616899130859
0.8270662662671202 0.1517320816076111
0.5502032732112012 0.4911559865321757
0.9820917824489604 0.8351135665836239
0.4253322347242806 0.7890339471003144
0.6862387710172506 0.4523500530759038
0.1840039094595468 0.1227695467128748
0.5160308440681265 0.5983642327015127
0.08114609139444015 0.5248000813155577
0.8018011426489986 0.3367365772066017
0.3725474934101459 0.5766432200894372
0.57000611878659 0.8233710767872181
0.9991589731728494 0.8566862182007235
0.8792993970836868 0.5984337393623139
0.5151911568741248 0.9954208526923842
0.8321444181665859 0.2107286152283301
0.4327623798571404 0.447008991208759
0.6170040046062819 0.2523032787215869
0.3523967415050269 0.109621178124467
0.08537614885836618 0.7293606338488632
0.5716157564064719 0.09196875764384976
0.3070361498104398 0.8591140854694814
0.4897699918199565 0.7530203074402809
0.6245171908875186 0.2657975231106505
0.1842861133726875 0.8805810628252576
0.8824803566625038 0.2478549767199877
0.003002997420072989 0.08861289631930905
0.7407517302141341 0.2696411531224468
0.9793184437883214 0.7203412965512543
0.8991009018634337 0.03661841582480258
0.5067143550084199 0.746857317380531
0.8296258427410346 0.3092388525181449
0.4168705309485311 0.155824837138676
0.9751515783032884 0.5454771203096267
0.293923638248468 0.5762339481150426
0.1995727889091275 0.367683434286086
0.166317370566126 0.4004597525125218
0.8080678752646079 0.4850744157867375
0.4981560771542896 0.1187381052692986
0.4814124497689686 0.1674186219298993
0.5123760056486879 0.3098553445970134
0.4531214623121687 0.2020880355701664
0.2811949430558971 0.4835395941168238
0.7345432636709056 0.0410389183135005
0.5531963075740596 0.9017546206508384
0.1784155793933543 0.5396845310743985
0.02884499155444091 0.2723847423203193
0.5153430759404385 0.6271872389191572
0.6444726497668354 0.5987042845579934
0.2751111525141272 0.3854513455528041
0.7366702622621648 0.6675442387701087
0.1986853291651126 0.8021575139218987
0.8518796844338522 0.3122689989154834
0.9242512534731424 0.2898885160455822
0.4634336277629032 0.3827050289657164
0.08879081323580812 0.1303156211347318
0.2365099615967035 0.8707402123012851
0.09491018604854375 0.08087163440516945
0.7058141024378483 0.1505853844941158
0.3066838292443753 0.3935127444724097
0.9698594849129896 0.1088599842688202
0.04714955474495926 0.5706143694072744
0.2271097183354321 0.5560513307613579
0.001790543309940128 0.1077892550428157
0.522140572916143 0.06811592987928219
0.4167737448247241 0.9436175310299453
0.01672388060918163 0.4416274014134539
0.525105291696216 0.3238743989003415
0.3642652905781996 0.4591996017535371
0.6225208056892045 0.2966018758420915
0.2330146557581355 0.3153437924127393
0.6523597110051929 0.6381170831010547
0.5679827105285279 0.7750211380917156
0.9235912139207044 0.5339206991052868
0.9363960419254632 0.519665657526189
0.2031180858114014 0.1613510639693412
0.9972347178070036 0.6938610793535637
0.6347922841694912 0.5822949304220851
0.505305068112446 0.8245252887622375
0.8937066187105174 0.8539587706468639
0.8383235884507881 0.3985331489274667
0.5560179832376574 0.3323479203345615
0.6671972745401608 0.1079683292624899
0.3382336546677563 0.4879886829664232
0.2703475633779683 0.3626893681059531
0.4395125919806684 0.09173787895475302
0.6973303113386898 0.7284317611625618
0.3089069228728257 0.9242973434203223
0.8252758244073635 0.202599710966062
0.2728971152694805 0.6094435411685672
0.07784345172630237 0.4096009081289001
0.9898539419766652 0.4698675412251329
0.7556613487566375 0.3831342113807645
0.9999327328449171 0.4324502358341314
0.3007242811119262 0.3337038040450871
0.9265887194229752 0.1869585169513434
0.7288035656953031 0.2442015347967693
0.1220309451720077 0.7952097986582682
0.1025240351609627 0.6867614123172131
0.8515250451291275 0.1372558111543906
0.1325734415907915 0.5877930984449589
0.7715048216839937 0.1073175409280267
0.9088695359806287 0.5585978464670202
0.9187079451851359 0.09699007098250043
0.4806214796968475 0.9410124011923483
0.7704405463807243 0.4082479099495348
0.9383548119050864 0.939950423403061
0.9406425023684837 0.8201299128968128
0.3474646160648213 0.2880611204539108
0.2846760296943938 0.1577964167904707
0.5103933594151308 0.8320433353590233
0.3140386328589011 0.1317784849068235
0.3896029490422796 0.8757707165583604
0.1681408571442297 0.7535271540172107
0.4622703504008387 0.3336681435623423
0.143056462217774 0.926636075511194
0.7581776719210138 0.3012942915387193
0.898620795911952 0.1636362027475783
0.1816553990748144 0.3901291053375761
0.2303748726437003 0.7695205612097265
0.8701278810782525 0.7716713173768482
0.2584807131722129 0.1093968066635169
0.3848392408150841 0.96453241482533
0.3187737944265235 0.4464422149434196
