# Supplementary material for: Universal hidden order in amorphous cellular geometries
Source: Nat Commun. 2019 Feb 18;10:811. doi: 10.1038/s41467-019-08360-5 (PMC6379405; doi:10.1038/s41467-019-08360-5)
Supplement: Supplementary file 1 — Source Data [file 41467_2019_8360_MOESM1_ESM.zip › Configurations/2D-Final-configuration-derived-from-Stealthy-PP-0.dat]

12.27045720000192 0.2583047096806613
20.10702611466279 16.46178046510382
4.703490016226442 4.297231763800356
6.586927842541854 6.51239458107825
14.98662871484626 5.148912352496345
20.52014352614646 14.65309755581122
13.09856887706441 2.978368579572197
15.92504873689218 7.803668771019063
18.23810957558586 2.878642822983135
16.66337743586424 0.06263257920602441
3.456210059718016 19.54436023813136
1.967746567382995 9.152546642189618
20.41677723766366 6.588454735793446
12.66420588513504 9.630046710602857
4.265941586237189 18.93086691071969
17.23496428579765 16.75372055865882
20.81575209520453 18.49385902860954
8.437321163157444 3.337390221802489
14.00202612629242 0.8579608290194112
9.356421079801205 7.131711206388053
21.49856155725552 21.55573214007503
21.875395513902 16.02212431984982
21.5081710230058 9.998486811075036
0.04678400273175653 4.929520365767186
19.59163507725171 10.29214304661242
13.09760292615334 5.148848042558084
9.456683940898056 22.02701019594897
16.8312067783292 8.444958452532191
1.918870367482443 5.955492227289145
0.05155266861524602 8.265539625889463
0.2336239005002111 11.4534506005209
5.641578826331698 0.5092933908427393
3.783451720734637 1.543172401904475
14.04176411872257 6.741362100459005
13.99630947379945 2.573557841883703
13.52367541387413 16.6258459420053
9.12749707897105 14.18247468997956
18.48933192465362 14.07360902921027
13.08366600792557 8.51370405862691
22.33212352395804 0.5793464137940015
3.787596193727811 0.4336110241757357
0.8604839439354759 17.35962493443227
2.925681296734487 14.22493172614189
1.909057015580342 0.518142486442198
19.45266777485396 1.072396460431418
13.36942595272943 22.19548547725687
11.23648644192965 7.185915332864507
10.93026079266444 14.76630128571836
1.100970314408881 10.80129253360822
19.62361875176994 5.843827374313573
6.462194505064054 17.29122621589908
7.09977747186392 14.78251349909247
21.55350840851153 14.97601002407374
0.9611762948707592 0.04445116947356715
3.959748602486417 14.57983922763096
8.434277268475679 6.565654122357425
5.5445880762306 13.5740077658824
11.64511838148787 9.953628619297183
9.638891859178928 19.90384776152434
16.95321999950604 4.971290730595766
21.60042837980887 11.06280542958181
21.67575103333782 5.734273129785854
17.27781376977287 19.62116617570635
15.69954661941969 3.612860813545207
4.744288157815974 21.05999932696095
20.53182910670304 9.629824141500396
4.830400475055679 9.692399705551924
10.15857518280651 13.95309739647782
22.35412913531707 2.653454420682009
6.573258320704817 5.425998092583168
13.09997364514988 17.52486429994042
4.756309633258728 7.546913697803315
18.67188703675979 8.638927362974895
9.607046052958577 16.01457801443398
19.49956989980697 14.34045020975495
3.593963637751787 17.39639961826898
16.60773972549637 10.65502768421216
20.75112630604458 11.75207877311761
9.369266531920051 4.983963398322881
5.651420927350873 5.944764559131807
18.31054631830417 1.071832130811501
7.30812470884227 13.75542384106211
16.83796140014264 7.328704530821261
20.14839215597142 4.848336858686661
18.75816044201699 15.137530337713
14.16220238221575 15.81789556751418
8.311942920736341 17.37137458907019
0.8035733888571022 20.24759202574722
18.6316293450303 17.9622966390073
14.05392336960041 3.557358416491999
10.27043953465328 7.690863901089608
4.862785914979174 10.75301611704268
12.17418345331481 5.64969873765735
18.31858540749956 19.76328965367313
5.631098950703422 3.771881069433414
14.60562225341564 14.13005961576019
6.687158470850052 20.18001789923766
14.55002487788906 16.77696314450263
8.458349763112279 9.843943061768318
12.48744112586039 16.4750791498882
15.91375538333166 4.622263424083044
2.846976014601225 5.386755872642321
15.58901696564534 22.33993643589072
10.4379041898289 12.95352991277557
21.47622790340898 8.929435049127607
9.396878473486986 1.78519374941595
19.33255917203356 2.882469771932711
3.037507876282763 11.66191292288476
20.01479068145753 2.003226561732648
11.14250478840634 10.83762815465135
20.23591854561724 13.57099574969874
15.92227858062956 9.830625751194285
16.23586909742543 19.491050664927
21.56161633813542 17.80452080630627
20.079446787866 0.1525058703218985
22.14455658587761 19.86055274358002
2.072829536238682 11.21979791375655
16.16403340105258 21.43193015278858
10.29739134127073 6.625433267126032
16.13002982833076 2.776653447107372
14.76371733485291 18.4312587785219
2.493952426984778 19.02097071725505
4.633123136432005 13.90420998491389
16.69995940515878 20.51633963425303
7.500167725058469 2.757305098362095
9.764849090311401 18.86926964430233
2.883750321286306 7.540488726944901
0.9842064752109612 7.637340359901932
13.56864205750585 20.27927459194711
2.009293048061007 10.18937156171985
5.22074243509001 15.94422344504269
3.190962596300174 15.26136179229018
15.66627772364811 20.42417061992392
3.774990039093695 2.648129690977599
15.00707080430381 6.196325884093869
14.48518064422347 1.770153809374121
6.237306329886156 14.22975936975813
6.660133875430003 12.02988068806057
15.98174398738898 15.43247074253661
7.540403187731483 8.180575010582775
19.74261752810644 20.86929781859375
16.44252418795401 13.59491561305442
11.86468371863214 19.29027642464747
13.63768699854162 18.51423066775669
22.36048040532319 21.97323075248071
5.159675877689032 18.96222287325152
18.64313491755814 7.54572462611794
21.43505531973439 6.749474739821713
16.84635683863555 9.535076326822193
0.1761119494795912 3.706353779106896
8.665454416502662 20.35950068531303
17.20596187576089 1.012884028571234
21.49954778591606 1.130593752721589
11.87037034892512 14.47689634595879
15.19768351035393 19.41670664238096
7.124108577106778 19.19053016827009
12.17930300781604 7.811992172173268
7.633153286850665 11.58312699772659
4.706136175207588 12.90367825203077
10.32566619408494 3.418064995685694
18.02255442528607 4.730757515876294
7.532473268663297 0.606605979227885
6.609479017644845 7.602739501488631
19.57955039057935 8.086695641701636
7.58589960334314 21.89481001348935
8.536599290899245 21.41721153272229
15.98169301420389 5.638203933935798
1.785970690227048 17.55608787337042
16.65246128262992 1.896432148593564
18.23174138051206 13.00699732096409
17.75709209366819 0.1406666267342165
12.08434975362142 17.40487929288428
1.940559489091256 8.103726178957405
21.47150304134778 7.846502241659364
10.67660114404518 19.50347403041362
8.335154764707243 13.38066267061917
22.22014231261203 17.07111516082436
21.13329439941657 19.51009952263093
0.983331465108326 4.346014815303684
21.77163338001298 12.13134995393143
9.368269539674559 10.38670046890064
22.32928912522766 20.89655804275748
5.803528728973336 20.84507205471813
11.18286773670953 8.209920826579241
2.12273442484023 14.90416518353343
20.43113785088134 2.927173246287383
0.9344250007707249 1.091836915689594
18.00263694429495 15.93860192545741
5.672667143183943 7.030463248614641
7.50062486326711 4.913802987788497
17.74008749204766 1.956287664275339
21.21375482559522 4.875729074814116
10.00611110441359 17.81719993218017
21.74073038269396 4.120406762348736
8.972321925635498 18.16234830490293
13.84526130488965 14.84964625011376
8.433918705832832 5.485977390137143
6.632335514929994 8.694435672626524
8.434986947176515 4.409739073128065
6.698339198750287 21.30960347278352
3.110863952229717 12.65932870800973
6.562615338962849 3.258523256544758
16.96891680290019 15.71799373440472
18.87841218893772 0.2128980344159331
10.79413239133025 11.91455740668018
20.46172884166476 17.48906367399363
0.1408296068320369 6.119368963590353
18.68126087478486 3.808113278811145
8.391601933294581 10.93894788561672
15.80361293468012 18.45873496737774
17.16385763595027 2.876271211894413
5.685730348985468 12.4792123528673
11.07437220516445 9.220493632026528
7.533517806097805 12.66996959622341
0.5615656127957824 16.30738871061403
3.836095644771669 8.066334434266988
1.323303492763383 15.57169071990379
2.850079042713464 22.28238323285873
17.21573214321009 21.53120657147815
5.638063560325326 4.858986884443761
15.4124046476987 10.57760484393188
20.59758444735512 10.687384360121
11.47628456703068 12.74925314446071
8.876121636422219 15.24752258988198
13.0523724964921 15.62347723588968
2.861633641936588 6.467279976145193
11.2874826893459 1.870927629341444
1.004362812555964 8.701787136392072
11.22094356299401 13.7133318465963
14.1648464626669 17.62141213991102
3.458349952411742 16.28606670438813
4.731274782665321 6.467785708305646
16.72042180690813 14.63977149119427
1.018135933481815 3.195253354401307
6.606765099782774 0.01523806792214061
0.9935019412493734 14.5933583057521
11.43186877143092 16.50898632071112
7.952734104504589 18.55185937649259
1.449456055504637 18.49638752943113
12.41574147592147 20.39480719365816
1.776133598894123 20.71731387043637
2.179503867163625 12.2579268673949
20.5227416371966 8.57130582118387
20.69106025816798 5.729205729047791
5.374472855857815 17.07788891217895
15.92458827448962 6.732545233845365
18.66277549813778 9.784465852617167
22.00940056691591 13.2018618004604
1.88066547276145 21.80238422128265
0.1245296364590849 10.39378960951208
3.788313738399766 5.919432166123547
3.952636277663844 12.27933729993622
15.88845565701323 8.862624268674322
19.22881733909891 13.24360624842372
14.33503939224002 13.14154957041115
9.38309314738158 2.847855030959638
1.021156848704001 6.573547111425115
2.984062719426812 10.65405656618125
2.636746946213975 16.94263027711455
12.18312108701976 3.488338656121671
11.43982062521176 20.14450321723289
12.31287158513459 21.60850708115348
9.418586321134665 0.726787228182136
2.778919763032203 21.20526596076445
5.632593795786337 1.592731300824065
17.47382222537133 13.82860415048505
11.24023678943631 6.130256399566373
17.73913976827186 7.982485135306304
4.575504253029424 17.88410404905585
0.9652797130011402 2.145514842495159
17.54980143416091 17.76350602037524
11.24937613439418 3.991423669043284
3.946855798489878 11.21463700980623
15.06227708806 0.8848582171116931
21.1694445649905 16.76420389610814
3.869505752888635 9.12368167490159
7.832906626310389 19.76993102204987
19.96929177646182 12.47171534015519
0.03326835697710222 7.180162750772901
5.486287786310777 19.98877565538598
16.86234705686037 18.60387366938688
14.09377797331495 21.30380760501942
3.696517219356405 13.46256262658758
6.565477292504223 4.342004589706162
8.534995221495937 16.3260812570436
8.43846070311378 7.654959940346578
15.10815021559619 12.3622698473263
14.49103224552528 22.2857760608964
2.599998301534681 18.01467502279177
8.444916860718477 2.267156256572633
7.505931889969027 5.995927273361509
10.37818303376508 0.2562800063302143
11.33859386247465 22.13081293655176
0.6823214481142268 13.57499921814288
16.66626098667381 3.867036320108358
21.21174099718798 2.112067178932963
17.7326035530173 14.89150232608472
20.41150722595361 20.23953194642639
20.53219145809052 1.11299212278368
9.168684760109697 11.43200003003108
22.29055558497996 14.25832473044857
10.1481793346816 11.08837565262303
19.37771237471398 21.73275336900335
10.39023361167711 9.985554398410022
5.141705500503559 14.77795061942113
4.788967112040603 8.622133240933669
7.88728662924583 15.54079126155689
21.25605839350625 13.91319323894468
1.216205015603921 11.85391084811848
11.02408625128808 17.50072622933608
10.30401794048147 5.556947252364184
17.71979005685186 5.778465880167227
6.054520997216507 15.26015607148448
3.772247982606799 3.745902553558924
13.29162662956221 12.83266002849134
12.61848219216981 18.44864347099162
19.71497564464227 11.36639235943515
5.629511247340687 2.682760556609298
20.52006901326579 21.50144255454842
20.98715057328418 12.83444501054059
14.90045245336803 4.089352146220374
9.899990380142173 14.99030824988887
15.39246160062635 13.37333911289767
13.23690822061374 10.49941262613461
6.934907713645476 15.77710802302751
14.92134613968381 9.456464784025751
4.85458893330856 11.81783165156436
19.74223535006188 3.821405528505784
13.10942283533816 4.05707703760997
7.550936736670335 9.274365172092521
19.58227673976883 9.186129195640115
3.67203297689471 20.6203157921084
0.9111610414811756 21.34316840053039
9.411177103218328 9.348753926636791
10.33435149919738 2.361401215189738
12.17859013186426 4.567197694701416
4.71329580690988 5.384513903715182
8.76175110239101 19.25203469747491
5.664987153530217 21.81442570035605
13.68511212674735 9.56076847803511
20.08216194832857 19.20811085434411
7.434068255116747 16.63805950625348
10.43798516545221 21.56985047035763
10.34086917847747 16.74985986176729
8.496042106043596 0.1316640688567752
18.28591472789422 21.63882386153101
11.81792992597345 11.6751743208416
7.411270975228134 17.67937797448319
19.05022389983477 16.18465010588466
1.037814984377619 9.754495780652853
1.593423972911419 16.5669491803688
18.66975551976365 6.476289039397909
6.128604695292929 19.19511526857626
15.68296420307744 14.38549946476402
14.6257008642445 20.36212685126767
16.8751973246364 11.76984566278654
12.79746978405207 14.6427609091567
2.62791275065487 20.13007932782636
6.181947986796119 16.36565078691553
6.707014078764587 10.93506342424379
18.6629035589375 10.95956769202027
0.4246799259056094 12.52053223142709
3.808671486312537 6.996632101499999
12.04907474367207 8.851779308782692
4.702481940312352 2.103222072919128
1.930788264823072 2.661328377060575
9.521918692194211 20.97959231756327
1.910844915500034 3.768847985331799
16.14394090356853 12.57000686339401
13.28157635423601 1.834915999768867
8.117417925915696 14.46406712803273
11.6655206740404 18.31481667070566
10.30915987178496 4.48773681302504
20.51509024371373 7.54207875678745
2.854062548718757 1.013474368784515
7.544651424333029 10.38676919419898
6.565275893831109 2.175099558948871
14.38324963824753 10.3364894495725
9.376617677228758 3.912751940330192
7.509184328001818 1.681292963684093
11.24355830015758 5.062290358331882
8.469179514788173 8.761936102128663
13.49237443452722 13.84424555696674
4.277833985858019 15.56843318267229
17.60408154413141 11.06753043990339
19.16395119272622 4.716182653451332
4.700242362423231 3.204099556819829
16.46677426716809 17.58481916825128
18.29838278583935 16.96244265553556
16.11255295426365 0.9682338755705677
18.66967079418011 5.516761377436318
5.778145325264478 10.30006850134828
1.91048408491469 4.865848385811439
21.20382143560543 0.1446040537235155
15.26117603224831 16.17578481579309
12.27747310515181 10.75710432183957
17.73825032912915 6.873290173450884
3.90981076493461 10.1706135216349
10.22727373547201 8.779419626547854
0.2437187916662832 15.28956325499119
15.11904212325648 21.36331721678432
1.636449339334711 19.60263511363931
22.34057852245815 1.669604011393885
17.62795579316942 3.839477025224833
11.89345069964578 15.5109808038862
10.48459810256884 20.54643294755256
14.1337152448528 19.38672329235008
2.853446370267036 2.103080112129118
0.6144432160360939 19.17552079522689
14.01463157706176 7.78886118434405
20.82889347937956 15.71582037321285
0.981556328111886 5.448213317010247
14.982871956641 2.862324906188687
19.53816334765707 7.005759244453593
13.12677211287836 21.16342662107272
5.780757904083576 11.38397674934986
21.31005634355665 20.58581241428587
21.4790212083081 3.133285847631933
0.07227770462657963 9.334577858116866
6.577076923726565 1.092895937188647
14.01600639150175 4.637017908456422
17.76618867504283 9.071880636997102
0.3145967279071036 18.14938959121739
14.02715171251231 12.15354579792519
3.789540463894923 21.68103816009114
4.421082786470846 16.71423334176525
1.941646233797408 7.045788780932141
2.938889685467406 9.63132680471765
1.905975087245486 1.583710064060934
11.28395245460022 2.916026571167055
2.840701371528773 4.298952432147869
20.73718559778601 3.931668793305774
4.706978019170262 0.990204630430416
12.96021302164019 11.65637537554587
6.520040508895535 13.12023028608555
14.8243870264634 11.38871628115419
6.655238743977586 9.798289953829755
6.694110978691583 18.32137231670364
12.3840892202688 13.55503088330116
9.307445667968189 17.0642078061629
11.4459379766521 21.10210714696472
10.72206598272972 15.74801951752806
10.76906078427486 18.55864836276542
2.478416304168798 13.32046529466466
9.749486995624945 12.18020868412115
9.365878646662464 6.056638640050054
18.86665369551344 1.966957141048732
18.9947359375504 18.94621814210619
17.70589510195176 10.14345443045094
7.516982352841206 7.083725116260742
19.72425426200026 18.21051530757733
18.75015272692241 20.76045393953552
17.92501395563317 18.76541670207992
21.90160876605766 18.81876018577758
15.87883084747335 11.51858638076482
3.775623863159336 4.835689916193267
14.9776745258637 7.26618222351467
13.09737121092695 7.342671984427186
18.96263364904837 12.11751588753367
13.85943373463757 11.20252016505236
16.83805017927254 6.195083145792224
4.491120787291981 19.97197575676101
19.37494310013386 17.20849959501117
15.37279153350962 17.41688137706618
4.711987255545574 22.22038334166512
15.00716556178931 8.322740604175193
2.845523356139439 3.205612151514702
17.97064082159878 11.97486814442165
17.19764846231593 12.78397498284496
13.10649059531996 6.233537091630579
1.440813747566106 12.92198732149711
12.17943497748702 6.729377753240962
12.96818720730198 19.43524514443155
17.73063977954759 20.63790299903081
3.482239886427094 18.43008948962223
9.346760310315174 8.221050529361609
1.750336221895991 13.94953311030991
7.629141477322857 20.7939680126851
13.06433128169231 0.8275732710056022
14.93681962767192 15.13801909758158
14.12205909383939 8.758002497504208
11.31961020919319 0.8121215364683474
12.22930859588191 1.371934619247755
5.732688111365315 9.203767640731833
8.46082040345904 1.199329062720184
12.40327920911062 12.50681219180139
5.699503748928339 8.115507415172429
2.903478900053338 8.592942931985405
19.78875514383314 15.41255273618223
2.3972839491336 15.91852968225679
15.53533861312494 1.895496782189356
7.498155397403754 3.83479566598353
14.04498485655261 5.689345330772648
8.556110281332735 12.26376472528027
12.25962409634444 2.391997700497418
5.674249437121964 18.08735652051199
9.348716100257912 13.12825023496387
16.18711464883595 16.56053686855128
10.35565958871632 1.304746972351945
19.36138707225913 19.9157793777807
