# Supplementary material for: Universal hidden order in amorphous cellular geometries
Source: Nat Commun. 2019 Feb 18;10:811. doi: 10.1038/s41467-019-08360-5 (PMC6379405; doi:10.1038/s41467-019-08360-5)
Supplement: Supplementary file 1 — Source Data [file 41467_2019_8360_MOESM1_ESM.zip › Configurations/2D-Final-configuration-derived-from-Stealthy-PP-1.dat]

19.15460332121467 19.19757362986604
0.5227181815267906 2.392764056395301
15.7155527527522 2.609532308006853
7.562482772285726 20.02880631131971
7.952149199647844 20.99628514810596
12.05184120149993 5.838062569675973
16.07079376785865 8.3587182235668
5.944749874129669 3.046096601952383
2.044861144847848 6.298780193183402
8.292222497203865 19.29811988720361
19.81276864651426 6.659591740678383
10.89125174441687 5.547054577248408
5.703323090454209 6.726375034346577
3.798059448781888 14.14328774514497
9.093805036560456 15.64726160845375
20.56997690678813 4.533741719000231
16.26349294881635 6.558013944343289
8.853261387904464 0.3297426227657687
8.300759193997152 4.350905274327233
17.10897240513671 15.20102397441067
3.760454935081331 2.879762266062643
3.235682332214195 11.93067641877777
11.09958029725684 8.456504881017677
5.716417975359822 7.726054645786252
18.34081082088727 1.360509034572092
0.1136214761133617 19.84167291603587
21.33593845501101 1.23977618141216
12.55828066796262 13.89486193479999
20.96321614619695 9.090983379605708
16.81051429088487 17.46223773946857
10.58892644302855 17.94979796754513
2.237176555805178 17.52208232758198
11.74000178602742 0.2303983751899483
0.07203191939451395 14.16526183927962
15.59768431280793 21.16922076518301
9.64171901786179 9.939018220583876
16.26146619954658 19.40655679189511
4.330411428001603 13.41341242823242
11.69496224058765 14.53235912038694
7.12322778310951 11.09207954133255
12.87332364881596 11.87370441545549
5.083462968681177 17.05573243081587
19.74423481317019 2.728323785745165
5.588432760339106 16.26166168631218
3.55711677865935 0.0102248276127808
4.711163264985998 20.57972975990226
11.83869038598806 21.55775127994004
16.48198235184935 10.14579655389628
9.327087308763518 8.901504485358579
2.520140970969929 22.32162943165962
11.73380626293845 20.48648963084623
18.49037457628628 5.099918703183512
4.198964321720304 3.876836154565435
1.603139759371418 2.572082894088349
18.84011271375392 3.280269922283032
16.76325555938241 2.830238613683235
18.48785844559816 11.33228321794071
22.08210373473183 16.04265216469284
21.76429372038743 12.0624945443529
2.466474234749432 12.73218205372205
4.831217410619568 2.948391440297805
16.41940724793142 13.43554550017889
12.48751753635241 6.836622906574039
14.72784229200033 21.90573337742384
7.941388849801482 14.32811088841226
16.12193043139434 0.8103012718474564
8.826667276181244 18.47300359477309
5.280069048506856 9.798257737110122
8.564733520976496 12.50763529375357
3.786253639600574 18.67787378754378
6.803810827060834 13.00038515586721
7.421018218816029 6.215495419196048
15.02454773592082 8.296331292391947
17.74707093904999 7.530107422069737
2.48156859800606 15.69813780482672
14.73779598123263 11.13089751288171
8.926237014621634 14.61841518424081
10.12552001468879 15.94403046616328
1.578724625941226 9.504345751818358
9.264361250218965 11.74301831852244
14.65010898299955 10.03012438087582
4.707349359836647 4.878495018667786
17.22809997211515 1.074520066053195
16.078936782288 18.39569384612629
20.5693999736536 21.60480135718041
0.0998031901426238 1.357891925586813
12.17532235532325 3.957925009609502
12.60864841156941 14.94882563348038
6.595999251516869 8.343332892211516
11.01521800732273 11.29615995631598
20.31920925483776 16.59355172637119
6.778946671912957 7.220264021133702
0.5440338804471435 9.57067592015294
11.60896363374846 1.281584524446418
9.600677737511177 1.039932608148808
19.32644942010252 8.724923090227957
12.00010288938361 11.57671287436169
17.32473360715084 8.489440713139521
18.03067405107571 0.3725999916533529
12.07439708987914 2.90634497673655
5.797660836635225 20.71216902303514
0.1445497083270623 11.25468558019231
0.200937980167999 6.955478432555801
9.751571321806704 13.85773809794628
13.29303476764866 4.098398395175089
15.3928348678506 1.579948655954403
5.112044096780722 12.99143190888423
20.58980635379299 3.394998267635074
7.347561981469626 4.192314719106948
7.959256392884992 7.092943612051156
14.57032156754159 20.83808788232995
0.3213048411093926 4.241223370351668
4.453810450131705 9.199189507625908
21.06893902431944 12.86521204289931
21.35082173733256 2.96747225129317
11.34626795952907 2.274075836390023
0.0733649230856035 17.09082789514892
22.10343871418762 6.0598826555215
13.20138744622961 17.01872885770099
15.0007368502465 0.5451672004449011
2.67513687814107 18.51720063619347
2.72724268842899 7.902160035891921
14.0718465900908 16.41272220244022
10.57605003130293 13.10968433888964
8.697013749499597 20.29669386791012
5.19388259646171 21.58813751742493
17.53717643732676 2.061171393292076
20.54753746882452 7.391972205271819
15.52008815228489 12.80172808926208
2.26308397215319 11.64930858857602
4.788167330377645 6.062660467613661
9.313940233786468 3.102937197705658
1.430732510427698 22.10649956453567
2.882766644710423 6.839864016962764
12.82148489626375 10.78113842255226
9.221685860162829 4.098398041726517
0.5712160559652554 20.76200336484022
1.785354948283099 13.575422616901
5.983747109951398 11.38357254008569
6.128226420877239 10.42377735977715
1.736461173402179 8.371412148323303
4.638600832714673 8.148401602684109
18.02329562222802 4.052890129213133
11.82316354708445 7.655330411253714
7.582699224027977 8.008017537038979
16.53776667478732 9.174274472041176
13.76062593861366 5.144349164553116
18.82057432707884 22.03909376985855
7.253184677054732 21.84925286790642
18.88590162307964 18.15992819002318
4.401470068544137 1.985045158892746
7.788522576982078 0.5026598633310867
18.93044018932406 4.254414832627153
13.60572503601735 2.241572657934183
22.10035997552052 13.11122278092465
14.66500633477199 2.399214728139155
19.24504688788123 16.31674668733987
6.332335524848528 15.70597848345434
12.16345941023436 8.681719213897725
3.981687482697174 16.88752417706795
1.345780363946407 4.447221341600159
8.251303280052589 16.42253630688205
17.80604048805303 3.045475377707719
13.47584462919703 14.6763298381165
8.491966288759818 17.4395955026834
14.20997618509439 15.37141616892057
21.99256232687027 9.092339346816575
3.408329153911361 13.03779936294215
13.4313395755845 19.31193711957112
8.43909796139064 6.003239227412216
22.05231672925978 0.3717130870367006
15.48898685065945 9.364010931260609
4.101152284503351 11.30395936400187
18.54062542256262 20.99517209383641
15.03196552388685 3.443858481719973
16.92828377274713 0.0847794147650489
1.14633678582828 17.32284249987524
19.63146212751379 11.58836522979662
12.25967773227251 16.61002800315059
21.30431669608692 8.153805120480964
3.979329258169819 1.004318265393663
8.202469580946099 11.42155020563725
2.782574473638458 13.84302251633626
13.49809160812118 13.61075777296759
6.872055346072728 20.84996264039366
18.1021595724547 18.92959308462563
21.82627693741325 2.159450693902544
10.17732067657087 3.768158335565502
1.728513310813683 5.406707372135842
18.10466270439536 12.30027194424382
17.40181555553415 14.05533933679316
8.599604074510973 2.394001635952578
1.405790831181701 21.06975415566871
17.34038220520675 6.674902815752635
6.232142891780838 21.71935287394918
13.52978361538413 9.788853988749473
19.46148692802495 7.632883868075047
14.79346527836726 5.33714232631946
13.58170792121432 20.42116732936025
18.61347461832732 17.10248635537343
19.10650901371262 5.935029270122059
4.25852644010458 15.0401682495583
19.57261445064712 21.28875522158439
16.89235379723614 5.720597149549773
10.3414602663173 2.7138976377445
19.66300970592606 14.49445729912305
6.581015519438224 2.200187688019934
15.20528757938745 6.37458505022992
20.96767370400439 6.372998409924807
3.145368198421556 14.89945127660765
10.87521080589975 20.96812009723198
4.193241432132746 12.36900799934418
3.737359471376561 7.540432415685322
1.010915477989098 6.381472080363405
14.33866795174948 9.060291385741582
17.29628721262661 12.93321278929024
3.51504015984383 4.675260045240651
15.57430993836417 10.52654798520352
5.290680392667563 15.25153414720841
0.9812494115199841 3.408349643890887
13.78389790967052 11.60701499145635
8.078534209923536 15.39302008214077
17.34901808968276 11.75166984922792
11.58556703524782 13.45280627054072
18.00402828309176 5.968532634428601
15.24005591418059 19.08250661927405
18.26754874104693 13.31289731842164
3.108040804828101 19.51694921603534
3.453370130846791 9.646957882838109
2.919335921792517 0.9138587191013284
2.422873965725464 20.37138129234015
14.62632992987016 12.21114131773749
13.22104817361503 8.840859667853797
10.63919350619689 19.03097050957754
4.450987297941857 17.85606552893417
15.8352753465356 5.534398552120431
4.205399490268778 10.27494874019308
17.44069447115098 10.74838344351021
2.030907050467055 3.609784330035731
9.987371142886921 10.99479846537762
8.332965564149006 8.652792287765386
16.03660553680908 16.54332640883603
22.30508401318186 8.014583340013235
21.37427089505931 16.8480522846782
13.29818518344857 18.17911461686612
2.45080494082597 4.632042423226029
1.82463179090052 0.7477376903186066
22.1680327367739 10.23859786523766
19.33545018717431 13.44700592748736
8.762830101298427 13.56671436429371
14.36445171702121 4.292268023702515
2.234917454320697 21.38642048986643
4.256102458340736 19.60978668453203
21.20317849106412 5.337052720053523
13.11902092699601 5.995788430595267
21.40140525314747 13.92554677508003
16.05298038194926 3.646562548282713
19.3505497929598 10.6086116742853
15.82636617567777 22.17664487839461
7.259720174932549 1.351690455599628
11.74873653299662 4.906708900936102
18.97034297774039 15.30137994391468
10.3511144277709 16.95241578654195
13.83923263559418 0.2896835850526658
0.8544164158912528 19.09870313208334
5.495781488274456 8.745470481220499
14.23297408792848 18.67042284391535
16.70307845614143 7.559523859349174
6.087664495844872 14.63818428383549
6.735006742149856 5.127898561533529
2.888644137665882 5.670059276483464
10.38170318003951 9.204360205438888
20.29791607858547 20.47769322016566
11.44101239845005 6.611423085390349
16.45859022773177 1.819093746066458
10.94142871919889 15.25052351466804
1.864271537225725 7.268049683465853
1.164082825339055 1.556492004591201
8.461773400993087 1.371343822074077
7.781345051523178 13.28154387763747
9.532161857415479 17.63119088861041
17.65136823288424 16.91694769488927
16.44546159715652 4.69435781774864
22.07666822686704 4.996666818759812
4.944508598658604 18.75581231220498
13.38100653491958 1.252254275926402
14.35444792736511 1.356181558682955
15.42597220154332 13.85841856141124
20.25991375105308 1.048986626013847
15.62288234264974 7.391688338038219
14.58569275670635 7.240339362587381
11.60217453947036 19.4697628795362
1.09622850703106 14.40255416305071
20.09370640803465 9.648716535312612
9.470481807091947 19.5077232746859
10.73860649496953 14.17055048883874
5.053208967413291 11.86961761062255
21.00084459254046 18.71909143746736
11.53032259541578 18.39143828054152
12.49820576464352 9.718376686955184
9.635574083290741 5.92405910209184
5.757362060668596 4.723872558561963
22.039656750421 20.79008607617738
5.486212850352947 2.089375411754451
13.1394469821349 15.86088553621847
21.17471605161727 10.02083003689192
5.009906466856506 14.20439638972819
1.562190696232307 18.33105698590837
2.012576153021236 19.32396137013968
9.559895476973439 12.80425668955131
17.9985985955013 14.96888780095511
18.506376209136 8.074392692411548
8.951396980213119 10.69391077049959
1.922968267910415 10.68088435986174
17.05899600257223 3.857628918081735
13.53667713163319 7.030265887762935
17.7425224698506 21.7246345669265
6.942808756586791 14.01224820401876
8.866666054218207 7.822438973153002
16.11256657788231 15.5169743542593
16.45128534822527 12.31144002791319
19.03232971166923 12.41818161670687
1.194085413050398 11.49984120452597
7.935393021013098 10.37575327054223
14.41656540008603 14.27628673212645
5.36859520547955 19.72521814675617
21.33262236047568 19.77988404705098
21.04141222636074 15.79718721843623
15.82629548310391 17.46744764037529
20.00354416021291 15.54862943285893
20.63410965419704 2.124603806201386
5.642404080935288 17.88181612915666
19.93628781833722 18.4362525441959
18.63632255106439 2.320817694570884
3.594639300426391 20.45559049396503
0.6667664024233487 5.370440709720949
3.806363177001299 6.498077915937568
20.04673909396742 12.63422858978067
11.19121996373343 3.392839646962038
19.58862769098731 4.951760085801324
20.70263994039664 14.74060450150048
12.47342029068389 12.81436011905761
6.462331054274287 19.86226207169291
9.503617279496227 2.020561841591769
21.15215408007774 20.80704225595867
7.22031726067531 16.17426493025265
18.30751835808386 19.95411334201077
7.080382842542682 3.163417271041902
7.657515356807519 2.285727507115975
5.658165244536953 0.2427339583378995
7.150908406049434 19.04260095985629
7.77111457946259 5.21695452734072
12.98628626412222 3.081013518626587
17.84764346749552 17.90750581766956
20.69887963100453 11.80322025915438
14.97314737980413 16.94671934105427
17.48034243496619 4.921607764605017
12.51029388318947 1.944560945483642
11.16953172683043 16.29231246964904
9.783588395050712 7.182536441304118
3.335082258648056 17.70271332800623
17.49243929787454 20.69853742525871
10.61478159637111 19.99003160370212
18.61781706979566 14.23812510680295
0.9185174644548826 10.47785484519729
2.901533344141937 16.70444759669409
1.822522550271739 16.5113665132931
6.720837898815355 0.3763412428400051
12.47609601202968 18.84215400668202
20.24042128417753 8.419313639743088
16.99185571633805 16.22106604307588
14.5198473394118 13.2421341911193
6.344345981370945 16.95518573142068
0.7670847361160812 16.28406607914701
21.65875940134098 21.76919448459703
3.153932239726857 21.35859101958839
3.922203288891069 5.534889362897921
8.953975316268945 5.13198251226858
0.7509331929625662 8.646266125630095
5.647664546124546 5.632179139844611
10.68347564280768 0.6624163809664776
12.8150327881175 22.14039790650058
16.45563890299664 11.19464739162685
20.38384277883273 10.74279807744484
15.40952192550456 4.489455476336316
4.602557496901766 0.1178467712716329
4.585219026507701 16.05619000959866
17.43391875958506 9.657142083309489
19.76729822979853 3.838119617473618
22.28967912916134 3.260233285803293
11.96172514141032 15.6394186929465
6.137985036246793 1.235796586697079
17.27640230323126 19.65588336034995
13.94153541156847 8.05897851893692
8.951819305547504 6.775525791228303
12.37280515194378 17.71770276561349
1.483600134547979 12.50680490297097
10.97775119762611 4.398719646996997
21.72365483296841 17.89300744996052
15.41877556372573 20.12918390941883
11.41333632387771 17.29911628639028
6.319984668185512 9.349445024352754
3.121355941980065 10.81416636595154
7.041998306764688 10.05428702984193
1.441661054841165 15.46656012374759
0.952827271983672 7.589242763765879
10.86755531830202 22.02263758607677
0.7462572039044588 0.5184379374472895
6.716499758961273 18.00940236138698
14.16577645651238 6.190340596627743
10.45683750286885 6.445628806169519
2.672294354635306 2.737110760577777
8.233829830891391 21.95416885790036
21.52705606277399 4.085688812892132
15.57489298021717 11.70258982129212
18.12141682927334 16.00770306397821
19.87947451547007 0.008754174246583349
7.453398765012121 9.152062427265431
10.01783093944336 4.897073372950646
6.051558160176296 18.87184582617202
15.26186898947876 14.89759225820713
15.02933081025824 18.05055951589208
5.250930941993174 3.88045882500911
2.11404930962631 14.65028723954826
19.49406571161438 1.721631536690911
9.794501596574559 0.004764317222277834
2.521853247894999 9.95475578441712
9.932421341478943 14.90987665052155
15.10754732119478 15.93907826630307
18.24694037636604 9.068914750108521
3.552684084367914 15.87435617191165
20.67334866867719 17.65745066863267
0.7706217323645209 13.33916649772838
0.4446162150624537 12.29442369983223
2.587689743320427 8.952052301591266
16.45037314686772 20.43116128845114
21.73807610284367 14.98399366044293
13.71181038801876 21.53604322872888
19.09024454658367 9.654659355310892
20.21495127350477 5.676255027084537
5.089785043159097 10.8226653667946
12.72899479086384 21.03254700932127
20.22866499185613 19.47138078494676
6.503095373322188 6.155541947544445
8.183972699507223 3.348292227765652
3.333091971832394 1.891943441015242
20.96268941570297 0.2381165844201804
6.37951588447384 3.985059262838396
10.71078614837323 10.23947791248727
16.33499376636087 14.47128779790357
10.51708786866322 1.654599646089412
19.63131798070346 17.38251678790899
12.73885766235032 4.969661662506403
11.4455340043989 9.477643301260077
19.324597259005 20.22117457404152
20.37070205927782 13.686876764311
14.11157709951412 17.53811760467991
21.60219407034833 7.138181160778393
12.59248942119554 0.7870177929853265
7.611009064436327 12.22492796264725
22.066073161897 18.91020075049987
3.095453440265744 3.723019562007163
7.114170058665604 15.05058889804836
5.925810580054985 13.61074661246271
0.4445753183596245 18.11896921744313
5.049326553149083 1.114227625047929
6.72868139168803 11.98017854530793
16.66641423820702 21.44602908532937
14.00745750197292 3.26536294627596
13.8328551073542 10.66760255500518
9.034946251493249 21.4148804409631
4.158524188229975 21.46379110568703
9.793479140874386 18.5900802418387
14.41146025416025 19.75556234588162
18.61801299689568 6.903861422517698
5.905649049616525 12.48551149731424
4.734705205266786 7.123112694233151
10.79640060334373 7.4587369236891
0.3837665061982158 21.80401843071449
1.30914348686225 20.04357195329638
9.728219648989247 20.5129776632782
9.291765047130545 16.65225399059847
13.59305316281344 12.63806980855279
21.44123544724423 11.0452786478485
17.06435175996084 18.59136126170944
18.31389823402767 10.25591152635285
3.598812461119372 8.57623552404843
7.431471645348616 17.20662718010064
2.249136335469593 1.738215154937529
19.14060885447087 0.7157939155665887
8.555583000086285 9.640895107691216
11.76947566590789 10.51639856643616
12.60476592618133 19.93650383203815
12.86913241303051 7.850359866285672
10.32401517860539 12.06115935077095
10.02628897488162 21.43714981331238
11.40217946513209 12.3938911173912
0.4104791587950042 15.22638001363155
7.791822970493237 18.24986231608327
10.00394066939502 8.17649801759223
