# Supplementary material for: Universal hidden order in amorphous cellular geometries
Source: Nat Commun. 2019 Feb 18;10:811. doi: 10.1038/s41467-019-08360-5 (PMC6379405; doi:10.1038/s41467-019-08360-5)
Supplement: Supplementary file 1 — Source Data [file 41467_2019_8360_MOESM1_ESM.zip › Configurations/2D-Final-configuration-derived-from-Stealthy-PP-2.dat]

13.89352776690561 3.191315025048402
16.1170321399241 19.16304318012801
17.95316474803566 7.525553383347389
6.142253797639313 15.64406292243012
17.10157616243188 10.69542437138439
1.960071385812287 3.101701211778135
16.95973657106649 20.87454559410318
9.334012130828087 19.00424997429812
8.014523790490944 14.80736311824378
4.496539373495295 14.92428416930365
21.41296767893329 4.715596993067455
11.86342003297053 4.897511839321379
21.86722852646695 17.55733980138
16.34193043341443 9.870958863891474
14.91440331021094 2.690998340266766
21.32293044099154 20.63959730076707
0.5848976167527865 17.24436617027714
12.40561478157531 6.799735344674067
19.07573777822567 16.54076194950949
17.39511756986796 15.40886012742166
14.36590166020849 16.89904577834403
3.464409175719501 15.02716141031462
14.16989172780834 22.29868038070884
1.575660162000426 9.516466824128869
19.70239980106713 0.323925071506255
14.40982325858439 6.473587668052624
10.95309293178513 8.338646844036493
0.1320715177468534 15.09540728672313
18.6128308576864 15.42070633884156
21.4799700528972 10.99045971493965
16.22016873755544 16.995580861919
5.130219563397728 15.88855970435619
21.98438963826928 13.97265514340339
0.1555012392421434 22.23634620917298
11.56958655303358 16.21723430270602
13.59215038974104 14.22101086636887
5.021440103376742 20.60402461251173
6.507763187693765 6.384863081994783
0.9587191473677426 5.723120109153345
11.91063326177879 5.911932611062528
21.06569093566551 9.912188665247704
16.16544274711897 18.07778077048444
0.9963304113660275 0.5216807396297585
2.814657636179934 6.720085711868206
1.681288582387923 12.56302495598246
20.09801759537363 9.847217862765506
12.39180429870703 17.87342672888195
2.345979441274265 15.11866579704933
3.813755250019522 3.094311696656184
2.33287032736617 21.59856532863138
19.66109921855894 1.410595541600709
21.49757457054376 1.464508704084091
1.978670745820974 1.057677169601811
17.94104025647062 19.2938344435885
17.61490103722673 5.669439808845229
15.8374465484204 3.278157947385191
8.757722114346013 20.6088814016017
3.715629040660771 7.128194286469768
10.5906439605434 3.542564698173015
10.72468801439834 21.13332277495209
19.31748151036943 12.65762373216951
4.842244813740993 16.85836781611003
7.637260888808994 3.801241608861067
6.806033881838144 4.573861172383898
15.58633808136353 9.013072683265367
6.465087134302907 12.3029741108939
0.1510992245136921 13.06761831292796
20.59482371826596 8.767874561251102
0.9792467212926639 6.766621152460971
16.58013396214666 6.000135602689256
19.23167574120187 14.52792945222724
9.598931751461521 9.91012612367423
6.735793791136633 0.5764407010128764
2.02221000385549 18.81450457157102
18.35989643312678 9.380944138316478
1.883086018499915 16.03950277985959
6.707597186080963 19.88448053462407
16.95683366195706 7.795563138352051
8.209774911338483 5.826058500171442
7.53510723972413 6.618830670174896
2.634094068645584 11.29672430828903
15.5032962565146 13.18027132602266
3.849959774876481 6.189359986286524
17.24529959915415 12.59226084482848
3.021416197212132 15.9669860300031
17.82815154263356 0.2274108577651905
9.771698021184095 4.284723640697981
13.38061872775441 17.38790859000244
3.749928073713417 9.700463137810528
14.96559915405522 10.91685984913292
8.9664275072639 5.055769980463265
13.41730810070177 6.530134420970384
19.416650906428 10.8420541729397
1.781808592516384 19.89579688562721
5.941621166519369 5.315926864930139
5.783857655815673 4.227230739930288
16.8597478052524 1.777750633229704
6.169446227524467 8.266463517767001
2.882484460180167 5.696450449621941
1.901151739111606 6.260029851289436
18.73185401863368 13.56569807750699
17.80771016419548 1.310597352585489
17.73271097814746 3.486171745642297
2.92995127397507 2.518377702455178
11.11804383771062 22.24722309033243
0.9692389921456319 4.680386554460343
0.133205361810553 11.13157731822162
11.52104020216309 20.44329001984658
0.01615675363072973 4.166663754836909
6.244561922085208 11.13324507598852
20.76185717298507 15.6328717181363
11.61055254848172 8.990760178763004
6.623331098508795 3.517386149523745
4.651535634032218 19.65160446730247
15.53877434437808 6.317545185406075
0.9851732646251404 3.633887007584704
1.13483748612465 13.32382429449018
21.65587666775563 18.57488028493635
14.06205184414367 7.437297800465804
10.91309552287933 1.706295518475007
20.89557757552919 13.8025500572749
2.86979048880385 14.21167084487145
7.856771929594426 15.91476954217778
20.55084845964242 21.15505830412486
13.09825294862075 10.40682291607945
8.140641032810858 13.71705736916742
12.5479330778794 15.74083130322202
6.239665567922693 14.47535390122124
12.40760924286538 19.97040686272022
9.624662095308432 7.143053663098669
5.635395755057814 3.162153469227177
10.30966116054359 10.51104657526134
1.807502568128808 11.66377242329201
10.18243041634554 2.497918520382754
4.783984377901381 5.751533932872321
20.56749248626621 7.500034074314861
10.49582685179017 17.79383330657337
11.35664540389685 6.736487561874014
19.49260189149192 9.014684049418511
5.170187172227214 10.91838328823391
18.7164640185901 1.915387423083067
3.075638533595419 18.67266399718721
18.27469329328486 12.56895053398718
1.176101167353075 21.8233858484296
14.78396423883153 5.628565477585609
8.304359047992801 11.54443047933855
16.06908820455047 20.25647649787218
10.44806912254422 0.6749546248057517
5.865164898172758 10.10721942529193
19.89495694380346 11.79567291310669
12.15478556294569 2.940321682954907
10.85675710485635 13.38536853136338
7.215539648318542 11.27988708350986
2.72152383801861 12.34496053579452
9.084552851926277 21.67318322133294
11.72601283798009 14.04124625285783
18.87682750430684 18.77884861672504
8.393352014246997 18.56033836516922
16.03035900086707 21.34875039866004
8.555550662671447 17.56972700851961
18.17369390610902 14.50739045290777
18.08918003000885 16.18663273596484
4.679001911070682 2.582241042895692
9.824811050570391 14.96960871085071
19.53421666224018 4.721694992867802
8.846442351108188 15.44058951274385
0.8209930739757749 10.22974653342935
5.883537499128164 16.70974128033205
15.35299393712469 16.3973943012056
15.13259445291868 20.73483444089811
6.536871522461541 9.283957204127992
19.81557828312425 13.65688681792316
9.121526345828354 2.239308904873613
17.65024107981778 8.600256292377363
5.724860186218377 19.66520509865842
17.16176160727096 16.53157522221539
18.58286004766419 5.249637218015756
16.29026673395952 7.023688578853198
14.2684316214553 19.03339976688078
4.870640181895358 1.308842076598937
4.592653542116543 11.88566085627893
13.7150336577459 8.420040960513678
0.3767921589356459 9.332711332933265
1.011731871407469 1.552437737413696
12.36518690452477 18.92157474544462
3.858405238270089 4.158815679613323
13.53111184033363 15.26784399648247
4.535452328418754 17.79478172342755
7.172377653627567 14.14539274719833
7.443350562700225 19.15721863282565
1.038626165852455 7.761335485321614
19.83662668168866 18.32217814014927
7.595349209402309 9.516517786279232
10.66997481868933 7.401730890228412
12.8185783737283 5.677391301757901
10.99775061657794 5.602065483841264
21.44370833455739 6.884894690695681
5.413404165387185 12.8119075193901
10.38735290887571 18.92083719989181
1.924344122366399 5.203943063528123
12.86251424594174 11.45746698703178
15.53306894358366 14.23709346997234
9.821837556589969 1.467761235811816
21.55939450665215 0.3482577789569586
11.40511277018591 19.40168304813731
10.59096604912596 16.69598285783958
10.545294187468 20.03309497303438
8.055651937505331 21.35605982338296
18.75385852337756 22.1101241408049
8.46815342604263 19.59546325631772
6.887500175006832 16.37988049929026
5.54138158775655 6.291458569320213
13.33239363506438 18.44535255833432
21.42693904260555 5.784996908388702
11.65397574463419 15.13372574473082
18.09516523559364 17.16394348881927
19.66333088914579 20.53268408243892
2.881685882790905 0.3077797876465698
20.66689718791999 18.92396866714789
17.77143573038459 2.397722228546759
15.17977526208038 19.63958970955259
12.68183247239014 13.60404285468974
10.93574804283456 12.25488501492696
17.40870310351195 9.703172434393696
20.45478040358228 5.275604108317623
2.887210931298005 4.658181861447642
14.99587949182086 1.628411474073124
17.00436634738591 19.77746786695139
12.33741168223475 9.693930961198541
21.44945593641381 8.011095565490066
0.7193847864791401 12.15677119720945
10.68859935801146 15.60442038909365
12.83126490390142 4.640944549281395
4.770358411606295 3.683823962685771
4.729552721994225 0.2157564247653125
3.739138989642576 12.4194746483524
21.77944107303068 15.79191085890205
22.01123644210111 12.04203514062902
2.734094088221314 20.57874326847138
17.11902182559602 17.60334560985225
12.47057443946542 21.05587473475424
14.10119099964325 1.037947034082518
21.39881093901222 14.79053201241603
3.614684777349022 19.64387462978408
18.21749600761469 10.58415609249239
15.21560665953447 18.55701265214671
16.77013396075929 3.911400499619044
17.84880814871916 21.49669643839619
21.08869541634262 16.74936216533082
14.299904167183 17.96615182290752
3.858211767805107 5.166906267202716
1.3162461704349 18.02523915208739
11.48045228285418 17.29596185822511
4.401818594777916 21.48557687290818
3.323595767861948 13.29222260466881
5.099780921621244 8.033032219284461
17.05969162618334 18.68459825569946
14.49138494865277 9.188642890396544
5.807296394029241 7.265220533614946
15.9916417839199 10.87562025723534
16.52018350651996 13.64621733498682
20.29770153491098 14.66482467643405
20.39727916394884 12.79218362597276
2.669770128951608 16.89104978530406
13.45225547241863 16.32788697600853
5.476460444870872 2.12283065681309
14.19277605102357 21.21848071626846
4.883443057182228 4.746988525502715
20.52298564291435 3.085316877187446
18.76381603309998 21.0157061458795
13.24400284648317 21.71740096352889
17.37566786309033 6.7112303083946
9.598073392303363 17.09940499132965
8.981724272528831 14.34102217129594
14.52674788567972 14.78139459079426
20.60972284536675 0.8886831941221733
21.46684531460554 19.60473999631315
1.735694045474595 14.2403623750917
11.48381917543791 0.8413501453139905
5.484031667711152 9.068923613600891
8.776825097013898 1.175199133047911
13.38536040388589 9.393399651807613
14.82545554127512 3.710029169558354
2.352604626936879 17.82988438947939
9.160061572655703 10.88157854425483
7.068529416471037 1.648248044328153
7.02924415352951 21.04269436037412
19.97563411208582 17.29189173228104
15.09881583771719 21.8219520557352
15.26402177463002 17.48023966980976
14.57195822731875 13.75346615477669
15.7785793500231 4.298970408732312
11.09939885294859 11.16433667277983
7.22232565751024 8.479439319894631
0.03786054037432011 3.106917787388038
11.78756444770759 12.94702126564575
1.581589910529553 20.88565833583309
9.321617134946157 8.947122839986708
15.41744507108399 15.33428082501939
19.4863903288297 5.829388995543704
11.39275914844187 18.36788519965097
13.81749375087066 4.266910558576911
0.01232050816025447 6.282801268300277
12.88441318556606 3.647160474155313
2.606492516319588 9.525574283133913
17.20706705394223 14.39302627224048
6.039905343442338 20.76471798699788
9.498661705879593 18.09836644189709
10.07701462871184 11.55781091126194
11.90554162341249 11.85352290845411
1.003430447126291 2.590722564263748
0.06740635266823404 0.9736217711826005
0.07859116403572038 19.34414519790163
7.460748351461153 12.17097996708688
10.0094080625831 5.305523673250007
7.453384838636657 18.10143193667541
9.776695997858676 20.8949158726334
12.61805546297104 14.67198674681243
7.680177153750531 17.0283572438491
4.460478922005756 13.08507858467616
12.26442139609822 22.2545576039582
0.02459044671782121 7.336152492325239
19.65840763606362 6.853613876037134
13.79053304176248 5.388346986981908
20.52508705723264 20.01523669690037
6.377875592687508 21.8832415194795
19.66730011011065 21.63136126441284
5.178733527920708 13.90982608166684
7.753481129015362 0.8702290354947504
20.67152298073711 22.16157091464824
7.396972875684994 22.13892278792563
1.220909994828755 15.16137166095329
22.18031238473543 16.61016381180088
4.133733419840622 18.71073675060642
9.279685583729174 6.089402130058157
2.93283255712609 1.437473089907368
15.91008399954832 8.026403523756837
7.105459336042062 5.569642520864662
19.07923747596174 9.971782058170115
0.09867124936412686 8.345147380301963
15.16692453329511 7.257132630168676
8.701495161844781 16.5209981702888
8.579170327069482 6.868243554689855
21.43981369212865 3.638527004178417
1.572142456841896 16.98249417455556
1.957267070281778 7.374342178866844
18.67590169577339 8.368760598118106
13.25151092061537 0.4102082478602199
10.84030971402214 4.550346139255185
4.724791547071716 6.963884198753683
3.895746997949357 1.962312383375858
6.923240555911954 10.29005927411984
20.95847666260591 11.90367498878233
6.852239610400609 7.436849795414194
16.66010864474223 11.66711457277736
5.24654936650856 18.71487671240259
5.424755818267959 14.91337110823264
4.429082749662114 8.914959700354739
18.01350174404378 18.20771857298283
11.84912339572461 7.775292308095269
9.117096421048402 13.23421051376097
15.99058091562722 0.07963034966165256
19.63013328992253 15.51710744946784
0.4038464093991 21.19440324730853
9.183201611393565 12.06809794478876
8.272178121032178 8.725270835124658
16.36584865068697 14.84497505290045
1.964196497850042 10.48237751246183
3.773191689475655 16.84943335966311
13.85740709190324 11.10343771261847
5.393076629603201 21.6685660175406
8.928377026404828 7.914098818528091
4.817780570170635 9.899865461989039
21.46923627152 2.555881077966229
11.22092693449596 2.736446934014013
11.73160794949037 3.865173180587016
18.80475313784119 19.90155151369707
7.893199797019677 7.671197091640452
14.4376165256927 15.84021154894855
12.02422297403011 1.897421014681315
19.73469660053846 8.019792881080676
7.397638864604346 2.743872352110106
14.18019226506685 10.14659494964605
3.898721231335712 20.57145133518521
16.89418712101226 0.6976685199311318
2.680074054065718 19.59411289140957
3.569180505416854 11.4835031415551
9.562993661736428 19.89403551928374
16.35130140339569 15.89208545254498
3.786328174348397 22.29857419727773
9.431185183620661 0.3906868190406703
13.65465391894221 13.17844544690468
8.415250250419598 3.020720368497151
1.094808772173916 11.143529161595
10.78268728788065 14.50502069076064
19.61835043966454 2.508642588036901
21.46151543804453 12.9356440296736
4.108626695630645 15.91203499721003
12.73586383800486 12.54466511827145
14.2508596543658 20.11313122085997
13.04210957221512 2.53595335569214
19.57905609734102 3.611353986862195
1.132122470362662 8.671392703719844
3.099053418407915 10.45078210556024
11.26009300768938 10.02338811314993
12.46719701787501 16.80989527345291
8.69720465988275 4.043962751838387
17.88553713955018 20.39522670133574
10.32254483054653 6.368237196034515
9.482978292531463 3.277467256263102
8.292472441966707 12.66617865231819
13.32908544252378 19.5033188081784
4.023482045407518 14.05148682981124
18.48789824066745 6.391430023706109
18.9877018022839 17.66815709754452
13.34018413932432 20.58305316411998
10.1054165031832 21.96742488156898
2.274121840129161 13.35475458476725
18.67740166681373 3.014220898648272
2.143050874105532 8.494613335074302
3.861021121859379 0.9302435865571964
15.89802883128994 2.230510474472847
20.48534217989199 4.18155796148415
15.74934250080687 5.297955606959728
17.7327931334597 11.58784733271431
8.626134925201331 9.785430772510914
18.88986806576203 7.365726644190732
16.92369987017527 21.97048033375879
12.60439162254574 8.605704790067049
1.917292845524004 0.102007954248818
14.81687001850873 8.223479670894923
2.933269968268978 7.796476157954172
13.14879105815178 1.537544046719918
0.00644444473421897 5.221068479013309
3.301513563036838 21.47041353904048
6.403270139779114 18.6824564235711
1.976309395501668 2.067888515495064
12.99586242727629 7.614285430779212
15.56371585718406 11.94031426070517
22.1993339647014 20.40499008146939
7.052759286503579 15.23285565013877
0.805188137914456 20.16456411261913
14.63724511085332 12.71708489417537
6.232133335094677 13.43339064999786
15.04961045664077 0.5523174407307266
20.55981884579787 1.988930804125419
5.685844297589436 0.3945593401993364
14.59071450927438 11.77928305336439
22.09080241387591 10.12485914711957
0.6379633078169195 14.19348882973911
12.40378201072801 0.9219835684303208
21.66100955561244 9.071483972747792
16.64599877952231 8.85609691005414
15.27592228771182 9.975092789763506
1.932868693604053 4.15289107802762
0.7292102680330445 16.1052767401639
8.412453658284422 0.08592193951603161
3.295265951353012 8.747601113615385
8.086027018192492 1.952444372761798
18.63938550645859 4.122125230703513
15.95067653793554 1.161092825328567
8.01309665655042 10.56079402733971
14.76226520755779 4.698666798856314
13.6696735999842 12.15421619509454
9.93696037577692 13.86400574255863
5.573958571285407 11.85115100860829
12.06566366551434 10.74401729483671
6.422474041760865 2.443168663772245
21.67156215956951 21.58459987933734
1.050690202766714 19.09008661597814
3.447974216778121 17.76512556952204
7.238570204357534 13.12652054904378
9.963006913771608 8.201686063290571
16.29311707358459 12.63534023458743
4.174018326170855 10.73122699664142
20.51976329467014 6.345385545853762
9.710024959633298 16.05079546570429
7.706504390073722 20.27302789443523
11.64295961433531 21.46174449355943
6.640595280784182 17.50330980195724
19.71136827734402 19.4038018806419
7.892712602134552 4.81423087235399
10.45232310114216 9.286049181156057
0.05670396825054007 2.043450339091318
16.81573335346085 2.85038067159387
17.66746238839621 13.49911210301356
18.78397894319198 11.6284486098099
4.068323562012396 7.984506541982711
14.03592606796063 2.119383625486279
5.630846373773896 17.76136814002682
18.7518804637659 0.8252353210658011
20.46682553373153 10.86972688639843
17.69660704841626 4.574651369535442
0.3060655556192273 18.28738496966453
2.892108793949313 3.609484119529073
16.73270360687821 4.957895942015159
6.038769634864517 1.350551723561505
20.11743089883492 16.37275062424184
10.01797840873616 12.71557741751853
20.84740099870918 17.83913651352673
