# Supplementary material for: Universal hidden order in amorphous cellular geometries
Source: Nat Commun. 2019 Feb 18;10:811. doi: 10.1038/s41467-019-08360-5 (PMC6379405; doi:10.1038/s41467-019-08360-5)
Supplement: Supplementary file 1 — Source Data [file 41467_2019_8360_MOESM1_ESM.zip › Configurations/2D-Final-configuration-derived-from-Stealthy-PP-3.dat]

8.662901209954272 11.42516300283555
6.887578656028289 18.24580646896408
1.076231291473122 1.37906597958654
4.734027965112087 10.56644368952439
15.01774119773468 7.327046806626226
9.492560835685429 0.006141688841256285
20.47486111246744 8.992900898128447
13.01469085997386 6.989568089398033
21.9941482335959 4.285348323892358
18.81827314476841 8.142093161969571
19.98321322324214 11.80041489866062
0.8386484613619813 7.925536838636255
9.199587848240935 2.877145362183886
4.839257535414469 1.982166326909235
6.747665051232907 22.09001789220367
16.47613549728479 0.6802335782473916
14.08297485968929 5.317436455643646
13.04405909219518 5.328727784803074
9.409898680473411 19.5462569578483
1.437501233559762 10.66117721124668
13.31293153933019 0.5936559286735635
14.37604611743208 0.5782626235576657
16.40996545403562 21.18411812713343
2.856035987075096 17.97740256626787
15.54736743885891 8.195696600361833
1.97140020510714 9.714987189572629
5.690683867983661 6.697093775610285
7.54146335292027 13.39853256276636
21.03737305603175 9.889189154551108
7.202751354744917 17.22989673946983
11.24399002350641 7.938176686947282
5.455106148655077 2.838163688868153
3.068383402215632 9.669546236055837
3.942519161282936 17.91284985596316
22.20551635056977 13.51547222227653
5.69990074817671 22.32475619524688
7.734662682309602 6.918482276111765
15.94875630301156 18.05374078624708
12.04739984339608 13.63939200899745
13.22698356958953 7.947491088292374
2.092364099643649 15.22276810851852
0.4927074414614339 0.4696000522837521
11.18146578002908 18.4795182316623
4.646507999471186 0.1280318075600647
7.768149148971928 4.185011006826465
21.22931410013163 21.99303396033049
9.647118550981876 6.745021185863923
17.18942874806794 5.387797216780761
15.66335412134079 14.56980459991046
12.2384879570017 0.6238776939700068
14.94090003247229 1.55425972721664
19.20645446492975 17.4737246573142
12.01232890661046 17.92763838536115
7.202358987694741 6.062336723164041
16.52564084976942 18.91020989357354
5.64454992113147 4.763295953018661
19.83945428789745 4.38329001142105
16.64362139766785 4.444367798374361
18.35592662265707 19.39746913885939
11.08901095479088 17.37874768375494
21.694416964426 14.47183184796478
8.732105541016683 6.816925476571753
5.333035064971894 19.5716298720655
8.033635615704167 10.55302522885211
12.65726250583405 20.15770859738319
17.53358388895102 12.83803164893591
11.30487743204874 8.915394778383961
9.483756883140865 4.724282710908
21.0068151365029 8.042047208574457
17.72504719268123 8.173688179246978
17.78173985723177 10.05721802355485
11.38974792333855 4.565060901494138
19.60645093976176 21.16091662003577
18.90309773637726 11.84945219042489
13.93802677375719 12.54632768003176
12.02921274948374 12.55334496521363
10.22275661446401 17.91871204772443
3.639640231457717 10.57961348595342
22.06004565166214 6.138902947884744
0.3724771302087614 12.55979287853253
8.156747401838947 3.145844188277359
17.7221528010357 6.323462109707597
3.47747117933157 4.971511453288042
4.052986577028017 21.58891638766003
7.504349023852947 15.13357154094379
7.987242845959737 1.303900556869423
2.38790773232187 5.050561089534541
5.325077160809717 15.04811305156742
20.83990194152114 2.476533028461223
18.46086077577812 12.83727533455666
17.66253837135255 18.59633567348756
0.7910249763422956 6.078420854547145
6.675232419296854 4.535061989661455
17.63130106143787 2.562523901774256
5.237468148721392 9.632898150793393
12.9768819547472 14.17410474207869
12.23971899251494 9.455508581010315
14.36392745178926 19.20122959064027
10.10662187379012 0.8456603229076782
18.26584451926753 7.233084880044892
8.499255639276129 4.965376574031914
11.97162790933369 15.79095871810302
18.1256229174692 1.63255838827198
0.4275321357614563 14.39880538297304
12.14900230036682 21.14628305415784
19.01718007912157 15.62360944905384
10.71848820064276 1.699624706076863
3.503858800109442 18.85087317201768
9.075495826933592 17.48957802032798
20.92039555167421 18.24333767837248
15.91122435533072 22.06819279985444
12.95508484106086 3.426895820549604
13.24433134297606 21.0708009024073
1.927544786402535 19.8792617106719
13.93229031892383 14.70118429101347
2.036539214024044 13.38135858145785
14.5636982946832 6.310052210422404
18.62841930719454 0.7074888168479458
22.16607488575039 11.67209104736043
2.126326992666935 1.303680778383008
1.934657545920514 7.865055029843541
13.04600933787224 17.42210605608601
0.607317966051288 2.355647177329613
21.57055470496212 8.936589987676493
13.81825849487951 20.16070736274361
2.871641057242778 4.081455740414218
11.29474121606591 5.728576990229155
10.99784036935443 21.16050782985743
15.34509615771877 17.20231154694578
14.56417311899748 4.390016933476965
3.032581601724897 21.67715485114204
4.630997991762694 18.76386111575975
12.26110873849104 8.426644859567663
7.778806212454913 21.8183064160311
4.235762215698889 15.09404142431972
15.83564720906673 12.54225475354249
10.89941312567018 3.531858454960857
0.6998147488622884 18.1012618941927
8.215544377936821 14.42765023942791
1.516464804956405 14.33122221179073
12.83273045657722 1.551727115121707
17.26207961987027 19.53498435399932
16.99817661082547 17.84313119890474
16.67587895597509 14.20757974920804
5.828751228728282 10.57071022708618
13.24112225234727 8.918154764751794
4.149485274755008 19.68935700309455
2.48205410294897 20.76964605835194
1.884582312969733 6.01261489332653
14.77973706406116 14.15523329338614
8.241936880164918 5.932853967107182
16.80421304532739 12.08239556470207
6.803174547203574 8.72284408490521
2.402033460033844 18.92295695461845
3.783758656016654 2.11370075746553
0.9415033002292199 13.44492270522499
8.426756047592923 0.249717339890686
3.55082609430404 6.836836939322658
21.36250710059878 17.27731476684032
17.94934256026966 15.79782444018108
19.3259785880056 5.333852557191434
19.64880739201946 16.49037936775629
20.40521003432533 5.291615937488397
7.265834932438969 7.813085021388766
1.405239674927688 8.81922552022839
14.08626756130042 10.45925338296871
6.317321057852579 9.64466096101089
7.904308428981135 8.725452943712185
0.8566301314749748 19.95926420015655
10.20404273315851 12.51716357501046
13.00340276078144 12.03398318393367
1.469862098098415 12.4953000002445
22.13406561241568 9.829167754935169
12.1660174509118 7.419155694053067
8.498180549408724 9.63059170919286
3.173323920533989 1.219754209792967
0.3370712257512696 10.71957741499628
12.03864893922666 16.87795310827109
4.076870892203056 5.861134778960706
20.4441457459566 7.144803645519266
15.42124844881484 0.6248345652556839
17.07901130611332 11.01727887973292
13.99762128469353 3.434044474926441
21.80479132008928 0.5402398184303093
6.275052857719837 5.660966642791546
3.677718784454223 12.40718901524025
17.7421072351392 13.86136643655695
17.54861144923026 0.7109610838876743
14.3576236841737 21.05122117783487
17.05455896693366 1.626136575402373
10.15342209497694 14.73812706505895
18.27776145804023 10.93805003083154
21.20356377707191 15.43035153568183
4.669759695596554 8.680115063356698
16.0540798117106 20.00706616487232
1.150196088947461 17.14290358126769
4.80154943390755 14.18164022053965
5.370787868175798 13.32483578741072
8.201476793397115 16.81223310700059
7.534944655579064 11.48312851502646
20.65108627835292 21.0873845421435
18.70036934612033 2.552165154401898
5.175818028463715 7.703345735588818
8.571561303554915 18.73252206201857
21.81801683731224 16.31508421089985
13.74596336943059 16.67616272003156
16.11015924717783 7.28500688455629
11.62764412670699 22.07284831372328
9.146826388031434 12.26802649563626
3.134427526133946 13.32855742715327
3.026529673695131 7.805359362365423
21.41613573694029 3.382401466135692
11.28373748546652 10.00349301317834
11.89434244485617 3.51784551991919
3.69316224156832 14.2123874447177
15.59463989375811 6.358132745360465
21.48807273096124 5.241263644159448
2.539031749231218 10.61249627915119
9.209884717586869 20.5484463593156
12.96989129901663 13.08785696311824
3.52017402820792 20.67330332059153
15.51629470009893 2.522385744265155
1.319879236911914 18.99369472925186
1.791868478978326 4.157376204407703
12.79938818392086 18.44205350145728
15.00716215781338 10.99910713362518
5.741870163716625 15.90322296632189
17.34121346007381 14.96059039171136
8.317709032375374 15.69251990671164
19.85059378208364 18.33246510669754
19.9124025029226 8.094467863810149
1.667973754765353 2.285509827155917
21.07176302327585 11.73816919213967
20.34387582553226 3.432074887591549
9.816350785656775 3.659000280435586
12.95350739840919 15.2342691481924
5.175502678486797 5.770577290621018
19.19921856768102 1.61345598818912
13.79475619826404 18.30255999479122
8.840427808664071 21.56925438816951
7.582831328763871 18.97568538298133
4.219171837686528 1.118356411486049
10.32327157240047 20.25409672772084
14.84243140467527 13.0743392139308
2.267214297720644 3.186605510079016
16.88402978768616 16.0139714623106
1.433720938739667 20.85739607490419
19.69512841985928 0.665202493377747
4.793875625938588 12.40537390780005
13.51899402706461 6.19879967822926
0.9594892550615458 21.84475648068496
6.49902257955732 2.624931963264895
3.108507949566321 11.51054784963937
21.6969576871087 21.01314877609496
15.73395340289064 13.58683609160552
4.337896960122902 16.95255496633467
6.496655306750281 15.27676773488447
13.08215125155948 11.00527184934743
11.0499380292683 11.99685391074327
4.565436501981013 4.879019702051619
4.631803115949622 6.766694123139819
3.164045073150538 15.15821060553664
15.97980945488242 11.47432937357183
20.73461340851634 16.39311029622372
9.65350473906758 1.865933185260903
19.77144696630589 2.522819392978807
11.36064252426757 6.810298855155769
14.01113902523887 7.215574712894037
12.47973866590817 4.357629892995305
16.08644553299645 3.48658384018842
19.353716324826 7.193221731748237
12.08957115139054 19.19434344574645
16.56924121029045 2.551932524818875
20.05809472747059 20.18619201840917
16.97229900375751 22.14368022931559
9.406646604887611 7.730372093924833
9.160512407714746 15.20031969507539
5.749321675139055 18.56359732626551
4.401744632621941 2.994850497020574
6.347114215083476 20.23105969771885
1.299404433253865 5.120611267897559
11.77924470086644 1.597715628905946
5.064357746922929 21.51336777420535
10.18264684629839 8.476048162421934
10.26748336892162 13.68175665608554
5.44947836432152 20.55015006665241
4.742958412522159 15.98503314037404
20.10975926545165 15.51620112547222
19.49022576815985 14.64217189275069
12.32072184110775 6.260438944493502
10.44549816096634 4.405371613848129
7.35843053866033 19.99080887775784
7.5397341188465 2.368483739911814
18.28668574861531 9.091303871831951
3.335882287258173 3.102545716834663
17.13945644296704 3.499565409801369
15.47534283683573 19.11600515689623
2.570502227489724 12.44134471400895
21.98946433270579 18.16873061336848
10.47341749726443 9.434678449090187
1.537561388301045 0.3944906704531037
8.352362076055599 7.80178383561609
20.50017426490312 10.84335503739633
11.58378661001646 20.29038234272232
0.7123687859245341 4.224708306515286
4.523562287944452 20.58195654108565
19.94404813774193 9.945935106749252
18.8775377462895 13.7682312636445
5.898392170295549 12.40674657380523
3.590813884473841 8.716057494027607
17.98233528055866 20.34854472398682
1.015321424288286 15.28751762962976
6.065136408381253 3.691920676564062
16.79459599390136 10.00578112435177
15.10454861627882 5.373733378061015
12.88398076261808 16.27657130215395
5.318943461446406 11.48876895230864
3.285145831285208 17.02520026391001
18.56777348854852 16.63459105345918
18.77106905350084 18.44477308096516
6.10253244087781 21.31446645353992
13.42221026583156 2.479684393456959
6.427466277199169 11.49575022888743
6.940413443837504 1.566281686489829
16.60524659899249 8.251512998361296
9.021263593147784 8.66836530960542
19.42644316184577 19.29951232297994
1.60822508808998 16.18362175928656
16.04778485170264 9.255938038061856
16.95596519623302 20.414468640514
14.11215251593201 9.403168181182014
19.99698841497463 13.67731796047348
2.726658490625543 2.207221440152957
12.10279953207117 5.26918582268287
13.89313778533892 1.530646371219115
0.2701161602778086 7.032861111951005
12.15233171296669 10.51380000444568
21.10516117521455 20.10937737630403
0.07694860349738358 17.20657914033246
9.531720958453237 9.533405194061741
4.215376594311431 11.49297471162001
5.272587067057939 0.9697139846597884
11.06349646298095 11.01803398659477
8.13277388613113 20.78321995783035
9.248120962736124 14.1797049389837
0.3072839905894995 8.877657651551294
6.444449573209543 16.52684528385338
21.53655776054893 7.091148613922216
4.158439661152267 9.636872475319672
2.220675590443653 17.08375198954633
13.26425448867184 19.30168624089883
19.88395198719086 6.2429385570807
6.660549464952167 6.847969346187838
6.497156030804548 19.25348148393121
11.12397858973156 13.08977609260921
21.59872591165989 10.78197613569116
18.38898726643096 14.74742758616987
21.905208501037 2.419605863600174
14.90215982392574 18.24780785550045
5.388048326290744 16.84512292245897
2.602958702444971 14.26815488822507
7.338442549730654 16.13139216850767
2.57759842956312 0.313839737035339
0.8721387242825821 9.76966206393806
14.29260577959539 17.42566739758376
7.428509179918541 5.16082439584593
17.70075186578521 4.43772129075289
2.670573560908979 16.12252949524448
12.73250673804382 22.03548354873461
15.97602247124757 10.46257073123062
1.999969102247135 21.76387117198307
5.956462256563155 14.26810272743241
10.55589929328438 22.18112292472074
7.37722567119912 0.5137600840874131
5.729283527337603 8.693346956876123
21.32688741824001 1.512986106458644
12.36683928606996 2.525119775401586
9.429859070720749 18.45168349094682
15.99266313451396 1.595715824530391
11.17032201133977 0.7029674219466168
4.109324611856529 7.749436073834906
13.81274149916891 21.99417146595511
5.0256937908188 17.80045158939852
11.05744001190739 15.27312950968289
0.2125167524688161 5.184025816507783
19.27151965312527 3.469837595321805
8.518709604688226 13.35697903137561
11.33152911482462 2.571903781354735
19.01595433658476 20.26546075811961
10.08758176315776 15.80780710360419
6.327879946291469 0.764554633863992
17.83679352554387 11.85045425168612
14.00908345256176 11.50779430064891
20.26604034285416 1.569946839623355
6.203125589348428 7.758903614512269
9.160983580937001 16.3529907760988
15.08686341809673 9.9557318318229
18.85667069713509 9.996096204181256
15.04224737849255 3.456033509548174
14.88595013348286 21.98637327072253
18.0617466005361 22.1694667396561
18.76642669937654 4.417526969841973
14.2906605203788 8.258467558174733
5.891761246813424 1.798660737161847
0.9033350828168 11.60820186036785
20.9706007700059 6.19392763346024
0.2494743634077328 19.06394590470833
1.365388250796711 6.970758516655121
1.197430940929542 3.259017689483517
10.06381579221948 16.90121261421183
7.100954913091639 3.444626080384225
18.25209869074932 5.368484584022004
20.75255018339365 0.6063357168096966
17.4831893150774 16.83304957856499
11.13412123978809 14.20439058756661
11.0917102796175 19.51024028105843
15.43260877107734 21.0105942184715
10.4497979584701 6.308104499478549
5.021122598670788 3.8755980929241
20.59477175824863 14.55216077851425
9.924715741579281 11.45775661608396
19.12730346620123 22.12570677594827
14.93852929010172 20.08773778406953
19.39781933897177 10.89849024925861
14.94453375805724 12.02157992338503
7.093718081947668 21.02450916519929
10.27107827721217 2.689902125926684
14.46886906326105 2.492492848387442
4.243558982543025 13.29880771186493
13.14703291757455 9.97014808458667
2.004207943520083 11.55193802209237
16.13606353987439 5.397601361683833
16.68362145543362 13.20546921702136
16.65829339572911 6.339996817162025
3.717196723469986 16.05733745613689
3.612252059831842 0.2259488517112112
21.63865477361049 12.63041269540015
10.42758540221906 7.403685559911231
9.325948856808278 5.776430376386322
6.926709202323026 10.57129251793388
0.1268566312268842 3.324091451398773
16.38757632591323 16.99161287903482
8.589232880382264 2.091592063743762
17.20093087441628 9.095173616096035
8.083863487427308 12.39730600606819
17.50391445345294 21.28293437227589
7.005240876889848 12.42585038795471
10.26501420537705 19.04208012631388
15.02537176066689 8.978764238978387
10.21155625640362 10.43273481645359
14.732610056807 16.36644071160504
15.59995483594558 4.428114060074877
19.4831739926346 12.77667298126614
7.406549356163321 9.645159950242428
8.806749737799645 3.926612216742464
13.8878799954095 13.61115441909979
12.03152845564705 14.72691989978314
8.010916863931721 17.89873524979368
0.02288654306579184 1.448701809296272
2.501146106082544 8.764393459948961
15.7426042387727 16.12944631858359
7.027471001834214 14.27042717995166
18.56092048570105 21.2322578610064
20.91602379193844 4.338825276786144
13.90921632042983 15.69246943065657
3.950068122527086 3.991057190380614
20.55125691626787 12.7042473812548
2.460000389033361 6.905263686498629
18.80119842884534 6.28450825688604
2.979904876138762 5.940722680730731
20.18063816429016 22.06227059412885
17.17434472322747 7.282944958931713
13.51829027019927 4.376951676992919
11.03550874526686 16.34543038317785
21.10467777356862 13.59272834282107
22.10257428435795 7.985130920030607
18.20240303351316 3.492673178707637
0.5360354191958135 16.24667240981421
9.167139841149044 10.55225107346105
16.26537362467074 15.25277777470597
21.54675867877787 19.13585541935331
6.127711372655415 17.56109258583816
14.95669292183209 15.30488381790861
9.0447835186324 1.050444603397518
0.3841919440174302 20.93739045818073
22.29276750676082 15.35568801803271
9.925158127167414 21.31695162202019
8.390124509122911 19.76902264428113
1.774878347933283 18.03785739808803
3.018750193977251 19.79013652548235
22.27577344984133 21.9206299318142
18.11452586544898 17.63110296604994
20.28557654936906 17.36116800806475
20.48715289959056 19.21324780148162
19.38088990573459 9.043694146211458
10.35365391311506 5.339314614580463
6.457606159886304 13.33472916532121
22.15759071054984 20.0346113134066
9.4544068055756 13.18367896328658
12.05001327663856 11.51708431593934
