# Supplementary material for: Universal hidden order in amorphous cellular geometries
Source: Nat Commun. 2019 Feb 18;10:811. doi: 10.1038/s41467-019-08360-5 (PMC6379405; doi:10.1038/s41467-019-08360-5)
Supplement: Supplementary file 1 — Source Data [file 41467_2019_8360_MOESM1_ESM.zip › Configurations/2D-Final-configuration-derived-from-Stealthy-PP-4.dat]

13.79070287287649 14.00063717483344
21.90965790697018 8.868453905298162
11.01957564630685 16.86109402909321
4.245422471108673 17.9718341231148
6.265434973205738 6.762151650432982
10.13887050809866 1.419998446013435
17.29251982914488 0.4741333702670589
6.030383975949252 8.959872580082326
17.56916547781768 19.19699110583354
17.39498422611293 3.326965649223534
3.892696841351366 3.619945249130482
17.97523069433881 9.492383647445493
10.0704716934156 20.49288504212497
18.04273563853383 20.08605530775435
16.75227911929123 11.09245809569358
19.0148200392578 16.96925563768589
4.589472825580948 14.70602891529128
15.46276089231775 3.220055628277989
3.526598574821795 7.066589559221833
7.012874156373413 2.561679166009
18.22942402180603 4.933431884786107
5.354560257455416 16.36657378462224
2.849129257664662 3.842813918724902
14.23063419116018 20.68428959410637
13.63266958483188 21.60540250788602
19.02915514088735 20.25272609094684
18.78414833537161 18.00539313633864
8.756598892609457 8.718454920482703
14.51230985945539 2.900343215958428
7.745405359505701 10.26385010507614
0.3016793438446124 18.39880644570895
7.238918398977642 20.57862899887761
20.92941721861705 17.25814946498833
22.22201188613855 0.5970710915863111
10.58478078340333 9.012297009389295
1.65398035167447 6.853830022546354
16.45691600065018 5.991451739110182
2.122415348225412 10.69210144502747
7.106442682680937 7.422320233288399
16.60914095011334 13.31231411061087
17.88849207515117 21.95502572501084
0.6133589813939671 4.205243643288117
6.618055542442296 13.82231605043874
5.140155243039143 18.47244959969754
1.32897750819435 4.9874963243397
7.527401439464615 14.4203095400474
2.240464204918834 18.70785820788096
3.288642433364916 18.39476880559996
20.11767119490673 3.894968396839568
18.48027214187463 15.30737316071833
6.789765665411355 3.606247563848456
11.23012374805737 14.99803081687108
0.02103467231043298 12.5934429524564
12.59944420405 19.70145685877476
10.51839577770804 15.84923902429153
8.840491991918777 18.84463785588931
9.680678884426731 12.54259088984056
15.68809122557013 13.85343578526121
3.10772552166647 10.26173968964137
5.197747588220773 2.205367911707953
14.74243495892692 13.40505631619995
16.9611426317371 9.981615868748412
10.75724333329779 7.997321824034045
21.27405806594046 22.19360450154037
4.89158824196179 21.85340230589485
11.62187397460764 15.98683646234289
5.551807598098284 5.023165215390513
1.026302556759244 6.061332865853572
16.61449347595633 14.46396541585702
18.25911745415311 2.60890493711724
2.905054996491389 12.38730193244661
9.987661839297298 16.77653753087644
9.422646781769492 15.6885842305866
16.56227573600529 15.58146005075447
10.34921563769558 5.21950827666828
5.929074417716323 10.04526532249545
4.691341290620871 4.342183893400495
6.764498315648628 11.75575865486162
21.09480034834892 16.1979424576583
20.81153666747986 9.295595819069586
0.05620630799272876 21.9720972415673
2.345667255184332 8.553757143763873
22.08507981781296 15.78018207329434
20.56930834831025 11.34951023331549
0.3024158280769706 5.220477690562149
8.145990090631859 18.02844370739478
20.69930782567099 21.23285540882065
21.31834876877462 0.8816908614992668
22.20101976295075 14.7085365953785
13.09780663307687 10.26012739377846
5.476574399543091 15.31059970528924
14.69193903184081 14.43308417726516
8.409580307406282 15.05151092043082
4.537383612756068 5.403729612205248
21.73097966479412 21.16990510604384
1.908242797744768 0.181881613443191
19.55979078235506 11.77030126797337
18.200717430721 6.108028032409298
15.14352591978957 0.2517622725513733
19.91832918720357 4.983041135309797
4.35380951711165 7.680954312313747
21.93906872632539 16.856919931534
20.56976779842855 19.30946263235354
1.358192090499033 18.0289651329512
11.67563194223554 12.14581380015395
0.5119232863498213 8.329801339269379
21.14467088363475 3.611810644461427
21.64587890758771 5.607017207097383
18.2826030547348 3.779055645127524
6.808124521813401 10.69391703161959
13.18338835827826 17.0192119109027
12.8364206468163 2.225405422791773
6.982581551138208 8.515571738340327
2.497512767672924 16.62935411072045
1.985431374541988 5.772845454477105
12.31104589142745 9.489392249190381
15.15441101887652 9.636893773664294
2.497457516661961 7.513475960086964
4.502048208127539 6.580135195304654
14.35208083793684 4.912870837285997
11.94089944907812 6.635794328893772
7.833795113580269 3.241392041447942
10.21682682315092 0.395809254181091
16.04111622371314 2.155094661039324
2.808306785816294 13.44483291238947
2.393121558908695 17.6849349043657
2.0130546079173 11.75094111193809
15.4712482211638 7.534299510309578
12.42846067758638 4.492507265602875
13.71379193855236 19.75331081877415
3.289040676661833 21.2531634921708
20.90929159167521 7.500585427126862
3.004089260006092 11.3279291615452
14.77724049678489 5.837541265695172
16.41925052436196 7.118051382121293
9.231315551908139 17.75191084101749
1.913979193140783 12.8069708213876
12.91784284410223 6.310076065963793
2.930797276638182 22.31737378902944
7.818931865682716 9.16760843086981
9.115222740438687 6.621902847628217
6.077340379010773 20.18375122389999
21.91710508546605 4.481633186081092
20.67774159030302 5.573405499882223
21.16967531258254 20.18170173276419
11.49066171982075 19.64603855138633
18.16517359753842 7.272871525772081
6.492438826038764 14.85741359340103
3.893444214589359 11.96490453504501
15.93753950400488 19.77467244424069
8.717482497187211 12.99702848213053
14.69348875183821 21.64674957102498
7.162110773779532 17.50785593232136
8.410414824685265 0.1630755839562386
18.48141593161876 21.1107067506548
14.62276036763771 11.52382520433062
16.45863468638982 2.991065413657043
13.86776642631254 6.016005748497495
20.46913316664235 12.39153951717099
2.645196313324029 0.9897198864779271
19.39977526608517 13.86375713545092
3.593830089947012 15.14378167726924
8.278490227033277 5.963947511322528
4.160877884973993 2.555469008297799
0.1101253858488335 6.233436486520184
13.72610089510838 12.96543195104813
11.99380610062658 0.1440408451499416
7.724857213257962 12.37911324985421
17.35235861284576 4.377623673599589
6.11385209732962 17.97718028689656
0.5980686728448483 16.39019890113819
16.63175684382133 12.1782102627312
14.73858739573121 16.339933590526
11.86789228425396 1.817060685045782
8.316855778009826 20.68978515362928
21.385254526821 13.01381811747687
19.57912099058739 21.19631553452768
9.312776798634275 20.99235392380418
9.718748475976502 3.520331396851238
10.39297168983337 19.58452305429493
7.010683206066238 18.48345211585935
19.46385743739711 12.82272809488761
9.523233806200896 10.44566369610343
8.55037395514886 13.97081563540049
13.24838814152684 5.20883203776436
21.71471260225518 9.885142164325552
12.04143465609346 18.76079140219036
15.31028750552109 20.72043690378272
8.693086787938954 11.95633755422638
1.207216855651427 19.02502524898603
5.2264184489608 17.41724630929445
4.698205250468888 13.64914110253265
21.58531844555097 10.92474676646743
21.0489944338552 8.3790218828979
21.76628501517499 17.94383197873382
0.4564616428562541 17.41516188439393
2.666913801483608 20.46433569392281
12.08008779221454 20.58920469830419
5.742294364741444 3.975553729039204
19.68395752538951 18.562060958858
1.493042269362176 17.01573659239661
15.69289852666962 11.57338049891596
4.809137153847667 20.21413487144149
7.627072579079419 4.272355781729891
4.79254251241274 12.59725635794882
0.8721316251080747 0.3945844787151577
16.8278233566093 21.82323711720099
5.412127988591278 6.090604237693247
11.21151791920543 0.9991597508167822
10.55394236232242 4.185435235281969
13.67829060707336 7.097290237692632
18.10699624444396 8.391101150653476
8.547691188776623 21.61545640783699
3.122648096505257 2.819310681001868
6.148234089567672 7.863941155918964
6.435818956372882 0.805906817751797
7.467192730451456 0.4448179224685069
6.132211988560034 19.04564243065875
3.673494571067449 0.7569003243039596
0.5777766426996345 1.429696135585565
0.2029871905075235 19.3272419584442
7.271802284937039 16.47878061684632
16.14729162086872 9.314535976760723
12.42998460298042 1.073808993191279
6.585172030142269 4.645584974338584
17.41985681449076 20.94032566565761
8.099697583560779 7.011096559323979
17.96322119819519 17.23538956569062
14.5278202703243 1.173034431469201
1.715633233331016 14.92058862856174
4.209901571697742 8.758911163637682
19.06394727289792 7.881245913736732
1.305038199693396 2.232690083466395
3.986884163704794 10.9015597042517
2.233774585442054 9.623282891981635
20.11450074278131 22.12117790992055
17.54655134782872 12.77816168370558
3.711581426504358 5.979682758220574
15.61037159969677 1.192744173140452
4.709349309958712 0.4719048583891503
9.060738774230989 16.69766907728808
11.02384505308049 20.57361372826925
11.71794945626166 13.16099902707913
20.34490471319318 14.47343814279819
13.62768713777951 11.96629586171412
17.64348802447301 11.68117183513411
20.83678748517628 6.515342243416369
9.939843562782979 7.293030917388836
18.66731708315185 11.17529489215987
9.91032861314944 2.482937602541584
8.144401349952943 19.79616302429059
5.596703614952296 14.26003254130586
12.11873264374355 16.91703560636871
4.875866917617905 11.54064948941963
6.710480739705997 12.78899189282405
8.641465583131486 10.90874302410644
19.39804798870309 14.89134743432945
12.30401921439844 15.17325755837649
18.20591439838259 16.21183527521858
15.97822250435305 17.91203895263677
21.99064844528 7.796035015623689
5.457110417891608 21.06228593740295
16.35405771709904 20.82348918181394
1.969265610567109 19.73418475790203
14.48917493675163 7.879630558936261
6.881045236690172 9.610719173618833
16.43957239996556 4.922244190486478
8.877642268600823 2.864805175893349
10.91069962026463 2.099655857299802
3.633594538777811 4.699944304097942
8.470597533362239 4.927802445169073
16.22637874874134 0.3357324480963942
1.250237141271486 10.05867505166104
15.95080052842968 10.42876784747678
16.93422931875182 19.94076648359362
19.86606444598767 6.177799002684662
0.5781973952649689 7.191882587288974
2.392657844418549 4.726815326667289
20.14408421687044 20.33137063338618
11.17153891764436 5.904390779765041
5.24145870885635 19.44354674699471
6.211987422788078 1.867771658626644
3.356321242664432 8.128657862201255
13.58328672365112 15.1170082716177
13.45808900309626 4.174697803845347
12.76479606154248 13.45303609792449
16.29964548394945 8.218943303265869
11.49716950755737 17.80451646265357
14.93960548444171 10.64867276586675
3.918118813091736 22.09406970205955
2.357648404713673 2.016727375096399
6.432392177992993 21.24353917205854
17.79311507854671 10.59549489012161
0.1218225320157597 11.54244848076041
7.260068557318566 6.355421647516662
21.22321421188634 15.12682593545276
1.017858270772985 12.17177709524119
3.397457598531507 1.786283039859892
8.659623656622077 9.816536629258872
5.464947736306384 1.108166029673998
4.434511672880799 1.504173749200419
14.63170948941403 15.38703634717614
11.38826975219668 4.863654747367213
4.937356579103921 3.277092858916485
9.755002651112493 8.326542304885459
10.75957245265426 3.145761609540164
16.69264683585574 1.328183118584423
12.66324835437727 11.39812619407133
5.975979763397193 2.924773566004215
1.172736100302475 21.75577507453823
13.43648664456665 1.180008281322071
17.24979714951152 7.766105720282842
16.61172034543545 18.77866813282805
3.80011970621954 13.02236012575149
17.50514180221414 15.14519707893426
9.512911244232008 4.553398390286072
3.049744087611865 19.41912830259363
7.2293425480223 1.508135401647346
13.91338319328399 2.07163554413004
13.04567181490633 0.1690412802304844
0.2405893620834653 10.48997941008643
11.5378726379761 8.805348415220553
3.380179666650811 17.30194386443601
7.822842763283077 18.94086941559459
14.12492427336229 9.960625430600649
17.25293953701178 16.3760400218736
4.088901007407345 9.83156779726189
8.673475252384426 3.896534443874156
19.94883777959347 7.296191061932546
19.39959984253922 0.6636222364620267
15.65010899234518 14.92918672414159
17.78152036714908 1.48911093211499
0.9224903813906861 13.22557876568002
14.29960866951344 18.87796820688155
1.696977544854554 3.983250973002898
21.92526936766285 1.68148553376988
13.54370245493886 3.098211789293622
21.47620410985777 11.96866894815121
17.50320072873174 13.92325023114026
19.03477246660492 6.745109127988208
12.76622821094105 16.01982424810288
16.32666026078582 16.76812558632904
13.1450284319223 20.65146959243158
0.9628637121987083 3.221631651289567
3.700677515376324 14.08018247822699
7.936927407263146 8.074364337777856
12.52349784871873 8.450099511859726
11.87177983620169 14.16506432725958
3.738199219585907 20.17889726281947
1.611531907627344 1.209045648619461
5.739771033540559 22.29385874124816
10.54733373208613 10.87880642025089
16.96532049041959 17.60004590790527
9.242822137141163 19.83407793679699
14.23247238819321 17.15495270929809
19.05753184174298 5.560097272554725
14.45744260471448 3.864838411827084
19.32072527725071 2.430214110612633
12.60267127757189 17.88981671161751
4.473023942766557 15.77328427322719
6.715108564547237 22.17391749604505
7.433672324331686 5.307704726248157
9.825883867044487 18.72709095028611
0.3940629267559773 9.435966643662855
9.311064779658363 5.585536785928793
10.36098846510328 21.52014046754207
8.047791203593505 2.210035489712245
20.08871592761796 16.59492907917328
19.27213092307089 15.96096742562806
9.45734333398635 22.07811279096945
20.68424647193033 10.31092559317909
21.77328363786397 6.821408753198055
12.20249673538745 5.550897284309958
15.75722413654415 21.71776520334568
15.69051069506641 12.72041832523096
0.231431758978 2.464920314613415
20.93407625661434 4.627740057162158
22.14526595246836 20.18395586810885
4.298744217829792 21.06903806253194
4.96297697436984 10.47456382294011
19.12146489794022 4.406966633794624
2.698380351791714 6.490687008253377
17.74118124655014 18.2729569520548
0.8268252493303421 14.28218584195682
7.013507821014469 19.60538306016986
0.9056268031460729 20.04094297873496
8.246406071566101 1.190346208257714
14.08029230097839 0.2258381707959394
5.065632013224428 9.399047990147796
0.7202916629632384 15.34015098329978
12.56281770623777 21.56889574348838
4.172825934902668 19.13867497588983
17.31867707747239 6.628606498541652
21.31358074718358 14.0622618603884
12.88232072063918 14.41900860100123
19.88270538894623 1.637176970574029
14.32183367457937 8.920453462178005
14.7052864397467 12.4193396410133
18.98929324911715 22.06349307123951
2.602733065603726 15.56614296670835
18.98879454067193 8.977917783951055
21.59867146311721 19.06913010766833
17.35300520471314 5.490677384452145
19.87797754270279 17.59713466721969
11.4966917553953 11.16570278836382
2.707985649411082 14.50411105451975
19.67995910363939 10.7005196667249
13.15477537568423 18.83823914962483
2.066829021835948 3.030676444345864
17.19177754359024 2.285464054492782
14.83754971640894 19.77262790967818
8.163071770737279 17.08010999835607
9.250288913362843 0.7883428935531008
5.850315560329861 11.11778598459907
18.46133824313629 13.30489943671964
6.410797872737402 5.693242715562752
12.71187549366566 7.390043675381452
9.728323348426908 13.6364491271142
14.63851636235844 6.84889436624268
7.644272746021217 13.38728340770555
11.58978241823262 3.828366368812377
12.67402583041893 12.45925746758219
18.41278832058414 14.34755568576969
13.50794500643442 8.160209402913219
19.81826698783584 9.599279902852842
11.80054708479048 2.793229526515868
15.59256069035089 6.463210778511123
14.8515009226675 18.00583676025977
15.04432491295563 2.100563756659334
10.35703219883107 17.77158643962177
20.00160531724122 8.444781264124655
5.703144146575705 13.21684652219666
18.61459548243941 19.08924586455161
8.29569176623084 16.02922501390876
15.35921774351206 17.09482574953
15.46275239569034 18.86146624159787
10.93903898353718 18.69072076529773
10.8186622629924 13.94089557835389
5.31873319056137 7.215933263569115
13.76905091583339 10.96400772977853
20.84601883405241 1.827549848822731
20.39072961679472 13.43245218420644
1.591714565466796 20.76290431530241
10.21817598884254 14.80333413778947
22.29452480955604 13.64617580047519
19.56685250285015 19.48897483075738
19.22698224644323 3.351733022081761
15.37867184675685 4.334744849193255
2.257123995599225 21.51799792043505
11.32101317104929 9.950389418432136
10.94907177495615 6.956455643237129
20.32793834713919 2.803479424327817
15.53929037914962 5.328841512633258
8.929480143574265 7.666054607473733
11.73495284410843 7.71622862900078
4.351370041541733 16.85498942418016
12.16850631822856 10.50037526639749
3.483204424421444 16.2159304709707
3.219225228575927 9.191625052755963
1.607390892404488 15.97471171136649
6.365607888358388 15.90280341171752
11.51173253759429 21.47626022421843
7.379926446339574 15.4511139945972
18.34637802107877 0.5724741430167611
1.81723045085037 13.86333351169625
9.563655612332704 9.347765902707611
9.632625003797576 11.47984555619241
10.14229248847941 6.254583332233465
10.36009280362549 9.941487462114557
10.68424563381461 12.92593515012259
15.32264934009901 8.591494654770797
1.366385075212169 8.977231031058915
11.02860946918571 22.32104996836611
0.4687418685919555 20.99203700228458
7.718820289361104 11.33836615195253
2.960856077803065 5.465534819378731
16.36566822678063 3.931737504258937
21.47932148944869 2.651489418044776
18.8175659175873 10.08907551644063
15.63073853662295 15.97498068606251
17.13177028082663 8.875062455430516
9.096077548074119 1.826318296965528
13.77475402843955 16.13276059254901
1.466155036842959 7.887813208465154
13.7038143272103 17.99244384047962
9.307465369420857 14.61066496519507
20.75478204509535 18.29841531891899
18.78477114604166 1.571267660539404
18.54651070083419 12.24427810607756
1.124712638634807 11.11703020989172
5.781889850556046 12.17263476073378
12.60803080307451 3.413173236374664
10.62677866502982 11.91242138659094
7.559038646403152 21.62222340915476
6.251613454516291 16.94477957448816
22.22003045630977 3.451834517809992
20.25046957239964 15.53953807522571
13.3192747327473 9.214164369222354
20.42107820239491 0.7165754880725927
5.188266132005866 8.314972298054437
