# Supplementary material for: Universal hidden order in amorphous cellular geometries
Source: Nat Commun. 2019 Feb 18;10:811. doi: 10.1038/s41467-019-08360-5 (PMC6379405; doi:10.1038/s41467-019-08360-5)
Supplement: Supplementary file 1 — Source Data [file 41467_2019_8360_MOESM1_ESM.zip › Configurations/2D-Final-configuration-derived-from-Stealthy-PP-5.dat]

14.53327410066775 2.284395398229551
17.5423082689169 16.84147177573907
2.577869772557416 9.796606031642298
21.91107599103854 15.01430783549141
20.49491009195149 16.93461089747967
7.522620939741981 20.84766353388898
17.99552769632833 22.1035080795116
11.43738217285216 6.283659843880529
21.14582701065973 13.25466430883975
20.77502252713803 0.01564816974885061
8.273940625073417 12.05863092104625
7.012853453742638 8.002603953899737
20.27823291661231 8.532472771150934
20.7991310845849 5.465681574628645
1.256769022099302 15.22561998131437
13.00163809020018 9.06800584982332
4.933930692142837 20.17974959884252
8.842149060602578 1.086461987426613
13.53381579368476 12.94985927121639
17.4656744669364 8.665003088097205
14.18589199719905 11.02925543590472
12.66333546186365 15.64459944854507
12.5473956243959 0.4422291942622418
20.1431658710242 9.61380036727429
22.02780058266204 13.87991859067878
2.639265912490906 4.977593155494979
3.071726613363731 10.74310702722233
11.69097570386695 0.09904095784929781
6.916239913177709 9.810326585092692
18.31917338986628 15.14109927282414
15.8768201710553 3.535197827269014
21.65752491192583 0.5224295675683909
19.92068365418907 0.639188945735493
14.73759452631248 17.66001548740194
5.423203428357554 12.56874034460897
20.66162450064267 7.58632351525613
18.95713895335059 0.174259452588645
10.45346396598104 3.557965956789605
8.646436446078862 7.103178406020315
14.62651130988523 16.6044060363222
19.51581708209003 13.23444548608807
0.01831250000742942 18.99510865982695
15.58736787766222 2.597597656843166
7.820399987895026 1.37473787486106
7.904086138489401 15.63051937686754
18.06596149581397 0.809439279090881
1.65679697834661 11.8777580811647
6.074799792899119 14.28625748800436
17.31628448359751 9.689594746597706
0.5803525451941077 7.55482153016335
16.70258152383745 8.083758693954135
15.74780556704066 18.08473185201876
9.949705093854483 19.34927230006627
21.09624906382567 14.32786914209326
9.646823514971834 10.96637405598657
2.334288148712118 20.66212584325214
11.96521594182854 19.64882354905373
1.999491131248875 19.74251206868087
20.54086029992795 18.01822908411407
0.05694767446073114 5.548336249800574
1.705477072397665 18.84317832162905
0.9561533143413404 17.3195536964347
11.91101007530641 9.080598318794326
19.9717248546975 1.744334793565151
9.696986777733422 9.097178233565486
17.17344144399355 11.74576698321736
16.52704867003789 16.43613829557507
14.79638282899505 3.293427988220064
13.51934498478449 15.05697459918361
5.602939656344362 18.50888732117884
1.446097857935229 14.10044660267046
12.48771381918152 6.252239163667078
5.695968444043555 2.999380883479555
20.78099089200573 6.589980036051156
17.82775841113412 2.75145348575109
4.075845099318768 10.8687536020458
3.980138750151003 19.8294344099065
14.5900328605484 8.041313697852331
6.107327210688443 0.950845576833263
19.21944095993222 10.04373069039331
9.067062839848964 13.88196647072984
3.195211445741618 8.863836587527672
14.96616450780801 19.7505345372062
10.41878796100015 6.351262995320953
15.79454514816756 6.277921391821705
12.59744782790643 2.591535449862935
11.87001243437268 5.304835171016717
15.29448938300161 13.88857423183814
2.119613517958515 15.86606518672689
3.815353966164892 7.945995593399546
17.29168147898173 10.76030858661807
15.2949652818258 10.70155198405401
14.39802482883248 13.39064338728102
13.41856205409768 11.81283652215135
4.522550564787636 1.504087947783806
6.119767607435096 4.956725756626287
11.31440529808852 9.999500299743067
17.58725013721811 5.599024851381678
15.17283807588762 21.85886617098773
4.698151276566612 19.08157212521135
10.86255970183458 15.82741511351023
21.00849045466032 15.34228890784775
13.7511424546005 17.21724395781496
17.53060449422551 7.469564349725719
12.48197012374994 8.128902257171836
14.02489030933116 3.973089033752974
13.44370523922865 0.8502630810038487
21.68969789622657 4.927910928823513
7.399865685566822 3.464659611943267
8.970845560868696 16.07423257864526
8.053691420700677 9.933392882082476
0.04404758394450794 16.7645643859372
11.69574570911015 15.12622659888968
22.09719183225908 12.77067550625577
1.569520425021749 1.944675795935244
17.95997020156578 3.774952472390584
6.479699421862203 16.98697127464641
0.2555045487198546 6.571170039160464
10.35178168779168 13.76336261290984
3.906810517548366 16.17688006964749
14.32383008964731 12.22291738042696
18.8991728138792 3.273629701404309
13.28949029126747 22.09254067761477
4.617528971417838 18.00168019151202
7.914831590517585 5.212842343030779
19.42869717481447 16.57125770394796
9.758120372082779 14.53333204496498
9.310276493703133 18.38180751137275
15.96061113567265 20.17397544394442
11.29241436044945 11.87068417325126
0.9998789639431468 22.28148036058976
6.930137497043248 5.687582754761561
21.75442765946517 3.904512710959951
0.4738716716737031 1.854889348564285
13.52194184334878 1.938578147516619
11.10205109669872 21.71650769388916
9.828526566483514 0.7814671682543608
14.1025349374281 7.094169480529226
5.555215897962754 17.46290341044589
13.96959854086873 19.32449373769447
12.56613409720145 1.535621163731079
7.426141809919034 12.81965776736229
10.7428431628235 10.95115554384989
18.74696805744274 19.32863807948431
7.372123013531613 16.48986571218058
2.338361816224248 1.118793902358012
21.98156818944242 2.707506462615862
19.56970385094337 17.60734802751427
10.0625313051316 22.0507851908973
8.937828832773944 19.56309825857464
0.8513832816854944 18.3620151712232
16.12818042737521 13.28982562223208
16.40964432080934 10.19463320289606
20.77307642970974 4.374611221720692
20.26935156240972 12.6579254842995
11.83667786977408 10.87461098739704
12.81389621418534 3.545026584689534
1.091147068169698 8.566570023668401
8.378430260175014 18.83808477294463
14.27312637951767 0.1509889653688063
14.16373374996031 5.136434125722542
21.47094292439112 18.47859847021408
10.79538779159036 12.87898348194697
3.021114386442808 5.964706872467774
21.01776640470547 9.172577362477883
5.135743815073 10.72746062315479
0.2564173956492827 3.551701188778818
8.524409103173809 20.52573772667054
9.565244513983435 2.858209475338421
12.2005911112863 4.336757586775642
16.15770898410085 22.27231221619954
8.683873392085992 2.125931885536282
5.570138192773006 7.030672169783281
14.41710389461764 14.47733642641862
18.4042842771903 8.275402360876637
6.798767008378855 1.697537438156369
4.44277876128549 7.060638803778287
17.2230293457529 1.600109858693306
7.989677561930742 14.56294617705758
3.028135929483296 19.69826145705749
10.64646271174973 2.578286684513686
6.63533917049846 11.35854345381185
9.712457656216694 1.84099800792692
16.35480704986733 9.059634884121714
16.05961044973884 21.2251389394668
8.266232046761131 16.77142063218472
14.55305249731962 9.96536156873106
8.255804431006101 21.61517713226621
5.670985395044172 11.58084348148908
5.652492901422375 1.886416717622117
7.08994774123475 13.89410104583501
22.17091418822717 11.64782061083632
3.750271995904725 5.130365092042748
10.30747494000559 18.47739209186118
17.84079963247417 19.96943946103382
2.924612711199396 3.120334433548679
14.20181807091294 21.45686368413241
6.49988862879486 12.31659551564274
18.66338115742762 18.27220799651609
0.1634008670833959 20.13980568276665
20.61029568038152 19.12555310165295
11.17830215904813 4.341340481536037
1.097988506619561 16.28904520287721
22.33862382927067 17.852680758104
11.48115567304121 13.93725375427966
19.96918599122627 2.788720360618528
16.85524819544882 19.55202387082198
5.450934054444752 4.225848339647226
6.665534075540938 15.88790644160775
18.17305456031276 1.822647918489906
9.816986390219602 7.315999889478727
13.6410204565483 16.13483229130683
10.25058506049982 11.93260478203383
17.91839433991959 21.03257503951401
0.8335268227839339 2.7632514384965
0.9369569997740301 19.47676409480043
9.190560016797663 17.21625312856982
19.05017880866487 1.232923822350714
1.890452375210525 2.949293426545481
18.8011872907486 5.452395321363743
16.76506270958445 2.696489699831156
18.01265076174271 6.4677951806382
7.126695580215713 4.554565189138208
0.4807835181772886 14.5629801099496
12.69435885434147 12.57008202514384
21.68634650148502 20.71752941939492
5.67071197937203 16.35707537392305
5.951913979757511 5.981510081357243
12.51720148899173 14.55905418398025
14.37627967341427 1.224431489189017
20.18843840959774 11.65457679755657
6.392192698313062 3.806283368640792
21.64267490511548 21.7257431076746
9.420988138954943 6.461014816093798
16.98248447899032 12.70973365668829
12.51912833805073 13.56130593113424
2.012299255089502 0.1052739133346677
14.50337540784628 15.54440233457548
10.08963516851457 4.54333896535083
15.85736811806333 19.12694331454992
7.534552659384236 8.964323013427519
4.389847535436223 21.01202411587735
20.71906730303868 21.28140075853898
21.94028898955358 9.414278255697416
18.11555330792986 14.1692817160041
10.81985486412358 5.354251179206285
16.28779208266249 7.207829406547522
7.426029244596237 10.71323047369843
11.64428792612392 1.124234994937162
4.362899580100206 4.338340444273276
0.9830047459899633 5.671758260616432
8.499932645345327 10.99726881735791
18.66908190847165 13.2499581507491
15.37525569195502 14.96698119818962
13.53922044076255 8.080423499027516
19.64802976882866 18.67946547630164
9.052415672784281 0.01417432712293814
3.800301179437794 17.36560729129843
8.701625908160551 12.88400668480642
3.306853324721402 4.148847285223926
15.22433099265609 12.76719742426691
11.141123182902 17.94349045953637
6.663659389793858 19.10923114109407
19.01794025930413 2.310175875791276
18.32491887968407 9.345116278117812
11.75346340827099 12.83781941658521
13.10138810462576 19.94066862205744
14.08598699157661 20.38418554153121
7.467847582502085 18.55689862695768
3.407978596295057 13.15961227315922
2.605100496425901 11.55818700148618
9.112758389612779 10.04912902718602
17.42512714231567 15.81244342623876
20.95337392103862 2.241066743969172
18.25382686650709 10.37516663918991
1.865375254840255 17.89791774238502
2.677098645272058 18.73597130548481
1.207277780547192 20.49457328352313
2.884781969151185 17.71028251553237
10.77719801910794 0.4511965328559974
19.16778505920254 14.32153863565811
2.759628345028629 7.845697753071976
6.424810908243058 8.892358228892908
16.08238512503566 4.519458208674458
19.22195756104539 11.09806561409463
18.23815725604094 11.39201979373024
12.88036845706296 17.85033066868186
19.82270327403381 4.910276993465164
1.986120463497645 5.831468135961163
8.369883567254673 17.8387863346745
16.47444503397366 5.501943733090592
3.091314783091633 15.46123272822731
4.206569612680909 13.90522274890281
7.212241228302404 21.95182590020438
3.658839882712332 9.834043345949912
19.90649499784822 3.798135776478839
8.972401302956508 4.858228404900607
13.54383172960204 10.02964190014599
5.856396655411128 15.28568573493003
9.282862656091606 21.31547222856961
12.94673445067268 5.334469937615482
19.28405717334386 8.961940014378742
0.2811956967931462 0.8504754092526811
12.30950531148008 11.73048556815593
14.0535149429789 9.024621611817629
10.12776087568592 17.53283892519554
8.635651176268052 9.057433457863457
13.84178357493666 18.28978793576955
17.65515555133953 17.87735635604587
6.009415466860171 7.911141162679453
21.82127212544905 1.612982642973333
15.07273611444292 20.80346755491632
16.2750907166369 1.88763512179931
3.697281092821131 18.62211998029593
4.742237935056798 2.479578161543551
11.95975171414314 17.35296392356161
1.299254022605949 6.705627385027714
21.55918248731999 19.61842002239384
16.9312842739841 3.654394933154317
10.2121311345364 10.02764934879456
11.63063653620182 3.305154890478448
16.39139205651785 15.41343756008108
2.424247989034845 13.65445718037109
6.507174575192153 18.04644735341387
8.14392319049235 8.107056418456203
3.576053875954272 11.9541042968191
18.8811746193484 21.46168503320625
12.79254422797831 16.73958658144509
5.009966290857431 6.204006416999666
19.18061931841728 12.18172756959765
16.94713567951074 20.61009579660243
15.63118751238122 17.04624113971099
2.352045003520411 6.843307569486483
15.11094117251148 8.943746744552701
2.635250962428546 2.11532159896591
1.284489385355717 0.9607429088133342
4.270014909069072 8.880084322677833
6.210688437199047 10.57385253732213
18.63358731419357 7.315623714857941
16.75515167069405 18.50686140549946
12.9997365732273 10.89404648091088
21.44053470089608 17.33917225583107
18.43207409953228 16.18648748246924
17.74952018220502 13.24823054270534
17.02467018415011 13.82607105828962
2.263233159397703 3.974998429537566
6.285455087593594 13.26412752962472
1.548197680247013 4.806911674543461
11.62413151462266 2.195688443368812
19.79017399559622 7.000111915720387
3.696660331609069 2.286644516046695
9.187772127353101 8.11883253208026
21.63929263919133 6.14716680462509
15.68203820034766 8.116340014069072
0.6895124779685898 12.34743926490362
17.75769339161353 18.91774354880602
1.574653338500892 21.44757954064647
12.93014577529924 18.94600691663968
1.996288886126888 16.91452287456127
1.2329167379133 3.804398974716435
2.573143059839333 12.56449904864202
12.43771212279282 9.991764940752484
22.21178984994048 10.52394811733821
4.04256195935784 15.02886277040693
9.750874251248883 5.513890793566625
15.5741604084513 9.74586877419979
8.044642699243091 0.3180996479088327
20.69258666396794 20.22285888165273
9.301630744110803 3.851904394013235
3.755505770066272 21.83096638278001
19.77266357097174 20.82883890258486
10.8052856424045 9.104403574172263
21.47584117754615 16.22526411028299
0.073654180113621 22.21116294728013
0.395715615636335 21.22820858859234
15.32977417084302 1.566059024757255
10.69508630655191 1.524277560459847
13.25373729835483 4.475466531520092
14.85483030500799 18.70205360893173
20.27626929485485 15.95904269746273
10.30387347990012 8.205991921624257
18.09763591009416 12.33956796707056
19.83544648464897 21.91049851869482
18.8135306362155 20.3907105170389
7.617028814219075 7.243743269185119
0.02496081148598035 8.40058794713474
15.18380691997252 7.140826263916535
7.752711522659846 19.6951680050433
15.01294800371642 4.33437253207051
20.94277833476114 3.280042413418659
10.77724676339103 20.01287781028473
0.61223213719324 13.43858283573574
18.98100778874446 4.315555623120834
19.28582125824692 15.48117915599261
5.221225560928332 13.57848025467509
20.22900125921324 13.82518382245379
0.8017424666738001 11.28393066177331
19.47417662795225 7.936128015297687
12.3685148488296 20.59607445532813
5.889185739021847 20.46059588782619
21.78887384152009 7.288143929393764
17.11406211460255 4.635088448427363
21.20426631610577 12.17380785014802
6.646385626820998 6.856022120016334
0.4319054849802934 4.590625130884936
4.116401644165804 0.5005683884086439
5.731287428830381 19.4952385928409
5.024849553564394 14.62550321422327
5.422506468884623 21.30810390477817
2.260216887538282 14.77286800715906
18.09926767843981 4.755289721667305
16.22293854052184 14.39115588918099
9.718889449578676 12.92956237753354
17.26588311516645 14.8104324414304
9.638538475565221 20.32653729105386
11.82761879547238 16.25092858161794
19.72253260963322 19.75860392376045
20.09993486398739 14.85176591833149
1.686294225519651 7.707226576032257
0.8944436722715778 10.34507673094469
3.237044540848454 14.31872344234444
17.13183939354104 0.4285375167115674
16.64474488037844 17.46861963489914
21.21132074083402 11.15090666233055
6.610407582681718 2.688499794547428
8.476195896768822 3.151499038399904
13.47203481691703 14.00280923851668
4.061220882828857 6.054767370452332
14.67649146666753 6.15111914029836
21.41430950473725 8.284793168973787
11.96244636009222 7.215415469696372
3.402208735869266 6.954747383651874
6.979662400838762 14.9445967722313
11.11107814744712 19.05969168765683
3.059711232862413 0.2946988975407967
15.32446456785229 5.317421707771187
1.89586618044765 10.73067333961209
17.03834008831905 21.68508778888271
20.84230524397878 1.15302883050229
1.580216750860524 12.98040200402619
5.340835068729961 8.846640327311846
0.5136375659710422 9.433877376298556
15.25673833464848 0.5381746204866419
6.512751867416192 21.24591735226655
7.65033851494514 2.424053665655163
8.664852068425663 5.905098513852931
8.858781582684994 15.02769013970746
9.980358728142223 16.49908093220107
9.873182256692562 15.49310557970016
19.88210456619625 5.930879831274147
16.95233989393034 6.477777843149478
11.39750231729755 8.174061246162019
18.55111109565036 17.23260493863964
0.2151436214684469 15.71825807279961
8.066309271270038 13.60050064730187
5.188968237302909 0.7211269176476089
20.19895183930458 10.63533793641859
10.89444892770426 7.266480761936633
7.478445474695072 11.7303775283092
12.27063210617442 21.62959088515708
4.854282274679429 15.7154790934338
11.44474573490973 20.75192643416027
16.23509664258189 11.19544736814521
7.413778724733958 17.5089672142558
13.60401476565597 6.137767810574899
10.75589400245477 14.75746651541578
13.24751370371157 21.05104892726879
16.25644301793327 0.9333884468688557
15.50755311683378 16.00710645986571
8.188908042991082 4.168983409263952
2.690979229780053 21.63706677170248
1.577567915857537 9.598517310246555
16.10738705020232 12.19342879676381
18.99585736253886 6.393786547042062
4.636834144598192 11.76218733143881
2.154261017790006 8.726627208882697
3.381448454230935 20.75880635683979
10.98093308283655 16.88925975411588
6.041677084621439 22.24741236114536
4.863525921683853 3.470874441083274
4.374647692609718 12.80142103105583
3.411233666792729 1.303754935181193
13.69465724331535 2.97501503831496
12.01606350071754 18.50449910090623
10.36222497392039 21.01670848599924
4.844275185796004 22.09148199161358
7.729902951903093 6.309009907620588
4.715182639687433 16.84763985435139
4.969349602659579 5.217062834196954
13.04309312400504 7.138861719378441
15.16978865054037 11.66856344285388
3.923526129138028 3.296397128999965
4.912818853129425 7.945288384026184
9.236668441305689 11.91220664485952
7.021050089995911 0.5938560784431379
6.794670171230559 20.11632185251257
4.691261984607177 9.827911183811628
5.757295479876685 9.745508713109803
2.976909332473912 16.59672082750868
21.16582694301625 10.16196785138153
