# Supplementary material for: Universal hidden order in amorphous cellular geometries
Source: Nat Commun. 2019 Feb 18;10:811. doi: 10.1038/s41467-019-08360-5 (PMC6379405; doi:10.1038/s41467-019-08360-5)
Supplement: Supplementary file 1 — Source Data [file 41467_2019_8360_MOESM1_ESM.zip › Configurations/2D-Final-configuration-derived-from-Stealthy-PP-6.dat]

9.106548942524457 10.67119735838402
11.08716318454976 21.05135967269284
16.25253867340635 18.58268217696476
13.40886638305219 18.57479691666606
7.009012175410572 11.11662149970592
7.810523341220482 4.17058855157654
12.71430582971297 17.67811062647907
0.5455344616880704 21.87251342203087
6.687677872876566 17.63684972806113
5.928663464824401 0.6621331227283439
3.994176993231946 18.84565026779165
20.20245442811899 18.56954174240477
9.555743742494228 12.5046808282488
15.11334458820818 13.33542652192009
5.245989289635496 21.25555102781115
2.884178506386522 8.280305090225275
4.729771621443565 2.070680773726293
17.6174697982939 2.368279186480167
1.78949292470679 15.74247876530019
13.01848678409597 6.688372580561214
11.36000466105858 4.300790628119556
18.119820645548 19.01349467665888
17.6221354089394 17.27072139329588
2.365385511976603 3.725059174451942
1.129249708979672 12.89168885325822
15.42114544215069 15.12406099980617
9.523908120393516 18.4623133584885
1.992012013696998 18.79353201704448
10.41408220244288 1.673400346173657
15.89184983479017 5.787014198135114
15.0549814197813 4.138436381102855
0.5199043556739371 19.24088120006759
2.680831550926021 10.02988236396069
0.1066500444892281 16.58608379820179
0.6526507551861734 13.82197080320114
3.429051278094727 3.413687834078947
14.80929588670129 7.300687671441933
21.06015121850554 2.945358545139171
12.50941894816267 8.922428019964384
15.44057437074276 9.867502168160259
22.32389291358327 1.58430782998493
12.25020259207747 5.967802004193433
8.475850363779031 5.914813277707974
14.80303439902338 10.67104192311637
2.303697736874478 0.02324771768993705
15.7360240230411 0.4170261435772223
8.290008447858183 16.58143346425213
5.3982058183543 14.61393310383137
6.278306177265857 20.90795734203143
8.34992513786249 20.15040382698736
3.929148745564691 5.182173855702188
7.439287832412224 6.232025818960666
13.02844202679992 16.62453047522654
7.300794381631337 20.52825049494189
13.53664628096416 8.683796916105004
21.36014930981935 5.838010774239534
15.69325990830771 21.72104454342007
20.22043444748926 21.57131560276333
7.088737092380104 13.89378089803374
0.04925867452426547 12.87745293688847
19.67314932311777 0.3145592812117222
19.62351894458081 13.82700215545338
6.268524834423265 10.38074158676635
8.140708872905721 21.17509787677055
3.80642234606268 11.8440940801539
0.5458039268902432 10.05975876587215
14.83447382049846 0.9266573391261645
7.503151334537843 12.89985717255468
16.61198206853865 21.27780263152713
3.529578541537374 9.114949196135145
10.31750438115716 19.22832190770828
12.66147226442702 14.72466480728114
2.175386065878298 12.83497979121966
11.68167714819664 12.04781919866224
20.52562088953207 20.50299105170162
1.404650195482032 19.72092990054642
9.617273782980917 15.36053891245438
10.18322209469398 20.35790731943063
18.82354031195032 19.88418900508837
12.00198466795882 16.85153444595704
0.1029143005292667 7.286638864541519
6.567195014848339 9.329919407539268
19.63802395737979 11.97736625239432
0.02335068876046109 9.121981568835936
7.673177602146557 14.78202517668062
17.8163385969187 5.013724360574412
7.11137699941142 21.5784393968008
10.42170289481651 3.761432053320941
8.522868646180731 18.20319491172131
0.7567668883922855 2.324323790869866
21.8367408505651 10.06462778898764
19.21546718942205 9.12117865181669
20.2128202893519 11.0285748488739
8.819176685010779 14.55139486040204
19.15642080167234 18.82158113614851
15.94039722769138 2.602785809167069
5.376731748920058 6.763566002709317
19.52222085422964 20.66721204155521
16.95879086639719 4.246700067507239
13.99067923153472 6.576318977357413
11.32336625242675 13.07982439875543
10.63032034302981 15.17685729054688
7.746034147166609 0.9616815547592971
18.29555996183589 6.985824134758166
13.9579487020588 1.458864794352936
10.15105500259729 10.45969884286023
18.55081661710032 22.20349976305737
21.90839499471878 13.78363497284323
9.204790900926735 13.53668087832947
19.71674879598552 10.07291904630652
5.269119488691107 3.835272429023859
13.72549981849114 17.46195147175072
17.98415748106198 12.86912287478108
8.234828324921043 6.963952996138007
14.06323134531753 13.45445627754406
17.64621393981778 6.109769825971558
4.402976641246585 17.24786284866952
19.87058321413437 15.6516333287065
16.72750528693633 2.014580643123247
7.682341782250954 15.78042764965772
21.43515292420354 16.55759914100696
2.016739774406818 20.59663266905726
8.064628754029526 10.88092203648807
3.336340105873717 14.41117558408922
9.494238407552931 4.313157757159442
4.819066933348326 18.29176892495269
21.28490595384557 1.871475895262058
20.43848869683876 6.216987404081877
10.90940695443589 11.2609447299799
5.744819483459259 15.59128317059494
2.061232437225301 1.022873531191326
12.0881044690239 19.60212957836342
3.263839950955865 16.96097250480103
17.63271228337513 21.76898964073127
18.47407628380855 13.91635468238097
12.05733783817139 7.087130754181695
18.56282098277957 1.912021888710268
21.30158060498926 12.87629637136003
6.452082265172222 19.8577106109132
13.6623128008429 14.51287059948138
12.42280342520738 18.69630227863831
11.31544905971901 16.0198967239225
20.28328336738831 2.200021806566637
7.915383131156569 8.017193209305658
11.32861571125891 18.89524985447225
21.54017066460996 20.31778103723054
0.9645774318097509 20.7898483885707
5.855426707605264 18.21964571043871
18.64905194894858 17.01025076384083
10.43669733411115 9.440354687847318
5.064578022484039 16.40738093044658
17.13897432070078 8.952619728682716
16.69237419929601 0.9550784664235292
19.19705807521214 14.79368146471731
9.446305036868482 2.187456862023874
15.16558434167932 18.9305811940358
12.30558094745057 4.884052918662285
1.557362687646116 3.044807310728623
13.03796200127204 13.64974561140851
17.57866567904946 14.51470226260064
14.05038625641953 16.39330700299796
3.005309478918285 18.83244457496516
1.737152449335787 13.85597807707688
2.535651829507786 21.3956059984271
0.5374279103157414 17.51948380718775
3.918535166899805 1.360415919303135
18.26480865648804 15.16254305324216
0.7814151359275385 6.256468500285681
4.945611399539524 4.905692510308183
16.99507447760868 10.87804147878775
5.086262687844251 22.29775386928437
11.04358549631963 7.434859760273079
20.73419396382401 11.96477706015519
17.28686005052818 13.63612840560245
0.2341369406567577 20.13862253949537
21.30463414198085 7.065165629414251
19.29174927522111 21.66955940579493
15.75432270476488 20.64694734927624
1.301415558322277 4.07648546666414
1.69429268610406 6.6454322551915
5.944906529495814 4.621860356290842
3.603453949113137 19.79147351100963
21.23322213408752 18.41596995569919
3.683279299315605 2.393359022308566
7.483170561695939 19.49769482559023
7.768059204110361 11.8959996499072
16.85270515369803 5.314487395993881
18.56277658975949 11.94454187529846
11.1979356794785 10.2351091402013
13.22544979110847 5.520398236634439
11.77738918425305 8.163091304675994
20.77458163945361 13.78189083823822
18.282707252295 3.006027883285983
15.99385592406832 4.691342552729992
11.48271226746906 9.203067124285889
0.5821794461584011 8.258895184177126
10.26422501470988 13.31267448565976
20.29552771824161 9.130626621378568
15.16080619562244 11.62080796862263
16.02725455608331 3.632285948234852
2.305666892547949 9.13643780987341
14.10022463466118 4.703361552449801
4.689567186810117 8.832937110753443
8.621328972896096 4.825821326101901
19.52166651704279 1.452926542346844
17.58121297116007 9.968918939626228
21.20818414158004 21.35422787636193
7.174021919076608 16.6785445491242
11.12857329777875 19.97281145658096
17.64163027500499 0.4065941552758774
5.47313654231245 17.36193309594194
6.336638612518767 3.518441115074108
6.702922881346351 12.10402149827331
0.04342835769131585 5.435597878661422
4.216533211657296 4.138901883319902
17.91383860996244 16.22610095049133
5.534177292803982 9.582843046112322
10.09793715004095 21.44286213205394
14.08648881480778 3.654481076389605
7.316806092366292 10.09444863362862
4.664832542061411 5.971314808538063
0.2347762279629811 0.5532464214954372
18.59569854916498 5.813974242295667
1.611065706012712 11.92181624312099
11.02487997545079 22.15342392747909
19.78710838152172 8.229020778092252
3.176654360596652 11.00520513990936
7.581071129192356 2.081019848593926
20.29011574146354 14.68988665880686
5.759720198732434 1.741239556024117
16.56200099851759 17.56730844177589
9.767198136648748 0.03149250471464547
22.07617928936351 2.623055383174959
11.32255356744916 1.016077941965551
1.113083328767091 7.38387317326747
14.21899836779274 5.680001526172585
21.41122251364706 14.67097640271342
3.977472307752842 16.2540398309717
5.046112583888485 7.812903226148303
21.98246492992632 15.62445625397142
4.935149981277954 1.01681155364586
6.907659354726136 4.35055501140394
2.671631595154444 6.452442462490833
11.95798332142999 11.03403869346272
3.16549607166999 4.429982879565513
1.272503257924153 0.2901046642433672
0.0006799518368572259 11.00699787833454
1.179498525288768 16.64537106106831
14.11308189801754 19.32978868433236
7.167531950488013 7.262468358854918
3.609105739526293 15.29260550200961
2.609768664435214 17.83949986417426
8.653603490018087 8.804418705874621
5.254276226631113 10.63860058867456
19.14209963766119 11.01192210685194
6.631399535715779 18.82184849842122
8.593141838117999 3.683963971980459
20.17580750411082 12.89773699237983
15.01545014569839 3.095968851917788
15.72198021647372 12.53087718260511
2.683659699356838 11.90625663611795
4.990159274403411 13.54679326954088
9.209113587183365 20.75834993263404
2.106291615305611 4.729714693129784
21.8434660023661 3.681386802720295
13.89223504952035 10.47857404443448
9.904206016962021 14.343531242177
7.935345363049747 22.23002750945127
2.556027435481844 19.79131401624015
17.20119258803721 7.129156769075798
6.155069364084502 16.61092483516156
14.79623768576318 21.08821002501101
17.70205988419951 8.01639553404716
16.73206247512461 20.22651984871971
6.58929109507191 2.473197020211563
12.24883406303476 2.648240372322459
6.49875226686297 14.72822869996891
2.622736694791436 2.71453116535841
10.72404130981997 8.427539454972212
9.954628608084143 7.641580142825224
15.07364210312975 5.183535805058634
1.615889240790238 17.65233543779632
20.93286161734886 15.56487049975159
12.27236414985405 3.766391368554226
14.36885524952931 15.35274508938581
21.8512193220898 22.16140647685198
18.07338963056344 10.95195095659993
3.113052484549695 0.6699049779942251
16.53120400074384 14.62656678724554
13.34760971266375 15.56772359557683
8.74208958122863 0.49325265030892
19.49832128983524 17.78569554445804
9.36252324078634 19.63979544986147
17.50701221921805 20.84734990391426
12.20858394274416 1.514197510630822
1.010017947374418 1.306187372807303
17.34396519789532 18.27604440161288
6.108959049356439 7.535383637942656
4.220851263599696 21.54801023986496
5.44249291819188 20.23421250152707
12.08000567651497 20.56222071120911
17.66693380519291 1.377068666823162
14.92804326633086 2.028963867135508
15.89504144136523 10.80516990859412
10.35587220911957 5.823031427450904
12.78643596260271 7.849626286900668
13.11122574689992 2.046412635454174
20.61012851205853 17.51098436228578
12.01884964804523 21.61754096587817
17.18921251223144 15.4848423109382
12.78449564592845 11.80361908458691
17.94665069256445 3.94380717265167
8.141391328190689 13.76391434558349
3.627859242950125 10.10225066568017
16.87295354758239 16.53150980155623
7.798213880663153 17.47328843617499
1.703656881534748 8.286088818846567
2.900728074739574 5.444663526013779
20.60698049694361 5.106538829950664
14.78279265479137 22.19294173425335
6.753945550467803 15.67595805562527
11.34165905159553 5.349795088458461
19.04378658084097 3.678136858033987
21.28859358524494 11.02144277992017
12.00214770163434 13.88978012712363
15.49351075861729 17.88403631125146
19.62843621703926 16.77940272762535
5.600293871797378 19.17261504601089
4.679593695430682 15.43985592834474
6.407608231789245 6.491363664948051
1.81078657363434 2.029073728615481
5.539365821676096 2.792560242159893
19.05501486903755 12.9323659400269
19.84512021401512 19.62923770068122
20.83699537346715 4.027040320826695
11.35023309693285 3.218711756595229
11.6483037144411 14.95365457965053
15.94713399237346 19.58841183536531
8.8124000814549 11.69463472974107
12.99139406286604 20.95613010307406
3.969373089554717 8.095250952433899
5.93639907336931 11.45922395955481
0.272134171169279 4.39301335603233
14.42988057519345 18.22917240196987
17.04144748922366 19.262461999255
18.64823194899938 10.0408287602041
7.437428615110767 3.204197882521377
8.609747221543783 15.53276941608492
8.360641355675572 9.850508071160441
21.54412909957562 0.8299432768158465
9.525067780019651 1.123623516784944
21.6112005384648 4.754746245761382
7.614878724034993 9.059577530867605
14.04056115099719 2.572602922408011
13.73898353080482 7.567596713163455
16.52593917077882 9.909163187003097
18.66646204042657 0.847276514695431
18.79880220100359 4.713168580795212
6.666463928606996 5.434144584056443
10.96607050741308 17.08783765702488
15.14796566457901 8.947858776237174
5.786766855812759 8.566361058413513
20.25463931154427 7.225430407565749
0.1545066808199576 14.72311987106369
12.96394209999261 22.108634891741
5.669064255757921 5.700112351129439
12.39066753875017 12.83264243761292
3.663839021526932 6.22590490285628
0.511174405062366 3.352318684092515
22.24372479826722 21.12183119593874
12.05244601615301 0.3311565874421814
18.4239875448895 18.01792468144269
10.57992191075593 18.14941739982706
4.922590522375702 11.71227014250736
0.6998135732843348 15.6765513718922
15.63884037149172 14.19050204511891
8.490891345570946 19.12714385728948
6.095484320952902 21.95636076942693
14.65383156742709 14.33253974523288
4.455726297999107 12.6535401195098
11.2810617004636 6.388636612019151
19.3017232115675 2.593503922062955
2.26923374804716 7.454763826148455
13.2397173897273 9.69921892883211
16.86673104668925 12.65040019048061
9.674140368247562 8.631528273831197
2.397978440346216 14.83516682038471
14.32650628263877 9.523938078504347
16.13067617959527 8.941869008886924
13.87295692540662 21.57494189146665
13.92329044870698 20.43505286872474
11.66174486416636 17.89360494435776
13.18042511059596 4.323860351123727
18.68195281644301 8.158324919242931
9.942147803301438 17.33072807979304
21.85454404679435 8.116204361609977
9.393601118964346 9.648011355356058
16.60205809174201 7.962103039845852
15.09841012620174 16.12475268290139
14.46043342454145 8.30832869126672
19.61578781793524 5.433819383719088
20.06154795033344 3.301763251209266
22.30979708832196 18.36753677716526
13.94495116448534 11.53793641691261
15.55548225153741 8.006967315096057
3.291079783032928 20.77324530320756
18.4920582819898 20.9868459571978
20.83453054173666 8.119045494258485
20.84710316182864 19.4521982732261
6.75842687181102 1.37728536627433
3.319147023350892 7.276835293498443
2.844483958680631 15.91093810250337
15.82904823498952 16.82975092919728
21.85342917510725 19.31455887737136
21.75930504479701 17.48537430766709
20.7783040467309 0.06422597875461296
7.654015093005599 5.20247650270685
19.3858704217598 6.449654553747483
2.130435992109391 10.979399954927
19.23667235246487 7.379593572487823
0.5514350043027187 11.94368444099021
9.297500922720134 6.619818876936644
10.30331262849642 16.24325405075601
22.12493209359355 6.413870382152481
1.068244093852012 10.98946254054665
4.675113815103899 19.51072706441141
8.96384490117077 17.38913841272537
10.29016181190609 6.745550124189655
13.01037299815179 0.8837446920404169
10.61001654825897 12.28125954954267
20.78247120700316 10.07581055431089
20.50274141964422 16.48730738602977
17.83182774776131 19.98045248466007
1.0499385341122 18.47916645487672
9.858725124595317 11.48103026577063
4.345968723935566 7.038551896953129
4.486084677438344 3.106418425030148
1.852154571488463 5.714467745017618
10.41521592975379 2.70532858661262
16.66602917107626 6.336810263506014
3.286381996628475 12.75009928913857
15.9416958617567 7.025184264166553
16.26678774488791 13.47839050066495
10.39450924621981 4.815417398721616
12.33256489698778 15.79092719448093
1.26898132585826 14.77712552091026
4.378293309667391 14.45605722600863
8.955024328161475 7.733619883979536
3.323198810004476 21.96582538943044
1.630783149184143 10.04954246553115
2.74272143051634 13.68646020123169
3.894304234543514 13.54128161981958
14.92255049603171 19.99792396683564
2.873871160815687 1.698940926148009
8.973259800464037 21.78273156365455
2.227302486285777 16.77645196076467
3.670150457044819 17.92980120875633
15.06771520673484 6.326664337302795
9.307567654549423 16.39037068991128
16.35028861146598 11.72304186003405
6.501025758290538 13.02770331253725
4.26114199488046 10.89954008811777
9.485038577539544 3.218989820592317
13.46892479982137 12.57966968314896
10.95831333213829 14.12674663964391
10.462511642709 0.6424612682184887
8.455772013685696 2.68257592252594
12.98307109983652 10.80645877833867
15.78745138851358 1.494862064857631
4.530864697588043 9.817075243536268
18.15886863581444 9.063487304594199
4.384471219456316 20.53589695758534
5.583567960585284 12.57787912057937
21.33553419874623 9.095447293198518
21.83059034454571 11.95135218154294
16.17347844410901 15.75303907424494
13.08053537505978 19.74909139915822
9.444672024465568 5.471097040624759
13.88839277091761 0.3405041435476501
6.855757424232483 8.297665687954652
18.92611186746219 15.94876784146417
8.517125062594991 12.72140265570381
13.15726926946621 3.183314298750857
6.928427831391955 0.2866947155535632
16.67057721190319 22.28232341534004
5.966001635623492 13.77947761776928
19.82969021827673 4.374953731652883
20.49568342403786 1.096349382664038
1.142392487799957 9.158095970340119
8.561011507437836 1.600413998981037
4.11910359992781 0.2992323633462209
7.529539037538816 18.44537525239882
1.550284276703752 21.62276332953731
17.02349101287785 3.174667674574364
14.76475654175017 17.16414307558514
1.042695683720072 5.137012725051039
11.34006249908256 2.12756740936332
12.23607952300399 9.991208787010381
14.54446080383755 12.45078744916048
17.48978717206153 11.84621863618806
