# Supplementary material for: Universal hidden order in amorphous cellular geometries
Source: Nat Commun. 2019 Feb 18;10:811. doi: 10.1038/s41467-019-08360-5 (PMC6379405; doi:10.1038/s41467-019-08360-5)
Supplement: Supplementary file 1 — Source Data [file 41467_2019_8360_MOESM1_ESM.zip › Configurations/2D-Final-configuration-derived-from-Stealthy-PP-7.dat]

20.98154163559679 11.78072180773196
14.2907088453861 21.29188000672369
9.152864954274913 11.86700161648273
10.70869556529834 17.76083584201769
9.070132603572924 10.80686748176947
0.6211046138656091 9.885955999473872
12.30230959548087 18.75350169750744
9.992929385449941 6.516677664030168
19.50780628907118 17.43851365621491
0.3496632151920953 3.301267226918765
21.79124774892133 19.29482801634975
21.14269732926709 6.713307184848988
3.007117915477469 9.000584616301088
9.320473645069603 13.72828348137621
1.378124101644005 9.248846389317482
16.63049901536084 7.824611201684879
16.55249810304072 16.24638647270672
0.281730039835018 17.22586869447722
13.94964930692804 15.20930262189906
17.93665562527143 6.534362567918439
1.573046620168661 13.45836186205182
14.52435475312147 9.69016582509893
16.10915357013593 20.10014926616724
22.1408946364699 6.981721239008476
17.9336089712283 19.85042948107888
19.53568940398869 6.995857047648609
12.14866306657853 0.9024290618563078
16.12080977681185 15.3400478095856
6.286876253949477 10.76990307584314
21.35925179848067 18.34687690387358
16.63261135655629 4.918707058385779
7.556629152114726 9.404242210189365
5.664486432883098 9.114867991708188
13.71579458498374 17.06389042718078
15.62651423703488 7.917288595790811
12.44344550147437 14.07358512687073
12.00450163447113 2.007961959633649
4.830877771753188 4.47657516201985
22.10733026925116 1.448548217563835
21.87242126468607 21.59934400597971
6.506319803663014 13.48622067388194
3.228961222992619 16.60616839558906
11.69546221813374 19.49781486515032
22.27985768069131 18.18393090743393
12.87076338365577 2.630653073745116
14.03570538319749 18.05821081470079
17.19691153928887 10.790326896676
7.617926666825612 21.90479853165597
0.5701700460958009 18.9734475966505
5.390268451341232 6.271807375534487
13.86547154531714 2.123276220249352
3.491427227593696 0.9249882116310068
19.4522717775937 3.236226847178017
8.034874132816814 2.326896310336888
18.58576116000193 3.918238120341992
16.96517274055602 19.43874081155387
14.17141377924908 22.33472724048889
12.14821513700751 11.26157448574715
2.529122516251761 11.8109691999594
8.233171269892916 18.75813433873737
17.31422725548816 15.46773485759322
14.55538303772201 14.28364300435412
1.762232416468496 21.83874534443553
17.67462894283633 4.571786806094617
18.51238235769472 2.817907784478952
10.37532184183948 4.424735154229746
16.97628075473836 12.57077350594132
11.3855931398394 13.93611729577597
0.6165100705993001 11.89074128756056
7.58221842842307 13.1509797639319
16.67692293417079 2.871408702438035
12.09255574787727 5.517527859015241
21.68993287276555 4.884651748585461
11.06166390035026 11.14520871362596
15.03637707076666 18.42093715498654
20.1949498459562 0.4235933328316482
8.263514507981537 13.86935095559635
14.35373237334064 11.47402761547418
6.001172160505744 3.040648109819112
13.42177563847367 9.578250451306875
14.0231174093344 8.749899388538125
15.00869203105721 6.02104600738144
5.759850739217368 12.8162538674833
14.38309916737005 16.22827856613831
22.00828271478808 11.49303284253533
9.668936164728583 17.54301298149367
9.090441918418792 19.40832998451199
18.40861155851617 14.88282350864288
21.20905353435623 0.8556588637348996
17.19106326051654 5.735504682278342
3.332382571442669 2.019102493884146
19.5075336889027 8.011723081770125
5.545414052539591 0.2331137972862599
9.781427251209921 12.80410204209005
7.028204318445617 15.23493937074244
21.01475209366912 12.89371459243625
2.132762323510507 3.561119781069491
10.5315275074719 16.7374462144452
21.17736568012896 1.907004552678478
15.81349434783561 16.99871713456209
18.31417744716028 10.90728065480393
10.33769551503826 13.81546330860269
9.405589695420712 4.802569379281359
19.0768525177294 21.29544563229665
4.167842312286711 2.699799778446603
15.0008202826721 15.2518118594212
19.84995799052368 5.323717567980718
4.223451569375267 15.15797411773441
1.356184254687542 19.82705684862008
7.782044932880271 8.379523549914266
8.695883157346508 12.86852457287748
1.51962635509459 11.33371251808074
9.645306689845372 21.15869673904499
8.886360411266457 14.64675175662272
6.886296614918564 16.26876136777556
19.35889333627064 2.131863182644244
16.65566206316385 1.834054914692741
21.56832276495956 8.829488863872239
15.06486565986346 0.4941156781793671
19.38764530087805 16.359724970551
4.33089091494082 1.631296279677857
7.34548838116216 10.44594155019989
15.65643005687461 9.756136813090158
7.469596718122764 18.04727455552023
9.193642688884669 5.853293486972118
20.25573461269591 1.464274459782101
19.37389131546887 10.80209684363796
2.117018328738685 8.548343118534405
15.20665460151733 13.39346687767996
20.80855663399245 19.98021006558848
5.170795340721322 2.334130353301864
6.165248595633877 6.985978579045892
0.4107258443613123 10.82666899731151
2.367098514904033 19.63024056555686
21.97122917665542 12.44630964575162
9.833080031965093 20.03954772015503
3.157600628290237 3.078178054081124
18.03894385244427 20.9114177214268
13.00618240345491 8.555441087652657
13.80388047923225 3.198845307006219
12.57818855421904 19.92620620303769
17.62639688139878 7.629811085788222
17.54298983722388 1.269094608251369
2.335965351509088 9.705556881331656
0.6107644741433101 12.92780861732454
0.5719379436012676 6.200085246867734
7.823690248733477 3.386857465138199
17.12031692604604 21.58538764577421
15.40333977690673 16.17172988699724
7.020714940053267 20.16337641260971
7.604036941399896 4.456500279047799
2.123733182756037 20.71142150741382
1.561014892480213 6.478019132182836
14.79278631093488 12.42617239635511
3.883693184954347 8.756211326418235
5.350634643922945 1.279479773707036
20.91423455110198 5.620947097921912
0.2798569977970626 8.955350739803276
13.88903322502721 10.53138475813075
0.383082636986946 5.163774862677443
5.931627383230768 8.053124581785958
2.320058497935039 2.463497756475231
17.83055366276648 18.77065272995761
7.258861698011154 14.19860823080605
18.88709989274412 11.89777516014986
13.00466448864738 1.534200963785257
16.91282647716487 6.801776854161515
18.53713936393511 16.99764717136805
14.37366666442496 20.23575671909984
3.455489699314197 9.973414160637317
15.15711286059096 8.871608681714198
9.806009938471174 14.74515758164571
8.674145488706055 16.72407681081019
13.99945089918305 5.428681556060862
19.64486949861863 4.275330186638086
0.3304225443882396 19.93180685993287
21.07220876202875 13.98417847218264
14.75550608181736 3.750829075563832
11.58841206786128 20.46828067842774
15.77510913120033 1.153363097151063
21.44007459008847 17.31407133106613
3.890688392760041 21.17791491668984
19.30105584240447 1.050595549093985
8.642278694067027 21.54485417469057
6.205941112561058 14.47400747753671
0.5899874185570485 16.1228642849375
0.6225303780989031 13.97958145521618
9.807028193689508 7.648031521413174
6.668182630401835 17.33319777069505
2.903318766828284 17.5180998040759
14.76915287197824 2.69932028569294
18.92238996307439 20.25836186450053
4.51226619517188 0.5744328953655139
12.42722605900176 21.07224108297854
13.14762950962318 0.457953830536359
17.35241720481136 0.1760417586042796
3.498865724988193 6.999580154835539
7.210890166913609 1.631486577362538
15.83408408417602 6.920690834244643
12.29115990465521 22.17063877852856
2.318470524735891 5.78223458278659
15.88325824765797 12.51255282350825
11.3118312135283 9.295362738361611
0.6969496298103899 1.133095545480685
20.24221403472556 15.71994637291299
10.61560074508744 20.78888473749764
13.52292281029519 19.75901737238148
18.37648619278308 15.90726846142701
1.962405731876032 17.6422421237128
21.50325373096232 10.69665909951013
7.012484683782005 2.684637337518538
5.004221621530331 3.399475486460808
20.17271184070507 6.321498181430617
3.471974853807987 13.44666035919658
19.20751837962059 22.34571325228741
0.1807792662538149 20.87225785415724
12.57173949831307 7.647960059219175
13.30081024375409 16.07886534437762
5.357069825928571 13.72268950899258
10.13236232537941 15.69183569167894
15.00721203162056 10.61580886981898
16.24408798060823 8.821706264917969
18.28981081596744 9.130490169429336
2.596677514132137 6.76779143238942
18.45802616778221 8.22183817592288
22.02363513554115 2.580913008800923
10.66503005462028 3.325860813073307
21.15250685443812 2.924708552899434
16.00396509590142 18.99032792613428
7.667227080091145 17.00779672724029
10.1171780349235 18.79200526779689
18.85362040056197 9.957485728987274
17.6359246996402 3.449894413908149
21.34108028775523 7.821140581209597
19.12407605501271 13.00769175591594
19.94797523475535 20.65569917212159
1.541246636538145 1.792290260227525
14.01583290860797 6.486621030120932
10.60434246388403 10.18053431338135
4.561316224311816 5.577694107622743
22.00775929315692 9.853933646220694
11.70072548000406 10.28114194583755
1.554191501072932 14.55010189188694
2.503019006223661 10.71871854373408
10.13508090848154 1.645408999624491
19.24775980375369 14.16200112880817
8.393871291689587 5.159963767988135
9.218746192882554 18.41408223443365
14.76301721212291 4.82054939675218
10.23999183342156 5.509074120172936
20.02036420014671 12.49819201254712
21.08460845490627 22.19845544317421
4.148652104528995 16.22085089239488
5.67887826496393 17.67868539578777
22.18096642546059 0.3126125046110197
20.70235914740541 4.58161107265935
7.178328230949536 6.609353679241034
0.9237099794525533 0.1988974022661657
1.742878120129283 0.6911635419883381
1.080508437552173 8.240649907514687
3.001553621077216 7.910159134843632
13.02924197076364 4.86418282357825
15.61523382247891 14.37184234908865
17.7515096717601 9.928136136501122
10.73750114985532 19.68226657587309
9.285333148280094 0.9374330579036467
9.465336465686281 22.23947665977179
3.029693661142708 4.100756709498047
6.186228513803281 1.982168491817273
1.310384548474203 16.84849315536973
8.620820501225843 4.08928596106177
13.83270124394783 4.275223336058089
11.87460512906477 8.442622221319738
2.527360765730456 1.35470757235702
8.777945924965341 7.998169253608223
3.67258505694049 22.22424406890884
19.93967927426004 9.793884596790715
8.163947617729958 11.1803694987956
4.403874077041745 6.617653522067477
20.92883793004938 21.09498709570286
5.891139735460301 16.59489283023548
15.19058844451601 19.58818232817102
20.63834517361867 18.98972937108247
1.148082870665416 4.147698547450108
5.2033677668433 14.78381621045988
14.82456600837815 17.28104099981844
22.03978687085209 14.48753016164625
4.920733073196012 16.94642421802654
2.285562830262506 16.42664740340268
20.39252637185821 16.82782085981249
12.59879692885177 12.22648916519715
16.71173233326339 3.907835590806812
10.76023395990342 8.259808967231749
6.379148025363006 0.9336593058472114
0.1352083179373847 4.239653438938907
2.645540215186479 0.2065030934717782
11.48826639708897 12.10386184958553
13.50440676961357 14.19945675490936
2.063259702757423 4.633612417390724
3.954192386546313 17.30963271547364
16.19278034681336 6.006003590208937
16.16148633623562 21.21695739316121
16.78344713566945 17.30172654564181
4.713668303885949 21.88929664007411
17.58943273804533 14.47181584250632
9.493451701025124 9.847139831383167
19.35088338286998 8.97775081952784
15.46224538470989 11.55442770702291
13.28081436163999 21.76465685822618
5.984675369573776 20.51113441206682
19.92900747660705 11.58293025707847
13.05510962044278 5.887996448351558
6.082757666320419 11.78401885967727
10.34645422196579 11.96145042552034
5.81351824336999 4.11446989247391
17.55936174030708 16.56386817798408
11.44460002207596 21.51757312131576
0.8262276360077581 7.242811211006829
8.846285181346571 20.47789930420457
20.47344879053309 17.87012061894541
2.626101650816089 18.56001469168288
19.02283409650074 6.082214994761761
2.958176070277853 5.095981909668659
2.400946853751097 15.16362207427115
8.050609192874367 19.79995575872023
16.6450162060423 0.8094137187046361
9.886300687063319 2.655546857630268
21.70516649219554 20.39528686104222
20.25964756333022 2.531325232847961
10.33810985044586 9.22127476012529
8.512617225515159 17.70082351476248
6.388732751593036 5.904520645302537
18.33911286379246 13.73907428380133
13.26417113692842 18.84717657121265
5.093150715659312 12.156284807044
15.72323170829718 3.266454297328809
4.545934172544126 9.520453651024601
1.488789531955039 10.35187432460636
14.63804591571613 8.008405646095559
6.45593611422975 18.39869652568589
13.71640923179302 7.64332077002942
10.46045374883158 21.8770044900781
21.59610293813141 3.784063060701895
0.01134385724821493 7.990606314952236
0.5713438465059184 21.75632011172098
1.329612919767284 2.952113062176994
4.477081405964492 12.95744683416335
10.81252725145769 14.82503948137648
8.367829913489835 10.08645602981225
2.536940463633165 12.91099306211414
15.88284292921971 17.94247518699165
3.874298737453461 4.833593382862611
9.633251279306672 3.711478930455602
17.58657325725933 2.353851687362339
1.587251011296151 12.39419962429357
6.503701423534405 9.760944166359629
19.31713291765596 15.28179821583567
18.44870563496504 1.713479951592719
14.28996528180072 19.10707205454414
10.87586391962663 12.93581313831366
6.846731205409426 12.4717519922225
11.17835330746969 18.64759372044409
12.95747335290487 17.86762762185373
0.6360376427562722 15.04908006224663
8.192398614464713 6.238079835207038
20.08363020059346 21.72595905986596
10.99983125294582 2.366999478445254
0.5854420986411987 2.19535554107092
19.65678911662142 18.53557435024664
7.919808434112269 15.96727089356159
10.30232808076568 0.5889240346835417
13.69717707624538 12.33386801350126
6.582465287035311 22.25180699395113
5.445491879710072 18.7500901600688
15.64639643629523 5.238687208458757
11.30071899891612 0.2260791635454333
6.7285278876802 8.730436948388085
14.8104036816542 7.072584328179587
12.8527712602921 3.709403807850781
17.7051165585938 11.74775117014504
12.88581895974596 15.08186305911475
3.127987796637304 20.42736726005598
6.219405715383174 19.4633545806051
20.45373822419395 8.669542431416088
6.047406774236713 15.52795222945295
9.984189283480815 10.99683913065418
7.980214747820236 7.304161067322036
18.63077464970564 7.218156487575276
17.05510649586437 20.52481379050836
5.756655350434345 21.55265332181751
13.05807002796264 13.20289094572369
7.392917228726939 5.534387421974952
15.71459904405865 4.260695577627855
18.79908850612071 19.18812776701095
11.12439577281537 6.19977202317091
7.124735864495655 11.46898133663199
8.634992181145003 9.088028778026365
7.232124048115296 19.11213179388002
8.987683537378633 15.64482465452472
18.34501072333318 0.6138352736501911
2.832688276729928 21.50696628209324
13.38767076586117 20.73393201968241
9.580497791838322 16.52238954335935
21.1161844369286 15.06820001309287
3.237370453218978 15.63019161455743
21.92300691069427 5.92658030934156
11.17443567529993 15.839880849992
14.84162120204133 1.619849326042654
12.13280494063407 4.420449551828325
20.4150264403447 7.508937836376146
4.154484664511834 20.12190389902052
4.940673297206905 20.84771731404382
11.83583718832394 14.95285588344249
15.72337887650649 2.234598965920706
3.361083861032114 14.5494779701893
10.69904909445352 7.1742537973462
14.02129177613469 1.028718156320211
12.11602190382708 6.56332774608057
12.60534777449902 16.92567371924683
3.381697636370696 19.36462900804303
22.00505174028939 13.45504123556619
17.72997585327265 17.68046003519919
8.24437647460625 1.280925501891093
3.648233630996663 18.3224951831966
11.97287654961008 13.07542135342557
3.413585856719956 11.14747413474911
6.595873604148111 4.829307151850093
11.20080575996446 5.08892415707718
9.072134596493346 1.971314949513955
1.522691278058684 15.69598842051694
6.966386206101847 7.681604437258064
20.95163473562425 9.69559202147448
11.85399823621195 17.80146105117193
0.9839296078239533 17.95637185942455
12.36642136210671 9.415766493323973
1.633620735761819 18.77688096349829
20.18174108722388 14.62323765485059
15.20889936923414 21.81267190714304
18.68446543520331 18.10426266241022
1.339322976519791 5.357203721957241
18.09248505129222 12.69952367534463
20.45507994745373 3.611736583175487
4.908057121084688 8.446233605281165
11.57438756525302 7.429903640895754
8.447173859224856 0.2391095700654823
5.143901273997794 7.359921523843727
16.56192972677346 11.63957868070604
9.593776890389702 8.660943412300686
3.489782880279846 5.958487800425694
17.33389293836034 8.740992559079732
14.13309510448086 13.30332998920566
7.971620195792728 12.1581809778925
4.265051042956505 11.69838472331723
7.827777886246126 20.85481012474709
12.78412435590597 10.41334607067508
4.016260323279071 3.760074867459289
18.84691889175126 4.928003089804764
7.412807476267517 0.5872373943208337
9.004063021759238 6.93589440816406
11.86916077577575 3.135852530086976
19.77941854910854 19.61059428851027
15.24970638178065 20.72874092271578
16.75043855941981 9.746201734408018
2.491095752911423 14.01024726899874
18.12600180610592 5.52810504448351
16.27358972209547 13.47841848554916
3.487955619311767 12.35232031715435
12.22228818050178 15.95496733987089
5.585289724088379 5.202482539250093
5.189841107355432 19.80089691300018
4.134345117058395 7.744055705593104
17.31254547542023 13.51019658825329
16.15074993510887 22.31245153184219
11.53356346447528 16.85289533253431
4.413344321811505 19.07315975091623
5.086030189132419 15.85535130950794
8.84454409121005 3.019599313894792
16.65027789819029 14.47650593684741
21.15194121565194 16.15913584660496
22.03064797972067 16.51273813172597
16.12347941369293 10.67594814560673
20.48990779042848 10.71929471670554
5.417492427517416 10.12145233542111
4.347498932961756 10.57433932166774
4.350011490058286 14.06542501818775
13.09754131220497 6.853186631848219
22.05303539720667 15.51258613640155
20.10426578522329 13.53713665727664
6.811244709597856 3.749885732997592
13.24607038042537 11.37576404273837
11.1531706011607 1.300406781690066
16.86913080136319 18.35926123719313
6.796461241224786 21.20979888291347
1.161001568823832 20.87422362087849
18.20093168280287 21.92232016742035
11.31516194911837 4.016681618133438
8.004420465860358 14.96403948520086
5.234746863470232 11.1324836924315
4.686549677126358 18.03159525398705
1.908971418142946 7.527338631242641
