# Supplementary material for: Universal hidden order in amorphous cellular geometries
Source: Nat Commun. 2019 Feb 18;10:811. doi: 10.1038/s41467-019-08360-5 (PMC6379405; doi:10.1038/s41467-019-08360-5)
Supplement: Supplementary file 1 — Source Data [file 41467_2019_8360_MOESM1_ESM.zip › Configurations/2D-Final-configuration-derived-from-Stealthy-PP-8.dat]

1.442939143844381 15.59479133767329
2.074464793739173 22.3015845258654
10.16636273255346 15.14885908207988
19.94709732617201 20.90117013057476
13.70480082135747 17.23141543554864
20.54056415620014 0.2170273608888778
2.768219302395451 16.85775393219666
12.51870203220547 1.431002845593405
3.737905271696946 17.00861232937701
16.24313228946073 2.403420853732678
10.71550727032683 3.563105004358803
10.77588326132594 8.234228726179779
11.22600372412232 12.56153082266886
15.52480139788718 12.96963635023531
15.12959310491732 4.954575691059709
17.31688069478154 6.775444037445112
12.96624352160151 15.6719327852198
2.068853865352608 14.79069768964266
18.26841845788709 12.38913134576753
13.99969804521449 15.1721593411613
5.515701620865418 16.71646356124038
3.246774312645667 13.09047569339601
17.51022722635609 16.37396456623441
0.4243536582690325 15.39503630683629
5.55804236168268 4.489168860938086
16.73440665267908 4.085159222548469
0.5374393566171548 2.380237091175456
1.017867785491722 11.11723076894965
12.8873408424915 0.4251921343753683
0.5256666623945657 10.13807028526053
14.07973359197329 8.93528696299952
0.8546197196345965 6.371385201257909
11.24367590573498 11.51253985184256
11.43069242402894 4.478126020002561
15.75989094585399 5.79708381298936
12.16087550947185 14.08930116540302
10.17236849039019 22.30245837111903
21.15791346063162 10.91852890798779
8.987783542480392 2.955237635442355
11.09262599654376 2.588372350990358
1.740117911450804 16.5887644684491
16.03443436242254 20.66710372263584
9.220588774515324 13.55282117707672
6.409295392661633 15.11154734823086
10.46443232553263 7.161945406140252
18.89656716213922 10.75195496716223
9.731751618811455 5.117222834857562
2.331182963865854 21.26799131224781
20.89518836656474 8.114488385106503
8.400845205443748 11.93014082917706
2.225549515553727 9.338620162807032
4.424029959294988 2.088357829736847
20.2447667622956 9.004323641230386
12.84524737904072 10.43902427624775
7.591525291816188 7.452124567106548
0.4383501419089838 11.98456704252108
14.74699279554626 8.127406260563712
4.702417814188713 1.068015033889723
13.65269071032983 7.970030863791503
3.61484244682064 19.93254228526813
6.809185951538998 0.5801048598391484
10.26995818497338 12.03209286252586
5.937984525014159 3.568225283675682
17.93619249638781 18.54520227384227
21.78629624059347 10.05184365058325
11.09373693732383 15.70360512701266
5.856811932625192 5.358098088808829
13.41578169218913 9.697197130821939
17.40518714062105 19.55285514005138
11.48725154100578 7.502458868075026
15.16031369054209 9.162732668786415
4.136838045669961 3.107492919699163
3.999297556747204 17.96429719400727
12.07813973609893 10.94892880379622
18.12912418679867 20.41819855308082
9.379060760713413 6.903487240970433
6.253113875902003 2.600284389479501
9.219715936602533 14.60686855062468
17.37190412359897 9.591778713537225
4.8315589149259 18.53459659279167
16.99568564336362 8.624750906514281
16.63809527810787 10.40907107490746
7.702186478701348 11.32974403481779
3.518666671858193 15.97143917037788
0.8612313079431131 5.228909691274901
11.1066774134391 16.8187276419221
2.861833201813972 0.6541719127530052
14.3020133108953 2.160052046508666
18.12478662637593 11.47664548362405
8.288529271086157 15.1284351734696
15.91898749266009 13.97938385554156
7.298031799272678 13.42640530972993
8.947521604041432 8.682272556452185
5.616987593441388 17.90567255329367
10.62292810518533 19.11046393916767
14.0848163736637 5.005280802571146
19.46577138501038 17.05588972838031
3.710210069163398 10.38146717089638
16.31043007756893 17.79371459237132
5.750422193353736 0.7951510028661997
8.55403147525546 3.899191717118275
0.4542622880349994 20.89491420959115
10.00610180239482 2.818572820468092
9.724628151894404 0.9353173341275923
22.25385420123711 5.566704158140279
12.21410783095366 13.06382780154387
20.872735499665 3.066376726825507
3.592797889803858 7.64563053609344
12.03112008308055 17.31158444228826
13.48253394839445 4.129638024146709
12.00330505558831 16.20966643460941
15.84969417820124 18.76872157144981
17.30264590995414 2.15200005325356
11.20222836380332 13.59140172661424
11.58813479504335 21.03125119773966
14.67074089441875 16.98059747269688
12.82972370173691 3.306569974077832
22.04518022270701 20.00450297475324
8.297068110119596 16.2560674978902
17.82223547337214 21.39819420839706
7.650961046214339 4.434965120846357
3.021434692243345 17.9844542264385
2.346997800624258 2.73735360261136
19.67694403827452 13.49258543071547
15.35968462172809 1.949396681844079
5.464920268537619 9.828154774458552
2.761587001339073 5.664355899622064
15.04746532911287 2.998374756856568
10.15685354850142 16.2163166987722
3.646774285143297 1.368940170134413
20.31435191746201 1.260516898611249
12.18787641909258 12.03686159160728
1.516528523339163 13.83133260666143
5.396807019863328 20.30599453498586
9.202610900233536 16.78300280799452
9.712595532113303 7.91999209352538
7.89862107021843 0.1711746298345634
19.41352758077594 7.027974631224725
21.10371118416051 1.99663438774453
4.331264900082446 13.22859612723864
13.31183013466044 21.78216618501031
3.187745117684532 6.66211174898547
5.184247296435261 2.833270114990074
19.85949559723461 3.372633245544947
5.802774857663071 8.030878749950206
22.35973358169897 0.6118562938183133
14.26678443359301 12.93679733847511
10.18423425718632 17.24882268893526
9.022277302674084 0.1489537416293362
21.28191006104879 16.69573449212406
19.958575293136 19.10485781107862
18.08788516431981 8.771577101318261
18.09401302754462 2.933150099220901
16.65357673222976 13.1922240236502
15.67479923808609 16.78366764313616
21.64474956929546 13.75058126028954
1.551280640385846 20.57122875488534
15.89821229244781 8.453946161872352
1.360445736024566 7.365256292647245
16.72909342888179 21.61530084717917
7.915967459328944 8.496689132133152
19.17276193001507 8.892749246880058
18.64970968324373 17.78109713724146
14.84213574049286 11.0258550457036
9.218477344258567 9.670075527154783
14.27213270198411 19.8090485090664
13.78482945922569 20.79625287267763
14.74901717528529 15.93297959103417
11.11784161214033 9.267994595861071
22.0049458068094 14.7801446776463
8.278742458561775 17.4337250698518
18.33600449429995 6.920056409247082
2.494009724384562 7.533878581760407
21.88115137097398 2.735308650130878
2.825673578030006 19.20194170356524
3.91182646021089 0.3389981859361348
12.06200659389912 15.14115772465514
17.07460411486015 20.58392974834848
10.43059656581233 4.478197805274237
20.76609630717062 18.45602247392334
3.947183267806394 12.26141416898062
14.21932098496156 18.0352011855549
9.338299680034892 11.50117228742558
3.301097600524419 9.437116288305264
7.191063063257519 9.290889217846619
8.262512884163293 14.02493344677898
19.57897724949354 9.889334017503211
10.31445394946475 9.924253521434887
4.71316848812031 7.841359304451638
7.535491337292839 21.30591253856737
12.15579448346313 2.44505997807642
1.605803553989634 10.23455128437945
13.05591708374532 5.131419062665832
6.870850364013493 8.257170039781446
16.73653399288265 0.4374557012459759
4.950877999653801 0.03309636615891754
2.108533846376477 12.99708278399746
20.08180014024806 15.36116184727472
12.86238392108719 16.77917304874743
11.14279283751973 14.62902638161428
6.588004269102351 4.451695375228907
20.50781421468015 7.084830186316316
22.15775335873406 6.487499415128525
7.922364762807152 19.51184452576296
16.42221357265886 19.6542700841245
15.58096351811727 4.076658784077029
6.27466623570475 20.01948836265542
8.504193363203781 21.59010857184051
19.29900792088031 1.577616293501642
22.28112547843656 11.01054932072678
2.09121448323035 6.613768025881436
4.860608049880435 3.850142029803108
20.47032329151748 5.192881686354632
8.524228670851155 10.67968854748766
15.89420210242485 11.22054812711533
16.23338002614706 12.18760923780995
18.41729136644245 16.7769779931734
16.5294720658615 15.98061121234808
13.06679064795463 14.61897218351538
21.51181277401849 7.226060466628315
21.68764751808974 11.86525358361822
8.615894392206647 1.090793264593387
21.06730740564849 19.47513054811739
10.02097649970247 20.01041920607624
18.00286491534607 14.54615389688657
17.39784865380738 4.931895383620002
19.28812336656955 11.77645630099551
13.92613857292593 3.139659425266929
0.7543828515830966 19.97471084982897
6.892795105008904 19.26476754230566
6.510997992164192 18.33981585533833
9.028577745648549 5.885834444098858
1.275801475787648 21.59137290037075
11.9327584963522 5.461094612706181
19.87476619351614 14.40107824738529
16.04430511558212 3.28437230762475
0.3036682880627971 3.446270115309817
14.79785165257494 18.87634205044775
16.48871326893169 1.455423274896594
8.637718091889262 7.666072222793294
17.81689169161826 13.38975272837158
19.50352310897845 0.5323248420505777
19.02484301337661 14.97114729220218
6.39231119588906 14.03948698477879
18.48745336288859 9.756891543068235
11.29754630630006 10.33422665041463
4.118834938879752 11.31302887955996
15.61824365414859 15.702242960648
8.266682107059275 20.54046643426645
7.919886290157855 3.178035690418228
0.07809492055880034 4.504909990164549
8.589260709927826 18.61357859825726
21.16539167077166 6.082832820718309
2.534633312452006 20.19336825016559
9.302044145195012 20.71149353517526
20.93426929380125 14.59407076898315
20.51210314361243 17.40215601185499
13.67726575309942 18.91735395324343
5.970522341778215 22.12619248129939
12.07843256141773 18.27820070100685
10.40172142623568 10.99097458684719
15.38041207528872 19.76761311487869
9.56920209878475 18.97908897703508
0.2891974776996243 7.354361169261924
17.69238386865209 7.786373351546577
0.9466215753947478 12.95204144952694
2.162330562673759 18.55255452344566
1.918596733881662 4.834037196217452
3.786306786462288 18.90609874526952
16.26721544054287 6.70852536066066
21.33634624419358 0.9340288361788166
19.61803736898104 4.387484570645749
12.23405410733552 21.90640028296301
12.92282248191374 8.794198988519529
15.6583213648161 0.9267901862164553
15.05019310448207 14.79463078720241
4.335113965005226 6.885815778289401
18.91505259100397 21.0910559538799
21.32773519992499 9.095244137953367
20.6679826074561 9.989213688590416
7.366362659651133 15.61621920492028
11.57229981843136 19.1276898912763
1.698360732753158 5.776013039367844
17.52038221844314 1.126209331656845
18.7763259167219 13.92067210630686
7.343075434240907 14.53654090570075
6.949648174373578 5.400524438825411
10.01628394009564 8.941347991312956
9.587971196671944 3.915623787635043
5.388139080694882 15.65365099277465
7.220442410488502 20.33483829623271
16.63322335865258 7.654709436579506
13.24559298007609 6.994504168161504
18.4920374266945 0.8012580860801343
9.544133511904793 21.61195311950077
9.248749083342174 17.84209274955996
19.84190261802905 8.00008430270419
18.2440229840946 15.64952266930405
14.9264188356841 13.7528294832205
22.28748353308411 17.03982542463769
13.21975760446472 2.302250119986999
20.78131871404615 21.54591124206997
18.31111989586521 1.876446617927038
6.404291630708632 16.13980133306225
4.75351557510324 17.35000448553847
12.11622298545753 20.04261081395259
18.91446733720868 6.069398487598843
22.03393790428269 15.98077954618166
11.83000990555187 0.5474449171753255
3.992899789670329 8.61888577655836
1.818882954989053 0.9844475948744981
10.11232476916519 6.140470348537029
3.169725277054853 14.97291918031191
14.6769960326302 5.895099649972347
18.67766929356327 22.11989983334635
1.315905830157294 3.089474285680156
3.1272873456744 21.98199146631698
8.756384444263141 4.830692882316661
19.72737921330973 18.06530591789059
5.434205237695048 13.58086562944025
1.094592820809323 4.163647686824727
0.06370483892291667 9.169153670192756
11.04914700036454 20.12635557129621
0.7066776770341227 16.37160155077488
4.619264251152458 14.21633198127411
5.092844455143336 8.82025934706251
11.47189122462205 1.586471543135733
3.125399564314532 3.458227013455236
1.797643021110726 8.356511427295427
21.57676851858691 22.2365288037226
17.01282469799943 11.38046795606119
2.599823094757902 1.691065385528694
20.63273625699356 13.58638064182214
13.74886251903444 6.071744313064114
14.55004782559588 3.999823344724237
2.66397888527355 10.31964447089668
18.97285470571863 12.87698375709633
0.3305086673002572 13.85129684133513
0.1821928603721035 18.07254291537852
21.64780308770153 3.817153862666544
7.589231959019505 1.278358462756721
16.70648469997066 16.95111062464404
10.80287649220913 0.7556193196653822
19.71723304803632 21.8806296754825
4.666463823211052 19.56622943857425
5.060008251379601 6.045948881561746
12.55549125505094 7.772384652693635
17.93130047384198 5.848629699031664
15.22403050772524 6.664023696652441
7.239778704781576 12.30309304023009
6.758039887115008 11.19473049007696
15.27199332919388 17.84935090248074
20.03274831269202 12.58001918091935
12.1808692480095 9.646102131778473
8.235710980276469 12.94282933041399
14.04360521907038 14.12314980887201
9.337654130557761 1.932280327743914
16.26815317874528 9.424766718080127
12.65948022835874 19.07888069633693
17.29543952105403 12.37410566241656
19.45223891480375 5.313713187399108
5.166461575942106 12.60493629370728
19.21330717257809 20.01154021007034
18.82129378353227 3.747711089260941
6.526880219506073 1.575063729555243
14.9566314560181 0.1289942661797733
5.029059933860347 11.66321334700244
1.034702496909048 0.2758673874626855
1.559801008065156 12.08884565301441
8.302097085732234 6.629227661746849
4.53014817789883 16.26633897412326
1.195589133264649 18.4173623487076
6.097448321318247 11.97447447207936
20.22651939662817 20.00559497846534
10.85334811313781 5.403143351029246
14.07439442499896 11.84895980646984
13.9322215521733 0.2901361361320225
11.85842253726824 8.558953187920341
18.76452252095556 7.906992864820311
7.285027586833989 17.63034960387781
4.314887389336118 15.18322936318121
22.11820211759116 1.666231598943823
7.979339019464109 5.545259432422627
13.20257370562883 13.5389676041863
0.7222812881765871 8.293279572588897
20.65169413972983 4.139281963713755
0.784472861127109 1.324337386083157
20.54326944245014 11.75551326694448
21.44301679156708 4.930437611151111
3.373156429172903 2.401814684635585
6.346887620840814 21.07384245512841
3.918650216567541 4.163936896970054
6.158537670429708 9.049577952863405
5.481345469329068 1.822935810998579
8.931268135665469 19.71670205829821
3.634478951751425 5.104281895580529
11.77470140466178 3.45592977560723
4.178093830292834 21.65838451084617
16.25454910234052 4.932802561389345
2.484098484638472 15.80523837311994
6.955136850214036 21.99002765505115
13.83343046749708 10.76744926046932
4.686144351100991 5.030656691864849
16.84858184250507 5.821735567241876
10.19255563401506 14.09696995188696
17.81502603937368 3.981271708403151
17.64608138816963 0.03514796453030797
1.662984450384136 19.45840032643887
17.75207213861989 10.54621325820166
12.69006039414161 20.92010226786444
1.565240540674981 2.034140314414459
15.10004459580863 12.06656919635061
17.08732378199266 3.1424172082415
19.08517356719335 2.653626257038356
4.781063643687527 10.57636285768229
4.391659164338437 9.590823460444359
18.51223996560435 4.867517047752814
21.97763655724964 8.202163876026059
14.61920859605457 1.145282597233501
8.287944693577614 2.129879945763818
15.5437911751736 10.19845185755223
21.52875016065015 17.76835035973221
8.22410755764205 9.563426224397041
0.453765390378365 19.10654520074391
5.766658352533106 10.90634236902973
20.09170937321121 2.315923732142088
17.25287877282129 15.26049548630465
12.75464990231995 6.049378872151501
21.12320204545099 15.59487689649768
18.37202873992987 19.47659525670532
7.260981964737614 2.351633558769751
13.57499528122822 1.303324417527127
10.2365563998319 13.07061502837509
2.623049160969516 13.94819931192038
0.9714932340749078 17.37552198027126
21.12991617115267 12.7151189919841
16.22895634138255 14.91519822485823
21.83519388755167 21.16851519168918
9.217234616665667 15.68996919224982
9.516989828922327 10.56103214138933
14.32394486612128 7.085102494448452
3.66180855449135 14.10827869508541
5.436924447934533 7.033848496744493
14.48426605868246 9.963234135189708
10.18252128510171 18.22221255189864
1.996256980859958 17.5856377811121
6.986765415822557 3.470178770490826
6.479302248020296 10.11153214132013
3.972168810326996 5.959723465120993
11.12165918277768 17.97811670691488
10.46261708175235 21.09262264219993
7.267093242377565 6.415206113826746
5.468855270092877 14.66819859313205
12.41968470622953 4.349359888420077
2.100934087981526 11.22188278518391
17.53161021487131 17.56238597744295
21.82065994612832 18.84520823375397
6.199125045515293 6.273721889587576
2.896313225486256 8.483502844473112
5.718338660972295 19.1190361633829
3.15318450350467 11.3038446699903
11.15311206902438 22.01474804730535
14.87728907253139 20.67482827556382
5.251936551456445 21.34270136072653
0.9479061425175466 14.63241609010812
7.368123146585425 16.65953777003066
14.38726991815225 21.64137216191828
7.630939278861476 18.49397240948021
13.21253459409014 12.52172204475128
11.21493639017407 6.375262373247648
12.15020583816798 6.745092824889158
19.99277709839687 10.88402546850028
6.534728994830348 7.248077297232746
15.48317240655277 21.49625131920541
13.04228677867048 17.98118387182555
7.49252078732695 10.32556975275423
19.01400333112247 18.79780751783154
4.402091978414755 20.63549485099247
15.53872772792663 7.530500927339912
13.80590384444951 16.23454339009961
13.05884986649371 11.47786101745466
10.39897943663231 1.780123293426947
6.399143594816683 17.20892762576609
2.099952314774099 3.777861957340984
2.865358219211807 4.503437240017636
13.20432047951518 19.94253102798093
16.91940454390491 18.5955295887682
15.95562074302039 22.30080397418035
0.2413706131227613 21.93103741400498
2.731747380768466 12.17453058193955
20.28873475662203 16.35898262971886
19.23518265767618 16.0317444958415
17.02194844310436 14.17140929172148
6.312095202589052 12.95788769344871
22.21007635074125 12.85442247460043
21.07056052832981 20.53515198606928
9.28484683671544 12.54147392988236
1.154861010549931 9.256824102560451
3.350762821550084 20.94297191440716
20.05637632911917 6.168900193157488
