# Supplementary material for: Universal hidden order in amorphous cellular geometries
Source: Nat Commun. 2019 Feb 18;10:811. doi: 10.1038/s41467-019-08360-5 (PMC6379405; doi:10.1038/s41467-019-08360-5)
Supplement: Supplementary file 1 — Source Data [file 41467_2019_8360_MOESM1_ESM.zip › Configurations/2D-Final-configuration-derived-from-Stealthy-PP-9.dat]

13.72998117874613 16.73504862882302
20.65483495403231 11.72037114216367
8.578925663995179 7.847100368790618
20.26458012505196 4.40206742912354
2.388602679518388 12.74176431267156
16.08864327735818 22.06434323861236
22.23396108491552 7.029222238086156
4.675722051019546 2.771426579038196
8.897973822860784 9.070068258992649
18.79665959652291 16.36446495365635
20.00590090980498 21.76247241226931
6.623934340931027 10.96035335870541
20.31276838259012 13.91014737510997
19.80727591304373 5.342951569729371
10.21216728494447 18.73799336434666
15.67085816741204 13.46445342725675
15.36377749871868 21.21702429749942
19.0351340267709 18.25526641218405
0.08074325405866759 20.01069320715168
1.297485086697174 18.46543417859931
13.61641688326624 13.9203599744088
17.80261677108658 0.9420777589350878
1.52417398109179 22.14853536700086
3.116762913198223 11.87339289360915
4.260862345308362 14.86221855718235
21.63734387165996 19.33196369925794
21.99808951859682 17.16038884768096
4.155786676555986 19.50369224784058
0.788340542726251 5.201749831059809
2.151575448672399 6.942642964494126
17.23749751017866 14.92530614490151
11.29385995926382 18.56270361640469
13.08463048745816 7.436841364897498
9.861536971062618 21.67958348092014
10.29580763090168 3.067538047949422
21.61934857507216 12.01686064905873
11.77349586941342 14.12698176064147
3.814009259297586 10.99281022501461
6.500142279145521 21.72123832527985
14.13920129571819 5.391964872634014
11.79984840392189 19.75937219427935
2.347561424546821 17.1230596558833
7.398910261400643 11.6056367276497
19.06131996932616 22.15592550724625
12.26021648663431 6.860589386946484
13.54652703457642 8.416242441644282
15.77681985611285 2.585673409612771
12.8275682493116 13.05149428254446
4.536261121296048 13.05659958951587
9.005988160358493 6.131443246617486
6.961271390717902 14.23710032107387
14.36243836794626 10.11653021438265
9.747662937137276 13.89097749657781
0.9891042960683485 6.979719221952772
21.1846732616467 0.7731899724230971
21.05085981876965 17.631793015561
11.11590703860974 15.67559415844434
18.98246142232928 10.30646436810603
0.8325021481142788 21.38482164837777
7.662470194652295 21.66185933763811
18.46110434696995 8.409453694531484
14.25958118352228 18.52699119371974
18.81914704022537 11.43437506540317
12.18818221704334 5.809345926112053
11.10689627555415 1.100920751118975
16.71320431233367 13.17372773722611
13.84875341465613 22.33077200538824
9.46805752852203 11.00825745214244
10.78905890012408 9.584592284226011
15.66279606417141 7.668086074610795
19.52202235698075 20.04283108481664
12.39678694276044 18.00519022503739
18.42909440566756 1.764811495636469
22.34860408854177 8.866498451162402
0.3371139117879432 12.25782786146848
6.62963935632679 6.021572672126016
19.6344404641468 3.513422906676005
4.407660621024688 7.677447967313252
11.573680702794 0.1551320841355362
4.920151331337952 14.01238499438685
15.26518022322011 3.532485886525583
1.061359489042139 2.424878595253624
12.38185717335321 8.051173955884147
21.84255914477201 18.2684169006553
3.540437855528614 7.986956504147357
9.368622266066222 0.3208583407969726
2.147098862280443 8.809427716505567
3.337266380631936 17.60286023247457
5.673806457104131 11.23145346286162
17.54838053977882 5.539128955518358
20.30071314742105 9.033975594526023
0.7870012517200616 10.52147578704651
8.156329220877375 20.78032496822128
21.7379425201458 1.64110202139745
10.34395120588834 20.67098208345122
8.677997892335622 19.86758913137648
17.01523868327607 18.83113368280432
10.46094628732962 0.2349875759645083
4.659181551918638 21.32817097472254
16.12830929036879 11.40212289942414
2.317635004855175 18.10593726531653
9.590079162726635 2.20621535586916
9.772484803163367 16.88566885120306
5.390945843663942 7.37583665812188
14.5191270014727 17.50384969177217
17.42807092585171 8.879913536745663
3.030823499163027 2.337590616370678
1.845339526005714 10.69154472279489
4.746890726641282 10.42329734483931
4.106520689655448 12.11390543091391
15.14846203967709 11.74639736570539
12.62851785164607 10.18303302050012
20.59004146157964 19.71486546068783
2.612839929694912 7.864957934063328
22.26732142055709 0.7391291875156758
20.82946450366792 18.67931244987927
7.466552675056604 17.1607812589564
4.032840893986534 1.002980986034006
5.892715115239352 1.430195472343977
2.988229827042248 5.081951157387434
8.23076855532902 3.564285227664408
0.5683509009948106 3.37711699950934
8.866513416616693 1.352219249808406
1.096505732828958 8.736607270684662
10.38467092312687 7.287353461552605
8.934982507181299 13.12125510809562
11.61980649957318 4.808694104436321
13.24117208991776 18.73983099582417
2.665627507793856 3.287167958407138
8.234788346521174 12.34490535909858
7.333115378871274 6.731732034949598
20.6942580156261 8.087013706925779
4.500354523011032 17.6488633719147
21.37773198019527 8.974713090285382
7.535811403087276 18.1630099482576
12.66401969714923 9.029932432094048
8.449799980313301 11.28816287438299
17.26155680199536 9.949510381597795
18.47021900005799 20.3563821074985
0.1161294023833898 4.308230673639118
12.9131633300376 1.83743904628848
4.059357385833639 4.89088841798316
9.760184690554688 19.75294698008364
21.58644293546117 6.157299706121158
3.076280041769901 19.79656819925414
12.17928075955421 15.20392758388147
13.14284668697714 5.437058104892509
20.14964113428068 14.98985925030707
17.69864490382417 16.6791112781566
3.827406358426548 20.56358704955433
13.42107898562198 10.85922666096887
13.3132917594755 6.387392173933557
21.82735033275483 3.413094940567806
21.19695870429987 2.512034737910935
7.475206092986657 2.90120140759397
16.4846583028917 8.297780099599365
11.12916082957682 5.71258075791439
2.023605965566104 20.14024297711765
0.0579913408613032 11.21295660380703
6.002770980070983 18.84491338326265
21.25105902774864 13.60662855676328
19.94304043757511 16.05544633489482
14.02082561815146 15.73438039021938
0.6101567625854492 9.595819003758939
15.47672253588795 8.69120128745271
8.351978023744481 0.1832183653108774
0.4439071726614552 17.82419714532666
1.131281424039741 19.49996460005833
14.95539758195383 7.087049809578004
12.35733854695123 11.19812075990937
5.551831083959791 17.839243866758
1.677020192737358 16.3226339604535
1.833599116837303 21.1442228884804
6.816230708197368 9.885439918138529
20.57792219339946 10.72978698154928
11.20523272864249 14.74253821683877
8.691232797258936 10.20086182089639
16.34887291126421 3.588362470653779
19.51658506920674 1.630938185439438
13.50075882961321 9.62006923627904
2.619953803921812 6.0547140426069
5.66697860720626 2.475656425354848
12.90620005220458 19.73485738722268
19.94975676706791 0.6007037476410462
22.2057738571888 14.04506728339634
11.35617343855802 2.915199110228692
17.72605710488964 19.62014665339747
12.47016451279436 20.65023303239608
21.49909987730105 10.93097414749609
7.538859315712442 19.93609734143872
5.793405447250456 16.01879105800706
20.57985332345119 1.576572304616349
1.898861319045564 5.177930490844045
14.98445435817893 19.34444002707561
15.7996124178013 4.481653639808846
1.523155254468356 15.3005183539237
2.075906995372195 14.52401171031497
11.78369712422962 1.942946354700531
17.13402716695305 21.81198481613353
21.03491079261802 9.878710181787207
2.653080617907332 9.836441236369559
6.637631504799229 13.27841902876102
20.03894413004846 18.00038429465154
18.04773297875559 10.66614415538552
19.32437731542644 14.2800205008341
21.09585777006959 16.5482406148413
11.58593669213368 17.41984756651989
19.02991193498182 2.626348887890962
17.28814408391563 1.735624191837303
19.33032842046296 17.18067115674642
13.66011758385027 4.480751401966945
10.50371379753225 10.68260751855724
9.564805618331727 8.095006946083069
17.3317922556627 17.75066788123702
1.633860228197774 13.60084672397233
11.23000014569526 6.629464795968052
5.208412072938202 8.418401778121066
15.09514433497942 15.48326569083149
16.30778939899773 18.03483716326162
12.03068103261017 21.57815998679006
6.157849647598164 0.3885268621216246
4.401230190534924 3.85290231930431
17.38966256893666 7.853989168356733
19.15260145515263 4.458424281965882
8.42083105681097 15.26600839222735
22.07178830315599 10.026128100076
5.160513999002096 16.84163702764168
21.14892866300005 7.104958737187901
14.32692710805545 14.72785047879132
3.276515378566589 0.314476965352858
5.945401528945156 14.15404738053615
0.6227263807184439 16.70310105014696
16.16726319732806 15.21434057154746
12.66192238173753 14.11964111814211
1.365740268107883 12.54720893771402
21.37174163331799 4.349220427953595
16.94092093735861 4.56644011474094
4.892215351609296 1.702624764959876
9.281595472003673 20.73576426785081
2.569916305779528 21.904587974062
20.25383762076997 16.99230836711535
5.118326967475926 0.6630460063837545
22.04356090999211 16.09653922225048
6.320837093701699 12.12401657147302
20.68690220123261 12.77090877191213
18.52258483612234 3.57790833717021
8.767008008888039 14.13914056196911
15.9200066280976 12.45563811052781
5.117097834996565 4.603280168500769
12.44677063255052 2.783304821622974
10.55954637344818 17.7206225929754
16.52302553777282 7.192953757609744
18.02559772693294 18.54106230941683
0.6157217383359704 13.34166616912299
6.424899808311772 3.226239343806094
17.72670589126105 12.84365114343403
9.940255976353141 4.105634954641713
18.34649084333562 17.45751367823994
3.774410653995274 9.888812356579997
4.950878382780445 18.72011121812437
2.870080807727485 10.81335906546147
13.3876581675777 0.903462088432245
2.149064015788805 19.14106010604284
14.45566335441845 6.277832576474289
0.8548170792010107 14.46953913719303
7.898840028284283 4.626442657026402
15.32158007475796 10.70152536418254
6.272399941103924 17.00772428341585
16.7008884992942 6.183055461250704
16.71482992771163 19.91720535652887
9.499061809391939 17.87167340947836
17.0932019273226 11.03801196107644
10.67500264373423 2.064563440937179
7.003514215958737 8.826018827577338
21.77736466904827 22.14650221378484
8.954322809645047 4.307797736616044
22.32537181355204 2.497206447518368
14.73953890296816 4.487841253767238
7.983827275442406 8.584073293169146
20.72967904322492 3.45709216921325
10.14665780819314 6.178857917747844
1.211872018934633 4.277791527712584
21.7562788062148 7.977432470248166
6.598398248238854 17.96154540996277
10.31350590433188 14.76625417646183
18.22067120985081 21.41027983443758
13.26265560267817 14.97013484539126
3.345105485003415 6.949661965028184
3.354841224735281 4.096347230968175
10.931122930625 21.62935595757408
15.57181541932314 17.25465249922279
16.29587558996134 5.369062157029755
11.43603394558773 7.62378519257219
4.724890137779107 11.38288617728419
1.610508863994591 9.708729198398784
9.983607917433194 1.209647610646703
7.37996249419129 7.740977704592606
8.615357511483063 5.26477215330168
10.97053711503973 3.934245558476646
8.280288331407082 6.873784709362709
20.91839828936988 5.282389795904365
15.68240211526396 0.6968219758142531
3.600185531215236 21.61551362981354
14.53724332818256 0.805072640027401
10.99814589897337 12.5603914994273
19.24319919710062 21.07253863321447
9.922423814263613 9.034747750579388
20.09954008191127 7.211975156579464
12.00574366781409 3.765698698147458
20.31037819548168 20.73203448627103
7.175313766657813 3.937094288471481
14.43169239617079 9.082638550039839
19.10095872187756 7.316321289302124
2.200964480780626 0.5678942903557357
14.07829149861544 11.94050612405584
2.118926692031458 11.70405302170439
2.5161503060462 15.58347755099169
15.36509270985682 9.690198484386219
10.09222227661195 15.83991452337711
4.693899115286216 15.87795113744053
3.164648237599406 8.943564279971881
7.37421202471127 15.3085585113547
3.15675729619982 14.72626076921802
0.5182468024533441 1.578581884640235
12.937937692237 15.98089446010034
19.10751477249832 15.34735277675349
10.81688359781621 19.63291765288481
3.705194930533652 5.919247790003929
5.639455820147785 13.1325686531326
13.98265159097188 7.271949027480707
1.098971706864654 11.51304476453863
19.71436271731492 11.09065148150329
17.91185068545611 2.667626333864196
16.00389942434169 19.10412939868072
18.69494506398794 5.40109855374755
5.31945491135357 15.02688192961656
8.646750907339797 17.04979804589403
2.282738775093739 4.234519121740851
3.987404911983758 18.46716774643754
14.80039625973516 16.49115307410352
14.67746010688425 2.61519901875712
7.208163324352844 0.1854302997706226
6.374307177922469 15.15809008910695
18.8625695266624 0.7831940140191997
11.54841542875628 8.693097562958817
5.447267930143165 21.9552184134867
21.04686310532004 15.58173200558893
12.24203202591552 1.001207497661185
15.17895715007118 1.665776205817291
6.265946928135123 8.092037859486956
5.414164217911615 3.545697286241182
12.0684999414559 12.21887396002695
20.11320643948831 2.548217091458352
2.748540547504552 13.7283704331508
1.691079293887476 1.477725164986126
18.21057054938836 7.404441541859851
8.557596154333249 2.475888385591128
17.42694949064072 3.610807765376752
12.59240852191094 4.637509949438902
8.088449598302903 19.02718113513428
13.46809424156812 17.74318462210352
5.862464534995214 5.32470809524962
16.40905119898242 20.99801342138949
13.82964609681076 12.90985923419195
7.875568143288158 14.42994046418964
20.75781807617793 22.31054163689391
13.07140982442473 3.636715294185597
4.792499407925281 5.644475576216117
3.439557413623147 12.91342825927397
19.58436005085419 8.21410721614178
14.27648853626882 21.37874061864022
10.78178265142162 13.67202369194931
6.877249119610505 16.20018532113822
16.39564108282873 9.307891499594357
16.27827872249923 1.594473677796687
8.469238774552894 18.00529333327875
9.993973815639066 12.85300417509316
19.42675165506142 6.305533608998545
21.93977436785035 12.96196533891611
9.622267026435397 5.216697255925544
2.892725854206535 1.357337095979833
22.22011395988967 21.10885823918268
7.904843626007755 0.984233158054256
10.253580815112 11.76291568469207
18.39344917662695 6.354378375595834
18.03007938565226 4.547026721844115
6.99670010181175 19.03979243573724
13.09766369910455 11.97231414814029
19.7188202244057 12.15556295164668
14.60617203915861 8.084043925827661
5.783975835244265 20.85738483437135
2.833746339739614 20.85237614754253
15.8688480002137 16.2303437028692
5.792880326092437 10.1940716088615
1.473201738671489 6.085922095783415
14.17963677963307 3.558658220402486
17.88003060136577 11.77400291272862
0.6497402389778362 15.65007400973567
15.22325472994451 5.461296096447078
16.62878347188015 16.97893972697286
3.707217658372587 3.090612352332164
18.02037925192174 15.65083537250586
21.41339637379824 20.37275041227703
12.66667073561509 17.01379093391122
17.4358257978717 20.71407975436751
21.19098177876442 14.59397404369259
13.95432767693769 19.55537894198419
0.3401414547333265 6.110758163221226
10.62565410812399 8.344727298142281
4.03014515304916 16.72386090555259
21.11977667248193 21.35147617817276
16.91442083507575 12.12193619777585
3.630757798624885 15.69001153356046
9.142698707240799 18.87697837852135
4.355123878844454 22.33987824146275
6.401551872611557 7.085913423794454
1.574572833879534 7.841583615651264
7.856878048113231 9.564251000554211
6.168282906185092 4.297521275586349
19.21522523046853 9.200948421647725
5.240309455317679 12.23235419942033
1.401408930082428 17.41249800321682
18.55136523146256 13.55517853375608
13.15523123376319 21.49729908721527
16.45571319264129 14.19778887487102
14.38748288732039 11.06289550729531
15.28262829408436 18.29426566805537
15.68710268777652 6.412589305695333
19.93338790348098 9.978438968828121
18.72479023109787 12.50056092846635
4.193653273760592 8.813498490704283
6.950660994157902 5.039994206663664
15.39172893523032 14.47548832651043
13.5830827454885 20.55327870181999
4.473397590293299 6.670364923683627
9.700697404132859 9.974881986454628
22.15264043116527 15.06022243830739
14.62899451189042 13.71294484442226
7.837068438216289 13.41703388989014
17.512537479494 13.89305190628115
16.82029988763747 0.5688300759489865
1.63407757275517 3.327093710670002
6.687924679852263 2.193788397110505
5.388494216080439 19.6746994122947
6.97418360047887 20.81931178501785
3.911105287845154 1.994849987703133
14.04851682327611 1.745407216465503
19.79053175778215 19.02136415784887
17.47489474745262 6.721768344599609
2.995875059581182 16.48928213300992
0.2881126961967747 18.92169200834261
19.59528174532052 13.18541075185743
17.9765738058912 0.03342179881783832
18.23830985459564 9.537219505470164
9.243111819808519 12.06677175968856
9.262017325314625 3.259957487100196
16.82373319695401 2.648383931185996
14.98189298453181 22.21206073764389
6.896676113119701 1.185705760942525
7.257167013502595 12.56777432699306
11.8953182841624 16.32566010256058
16.94051619838956 15.94813756893095
0.4041829239698632 22.20614055087577
16.27955652875151 10.33593760315429
5.572075841500039 6.358961749439306
11.37802979981724 20.67550735107451
10.55416636788925 4.951386218489398
11.8213153297529 9.600156702455823
18.29904700941458 14.61970921461466
7.747669473258252 1.908839217297932
13.561056691735 2.688114437799405
8.799753201677152 21.66085532833683
7.781752317885438 5.809868700234207
7.651121421300027 10.58109059963814
0.965550814215004 20.47315302600703
14.8715065072904 12.72001296954491
9.379255072396328 7.056542677048237
1.040174381032626 0.6847048706413762
4.813060542158356 20.37443241549116
7.966824516601583 16.22846026277635
15.69412834518285 20.17079503448628
22.03284881570529 5.232722233729841
18.75426977514732 19.30870192191008
0.4700499023903579 7.903482346845234
20.49231589976356 6.227031934138256
10.82519414512522 16.67806510343216
9.376735306300155 15.00436861589736
12.70669228985645 0.06931453427747591
2.098111024373278 2.34881090308954
11.80863363649625 13.20069221535379
14.65392047584086 20.3818583530911
6.399425376809617 19.93289412868214
9.065555116818825 16.07890604649961
11.52476520474889 10.51322900797229
4.939170756893656 9.470387616496241
3.834673414635982 13.89035465268195
12.23031302955015 18.93614092808296
5.986266030986276 9.151930370902615
11.27665697926302 11.51230620238299
3.12480105761967 18.77349383823078
