# Supplementary material for: Universal hidden order in amorphous cellular geometries
Source: Nat Commun. 2019 Feb 18;10:811. doi: 10.1038/s41467-019-08360-5 (PMC6379405; doi:10.1038/s41467-019-08360-5)
Supplement: Supplementary file 1 — Source Data [file 41467_2019_8360_MOESM1_ESM.zip › Configurations/2D-Final-configuration-derived-from-Thomas-PP-0.dat]

15.27819940195137 62.62243203197414
17.40074283882934 62.35687075979244
18.04884558334665 63.20415399896078
17.64039082079352 64.1854271242683
16.99286883921655 63.3340803927114
18.70142311086761 64.04759358350205
18.29471507331618 65.01835184389223
65.57338866285724 50.43264093951432
67.26802453161442 48.26881013946361
63.98911691451718 53.68141652560962
64.76141248978124 52.04502961067328
66.94406234946599 55.14311019548146
66.4809449125931 49.87341900358356
69.53576760289899 52.38409475444693
62.86006334747422 52.13672990948965
66.57487736472775 50.91810095050879
65.09246118541333 55.2252713550558
66.75449483783891 53.01612045167811
69.59515281646841 53.45621332910157
66.07244532591737 55.71333781306786
65.20537059229741 56.29086584890469
66.90399491926173 90.87653275452179
66.18462648692652 88.32802456149395
68.3194327949938 90.22915111790154
69.79712929628197 91.32186257867767
68.96885455320459 94.06979062792016
67.82829943090339 88.33923228875616
68.07479971226323 86.43773038743744
67.02240839908792 88.93008279473213
69.04266191725479 89.36821950119193
68.75270379511485 88.3808438999195
69.72884777995435 88.4663421509843
17.85781173990624 23.28745131493098
18.46995480512661 24.10088500550119
16.33139436744181 21.81615990711641
15.81467477975189 23.75443411601001
17.36926634406107 21.54844806118117
14.27193706397611 22.3692799518499
18.03542218527845 25.17909871911775
16.07230727227445 22.79113400210463
67.87124504781025 15.00189188964213
66.9828867256517 14.36058752686688
65.85852735501595 16.95060971935205
66.02150780357168 14.79955510897894
68.84626478171701 13.40326164893427
66.11924630098832 13.72866734505608
67.88783186589886 13.87629052310038
68.69497212746354 14.46759075814237
65.0625239205654 15.25045987990106
66.89648694607175 15.41773326409348
67.06057287739605 13.26445352967755
69.67256218987815 13.96598820229374
64.19702449385525 14.62350162894554
83.47050607859292 32.91645766396073
80.08191135793882 31.13895955183548
80.80485425880458 30.4342998528893
81.11989279785909 31.42340060718717
82.53276443218942 29.87938867887822
79.76504467563079 30.1301930115078
48.32906148947561 9.999778427988117
47.44683838072556 10.46285627020664
45.64833187214122 10.44141357839661
46.8183891487065 15.22971546790378
47.55020016432816 11.48945133043336
47.81342684574869 16.8082894967226
49.41374307773921 11.27737598564711
46.76685592618766 14.18205647160294
47.73481157696509 14.65763622210417
11.63990546041708 80.70178559767776
12.68409595168322 80.76287044739068
13.70058351435018 82.65743231696415
14.34918393633328 80.00266841726418
12.12416957429261 81.65644935206909
15.97486009016458 81.02686732391633
10.60254634873182 80.69051589260644
13.19588925173832 81.71473891229184
14.86699765553444 80.94167814202531
13.77162089687098 80.85332379746089
16.45839569970646 81.98668753145357
11.06002059725006 81.61308239421413
12.62341184571163 82.594905399354
36.09309734733591 80.67619460603242
35.26166760687379 77.86333670687092
41.51131138266484 78.70860715907398
36.15595338950014 81.80143035365526
34.2763333322636 79.48528838265473
34.56034362267486 77.29172276700119
37.90192042375655 77.38514995376683
40.58935794006546 78.15615299464402
35.18391895382936 84.66678726865909
33.51168110453011 83.60667652621518
34.48207546309129 83.90353252790524
31.38533332716479 87.37607737657808
32.39358882283513 87.32801464256853
31.27518154814321 85.38140888760005
32.61924048183089 82.92696677154264
32.99132018675983 84.67834276590989
31.80003866030487 81.40443457710458
31.79198667690141 84.56975148856495
34.09626161571039 86.5773607821109
32.65915790258561 81.87891489827258
29.93129484652255 82.20510144028718
31.58228281173967 83.52747203815483
32.51659224438122 83.87132215759883
33.50957966895638 81.28221026360519
56.86313658278402 18.51979021960966
53.44367569414984 19.96811375640179
55.12431161636297 18.74317434299978
55.99202986943713 19.20082974735636
54.22909745956837 18.25097139316012
54.20764590548318 14.86988749494927
52.43495552332497 17.21145697736779
57.72109983120242 19.0896097313915
52.50728723373157 19.45538000497687
54.33458789292468 19.39092618250663
78.3106161757682 5.379337776047315
80.06499195527117 4.445912266828367
79.11517492851652 3.938380662940441
76.38351626675508 5.379204235821929
77.33655738708714 5.091831588632576
81.9068384586955 5.73570522648624
78.14871958850074 3.340518020945614
81.92878784305982 4.62470549629952
80.06858251671676 3.421212655088158
80.88442432307281 5.852592640232768
13.47424220024824 37.11077687949224
13.50177543271031 38.16738169066733
14.40447688475229 37.61866371605083
12.56130241891892 37.67167820522733
13.51912680032597 31.79064062076764
10.80511008719034 34.72457646690987
12.49992178059342 34.43245100074573
14.44758573853611 38.66524066510769
13.4626165952094 36.041221054613
14.37351882552761 36.55040564370298
11.68043964397829 35.07330503908965
11.28620825551584 32.09972020440726
77.47724185232819 88.77046276689464
75.94393764404219 87.21825659484716
76.8398364223178 87.25118080255177
77.621417194586 86.64263573451815
80.36464108481609 86.00949000133313
76.6615634302762 89.21647884486492
78.62777642847144 85.20090697728698
6.025870042709654 76.71913276102377
3.204940969349981 76.57015331749639
6.26082884532294 74.67141346833544
7.022990766077676 76.38049985745863
6.196005976852341 75.71906001862335
4.070525766599809 74.06281525479058
5.186198558654975 76.0073932470102
6.377847109666063 73.74420700521206
5.173354964342801 74.14610642386495
7.131586212268735 75.32526986711909
4.259349674393315 76.25828002420782
5.374099196118676 75.07696809349125
92.6651925219669 41.51621821769058
95.77274190544506 38.57014534066013
94.27195066020201 40.0878888772292
95.0243738487593 39.33943874659761
92.31199620694942 39.41088097792738
93.7817652696578 37.95170404778847
94.78291412595361 38.26409029555756
93.49159032883685 40.80794777036417
93.04842750023526 38.68679858889272
94.04126721833893 39.01297095142952
29.06368363919128 27.96998651350501
28.22232157469459 26.1606246179119
25.4864780892232 27.05163201795079
28.65501980117016 28.90525389521277
27.59655708741885 27.11001232507545
27.1778563785401 26.19443425430029
27.81404252445484 25.2311573006669
28.0286440866493 28.06985022340003
26.15827763163735 26.16825309385464
28.63612969231402 27.08059648379976
20.24077017666481 86.32135267094122
22.05728366158 85.79700083674284
22.40524358037872 86.82984671686313
19.15052777518349 86.25055331462038
21.00111193286646 85.52498557565494
22.45280558483189 89.70790710041379
42.70753970644956 25.00102421054271
43.95692884855497 23.65310411170898
45.44539470310867 25.17855689220264
44.51093761866058 21.53810239537706
43.70385567704073 24.72812013684564
44.47830076791272 25.50793989696203
43.48111319101917 25.78292908099867
0.2131359826203029 31.00098739684478
97.23529972000911 30.22709435444203
99.70701936020977 32.79326751846056
96.35231132917752 33.90310559577014
97.73137513865873 32.30257553095618
97.80668797725943 35.24311260702819
96.7409503368568 32.05482485728585
97.47570873272703 31.26243419575748
96.01073768303276 28.94765214579655
98.71671748957824 32.53356366276845
97.02605760000526 33.10611200915561
96.48029794272163 31.01389544297893
95.99878177403333 35.70948829183247
98.46709045827824 31.50540916309991
3.220866912144486 45.12144067356255
6.792565553838068 45.96034710970892
2.292485990651197 44.88737246984332
6.450438512819733 46.93733976396783
7.866573867253227 45.73307711734329
5.258836024806596 44.50915982230915
11.20930749761092 43.94462423268023
9.539190471572157 43.50862928065053
8.470285109977912 43.75837858738382
6.303702758310747 44.16975592442859
5.704003948829024 46.19161642106882
30.76725306504965 70.71803052686109
33.85875323361885 74.23312655652794
29.1340595214904 71.26449284715709
31.49267340037779 69.92104616423417
33.9082696381295 71.39352006583191
31.10295120486551 71.7259092009232
30.1622133844181 74.23283830384052
30.06283562847978 71.53224711427737
32.49208881777421 72.95575256531092
31.44241140050669 72.70151161635366
31.8165242675259 70.93818995146525
90.43908369236595 18.17341200467962
89.43433540760283 18.51762749953227
91.39525608536549 18.73175589294955
92.93681341234242 19.98062444976602
92.16618458866861 17.96424499484329
94.84074403518197 17.35855636933359
92.47058555532298 18.97467664897544
93.17891027590458 18.16749089903631
94.21633570867498 18.28608215676777
91.02930897168255 19.69483788856539
12.43119932011795 89.76327406531524
10.39758913894547 89.02803933990792
12.56115337249474 84.38201071409827
14.69251860423108 84.57316752531453
12.93091371429998 91.77795666998252
14.05770909603232 88.47307788551853
14.65788741918097 86.46158941729077
11.94894473104759 86.90979198897382
10.9850342561536 87.22746758273173
15.33972319592844 95.01581692483509
19.96699717577015 93.7744634631031
14.52323438392206 94.1518491540656
13.45459135157782 93.75122256784393
12.36287864406325 93.38919090549467
15.72423467525925 94.14531867356456
13.5485544587706 94.74682206326203
18.91522982500115 93.86472912029006
19.57643513646533 94.75425302214562
19.14597892695993 95.71055907608364
14.87506309859063 95.98247605700695
14.39498477598567 95.13479177844305
20.25640518149632 97.52635619570657
98.29947710734862 70.81578660230591
97.61030077466175 69.38663486552234
94.96844953446737 68.34258521476805
97.80477348792475 68.39552963696342
98.92463355311392 66.94945191495732
98.66460280603873 68.98568683780654
99.80075321253567 67.60804789229609
0.7657774572620065 67.21167403388722
96.98279416243453 67.80841685825402
94.62323578698606 71.15965245499672
96.75537063414993 68.82816782246906
22.00629647329364 29.96022245634973
22.99622880091721 30.24729495696542
20.90589948130437 27.49323583093735
21.94040674914281 28.98320010167836
24.8439537420062 28.83431112456008
97.06178548911778 76.72383892997199
95.72224468672819 75.37589527942308
98.87072483755466 76.38333388228776
95.27621747126058 77.13201547602054
96.01590152409091 76.40878234233296
94.98398414687836 76.10065662401234
94.70012235623506 75.05839652438301
96.75713061364682 75.703217174458
80.71622203730665 13.8629742386908
80.18100253242288 9.170074748969705
81.18690661078089 9.430185572714487
80.50502532142622 10.22408600301027
81.84700181924492 8.662530530702321
80.25424177725112 11.92786863668326
80.21305303960031 12.91453332210748
81.48273924247526 7.653172098931028
82.65431563968396 10.53222729834471
81.38773228566161 13.12413058427573
82.16905751661326 6.81701003419075
26.08632161086564 39.68422797747318
25.27378916267597 40.41067358751468
27.62007011641015 43.02431001674029
26.87546600534876 38.96436507713335
28.81357968921828 44.40202452710917
28.34818778970079 41.23434397343105
26.53977255062532 37.96015051068784
26.31506184210601 40.68489383644958
27.34953411764754 40.94412663815335
93.54654581652497 19.13585122973475
90.66148756908714 15.5010625835997
92.66814345619727 16.05663376902718
93.5060328539884 16.39661596227742
91.26616939527108 17.59977495627091
92.59308712510656 15.07927202481425
91.92024071864213 16.82213759785605
90.97210848741973 16.45105826563121
92.83664519986188 17.16853651649571
43.44144744090659 80.6796960498648
37.86871233541248 78.45572908484972
41.54627424155039 80.77476711634073
39.6960535656652 80.79257617271324
39.78349688832406 81.92452016207741
38.78901260933853 78.03976041496851
38.73140433114302 80.25214625678286
52.72066137192311 71.96671949512537
55.93515575687686 76.16783882808735
58.6842664016686 75.40692535038988
55.85390988561896 74.03352430058514
55.70450874213667 73.00824252953753
57.68037230279035 73.87913364927925
57.75095862470759 74.94296893844277
55.06928350483086 75.66453130330201
53.70304983138659 72.28564110461815
56.54594709523463 72.37927485621388
89.39305028305633 64.32206809063079
91.8591281409213 62.98039008243057
87.91680458603697 63.14350176102443
90.46524449736913 64.50606184538583
41.48634535524085 73.33402848609482
40.75603226519578 71.46754718273898
42.66492467546183 74.65984754517102
42.21005019600742 72.55781963069199
41.0912678638758 72.42720497668981
35.93086264524952 74.82211299836322
42.46252194925748 73.62351887934015
40.36383395841776 73.18266594206443
42.38652844144914 70.98178268159184
31.31475065451091 54.48451024874982
26.85074139461129 56.36690361526865
27.60541248256669 58.98540134712258
27.49503040045591 57.19263511645533
25.49083616436916 59.28967835940836
28.26676644483145 55.0545698777638
28.68378327461296 58.91163495127735
29.50134064449589 56.69370109653283
29.71855279474687 58.99160503717553
28.87145708055499 55.89675277728053
86.23389062845912 56.97561948258997
86.22481280330891 59.20962546760106
87.0317765835136 57.61738481712541
83.58025965366204 57.89895148760859
85.56233008323505 60.00684030726524
86.9421053757162 58.52657965348027
85.93957878726179 58.13159686932484
85.1743450615612 58.97886840052648
84.70602891352897 58.09451437045251
83.9850950918935 58.83546984024758
11.20692187564351 88.31058782766253
8.583753887955973 83.65008039378289
7.297358907954352 87.98705626488832
9.707411980430733 83.37675698366425
8.337421084153135 88.4479640711147
8.241929739833783 84.67338729959302
9.586581268229374 89.73004981450296
7.511651426886215 83.93563901451259
36.59591360653689 64.85523624225002
35.56030282232674 64.87724484854976
35.02770731078974 65.77897572321307
37.16577278002274 65.66696132834689
37.58969449659782 64.65315039722437
87.21731094958305 56.55750266016911
88.47229259052403 55.11000992307904
87.72141820734258 54.44484690941756
88.92496705072709 56.76028549928
90.1610350088494 52.68102290875052
88.78271893295323 54.074275421953
87.41308390097754 55.49193014853491
89.0731761050633 53.03788432031813
97.77586546479888 24.48515595577878
96.23831378350306 29.97932211686888
95.79168762754209 27.91630874670678
98.00798418768592 33.35103581090674
95.33474681669688 33.62509983120093
98.00207050237601 29.4444610761205
96.3325607937136 26.07888215242185
97.95232464704942 22.23553549823895
95.74062906411191 31.79891189769101
97.48014595459026 23.36595031101937
20.7777529560663 82.84279111923105
18.58617289757311 82.42147516488768
22.45270624899991 83.0151877270908
19.94865237297081 85.34462739422173
20.23609868367602 83.55327112048596
19.61196269415031 84.31535777774167
19.05549579825678 81.67506738647073
18.01622327693719 83.16703333465931
17.52435856037633 82.17076763631592
19.18125158803975 83.29240429233208
21.64228076997746 82.45642081775004
79.84691201708959 33.90322849866288
82.14459361665692 31.68782118220296
84.83788003640137 34.13219661804001
84.10645906810225 34.89207093326802
85.4938332404285 36.12005341631863
86.21809484037573 35.34552408857051
84.44158414522398 35.88146498078979
75.57410451085724 71.73869591833213
69.24666544365047 75.58204909605334
70.31314691935846 75.54115384670733
71.90457612937323 74.57338210845541
70.31520519759167 73.69025130833892
74.04111627855602 74.5369757127141
42.21058715731959 15.93645523822697
39.67448137562762 17.82867297398467
42.34811182950025 19.23968127453766
41.43912835530724 17.64946815058465
43.13857310883176 15.3160475273006
41.31849102038034 16.56832602652576
42.19703396458814 14.87296940573562
41.93029143242105 68.32256535537303
44.50404690981652 69.30065311996312
42.70131800343297 68.9802971569695
39.66221849870917 70.04769105268095
40.91569342360214 68.63573259466278
43.73127215588095 68.63315538921995
42.46292163828507 69.99287094880674
41.17902842780963 67.60784089707174
40.44253367760398 66.89380425188531
98.5114685481214 62.1998735166106
99.36965129856628 61.69667387710234
96.61444346041901 60.1919287573767
96.90142211267882 62.10314833041843
94.96818159915624 61.78367903670014
95.78817275246125 60.9820550564334
95.57270127093852 59.94370373801281
97.13836018954743 58.55992330411712
95.97239179764424 62.00699166790582
97.59641442306454 62.70771323499487
95.2593726437314 62.73529316402687
98.47831258995312 4.473081118569453
96.72173369866937 3.869700808709765
99.5970458926985 3.104866782596416
96.40027915231738 2.981548619834762
98.60748578897496 3.447623870917042
96.9460558241265 2.104844267685595
95.40217462067444 2.808025827734914
95.63837350985544 3.939708767840171
97.69602258207267 3.819715374957803
8.981010136264221 74.54956883799991
9.843128334908341 75.28923198385191
10.72512189054558 74.80340449886118
11.57285747120589 77.50210998499711
8.916909077216934 75.63064042830921
8.080235311459834 74.94260901596242
9.841820358024361 74.26835772947905
9.802686839224826 76.31322481387231
4.154021946687997 96.14190216940635
2.17077338887347 97.08524586503836
4.075429167729329 97.26275708732702
4.975385896119088 96.72052866029047
3.062848872048926 97.7149840233744
4.69915236753519 93.23081599124704
0.3891480257294492 97.68966542302152
2.089102712668723 94.23506195312987
30.02388085205384 64.80389622697957
28.57576796948711 63.61460242347599
29.63395688985509 63.74195272902013
31.18727715006658 60.22834902151754
29.17876211656219 62.77600124127706
30.63283000331033 63.96461296113219
59.77597269469661 45.03199238749563
63.24978827909313 42.89996519780382
59.53768336346062 41.80271862193698
59.69769583165286 43.95578920887165
60.6461659056307 44.51186920443569
63.16685304487632 41.81950490120918
62.38055038166201 43.44206082514511
58.74232950648442 43.40854732690727
62.30080326886602 42.35699180140691
61.43475054787794 42.89444483822682
58.66262036718487 42.3383620096931
33.59787699488101 70.33953365280267
32.16699720905134 71.9355828565828
32.5236919949222 70.15352085733279
32.88009348848742 71.14704253306267
29.73427769966883 70.47019796353871
34.25520778466424 72.4053990208883
33.20654787764472 72.17745560565561
33.1900836563903 69.37052109770697
32.82507004958442 73.97829409455767
3.611150930084464 79.27525181501183
4.015293007095117 77.27681226378343
5.03218191906638 77.02279490678794
4.115123981441905 82.0074843814526
6.349750937760407 80.43111741649413
2.423953159680893 80.53634736742526
7.38158513305264 80.12502592139894
2.238417482165056 76.85307417514613
4.65156702398776 79.00903537158533
0.4416890680628363 81.17101215393203
4.470963373636876 79.99812118244054
3.445400539107892 80.26758287772373
2.759192015920879 78.55625721837647
3.812691187923162 78.2873828164546
4.838812925168623 78.01582734404424
5.321573644216899 80.71962004391963
6.536184101617511 79.42589793754682
81.55665840363753 63.85589293411809
79.84173616565371 62.63394110221279
83.89991386780613 60.67684487598615
82.31207538844944 64.49347246845605
85.3029657483261 61.8187313425083
83.07240982323988 61.53453765352069
84.49124358709864 59.79962769077726
84.19140766623393 61.67756744776283
81.9191345237484 61.8276723621287
82.74318910065637 58.69516371619198
82.74968664294175 63.49248196195418
83.58997613158482 62.55782002079431
84.9191730700941 60.83686083106686
80.68026346313106 63.25724287161616
84.65266043694334 62.65691541725506
82.64704766779066 62.48602345918183
82.33351570943729 59.73604493246714
49.87706147476822 71.98890605326883
48.8238411976715 70.71921537577133
46.37055441483594 73.85199774308418
49.18882918197704 73.72124274506919
48.19006677506623 73.39693553886856
48.86433022420459 71.69195362756803
4.197083560032791 65.92058748542458
2.069569986598452 62.24240537863788
4.447725714765 63.94505271113179
1.410643065836168 61.37487107209859
2.770285899325359 64.85438332626354
3.802561004613974 63.03692116649342
2.702190810260219 63.06477548631016
3.833813334430807 64.85833945314371
2.473399001232118 61.29144085236569
3.150865975599247 62.15097859356815
1.028471117528861 62.34893742034003
3.332253399022843 63.94718256362683
58.38852409102107 66.15634630174883
56.32191931868917 65.42507798403537
59.19897870606347 65.46370809175767
61.01485154136915 64.86120394769399
57.34700830019949 65.80171568347279
58.15245006304137 65.13623686727146
59.98430234376816 64.72309918373925
57.12577288489835 64.76708383877018
56.52634786937399 66.46266428163408
30.04811923484551 98.20589823883218
25.26232238012986 96.90336104380461
28.95944463854935 98.25446872575124
27.28309996195346 97.55076948387936
25.59321709536185 97.87345624916387
27.87635129432925 98.42314807695102
26.36782853685656 97.30679121016442
26.76895225660893 98.42246435408445
78.75693483077032 96.89982121372422
81.38015179099686 96.00757022307651
80.36382328378112 95.59399506942425
81.49958091785719 97.01428008451946
82.47930756814652 97.46876231003984
80.78386609207844 98.73708443682011
79.32499630306378 95.17962034950473
82.27589973787747 95.44956156091234
82.53140694364586 98.49181836119031
80.51687799336432 96.62198321508178
77.95252948323007 97.58765879843715
81.26223139746884 95.00323934984313
79.70397704861958 97.2828088545146
73.37780443933032 3.600418271935407
70.10164668267561 4.250232969342945
70.26704038950901 2.619518449938984
72.18345655875065 2.200405671242184
71.66015230111024 3.960311342565918
71.11848116480998 1.907299636986163
72.40285308512316 3.250058708725689
71.40068690970966 2.880582019581105
70.9687543301072 0.9073455086276219
72.99850475754565 1.509459681809974
45.21542778026264 82.62659803952998
46.17743882764224 85.19048803032778
47.76811117975886 83.7447331697597
47.01091295933217 84.54578292269916
44.2997117891593 83.22285461292459
44.32444217847865 84.30125154543632
45.22503537518573 84.76977902341065
48.73224506382891 84.02605785122644
48.95238366137158 85.05828998415844
46.85959308421713 83.5755093738114
44.39043446759037 85.38544761030499
45.2750562575521 81.60180425581169
87.8952834628079 11.72687476302789
86.30576762420172 9.460172756604369
87.12225279635375 12.40874980255432
86.84516173712477 11.42229025410216
87.36722288104869 9.741046052844075
88.17167283481879 12.73143051311009
89.43763298075284 10.31227229656251
87.40248385560656 13.39106229707586
87.62783268600828 10.72791754491614
86.57012785593871 10.43923253619521
88.44505788291328 13.74146692211375
85.78621004089634 11.14223434739998
79.52798967653217 96.21724976122493
77.8120999346193 96.56383914636899
76.85710877914906 96.3310676165281
78.92151849107107 97.98000378810963
78.20692045955808 94.74884206292278
75.64886863293411 0.5474495933104263
77.28426494503037 99.26131322765947
77.13948925646683 98.25980310957412
77.5102077740719 95.54010806427658
76.95643656948604 97.25737127114868
78.52988208770856 95.80723454673623
51.88785758383028 90.71399017509127
49.65906840925914 89.1042356999809
49.25817845900891 91.83430856547545
51.07449177262482 91.3884361274245
51.49968970725565 88.67673298719974
49.85026175334585 90.10705326467821
50.05539482068132 91.11038000684638
48.00281990632181 90.54084743517431
47.18637325965026 91.25271250654836
47.80513531005322 89.53973534119521
48.64331240613981 88.82298193270813
48.47678439754363 92.5485002689109
55.16646969905569 96.64989470715227
55.72476396874292 95.8143160551039
52.12704961934632 96.76634282950268
53.52081047706422 95.49322948144197
53.12329242963953 96.54218266788565
54.64668074149583 97.53041500787222
52.57647986078629 97.58380119088415
52.04294717839453 98.46327932359036
54.63464128218406 95.6532554033913
53.32826315583704 94.32419575039032
53.61130250431959 97.49821020817096
54.11641901050379 96.52842740109874
16.10701850521446 44.42114029906194
17.49257354850721 45.71560033151058
17.49652464242422 43.71224054075412
90.27454028844637 19.12906347562815
93.85126468695798 17.33406832123557
91.71485258199156 15.74945466829522
93.71077289924058 15.40703394598279
94.4237369073757 16.36108761386373
90.47630025356911 14.47058338069665
60.35827159484942 76.65854746075455
61.20875621453648 76.07343238954546
60.43720277599115 77.69886515584751
60.25888348212958 75.64632479955162
60.42652298726562 78.74765127266556
60.86624145488442 74.98437813996654
61.30730434482536 77.11637378050358
62.22232308537018 77.53152043595009
61.38256406747218 78.20777446054919
61.89025042712463 75.38524827521276
36.76464564775999 18.43873734918347
33.51045992650183 17.95716484313422
35.63206380041742 18.09547246584013
33.70515111473706 16.10353446886413
34.14736995876304 17.06189715548517
31.62312960884546 20.53603308942751
35.93843260779511 19.00174302372704
37.53243867666308 19.32838533323345
34.94211549521889 19.03313780687447
35.83841693584623 16.22461334721473
35.5334220504696 19.93865214275848
61.28130259724478 91.49596699130372
61.56911636741915 94.50055384402049
63.33714935993965 94.81875174963679
62.53950611271058 94.12255435562466
59.47294837967006 92.20410977362368
60.52799624556735 96.56870968987282
60.09325241313934 92.9403399501262
59.52636411973463 94.89803664509161
62.33494165960483 95.22708435355831
61.40902827484481 90.44101428178509
52.72281410376504 53.2760886867005
55.96971335860029 51.23565036666862
50.05745709518111 52.96829074933556
52.55202923108047 52.33082683922967
50.91408256547329 52.11247589132424
49.17759303254682 61.35165819201299
52.48462129925633 50.79175922027038
53.08265700852814 51.59317845848004
49.23420283714621 54.57806239674307
52.90072663105045 54.25145532955271
49.50960166872731 56.64176309213213
53.51422162907672 52.5922741963394
60.71731921168453 45.59999053760892
65.99843701774664 43.43455723734455
60.77334270398942 46.69549129655008
58.82318351539278 44.47582938097704
60.48720777487872 42.3466526143965
61.51340136158688 43.9802836604969
59.61681679935199 42.87991827075535
60.56760219988379 43.42851383135711
63.4477644785615 46.17774908276648
64.12424690728552 42.35568162218363
3.440161453797632 91.89373919400646
2.409318539282225 91.66619705603415
1.813554947553706 89.99115018298423
3.301796443282356 90.88273671038466
2.598945097349521 92.59849856445932
4.451074446557563 92.16051054243658
0.8443535910759975 90.28427070322432
2.397875142730213 90.70577614807843
10.31704959363443 1.204944932996965
9.775628562575868 0.3048205161500355
9.338147617600516 99.45333868787405
8.52922402411378 0.2517037553753586
9.124070600076383 98.46939587293028
7.249449588340555 1.8180041046595
10.84825274155759 2.115466057463584
7.005049009008166 3.996537346734442
68.6320925204423 52.94552979449922
65.96542121940359 54.64699818110152
68.49680608172667 50.83797899218583
63.75704950105761 51.56170147881218
65.86178920992376 53.58462473465791
64.97990453946824 54.16008471188141
68.56911591425889 51.8840063645349
67.48622217177632 50.35911940258572
65.40352249815321 48.31825257933298
66.66559473906769 51.9636264227178
67.65673783501201 52.44983757670494
69.49447887533628 51.31708650731252
67.82201766316246 54.57537500799803
66.84636056840748 54.07665754712617
67.73544066047474 53.50973782222717
67.57731918118478 51.40021412479184
65.76196389320798 52.52898083313939
69.263273375176 73.72314716345981
69.2853589507563 69.98445759035936
67.67056283305418 74.72719326324952
69.27325688383279 71.84905778953215
70.86360787956079 70.88601552735661
67.18325070913447 73.80408922388439
70.32559052911216 71.82607555936563
67.71182119729981 72.8323206552088
70.34787930247298 69.96648162665242
68.2231770016933 71.87442304985368
68.21791759650161 73.76121517847378
69.79523026101663 72.77177259554294
96.85969031286062 93.74471771746792
97.02266596083734 90.16332914963832
98.07173514571997 89.94176482056908
97.48986983381208 91.89975662308132
98.80512489084697 90.71823754547984
97.76551081179817 90.9159860131537
99.11209094199215 89.73182384147957
98.48914606381187 91.69808155224707
38.62876493304906 16.23975689630976
35.41385529934627 15.24701117329345
35.84922812063847 14.29665075528883
36.80643677447309 16.40122113021863
37.59554442590386 15.73949835742424
35.2898764054928 13.29785509266683
35.72490174820935 12.29176267547888
26.9836382857709 23.30677550522585
24.30066666973003 23.94733545831531
26.40176274526295 24.26372064196073
24.09440100048503 25.8100209209295
23.83848795472177 24.87533089211535
25.38934761800315 24.2242236281802
24.44913108412047 22.69227685439324
25.8024745817861 25.18339382047903
23.22850088458985 24.19116636893724
21.08705720443118 4.869685671366552
19.98656030693694 4.791620350107993
21.23372279376929 3.10893755928103
17.67059140960815 6.554302775801296
18.70931896409351 6.505487936111667
15.01445841534796 7.49391540316631
16.07268608595571 7.502431786107406
21.50751648968247 5.808615176641111
19.34337113350665 5.635795373570133
92.09090302090617 90.83873442488445
93.78141283754802 95.95931332433368
93.36293266551404 94.15550560840127
92.5401887504557 93.44133808870768
92.72273046648222 92.38278590651122
90.50777691998795 94.15192579194606
91.90344574909192 91.80126000280845
93.49868172186702 93.07888588033822
93.69824659220072 92.01361257979374
90.86896538245387 92.17149642493023
97.19439546976704 80.43538373677306
99.58495989880807 81.81251023698519
0.00407905700997411 82.9843072438151
98.24168170637093 80.67347081267177
1.124115529707253 82.86659573096178
98.61266748846256 81.54802062511618
96.8855619280292 79.42862418572521
98.87311158577971 79.96567227044352
47.49836039883657 98.28280790368798
44.32727008639706 1.304610687563942
48.4038398945945 98.84123809591658
46.38000931243153 0.9473984125138731
51.34839261107299 99.46664539584813
50.2858674568114 98.942282321051
50.31621699556869 99.92834533590269
49.3897295918657 98.3612975810676
48.34598527261475 99.84111279314835
49.45948532268909 97.34099158636944
46.60398529848559 99.89885431718146
49.33038257416334 99.3772846274441
58.06145826464457 52.25977065882289
54.52269970103551 52.83069654157615
55.50005177582091 53.13288350546634
56.82763122767392 55.66677050488509
57.01722429526358 51.76041677086833
56.66352787622723 54.59149719674365
57.23922132961163 52.84013456963996
57.804465203063 56.06177434865015
58.46657275849766 54.33681827559621
59.13961732464657 52.68905565122663
57.75002719218919 76.01046766999447
57.68231848375537 78.13255293983569
57.60214283213877 80.28829087593864
59.52253960818764 78.18616394057547
58.53126842534493 79.76455153557318
59.47497311790188 79.25249448226531
58.61424460996065 78.67669876402725
59.36733778260007 80.32041253588106
60.33487229001739 79.81501943425967
13.80063654272475 24.24590429531336
9.245246034678509 25.00613279223948
13.24003505351682 22.71557082584788
10.288614570104 23.5371902148352
11.02598859928489 24.36641557366188
14.03718992625302 23.34786361131129
14.11454953520278 25.12379695747069
29.16980658437491 72.31290287387759
29.61806310536643 76.17170161700049
27.56320688069277 70.57480911124127
13.89631534270007 11.10274832995172
14.30701695463361 13.31018622607428
14.43241781346827 12.06766834924701
13.665203815727 12.68317735453971
14.43454721660236 10.18157621379599
12.76418412280762 11.03043582926524
13.26016935885093 11.86636827528356
14.93670072124087 11.07966229084998
12.84221600642972 9.285494698749138
34.74906625783589 42.92068854908398
38.36291887737033 43.51824862704316
36.8395676843636 42.22058858830117
38.03525184031144 40.76099933905305
39.12909656049413 44.18452227019353
39.17433118168729 39.29965033199774
36.5550034892921 43.25389229486507
37.30884264900124 43.90552970199562
38.31984829272489 38.65994155572589
38.1866325413402 39.71478711350128
36.18587663513283 40.49408612166781
24.84652886361234 85.78987195802587
20.70259789295507 84.48687163971633
24.3954322043895 81.72083649294039
18.97327192427809 85.08639862883729
22.78847235192606 85.10525570739559
25.22244897151149 86.74887206465404
23.42032976404404 83.41038797077438
24.29010849220304 82.74766562472654
18.54412270886525 84.08071389160527
21.47054927229466 83.64447208600244
21.73860101906399 84.73790553816674
17.88060577056027 84.81646696758143
22.52128451199641 84.04938518109491
23.55505692676877 84.43054583879456
82.93507933362717 6.167933666633454
86.74722794549747 6.700202421163085
89.44828676742171 6.411334238877948
87.60973332176741 5.057354509727625
89.66737257433975 3.251207470490176
85.81893024387135 6.481952355765039
87.69514012639212 7.106958169230898
84.84472766654416 3.184889741817683
82.83310917491502 5.155212163390795
86.71013705189266 4.491825319238638
46.42198511875738 5.834973063756108
45.36756162256222 7.260590144116549
47.40922277081692 5.599597331511004
48.53563457642909 4.362955982305429
46.31699606363149 6.848767719570631
48.41305915843326 5.364444809592656
47.52152854282414 4.590731815046546
44.51381888133831 6.671875294514503
45.44757619113383 6.198742097090158
45.53270679671815 5.142365810694006
44.573810071786 5.579891498560422
47.1107815720074 7.678292070313685
45.61663329394278 4.079947632378618
44.52638863663413 7.795430875261725
92.14472274554348 35.62014467676704
94.30764397367273 33.34578083111699
93.18680602800967 35.88522718082127
94.22549556144979 36.16739981851835
95.25743976119671 36.45834208970209
97.05205853983503 35.986471731617
30.81867578017385 53.55709143876891
25.94208491687903 58.28510347588598
24.09110874023265 55.67016738998483
25.38457102489478 53.71215117493283
23.65968376272667 56.7172984310175
29.15430928421122 52.97492206513984
25.1512017555335 52.6459542889665
26.46328385651287 53.82295783329105
28.7494268750698 54.07948389369687
25.12177960080055 55.57501263642511
27.24592604194727 53.14369030185613
25.64200237031472 54.66096782367163
24.56404630090063 54.61131611076507
27.5871899087279 54.22290927553343
28.18636490418075 52.36564713618538
26.6789065064118 54.71113122161823
30.31881459239921 54.62211981123767
83.72060455619128 36.62320513605246
84.77534435798421 36.88749831670835
85.16666066322209 35.1219017579857
85.81527754082462 37.12922902382246
86.13180486588459 38.14356221470922
86.94381851853724 34.56294934888507
13.39421924070479 64.66830508097017
12.99958194674048 65.63783841888787
10.56895448858399 64.07543532557979
14.04082392961045 65.52165979262607
15.11776187277345 65.4026932144687
9.687764832999674 65.98510558655059
17.23446176554025 65.17640214239151
16.19201479176791 65.27863902135346
10.82263658726152 65.81268915785907
11.53715729169893 66.60225301242147
11.6563516997819 63.94227222052625
12.33198105545056 64.76955926077773
11.23951859600244 64.88281235778138
10.13869101977221 65.03317458540228
26.26896691633622 4.143827204351748
25.28456194481498 5.659216455235932
27.29865040184797 6.81824936091289
25.08197714215196 4.424511314762976
26.98067948026623 5.027228779195733
27.80178279786085 3.117431106801189
54.98263766431524 76.69303784285547
56.81023925873188 74.4845048974
56.81209584042949 76.61914490668966
53.8381097962204 78.13832545687241
58.59771581476684 77.62886900291973
57.73054897718264 79.15502493480726
55.75353998405364 78.33379661860278
57.68867525321008 77.09747908651124
55.84808879438722 77.24071550279493
59.48825402323921 77.13082696782369
56.73571789492009 77.66752898594363
56.09113693047696 79.45326120827522
90.77262094409426 41.65403235435081
88.58511651506674 39.61989401307484
90.2325576103331 38.91356581325091
89.62681710715648 39.95699627716764
90.36809153017087 36.16228069376741
86.73727187963499 40.12898821418823
88.22331857723815 38.60269949561038
88.92397945529181 37.80717599226482
87.50031259105289 39.36185009281274
89.25725347101219 38.85247811350964
91.31433623534448 39.0851729831275
88.04086192123469 41.35488604712386
87.83424732428222 40.32278677289981
89.78596443728713 41.11698211446365
97.17647897690652 5.681079242917852
98.23203962088996 5.440465097384529
98.60985808723153 8.131058963933494
99.63759038928809 7.810256095241797
3.272304887070099 8.466105833434568
97.4176669734503 4.739215429343277
74.68693739297203 59.06140973289489
74.66576896842714 57.07901313541169
75.63834311813413 59.56274315862833
75.68169569369506 58.56804107609716
77.56159436661822 56.5368076906601
77.4761999327261 55.49026262778455
75.62284361268044 56.58818638191641
76.64198850025834 57.07987867557286
75.67641090813119 57.57793354342093
75.57737997962364 60.56892571863311
76.54080934884709 60.12673689360389
77.36608759837304 60.73193978249444
80.14987883136308 54.61217651365374
16.82991260849286 19.8509740563083
24.2249271530669 20.03746673003496
16.2155895869815 16.39375551424306
18.10610321763418 18.53443371124558
20.5985806956055 19.38008901758363
18.62298038523909 20.20241518473542
16.40560232957951 18.07189089271907
18.15577528828782 16.54525658088852
18.33138732476016 15.54365600432985
71.08865142167888 11.60700439201532
71.10390996929851 15.41151116658477
69.85807151319995 12.97101454365938
70.87265566870762 12.62849470093515
70.67237610467926 13.64277422277535
71.4312360329513 14.378508142534
71.67289041530414 13.34800179403389
70.44829118664767 14.65777577631465
70.05054835705876 11.96367994393068
66.56306800704041 76.65984066618729
68.17969535475848 75.63253557646539
67.11119885958843 77.53829199614481
68.19064918468999 77.46654882318283
67.6728679545522 78.40572754012254
67.63907330735456 76.58535157850966
67.11432815836488 75.69421799058543
66.03873873497142 77.62865122994407
29.70279515802534 47.51471943260503
27.81658392495254 47.6865193985553
27.57684091111866 50.61536539191768
28.75112102734051 48.12625300933716
29.42326275521903 50.87027260911962
26.62185700849894 50.10522722389228
28.52596517979656 50.23566859741588
25.89529198046175 51.8531105057475
28.66473705430384 47.10256315823419
26.64641847619271 51.1521545283724
29.43547512544462 46.42854414624446
25.90205325804466 49.46612463139469
26.75973311380879 48.9204537092854
22.2059558897577 20.68564497450634
19.61800977173809 19.80998112442598
20.05643636572422 17.66588023420125
20.4019539694479 20.41853939661523
21.58228516642113 19.02942127824233
21.13998391048239 16.15167814510954
22.1061133957139 16.4589931585444
21.15370576250948 17.19998572351846
19.81681910900721 18.7376972584853
24.19001875827223 17.02662294361244
19.15503559226892 17.08283906284705
67.805795098994 91.07242775623402
69.3841436947028 90.34155151610358
67.08501770643862 87.8114618694779
68.47483247561729 93.09694772908914
68.02022336135001 89.29072173447179
67.36156167357464 93.00769908586696
69.55888960871027 93.18571561096957
67.18799999209151 89.97291873076523
68.78065892763188 91.2337433468395
67.1387418715392 91.913269575553
68.10984057931809 92.12895290836087
69.14858190345001 92.22057414727155
50.87768752583823 1.706034744030605
50.55471726266798 3.809434160768775
48.68942527951381 3.365539938481094
50.42069702512956 4.841676527987297
49.160518111733 1.399055537490712
49.71360213058252 3.093872840255034
51.08526013149833 0.5850771858823205
48.40185874746237 0.7556428473631092
24.80544989156319 66.183057251001
26.77787850156885 65.83871201939984
23.6201930688857 61.51374438488472
24.49986934258625 64.28512274165107
25.13865912388291 65.14832094781052
26.13257116969583 64.96642707843392
4.842732341555834 31.36385860389822
4.533720381774939 29.32529445052367
4.709661663392263 30.39828201952023
2.553738945922055 33.68281456391927
2.358696439858937 32.63441026053683
3.332255126800059 32.82684912418635
2.382127500518879 27.71584577815233
3.113086250668503 31.82803827148828
6.312923654284378 29.59277892569026
4.103364045804854 32.10541584829825
0.8782617377195141 34.20594251580486
17.22656951298497 90.22104829346755
16.83894512673071 86.54238244050165
19.31927889292328 90.07683631103603
16.27306641559365 90.42087503426201
18.56217391997501 87.28752084710914
15.92109351844486 88.30917545206167
18.26630878839432 90.14380252329502
18.63038886131717 89.18419266559273
19.06514184240733 88.20957593159604
16.36084553760392 87.42199418916729
18.96086851737934 91.03753822804582
14.45291317304517 90.42842842543016
17.91348187861269 91.12175329499492
15.40046573406523 89.81098195281513
16.39549401626766 89.33505512087481
35.19937431641747 63.82484363581604
39.98230384491851 63.14014151284668
36.09162224209299 63.00817096814274
35.59764207486199 62.01159567631953
40.98513020424306 62.84671132427842
37.97471038751784 63.63902434287371
36.08367121975525 64.0095928034479
38.59616484662047 64.46126831661036
37.24048822825484 62.85605490761824
37.69625977090227 61.89926416767058
38.9911919527018 63.41542542539428
94.79960891698252 8.220291934867431
93.45522624711593 4.880530018001348
93.28365025378777 5.842298915275826
92.43446586830538 5.103707449684499
94.64125068215773 9.258495423582707
91.57737344761927 4.453988877435325
91.29572163146878 6.571649062340779
92.034468496683 7.230046634184061
95.78905060683172 7.937429424875013
25.40302380745845 78.00596258284264
26.02186384554997 77.17753445311487
26.02471361565308 72.85061815563775
26.7142704398895 76.62410656956924
27.03057920314493 78.85093178394621
25.8256404982318 75.97520746727375
27.03473128603089 72.67204187321974
38.08669282306698 81.11391184728282
37.65367789255325 80.38642882392472
41.53126216406275 79.73888782622865
39.67680512729738 78.64487119831433
43.40345944901943 78.65179372214141
40.58412081784569 79.21511693050168
36.82701315730615 80.02600827135886
37.03322830629671 81.25689442129212
50.99343339148676 37.25116520796355
53.69746161109878 35.42488205036428
49.82922496768931 33.48680863830862
52.60052884525162 33.85992193749815
52.74460186571218 34.95863490699107
52.78977828809998 32.69218875709007
50.8468473290157 35.18105458104089
51.84360100923706 35.65081359791657
49.94821284656501 35.68096426462643
50.70499859306603 34.19155033969511
47.16095731903665 31.8449665729938
32.03121837827617 25.40426238937523
33.52143740730928 24.362959467729
34.87021859858904 25.90658079410209
33.07986382830005 25.35475744073101
35.93187821760807 25.69761570617856
34.16456777503456 25.15420801965696
32.48604964717308 24.44998825307823
48.88700387898002 2.373322838800775
47.6622832295511 3.589978975642604
45.78827463043451 3.047656834236876
49.91955289242878 2.077867815209848
46.8347394744106 2.768832091559649
47.85095300844156 2.596257508391286
44.0328918970208 2.261577173712057
45.03171026632549 2.270784233822612
47.10032850965287 1.707748105900167
25.15344687366567 9.716154375560228
27.53690086707243 10.65364388822684
29.07105774227981 9.522365463015658
26.13639527822637 9.845813462394833
24.92364555440629 11.54898717523078
25.72098539104502 8.91479602403062
26.54968179605049 10.78207242805365
27.55875253928032 8.721985992933469
20.60130620252426 51.74992073123568
19.61703454810483 51.31965417570784
20.48054285842861 50.67499453031515
19.00960319283289 48.16680184294049
21.36928172440497 52.36150506791974
21.50891072466529 51.0755348009945
22.34875256394508 52.93966939370734
89.03198629241973 21.61489558882633
91.72976997146195 21.71120606960073
90.52654720572721 24.31187063095593
90.08959513185344 27.05025513476703
89.97975439418225 21.15914678767633
89.06844741403756 26.6895231221251
94.24194872896314 22.85897290515975
89.46182470208878 23.12970525136702
88.5830129004469 23.64928725770809
87.65111916958267 25.25927387516352
87.09179539507629 26.19913398007536
87.96586877317627 21.97960692357462
88.59466893020465 24.6833680487842
94.86446356367938 22.0400325124517
36.61971053019968 31.21650074628106
38.40056348291354 30.1424483233789
37.7264613632851 29.25966704646425
36.59971362834676 33.10290705577783
37.63464312862111 31.1779309238186
35.31053166426769 27.66360015979142
38.75336201774409 29.0410125166058
36.65449829331744 29.37978070945278
34.97854195141296 32.19550689644006
37.63652987720265 33.03511590648884
38.11373488500293 33.81849960263018
36.15821746800275 30.33609418772402
38.18591104717451 32.18863576559517
37.27404049601082 30.24411684467447
38.86292639850426 33.08938707133512
36.07449691650883 32.18199929521543
34.28891481505204 69.47921641267634
40.7021263581176 69.65889263014618
36.18230297346472 69.68672887446195
38.63796074114045 71.42614544314297
36.65604513881579 66.56459244279115
38.74747322294341 70.46983127773244
36.99914526253301 72.06400666726513
34.57151471277346 73.46186721517944
41.4627551218634 70.5083188097905
35.2114905125737 69.91279848751908
33.54073964020749 73.19676467246711
35.75812072865625 70.75759994945389
36.96420344974423 70.25560372521788
40.1431939938159 67.93479637514797
36.28292972616619 72.88679805546374
38.14740773040116 68.69184432704478
34.90052171628291 74.51324446235128
35.9474265416745 71.86634712263545
28.02261318751799 82.65737466163546
25.27907181797235 82.21517757427421
27.50980018462283 80.72961246555165
28.22827705710534 81.57827159102601
27.44196827576605 84.75007355877453
27.26290982959073 81.82046885280764
27.03573472412574 82.86023952433423
25.40204116960547 81.15211012841567
27.74431330929347 83.70909403339377
26.52667115995215 81.02404823229516
26.24605891653905 82.00485088056696
26.80227773543825 79.88593260647683
6.712402774752672 78.4206269903959
9.354039360106928 79.37975006640465
8.730402877252637 77.71584335111393
8.422984369118682 79.8177891395013
11.55516557584873 78.7173234003892
9.740841745471171 77.35271141431269
9.304785327091261 80.53943170038227
7.56559510194479 79.11347215302375
8.552072986685415 78.73987975971885
8.21055855884369 80.82209997375102
7.869265414319742 77.05063238967078
7.977699745898183 76.00561047901041
7.716440290831737 78.07577117198929
21.06583690693076 48.8950200687617
22.53601112026981 46.40572089545626
20.86146999087028 47.8398342794853
22.90073950159358 48.43693707546702
22.07238943792518 49.19563287958255
20.04569603305702 48.53792373793289
22.29556770886881 50.23521108801894
23.08804742248527 49.45365884415462
96.60765323950672 88.42508319416355
91.84277897123476 88.28179883223545
92.86191083240712 88.13461757590201
96.92811571448223 87.43010531584423
95.23182565240649 89.65546515084438
97.64879677778495 88.19688928189792
96.21329674705628 86.67424936570666
95.89082488378907 87.66389246759768
94.85694462926136 87.87009469333555
92.15992446552266 87.28878216493781
94.52756967410416 88.88214707380199
95.56179440530704 88.65593890550946
13.70851093863958 91.12878237519082
15.14834740630015 93.36972467124455
15.92575850178849 95.90009373558389
20.34193445672154 92.77388265003931
14.02113813935579 92.13337996170146
14.73935509010095 91.48814709503867
15.86352885223524 91.53342874156172
12.55333232887936 94.3451045779827
17.55103283582336 92.11555273044623
13.17986792551126 92.76052108817787
18.24412634287418 92.98264032193755
85.22705028628407 70.49036947389476
87.11153180074893 70.84784435601458
84.97750306678179 68.53086585948022
86.29754678166292 70.27269456200652
86.57284196500336 69.38142370381523
22.48215251043468 79.77049490448988
24.75059750617392 74.0135330812453
24.44836766304588 77.72764402167287
20.72033980806648 77.65666268127285
23.28534874282058 79.3149524414944
21.63085893975654 78.16818047025934
20.46666937756027 73.3719971664672
25.92336025768503 79.12870550583128
20.68921039315924 76.62931042009207
19.79897668008851 79.23742671447062
2.409904082326815 68.39536058455445
2.637319513567081 66.51445919916284
1.757155852796531 66.85253203660902
97.93149237232028 67.35228476789329
98.79883011700372 67.97091000634602
99.99244375203332 65.53241643399357
3.410593860122359 68.43609773242859
1.646476802439768 67.83400807899611
3.988308483791559 67.64983518054567
37.12016620394594 54.84728256581359
33.67300301700968 52.9865922353986
38.13028823513889 55.12514669069606
35.79722741616613 53.56713664445861
39.7852130300184 54.66834152348663
35.04606786640797 54.30529397977137
39.27960823943353 51.80391740768298
37.11804000326401 51.20169148718924
8.005012295381356 91.16461114097348
5.963424881210841 90.57066138618922
7.510255915342642 89.07417801831328
9.022142723687866 91.47789016740683
6.988577422172213 90.87296311007253
11.06333448738586 92.09324299327581
7.758811187219882 90.12323072234466
43.91642521607712 99.43701097058242
45.60061718339471 0.1959890084927562
44.9031589249843 99.25504783734613
43.5902105548338 0.4686652735084807
44.6109577455047 0.2976727606516072
45.33664979377212 1.215462750585939
42.55032431872997 0.6777117304535965
41.81414322475275 96.93232780021062
41.25803423466635 94.27506966098036
41.06160293134286 96.10501898452836
41.52355015002576 97.95524337943755
41.37647055522741 95.20977722243906
42.15045775161663 93.7233382191142
41.79832182553481 65.54103493845938
41.50616713802285 63.68718421565211
41.96079477882506 62.58078962396537
40.54767342137032 63.95367264207791
43.54055951426658 61.65225330057486
42.99775431627089 62.45274282981235
43.42146499254654 63.28224981443463
44.18713184730512 62.67031396416601
45.26691992285537 62.54032642513609
42.12346564278401 64.49862356589894
43.11867503143178 64.24928068266045
43.54923902889054 65.93320200515812
6.956700083175678 6.719210007462676
3.462685159944979 2.552702111397491
7.905911153213402 4.684485038778686
5.125041408480264 3.808945480686594
5.291932824135229 2.743363797753195
3.303612402572081 3.605472568039424
6.125495226041651 3.378526001210462
3.60467589556374 1.500836239250915
60.71114384613456 28.95270272075712
59.02589713395447 28.59555510284583
58.56167799523146 31.8218431567368
59.6807320313391 30.40312527001974
58.71027964164195 30.76759891251977
63.40540371750475 26.4949684178813
59.97628702834938 28.20189642207593
61.14335047590126 26.63311699799701
60.17110556198567 27.07071705539365
60.90181825287769 27.78396921951313
62.7104953464656 24.47693367680116
16.56223415960368 24.54743403171872
17.09266780993823 25.4295050449388
12.05982214681835 24.31837945782042
12.38119468408043 25.51479206410009
15.03125050009887 23.12593230938289
11.42567962326777 25.2886496292508
15.62300284875026 24.68068567019706
15.50381352867888 26.34073342286154
14.78231114405257 24.19601366073375
13.02165750948662 24.8189648479138
13.09865691409364 27.6502998873468
46.29495956274371 69.69579072946968
46.99648334379928 72.1833777774028
44.27965957509326 70.31165170979331
44.85481382500331 71.81918109772533
41.76376816623524 71.64134190019011
46.03143431613648 70.71174483926711
47.98521770534612 70.1726909412357
44.53614664346658 74.25118782664754
45.2881463696224 69.96479751571678
47.84541491391651 71.27528604458634
43.4838115324382 69.64867585369963
91.8941116722682 75.27932624269431
90.06497590348627 73.99858749737987
92.84881249752911 71.6051907558826
91.5122208520893 69.95190936994717
91.73668198950902 71.69378843657385
93.69252907094398 74.76236692402387
94.16381386308757 72.93673479708832
92.24289211549173 70.76077191933555
90.83158383310362 74.82854710220698
94.39950760315973 73.99928018885103
92.70160193876872 74.49967636820597
92.28309164721887 73.46350699974916
91.73932482586474 74.32317060813706
93.3669810708334 73.70191808151162
91.05851210630682 73.70356712580585
21.60517700319579 13.38791272096807
24.22205316479462 12.28681558122226
16.01512171171326 10.99197541942496
24.51839982629854 13.29400562107071
22.86717953522565 10.95286846488773
21.31454761873015 12.42509406406746
19.80702240395896 10.15070623892021
81.28924148393435 60.16530395746523
80.89606628164351 62.24194909900334
81.7037601437932 58.1687958972089
79.36830047863263 59.95875158472209
79.19584551336274 60.97881648393226
80.67006009750769 58.63397079200529
80.22822085241837 60.58154558343979
77.96731781712769 62.39861321794047
81.56593322912686 59.14627883726228
82.96483609926327 60.52727722826958
6.811108183236346 26.30654509988167
3.601849251763473 24.15181957660828
4.80517511410106 23.78315398590165
3.724650219190296 25.25794228882857
6.027336248419666 26.89498720356024
2.753271639374682 24.89985017447906
3.487381082299975 21.28772321414772
3.083242218497545 23.27439651468446
7.096466923611867 27.45062125560357
4.504952055393353 24.64995717837299
1.718783930696643 21.68457923527477
71.83591505382809 43.72934359414084
67.91261104398235 44.46411939389974
70.49529056602125 45.97546867099343
67.69119036271771 41.3850333428495
70.77953319732542 41.16777380919831
67.01881655004406 45.02978971510128
66.87445244128845 42.89686940608503
70.45809802384203 42.17567746174559
67.75953103741156 42.42239370925175
68.8765001355048 43.90997390128013
69.54212428044163 42.32694401237946
65.93724285288631 42.35024152484788
71.48245135631686 41.97193973519113
71.98713075464626 46.51008494670196
93.80358382728936 78.61426702617014
88.81936488531949 80.99066193244032
87.71958462598741 78.32451989100359
90.75344106404013 77.77098598678033
89.78110920518635 77.60413622959814
90.31143101106146 79.55530289621612
93.07583071456975 79.36441909766484
42.48674901243222 82.30315931773274
37.99063463033373 85.22969546798572
38.93589772272497 85.73333789186158
39.84101908042059 85.155278236963
43.39825600453907 82.76447571789302
38.8699751277627 83.57294972256148
37.93578802438612 83.05974082530791
37.97001532997955 84.13120791230594
38.89519907142288 84.65694732249096
40.73256421183053 84.57038981567963
40.81448040731404 85.63895138506207
62.99577171595658 53.21010786897732
61.72828503050489 48.37453610556744
62.61747825216652 47.82686160943764
63.55255858069411 48.36285192834401
64.66418813196796 50.99504853627622
65.26333144570027 46.15640954840313
61.84559404145222 51.6535995376813
64.44500585639054 47.80192822196597
64.38471673022407 46.71525682920026
85.40100632779045 52.51786219446682
85.01850797102138 53.46988013248519
86.15859351849232 53.14380933967954
86.94482412685439 53.78701796339728
87.21349782880256 52.75592556143886
82.14245635786334 52.72045481043848
86.41349411691986 52.1021565317654
85.61764277412225 51.46262597813447
82.68549713676492 53.6309886437754
88.00634160460507 53.4106971876507
56.92060149564264 50.71152847678454
58.78432348044794 56.46579485606726
57.46160352298627 53.91549119700558
59.62054913534562 55.80984011443505
57.94961244179143 57.12888471455122
56.23308161112706 52.38176125254565
58.63293451901397 55.39960662234795
58.27960272887612 53.28477090110319
59.47031356933849 54.75052499997344
57.64507124084338 54.99070844772769
59.3106137577176 53.70631359991093
60.6016591595067 56.22403805527247
64.99651324129509 75.85423519881539
63.46370977585015 69.0445559767486
62.71706007427028 69.78617015065203
63.82832830978631 73.07711157869302
64.96981153900467 70.08348580794009
99.06136375882916 22.23294000068365
4.80767258185026 25.56781898153685
0.7133728227050505 21.56155630450003
0.4405434084884149 23.38859587035064
1.947223879857025 25.65835699776643
99.68896129116278 21.41150108530906
0.6828579231022525 24.38625720780239
3.179129634754457 26.98477500845464
1.147909838874781 22.56967732624667
1.465302962576717 23.59025179187604
2.608815081596927 21.77541162141952
23.77874728305198 38.0458145963778
24.78781605893653 38.35691792083485
22.41827302368255 40.54062958607908
24.45209843412873 41.1417760932999
21.61169403059674 41.26245930250116
23.22074272343107 39.81517759794613
21.40343216390104 40.23269635245776
24.0125845120818 39.08719815364077
24.24104356000483 40.11840797308794
64.69032410242927 37.51056249242297
63.73311821033647 35.90102679012161
62.00773978350484 37.99164343772637
61.94482556091058 36.89349857500798
66.63560445740252 38.65351565007221
61.20446019821811 39.63235964107112
63.86962208021825 39.11990274850351
61.8764413954275 34.70840125139393
62.88284788168493 37.46230319449866
65.65581854073962 39.10848047370863
2.292305997232585 12.69993419923141
0.9100482464121236 15.26263345525022
97.88169747896195 17.64871578749316
98.94123508272116 17.77292421757405
0.3172381084264707 14.40850605474453
1.906913537994492 14.79470889576648
0.1348913232272281 16.04664879184087
98.43464593619923 16.78407121416801
98.29825328625793 18.6209241614105
1.172541783745924 14.08508204155748
98.65496565571961 14.98456018811203
1.847015643255915 15.81777492764184
39.95115167675628 86.20869391754825
43.66406723009136 87.08375762494677
45.61507718170834 87.89238673635693
43.92511944414075 89.23440810604154
41.99963732154745 88.3265899905979
39.0940780844472 86.75644070876342
40.08506275048253 87.27967727880328
40.92614423700614 86.71648353793407
42.83005545650366 87.71102861851486
41.77031697358428 86.13221378696339
43.55239410676032 86.00447170844637
42.95458368931931 88.80656908643792
42.71477941523025 86.61957559818424
44.50125667916659 86.45214389213319
41.04649465691176 87.80971144598817
44.62970366577534 87.51024103418816
13.12526383581649 0.3969071019832921
16.93491741580376 1.224019756816618
11.33751862018861 3.005450306661278
16.33956264465235 2.114609965254528
14.23568198859274 0.3940607556841659
14.14235081101777 2.137110042534716
11.8714927885461 3.891946813148425
13.03900707753945 2.13730086214615
12.62060851231979 99.52888945193266
10.78042898867008 3.884270912776797
12.44559740175376 3.012758024719159
90.6866869351452 93.15447982346404
88.68767761013261 93.85827168817043
89.46930597099595 89.84632330241506
87.94939342001103 92.19376704843978
91.13792592414646 87.52597846801149
88.98910341148938 91.85555281721845
89.83702762722491 92.50991203934916
88.04603993795439 88.44713166795196
88.7493618398325 89.1494827621641
90.22574974581794 90.53713104950417
83.64927126226975 79.4851631160607
83.43710895132089 76.34123779819799
81.2823064205525 78.2120225566907
80.86971944189111 79.20434926870448
81.17954677604548 76.41631010976229
83.31978162294999 77.85391991854434
81.75398989403182 77.22924768229468
82.27170520639348 76.29992280374429
82.30495902510395 78.04226968746099
5.84321884911343 39.23068631885037
1.221235112773012 44.68700409991888
2.951289518049276 39.54809980993029
3.082490312632867 38.47370378966341
4.661307616303514 41.82717370279119
2.166133740269968 37.83263770272155
3.099084456263411 37.44182335298068
99.50903980151861 44.97602585165023
2.056253696464885 43.92275652205621
3.882064510506055 40.12890979457702
4.936452748730178 38.65733088935247
86.78973021775873 83.21262431938317
84.22606607202034 82.95032163276112
84.22219348225912 85.68480110532383
80.72272430229225 84.8684463189942
85.65266241556746 87.22233905211323
85.28047941971137 82.67836684164801
81.74199792086357 84.55638897684794
83.93458655619101 81.21876785706107
83.16678225111026 83.23216986354512
62.22012554051187 41.27149238163501
65.06128787007231 42.89567196351379
64.89594708808983 40.75846821923592
65.00924418176567 41.80918638537923
58.58654610491917 41.26488475839879
60.40893728875824 41.26382524146013
61.3545989693409 41.80956421804049
61.27668444538534 40.7230423727575
79.31246573645464 55.23046607264774
76.63791546139009 59.09315698208593
79.54987378441024 57.24827828735517
76.67737325427437 58.08432512806676
80.46757414296408 56.67537284544654
78.68219605300868 58.10750977385774
74.69982928466324 58.07096288716387
73.73765534692781 58.61790029577262
76.56065411436333 56.06340215691777
88.66291503991124 83.69208680233375
90.10941297876613 87.78355126788881
88.36361982993344 82.68829774947774
90.69202133240108 84.44795438584397
90.80069247673752 85.58601252624155
89.66950384424099 84.04512027714446
18.81932292824033 56.59187643579648
20.09776411713947 58.24462511921986
22.81090361347665 58.75727224616206
22.59692517955467 56.90154764741398
17.99016536004278 58.5724172370848
21.77282159183796 58.92395584097912
19.0484021078375 58.40888556255383
19.21977664746985 55.5821945608901
20.95381403375032 60.94615881760164
18.40447505990729 57.58437824818277
49.82748484778005 18.97248797564712
51.57302850614713 17.80923872986932
50.68266204396675 19.53451588978327
52.54168522016342 20.5510118262149
51.58481985566113 18.93954074550418
93.49411531518344 36.91055549159725
94.51707770865939 37.20729319535516
92.45521458379551 36.63403595964389
97.31488636865816 37.01200087474333
98.33092441077534 34.41614823815206
36.08692400725748 54.5765022916753
37.39868220746646 55.87239053741929
35.25926529472063 51.55266649526538
35.50954747788031 52.56355151303071
38.41679426587149 56.15664342426476
35.35123118660438 55.33624855634297
37.38271935145762 52.19748138526634
40.14995735240419 55.60325738339751
23.49094634271761 89.5184291168333
22.53653939605675 92.55292608238935
23.57196296074788 92.34765980766052
21.80534643723226 91.69046822907984
25.86742712853435 90.64401822080532
23.31375293213945 93.40894038796705
21.40216608014633 92.62861863274914
22.04678363219359 93.42563884392865
22.85365699228689 91.53204325535842
23.88905630262888 91.28136937196439
20.72202006963911 91.79015009341408
80.90414374096916 24.35076540659613
79.90457820524617 24.71858394943642
78.71884607064561 26.07589373126789
80.35982238134312 27.40075296964434
80.05875806267156 23.68471644877572
78.90933232655522 25.06865349665697
81.74864198836555 25.01761345431578
81.58110102415172 26.01995825431241
22.65110386861027 78.58203913373184
22.45268290445459 77.59031311069538
23.96181560768625 76.76857069234349
22.76610306992418 76.61666657334409
24.24693251172378 74.98550682556109
21.26170143752265 72.78772560635288
23.22392773252382 74.90616540463206
21.6470669131703 77.08193577735224
60.16234017147779 36.88457649842132
62.06993965479733 39.0904288019996
60.96267083153691 35.18171824444259
61.13997426615394 38.53576266190247
59.26765512225374 33.53089912705145
62.79797164007068 35.31973923934196
61.02128906919319 36.31631775927769
90.67437593717665 11.69669096256563
88.6658030027457 11.03187201238242
89.94523595419784 12.39482625331189
89.67787228398825 11.35288937112271
90.22566686963894 13.42808311174354
90.41681587821061 10.63276531455997
90.21886283500007 9.560957355231352
90.94870290144188 7.717214779794229
91.00879500451822 8.813926093743916
6.001901537123747 62.6991670397333
4.784883543871124 65.1396466368043
5.620960762538903 63.58928499343552
3.954072235059775 60.26670934935698
7.541401549146522 66.27737827497533
5.291693676290964 61.9487129724459
3.549027097459427 61.20605744904453
4.626539001537472 61.11420300866907
7.778055313098823 63.44871891616857
6.710448840512652 63.51742947749562
6.407580386683812 61.78448145907077
8.001875337691466 65.29457649136293
5.345204715466979 64.44357506303186
5.71896720532628 60.99562873869962
4.215788379255643 62.06948915260925
6.425179918226653 66.20629906517277
43.41638816188008 81.70772278787418
42.48651970974395 81.25545592238684
37.03295063558787 82.41155852892771
44.31837106194318 82.162136947723
42.48712516030435 80.22886102934454
40.60305747512546 80.26312377126999
42.46995707079292 79.21453352147931
67.89081155877567 7.994413242828814
67.707945864492 9.032685148998366
66.87407421246138 8.398574328080937
65.69648431367979 9.874439727946342
66.52525795520707 10.50600012945358
68.73134530998614 8.622999888746788
69.77555854279163 8.21180378815723
69.0770780305572 6.595079430279476
67.35382545612434 11.13246642890304
65.53506013768258 10.94306575677587
86.4630417700287 45.64286449773014
83.81327791480699 49.56698094633838
84.76350091329022 48.96533721760052
87.41015988513347 45.01415702812765
84.77882845688697 49.95830397988794
85.80479371159679 49.40513471727364
82.88204974960212 49.07336745326601
86.4984954092286 47.87670542451937
84.7356717187932 47.93194230666754
86.66528317444954 46.83020591640917
83.78782417042586 48.50121013997651
85.65296625734125 47.34609627028887
48.63911037687522 80.27561841433536
45.36857207147381 79.47863330226193
50.75460690632146 80.809647483657
47.88013280109925 77.27864266031554
46.23865630929751 78.80794764501407
46.37071439593278 79.8817853257666
47.59259010779078 79.97039883672767
7.353900414589428 73.25831661851511
7.412208409184924 72.2358891529537
10.22616248913334 72.74734233538607
12.15989879222626 72.49785635400247
8.191704179369538 70.66097930727774
8.297632339185267 71.73036814514074
10.52692577689974 73.69224751328819
12.28920774338693 73.56364997758853
11.3206911434649 73.11648073825322
9.011862609432256 69.08596577086107
13.12391653825461 72.91930128128038
9.308162802617993 73.3901838254893
1.266646849151832 38.3203469100773
4.850499175913841 39.67954072236336
3.612071713631352 42.2880556500139
4.03631987096814 38.0635647705258
6.020547584844207 37.19699622271654
2.127520071182833 36.76025774572889
1.199905307929254 37.30042350900432
2.993329646572309 41.5113120871165
2.050243253453161 41.15673315114226
8.796334002614845 38.9121745592369
97.97052611279078 73.31952728579618
95.42725655032463 74.32953162107047
0.4846028925258146 72.34714050436814
98.76302098077485 72.6612128198679
99.59505205545264 75.66907019861314
99.29827877951723 74.67573738647796
1.218045824262206 71.74401272763232
96.64026026794245 71.90984527490724
96.457207569243 74.6658833782481
97.71741988877021 72.3103857231693
97.49635395077685 75.01534129321256
97.20460904594684 73.97978813866715
97.80851495908558 76.04093232833858
98.54640278430644 75.36080841336127
0.05414428664227613 73.99936160430742
0.3628582309476717 74.99191770847655
46.56992083802061 40.08549158658052
49.51956181037224 42.72069340913282
47.88132929192359 46.01668266047244
49.36216027187239 40.53375343530732
49.28566746023303 39.45587973221395
47.52355115479396 40.60321105519398
49.56403439698729 43.85043367611573
47.70681700059048 42.74304312542631
45.93577981423821 42.93127936523735
45.82846994859815 40.70681678758199
48.65736330754628 44.3242048224453
47.44580982042795 39.52604067149602
48.65044132819973 43.25569308630124
77.66075419322912 57.58582978075458
77.65231582329426 58.60789984134856
78.44583495061109 55.91832344462003
81.55331296910148 57.11965178357539
76.09598447299733 62.24014009913998
77.52797105075172 59.66448653370848
76.36263737280542 61.19238847580765
79.42707064368165 56.26754645803933
78.55038410628616 57.00088763821681
80.30616442584413 55.66207140022293
79.52708641707972 58.9870319300682
80.68222261532644 57.64302422732732
73.71318270857034 57.59168477701496
79.76332961654478 58.1213993580899
78.52135275832936 59.21224063686611
95.23693986413512 29.73156759156506
93.8019593847331 27.42466314742101
96.78045673560067 24.20043053747716
95.01289516200458 28.70376999768273
96.78454799352971 28.16009944726799
96.56259128167888 27.12263102626333
93.59480572760847 34.10487106827919
95.47775119359267 30.76214686430275
95.57413992208701 26.88409885051068
94.95570304075446 35.42203481026276
95.01853728915926 32.57736343412336
9.119704013557373 51.89384578601695
8.072505810004573 51.60868241162175
12.78424279789586 50.95045131468253
8.647700418352287 49.93898754281864
9.897697171210831 54.90017046858739
10.1609646999048 52.14750817688908
34.77725410333926 88.91738349084675
34.74312053248062 92.18736912718758
33.8745834028656 89.51862110157546
35.68171126618893 91.71932351115034
35.65604398751692 89.54460172569763
34.77770764123687 94.25086427915514
35.69264406242682 92.77266392538989
34.76364724146568 90.05192155442259
34.74781252841129 91.13645438060539
32.85387062941049 91.10316962174234
2.092346530676533 86.32453294888901
1.829058984744789 87.33226682241778
4.4183789427469 84.78521564037467
5.916856353236684 86.28636986555449
3.898000811901454 83.02697062296849
3.39056287091938 85.05929923495445
4.673731806930623 83.76663785814316
5.445229051875878 84.50353380580228
6.491893107260877 88.86035640220585
3.118940572940619 86.07382001600025
2.632838613852439 84.31861887900753
5.592738130703444 87.29972432516928
3.65514004921784 84.04605696833512
81.98069241006381 2.507489066202143
81.0147048926283 3.960648659434834
81.01894132247598 1.900040398907678
77.76977805020772 1.30965546455475
77.41445155874109 0.2679561041433577
82.97543195371583 2.071749892926464
80.11101340937863 2.399721142610833
81.96001990249657 3.552089756850604
85.90467357894258 1.797931444893238
79.09853163941571 2.954350338391648
15.06735471245896 5.683303832178992
14.50156641793261 6.585110521942389
15.56783803346678 6.587546427296864
20.19074210934056 7.428305529024138
17.20051842776174 5.657352751956177
15.54087445923245 8.408276025718905
18.88723304759228 4.752449264305234
16.67447259846602 10.21068715578196
18.41386184195836 3.87003240150289
20.62129884909698 3.95280762011576
16.23535624250405 3.88298041468086
20.84304177442882 6.626232426685448
16.09605903691762 9.321777705641352
40.42577595288055 42.84837174714516
40.25163616161876 37.69630888154347
41.0374862129776 38.30145136062308
40.03196213907081 39.96956333751286
39.28229136360624 38.18750580525902
41.59709739097066 45.40731296671669
41.24474431966156 37.21944924851049
42.02967495006433 37.84637484439357
59.08084773062928 34.43698554394471
61.8898189317753 35.7942584269841
60.06067326063285 34.54729462268342
60.27018525726654 39.08823957710267
59.20313240185161 35.37689518884458
60.12074998853629 35.74730136224951
60.21777903695616 33.3637616975727
6.736160677848141 23.04911491806105
6.493367962955411 24.12400677700943
7.338453517530054 24.64313611114443
7.537026515222613 23.69576380856917
5.754035404889078 23.47616878295845
90.43357956176128 83.37197486352362
93.37240198284645 80.39847688809357
90.88905334589282 81.60103691767554
91.62214705151449 80.8676880714618
92.19572852698958 82.96650604397975
91.17236881544957 82.63959556735188
89.09596701864173 81.99239490320032
92.64193144425494 81.15509636676953
90.14822239028091 82.31848989035859
94.39997914851875 80.67633239133272
93.66589886424987 81.42710875244441
91.67375280038132 84.70038271807688
91.91219580609453 81.9114587051349
96.38075148346503 9.743827840753733
91.98336287026505 13.06674142689508
93.95288928838235 7.505444514698426
90.96588908111443 12.73009822922959
91.69560500826246 12.02180430071159
95.65022822175827 12.82111967568702
93.31049275880821 10.60617844234308
93.30761986612612 11.61722433832554
96.16354136903878 10.7839269922251
91.16692422452725 9.92602632177892
94.17923152933112 11.33431073821084
35.05620478702401 30.42927540827039
37.12489859559903 32.13151856384691
32.81748531604752 32.34590830235952
33.88590764700831 34.10264658586798
32.32744705437604 31.51096567319363
35.56163444726965 31.28906050480803
36.020207962223 28.51419036622869
33.92834192183074 30.41374183599422
34.45661955930907 31.31338664949917
34.01751166926118 28.80054798853911
50.99680191153553 61.3369154229669
49.04843063152383 60.34964410514461
50.89988853378454 60.25561504068738
52.82925207690273 61.11571331477138
52.72013943256863 60.05872021535276
53.58088224796894 59.40857614231822
51.62984373137243 58.57732457050643
50.13048574806157 61.94473029844833
53.95881502069641 62.54734859817066
51.95652403633846 61.77106725847145
49.92707986039849 59.79068880677119
51.75144082348069 59.63536661934332
48.08484770491012 60.80461518422511
69.50989161637141 85.58273135284726
71.58884562519857 85.76896450611227
70.55405118202394 85.68028367765849
71.98739403372801 86.75919031766097
69.96662038864081 86.5759178096298
68.88409950350506 83.67139997095722
71.17355860300104 84.79727933864098
70.82937744150195 83.84217379508868
70.97296220950223 86.66506887092939
70.0945999481505 84.72624512097786
69.28905994864851 87.47986480241728
40.75987066242971 33.3924887257451
43.57665849018071 33.09539821141472
41.72899268843121 32.99423386991267
41.6475910182686 34.04743687552642
41.42321204977167 36.15755324109653
42.62315561553518 33.61880512812029
52.26718366120418 43.10478459643768
49.44387637221475 41.61819861390553
50.31298675995489 41.0371658713261
51.19043613121875 40.45433079994817
52.19848036512516 42.02734167994458
51.2558778462049 41.53704328774154
47.62134915110911 41.68551511376093
53.1483222764203 42.50980842874003
48.48719181821019 41.10337887787527
41.16542227378271 2.00346812641175
41.86904196695899 2.773622422767725
40.80925573219363 3.129233862510913
38.37587190511409 1.393884690693674
38.81642696913123 0.4348668906369302
41.51677902721119 0.9105764728526055
41.20682425344 98.99702430936512
77.97591589020205 46.27399872042032
78.44213449524405 48.03068936770838
75.00144370011323 43.13591942453364
76.47087365207112 44.71732876564744
78.69430424308109 50.9080350938358
78.73234854738544 47.04330910424598
79.18294287601603 48.83908264086818
77.56031274937493 50.83060778791062
76.77028856177155 43.74748527625039
79.02700939920845 46.07122873798041
88.31780917402521 19.9413914682106
85.64221524739811 18.99418668449472
82.8175077655045 19.05251785124759
84.40928822811982 21.43170435163927
82.88128407816257 18.05153688765622
88.46571731328044 18.92020737413125
85.37426013592028 21.05949881511251
87.33656225708789 20.33001861407677
86.49678449956329 19.6745552448379
90.16961270572983 20.20321668358823
83.7313271279029 19.68581469666163
87.47690813398407 19.30841239135738
5.697543521568989 31.66652472691628
7.098906356014385 32.40503206125319
9.581210910669373 31.31903170959125
6.177934575755978 34.16705594289591
6.58131044884091 31.49737188593072
8.102666363219496 32.34150141824213
5.803627747067914 30.6529612155949
5.077283237036582 32.44700406325664
8.541050974216333 31.36472689920645
6.861591993021896 30.49834778954711
7.164627094574238 34.44073548209771
7.544378165589405 31.40975917203111
4.54533593644569 34.06923865280336
7.319214668884938 29.50708407931419
7.625103446344827 33.33959283703425
7.898859008817909 30.4364123403281
67.78122910499258 61.70341813565833
64.13335137587853 60.65962158478278
66.78438265311362 61.72406752759722
67.31795161858396 60.64491735226334
66.38527282298884 59.98298647455077
68.1736035717757 58.89689924639801
44.56626889640125 28.19299397516768
47.24977198775515 25.30535138459089
48.05937641482662 26.88240701273385
45.15557206627062 27.36522329002058
45.29367727496159 26.26607632284666
47.15203038452316 26.37679648827874
48.02608973836982 27.95618870146045
46.27553436202933 25.8312544031596
48.11972304977638 25.80856654580316
47.09448188759966 28.51706220487942
46.40500271036512 24.77336554339896
55.572052575521 81.25336517385671
54.82737714439914 81.95241026727614
55.10698771022709 82.98296222642789
56.38041068481909 84.28031604615911
56.50545037947323 81.58491679392304
53.06527310692184 82.38938478661784
58.12257265303048 81.88958646273502
58.39986634869194 80.8450783766
53.80966993852175 81.58572285165144
54.07249198690058 82.65796467254407
52.82507114265108 81.3838909622072
55.55868531208193 85.01319779186116
58.78939390754245 15.3918071134784
59.59813030527074 17.02858163269544
58.7153406102271 16.43795736089994
58.2696344336019 10.76719855841338
60.5173888768768 16.5293767851853
61.4216990610193 14.87447889987551
57.79338419120214 16.91216400736413
56.88847034424297 17.44125055302813
17.79873877643496 4.749688421200516
21.72869620248327 4.040877482491116
20.72158525439779 2.179650800052976
16.72214721890915 4.767471190052237
19.5150837665906 3.896075936181404
20.43265483842443 5.696341812909012
16.13588401151387 5.674074553382943
22.17959978208765 4.983881324068406
20.13023636727143 3.042464963759925
77.24062563971287 78.88059214696648
74.92767948950376 78.04053451844275
73.99609821590121 78.20027686681422
76.50950922069634 78.03787663896483
73.51712710801181 79.11392895958465
72.49523936866578 79.19265986148459
75.60185795808988 78.54539191901381
76.86595335568654 77.07486880558049
0.9162596572701511 78.17397205774843
0.6539460114640671 79.12275097817174
2.99222718873177 77.58523368841398
97.67028850714104 78.70187137138834
98.47657626301574 78.05164311639992
1.072994970330904 77.0670135623548
99.68738185258094 78.46085181665843
1.734606696474495 78.84323612795666
99.92987971275728 76.66183574784556
99.72193242224888 79.54153691329329
0.1773143868453016 77.592978856306
87.08599351354313 61.16252317962545
86.66916505288592 60.17569648414088
88.43627957386015 59.49832874514266
90.3245008371907 61.74678611970793
88.8440212634647 60.51969834344455
88.17582108105478 61.34636401766413
89.16568101862673 58.79394239124768
88.00220520893996 58.44143259267998
87.99709131826435 57.2960365871736
87.77306137844204 60.36007134611715
16.8286533873007 66.18309795592765
17.90015408240417 65.99560671738311
19.61983319743163 66.6460104706687
17.24172039717288 67.84213718123299
17.52711948798439 66.95441852968676
19.30635460951251 67.62249766088534
20.32510694084042 67.3971545396975
61.72781751940905 5.665434730462921
64.03003867493834 3.725814423960324
61.48060781864096 6.729343480362308
64.83428489353773 4.346067526532012
63.79974949679959 4.786443424565483
60.43647411929875 7.200720421366355
62.76146512032359 5.224303917908178
66.71079951954252 18.62821460113878
64.92512794529824 17.42834263377713
65.26587884178633 13.09958924456167
65.15734338459932 14.1748447691902
64.4192086244224 12.47099062515257
66.22492995212049 12.64429708851655
65.8037868643536 18.03845523171936
92.40266004400712 65.05220278741986
93.25896395262026 67.70977741571848
91.87844801961764 68.98218267088224
90.84943893657957 65.49428761358844
93.60568454818547 63.75660711561754
93.94718718460797 68.55840308773536
92.2504004789096 67.9645632657479
94.28693183001451 67.5130095729582
93.67764321131223 66.67724479675961
92.60305006549753 66.84900338320932
91.90773869165264 65.95732110974912
91.52238981093349 64.74902012813413
91.64336412810292 67.17180960214441
94.02907400646764 65.64295218579045
93.00852602678629 65.8587851237632
93.32092083240845 64.75356305758584
32.26160997430552 29.71256668098648
32.80038467396283 34.12406804798217
31.65216912075566 32.32147740912868
28.51742572080193 31.75469752773689
29.63016901606304 34.34667068234099
31.44788883877379 29.13824851947681
30.56557045117149 32.48705894238107
84.11070795230565 68.02065942857506
84.55768494264166 69.66449349803091
83.48536030387932 69.94698703548323
86.04695892681636 68.49885435433382
85.67574444778158 67.56108596253308
85.40092902254693 66.49793260606256
85.54568694859442 69.45529868210808
84.45655250241532 72.5158386435394
84.17041234906924 70.71013102211448
84.85938490914062 71.50973502275339
60.8243838057325 51.16251484708836
57.91425793360568 51.23337013342649
60.81318636493197 47.79604273364622
58.91459392577482 49.73429076377077
59.79206327998097 51.17465382736168
61.76033490238872 50.58341181680075
62.57216832223235 46.72713593940713
58.97098086269634 48.72104304324675
61.69466357612401 47.26937166050337
60.83605667642893 50.02450885713505
59.87544492699462 50.27953460486343
58.98416003741924 47.67576474973647
56.40567994235368 35.88819323414966
57.29335700727075 35.38758677874042
56.61528650425958 39.13469239873897
58.2765250651804 35.9251546905049
57.3685227487835 36.44231085354965
6.461885547708659 92.635766893894
8.657045977924614 94.31207135015899
7.83465652607187 95.14082440320807
10.71486744023206 94.80300362906273
10.49427487700844 93.79764887867779
9.710928113279619 94.53321923070865
9.275713904514841 96.37166355016714
8.967317334357022 95.26165522793384
6.735727655443476 93.63306754155401
5.672386500653889 93.38164223875947
9.943318925868308 95.57119382564198
5.223477602421619 91.3617801338457
10.91045141978805 95.81546348726876
8.466309684986365 93.26047145520747
11.52000170645325 94.06557325616342
7.23802625983363 91.90614671031175
8.248250987392046 92.20505989721977
5.44478640352816 92.38370957448078
7.488838725154165 92.9403729101233
9.461185780900989 93.541194515711
7.697217026662286 94.02625266832383
10.26255292465054 92.80196501445484
6.223496972546578 91.61236953833151
78.72721104400651 8.000591137028012
77.25202813546855 7.04512223421418
76.84834216683193 6.153210766883468
76.16515505230055 6.982968870564361
78.34440384394969 7.02585597056143
76.58996586123791 7.87665700961323
75.04242461864111 6.887862123356859
75.87267253752641 10.57079550893941
75.72466371455526 6.122220342543258
78.91798176767875 10.59647724821336
77.453745564953 9.695442619254935
92.80357409206499 9.751782782364321
94.66434055774002 12.92917075213714
92.83759150452859 8.786579451572452
95.38307207645541 10.01502104453485
92.1310590238742 10.34903251962143
93.81602487376669 8.517638576753363
7.879743642620543 12.83157263463455
8.951768546449612 12.26702871204781
10.04464293584034 12.12356500839797
10.16096580036782 10.25616900863265
8.001441555615513 11.89093885189656
9.558812573266229 11.24788729213473
10.71155567797543 9.299402419779202
12.1846221757887 11.93401003569639
90.59048145259855 39.76712039235756
91.719538257889 37.38290013945529
90.67167713849427 37.15448010765601
90.97783535196692 38.13400455372454
91.10324501549439 35.37852317915318
88.84478378675763 40.66493510994429
89.93469545121889 37.95194623425982
89.3319693775269 35.96481804200613
90.64767230721391 40.67628909751644
89.63379205942357 36.9637245164756
50.08138066075241 65.95475263188375
49.65740666619129 64.02394443364227
48.30151018548766 61.76344139366385
47.40259228668618 62.15066876678219
52.28316975155265 63.85184895942939
48.19977092281995 62.75969154388922
48.99805270217055 63.36245193976387
8.842617411394906 63.35829514399934
10.98871372456525 63.1197968421528
13.2997002424013 60.11840192300371
10.32832864646193 62.28849523866062
61.59254820928498 89.40018711655321
62.74352331414331 87.87843174026979
62.2435182922986 91.1394769371512
62.40869019798853 90.07359381248048
61.80496142160406 88.30347022184047
62.57557273763536 88.99516600034906
9.050940070442492 65.18548476886976
12.06773695472021 62.99039720373791
9.491811701300669 64.21003911412241
9.254654812756561 62.40460160856539
84.19459870506276 7.691559182807111
85.50536489432386 10.15617953235701
81.19046024935766 6.695731706529949
80.82268717358413 8.412556865547838
84.44482891660611 9.883264925053497
81.57497332734539 10.38478102963143
85.23112120069362 9.169197119380817
86.67587214547183 54.81473847186724
84.7901298923786 55.43167404113409
82.98605281829572 54.62586611973642
84.80875118541232 54.41948454999601
83.84283862069461 53.83630744385842
85.69363203923596 55.16409533983018
97.73182867029686 56.86420077451115
98.71859025535751 59.90794041806845
98.61742865509375 61.00629373702027
95.30858196370245 58.90008882362167
96.07966249949042 58.18061934374373
97.59859062420708 55.80600041148836
98.48256408053294 55.18357589234034
98.22983220240741 58.95284471351561
98.74347133514523 57.24343887041324
99.81396453858561 57.83648256357399
98.57507034453154 56.22747631121023
97.46450524216725 59.55876192416328
97.72060741704134 60.49377355871617
97.75336799449387 61.56211582143463
96.35429924441195 59.20925966919197
77.46514154155697 83.66583026193717
73.75979312310382 81.07130212216418
75.30445200505844 85.22796026564028
78.6223663795882 82.42660060941998
78.43574741172185 80.5845357079744
78.00071082183079 81.6353644945133
75.94086051771029 84.37577327827174
79.04004435970153 81.41588615195209
77.46137011340156 80.75161637576811
79.69965224672447 82.20429895565488
76.32560260230368 82.58723580063462
81.22689044850569 19.21805225974988
80.23966597316432 20.66279139902895
79.27687871758377 20.9883680332242
78.30258702280568 21.30503068004159
78.5771035446828 19.27819572494575
79.58172495483598 18.92611737814372
77.56340096071148 19.59458653194645
77.35588083937004 20.62224059526016
82.0242293246375 19.63734904820305
80.30737424788899 19.62289457020091
81.13648929577904 20.23828595941233
37.47868408705154 3.278417476164385
36.86295131294445 2.401870013784509
36.23698093895491 1.511331099737289
40.84452550427073 4.299729211362696
35.7731987560725 2.404648061678536
39.02666338603466 2.231764991065627
38.69649185058174 3.283993804425725
52.86171865037935 73.01655387888222
50.18836944587735 74.03456586848942
51.73939022129893 71.6216391853613
52.585049813399 70.92033519079176
50.75982127655332 71.287431015952
53.84047198313387 73.29999608373586
55.0097033483785 74.62385089240112
49.78841715366002 70.97217259426964
96.02932657182573 32.84542486437627
96.72785475856701 34.96262296976728
98.22960726259497 30.47509806043107
99.8871153650076 25.15012216077095
97.35510777043866 34.17246021319643
95.67686192255515 34.67430686664694
97.55464966063997 27.37672707382794
97.00660067731637 29.19394481306251
97.320088218683 26.33233725276288
97.06594300769932 25.27373808863959
94.63491563438207 34.38675962972725
38.54439013044243 31.19117150586221
40.42382814151178 36.61380278226881
42.13755829533442 30.86649283418593
40.87711448190472 32.31712882380624
39.4461043314657 37.09734593317069
39.77291539250457 33.77891542718293
39.48919690893963 29.78136769447656
38.91781966138824 34.30667965403852
39.3884365558481 30.81235961238809
39.90484390190578 32.72226725989395
38.76861555111218 35.39564234378336
40.57363920962737 35.5388217004909
67.39485303469507 5.226277643983582
67.05026360008472 7.352114063026537
66.04218884366985 7.756386928393677
66.22136127702785 6.6995508247778
65.21546607756704 7.110608462066058
64.55549637542282 11.38928026228179
68.0613066851018 6.962243351623347
64.70721970531393 10.30929720614049
65.03761144630018 8.170643618214124
65.86682923167352 8.812813541270199
66.41406771977692 5.630293006010081
68.20109896414516 5.922862046120979
24.79051905109936 25.00410897498565
22.98889456010243 25.39870306806003
19.6549868253647 25.79943764019369
21.21187337866462 24.70593017565434
21.5794715359075 23.76007354584023
24.45035786724313 26.80712777742962
22.29422067648875 24.54654369552902
56.09722935369497 45.01548208598951
55.22653855197103 45.60495719165154
55.06069191737947 43.47583949728488
56.24981455512825 47.09519061045926
55.33011612195709 46.68016204252577
55.43673605655074 47.81784563644507
16.58219917939414 20.83497386075939
15.29157222356075 22.10613347644346
17.60976660574568 20.54452814667993
19.14555199971479 21.93497334040679
17.11109690582039 22.53975535562109
19.38375143929148 20.86570274500597
17.08741210578001 18.87784342243582
18.14744440986509 22.27513452244521
15.55015691739682 21.1035099293352
70.08525666561556 6.243981224945354
68.92200541528456 7.60202783627601
72.75362436939433 5.462437033048228
71.8498147635465 5.107213838420551
71.0189268404844 5.754147703685558
71.94761229512299 6.239885222444956
70.09436016463725 5.237252879092424
37.31090012055542 68.19268216530622
35.53015500213496 67.91737191981422
39.11370714430155 68.26454646250288
38.34919772917524 67.52475134673824
37.95118084480561 69.87235406259072
38.78511246155347 66.40842761854923
39.89171111281331 68.98453579725869
38.20115752828112 65.49259552595713
34.69715307907836 67.41245919455709
39.40023891426318 67.20787788196466
35.26247179052005 72.66987163122411
39.78337558834496 66.13162441090569
35.54938531548331 66.76697136379275
37.81201316115758 66.46800861124301
39.1831084728388 65.31596585385458
38.89534789540899 69.36378248781988
35.36313517886816 68.9693915999291
37.71319117339136 71.02862817760062
36.39882532306473 67.53872619524653
36.97785469091586 4.361212751386174
34.65149025824209 3.819442149422553
39.03351877104793 5.452960436765505
35.81885535407837 4.163922539436565
38.12563768493754 6.044253555977924
34.2262072474803 5.562802308835033
39.12351692707878 6.524332112708676
38.25711056335338 7.092186577441566
35.62567642700679 6.702475413108408
36.37886549855023 6.149002070228177
34.99631586695044 4.792432536815587
36.35923272536704 7.391435720225998
34.54627427350914 2.563293737494791
40.08829584251664 7.08053807107269
35.37607847501509 3.235906396443909
27.67192645574779 88.07558542891118
29.35470924368972 87.24776555902842
27.84886285026626 86.36242509391228
29.20428590849149 89.14947280977484
28.85107348370586 86.30440650858715
28.31399902860983 87.25486188416369
77.12423062062089 49.16311070316946
75.87098665311954 46.65371325213425
77.92845169598162 49.973676761503
78.95921054055367 49.87175508809487
74.46933521541041 47.82363510018062
76.35655531860685 50.94115628239651
76.80209721484766 50.07536027208087
75.67048502473692 50.1540990198636
43.1060807419198 95.77392264841775
45.61160821855611 92.68647377153252
46.72988559128849 95.71991625427606
45.95203185806302 93.71319239435617
42.12869740847844 95.91453616790513
45.2220107720724 94.35104651883118
47.66609381216556 96.13372051436637
43.35177217886348 94.84316837796946
48.01767269778918 94.22095057381287
48.30802477119139 95.18386779343544
44.87275469388018 93.40568859172097
46.16115568113254 94.84776993988469
75.36831577066258 4.163417679368495
78.18618287615638 4.387774202927321
77.25759587764453 3.970642763222274
76.10294283781107 2.530871629677929
74.36540139061337 3.897319050249605
75.22689904857381 3.18128360070525
75.44294031392471 5.140992389883907
76.26868512939201 3.495817790427058
76.37294177124765 4.467940854861414
77.18670285234403 2.91143728938981
78.12838437291732 2.26448521316056
69.70224876900862 41.30558330714416
68.44518137142315 39.53097421889186
68.67791018130067 41.08491820605855
70.554313655717 39.34150858308654
12.0115962385686 0.381678317877553
11.41826119622309 1.239187647186129
10.4146476479069 99.45118477498823
11.04565006550653 98.59378249513247
10.89702894757673 0.3488675321235289
11.51217555447002 99.49971571538745
9.225784596461365 1.101714063200676
12.48675291772346 22.02058193700319
9.949036199587313 16.98010704042831
11.75979671693216 17.4606675571773
9.146729628717795 16.31460039584331
11.98102727296519 20.2358879294428
13.5880294149218 15.30859123998808
8.948555993378696 21.20649925620915
9.985813527052429 14.91931780184973
13.9533865416945 16.95348253750954
10.52268070646218 22.58826762081639
12.52857584489819 18.19437720184001
13.60431538409461 17.9200336310862
10.7130812878448 17.72888110719516
12.84682277941192 17.2133802157924
10.45175694599587 18.76854641636884
11.7346944968458 21.27721281365647
11.48056823780768 18.47199388544748
65.29499237645418 93.99810773689015
65.9419480861488 96.71348580406818
67.12925396130662 95.06195526134189
68.28390764112699 94.94144295646156
67.04034442951408 94.05657598190078
67.7505618471105 96.78034376393995
68.73797385624275 95.99093970716488
67.94261325330949 93.9983697539795
65.39024534670196 92.97161239656569
66.15509741798446 94.58732348033325
69.40631901144884 96.67968994641602
67.78265555109 95.79989064969558
66.08524822110029 95.6097000872935
66.27181617878165 93.50304280871227
66.86711893457073 96.2085422409186
70.27260990823052 37.54354427162036
71.33272660233183 37.41281991367997
69.12243617198025 40.30994728625833
70.94333388554389 38.37215330236869
73.72076692700551 38.80404600053119
71.99979382088372 38.21368694679987
72.66387198665181 38.99895055934847
74.79003190032631 38.58462704406993
71.60394828433938 39.18954573668942
72.25967911002826 39.98863446561514
69.51898980673741 39.41376744378716
20.79326210539369 96.56084098738954
20.76455332641076 98.4959969783427
22.99923534229658 96.74293557418257
21.29235070571384 97.58520759341371
23.34847037339023 95.77119067351121
21.79867406264325 96.71743232344731
22.39012134594358 97.59956817750849
21.3407419363278 95.57744034548632
22.32517773452241 95.98892799150283
22.88447428756348 98.53040033020395
19.71554478090889 98.4742868561337
20.62993479243133 94.67409449708455
23.50069090450478 97.59377954541452
20.23594178583618 95.64749894885357
21.62669941094912 94.48242194785395
19.72310937274817 96.60441801645905
95.0415862624226 57.83356805472253
94.01593342035761 57.63847133369836
93.23059414952492 58.48102456389657
91.77033266058018 57.19518891943217
94.28124086529114 58.65257014078613
93.51279501281586 59.4605221488666
95.83743277745799 57.12768245071162
92.44645732880946 59.23525541163799
52.59102071961479 30.44531895654211
53.44764705433644 30.83549317575213
52.6491871181174 28.26237009274395
50.79567511383271 28.34092087426207
51.74534454470984 27.7552114150808
52.72291917655906 26.12111788477108
53.54183434874715 28.78967454989415
77.78995545794822 29.50764316264125
77.34798297934637 31.31154435563523
76.3655745746543 31.00858065714381
76.66967799130551 32.08221890317724
78.96185519552375 33.52140477464847
80.88686579946196 34.16894044763597
78.33245621909121 31.58616217707944
76.08743992512774 29.95696801245808
77.06820675596349 30.23994636238637
79.05555865300585 30.85785943101539
78.63150397305655 32.58356183859194
36.60775016947413 91.27147769043656
36.62632532246506 92.33267255931369
37.5700541835397 92.97114205503804
38.50153292169191 93.63307168160904
36.62749645819941 93.38777430121976
36.5810813701775 90.19817867475535
39.41568708700671 94.31946090457399
37.56003032600506 91.91906964480305
38.49236335368546 91.4956402617063
37.53997338815967 94.01914916464966
37.42865806064634 95.05845264140821
36.58172995265085 94.45223494529405
37.53655096494842 90.87038553014614
38.43294733004096 94.68884928099482
38.50640547830618 92.56148706332671
83.22390902737209 0.09295193579381512
85.2258039874757 98.06804458225724
82.39009615534128 96.45714729688245
84.29503151943175 98.56054364467744
84.33446908582484 97.50107302318487
83.38190881354815 96.9640492564113
83.42067972705546 97.99413816497935
83.36078586535724 99.05824432986491
85.26486531959245 96.99430570583449
16.43077832705248 0.3466712417656853
15.84034027584643 1.241794057193098
18.09312142636099 99.41849104062351
19.68289833205008 0.3287997544541229
14.83295558816685 99.51158394512805
13.73166217476249 99.53406546506471
17.5211167653754 0.3274877070673888
18.60578183516353 0.3189177969895491
15.33754290775468 0.3739201054197515
14.74052663501709 1.258667500745025
80.39933824043747 35.79883204697023
75.68713451638594 36.61335604298395
78.60349212971394 36.2952883616585
79.66847904906076 36.50237392357249
75.86542517821363 38.4033666143148
77.2657129040505 35.25021948130522
75.15569007435872 37.59057823996573
77.0208790732424 33.18617689273673
30.22944254285771 94.1600180870652
29.51298716083621 94.92260225888978
31.1934789843829 98.62644722032405
30.97296732221053 93.37029139701018
30.09310073776419 97.16277651445579
27.293255443045 96.52683932045225
30.69993065752287 96.40500470806641
28.83161463589884 95.60005115836046
29.63035080863468 96.17096195158885
30.41164395568655 95.34638585654957
29.19043288629109 97.22715481771057
48.87700182273893 77.55914598477069
50.9908267210062 78.17679386733634
49.63439328119232 76.81152248438129
49.34455387050819 74.74774265360914
50.58147627176914 77.10703281087385
52.49157032289048 80.48832209399622
46.7336286222068 75.93116755078337
51.47712124454507 77.32104191206133
52.70819400310734 79.60348712018055
48.51275090900247 75.47857436569662
69.03417934963255 58.32273184772675
68.33504920500089 60.88803789309998
71.89485458870631 59.69642445699103
70.81314142704099 57.11635590543289
70.04858152328939 59.8365354786667
69.91014767473128 57.70402396615412
69.96741863611992 58.77088273659004
70.87218095853255 58.14781556650772
70.93046097477476 59.15962520583121
68.0991876337139 57.80200172124717
68.96378297523498 57.22572643926899
68.01069320239489 56.71794495689187
69.84448950783909 56.64017707551913
69.11597345606864 59.44937670598778
13.12640694703181 88.07842459425427
14.05218166635379 87.35888212904649
12.02100762670847 85.23061283824748
12.25476396582267 88.75533176621282
13.25726316230237 89.11417082638977
10.19979684152054 88.00534614417562
12.07721530687267 87.79933720044716
12.97829600954519 87.11793454225817
10.53484326891998 86.20750964648688
14.15451968338249 85.45792757628664
12.56829934375412 86.13769569166945
7.024541758295491 8.386097152431438
9.167458980911576 10.25913979689934
6.621393440851676 9.3421457537666
9.160739782600618 8.381722858532536
7.246153508825326 10.11745113567174
8.121997452597466 8.36785221123583
8.566138634578593 11.16106363941687
10.73155192853735 7.46745809505839
7.661335851973774 9.240925915967262
8.666543164824525 9.314067275503554
11.25544247723345 8.377110908972588
6.387064920047365 10.42447774602427
81.51961022493816 67.56061381202396
81.23827816764407 64.84703212478219
79.93393592223934 66.28765949204484
77.49786015888415 67.2976329588481
80.9546029293886 65.85682551171
32.27304310487317 13.18014490255277
32.79056636149076 14.16831994249371
31.26215609010119 13.13149856969839
31.78658215427512 14.11487941905239
31.18894139142567 15.02866731365441
30.80467818259201 14.04998799939579
29.84531276798975 13.96762540353877
33.80906612666016 14.21752994367794
6.486956024817094 71.7576939879139
2.163999971645604 70.03189503209087
5.338102594313137 72.27324924936482
4.935656398899207 69.51324670987988
4.38862461524956 75.09048901726854
4.230993023693872 72.1861042736131
6.401724362500063 70.68253983845619
3.658857863557336 71.18208236988056
5.646693318435205 71.35574714215132
13.96229958559906 60.94831602323078
15.85771208589745 58.87951600909442
12.88956433312804 61.07676458160856
15.4439312215375 59.84795087476689
16.51209042695578 59.70614522436995
16.34085974124312 62.49115426430427
12.47965322711647 62.03537940926443
16.27495248132106 57.90984672614368
42.96498654090541 67.96338693904887
42.45734680433856 63.45118257679461
43.85144253918483 64.91193953583029
44.58359138568279 65.5962707745188
42.50837452412315 66.26733357487447
42.20997270629189 67.28936155108292
43.2508901073781 66.94849681570453
72.51749807327138 16.89220514544569
72.16954157871584 17.85838215265921
71.82711085897438 18.79522135320314
72.84462964757144 15.89698196618712
73.56656159610662 16.65236979632187
71.80037361632093 16.15338967731997
74.59126847352553 16.42948554624468
51.6896690217884 89.69380760844803
50.67499486250769 89.38849213032317
52.09161537923708 91.74369244153965
48.22700498656272 91.54232530522174
50.86966109719919 90.39149206666103
51.3152919353392 87.66011270183839
50.28020786565092 92.11664140418188
48.82864879189989 89.82505841098205
64.11808630866778 96.54710287882718
65.18403126848108 95.04526031026815
64.99181853074921 97.18332150066536
63.49538068725997 93.72627711713008
64.31641127517084 94.40804623836401
64.03054512381644 97.62609508673937
64.21860440957308 95.47070297238344
64.57681363424906 92.24302281052205
62.74877331973569 92.99124452612912
67.84542644148824 31.21929234815957
69.19860519248837 32.39638460390442
68.4928111425676 25.22054706240683
69.62892197664682 30.71952966232276
67.75442698369498 25.7038604660228
66.95410426406792 28.16870785997472
68.41749563566312 26.50731930693663
67.98624127295858 28.38983366168961
68.28364918695722 29.42495877906632
70.5137632945015 27.31008821522185
67.55554357478157 30.20683294574265
2.760939455041023 69.28150568126084
99.34156077951523 70.8028757497476
96.17227795626638 73.61787711222982
0.3389341146664805 70.32550308643515
98.55553770542635 71.68457429004798
97.44936381976478 71.34214517439339
98.51257041845651 69.94827027440981
95.88207005182458 72.55313357939598
1.212353244745101 69.88937799590285
96.92301789574628 72.93987942604723
51.36872100771563 13.40834149702103
51.26754070218833 9.19034844461992
54.79833526868619 9.957919918867235
54.09099995332762 11.73525089650544
55.63308415872293 10.62189106132722
55.25505735894627 11.70856751510863
52.1656105248689 10.67586369978834
53.10590752707687 12.23556608060209
51.23369585074143 10.21646754226389
53.1054307738108 11.19024890502292
51.29965400545421 12.33116610847205
55.80289761664229 9.575827095035713
53.86956775798735 10.54755532661089
12.75872939668918 26.58381824613196
16.35954824346297 28.15952777110797
16.83299668765994 23.53183128148118
16.11632443997318 25.55363920873875
15.20148820905447 27.99448651948751
15.57068459815081 28.82084910149377
38.29595399619918 20.20922887575443
37.84942068038208 18.32404790088275
37.778697816121 16.71670490149149
37.32356356450247 20.4394961741573
22.38595313328474 67.54569027557922
21.71323589026148 66.68869282618674
23.78393802087313 66.35101898526177
22.09593996797102 65.64377778186052
21.30856535777964 67.74398991529584
20.03466501605422 65.73178050199733
23.45301883567452 67.36374837340274
21.09416027864594 65.66752036892518
22.74909741113177 66.52125801320346
23.11434660115616 65.4891348407492
24.13109460202185 65.32204026503848
78.79254158632517 29.8278928886467
80.65101944281352 33.17242925592898
81.40616358311699 32.4344049078376
82.43466712437592 32.68698705578474
79.67616321662625 32.84301427654166
80.39594385739026 32.13856950925256
81.67838302239933 33.43717258594178
82.27917458910643 35.3843438714083
82.72665402384617 33.67866543661127
79.35919396676388 31.85756916046797
78.05512877841828 30.55112802583327
83.03608677152256 34.65846079427425
16.9473166684943 88.38928490042008
15.19713624296866 88.93677865579573
20.01951259820907 90.95205812886171
17.43476265520314 87.45343895851074
18.30297242642026 85.73126496724377
17.53950015613894 89.2598058171501
21.09749550509672 90.82201038325731
17.92228303358626 86.56404052855081
19.58997680951366 87.21378488492927
19.69121576608056 89.12658226339791
18.0305995087149 88.2905308377489
20.38077763087102 90.00556200508976
15.36020627573816 90.75242605458988
0.9807613088247311 19.65038783141584
98.75431248475611 19.58569363899987
96.97651305375696 22.31904907027455
2.015739882121335 18.98395288777475
0.3132335933191047 18.87426802241485
0.05020691598891857 17.92068853437155
97.26770391192333 18.52203336788405
0.3519797481362761 20.56035663075999
12.58315165779245 66.57099499669229
13.66096427200824 66.53368093173526
14.36114729816098 67.42328370475869
14.67484519764585 66.34903894994017
15.5268663414925 64.43670507404347
11.9259302604023 65.6929435490548
10.3974851583068 66.7100148079124
14.63414084132953 68.53255942545022
15.34190357027494 67.06534604873531
5.447891502901932 10.70144439729968
3.50447696400006 11.32446296470978
2.918283203470056 14.44084777172706
4.295963624010447 12.05327197444851
2.125451473077723 13.73367318004866
6.464427095587047 15.29002223106074
4.895505291068385 13.83426708279998
4.507046476326408 15.95773845506878
3.910038880310165 14.1473861779914
5.882202964455778 13.51145817224056
3.112581434473842 13.40686197568382
98.02326746510387 44.01441632731327
1.673771505340903 42.93755473489735
0.6109390878526897 42.68331852448092
99.87415776092496 43.40717882734841
98.94328493545447 40.46677750916234
99.52898170934073 42.4476665519805
0.3002194846414257 41.69438589901081
97.66262635662008 43.06743206650155
0.415314347663817 38.97014341817651
99.97442412447391 40.73155542305052
96.4165110340596 41.85381566511509
99.1612155324985 36.53568850669043
1.344763667254192 39.32074486689582
99.11341794822874 44.09345114246597
39.40457100645726 43.15840695476317
40.92636713172219 40.64844149756927
40.85205751946561 39.3997297092433
40.15683885409423 43.90354769402435
40.08145942122685 38.80002004229441
41.82966835718484 38.89041262455709
38.86604367339212 41.42090188589128
41.61304552099813 39.90273830123514
39.66191573955285 42.10571778219371
41.39565106861265 42.51236432229548
39.88924570683859 41.03018905729093
42.60013416532185 39.57232178527141
39.03986032989167 40.36664966860818
41.68680995234646 41.45602508585699
40.66571063545353 41.74078147727893
31.82568450593121 37.9871917372608
29.48716988218928 33.18276888919881
28.78713097089188 36.41318888159577
32.27187988801593 35.09871366152313
30.7735966897792 38.13141308467545
31.24260206388461 35.23086892106279
29.77574307380137 36.35532734075822
30.72421261687493 34.3688851771883
30.18343383865672 35.29567958434698
31.26660496163049 33.315434707512
32.27741657796648 33.22606107204651
29.70032466719225 38.31561138500912
33.36447286269172 33.21150007767196
30.31710038970999 33.50163382418523
32.27882469462482 36.98837870606048
33.31810568280687 35.0031094916938
31.75203183476498 34.21757839734898
32.47301592196556 38.81215389614228
31.25947940977774 37.11435780153038
44.76979273701214 75.26229502373153
47.19258863395505 73.14931115351388
47.0570894627755 70.40229378312411
47.37332023068432 74.15849378706282
48.00510382462211 72.34571175807093
15.2572712012393 48.8410742584597
12.85660025695868 47.30983231503891
14.78972304208625 46.87280560592825
14.26999556896207 53.29901479279125
13.01131817408558 51.95126112193942
15.47910918876354 49.82953066782414
16.31692631691052 49.15602847645116
14.42401461909729 49.5377418647113
14.85048836195586 51.52081063727739
13.82252664966298 51.24425926985472
11.98203466518311 51.67942271123441
14.19157828933079 48.55435960853325
13.59986098384384 50.2432372628878
14.64416757462925 50.5273985226795
11.74591514610741 50.67058006170019
15.68793005776943 50.81483278591941
25.7779339850854 33.70961542850682
26.64478752649776 29.80319340967062
24.97972034261699 32.08872792945082
24.11956507086104 35.19790141570336
23.23413575542878 32.26240811272611
25.7687528914096 30.38603970609819
26.65548191633668 30.89640693620623
25.80166310243339 31.50092075338821
24.05738448150076 31.57782935788592
23.93581813643642 34.17380737634755
24.19033658473367 32.58150872602237
80.73441981143952 51.36798661940939
79.15794132809873 42.43841629197838
78.56728112869438 44.34214777871664
79.46941473635572 47.80915196771743
82.68415548493689 42.84752218730765
81.00614758579944 49.24147707165496
79.79080716479272 46.8246562871388
80.08425781625738 45.87906317951576
80.18084082703457 48.55104578105365
80.91334016515856 46.66465709322851
39.80987465947237 74.26965365947676
40.44424142117222 70.600959924867
35.59859055209697 73.73183829802377
39.8818052206669 75.40206224931418
39.02971942685711 72.31233536540199
38.89615129366684 75.90288161709654
37.19467893742691 75.78957821449963
40.76709223817063 74.03004963265437
43.47036877197753 73.9297428795357
34.38855133507655 76.2764103929527
38.02712365815241 75.13582957764734
35.37458984300544 76.63615104760756
36.08084310554845 78.40170371547978
35.19335373267721 75.56838887455538
36.12818084130275 77.24487624145712
37.84652595873184 79.48302383340464
35.98584344379394 79.4819585958858
36.20299551301616 75.95704383959735
37.66646171238076 74.10071040566815
34.15457508404259 75.25960067927403
52.51995119876361 84.14756116236494
54.74624126991919 85.75239262965992
50.72659999545334 84.59796915452975
53.74812108164409 85.45934480899716
55.37187770069735 83.97690404440782
51.73294645739884 84.88432771943631
57.19276636555396 83.54900898514673
54.55516474502959 84.71533882358165
53.53664521466175 84.43487053831518
51.50224042618034 83.86119828400155
54.32656972732298 83.69535731220131
40.78218526450743 97.10215444882398
37.17283444601976 97.00064184133413
40.08790349712081 96.15359243345988
40.34570528365032 95.02198390534988
39.7892132192791 97.26707780603034
37.61585674906173 98.81056068191018
38.11931992496117 96.7743494113806
39.10094901214429 96.46327627046766
37.66633976670903 97.8401033612413
53.68131899656842 90.35241868487162
53.50031764674794 89.3029639250889
55.46465783383976 89.93567517684473
57.27341322698236 89.53166028956825
56.27778679468658 89.20322010131669
52.69422527993356 90.01789842870373
56.45276341640869 90.23938092934731
54.6529696983162 90.67932360453472
55.29236315790535 88.88800248427752
56.61929917171871 91.2574001389506
49.72766375897515 20.09863951392004
48.87038090958112 19.39548161573947
47.76492246683172 19.65913407657763
45.95788310293491 23.01756344381556
43.22871796653096 22.87699600819771
46.29889605038298 18.07990477679313
45.53933071259176 21.28483432197026
44.94551959702095 23.33972871682202
45.23946399413273 22.29142787244325
44.79363515568317 20.50359470950231
45.62823859245267 24.0948744926035
33.50966610881257 44.18378772046842
33.04737939055454 42.30978709183962
33.017502299871 45.11985692707005
34.05268699733048 42.11138607600125
31.55538223207232 46.69975462327854
34.1245895407326 45.11053180011194
31.19024861499611 45.77358633440092
34.40545308437696 41.07528957248281
31.64782197732221 43.75697991571479
35.33044666342327 40.94110289872305
36.68008099343003 45.99900011979289
32.71596685795493 43.31995893640261
33.41283955826322 46.02801797271411
34.46647594771758 43.9703794269502
36.24999791524704 39.53077233945119
56.81964571868927 25.4864704258406
57.93314011375224 23.94734837637507
56.9909221371622 24.37696432609753
59.71274123249889 24.20736970683021
58.58932993285131 25.71307461671017
58.7439803562831 24.62122863450454
39.73319552746875 34.9153745657601
40.3514097400767 30.48742397731005
38.63815449846231 36.50197195831088
39.19031542183914 31.99486967924003
39.5968637405829 36.00472241678022
40.99335165250944 7.66712550104503
41.85672683816525 7.132833227369203
39.25317177072471 8.716231273128841
37.39547170798519 7.651289546870593
41.8948644951337 8.2603343014842
37.66404667418131 8.645194922614365
36.15625529094373 5.103045749451514
39.95020463693935 4.922263889149884
38.99212389641173 4.364094191391501
39.35027743911542 11.31154205607544
37.16822195251883 5.476886170927128
61.19479972511726 86.48651428062703
59.44549435557234 87.34362852583475
61.37503508322585 84.33715876010852
60.54887313871932 89.76862518268352
60.84770963739039 88.71171522555089
60.07107637292217 88.04632880934966
51.44454006561102 69.51318136144457
54.88269040127904 67.79775779836329
56.057079983219 69.21723956891697
56.88702752201533 68.54275386473969
55.22935783945728 69.89008896792971
54.23576961457228 69.52284453726838
56.38288303009632 71.3261390939705
53.24661601057844 69.16432143671425
58.01869855422935 69.9973856273804
56.71599427367602 67.49867015196142
57.20365505365979 70.66671428496255
57.04704493036517 69.59857972095912
55.88635710227215 68.17002452965075
9.668858133043084 61.45253780591406
15.03248274705665 60.81647880187452
14.21284517516017 62.74763971165819
14.6218110947204 61.7828414917254
13.14362574565518 62.86761948883876
9.911631420010945 63.24612566124654
13.44748004176224 57.36564159872889
10.7429642881614 61.33173231552855
13.80450409566975 63.70987656003183
11.8168455211842 61.20547393081269
70.99621699284477 48.04354373177738
76.06146078786516 51.99295335183369
69.2938587666588 49.24619431292521
71.41774033290476 50.18798982460644
68.13497126566318 47.71114697334626
70.34819451090183 49.71559611617563
75.25380552083084 52.73547611136483
72.01824658307341 49.32691684359125
70.13269800630138 48.64991132039741
73.2148100493357 51.57112419812312
40.60620505459443 49.97143964030961
41.35078753662033 49.26268689421079
41.66556005437027 48.27963790832894
38.72273846512592 49.85654763008642
36.92621195479528 50.17361608639477
40.02136035106411 51.02333095716851
43.87245465851191 96.55535098452083
44.35180881114161 98.39186487703397
43.27779347740999 98.59900406778627
43.14639641184907 93.90394733421265
42.55328830415018 97.78466535218465
46.50776338574821 97.74621180649991
44.14622984284747 95.48192625061759
45.10171564044903 95.27146892158845
47.52567904926529 97.23947668039204
45.81513096642016 95.99948133090147
45.65805787800773 97.09590116842489
43.60647055493226 97.58445003900096
45.47266799327704 98.19670361029875
42.84526400537498 96.78300780303947
34.32511077838961 15.19327515090568
33.06641152490426 16.99857424168816
33.26307864101284 15.14463780664264
30.13368686066458 17.63509229850042
31.9650526344328 16.91999771983568
31.55900438179383 15.98435865538314
32.21836605120137 15.09247229412357
30.85314509920333 16.83319666871576
31.2819015926081 17.75901469898045
18.89258901055128 32.82383388031332
22.50374017492923 32.97591026868458
20.46821595791527 36.11989819248151
18.12991522816216 32.31039925180271
21.23598434992981 31.62459368158796
20.20568324276746 31.28425919826556
21.25354472191499 35.40585682285842
19.74303856845698 36.85680493710065
16.29783080481808 32.34831554958645
19.98713057985792 34.10631022009492
19.31517985440085 31.92280578876435
19.40483722664986 35.81399116149002
21.00180340778164 34.39810114154221
19.79013026832213 33.04818972400923
18.0541332110707 33.40180455713908
24.94073258910327 34.42099615414951
26.76472399208869 34.08208859790115
24.32074076274471 36.24503044365577
28.35162991005926 29.76098680829147
27.66129958922135 33.42841335684601
28.45292399009664 30.72050972047976
26.65493957252303 31.99356746594544
24.77968849274924 33.35069402784739
27.56345729001911 31.33713612862148
33.22317991182743 21.5857129604315
35.13549476658847 21.98848002003612
32.85213884568853 18.78837368683682
31.08158476117537 21.4553939555279
34.57597176117777 18.03259391583204
30.64004181097574 18.5889580705861
31.14821321359413 19.55720174073577
34.77468388861391 16.15169745351263
30.59290391572167 20.46525752345973
32.40338602606016 17.84993444400697
32.65155203866092 20.61920790736228
33.31334593011988 19.72632392615634
36.28133290599244 17.31869002689025
31.75214568929891 18.69546489158979
32.63350334093157 16.04990468841227
67.65498480781316 4.104127723830085
66.89859518099718 3.453355243660063
67.2184443193219 6.301234555992123
69.22900860276032 4.509141038118243
69.16085532091289 5.571764491904508
67.95824364962347 2.993597236700726
68.63569893924316 3.674147934349161
69.5962254088752 3.397892517323716
68.33760523101482 4.844766311618283
66.64916031537966 4.538637650416034
38.00610099392153 86.31789575501084
36.21700626387722 85.17532546894276
37.08641823617712 85.80216136211293
38.26150677660752 87.28315210612806
35.42361170617564 85.70492969484991
30.05109112323787 91.15757482814386
28.78185101405877 92.90487553929513
28.20881015348825 97.42921902841306
26.24480604646162 94.44017949503198
29.88509990139877 93.11157147962224
28.08896498241534 93.70879095738999
27.05326120513921 93.57020583778015
28.42566125376246 96.47740522338773
96.28346882263986 89.41303265591492
94.18254475100974 89.90669455916864
94.93125523013614 90.65603044575312
95.97673356560873 90.40047198719598
93.51378266097639 89.10424238554491
95.69099728515531 91.38965798275692
22.8167349300448 42.60496767512824
22.17361349146134 44.36356484463428
22.62232496143269 41.57198897436852
21.16468210680658 44.0545732580402
24.64387318597247 42.17039189427678
20.80454247809775 41.97918188231561
20.99352457671807 43.01832545057628
24.21186971676853 44.97461640340996
21.80963125441046 42.29680487050494
20.30987404294424 44.76572763609401
23.6337690490877 41.87444337752499
23.4334137711839 40.84504932907209
21.50100796196578 46.10002381810839
24.01576056909847 43.94237188434446
20.16713466352236 43.73551208533824
4.080992312079055 37.05689939030994
3.280558811937638 35.54297795483848
5.732575436583465 40.26200339079787
99.69502965896719 39.71267243030626
3.107234076065623 36.45272554303661
2.921131579644701 40.53539712145655
5.103910845640771 36.63855842947477
2.152529027531597 35.67710342462913
0.1102619477266859 34.93688718418633
1.137341736536294 36.27475236032991
3.94342329267015 39.10045593222653
1.084073683370407 35.29788368283954
5.936196892233352 38.21290914001423
89.20674527304278 90.86120893536948
88.44245218798872 90.18071188166746
87.81597320750218 93.20015215402566
87.40073560961864 90.51806434683974
88.81560806116974 92.84759264257393
87.71970669042265 89.48184946533841
90.48081893462188 89.52585464723415
86.01509172328518 91.89991396064578
45.33960876572081 85.82060643518153
49.13547723930512 86.07850596526335
46.46432688224198 87.21883493491789
50.31031042101218 87.37209666132244
48.14651222232617 85.80122264047729
49.9416332402886 85.33852882793634
49.30755312586576 87.09139327194785
47.16215191789794 85.53305143656029
46.31849984201467 86.20499033987188
48.30857474681633 86.81217746292292
98.98104583802186 86.98207550679663
0.01775177526503732 86.76777514437408
1.168779641616741 89.25030855160003
99.52499261009467 85.02523343554245
0.1410603058882513 89.50609124112361
1.336932868960932 85.56697182462328
1.530219463572356 88.29998022534953
0.2964468882611171 85.79049629496996
0.4559133661217225 88.50587674246083
1.062487957492069 86.5576617287029
2.361893757917594 85.31839308540025
98.23751204319311 86.20730547887887
97.94899560901978 87.19975252581817
99.41657128825936 88.73754930627533
86.3756357274991 55.91328578756037
85.3285310657307 57.32151297602763
81.96636634503822 54.37244305153614
85.30885184318613 56.29909081039403
81.17246952710147 55.10459567198182
83.17133365850621 55.73783306674412
81.350287077017 56.10284857050783
82.37016540734238 56.47280426026542
84.13855502524885 56.11817431156369
82.56262927420748 57.58126709309706
83.34018941110961 56.83711810065529
82.19304347797133 55.40627215457584
83.9069482742951 54.9643853628706
84.36305640412654 57.08914847803692
76.35145360467833 79.07712241573398
76.67240630026843 79.96569509948858
77.96422841166201 76.9066112820518
73.94340898045364 79.99021013597481
78.21986410257965 78.72311354123703
80.11035939185669 76.57401226595698
75.53617756329642 79.63523500945357
77.74932788211089 79.74787460833652
79.83459022899379 79.38933133251629
78.60765542247437 77.72242855553343
90.68422556693763 0.7297533112488995
88.19419132283413 96.9325160248729
89.5305499860407 94.52223761912346
86.03138088563368 99.74620750923947
85.02894870922098 94.78852907148136
86.20883957798981 96.51219142737872
86.70259031171329 95.67489255205975
84.3024533852451 96.47321516004703
87.02862557309103 98.27729837245852
91.33956673142698 99.19306416382646
87.63287587973237 95.27978763936466
91.54555100275424 0.1937881678385431
89.25985688394186 96.61444063900581
89.76282955582238 98.16889554251094
87.87295146380411 99.97340178750812
88.78509671067037 0.6014758368558626
8.904199263619759 17.34913488809231
7.864962320943877 17.71258789170335
7.946086637900422 21.56239069599698
9.432854770788508 19.09462337900667
8.643355891309012 13.41097204322047
10.73582934891583 21.57018234897195
8.657261259417941 18.39468327745041
6.955518466424834 21.94940619941658
10.20034544108597 19.8131489082987
6.609607993983962 19.11664102209495
7.630558920880178 18.75513241302195
7.402877253110497 19.80597347920628
10.88640569987368 14.88246192380415
8.415800132377619 19.4454655347752
6.400748192280033 20.17175215804761
61.55335339061903 74.30490168232873
60.94011888269214 71.16791494088532
61.2407418403947 73.28823682811016
60.46104078025793 74.04349120463172
61.92567264824042 71.49957936227473
61.16975007247099 67.48493768967562
60.26794556706814 72.95912650589293
59.31005706159516 72.57994423296786
60.10737310211356 71.8713055288175
59.7958353880988 69.73567564478174
99.05138860855415 6.122294352033078
0.9055537605621355 6.451829733188206
1.469094617075937 8.146133653729262
0.09372133484611365 5.790544013612044
2.505648063839105 7.783899666501441
0.6737916828181855 7.470630296326243
4.29849492763725 8.099869289150892
2.998582070603188 9.531937281042742
2.748016358162279 6.747735641992679
64.79247639085104 20.73242061794603
64.75692599343803 21.89703846749635
66.5253026565713 24.33860207959088
65.73995094956226 22.31083064205334
65.08598087466835 23.05636250804635
63.73920952938573 22.05036520154474
65.67616383046932 21.2572490217363
62.95188679839646 22.70462603436597
66.09724839994549 23.41111439297874
49.86290573227476 28.95453350012411
49.88330361704674 27.86829332043296
50.85624346767012 26.19616079275094
50.85522391996516 25.10907993087314
49.91802046463589 26.79027034333198
50.8479510716965 24.01779927345409
49.94356110611346 25.7061752052248
48.95409769101201 29.55919801353064
48.9713895901026 27.37960477862967
50.83031413718651 27.27069610767215
56.81227449743265 95.955980814695
56.94706183211331 93.23137275031493
56.24466282666268 96.7699572859096
56.8072899868115 92.25691805846532
60.40862374652123 90.78217802107396
58.59319880817581 91.9026063626317
57.84386300571126 92.55065693312054
58.52066646330731 95.11835293468756
60.36190767584613 91.84423806524087
57.95430780286271 95.9816076375144
56.0661291249947 94.00828219049183
57.03398858410392 94.19251298784475
56.36162770765364 95.00411964052816
57.63267728991281 91.53890105297157
57.96742211117575 93.47452985490384
58.93788115886014 93.03426107105676
36.35232954091686 34.77493296587175
35.80829025545372 36.77283156424112
34.26406958385603 36.6834695699574
37.06157655695491 35.32373323721576
34.40264976142544 35.02406557312796
32.87679041256582 37.83953339696171
36.83479543687709 36.37690422854218
35.49156622692514 33.07274977704414
36.4740425408173 38.50971044377666
37.64567832572126 36.98459209682613
36.63496377813239 37.42756789791375
34.32477782475642 39.32714050515732
82.91578616756124 3.080989600806924
85.845810507634 2.789884384194322
83.77917351566272 4.631296734205701
81.03554425379903 2.942915034219721
83.97415794183348 1.632107475422422
84.90633360541135 2.199487860295939
87.80875764339073 2.021301937474759
88.68808035659272 3.634570007332745
82.86593018935584 4.109907182070834
83.84424991939181 3.629200972459561
86.83205373095417 2.428460532248069
86.8793018948047 1.408399737772947
45.33456780862876 29.72780967508783
49.04378651364509 25.21218630263073
49.01305595986434 26.302454045291
46.24780337851006 29.12733306614809
48.94821392322883 28.46157634278881
46.15982912919608 26.89972818047038
46.14109683489418 27.96110765660623
44.29948655591781 26.5634872131878
49.93151680028242 24.6064795357776
48.02959103085981 29.04590018838813
47.09566273838485 27.43849450356144
45.38572208127739 28.61892381238498
48.06260702739737 30.15988784163815
46.24298836602946 30.23627102091085
86.37031503102128 43.46979207738006
85.53272347832115 44.08658195754606
84.72699875836878 46.88459137083336
85.29380981170334 41.84578620096146
81.78439474366427 42.5012352768691
83.69007537891596 43.18054057632506
85.43947510369709 42.96836293259916
86.23500362515234 42.31928423622541
80.91350653736647 42.81075370150528
87.35658047241611 44.01337437124167
84.48950112306531 42.51977178412622
82.86747425713816 43.79990207715289
88.15256818119933 43.44324753859352
84.6227532221239 43.61661040970129
63.43284753831121 63.29785546918318
62.3773512548131 63.15557945484721
60.74207882146076 57.29716396010247
63.53857399058575 61.44840072473759
63.07640213670913 60.40120250030102
62.77074233311172 59.31547154030545
61.91980775166456 62.14763133053562
61.70794168178606 57.75643160034345
61.04233638798029 59.40767604515058
60.82193242857601 61.99496528260822
62.95738778789602 62.28551872963254
62.7930629204298 64.14867758554446
62.50110378965534 61.22653977709125
63.73659959525421 59.62176894231531
61.51451124131968 61.18528432614693
62.04333068845097 60.09841384281273
60.88920492057161 58.36647314864369
21.10239297087407 68.87844095510374
16.74411991351707 70.42427962935744
21.86854906954557 69.6315535730463
21.39679774264694 71.72968297559289
22.09942189611535 68.56470694941855
18.55565553182646 71.486837896333
54.4122815190928 21.55189537176723
56.15521050988157 23.73062436463515
58.14697802001768 21.80214466178449
56.31876811890147 20.44400600524613
67.78405541160298 84.78419673103829
68.99051499678299 86.51596496525512
66.93204115661563 84.0357112203301
65.97496362485937 82.22873584403361
66.87733292068391 82.15761458684482
67.22248269125683 86.83892459402882
66.29709675811348 81.24491160311175
66.26356806414012 87.2202282874277
67.95960224788668 83.85738806634944
65.92807886225451 84.33017991158883
92.95098129869288 1.25553563150268
92.79137882557164 96.03844402235292
92.54513991746411 0.4045342237823144
80.43391774869944 59.57979873608376
83.94188185602323 63.49625859599209
77.49095380197853 64.41912221801229
81.73664390667366 62.90109261896509
79.60570352668287 63.64126223238087
79.35910108146125 64.63927424476815
80.43869815347831 64.24416551751914
83.40025585359666 59.61771123342973
78.78194778128933 63.03660585272682
82.07363002062792 60.84927484671936
80.16236416904245 65.25082607362972
83.91259519735404 89.40593767845093
87.18170313725244 85.06075838391439
82.79045766420145 84.25066459708847
87.86540050123489 84.43594162762166
82.67666502331892 87.88363879371165
86.66179493653657 86.98075475898587
85.70173019133013 81.66055632455306
85.23994282360165 85.4451512967607
39.33585640542144 62.35581050838113
36.97563075372629 63.80081763461311
34.5818572469286 61.82955724542555
34.99250672670468 62.84325106684781
38.32194528517001 62.65686118874167
36.91670491914505 60.29519727959503
36.06153198399469 65.7846817867031
37.98333469999118 60.69719149051192
36.16693004578349 61.12146412389261
36.61040344742177 62.09077423906962
35.19221891753774 60.97921591760247
77.39036778027952 54.46888156420194
77.28723070570491 53.47643623552902
78.37912762114181 54.84010167039619
74.31416480998264 53.15383259347152
76.3770052690344 54.04381048227699
71.37454076171662 52.39097203721121
73.37923180801505 53.56814232281351
76.47292753661844 55.05070035271677
76.26412291630736 53.02987064605645
75.45350368417814 54.6216579082623
70.74164229199202 56.07573710128834
57.7268141564092 31.14883806863029
61.56452757642261 28.55342727152322
61.80527357424648 27.33976331938041
59.4052034956259 32.52512026045606
61.52625330038772 30.69130474016774
62.3646501381209 28.12708686871496
62.54810244225428 30.2147756104356
53.56601791352036 46.82634684257348
52.36308438088778 44.17144294174079
52.49028669923188 45.24163040017898
53.4118294374005 45.75409111763946
51.00765552808296 47.94954424392802
53.32942108762672 44.65352584814688
51.66624128928274 47.04062196219022
54.38160319946834 46.2093625788352
52.74177416503266 47.38323338906712
54.54272876110179 47.29562286550658
53.80097594107944 47.90744139824872
71.44317506521976 17.13432395370559
70.34990666247305 17.34430867103822
69.92362451391912 18.35041608593233
70.7340566235067 16.39795057958946
70.71251721811667 19.0368040468086
71.05119214974168 18.08915209009298
70.04787439940712 15.66770594970047
69.34032897764408 17.55822062543337
31.18991695996972 31.35682906887645
29.36471552317812 29.95116831418331
31.95433020626808 30.67132700467803
33.39025735801153 31.39541091197693
30.28521827470998 30.56586475955074
30.40601148852225 29.52619148547204
31.19537062506673 30.16671630095732
29.47596127122626 32.18623535904126
29.36492992478422 31.06948951742876
30.25205774196316 31.56277590331607
99.97779509335815 59.72634876182149
0.4200608924024225 58.71820916979661
0.7112889630581555 60.49754804208434
1.785007579868972 60.42162892211658
0.3707086223406842 61.41992929360504
1.561478358888548 58.63274393707928
99.35845667019416 58.98766163662965
1.090604869297248 59.55389189665208
25.11158298954558 49.97175234435797
25.6990295405181 47.36800374788741
25.46126087053074 46.33427130953854
26.49878851461033 46.68376361587038
21.69267240218869 47.12371031945612
27.51657799159385 46.82534344030645
24.48750792866869 50.69508330895861
20.46218413818237 45.77935209787778
23.57562876306201 46.70240884004636
24.62822679594166 47.00920785165304
23.76028717418949 47.70371153898861
46.53524223715097 21.01508077688905
48.2286878947966 21.39904730321897
49.98081454163652 21.33041250938912
48.10088559051359 22.47285224524936
48.05581504563929 23.53548699203305
46.30769382529412 22.07398791559504
48.51092370931661 20.31794799836289
46.0501149458893 19.16292115388092
49.06452610997525 21.98711541122627
47.12148258338683 22.89790239659052
50.70136811523194 20.62067698995791
43.71538269444746 3.12098626770583
44.72603417793997 3.35473052119859
44.65155064635887 4.485214645076213
46.64094707514986 3.794880206683763
46.07157114042891 2.000328496735774
25.23645524835607 45.29336133173211
23.00416562060321 43.63814736599008
22.35074635766088 45.38763460327816
26.03454829102025 44.55774181662946
23.18997184234252 44.66765313807012
24.41702527297922 45.99897660982436
23.37995307440177 45.68982645441217
69.87429998028922 67.19641347231145
69.90174603681935 65.35837738702213
69.37444495177431 64.44213784925401
69.35195712928 66.27667056018844
67.72569624812743 65.3563769599016
68.28458006069413 64.4495342679251
70.42916245524334 66.27300836777118
68.81734052014393 65.35861040189397
67.18496848218236 64.44700165367995
82.77740758145836 21.13900402087399
83.4093665199058 21.79448485355459
81.97220978138597 20.73119780813072
79.25599808630656 21.98709955049957
81.18998067359618 21.30712869071865
82.18363033634334 21.91364252915924
0.1349170935030224 64.46162346430094
1.975972854308882 65.75556131495864
1.806749241347125 64.79921665639543
3.175407290387666 65.71984626608884
99.91847665737075 66.55700917153247
2.241412276346314 63.93092474384584
2.799792068979134 67.49380381990694
1.542399024631258 63.17725797404207
1.592390432654581 68.97059223385072
3.601158007853865 66.74255301599683
1.106240317648097 64.08792277967996
0.9378347790763369 66.17211869606898
0.1044276099112667 62.38363726282972
85.66752226665891 90.02629712722052
84.08153815214878 94.47393801752524
81.86745515145907 91.43187502282247
82.622308768427 92.19219575343779
83.00608796229298 91.24846314396699
86.88079280500095 93.63661432736043
83.68279859835083 92.00822922142416
81.71604595234523 92.4407748327411
83.16908003717077 92.95974388153226
84.98205029127026 93.68813242771057
86.04565961565949 93.10759195248583
84.13427745450399 91.09172888551255
79.95146474265975 92.55099420394693
86.00859596285497 89.01440600248226
86.35457462206406 90.83897200708965
84.30542655726997 92.74699866639519
86.91843490226125 92.55388964996328
92.23506703405174 50.4751129783582
92.66787664742311 49.46773290948662
93.46651284718415 47.44272117265481
94.11802245306527 48.28520978256995
93.06792786296718 48.4585987784442
93.72383116138916 49.29767630330809
85.96995778800742 0.7848519065993765
81.13979552882346 0.9231007838611901
78.29568838876845 99.59701083022988
80.00473177192939 1.321885767927578
84.09166048840412 0.641603179289582
83.04616886342588 1.065445917208172
84.98823890684278 1.206634231533284
79.3198183731072 0.2152272631666073
82.04710558950816 1.50247411915243
79.1768278331018 2.046458126977542
80.30536175124371 0.3973065815423297
78.89879433170115 1.227156609136519
82.11929216802872 0.4827390047302131
86.92601402079656 0.3763674794249406
21.86344095212713 88.7550211207807
24.14161412487719 86.51609512195643
23.79388531621454 88.31944379638296
20.63862907378156 87.26914434422926
20.06482210690475 88.17022652435062
23.44120893623597 87.25512252736227
22.88542667375267 88.78960307036496
21.34025950590437 86.53527237795211
23.12061200940242 86.15917390838246
21.45467141445657 89.81684900941165
23.83878490288885 85.45110544783749
21.71768781103633 87.55537769656453
22.66149861424609 87.88646713977707
21.04661217935722 88.18710190262091
20.75057366998094 89.07520677031287
6.282439663732679 87.95844510177851
5.381277867406957 88.45769131843379
2.606783852454151 88.12788905936381
3.573612789081068 87.8433391514578
3.917203344703986 90.0117112214545
4.949718671549933 90.32737000708246
2.914084065102864 89.85213387616827
3.870046032233301 86.83011186650309
4.242558858093731 91.10638513934649
6.734582941630551 89.85112865738067
2.840782405030609 87.08693821869848
4.648267922945341 89.33612918743009
5.684120989686828 89.5185881899565
4.639950463399604 87.56574309603062
4.140612499013533 85.8006607191891
4.324997038032002 88.48139278228044
4.884066033259305 86.53308198957392
2.27781249810311 89.06056062951548
3.427587968602923 88.9617933666301
82.00470728889192 88.56932935462883
81.14040254062357 86.69564343164296
82.13741139069406 86.28853613019047
82.43779633602699 85.26874607678481
80.28864978239079 87.2394693852581
84.94479197248485 86.44629033630839
84.65196908352711 87.44835933890768
84.30040109981168 88.44994680642489
83.50308944520853 84.95692739263868
81.77304733289918 89.57142577554905
82.78048617566347 89.45239501948151
81.90933400883961 87.34278570563103
83.2406831826505 88.62991566745615
81.10496300839901 87.89840566852632
83.65798447632369 87.66085855775545
81.19364295733885 37.73564944773984
80.78788177689907 36.77020088674589
76.51828146495168 35.94296521257769
76.16401472809605 37.5111030446615
82.63904864691767 36.35400390000001
77.6010208922601 36.16695951385588
80.01757673162905 34.83519142964405
76.3104314696985 33.8277527295142
78.94265752197857 37.27713169372598
76.86482755834798 36.9012057471865
77.05948237026506 38.02853627955659
83.85604329171022 45.37124517917709
88.23526490275108 45.6727263022557
85.58085713580373 45.18870048074305
88.09645541086491 42.38785237406441
85.68959363296011 46.31374339699487
82.80313651025004 47.99074325511113
83.77143836020572 47.46242182216208
88.41141017901899 44.58766323420686
87.20012516147838 42.94001727261591
86.85211283891489 48.84374300440132
87.30039412401356 46.02365045343702
87.41651448061566 47.72591323794477
87.83325668874953 46.779047450968
87.61304326187847 18.30072741457345
84.04171878943602 16.60986366282823
86.61844401495291 18.6688968801121
86.75129776300507 17.68723748633554
87.7816106777902 17.30060637863428
89.54786664040094 17.49498292995558
89.83116427840412 16.28681271294652
89.31644122651325 19.55652524765921
86.89197707703195 16.7476721469843
63.08497604800218 40.73556146594928
67.92998847970533 40.4110591944813
64.81438032302562 39.67213557951975
66.80923012156576 41.80955713692393
65.74205694908456 40.24312597278275
63.94999176967392 40.20349685277138
65.91279283862778 41.2559076921421
59.46303501744629 40.72330154074555
64.03312467651236 41.28557568756591
60.33588715924136 40.17812655546803
66.84378541231106 40.67295862444698
62.14174357793318 40.18353646625379
63.0056001116067 39.64886344896681
94.70433881700954 81.70079465504291
96.81554394241871 82.21662388863464
97.87238032378546 82.38377574576323
94.56395935797015 84.35117409446542
95.43331377712636 80.9414464093167
95.12712569545897 79.92060175313469
95.35717478922119 83.72613923919896
96.07486399531993 82.93767717975044
96.47668272617857 81.20450185121824
3.956729042838138 50.50862353682842
5.038302093284974 48.08729447963973
1.078531409492867 49.28567589906063
3.861733726944985 48.42949755664812
2.108022325698 50.76400618832766
3.823434072003269 49.49541357783811
1.004755887506789 48.27468853730586
0.2431429544014609 50.96736662015552
0.2102695203290959 49.91642574176173
6.874987031722701 48.61326018721547
2.967834992865162 50.10078432208667
99.22331585172287 30.73069966996179
1.955495711871763 30.521051327144
0.4449116948080493 32.04325275132714
0.776422178345036 29.21025491690485
98.99807717867925 29.70149329426872
2.433987060201119 23.92893806284215
98.97998006847882 33.55400292376084
0.9129346275552578 25.40513650031168
98.55411012249353 27.64324775124082
30.40779718885441 58.26564232156794
30.16415843007565 60.03374149077464
31.82634102143942 59.38120566367468
32.13854673980245 57.4960548606789
29.5862131841012 60.91466746885273
30.79213093976496 59.22206125931498
29.16039078491111 59.88443153390451
30.62330210903438 56.48494309854863
30.87460773321208 55.52163695854457
28.12893869545363 59.85903911067375
31.13239061587256 57.38671774473788
27.20984222158616 61.89789149192826
63.12648624022995 54.28684180495352
67.38410930318982 49.31657704397448
65.6656109112857 51.47978166945373
64.50760965292905 48.87911515938821
64.86813715177925 53.09904334822388
63.60240634080431 49.4432810380118
63.86720450179959 52.6173210158187
63.6679286434544 50.50727731445018
87.5770877087638 36.56989116355005
88.3003126700274 35.7716327348534
87.26250634311411 35.56241438896358
87.98886523755158 34.76764256955982
87.17342625195138 38.36613298777329
89.02734235565735 34.96334746918938
86.85462199307479 37.35742324629561
86.44207700949737 39.15240028582168
86.53770793559438 36.34850875801502
88.60972956293932 36.7838756662734
88.71730245026853 33.96480407420766
87.89381347353799 37.58396485311274
90.06427273562733 35.1618846569099
67.4081863739905 36.84627247732978
68.8915015193454 35.90333289794061
63.80412213707718 38.02949566064168
64.6347983296349 34.29966597469203
65.43355262865553 34.79159741470477
69.22373807472231 37.643027638965
63.78291984510437 36.94768989455518
66.75099353828693 33.89565194087817
64.69963271468376 36.40581691021018
61.92935566390187 33.61173121549108
62.79783061904394 34.25954878616739
66.1271406836554 31.82768115354595
97.52134279164754 38.06696327458458
96.96595930293066 39.94365931075841
96.2869470409096 36.74322433927403
94.47707864190093 41.16677554889636
98.49932195473274 38.34468577406539
99.319217441731 37.58327579165525
95.65613512778619 42.66819098345117
99.46426529660489 38.64383989380828
96.20996943358952 40.75239480491666
98.70628960069435 39.41558851296969
96.75218279695596 38.86197276926418
95.99713535353816 39.6547514210384
97.18110733923052 41.02045077029381
95.2460967831035 40.43136378026527
0.04816047219712525 35.89328918854211
95.45229219642955 41.53944403875848
48.0288579160138 18.70460623898437
46.77330199805426 19.93991045313812
47.27480254770154 17.83617855687799
44.38630467432353 18.70360475925036
48.19857138185264 17.7365429936005
45.35898685548892 18.36620419069091
49.00654042197085 18.34430348608105
52.60543059865806 59.00230527204882
53.19815210649699 56.27895359608162
52.48105861652383 57.9517365770938
55.24217942511697 52.04214260386338
51.88972795745627 53.8126079931336
55.6908530536921 54.21736851012551
55.02641159120456 55.9802492282364
52.3477969957036 56.90762570171503
57.11114595492498 57.79712027544623
53.73554236171532 53.58018133638009
55.161672718848 57.03177257815319
49.67193653454941 57.66418481881922
52.20462364908793 55.87218067720906
53.90004689217763 54.59336176399409
55.85449910787074 55.28756262703136
54.72060415861272 53.87816646480521
54.88118583114625 54.92937418008898
54.04659828302142 55.62111893833771
53.4604349491602 58.35909485429379
50.51556194182765 57.0851706510701
54.31356962042086 57.70256453297286
53.33295984287443 57.31470094992225
34.17139854963538 78.28815673076366
35.09931585873826 78.90780627379149
34.38695846896476 81.80187515713344
34.34812848396378 80.65907783522425
35.18056523306185 80.07870258703583
33.46133465917654 80.13384200944199
15.61912076230576 57.10166127267475
14.95771065317789 56.31107266604781
16.01831809463985 56.11829448915573
14.53050540280008 57.24893747534858
16.68476895833244 56.92708865256864
79.17074454593097 88.92733213812821
80.96693582209816 88.94711447833978
78.48122909198207 87.24847465169435
78.41150403284573 88.33458785826265
79.81781141918484 90.54182137847485
76.98117546487444 90.96969080942776
78.01251271570091 90.63168573357783
80.141905653137 88.37015687636844
81.38380478325033 85.6169864399714
78.97917261694099 90.0438108203281
79.79032042995107 91.57103592512107
79.43058420355409 86.77752552775445
61.04980345187641 21.61536413006148
57.78276203829205 25.04954979883446
60.8291155697579 22.63849504070414
58.89534374490611 23.52885772453346
59.86740591955301 23.10553900440554
60.01386943663876 22.02059189751075
57.5137714375009 20.18773642811614
59.17142288497699 21.39966956245654
60.18092209160381 20.97129401194628
58.50265295284424 19.72583671585931
59.02197590850832 22.45139084910334
60.28377830514295 19.87400584888857
98.88353082843926 1.491795496245933
99.72477835356545 2.125728269975936
96.89274860865096 1.073334290669462
0.03844011212178354 0.1205615949541727
1.907112387714262 0.2780623737170114
99.92602076828034 1.141042295585585
0.6094684983178985 2.738264365626407
97.99573164405116 0.9081040436822018
1.62206868272084 2.346596755698639
1.765571879677196 1.314923915888558
0.7669015236726504 1.736746314664486
98.66633029054621 2.490748063599678
2.617348474613713 1.930293894295229
2.136009748035706 5.054443473559163
44.38513488266003 81.11275098696164
45.26454569413777 78.42938683093327
45.1394602264437 77.37095712640516
45.93925311257658 76.66725043541615
47.06492304665878 78.03965477110935
44.97104836323039 76.3069691357945
44.29756959203663 78.03602188301531
44.38048598795928 79.06921477406574
68.86439298170551 99.22568082918168
69.05795721087151 0.3167388082119268
67.30271948163993 0.2442262414657932
68.1370968884345 1.971753264540177
69.08375560271313 2.507710693827637
68.1680149463738 0.9133767801380616
69.99469633376437 0.6497340992310673
69.09203919031499 1.409969767212299
67.22773524204888 1.346376679021587
67.09817468644937 2.400898237395614
19.62906814872441 74.02713339794829
20.52450194019183 74.52629587300183
21.68361471984782 79.18243439934896
19.73381693299339 76.14966883362027
20.61771016716383 75.61451913879141
20.74418394132798 79.73046605388063
18.84602587676313 76.69880405015844
23.38400799060762 77.61636224573444
21.6486852483412 76.11931705971841
19.68007423304946 75.09831680582928
25.07686432191973 76.86997732675323
22.08937678966971 73.40053697299366
50.45192347557661 47.11539685107348
51.38447507090029 43.70734594796015
50.91870849792126 46.32205181843094
49.93407535713802 46.08048569965384
48.96568469835111 46.08006934071808
48.1864516488792 48.81496081891129
49.40648889967451 47.02492830110977
51.50307942124116 44.76377945839378
47.13775107918593 48.77217355745869
50.64172648883427 45.32620025342426
51.68332229279506 45.82409491557381
50.48835751565719 44.31363939225718
52.54933492860898 46.36689445812147
48.5806501571022 42.18038374255804
49.87622548007151 47.96783993537691
39.46808687079979 1.277590656338666
42.9193841055971 2.443822450782357
43.26803796531483 1.473038357712321
38.19218791044626 99.61132855190567
42.19344190629343 1.709539881317903
9.055622348833337 48.15796886324831
4.108731213156929 51.52056895856641
13.11396041215796 48.27155970757469
10.46771075475533 49.36348848813169
10.71088831738263 50.39072662373522
11.50225970867014 49.66197730021405
11.21440658350161 48.65456555720252
4.966577557831418 50.84787566415339
72.42989117195056 14.12116296206892
75.90439164988277 15.19853361623511
75.20409615708988 14.3764292099355
74.19154800006582 14.60823930251743
74.89376434734969 15.40638829345051
73.15762561917951 14.88753402334799
76.92892992994038 15.00392267390089
76.60616089999534 16.00965414814879
72.13073912512193 15.14370201302206
73.8784081579516 15.63973915549696
73.45274834617605 13.88485304217323
76.90148986494879 62.79599757198306
76.44934599492107 64.74337361601171
80.03744534515378 61.61435728235188
79.00313931502136 62.01151729006969
77.72690396806431 63.41125682494526
78.18222595154339 61.35921442153144
77.15752590348184 61.78502440904148
78.5339064109415 64.06198510195014
81.05511573166028 61.20634013830813
63.38334422352261 66.07205922934816
61.4120352646049 68.47577211907914
61.06668242339449 72.21984081654999
62.13781619498457 67.73421366688206
59.14604322349763 71.48480801945064
60.41527151573943 68.01451289178073
62.42689927013676 68.77729063792553
60.78598550773166 70.12300705792248
63.68665629769792 67.16259120809423
61.78580061395409 70.46878328267196
59.95989660769949 70.80076724269625
8.878453098300977 54.62614731797349
12.70115601770286 54.71035499822079
8.365349475562532 56.31288120072595
9.145707492188469 55.68712566301944
13.17752480943025 55.6421243571918
10.20236194242621 57.71851794321334
10.13666005137285 55.90646783631597
7.80693052403422 54.31951759242961
12.76112691378656 56.52441036222665
10.94232141454474 55.11689393904979
9.634525347080807 53.88594425501209
9.370284779167255 52.88686667814434
11.15481700108409 56.00448863308317
10.61299997647921 56.83411040673501
7.501877183639543 57.12805300481639
18.98589188433836 69.59924993694536
17.65139797840219 71.98165131968156
18.67400276505439 70.49514581521849
20.05340940939956 69.2733414061085
13.99099217018958 72.28151881472722
20.26674988135039 68.30182554689124
15.89031094601254 73.13368950532964
14.88292772054688 71.65020622862863
17.74332446310562 69.84400867595264
48.12239083826542 82.02022601278405
46.05148285686886 84.16672237137975
46.22637069765523 82.13227077579916
47.22768007744339 79.07162917826173
46.98490155428186 80.67060680262485
47.97581070823376 84.78264458386728
46.09484702327647 83.08592604987402
47.11778109013134 81.67231611406908
47.26282699921136 82.68983803090936
46.09814194731566 77.73596642106122
50.98984195305193 81.84335292524098
45.36009458810435 80.50222272936783
90.77660238075335 69.12595684402532
88.58549851489835 72.4006300720455
92.30407739540159 72.47084486453221
86.49531119223639 72.88904173679825
87.53232719692386 72.64152322628314
89.63446630141706 72.16089755264609
88.98820168586842 74.19948926797296
88.60897965854664 69.70135190730852
90.32887738484442 72.94910056765094
90.70321680986372 71.94637862908181
91.37756482148616 72.76077576242298
88.92138124946273 71.3843120604523
90.02265664218234 71.16483465988973
89.69229042810674 74.95544466496629
93.20837148914927 72.6799177833892
4.683143286744774 71.30948611708381
8.205646894030085 69.6509446776699
5.123588987004418 67.78643334056034
7.28181090083323 74.28678134731456
4.281381739986798 70.33771411863846
6.58843563405907 68.89238055246014
6.066543320212355 69.7095970445026
5.329559860536464 70.43210776254872
5.564717126124314 68.73177884241973
4.482959029502207 68.57532726803946
4.615849638731398 73.16205775033524
6.419929942279023 72.70326921996924
5.573484596969717 73.23880983519888
7.178514949713578 70.02614858320932
76.31075377592163 69.06741289275647
75.69899405141733 69.93058475832008
75.79634831494904 68.16480762706138
75.26248175273957 67.26717956128077
75.20375404542527 69.03434439283618
77.41734473183219 69.18586673214728
80.11406973558464 70.27896035490562
77.626749007887 71.6854610480347
74.61482475407769 69.92715742138589
75.10240628784477 70.83024126756537
79.20269089466569 72.10587836585965
75.05002148971411 72.67137798053021
78.49517597442777 71.1994172531021
77.95693349052037 70.16923472193307
78.4925450564417 67.40519482467641
76.90796328720181 68.21046800325165
99.18531885477823 13.39145162087252
95.56504744798991 14.63214229312936
97.42763602597935 16.6426237872205
99.05680907091411 15.95651516909274
99.73727140403568 15.19107573143571
0.2433831189805574 13.38140224864708
95.9837936584784 15.54198187004894
96.85532066108345 17.53509851248035
96.42800113690414 16.5307915643724
95.84355768386939 17.43806476476992
99.36213296907657 14.26121955996729
83.6957550900907 10.68770454839943
83.97913445153588 11.67280210140422
82.80796334060341 14.23420835523438
85.59448454883051 13.84540968583613
85.3099576621307 12.85830056787119
82.45577947183405 13.28146204547262
72.43370851258204 71.78948721134574
70.84204215257246 74.60160317925049
69.7816788540752 74.63628924742559
71.37870942574591 75.5065089667381
69.78722064381121 76.4793796117542
74.58288740153628 77.18410180869897
71.40192808674493 77.3461552294165
74.06143917886902 76.32897139086054
9.17290091177855 15.31630944718123
7.447192586799264 14.94290510989113
9.307769058688661 14.16949678726877
7.66682564283589 13.87187371037531
7.056380215954714 17.03640107607282
8.410273199887213 14.56664274453966
10.96966341746519 20.536093549632
8.23498541615302 15.65403762822995
6.832921233695317 18.07236818447672
39.84738424625489 44.94923708868578
34.42218686684096 46.28487939099158
41.41781920590533 47.27277926159539
35.99018812985982 45.33708417902075
38.6314275778369 42.47430197945144
37.03576955472357 41.1518863470277
40.50114987847506 45.65828287024752
41.21035740196533 46.31079469504905
37.5550834736069 46.52463238295697
38.86772731661095 45.19154586760998
40.90665158620636 44.64902911951677
37.60049039664249 42.86860352734421
38.07971633499527 44.54348435691942
33.69919057339415 47.04572931527392
35.05330265152114 45.60992507026272
37.8437711565395 41.81188298823579
37.7302260890687 45.51579690387683
38.52265250200539 46.06811270938779
14.33918005118992 18.62845825908749
14.78544005460645 20.36773414109929
15.80955049678856 20.10304326619752
13.28504660873814 18.91766475505701
13.00112372148236 19.93697065874279
13.2073128203508 16.25841490299938
14.03237909997764 19.64111135351785
11.87094087185029 14.74692777003715
14.67090441643509 15.03860711741115
15.06534410980979 19.3576324598926
12.48123418226866 15.54343635623507
15.38990156834623 18.33952596747394
68.48571861118774 85.53159246040691
69.82345554779724 83.78987436803368
67.3052000090005 81.1477527677397
68.32019794611752 82.85927478899575
66.70049738216298 80.28206928463008
66.46163494299543 86.13580875525108
68.20925356275129 87.40998013427895
67.40890250873608 85.74376542277162
14.88143927450624 97.72727157225142
13.23293327253509 98.67611658610545
13.34696154486163 96.9652954149489
12.83634842942144 96.21408754935486
11.20936202530226 96.81904303500464
10.53574614440424 97.63034322783587
12.52566695295217 1.259180667266782
12.12853763103062 98.65243815645802
11.61475397765751 97.76815046594662
74.07235295253173 46.09720439204024
74.23320464054392 51.24976943371831
75.01577429348964 51.8846949727915
72.15693269063983 48.32749185151896
68.98393033288792 47.14991018144497
71.13418575377099 49.04262555278941
74.12779497535639 48.75283140742815
77.00252964609591 51.61244275823558
72.32230723465059 50.89394849126141
73.34402505904092 48.06211583081659
70.03742315390197 47.57787795211999
73.77692231225325 49.6852454118387
74.56610431560688 50.35632927593235
72.66872904697638 49.98768393545359
68.87132147098195 46.05720458487861
69.78843379763704 46.57838832915024
73.01807187225309 48.98989303221879
74.64311904593617 60.95713798592615
71.04502015699305 61.68561000943122
68.89613235169206 61.69366999143735
72.10937144450227 61.8436254716618
69.9061422907246 61.67176464889875
70.48382543687552 62.59208662326125
72.68816811135264 61.06795707122888
69.40545472963268 62.62021650808721
71.0186670421851 60.13372354707158
68.8462280329699 63.53200181091481
71.56361650207795 62.67122356503979
73.299556227236 63.58756300946892
70.41982390514704 60.85438531320845
69.32385122078155 60.61497814450854
68.32518542713433 62.61094097345365
11.06105672795485 30.28241404170686
11.56812965796184 29.25201463861425
12.96530540965974 30.22938388381237
13.72764515552851 29.61337876467188
12.02291865247304 30.22783622123192
12.63514630323895 29.3265533152051
10.65258382970941 31.22998416550508
10.4086188098377 29.52331586811568
13.72900162790394 30.75725678114064
59.84071514377265 83.0596151826974
58.19823170879703 83.9725127705707
60.80455545263604 82.6230771043702
61.54861667026372 83.26949480094851
58.92079163923243 83.36664815251991
58.50939864203819 85.96112208912709
59.19567189023717 81.38403199216613
58.00719252810597 82.89758499615417
59.01587426141311 82.37990944182312
60.52301638204263 83.73912675708794
60.01912860951176 81.98455602572898
61.12959574275855 80.42206431492889
60.98990466126961 81.52023969997023
13.19119726500142 67.44827018898614
18.9477066712203 65.85736580968951
16.38899922431822 67.20767325836162
16.39109010443257 68.34572214421515
19.35925232807211 64.89516853795931
15.80047143187571 66.2227926827715
18.56371879035085 66.86020720870823
66.63998881947469 69.11612119338909
65.17997529469805 66.2661106589193
65.12912172960429 68.22707608501207
67.20272721014462 68.1626324078574
69.83331123546121 69.04758810034726
68.22202083930129 70.00579169419512
67.15494501251921 70.03095234198489
65.68649044615935 67.24043061448293
67.70424588238527 69.0872801851323
68.76833281400964 69.0651551300621
15.71262560703162 54.45406731883386
15.04410811384191 52.51838776549958
14.03997376006563 52.25807397257304
16.20339994610883 53.65506110408798
15.23132212724668 53.5227885944973
14.32702551392262 55.50456916311414
13.50335117171797 53.92364695182609
98.30678583286624 97.40386987295756
98.57993430272259 95.56335717829414
98.24000775331341 94.59666899151158
99.2511134284064 94.68050904184771
97.17726754426184 94.5935568990008
99.59938684953117 95.69121245496358
0.3083541955117305 94.90029729720131
94.97701332151217 98.88985408688129
96.22414500931234 97.15901422026427
97.54381911566826 95.48782326116179
95.37891521257356 99.89436943379719
96.86082966586409 96.28849290435838
97.9191110206541 96.43571331101623
95.40010039783269 95.23979937310706
96.44601210008706 95.30862858218856
71.74554335468629 88.63507441940031
70.72906979118896 88.5479263210252
72.37841778504475 87.75233975029303
70.06527920084899 89.45138162961258
72.12864323832503 89.60802131571707
71.35278581069849 87.65085286071258
70.19242498504258 92.29839086278858
73.00036501886687 86.86908331218055
70.3259378448229 87.56029667398843
71.46821177855591 90.49251513507502
70.02007503613666 94.15447571894956
70.4292723272395 90.42269287183956
71.09255509734669 89.52680161473106
19.42310342276121 72.0540977734163
14.0655100953919 73.34099922956442
20.85088550409448 69.96488993505803
15.83620263836323 72.08146255819698
14.94296072311984 72.69682415778004
19.58620379460337 71.16470931755796
15.96880071540904 74.17695504247278
17.01978706857463 75.67169525439992
16.93372723533161 74.63471108851444
19.81407811274942 70.24604242296049
18.68190324538152 73.54608743209818
14.14315602284842 74.40674505854466
15.79741393613193 71.03742333224652
16.83784909239222 73.60013581942553
18.56097348870888 72.53524791574637
26.07826480530595 2.392181427377893
22.35102528185176 1.361045135227466
25.01575242559706 2.45238040578977
23.961010629555 2.426262013114392
23.40528984856631 1.437094703058478
24.52473030902568 3.416727122437078
23.43337816497926 3.312827669950505
22.89213429307933 2.335741339986907
43.10669863066395 17.30433491195171
43.71327138281685 17.98998393798728
40.5017682810104 17.27892435709102
44.97256507297883 16.46502269224935
45.66974699419457 17.20466035138984
42.22247268755201 17.01318430686217
44.71010109773071 17.60455453489178
43.32121341874331 18.93587984964963
40.5895723547245 18.4690808946897
43.13382887016968 16.32610345956112
41.61117269234087 18.56662978697151
44.02528485993615 16.89266240007838
43.50077202443171 21.81789960263081
44.06000537460643 19.72237370185074
42.23179687499704 23.15364395458213
45.07844040266473 19.4602488100166
45.79645501415656 20.23689140932586
44.22620804418825 22.58514698644602
42.96503921670461 23.94154508554267
44.67645985125968 24.42956895753357
65.73174650288725 20.17893383920955
67.71459390204892 19.15059226031635
66.70718775383456 19.65136685947954
65.76868289656032 19.11468847003649
64.83163065721121 19.62152594577335
63.85475250749028 21.11599692585222
79.99575336967496 74.78901358642621
79.61740411735443 71.17328395524473
82.08608612506038 72.73595882321793
82.15958660663985 74.54574612637816
81.56321669067226 73.68448356742161
80.47038813674828 73.80575652744318
78.3326909934996 74.16142703379161
82.64178985868342 73.57505801864465
81.91652909555975 71.03161907322938
79.8523751925992 72.96918741337919
81.67474537119928 75.47355680018386
81.43089037028994 71.92981738797161
79.40457590497164 73.97842127345058
81.07300349235031 74.63844717612615
25.07006221799891 20.65936539181576
25.94824883932005 20.11407853356761
26.64633592592434 20.64451652786878
24.01918955930441 21.03011262588526
25.48495577350126 22.36942192105719
22.81686313141823 22.43706980901567
23.76327435726355 22.04312033758076
28.04221604751617 21.41008361173097
24.80454029290423 21.66427813915512
26.01938224473779 23.29888587251085
25.06915275168047 23.3299639224007
29.04726354268551 21.38454587928011
32.44103995027415 28.70181938662673
33.75903158817565 26.13267887754706
33.29443634517447 29.46524303577117
33.29716071529262 28.22362423396108
33.46956844953029 27.11064663092256
34.26996883239477 27.82105353460997
34.99794231318094 28.6376953602502
35.57668377873502 29.49090542181503
34.54637147509892 26.86314900537726
32.93138336274212 30.49999173361984
34.49480438475261 29.60212289843768
11.40369352482224 62.16294517727376
9.422657861019831 59.66934104283471
12.22551312240127 60.24517337788066
13.71218885845392 59.16137492221247
12.3944962957185 57.52011300713032
11.96859582530103 58.46022765484714
8.180612593853278 62.50730611702054
93.79651572163975 12.48343479410852
93.34480618631828 14.39108778727949
91.38545244923554 10.99669390436007
92.69409126292931 12.35879928335152
94.88287603605954 15.47436425371476
94.0153941465103 13.62008533654496
94.87905906655789 12.01994165242543
94.42243593325836 14.57959258868501
95.1302996717134 13.77609375072737
95.41985209660542 16.43867327075136
95.17650251530686 11.0323577964672
92.41007079016839 11.28496591661594
95.91885366421127 11.83064135203966
40.3747655688418 90.53596641718474
42.01425075415646 92.66662088410105
38.45294126723412 89.41326898598712
39.42496574711586 91.02536814736158
40.31015557988744 93.84852661227731
40.32263828814273 92.68136177078625
38.47377822228877 90.44739015756404
39.4284760759565 93.20300288881376
39.425877570477 92.09758933619244
52.40144696378145 14.9688222424413
52.41855319913849 16.07565814807435
56.01123448907162 15.97031802203176
55.98052628392725 18.08942034530303
53.29666272851983 16.60869755322924
55.99513488679577 17.01070263332483
53.20344655606967 13.35992223234724
55.15093789803034 14.38484527684686
54.16573215406623 16.01719112107129
54.322985526787 13.73205352390664
53.33166011063435 14.36596647037199
42.83516404948933 9.951958881636569
46.5697053237724 10.97590495168582
44.80947678470907 12.09360132653343
45.69029771987929 11.53443956448146
45.76041141890708 12.61921493980564
45.64165436747356 9.358769596338011
46.55184252190562 9.871933534318041
44.88282999531371 13.1835532350583
46.64449649779045 17.03934200348929
66.18232897138702 56.78115666735822
64.22612121353293 55.81678198635783
67.04641787299434 56.21438961977183
64.10938376201855 54.749462604007
67.15046573362267 57.29309785059235
12.01692655543002 47.97461734192716
4.308410886252149 52.51268516238655
6.833653095408899 50.39557496978209
7.594262732616737 49.50927349266136
12.54993937561302 49.95076779490959
11.19585474566402 52.42294136449366
6.565514963167812 49.48558343914252
5.997669682013703 51.0939723514309
3.090490637723476 51.14998174182753
6.212899108669661 52.08706988264399
9.477149442715 49.14657591542037
12.29354817303278 48.95467017846358
9.68392069539537 50.14763003162267
5.160056329868499 51.82478203352442
9.629937158099487 47.29529162412678
8.882024096539727 50.90736433420951
10.11942961149354 48.30411724900583
8.505073709234562 49.01174187583459
0.8781545199941982 47.24457688906664
0.04831623945232874 47.80422244742084
0.8204814202459938 46.27241111062726
98.31666359003493 50.1164252176609
1.75886651469281 46.60861206709261
0.08005414188626761 48.8355029007633
2.630514312545246 46.99761821555007
50.85327250103973 31.46999296978817
48.0852688210431 33.45418779523845
48.08941796865732 32.3586778143448
49.90092032120744 31.17316032131704
51.04625821613939 32.33955438604187
49.97983772407903 32.31339175180091
51.96242112253994 31.93140689127506
49.02668908397305 31.78817618197501
28.43151865170875 42.24953269644096
32.73800937432347 40.53725868132507
30.61429002131423 43.82992703684994
29.19702227247907 40.5390601305285
29.53429297310387 43.6679501231884
30.17063937573318 45.62193637670283
30.19209850310862 42.95321445111976
30.9148801062463 44.75598582124368
31.11589881960403 42.81783778592942
33.39386034382743 41.2862083988788
32.03292863580761 42.5835631798891
42.61114157899403 45.48233704280699
43.28795671912801 40.29500475708255
42.82822295784702 43.9037070239665
42.20155250750766 40.59216440954216
42.01110025126653 44.45640875096709
43.23720927485602 44.73898315301501
43.92376166419994 41.04327793514786
43.54625972850176 42.0327757852206
68.88209963710034 56.14788112237279
72.72013239869327 57.07891253603314
73.65555322253826 56.57892073061394
71.72768470283582 56.57690803606265
74.59803867997313 56.0881567045707
71.84641894270955 58.64274422065264
75.54255076631512 55.59955800681595
72.64762331709592 56.05942477967226
71.79304724143839 57.60843758703404
82.95435523713536 78.80647464514382
81.90730704125026 79.01653152814643
81.52284356736213 79.9964956892909
80.08681659806993 81.20250514159484
84.00858467686342 78.45407174100062
80.70160423945683 77.38993150693767
80.25591524314434 78.38507456803113
82.8341406538634 77.09792754716435
80.48005049324908 80.19920981107445
79.44887604698282 80.3952847759351
74.80925064743525 46.8612181320721
72.89876571342145 43.52371394734339
70.77709002485793 43.95564939689052
69.6809674106272 45.43580532973745
73.23046196527507 42.54639981247624
74.3879360761581 45.10474811807612
72.35255095426456 45.50414425709365
72.70273198826297 47.32312475897758
69.91803360384259 43.27833976524915
84.66658166912043 51.89972831624869
84.26744468737496 52.80208985650355
82.76436217326027 52.0069695676731
83.72221183006852 51.71477075139141
80.95626347598768 54.14157896742361
83.30396029032384 52.83411952138068
84.69834393647295 50.94380174707198
81.49205661359483 53.40017192788794
85.71148030817983 50.43358813675415
81.01796066628611 52.48666412428683
89.31312351583558 73.19525939041614
89.77634020345053 69.43376422252963
89.3270519646199 70.40722815697761
88.26725404638711 73.42128538422052
87.83884725555292 71.63059862231546
91.11093055054248 70.92956675908326
90.43773632701202 70.17345927086969
88.18411362189507 70.629894537049
87.96265930633633 74.46399758883156
52.32406079176408 13.91483804038994
49.52964088443912 13.48009946902453
52.17940792796582 11.74502886711278
49.66193340436014 15.63831042929647
51.43512037035249 14.48541142756989
50.34797001450164 11.81087791328513
49.60059481106864 14.55642630973593
52.25325303404914 12.83597713603841
50.32073942360227 9.660534126552207
51.23752503552313 11.25613648465214
54.70455616424206 10.95459478788531
36.03571113043093 99.49614879883768
34.01409826414876 1.526398853556856
35.64941560637207 0.662839696973434
34.14223369852348 99.63966037923578
34.55136280740726 0.680142063328846
35.09966113662782 1.613301606881161
35.12619152685519 99.86081518999127
32.9517604749231 1.250452606748357
32.464277638647 0.1530336371155833
3.685339604315276 34.65767412096765
6.128699206026374 36.18484816136382
6.239091533482844 35.14182196575738
8.857253164382406 36.80641355156231
8.887976832565597 35.78527005008225
5.271986099584256 35.65470309394477
5.331060397336501 34.61287334759626
7.946851232944609 36.23864297165813
29.89640870463463 55.69944512743938
26.53503463808569 59.12095860898726
30.10359300221493 57.38459710392429
27.31845587685201 55.40023511876744
23.84606697065714 58.59437823233111
28.57542441582731 57.05782451737331
27.02632051811738 58.14545288829213
28.13521148993616 58.03069101669555
24.45444207860793 59.45361603650081
23.23037531496386 57.73689875562504
26.06989286893557 60.14542900171497
22.02460733879212 21.71929485408341
22.39064719912164 19.64209955077929
25.29406997652986 18.51246255832129
23.19724270393233 20.38823303572069
26.2215939731607 18.00910635979103
22.56941369237657 18.54861915665087
24.37140554653574 19.03139049367894
21.39830009921004 20.0404083967267
23.54174502225522 18.51965499101895
3.327764243608651 95.59161062905252
4.149742354758587 94.99303597004071
5.003274673200183 95.55485809933715
3.965896874339849 93.94176920223872
3.676860904366003 92.90384351261268
2.899382689337546 93.58105182088535
1.032280732157336 96.81716373591476
2.332498259232179 95.20803734787697
1.621544264960992 96.04897752735745
2.533919951960165 96.16743182304774
62.45188339674612 44.53302368432006
61.58494298544566 45.0711463044522
63.3860501209851 45.08283545355474
64.18893078598917 43.44309441017828
62.51637982260843 45.62857636981904
65.12623189404577 43.98322600234001
64.25580006434723 44.53369964197119
62.6532935289941 48.92391626381189
61.64607831823758 46.16797021588837
64.32201556049579 45.62474964280509
63.31952283523245 43.98952332307196
65.19561465249392 45.06964475303023
66.07015225937614 44.51346833473276
63.50285561797535 47.27235177057025
46.23744118971631 32.42339624287744
46.2338519597928 31.32664210884546
44.41099434080363 34.76515296968186
45.30251410273571 30.80313368862167
44.35891423439546 31.33413632125283
91.50947726686577 14.77471277146199
89.47659918596312 14.11434646990477
93.04992412554797 13.32251896111349
88.87843128621795 15.80482155394536
92.30124368292826 14.07011497039196
87.10328230137618 15.88095237154002
91.24371308616321 13.76655509555349
88.92911596008511 12.05348180052812
47.14819881327786 29.64359957194596
50.77862372843258 29.41322940022473
47.16097745723729 30.75156556991019
48.9820669728401 30.67175477864506
50.81090016331155 30.47579717501232
49.87306955898783 30.05777887291779
48.08811855332005 31.26861453708745
59.82891622822745 93.88683548104684
58.47119853921409 96.82115909828228
60.14958635611693 95.70685311103229
59.46977043836634 91.19022512759751
57.39629384991448 95.16766519649154
58.87424081920229 94.06820153658161
57.95724815199217 94.39107978299616
60.56827341919379 94.73860097220455
59.07762706752224 95.90049818698242
55.7948200459205 92.00663387988692
64.77389326480689 30.57285389739013
62.84524613999231 33.18586699728216
65.82249519074078 30.78293882912881
66.23698301332682 28.97549446486409
63.72481962843607 34.85901358661429
60.3583411934035 32.22359132337036
64.19433438107407 28.57983556134636
67.26331134560219 29.18492363517508
68.0261092126421 46.63549047296653
71.3778962628091 45.75898471384694
75.35443361242474 51.06249682180103
73.02888593160029 46.31613594704934
71.72440295999991 47.44126358349757
73.43948312009275 50.61680159467564
70.89217710695324 46.88762019932726
71.59659134513373 44.722050973946
73.64868591970146 44.31277308611566
69.73994547909032 27.95742633853699
70.36484421880546 30.00959349229919
68.58105785639324 30.44386924227086
69.00591638020457 28.6654120087647
69.31349308107623 29.70477194007233
32.08208005990569 7.424607917408149
32.19931720181206 11.2625151594202
32.62277313129264 8.376759866480192
32.6757280164331 10.3085427846744
29.62590904992837 12.29657462323287
30.69685685425612 12.19491860380261
32.1402214869031 9.347413749089799
9.452817605339536 97.47546143285587
7.496219053945569 98.57758418523821
5.433034851036273 1.666185970982538
5.734778579361662 98.47155343182514
3.930773742213274 98.31772691795491
8.358538143990305 99.15848456427962
4.788595442398046 98.92914301867302
5.653741823592058 99.54203963422455
2.985894346951246 98.79066668351136
8.354305174632106 98.00702311285266
6.426059512779846 1.202566658430603
7.515256738158967 99.69578834828835
5.558261785821819 0.6063192670097054
6.666365072333094 96.85656665017599
4.694844605366298 99.99811810139936
6.608143266577683 99.08450145741089
72.58787263508931 4.346198577734832
70.70696913348398 3.554897566043188
71.97719293134712 1.187042802776883
70.0548354124892 1.680962491859086
73.19581121185234 2.547590032119904
70.96794780917224 4.677184516626236
10.36975562108526 25.2708999485216
12.73762969499924 20.96993726122284
10.03093310189364 24.42453705101985
9.722492845147576 21.90181027973006
11.31891061382611 23.40100999410261
8.705898556723596 22.26554440809214
13.75706541797706 20.65970708194494
11.21807690681158 19.50035629209169
13.49559529972599 21.68345289496159
9.205828593421536 23.94358748643663
14.52386613080905 21.37197139787788
80.5427335253511 26.38741014343499
80.18145027033846 22.66105601761215
79.34556603202282 27.90334104678127
80.73508999202349 25.37438658194797
79.20360072460505 22.99952724486015
78.25528732441113 23.35421249698791
79.52824481047139 26.81009967067695
79.07582420699079 24.03839199657828
80.22644894641559 21.66125269365677
78.53145141858302 27.04228918683816
19.2065667103256 16.11580367200285
20.17635691576228 14.72438532526801
23.02236786795809 15.70349765466371
17.34094355023663 17.9250525492995
19.30070271927841 15.08118381958455
19.04793167193693 18.0924737949093
20.18392435960253 16.69241894158007
22.87033417022836 14.69652929601776
18.17564296671732 17.47745999489062
21.86172469140504 14.39823547829372
20.18212778695103 15.70901210140708
17.28465572424849 16.03057302844459
15.42783752628494 15.72627605502968
75.44415460668819 99.51483480275913
73.49733748282475 98.7338430661881
75.25098913702645 97.52518569353927
75.28572433195077 98.49646755042086
78.13419367085338 98.61417571859705
76.36918556172 95.57752097545668
76.44000165689789 99.90120657384571
74.63095736448221 0.1383938275817146
74.45122298094186 99.0596832104526
76.16383080069939 97.83802931919627
76.28217513278437 98.87269132054236
9.951982064976415 85.22856859089323
8.703292373899918 82.65941015792593
8.712790518385415 86.61263998457154
9.897472204759557 87.03747108357919
8.183190741937775 87.49615914563002
17.75047080996856 56.77261158616086
20.90142937955056 56.22850732680441
22.18526770625549 57.91046212721149
19.86949772117951 56.38786377316389
21.54980944680033 57.06549313664168
17.1015246418714 55.9478073004137
19.46204431246982 57.4070358830248
20.73234830079004 59.08657989999213
20.50392013907154 57.23632388162325
57.06989771176023 7.113301425732675
59.39066122645927 7.598999943876511
57.0046281397766 8.140659666839062
58.0775393490641 7.696650794259758
58.89965109185809 8.488514006864422
57.85321935760136 8.803753047545955
56.03948263661498 7.557124197901223
60.15165457967156 8.294547649727553
91.37527655813977 61.94487978847368
88.58760355715282 62.34097982849792
89.00136514846854 63.33406938430691
87.49965771692287 62.1510970743667
92.40411520272188 63.98771793311675
91.23054188980298 63.76196580926935
89.67338397924506 62.54081510515071
92.02997800870317 61.07832629392372
90.76873929023674 62.76422190439102
92.92711598225586 63.06086819702749
89.25041534821644 61.53274453844638
90.09847565672041 63.53209072012647
31.77347004173409 36.10672089310666
34.65515505895599 38.31863926367517
30.25019956476276 37.27007149815801
33.9040215393291 40.27447394107787
33.56980499300259 38.62631454355775
33.17434820998031 39.57975182283226
37.4727899576784 38.04416347855329
35.10270497863295 40.00737249581053
32.06092721124807 39.78178116632714
5.561114120800226 24.67260249965638
6.516653526149826 25.22140119768846
5.775602283550852 25.84417386848136
2.542621032462527 20.74321809355463
5.03273540229594 22.71146782057475
4.276566124222715 22.00545414782167
3.335483019606701 22.36108239959453
1.386318107997226 20.73125152141675
4.072740597991614 23.11836693519528
2.190740902218566 22.76084773238534
47.76422490849951 8.434375159728996
48.83945296580917 8.142819120144051
46.20130293716446 7.846422034953276
49.58711518571346 8.962152025103618
47.28620282533381 6.62502483519775
49.87327955424606 7.888696026279673
50.60647734936776 8.567133454362379
48.59868835866772 9.124320288493136
86.52369592480696 25.34087053961749
88.74892808310067 22.5653458298214
84.17490876967952 22.44592480307601
86.84083589900865 23.43028974597277
87.16063250376185 21.34621392386221
86.98855825047856 22.38474289419412
24.38608283740463 99.58604278650769
21.82844019751914 98.51574783710591
23.90348148078623 98.57704032867584
24.88687882126827 98.65789645860715
23.89721808594234 0.5145718892735327
24.51930181390446 97.63029835896486
22.86490970278037 0.4483924160942978
22.34273508605293 99.46916290035115
23.37283621489432 99.51711440549528
91.70985807264175 60.08630279535005
94.54913795603898 59.67925960587602
93.36549885482989 62.19739300783306
94.061626939935 61.50908127064059
92.74897839664084 60.23084474011274
94.80083499362041 60.71551951240115
92.38074640663118 62.08460954701473
93.79369004048483 60.46650589543626
94.1768651593767 62.71169307509971
93.04726984435553 61.22009320110374
25.92822547661695 80.24727349753958
23.42862831396462 80.3245864449845
25.10753777686958 79.90771903611416
21.62472650146811 80.28480790319804
24.1939736105278 79.60922653153574
22.52344585580617 80.83932496489173
21.62167699171716 81.3704045874026
19.87176478654366 81.29089578075587
24.42173429895513 80.6935223885538
71.39771176619759 34.71225416563527
73.83344885590854 35.93346987209431
72.5245991451641 34.44264364600807
72.40456706227953 33.32974998901869
73.35637717582625 33.75575799896799
73.14022846129271 32.69060827361918
74.86700479651056 36.0232706982235
73.88804450801496 32.03780277788841
75.98148959871568 32.79076766479181
74.59292034891952 35.09290637819668
74.1519694870952 33.07063640855656
75.2248669422175 33.43231198980799
71.03206943191263 35.68617370047379
72.82927989614113 31.68103354658044
74.92627200337331 32.41687173068929
71.00256417519203 31.989523379943
72.07807392722306 32.33351218802232
72.75476891577351 36.28769109178521
62.14303002435702 25.27601093437183
62.46573983077853 29.15171932411851
57.8914857213823 30.06911683151334
58.40144507256016 32.85373112014162
61.16083318032532 32.91958944704363
61.58645902069382 29.64231064043521
59.55393017800277 31.46910710692706
63.17033145772734 32.07731638302586
60.64039338267579 30.03633984173838
59.79804338478322 29.3238134169636
57.38656912379768 33.25521387475838
62.24570957167309 31.40996684259767
58.23714368618248 27.89381595225413
61.30254642424901 31.80946845947391
60.52859612138355 31.10644058543723
60.99746132008858 34.06755306162914
62.13213660100539 32.47452388177209
58.85252316406088 29.69245848918866
58.34563529916758 72.15869688991368
58.58960260005117 76.5553416426783
58.51211919116066 73.2510488180662
58.65784305047719 74.3435947382885
59.64984989627977 74.81497598553548
59.48171403411521 73.69352178231631
59.43778003738221 76.03943624271102
33.90433797792603 32.26754866028897
35.38407165948878 34.95859431264698
34.99662357350843 36.00010250443832
36.03256741081609 35.76169187996673
34.93353615884988 34.04059358496917
33.84292713330183 35.85852884920129
34.42995309141813 33.14746846804019
35.97158589235219 33.93547094379204
69.35611395441376 10.29655204244299
69.02423726941379 12.36761984216583
71.11809415760355 10.61228334387203
68.02465864913954 12.8036312491263
68.35403560297379 10.70838436137177
68.53795539659004 9.660984968465117
65.3890115723821 12.01875096990086
70.17281885632886 10.9568040403374
71.87734356208901 12.31457989554965
66.36476268459765 11.57030694908088
67.19436210958349 12.19186332837527
69.18337475355706 11.34219741998012
68.18331976588594 11.75541307160612
38.23596466661791 11.22282886977109
36.20861038709378 9.383792393469104
38.67142075561229 12.07563118633005
37.22644446544937 9.463274030252576
34.13578297857557 7.453707364683362
36.69643261933305 8.440935309213048
34.21384683005501 11.30608052241739
37.72565488756651 12.19193667457305
33.63934961319862 8.392404648021023
37.23093136590845 11.25373870398984
37.26720296174607 13.07515039284914
34.28855607381012 13.26818687988724
35.70220448544682 10.33505738856265
36.70818514246893 12.20981326962035
34.66399233854094 8.431560219728015
21.58431282747539 61.81109043683662
20.32173279461294 60.09178613542758
18.22201284566172 60.39232075218322
19.75774683196924 63.92358367360334
19.91312820907794 61.09137581823316
20.15333501722611 62.94141499948382
19.50760166161295 62.08432673976871
21.36173290261525 59.93715280105904
18.86476740544983 61.23514511043777
18.63473553207385 59.40312009776641
13.81885440956485 70.2067886105125
12.93364667291932 70.80624490875725
13.71687643461555 69.18390253375865
11.70867281055036 68.41267314875562
15.45662902403525 67.9630602094952
11.14668409353355 67.44761589953799
12.84489491261087 69.72646486206641
13.69935827423345 68.21913668871044
15.6025126376458 69.01325755028218
11.89954844664684 69.39751599805001
14.70917964191475 69.58513453777869
12.20034724044689 67.54802273041011
1.515508275068668 91.1088068228068
1.442985082907882 92.1881224762718
0.5813000930644528 91.31209809599089
1.825612045483471 93.23372148584333
99.83875905927123 90.51621308420332
0.8251765036119034 93.09935145708923
99.53519190873602 91.50174851650064
98.91391393077552 93.6365045024304
99.81384396783082 93.09940303983055
0.312982660358865 92.22710092258518
0.0154007342734008 93.97417866932989
1.059699315897234 94.06941440951086
55.27435480492597 1.960649272269828
52.5094386660064 3.083039841050196
53.34735064688034 3.711649192137101
55.1187264328722 4.967132063208965
56.06820860732298 4.487630645082631
53.45186233140622 2.611749134639591
56.07617261382553 6.549873688770028
56.06928105671579 5.512947319005107
44.36057278668093 35.89834284247479
44.45324315153896 33.6393724682716
42.43633910804231 35.72001687793963
45.30905308586895 31.89060974146819
45.35287515173364 33.02959086158172
43.52117873795767 34.19062813143531
42.55070984611357 34.67335208580153
44.47053098698353 32.50598640985081
46.33852326211631 35.70443552950483
44.77642321295183 36.84627135263974
45.32519602807251 35.24599327182416
46.25641105125941 33.53835281444886
45.34268660455288 34.14981049294089
42.2663469336001 36.76958383978262
43.92160056003294 37.12410916249227
47.16300953103642 32.93973999273974
43.45616582660632 35.2810309897779
52.03241451452751 73.69880538394224
52.20370803862465 74.74435200897449
51.87563756966154 72.65802943334667
55.94118150961821 75.08914958167416
56.84502874654287 75.55314630864555
54.10522742080299 76.10665304499294
53.01491976859499 74.08773275787223
51.61788246968447 70.57871621259198
55.23822657833333 79.26667937807542
77.51652073378578 44.53407031405383
77.09892240211587 39.94207720567402
78.26586218814583 45.30764436596541
76.36107501972475 41.96387365395279
77.37639857860815 41.80120508167762
78.10752709486449 42.61484129794886
79.62050133890816 44.1012373046055
77.81062636073091 43.57299350654643
35.24222645179228 81.22843325940349
36.1813188432922 82.94624110704332
37.08712063284086 84.66379904023312
37.03618758341081 83.55977927779365
36.13763659788323 84.11170845882138
35.33684202053718 83.47847195533522
33.52629774739252 82.4390547401882
35.29112817512335 82.35812444374673
34.4055877437805 82.899907259172
70.04463373543756 28.99526757541428
71.4427114298137 30.33391326681679
68.70598423116313 27.59945718966143
70.68825225171143 31.00404400068484
72.20557725111931 29.67455552836228
72.51304789291247 30.67790946425637
93.45432015086224 86.11668184819492
91.4438468951207 83.68047098295573
93.48588472812339 84.23859626208204
91.44257970169217 86.50771773194339
93.17235872583387 87.14732828118842
94.46778920872443 86.1091223883605
91.83314863254945 85.60033873162192
16.80105566885774 84.73016657382618
13.45758797586985 90.10702336568421
15.29726586037862 87.2834454728367
16.92199037180083 82.96763364405705
15.73782066999247 84.65871866484186
14.86901346836736 88.03712707121076
17.3987524278886 83.9154135376893
14.31032434080185 89.44980246675755
17.29001597703856 85.65996425167296
15.77562274188134 86.45591567215639
16.31695340463023 83.79374112262636
59.0016667592175 4.675616041816828
59.52332956780949 3.678872011867115
60.59075393287691 2.239193598112897
57.03852517375599 4.990581424845168
58.88375756681948 5.805670861475663
59.47893872230203 2.56676186090662
60.39561613948575 3.242099479715749
57.99611141817323 5.383438955998689
58.67616277370987 3.488780974332263
79.37027284317965 7.182276594814756
84.73396076203262 10.8878640970829
81.90916661953035 11.3462087230567
80.8769411092515 11.15544778037725
84.15521403351443 8.860724552795462
81.17572205539277 12.17778101742399
82.94620197398987 11.5050134264655
86.0692972358395 12.12241290543562
84.56690745589655 13.61035049059079
36.27943726508306 58.37298173640294
34.91226981763301 57.13576161026676
35.88202223076998 60.13570767208742
32.98714251328607 53.76210880273327
32.5840006323976 52.72851206804079
33.33354513605876 54.838986959874
32.65461820797507 55.68945448274641
32.81557472700123 56.68992022394749
35.56197667164359 59.14612005109959
34.33321248271819 55.08319851836085
32.36247741963414 54.60177359731745
37.34540691087895 58.63888997065285
45.60618246269798 65.25714166550125
44.86030128624724 64.56508568695698
46.36265831058876 65.96431021625337
45.04166623188942 67.28879943067058
47.54168751247773 68.36461897786226
45.03784672268204 63.48876387573613
45.79636087064706 67.9726093293973
46.86616134381136 63.98311525234167
47.11230654258109 66.66485279188483
46.39652952100506 62.14555458905666
46.61709214285723 64.96155099897793
44.13774055547731 63.86704565810744
92.82063133515223 42.57891326229331
94.28474783400162 45.36089422772366
91.96256261523691 43.11892552047767
94.85476287917521 43.30164673844981
93.65707494473536 41.85011470324054
93.87395298578386 46.41074565414596
94.66046931773442 42.24461559719138
93.78908942564351 42.8684802906364
92.875722991543 43.71307703199574
93.55114100030003 44.64805686534523
56.91750977766725 87.43298375752254
58.51845483619208 90.85198474031344
59.46209842624059 90.13591739654977
58.28486754060982 89.90260865967028
55.62659747382923 90.97835275161636
57.45955251478844 90.55375723644147
58.95330003419438 89.22777112762232
52.5047944547289 88.98493344947438
59.84650299973502 89.02948759503762
55.11427913607767 87.83966751669557
98.64712554235051 11.9595760872323
97.15107378491876 10.5099389010683
97.6136521883071 14.714849312611
2.509080084773153 11.65467627314283
97.89438743969436 11.26363755982673
96.63389268607249 14.59387323770388
99.94892116254474 10.55488808642286
1.503820658174224 11.99385850185993
99.47883563369535 12.53825529831736
1.738233447858176 10.93986429922948
96.89718021992638 11.57492830176751
0.7279201222655723 11.27622481572889
64.69689265408725 67.27524831917511
64.49979254561781 69.1664230706516
64.27089662938882 66.32836929262433
62.02169196610416 72.53134834618848
63.19791848539882 73.8799759248276
62.97657841971715 72.7947087396558
62.2486275441658 73.56960187486705
64.10626456250752 68.175349313117
65.57367607627478 69.15491819221657
63.92254952991481 75.89819958051733
62.5506705722683 74.65730836155784
66.07701602196515 70.06033541976268
64.72615450703229 72.95047161331595
65.06745192616545 71.96112383536629
53.69250847742752 66.3706837514592
52.89054990137488 67.0568217557385
52.06773770932032 67.74408962962097
51.91022048407621 66.69388131073559
50.03260537053205 66.98135123276624
48.5703358577155 68.12705070760342
49.48674949805239 67.83620783866147
49.428354751317 68.85615932109327
50.45588494820308 69.1643832056608
86.30710685188357 82.38299220127325
87.35876100794634 82.39513036133597
86.02361096596601 80.70538085722076
86.72029965247792 84.19563820519321
88.01893896946289 85.57579551829787
86.87752716222631 81.43672029276156
87.66840185763232 83.47421297851652
85.88722855803567 83.46587443334647
73.5280108824028 4.660335217123419
72.05569947362697 7.376150515195747
74.36766751833505 7.665833437138108
73.70255031196605 5.718594058848796
73.23736473721858 7.505529068741435
73.77615353624316 8.47248232440419
69.98445746454917 7.227652078368307
72.14536479774758 11.2574690081977
72.30607032406972 9.286837928099157
73.96386463347932 6.717414335055923
71.05534830837918 6.8145759699218
74.70074808452773 5.924358747632457
74.48509341267101 4.911162016145386
72.90229764556419 6.54559166175235
72.85468935924355 10.28489982511577
70.88757186218317 7.793361148581436
37.68895374398683 59.64604344950853
33.85372116906986 59.76184977273721
36.67835021146171 56.62416045919728
33.87097010013227 56.90865042562091
34.62738468395926 56.12043132906454
35.64853409336675 56.36259121458462
36.60903962633819 59.34866889317421
33.62385879106425 55.89427149601843
34.86586646496923 59.95908247729622
38.40271116099391 58.86613852174418
34.19984508302511 60.79335950111903
38.05645439247258 57.886310860299
33.16873320977946 57.70974585991928
34.20072164689765 57.9256457575121
37.00106740494345 57.63769447103282
37.71203400672228 56.89265798708828
35.95270612488784 57.37503882556113
76.49672821002987 88.21725310539142
75.66068550277221 86.21930829804282
76.97666729656309 84.57733025460848
76.68471500307928 86.27092592205636
92.55555182106667 33.83277144740445
93.01667470016079 28.16888023676607
92.22992768664868 28.919322588506
92.23884101363181 32.79868748079039
91.31818724414913 28.50839412779956
93.99590371606847 32.30558223130579
91.2047704565729 32.54317754816503
90.89168915803495 31.50082334734511
91.63303956945629 30.72059490595537
90.48563772900569 33.35196075506914
94.01294862922954 28.45181832101348
93.22455156436757 29.21064581003824
2.754188631673828 0.8858978382903043
99.28179921166618 5.13087743359162
97.56914329367298 2.895061336976255
2.468473606038628 2.972282389128152
0.2943374466784184 4.77164764344648
1.117978255813506 5.428758953091798
1.30436181976634 4.400815761244651
2.310523587243842 4.015590060243683
99.86672076455186 6.797754088005028
1.936409542508062 6.087119174308206
99.46307811847142 4.112602060440419
34.99581325308232 49.46953944167394
39.69058211138758 49.25005291335101
33.94727169167493 48.07038093943608
32.24805889072988 48.52358268630133
37.67656614044111 48.50285131652164
33.18008423768789 50.96408950230011
34.06781608491676 49.15693710384372
34.75560952784559 47.27241993865728
35.94863053404035 49.81222667992778
33.15107462287308 49.89976655558589
38.68721532183815 48.88111241429205
22.77016222473484 37.7433771993988
18.52585300444374 40.32730461763092
23.54551281455149 36.99988724121791
20.59866828643564 40.94643432047277
21.75875378780612 37.44619717958732
21.50992754357313 36.41555947722969
19.15641333899097 38.62352967841861
21.18986766523592 39.20794591589046
19.96863793938139 37.89091782415878
33.11175011808984 7.405195486817272
33.21009611497036 11.28459056610269
33.74595062325234 12.27136887399918
33.2815686860957 13.2260366499366
33.15600135105828 9.34900962590428
32.74180759891403 12.23722790246879
33.13536464527591 5.412536204616159
31.5984433084927 8.404742128956407
33.68651851445992 10.32679945074121
73.6422364846521 99.78139181586532
72.81300920987546 0.4725135567820173
74.83216938939144 1.179335114164067
76.68840595456216 0.9470678310075316
73.81875249390431 0.8236258864314232
72.65533057395351 99.4138493955797
76.97607499363266 1.94077132024031
75.87753271441635 1.557311914982805
74.20153513295813 2.879316078617623
75.03929508617354 2.19159161024932
74.01236541056859 1.855151465013009
84.91877951854667 78.04437888686635
88.34234478280193 76.28058899384895
85.20833914901691 77.04583475080334
88.67760928125747 75.24914182409232
86.62530453261824 75.79101338613543
84.50071134345555 76.24922465258649
84.11350088642939 77.24944126527356
86.2769913015662 76.80944379671153
25.10514507490345 35.48195513236924
24.54549113211708 37.30285807257614
28.65427692213694 33.78375466154879
28.01399553731576 35.52608577415113
25.30320640259463 36.55192359677447
26.2766505705311 36.88209037403475
27.02582232032769 36.13662203916861
26.07635788417836 35.81041470497092
25.94031061598681 34.76846122176322
27.87880797283039 36.51510269054409
26.9551780852779 35.13479458773907
25.54096153492485 37.62236875887931
27.73488835957053 34.4567560365147
80.72273983859057 91.04539503219084
85.27649392848869 92.66597497685972
84.97587733694027 89.23654722357733
84.81309995337249 91.83283036528188
80.95020914785509 93.02467776507004
82.46630755684539 90.43394717270996
81.53146747934372 90.53485521150697
80.83455890277696 91.97849696959209
74.71182629248061 23.25590894672095
76.31727495646378 20.953186904559
74.66526183787212 22.1107430071659
71.24958226574866 20.68026439584089
72.050826405329 21.38044452349148
76.49519884402061 22.08788002784017
74.43609616711895 20.15388949411768
36.39460988564115 95.54044560051227
37.30025303370067 96.04451553965824
38.31295772623998 95.72545902092246
38.7646309431755 97.54571656327238
39.3254422349115 95.38133422653749
20.26611079257894 49.60036388217933
23.78828678620118 51.4186611344836
23.41303525259231 50.43046715743478
24.89508307258469 51.60403505427161
22.70746721326955 51.14459583020029
41.54574280945614 56.67784181328061
42.28169365110041 58.67483174424581
42.60456958473442 59.7333857295077
41.63119848004638 59.5081459421161
40.17512573580212 58.33284194928864
40.52665692472477 59.29679813380421
39.12680543185186 58.14588721397034
39.8226276936915 57.35791436883164
38.72523626921122 59.82562488527869
39.48623397741406 59.16035638807178
40.51588741930589 56.55868875217399
42.94389986656225 57.79887939398704
40.87687419758479 57.53208442486706
67.16639203073005 79.34239009207887
66.58616287152273 78.49677200518009
67.76602570556645 80.20034369271114
66.06924283640437 79.46083926733884
53.60734229902759 27.72439204118593
55.53843138563534 26.87683104439448
51.7836535954042 25.61162146244324
52.5695416079185 21.64635472107562
54.64023182999358 26.14043110009261
52.70331236813819 27.18988602177456
51.77880367999059 26.68744237794031
52.69889202541732 25.03852458477321
55.43775198195328 27.94064778709123
53.66831482534187 26.64637128890334
51.76749765274379 24.5212451685962
54.56560640521917 27.24450197863472
53.65596126604621 25.57465816967564
55.73173748619075 99.42692407560634
52.04377454298238 0.2755226807451859
53.13188393329844 0.2422978216192191
54.65968956736786 1.193335712556346
55.23457758687733 2.89161069459013
52.49428170825176 99.36549410167453
55.19609596492512 0.3114997858208393
52.71809830504167 1.059935618534283
53.63190025655585 1.411859918642908
56.28889528192049 0.3372112956345795
54.33456254752017 2.2194708968951
54.10587154856158 0.3579814017357998
55.70638709930348 97.62056593583569
56.03266788837698 3.44587266726492
55.78608973406456 1.184828870482247
61.51949165475672 23.29827180276827
60.661712044335 23.79308902232455
64.10588953952382 22.903925971718
61.29205459328386 25.60297311648306
60.57360082362106 24.86515383220623
62.3792033819762 23.52230653074217
59.56639880942706 25.28259390084765
61.57873615331677 24.40028630687601
87.33701648512246 76.56901881403967
90.59284940705201 80.57270028369003
85.97608022624318 77.82773259313893
84.6820265082053 79.16741860234822
86.73142781083216 78.62940977347046
87.01169535616542 77.57342137272809
87.46044520629582 79.4887489275458
88.3544430460074 79.00712885158603
89.98668067259703 78.5460871603718
89.38558584587298 76.04433484164259
27.00527619282412 17.4120792229543
25.04762662867484 16.43879212532984
26.85386327687995 16.32287473960559
25.7074603439711 14.73402368619117
26.67713923129845 15.21444839436656
25.23184150799472 17.47376870566557
25.87501065050925 15.83104228638652
26.04456881870246 16.9118896852613
27.86508933475305 16.79777851030734
24.73671655525033 14.31883278318547
27.47922130861326 14.64159959996221
22.42711935466224 26.28122910172656
21.32082412884971 26.36800487947418
20.74120756106329 25.58453151706256
21.82513637508722 22.73042827612032
23.41053603026575 26.48507468392819
21.86449184525333 25.47237313136099
20.53095480693931 23.98029270818452
26.53227242729411 70.76933910203938
27.20302837145978 77.63270415511546
27.26606889333427 71.63254159020255
27.28889238594076 74.61420049457283
27.98092513051235 78.5115660727845
27.97592822600562 75.49169938958811
27.65870234672456 76.55286925926555
28.22856093714505 77.46603412971471
26.92656431275556 75.64688229866267
26.68164795482226 73.74344578065636
89.80817180007098 86.09244172192479
88.37092511950692 87.42743847855053
88.82300240228729 84.68014621596167
89.88238707348768 85.0497963454265
89.42205852119025 87.0852487840836
89.01335723427718 85.56774962650708
87.35884232716809 87.70497624519565
90.47639910693583 86.74581011718588
87.68707278592322 86.6584660614615
86.34113023972266 87.99383960602115
6.601138522317241 59.11099299818843
9.841063263823283 58.71613995247182
8.766132869819764 58.84093086565689
9.209801179409416 57.88676939705715
5.934681647257082 58.34325313125758
7.924314038448907 60.73780801147527
9.007005513184358 60.61998950569366
6.155177637023466 60.05491445705933
8.086721678941581 58.05450616236657
6.342780830603731 57.42131066355151
7.253155207562823 59.92949517608518
8.549317343051776 57.19624527667608
8.34457900891937 59.7941685555675
6.826417514932452 60.86007548844831
31.41802889403155 95.69210929391969
32.38624642751569 96.13501200484636
35.34992385069472 96.0951358851258
32.11170021977463 99.09627491114776
31.65269219591816 96.83988219488887
32.90254096650197 98.31605127718565
32.65528557193449 97.22570551670272
32.94200413437318 94.36031900306081
34.14470309109677 95.89655624615028
6.147129218640514 81.44240264221048
3.114310707694055 82.28536115087338
5.68465949369673 78.72596666831234
5.864540031517659 77.72899842666413
4.910262934795557 82.74725409106524
3.298408352974067 81.26577502455952
5.126425709073422 81.72877052037285
7.175542170809746 81.1435670861871
4.30319767624488 80.99598356068131
5.503801682129479 79.72138177015694
39.79592760018053 84.08016830235272
41.67948631996234 85.05096805598934
40.69387727057289 83.49464682429574
43.46939658592712 84.91944605701211
41.61862255095674 83.97603320874131
37.9346108329101 82.02412416184411
42.61812756409358 85.53136649624936
43.41787111363563 83.8376459374698
39.77578347948042 83.00182097282008
89.23880024851839 55.75791883511169
91.05938038630359 56.27966558996697
88.18174941757329 56.15144449919081
89.84808553642925 53.7151762348248
90.02006051923657 56.39719488485197
90.31814954107494 55.44924375146991
89.54515611261984 54.74918078266818
97.33446541606079 89.18331703556289
93.83233237723158 85.18612499499602
94.2502211464807 83.42800244636418
96.47051701991901 85.65449852278236
96.76740188293978 84.74279475841112
98.68367673171045 87.97030974134852
97.51556601465032 85.39977513944143
98.3797564352121 88.96022091016521
94.84886003831066 85.21928194766278
71.37952759375169 71.80603231460709
73.10141633458338 67.19707727302934
72.98053103485216 70.85660768301599
71.96734892585764 69.02429925340397
71.89981869935993 72.72525536657412
71.45841098121056 68.10710526792292
74.68993210016248 68.13487209454271
73.54121655746377 69.93263947236215
48.96673260019364 59.29758472920606
51.3589567858774 56.48260647036643
53.69600523145325 60.45848611656714
48.64117758180542 57.20236101944505
50.36156106295953 56.05473943372224
54.68035687331383 60.84322388564377
54.56044290736688 59.79894329394588
51.85911293326171 60.70278459133324
47.27107020982512 59.33440911360884
14.34097870649166 96.83564343718118
11.72311003956802 95.04512109263723
15.42757171045962 96.83384003970247
12.73477342890908 97.81951363100551
15.40648449426546 98.60209415363234
87.99001694752462 97.90614877374178
86.15640674234626 97.59854247570412
87.73680150227753 94.24344855416867
84.22297655480193 95.46654356546075
92.09312550948894 95.45226953698608
86.78286704167097 94.65716683660014
90.17086303631436 97.3156654615115
90.57644515844063 99.67764714909134
90.98846081933394 96.74440827984063
88.57227099223928 94.89500142648116
33.94801867097867 18.95253973874604
34.4618048162403 20.02718993502056
35.21919647748286 17.11979671288889
34.34219704496112 21.23562655861569
36.08123870061188 21.72138017341307
33.63756839967822 20.63503123319274
36.30784011215725 20.69325778809516
36.61123956372414 19.66650050027988
37.07057319998027 21.48978844222458
37.80265292707343 22.31096147510608
37.2864606385845 17.50706392481155
33.3385279566433 22.58808100638092
52.90992767993207 31.62627348229448
51.70541500477899 28.82533832139747
53.4860481364062 29.83183207128207
54.06779066580437 31.58149740445591
52.59994592418219 29.34008278130591
51.6990234171524 29.90273031688162
51.79802473802559 30.9834213163518
54.34370093095733 30.49299827293469
54.41704513329829 29.41560842003899
55.34427286444598 29.02429688906297
53.7808992610321 32.49513163406435
46.54246156808835 68.6788835820328
48.27306235539444 69.06672237004825
47.29682799855909 69.38761242900632
44.76550504167309 68.29612813396858
46.07447988983316 66.96706093605421
47.86651660901612 67.37164832272542
45.53220790104026 68.97574683826994
46.82043386720063 67.66074219559384
57.29199520664455 34.32009263651398
56.41311184271421 33.71557306784072
56.48001649611729 36.97202605793053
55.44781547742731 34.18344956500842
54.53510889016606 33.54914849637181
54.781156339215 32.41894811907331
55.47678114766694 35.31059936974225
54.5697137991074 34.73575459713656
55.53550622082095 36.42873119837142
66.16012062124136 89.44077852037036
66.36512614908435 92.51542306010286
65.15656598864697 89.90347954734287
66.14839090915029 91.4394119117924
64.33216315916505 89.25065470098367
63.52366338708071 88.57208576888958
65.0587151601222 91.029928121867
64.45987930557799 88.14364411307369
65.44082327545344 91.98053752220125
64.21383421910282 90.36095939317791
63.22583681779514 90.75816981380774
64.02649539112591 91.43703181520588
65.28248882539839 88.81735936844382
82.93052295416287 40.11851671018847
83.67334395579022 39.40431546699713
79.81461511173768 39.11551509372838
85.10187276527726 37.91259948116663
83.34934035125963 38.36361982072244
79.59261852690338 40.65376672222051
81.91535661274175 39.77789063656483
82.15323540270911 40.8449669419659
80.91787445376319 39.40356983735334
85.42610811373441 38.95518852834179
82.29278878597377 38.03940769756947
81.59339005031705 38.72301627542667
53.19034494285735 76.33966443051111
54.17372049049376 75.19282025957938
54.00942185803058 77.1119588467577
54.88046949624662 77.73787695968154
54.57629463113546 78.71711440822644
52.31892014418049 76.83582726877437
54.44240952404438 79.88615133709797
51.32225664359026 75.36058299493664
54.84644454374958 73.63335527036992
56.75951974439374 78.65923024493853
56.94091595788868 79.67068475574771
53.67080049084549 79.28850915349787
51.03155147337495 73.3386920881704
63.72866786454612 10.75327867976076
62.32280745495056 7.332976089523324
62.91002891373508 10.10613220138081
62.53542249570377 6.286071532401284
61.24037205995365 8.781033640932273
62.20234970190599 8.367253345920806
64.20594946115553 7.528772180148043
63.19740801499932 7.94827737032421
63.36519551154142 6.900793650028386
63.57427585293897 5.84551960834286
64.39254689213332 6.471748601784862
63.8822574941958 9.66684058980178
64.86869771366828 9.235777976768402
72.69631734638021 8.337151127047566
75.51987257094758 13.35308176712872
74.3771034404508 11.28162857372926
73.85595742431722 10.33639209814095
72.86301573311806 12.12054116142037
95.79859400408667 43.87703439607492
93.92134435682266 43.78201319764678
94.73954817922439 44.35366605177001
55.29070740530717 58.08386027169012
56.1364982754484 57.41039271962023
57.24364548378092 58.85620280585881
58.57360623980779 62.34877062895158
59.41274454474514 62.76905974163874
56.53659275915581 60.56754895773155
55.4179309681713 59.13526757781973
58.56436948110903 61.36669931450038
56.40020318907066 59.52088238988054
59.64244530461362 61.81445768070807
57.5382768661471 60.95944689425682
59.37331019304655 60.74286767400274
55.66673388269629 61.22339535606248
59.06276054367435 58.59450129693715
58.37774700552316 60.31932514356151
54.80916397480183 61.88668002810258
47.30132143473011 51.53634503025684
49.03016285197796 52.53061381665183
47.44563278881949 54.6400641699489
48.25378181662752 54.08898540129871
48.22323843970661 53.1053285111289
51.27581197308952 50.85841970218929
48.24409792725859 51.8759741244644
50.26487285191185 51.26955022513534
49.17517425338347 53.55182654632386
48.37692387579079 55.15469295734189
49.11030554581791 51.43408184013145
47.50432393538353 52.54175731986974
47.19783848186579 53.55705407897893
49.88255839844414 52.07630173353981
82.90987099270424 45.94235510011794
80.66984070658087 43.82245702843079
80.2632174378883 42.11007972783454
83.79440617369858 44.25699930081613
78.8551279457342 43.38227560468137
81.9167282221033 46.41184894410441
81.7362603433254 43.52629654819552
84.27069548229855 41.46962563096663
82.99425280991277 44.89794198064488
80.31570092426482 44.86675325488751
82.04652419229942 45.39432134177054
99.56188618199685 27.91643798833478
5.40629858928351 29.7135017976449
2.56937950632412 28.73529740692748
1.367121952763792 27.43692080181528
2.949397220711136 25.96143948975934
3.877489185832527 31.08360421800935
34.59019033263922 68.38654886233009
36.6770906900791 71.15318330533684
37.37375280463022 67.27597215780446
34.97437324659359 71.58747948640141
36.33888153733454 68.61163809339754
34.59630540949908 70.62108343748309
33.72287624630583 68.55169410913966
37.17916143817712 69.22021957003014
50.48356336473995 13.979712842956
48.94663838550153 17.21201536440814
50.54916153825188 15.06088170721789
48.5759873877193 13.01258605709747
50.28147339647756 10.71710390823217
49.34284524752704 10.11131152397967
48.71873443758017 15.13336719478297
50.41459424964319 12.89906136506983
20.04998818399 29.23789203634928
24.91399388036107 30.99241244648085
19.1536405173225 34.8384753249027
20.75276637187558 33.36398506520135
22.24838295080742 31.95302032506804
23.0865111986815 31.24909009782606
23.9656191037726 30.56235292271871
24.75053657962193 27.82927472313146
20.96088216920258 28.56614357125489
22.09828709202793 30.94827662551824
19.00906713670025 33.82889896078883
20.11611197557676 30.25115047580125
21.09699857872 30.6155743067245
22.93259847849956 29.26024321276854
10.20698324272887 96.64450224959538
8.855541610064725 2.030554240304693
7.422537697788115 0.7096602306348397
8.035250976717949 2.498031499839482
10.03117514439384 98.50296441104129
9.110463697403485 4.815781800999116
6.262455379028017 2.27939920983746
10.21528865367824 2.995840033513965
9.060242746719034 3.010767052459898
7.917342739084527 3.506539913118862
8.184624085973439 1.315702200389998
8.532221610667792 5.62689055709674
9.70758879694537 3.883936171596831
9.794766156267366 2.092747172928257
6.530141849881359 0.1430661886850191
7.067345919971868 2.906639690719392
8.697787112643951 3.973435155027301
76.74429009435291 75.29698395849287
79.51284918899132 75.76568699207576
76.23919156650952 76.28691077027662
78.43079457078272 75.93685391204258
75.18345263776177 76.35297929015631
75.73546400961273 77.30752520996656
40.371846570559 46.7594935219895
35.7109098435844 47.63195000918619
39.59748165964251 48.24490753910517
35.61408744081603 46.49862287238103
35.82953134466773 48.7356846317854
38.55254243347797 46.95730205902461
37.58254667239345 47.50319643997916
32.95687196155898 47.7931943983338
66.16476666901558 73.85220441705923
68.74928125060323 72.80075637846518
67.17473783513793 71.90111804212714
68.74961089016516 70.92618767715196
66.70543925444764 67.22371882555619
66.68800521801808 72.86501238688422
48.05746594806969 78.30355972024375
49.91026889108645 77.85174070508801
49.09402361144489 78.55527390583445
52.12331232522368 77.97222542235289
48.33173078467278 79.27466382993514
49.67073918966334 80.57823572199845
46.90388949447156 76.98821461850739
48.92771282904366 81.30179267265611
46.15613892778377 81.07433544290646
47.93626656742686 81.00331642267912
48.66881829993747 76.51981875224173
51.73700004230129 81.11876613426257
59.33052095628643 20.34418066321133
55.15000420179511 25.27129572701866
55.27995984327298 23.15116158768531
55.22920807420761 24.22108295667068
57.09055311485324 23.28379573307907
55.35862365543879 20.98388218262812
53.48688007386105 22.14343079138551
54.38904340961449 22.64077418918786
45.00019553692024 48.57711039550183
43.91857154045822 48.47721324295429
44.39280154501448 49.45076431419364
42.82048476989613 48.37640798246434
48.78712206513536 47.89625735700402
43.33778690795507 49.35338535099334
44.55829967401447 47.61138809060723
46.53399137563454 49.64384123662314
45.45967220818472 49.55027565374246
29.73506995010564 16.67596280972983
29.44039599039386 15.63893723463319
30.48833219144744 15.88999967395658
29.17188387062907 14.58232947737846
28.32127939352446 14.12170507284069
28.44225967866582 15.23859067578816
27.65525934117067 15.7517756590136
29.14121042818093 13.31450712801196
30.17616375708884 14.92034683570511
28.70274233218871 16.3435289938453
38.07148493994783 28.19900993604375
38.96018462159849 25.00299497554851
37.96106133701299 25.24960594652437
39.38749132241057 26.8801537401361
36.34897550967965 27.52071702931382
36.95471764781309 25.47937962044661
35.61435085838446 26.69023692401661
37.66951266193912 26.3036619752538
37.24980846724577 24.43031874981817
37.05454096793684 28.38215249534026
39.08212669207646 27.95359649257799
37.37135295484653 27.34894026163965
36.65381201110637 26.51061968927784
38.67446547716462 26.06854999417051
38.38026148134133 27.13294839098278
39.67666547656485 25.81062984214884
92.92213688363407 68.77597007870443
93.61926563935469 69.59249768198829
93.4168723005935 70.71744013539929
92.62080775153285 69.82700739833741
93.85485957147773 71.81371853104697
91.0489666342275 66.45158954637108
94.75308179581982 66.45883637714255
94.36908259384599 70.27355418672872
17.59214739758233 26.31294447509067
15.46917750692426 29.75291427379816
18.18890025967527 29.20999698469588
18.09001541140338 28.12182634369291
18.57462253822692 26.0087883444624
18.20429930543064 27.08368592949813
19.93296400675789 27.360221909617
19.070862754535 28.74237535263263
18.26294398586126 30.29688244765704
98.72387318558584 84.2933047106735
99.72271190383418 87.74822936926479
98.46939577560491 85.20265270349408
98.91765006035222 82.53412062241371
0.8139273751569172 83.79668636289993
98.1596108633893 83.37063594586655
97.6439880799137 84.28162602743672
99.25381546432074 85.99230713783867
0.582264895783359 84.8159287756949
99.84606657213642 84.07802232238456
99.14264399546487 83.43577678914775
0.7754390144430687 87.53569964897316
60.61106796742493 69.08776555951223
60.24357349175711 65.73278830082717
59.57868220359356 67.51078804502407
58.71637513467995 68.22506268628462
62.07461334153601 64.97632104351129
58.98613656733959 70.40522248628132
59.63766274164306 68.65573973580884
59.43786973682867 66.48262738142553
58.57392652378184 67.17854691895036
57.87590692552918 68.91801035650683
57.72419017310886 67.86392711174025
58.83091536311274 69.32312165196362
57.55120295853099 66.82825327306776
24.88905865104804 15.3851171131883
23.8882810089739 15.00772824819716
22.34050564790445 17.40205399805726
21.09151572120964 15.11600433682965
24.04046356563374 16.0245677996338
23.35725768576636 19.42084943262086
22.04154179762781 15.43862890900562
24.37329649425817 17.99619743111509
23.31026125803642 17.63889517747794
23.16139308392274 16.66803799933466
0.3066913209748438 52.00289097164923
96.26143368045362 50.94476978627108
94.78227319753462 49.1482191924587
95.48436633148813 50.02920291608075
98.28184477858369 51.09538414860389
97.28461390828105 51.56116833562278
98.32490135590763 52.08642358473097
94.38565489364788 50.13171377767985
96.47578865876542 49.84257881085914
97.29689708856671 50.54875961997474
99.29271242491946 51.54284105601267
95.79427273229241 48.9721444115481
66.0216416229111 90.42591673041102
63.04672308867087 85.63781568585757
61.96416248650786 87.18622467026445
62.89726696366385 86.75566925059364
63.38650234103164 89.67845212926522
65.36626776256691 87.68936102948999
62.10989057111668 86.06330666253474
61.03118746321298 87.62094454580424
64.59781098267452 87.00466582921746
64.95187398311165 84.75912150766143
63.67690981615673 87.44933921704977
63.99122490659657 85.19844190368617
63.83073967556567 86.31794926871814
65.51278646083269 86.54683354592576
26.44995627381413 91.50447120623078
29.40100131900173 92.05547090736272
28.60262211427028 90.01480657102499
28.13642401683854 89.0259613264208
29.67296077331639 90.14936344908888
27.98441623287825 90.86832230882642
27.52996212124286 89.85538854185931
26.60162056060728 87.94863347583622
26.95778829942659 90.67354016698927
27.03107853325178 88.91561173736888
28.7685653136947 88.17883883248062
77.49841999952683 82.67021589035737
71.85244010654749 83.89277898766356
73.24635212134683 84.970805562804
73.50374961961177 83.05083323678514
74.8244295631461 81.36127717687171
75.67373427777903 80.62041815079208
73.63020738495302 85.97679184668468
75.85778335884986 81.66443096756842
76.98483626620359 81.79868407653615
76.54214935839288 80.94589826576554
74.90750317160801 84.22146821258217
76.36154159343994 85.35902422641342
74.14168998107628 82.1536467675579
75.18798609485528 82.40103156212101
74.73892196879055 80.33790887322031
76.56690583380376 83.52988904671591
5.223354307840627 16.69934246583219
7.179437354814387 20.86908298975963
5.597232349070466 19.47925841083397
6.1976973152562 21.24909978356349
5.235321402871168 21.62400144063874
5.989716434940279 22.35212668821653
79.11167100114811 65.64283264578377
80.53265667546144 67.75463287503266
81.69701400462019 66.57848144765686
81.96771258098525 65.545963258908
82.6514050803939 66.3621135618903
78.99201263625152 66.60258524545935
82.14719875286892 68.36323489126978
83.52632755564071 66.12622085893496
81.73962133152915 69.33298940130318
81.11546609180625 68.53963143110431
79.01574118593452 68.33944126001225
80.69117616272511 66.85213353050854
79.61404060154848 67.40874921351352
29.61656844120624 84.3292608044995
30.36687785894238 87.29256834166705
29.81500152638785 83.31551258037751
30.2858533855666 85.23755981704274
30.70776700687347 84.20023533085262
29.22916280944194 85.32398360550677
30.86112364322626 81.91680642263711
29.86346460095349 86.25567157151121
29.81697563036905 88.23743223190685
31.71234294293071 82.47676014931174
44.92121881356136 43.75890601822763
45.77760565449216 45.84441317008262
47.27800101549688 46.89579252820918
48.33794600793914 46.95768130881228
44.14367130586444 46.63383960501755
45.09036187049932 42.70326454578166
46.70824063677561 42.23395239447151
45.69673820619189 41.78495419473132
43.49310481526464 47.51035732124375
45.18258896629234 46.72740031298485
46.67317116137401 41.20984381303197
44.16506952169593 42.87735898113858
43.11085251857959 46.51874374646901
47.72890534821968 47.85901965715221
50.3821035908562 42.12738576866263
45.62309188110098 47.69627876280488
48.54912014791138 45.23625049843233
46.24104569201959 46.80020674119693
46.3733568624485 45.01215065051596
43.61820679401887 28.57508132373118
43.35904427793274 30.7363410094544
41.55083039367115 35.09701750719662
44.35698160958139 30.280838628603
42.47690644409175 29.94113081325949
42.69338177990713 32.57538187688694
41.84043035925607 31.93696554617337
40.12552994531561 31.5854266588365
42.7839078961342 31.55173990632026
41.3737472299355 30.17013155165445
43.470903741809 29.65232898584087
43.61224250576206 31.98101936747583
44.44865169713018 29.2275591966408
15.53254228129843 40.37062052889838
16.62402451755697 40.68849668971433
15.02197947779269 44.17683209924233
15.90766322380267 41.44090598570119
17.46343329030837 40.0175665543924
17.70550772766837 41.0023248404386
15.61884819101257 43.3644435066972
16.93689868027904 41.70162260366251
15.24956209347641 42.33126352291346
11.3006380485279 4.778830886940646
13.47992616132618 4.787432617678847
12.39137154618342 4.783431600735099
10.74316029818414 5.670799979092831
13.944040366464 7.48294016019396
11.82790452185344 5.67371973989042
13.42770018827835 6.578972900382585
12.96586774168548 3.897442090745436
12.35159920569052 6.5737942593155
12.91089831707285 5.678737434963032
13.9916080249763 5.683019875983579
43.92840942936176 12.64571220118576
43.801538690947 10.47819649031211
44.08301519165189 15.84681612609605
43.11123784982519 14.27692878792521
43.86032223456709 11.56015677578973
45.02721313140738 15.38966352734587
44.07065024237439 14.80263952147906
45.88675393566771 14.84480280594482
45.82630215134253 13.7171336075739
44.95772433780088 14.28254355460803
42.97285271983225 12.11584601551028
44.00441613983186 13.72981129892387
46.71108856422995 13.11312451131994
52.31862056655824 87.95756166644705
52.94320404953621 86.19870934830445
54.12575822030003 87.5323029837508
54.93499706180975 86.79621779583483
56.55385907599682 85.32417600360651
58.46109103142398 84.91154731238248
53.13193765177085 87.22935509031311
53.94154310174861 86.49398725753539
57.38418402634598 84.61365557611393
53.3165953200831 88.26358073255726
52.13290960425451 86.93255357253742
62.75334439290296 51.07656721955322
66.20955757388597 46.68033837050847
66.14017991746084 45.59509286122528
66.38218134275817 48.82381482572735
66.28961412281271 47.75946977643909
65.33074882519429 47.24163668092083
1.614077221987203 33.44197852027326
99.25577313465681 34.55966839874011
0.6805596403490565 33.10175691319025
99.9605098513792 33.83321827388003
98.77788897329823 28.67306241694265
2.920162460366893 30.7922575452595
1.410902579093472 32.34925883421099
99.77851231406055 28.94009988603702
17.57198128280946 96.71582448500492
18.06674568045806 95.7740385749766
16.11889904627611 93.16458432539078
16.49636861757206 96.7718022397831
18.65017706778826 98.4944861782182
15.96636856989712 97.69733170162215
13.76197420866217 95.8981438902419
16.39718067012583 94.97633111851364
17.44926335262312 94.89538602226222
14.2407147435943 93.07163229985287
20.80580567354499 63.80777608009345
21.83577190262818 63.70044983765555
22.39567028420511 59.77788604549087
20.42166706137301 64.78125939480947
22.60645457198381 61.66786306778967
22.47220032803549 64.60797780455442
22.84960572356255 63.57676039954175
23.22832550045456 62.54656739768684
23.01038338418751 60.64205225198572
21.98602577458501 60.79700360573327
21.19170842393163 62.81614200729017
20.55103251696731 61.94838624996527
21.46176685350902 64.69760187629154
22.21569867276453 62.68872585453638
20.73263596802363 66.58764658658967
56.98393815786548 12.13094941336201
55.94891950169148 12.4359772097965
57.57714130261336 9.940915597440878
57.66670394700918 12.91175329640197
56.62781346830257 13.1736019463896
56.60199208212249 10.28305565440821
58.01338841184057 11.87566789261687
58.34681473239718 13.64582315081313
60.56550254371709 15.40030041724139
56.28546624029574 11.38150501376794
57.94703191925247 14.74931717316803
57.30741838531315 13.99476531913703
55.94206942648341 15.02259795604386
57.29488133678883 11.06526190861597
37.305877084276 1.471088644449957
39.5291682752693 98.33281808609567
40.51482758144581 98.13923167355479
39.70839487314433 2.982520157306871
38.54599717933199 98.5545288609986
37.975884330414 2.386558469997222
36.64418036347545 0.5354632278244996
39.84629202740266 0.249865194497223
39.19928896304273 99.39612122896273
30.24581058176788 4.705635195600742
29.37090026475263 6.638844492034598
31.02618521981524 7.493254751098228
30.86732554881372 5.632100263853604
29.98290750241569 7.546500126794873
31.11607281744149 9.381715079259848
30.56563499308359 8.461810575366906
6.870150775017078 77.40132507628618
9.593570447970379 78.36527075620889
12.15564584633873 79.77195331494931
10.45378065469983 78.96239130078665
10.12018152840063 79.91878753378955
11.15543810477652 79.73285763676812
10.65778146921687 77.98562448958506
30.23436030207011 13.09740979621009
31.95211766394807 5.62497555516306
31.48767513411977 6.54225013733436
29.08571229078935 11.39071254883245
31.17343760741058 11.26322193812299
28.60734176726811 12.33154253380514
30.09005086935537 9.44073179967658
31.72889964639899 12.20461304585093
31.6565191919986 10.31164808048855
48.33042967907944 38.95339793579299
52.07397679930195 39.869086394124
52.13593724308299 40.94697457028108
48.25062180091282 37.87806259240269
49.21057492531641 38.37925532796645
50.09714168300761 37.81143735374091
50.24018631929383 39.95658728516857
50.16819408693384 38.88151188354286
47.36605277333734 38.47062117049477
72.68971983633517 95.1737643069374
72.76929596893396 93.32198729894615
74.3438245191721 94.10702193720847
73.86398726153335 93.24394028335438
75.8413031337797 91.06206807413349
74.92313731979235 93.07669020212745
71.69931408589714 93.30873113130308
73.80462640005264 88.89936275217008
99.11421636637843 0.5151131744995604
0.9119717856537184 0.7095129071582614
96.39484594202574 0.04978195434252012
99.18251981972999 99.37465810736606
95.0533946240231 1.736209837302238
98.36603859688356 99.99289525029423
97.85966782673351 1.852579711985769
1.035230864372496 98.60945025224484
96.03196901209589 1.914347869695971
66.31962682709371 34.82782391241264
66.83205531763507 31.01089561789545
62.93570618947196 38.55705267968862
69.56830561528511 36.71938880544339
65.62259177928917 38.07813442564302
63.75693567326039 32.87426950923474
64.70433113998634 33.31413030156165
68.79795212486513 34.11692854532813
68.30932255819948 35.00004478340132
66.4287616025053 36.57762544728782
65.69057968242871 33.75874540037217
66.40250820080867 32.89241999831707
67.82166034942141 35.90606851120004
65.6752109566291 35.82711698093352
68.47860093719373 36.79607154586678
65.53480887484463 36.96364108689718
66.80546213393625 35.74778004676195
64.64533149411865 35.39281829124226
68.14502298382732 32.20564031220379
67.42646486176446 33.03209317525855
63.72576138452261 33.83912175619817
65.13241881765477 31.56051477189314
65.4327530595838 32.62806335383294
64.47792451946958 29.56891258058039
64.05482884712114 31.3614665764889
63.10883008779776 31.05538566445747
66.53904557440168 29.98601443708344
67.22637599667102 26.45620256781392
68.46538809800757 33.16409885631965
65.50916494487386 29.78017742844303
63.42037395851054 29.40221537407383
64.4267911973692 32.26172272474481
75.42735005026675 44.90682063994002
73.95378102935237 43.32942495843702
74.90088708146209 49.44734391077669
77.40117614963502 48.20910553402162
75.24896200958861 48.54392448808067
73.74700486886528 47.08681008591455
75.12096475639432 45.88596988583866
75.72997943602343 43.92886282951816
72.61575382438657 44.50499083476451
78.17281792617335 49.0163552541845
72.15394912490477 42.7551581821318
38.56098161024929 19.22693195616666
41.28505519054427 19.47070913526213
39.62820330379558 18.92230093905273
39.05284824276878 21.00357671773513
38.54209708871204 17.36535184767875
39.32713528401737 19.96157712503623
40.50649201671938 22.61664748380273
40.05379909978883 20.73630234823445
40.7737986485885 21.55799927411895
38.79348241137755 22.06424569034605
38.06092451751474 21.25903220041309
38.83154322672038 18.29258836135158
40.33369123331423 19.64694753676976
63.18231120311775 16.1703565176775
61.21914031760465 19.38977935249232
61.93297039262642 22.30455566146188
61.9687245475073 21.12912389029272
62.82229967642199 21.64394984611503
60.37679182169089 18.76296888877549
63.94434169056368 18.99990905380191
62.14531876418718 18.89451042310494
50.70082806887812 18.39518418467975
48.75849229328833 16.21627111976401
50.691905400066 17.25084282547433
49.78169112029316 16.69238653692087
49.84141863283178 17.81012397510694
50.63638685612882 16.13546391916431
75.55824001725829 22.70829276522954
75.03693124350494 18.24171703508094
77.05588362732679 17.81679117468131
73.68611574890019 19.37040915447362
72.61187506209177 19.52457100695924
74.76268410940229 19.22590911585225
73.25102759075529 17.63962105907534
71.51385778448859 19.7278824321826
75.10675721024425 20.98236630572351
73.01242742610718 21.26782293902096
76.79395411027468 18.84983749904609
74.29513992641067 17.436187879867
74.11005349640705 21.11163387083081
73.99956870472383 18.41979857308317
75.78666825721562 19.07367724127228
75.31545687667266 17.2357450294785
72.92824975158608 18.59243928588864
75.62075620021481 21.72469361498677
73.36995266283922 20.32266076712641
72.30478448244115 20.44307086042917
76.54651411035208 19.89602477040405
27.04064494299358 0.4141726420301949
27.43727106066349 99.3613679545886
28.67405807607416 1.135354246202198
27.62953809564189 1.272828557365842
29.73018882734531 1.018141635381607
25.39992546433029 99.65279842605857
28.06625816902032 0.2528542974677542
25.88007367750004 98.77820029536011
17.76000478567942 80.30480895784341
16.09246361350702 77.41909708509198
18.88223048817624 79.77626075718744
20.74669915879282 80.78635689237782
19.81885502512923 80.27082259935855
18.84120223010138 80.70820424194272
17.06139848767181 81.13821262681031
16.57323006969487 78.44327065410154
17.09903529691567 79.30112497249125
88.72183840044902 65.14009174912215
85.55303324065817 64.60693448593342
89.09526672784656 66.15404088374706
88.3215831153996 64.1391456613139
89.52581355306941 67.21401305591176
88.05447060927665 65.95995017129826
89.78042540787501 65.3171136583797
90.08822082647194 66.3238516075628
85.08613006823441 63.60845649528193
87.01509583719604 65.8014425874627
87.41152547037179 66.80690888900585
78.82881250105072 91.13258905792884
76.28521330921964 90.15081582754624
77.58252893561789 87.77481610475986
78.22176934514222 89.45123955427941
79.3923627600896 85.84779925160551
81.08142756117267 83.79275832697614
79.33624409091671 87.82454605476373
75.75141493684212 89.14407851260567
24.27257863960616 72.04652269071401
24.71669082768156 70.05030184361618
24.49573756438336 71.05084576543274
22.89212628685399 69.3688782617694
25.73012733354853 69.91024423843474
23.93601985572973 69.18890137464923
23.15475557159749 68.3636150505334
24.21213511455406 68.19446916895538
22.43220909871561 71.39155276320301
23.69221349270147 70.18078467210513
25.51173518602485 70.93026696955447
25.26947549367297 71.95458636734823
26.26824534514957 71.80852147063521
23.47371449916861 71.16298258630657
22.65800335263121 70.38721676442466
29.79650943971127 5.674757857697338
29.89091883074856 2.892707897915282
28.2345612708901 2.138228750695769
29.15595502108496 4.808406720148686
28.86762547729749 3.009178171490966
29.61363148250317 3.856545848961688
30.76168892687206 3.730936296692355
56.98039737433591 44.46734249170389
57.63428073273857 40.73430068729969
56.18014187665522 46.05888717249775
57.70717040321602 41.80589491631308
55.86843238367876 41.84110204857054
57.78361969383906 42.87328150167389
55.9416769169373 42.90533356685001
56.75203773588622 41.28364654762434
56.01684548701014 43.96458774601196
56.90102665224986 43.41260431527322
56.8251461174446 42.35085702081607
29.25588334706409 37.37316101049975
29.1931636574377 35.48496704004413
28.53975851611606 32.77018953053512
28.27357383577993 37.43572053883138
30.75098131550916 36.21226360245382
28.67388553637891 34.736335941805
47.31202033025139 94.99626389560559
49.88392509006533 93.85916371025078
46.93359854838113 94.04054336828125
48.51344403869987 96.87761213865268
47.69948326715761 93.26503794805433
63.91396535034657 79.89519199901656
62.93567299385815 79.5572453903217
62.93636768939543 80.56425114610312
61.77394255277639 82.1516208567251
64.97453352122315 79.63456063226427
62.0506355974433 79.9425685247157
64.59891036410411 80.69404585579123
62.74287476720116 81.67263426350435
63.69987519922377 81.15302608081832
61.95506839141995 81.03891493098396
62.53100035638357 82.80190377033271
61.30886525966945 79.28710348885302
63.48387346209626 82.334856778437
14.49509374961456 40.54599115494182
13.72433810793846 41.19259178214475
13.48059184021594 40.24130296523256
14.19421269613965 42.11694285918053
14.90382820284372 41.36521345921646
14.49124853422029 39.65635656951363
13.51848714480427 39.21806766646502
11.65832324849555 40.28845476200073
12.57888592795409 39.8015467679364
69.92747874509718 95.87147627540473
75.39063291263736 93.92119450262288
71.01900691283419 96.00232277121486
71.44067725969524 96.99329638646114
73.74892117506633 96.91541260001445
73.27096362112533 94.20198309537349
72.19808126713656 94.24055539780794
69.35719766053938 95.0461839079755
71.61795132271148 95.14329095913753
73.14971249444727 96.11989934615508
72.50900743890003 97.13221092221254
70.51752083581559 95.05394507822471
73.74612725387952 95.0880795553492
85.06851079367807 8.180217802676847
84.78076461105802 4.159623873394906
84.98463895076667 7.110016614233621
83.80754649143924 5.646714800290385
83.16609266859285 7.178994356078699
86.0874750050983 8.486855452863534
84.78081378267204 6.126374239798494
83.96493816500468 6.664520006440664
85.9343137552146 7.488130130763605
32.12158469637403 89.48563284808807
30.75139582879396 90.26652845914984
32.98169070744014 89.03664195726313
32.01293621151647 91.64726429913887
31.22749833719241 89.34641496272032
32.91713631845715 90.09968197824666
31.9145313153825 88.40475196566749
33.79560574820838 91.64836641335864
32.90971369393246 88.11238407336026
30.23494411406838 89.24368105114503
33.91348537356965 88.41534580455527
34.73755297020465 87.69031204912611
43.14314616689161 42.97317282760336
42.42389046648913 42.23078838861792
42.85484828628967 41.29767044392359
44.37946825358839 40.01666560585164
41.18676962187443 43.6407096309155
42.09979952636242 43.26839652973248
42.14261726657082 46.41501394996776
56.54882058692318 38.0545399817734
56.36446126064028 34.79452874238999
57.49924456037658 38.58358282898028
58.38819040731104 38.03786908628251
58.4490042024073 39.11212290154096
57.56519971879536 39.65958249348395
57.43466189107748 37.50954148494094
58.19165503093767 34.90886485124756
58.51519213409685 40.18887268062237
59.23948253258459 36.4125905971252
74.24989358283712 95.91685234936843
75.89989317731678 94.75716494665507
74.31120543562197 97.91855262145324
75.36093676588483 95.83459697419605
74.76913709082022 96.75692981138117
74.84812472025573 94.96270752933559
73.29338159763302 97.75478779848602
75.92322950441371 96.72298919224168
72.09630405211864 96.12043777756227
78.3077293012545 65.11520302747164
77.34862388872165 65.44891745337246
76.38278847713342 67.3011920721074
26.77065349699081 47.77895489409428
24.95124433365807 48.97804180447012
23.92426169979349 48.69863774972557
25.85009424776556 48.38469340877039
24.80716135592802 47.99773462674548
25.67690393776651 50.76341237918042
24.12554285138072 49.68861126724219
27.70129596234162 48.592098430188
28.56853011518767 49.19268592135016
27.5831619051656 49.61413624446463
95.7999269158347 0.9096912597046102
98.72489340217723 98.38264010286584
97.37620566256331 0.08486070235690688
96.00015816260596 99.02946561356798
43.88358284274202 93.1852503769085
49.03277588408268 90.82732030115676
47.43615820230934 92.25526797576394
49.52638947970556 92.84436833172546
48.78626838830193 93.53386095840935
46.96998967481662 90.24906384016649
49.47976265505578 88.09949213593126
50.48960104461872 88.38198360073211
46.67156530682583 92.98332636427492
56.09730430932243 88.15338619873963
57.55727427825871 85.62589394309052
57.07577604710094 88.47963733223627
58.58470191626976 87.04201808688052
59.41842110892349 85.27722612198642
60.33761438123465 85.83563098335584
58.04597792554537 88.82337858010028
57.91593381085661 87.79202219609263
56.72024463446898 86.36461019085391
54.48484171608147 89.62331889245573
55.736194187202 86.05691292502918
36.60833145370289 73.9138194479998
37.30655543579729 73.08557993358053
37.9533340004532 72.15728346370399
39.62354184224057 71.22642826839862
38.32067556135632 73.140583648625
40.01510687081971 72.22611854240552
24.12566035145761 96.57531003084236
24.24259193635681 95.34162826116899
22.64282143043409 94.12897171954512
23.41849922440683 94.69393130113764
22.42855886614473 95.09708589214458
24.20209344568962 94.13834906406609
24.36353816759436 93.08969722434388
25.39805534389318 92.73867071712546
10.79663584442809 39.66916281325567
10.47076492339852 40.49173396831859
9.450444009268395 40.59713910485718
10.67133382482931 38.75306419931666
11.6911360106377 39.22589194094806
10.16524606660462 41.42187527955626
9.73800875426018 39.521594871289
86.93189214604597 80.38032660393046
89.55004118984351 80.26340106763926
87.79017168632343 80.68265331597878
89.41025882311568 83.00857630600935
85.65762581656958 78.82939215121547
88.02058067642996 81.6634646418922
85.35963430235184 79.91706886928915
89.85542776708789 81.29161151072623
17.16990309345073 11.1027899848269
19.13961105105261 7.372816269203411
22.38691142053681 12.68966301186855
21.39753376134901 8.649486739457519
16.5997681413805 8.43017767182268
20.45075671218095 8.449590840320264
16.6217462999707 6.574943935443711
18.13953744253902 7.460769404580193
18.2624545874722 5.629043489953437
17.9636388042673 47.79767400289574
17.57811546484233 50.53020809705844
16.53382124497388 50.16067488213415
18.19223516605931 48.83446022089853
17.36896108201077 49.50338685200453
16.91463128473709 47.45600463741307
17.76452020663661 51.57100827008144
17.14497847489572 48.47964185672434
63.24959427097708 28.36274717583468
62.2423542962537 26.32854016908534
63.73569112695511 24.71341947416734
64.77240667024381 24.93577984181339
63.83179965669149 27.52502224077124
62.82982565002611 27.26568192977997
64.47011749851612 26.73192007330871
63.07584747978822 25.54120616254954
65.44021067059649 24.13872510582008
63.41420821632792 23.68092634788424
64.43592897468682 23.91492031816651
97.0415152441102 66.7282485255313
94.3457526542111 64.64848734954998
95.65708730075882 63.57924170323237
95.37584168834474 64.51570453345597
97.24963602558269 64.75901215342606
96.43215705855002 64.16320282960805
95.28106106201648 67.2929173650201
99.01131762741798 65.92915973636403
95.10958846463582 65.49603722486481
95.9175309001193 66.23140011902964
94.640408325124 63.65238719139619
29.03175828647748 75.31131391101867
31.08017947791919 74.52848854316338
29.68310652084045 79.16128396302595
29.02152717314617 78.30785383226483
30.5959424639799 78.96796830206991
33.107070877117 77.94239948656418
31.50983997725995 79.33341462003563
32.31188877880984 78.63552454093147
31.01887912012864 77.33419498519984
32.5345870858358 79.66916163781869
31.27448852690401 78.28220133536909
28.71758641438543 79.37533849822765
33.35237539665255 78.99605070949615
33.65773672739213 77.11986514114815
30.09544025582081 78.07364357578702
74.62060016927931 79.13094173576214
77.55889244416998 77.87867342894606
78.79762832166959 79.57250749451875
77.33789120073965 76.10765998586749
79.65474631618312 77.55801236121431
79.23158343190029 78.55756328048906
80.58951909686969 75.60190240039751
79.04216752051128 76.7412667282488
27.46154715503665 41.97598531372155
29.3381588577833 42.56090351086953
26.82598125482298 43.79013774862928
25.03599018244185 39.39445955302425
23.82520029699569 42.90744721440265
27.81831818214548 44.08603713822709
25.47023191640189 41.42750958646907
25.80763889253361 38.67576980627918
25.83178164765884 43.50581655594506
26.4776133971511 41.70089901408765
58.92609580470423 51.71711599150434
58.8382905609912 50.70878793823056
62.68710656122379 50.01123003711805
59.88922956476537 47.19134522177073
57.88361186590398 50.20619989261337
60.8341026986209 48.90382569269019
58.05799092895946 48.17272233675489
59.90420530563178 49.29856277579078
61.74711703342715 49.48137262926399
57.99760477809209 49.20216081344381
14.5322707836232 45.90061176634671
15.33936414132475 45.16591030873906
16.67926563891072 46.43176096048082
15.61659580990978 46.14854086357388
27.02209120282514 21.48903173462512
29.57758093042198 20.42698846515026
27.59715981870955 20.47371400685879
27.97244878075122 19.43965360501987
27.24173036949806 18.56010054412715
26.96721256950891 19.62722057154948
29.04509967872735 19.45709202452725
28.97094913713024 17.46300724264962
25.88662962313315 21.35426427920971
27.95513072906004 17.77066054230558
28.4842976085532 18.54636917638841
26.18720788986279 19.03830074425699
28.56698149100824 20.40627222795604
30.08205091121319 19.47195658718763
29.53181331530361 18.47646284338166
79.51417210228061 29.04117016608949
78.56820836354649 28.82077214095166
76.43465917369541 24.13960333651256
77.33179681482578 23.73754079880242
77.66258414507416 26.42790020262895
76.82150912697485 25.75555506649058
76.54287066050549 27.99488105630333
77.89370586124069 25.44114585787736
78.09478465128672 24.41598615276938
76.65637043117276 26.83056710648418
77.09392326223985 24.81038826134344
77.38376941047763 22.68518705765599
75.92853622727451 24.97415558800119
89.85855445856252 31.33683634315176
90.58535622108822 30.44807089624405
93.58998789594513 26.40121119705082
89.44707888588866 33.15699583460766
92.05793501703997 27.81291813095904
89.12559464146386 32.1677541627413
91.83349020412967 26.73929050390214
90.84864271648553 26.36557874229431
93.36325982985888 25.40155232527079
94.08710215527586 24.6300143792349
89.37081495792334 30.48286289951018
95.63065849264073 71.44730427184085
0.4760956722291954 69.24738450283721
96.45190550368117 70.84906191509185
97.40173134359827 70.33225635722597
94.88040006615776 72.20089725464568
96.49794188902716 69.82982025883449
95.69707074591582 69.20631572297744
95.45501149595488 70.31125014108288
94.70264169909034 69.36098403317943
95.96091939176391 68.17399906676796
99.50356914656381 69.70544425444612
45.80655147712427 55.28371325768412
45.42668923820986 54.26748541471775
44.26167659734402 56.04845688985134
46.60341254396312 52.50001858766637
46.08890573781885 53.38156597128119
46.44826081357044 54.34402336338123
45.34048133954791 56.17932809697081
90.00545792487449 58.14161959231743
90.32223079195592 59.02175594975414
88.87018940192861 57.85030634314354
90.71306463976008 57.23889979297556
89.70516197486299 57.28977180059216
90.65329761064186 59.95856547297025
89.92870601989041 60.74016034139769
90.9978009845365 60.93487060648653
91.39466894894248 59.11065288694319
92.12754377018996 58.23150603418705
89.55067889821375 59.7524628774765
91.08611066822264 58.15044881726809
87.38385497526788 59.39534468689329
21.81765328480971 0.3935148973851461
15.24299311282401 2.128502554060881
15.74159307493687 3.003314625323814
20.75482611421768 0.3543585979474902
14.6468536871693 3.01278110236629
15.14865395491431 3.893692306924185
18.02740407976891 1.216894412017741
15.64509744164937 4.780606043129207
17.43437275282403 2.104801251009953
19.11666307763245 1.225847856513147
14.5649146087845 4.787539322765439
16.8338278802298 2.991127238113993
75.91637812925852 12.40734737056281
77.29806821850065 14.03966897871161
78.98051877574254 13.01854503805135
77.67832774328004 7.914016613733362
79.33198842154337 12.12343369586176
78.07530750790301 8.826549556564229
79.62405228849921 13.78469657873542
78.61447818181328 11.44936238456204
77.02044096738967 8.778648966664704
75.49185950326819 7.786824762048305
77.513557197598 11.49736065419835
78.42547278150882 13.85097277718754
77.92942691809323 10.6046267645252
96.6288999135017 55.38788022860533
97.43440555669811 53.66863125481429
94.97046547885492 55.67503236049049
94.7874309607934 56.73908078772975
92.9297536398434 57.55294004888218
94.59933357828648 54.67120505264351
95.67589969652774 54.94553927792627
96.75116645906685 56.47231460125791
92.66408261103233 56.68103462514757
92.38225362906753 54.99612374535155
93.7062040802136 56.68119609383878
95.80574993920429 56.09720678134691
96.15665180266036 93.13097300654755
98.2307233710868 92.73825712432479
97.86413989416239 93.68963565917431
97.20153810434424 92.83976100243888
99.1755341716753 92.46257496139775
62.99406200298431 4.1643650862346
66.24887551186839 1.766716753794703
64.66505037411341 0.4602567782947318
65.44116941953421 1.11046395125852
61.41606891062491 2.882875308599141
64.46077049842471 1.566803335424386
63.46316377879413 2.024242772615301
65.41022597474276 6.047537951483276
61.15396942543639 3.946872181110984
62.19593143795156 3.534600773103796
60.14731825586579 4.384747933612267
60.92988591269976 5.027278160041106
59.70742444024263 6.481362488950703
57.91674460667502 6.48504484606045
61.26279349063936 7.784701941086873
60.68601246161278 6.081700445638783
58.76033006346364 6.888705228604505
59.85977318586049 5.387400550160454
9.178687634843449 71.21579429849315
11.06618419827196 71.10330550417743
10.15076576373782 71.7025047839295
8.115532325629239 67.24442833819795
9.985253235065583 69.63890799499342
11.13856522735273 72.1219142713723
10.00288604078685 67.58959416859064
7.339630721672601 71.1510974413922
7.292978657983506 68.01560899192063
10.99368179804146 70.10065562975782
6.228323326855209 67.91105705349023
8.347950990285751 72.80678592720659
9.851935600564376 68.62620226784301
8.217985348392178 68.41130931993388
12.04493475759199 71.47067628866861
9.12071995943912 70.17188311089052
11.97202190144013 70.43280015672872
6.023730508880453 45.2069544964314
4.156972307709719 44.77392927476332
7.332895274629498 43.92811606171907
2.680181393421992 45.9702688788345
4.923683122561751 45.49881379360248
8.843255612891342 42.75310632618988
5.498977942582895 43.47552130547093
3.532621027135139 46.78555092388341
8.112611924365591 44.71814779368616
7.07340604751124 44.95364446386012
9.17069988169051 41.67307212879049
6.543875746318499 43.10218974641269
7.788215444945685 43.04729916503057
9.185622340229816 44.49060625251523
10.27646661329687 44.27397045611741
8.191901119815624 42.00645716945649
4.46116050504148 43.86097548201532
83.9234125880197 28.274863821637
82.15592979268807 28.82974990066023
86.91764678923855 29.00980039297168
83.3094198470617 27.37872021905843
85.49945621093633 27.7261262202858
83.88091614133141 31.14131471712482
85.23283699598998 29.52526187646423
82.59805887107949 25.72523176465238
84.38875960580295 27.32095698223647
83.16601625571451 31.91488406453658
85.58285198558035 30.5633808063805
83.23671528687758 29.16604109239975
84.23981529417905 29.3093466678903
84.87040888798938 28.45715521002626
81.84736982661691 30.69467580784042
84.57201600156777 30.33825465181183
95.93585481457779 45.95264209579918
95.36389698777711 45.08247195907308
94.91625800386598 46.16662448379498
96.35311398642418 44.86852177028741
94.5077184929974 47.23941655262506
95.1398758849685 48.10010100491339
95.51977990968116 47.02610547241434
73.06104434968709 38.00557112761454
70.64043752657109 33.76865535417063
69.89400224852238 38.48203706925369
74.09867156902726 37.82361342524136
72.39184140760568 37.24576453201146
72.04405091608049 35.46052585511457
70.64701170952694 36.61805363364167
73.46043981591893 36.99082055467426
71.71408126743218 36.45483631266613
73.65370270457302 34.73900343024881
38.44664726683133 13.0608853438488
37.58488532425707 14.79766613077859
36.53126433017332 15.2783289814071
34.83427948364094 14.26560772041855
34.74131482941785 12.29921363870545
35.72343308138651 8.391406414715133
36.7995636213076 14.16401044187877
36.27483736212942 13.24289744104663
38.61231990956567 14.17325343126797
35.20866919937014 11.31416879042706
37.75746939892196 13.83391618359411
36.72255043093401 10.35301366076141
94.10001825938325 79.64630906654058
86.34977931577666 79.59740529835562
88.88291597285769 78.13119273282794
92.35157316457455 80.11724662254568
91.75873613781485 78.04265392917516
91.18737747649556 75.9898098078605
94.53504817625355 77.86811612310434
89.29315960073806 79.23520702942682
88.09362207372165 77.35133005324596
94.24775074085984 76.83980808310878
92.78007225103157 78.33051846621977
92.05266117684576 79.07930303806542
93.96026712438542 75.80408605906221
91.40450940369409 76.99965233793172
93.22431537824667 76.55694624947944
88.49699508016172 79.98261017657784
94.82864841894785 78.89479084884303
69.33047818080114 79.2319387419584
72.44626867081305 75.47753391904294
72.4588593722553 77.30803709673957
70.39904703487015 79.2118238097011
69.82929180056023 78.30805619730553
71.92077546046903 76.40762098755989
68.25206929127584 79.27306547315609
71.93994669922523 78.26139140323453
70.89197548806656 78.28317986203889
68.75517316077182 78.34634200956737
69.26763981181824 77.41479768690758
68.71466422702991 76.5255606844178
70.33847670758458 77.37711354046576
71.45455794418862 79.20361930681136
70.85566483663202 76.44239664989155
73.5253552354 77.27590206323445
72.96738547373391 78.21554753192646
96.61999716666804 98.14110974647552
98.95258660463681 96.5375479796227
99.99228590331604 96.69323633366515
97.25564846807985 97.26286660749911
98.04654207219225 99.13775577659317
97.01389179667382 99.11921741011945
97.65066906332926 98.22077571090996
99.33522929693032 97.50011637761736
1.33282022280764 95.04717990535347
0.224770810992808 99.18869251714958
97.72764420529802 39.13771838263653
98.94482284993526 35.49323589765704
96.53200518518891 37.79092272724189
98.12161527375081 36.24217971699588
98.32401596138502 37.28530605889308
17.16283004553867 60.53810878991686
18.45629683222154 62.22166540902867
19.27491964260421 60.24344641122888
17.57654589106092 59.55766161679728
17.33882312351312 57.75056934529086
16.92697183802936 58.7311199989046
21.14229959399182 58.07662206368261
19.68647314206587 59.24666696685014
69.6152824150733 16.53234830422454
68.82031927686998 15.659458220301
67.62794240709047 18.17323505655907
68.42325266062569 17.68323227767077
65.92859644042061 15.86695667034956
68.61982546028726 16.68172495238177
67.62739190085517 17.06769744079683
66.79422100949685 16.46758388977127
66.73000819634906 17.56051836243583
67.7883636316548 16.02585035249679
68.76864239502106 18.62852449397887
69.48699037240532 14.94268117485045
57.35258732544778 98.59510661945556
57.89558185253691 97.71347987746449
56.800139342208 97.67966196638112
58.9899726841818 99.55919192292282
57.36198708952647 96.8246734580061
58.42533540235683 98.63496431651615
58.89643039079534 1.512326759469161
59.52954570095829 96.74043474795664
57.32962454407752 0.432931307878678
59.98315042960509 97.61666214310551
61.19105431003861 99.17449120611337
79.67375207741505 51.43310108367632
80.02798441306298 52.36425095577284
80.26249363102741 53.41281886218165
78.30507165646247 53.80862924991573
78.16768597015634 52.80165306109038
77.14969738565097 52.50751572740772
78.01196732261307 51.76219534138374
78.95429437971214 52.07533050776143
79.29727125824543 54.12462338642478
79.21184087232643 53.10128241114371
39.51072661982627 47.22963543016873
33.15540725951043 48.84971832316082
40.555184537801 47.78388649012196
34.89062997915858 48.37500037978427
39.52477894663074 46.10545255962213
37.76380596121537 49.50610335459206
34.10446876748301 50.218154739035
36.68081793781072 48.07919518554922
40.57043344784919 48.76993938571029
38.59276491318178 47.90968025543347
36.5794927280402 47.02641838748064
36.78984156193267 49.12783112308217
44.2763385279714 73.27263852032571
46.15798409693741 72.82949007138318
42.99438567593577 71.8131618680528
46.81304689861415 71.31099074177659
43.28573312972706 70.66999719037091
45.89050444636056 71.80479332075717
45.12870742590053 72.66830963099639
45.07591314703966 70.95021610969366
45.35391477689909 73.60075396169631
43.9909590642194 71.3148003691245
43.99112791005504 72.31482078329384
78.48199674421436 69.26705894074267
80.29699732103128 72.02138746095623
77.26758224304747 70.85126376584972
80.00273673878881 68.5206650543317
77.95862252454818 68.3008987549899
79.51151832085985 69.38085161408404
78.81779923855777 73.16894493303184
80.95333340693324 72.85162024596026
80.61084064017115 69.40028618549773
80.76061791302423 71.11566312445679
79.00733172829672 70.2775223634368
81.25267857840996 70.22723922346897
83.04869125679677 17.03888938445458
85.8941074028486 16.96016935240311
86.1004257491937 15.92171597023736
83.78678695528274 18.66970187337695
84.88558313349473 17.33612532455953
84.76864467306282 18.3334821024174
88.59600709064641 17.885691890151
88.84518798077893 16.83639191452068
87.9677870225273 16.35060874347351
85.75663639134851 17.97856132974269
83.8952079800948 17.65673226849693
90.38026755334268 17.14839984908322
2.667891605018809 16.45233227038405
3.11115384120587 17.38874871969278
2.787108652666437 15.44657540996627
2.147360684812861 17.94999798465989
3.596591979929587 20.26929867001444
3.001714583321886 18.50862663125578
1.946255786178369 16.98377456628996
3.818305615963895 19.17338648273724
3.964807443055273 18.08601896008444
3.744669220347096 15.19440858988422
88.08861088778265 68.82213230864471
88.83902910346885 67.93019840514341
89.10831704017356 68.80795378995825
87.79756364503399 67.7933659054534
87.49042669763499 69.79098995215082
88.4606166202055 66.95750799293415
90.5429712593365 67.35013751194391
87.13747799267655 68.6216066594467
90.01284792651732 68.27819379737652
86.73528803891574 67.65618814430495
91.16607579524587 68.16627807529552
19.73613950426065 52.39712100900181
18.41160757239959 49.87050429384217
20.64463142521283 54.21180571396633
18.75492033191025 51.94784113937154
22.63421439844656 53.98687550204205
21.26487546255387 55.22394380482417
19.23443146725371 49.21363045392174
20.59524226764113 52.98064987702045
21.48967009323114 53.43972474336956
22.13566178516847 51.89392962181451
18.60334794279303 50.90604601635822
19.44974491299135 50.26563775481805
68.83769685340607 80.14981946849096
70.48442875893242 81.03900230324628
67.84802632082537 82.01762839231878
68.95543746470227 84.62613566942798
69.40354623661615 82.81362694174526
68.34801753920749 81.07093532412981
68.89048003290124 81.94533809496669
69.41288395254617 81.0373235890941
9.95764786508261 20.8589988801596
9.476099715749388 22.92735882917089
9.188016165762038 20.14944997741602
11.50624330984335 22.33056118658945
8.180384575572566 20.50163935066561
7.716481519715116 22.62830277382981
8.464510529215685 23.34648713829528
11.27445203824465 6.568728117386143
10.19440170990942 6.564613099327117
10.20178618713635 8.376871168439347
12.32313412251042 8.380294963443026
9.654093496592653 5.67549192748724
9.663635589122272 7.457490622396083
9.104102594276187 6.541578303136603
7.37000429799892 11.09215672115783
10.20834443488064 4.780556981312079
8.609099535611648 7.462751167676354
9.686068977755285 9.311664395359852
11.80149746051914 7.473392004920211
8.162191581492822 10.25086548729218
64.68614697746955 59.90587171804672
64.56524479242533 58.9325170387956
63.58497309924331 58.57921601159057
66.39097435580729 58.91858503485282
66.30592515077512 60.90534485696959
64.64937790988611 61.54068517898254
66.2939108542384 57.84890906961004
65.53158825140254 59.48700632614482
65.43622888028062 58.41267632152357
67.24708938905243 58.38854974565565
67.30561363901175 59.51577807728933
68.25720287004066 59.96007914501822
65.33072460349996 60.64020323809102
4.857638850837949 54.49764002626975
7.834793833797952 50.58330267061657
8.118616346957946 55.29579646498458
2.213946054920489 51.81568579236679
6.455850957097311 53.07143416861111
4.56068304275704 53.499070456102
5.643281059849027 53.77413687793786
3.236184873850583 52.17145428730821
6.254024817400621 55.67285169079447
7.034635324735897 55.02389606180843
6.720803224510285 54.05608537729859
7.521957670878269 53.34179119367835
9.920023120787421 51.147378735112
7.040502469343123 51.37230413792634
5.383574739480725 52.80030450825443
8.319385730816419 52.61562692980315
7.270051176172239 52.35626438943315
10.95219036926237 51.40679191832068
12.21823045872141 52.69107714364216
81.16493564883865 35.12439213168554
79.27635098658233 35.48365598380602
78.01698403753022 33.47708616294309
75.428838058683 34.43829778138684
74.48403651874112 36.85950477098809
77.64835838141317 32.38904527849056
77.85783572412211 37.16523112816602
77.4921185607345 34.27990889317847
81.52841302912356 36.08367138092714
76.44616075188144 34.78882829478395
75.64727017706933 35.45354574089853
78.79146091893882 34.45747832564465
78.22884214293603 35.24653996611519
2.542583472124594 56.70743925050952
3.612372352426027 56.77256324018622
2.976134349021599 54.85006779418323
5.299554377218338 57.51966063414673
5.912667492504799 54.75272008402754
5.15073873972874 55.54759667472879
3.446608157530226 53.15227122280911
3.720924919551395 54.10729818674412
7.393545520148467 55.99788886092976
6.663345717124169 56.5638267598373
2.604920945297656 53.8316524672608
1.999223510490329 54.64732411182909
3.211966749329457 55.83102511461297
5.658939971587041 56.51579631439508
4.029334754556223 55.04741421324823
4.21785279904618 55.93896767383428
4.708795805005659 56.70138040267147
39.64634880214382 50.18053396781971
43.76863884184098 50.3331611423786
41.67886033231213 50.19667389849305
40.72553873689252 52.90390770978073
41.40453015489479 52.01018629544508
41.82197808841489 52.96817035192979
40.72581973203979 54.68527779226834
42.71651382801098 50.24598291297171
37.69834875494615 53.15477183626808
42.3089056292118 49.25445682464253
42.4775706968478 52.10874636300658
42.07570513657875 51.15089292480539
11.42725800587716 28.09264019016512
8.310845360157812 24.54872859159308
10.33263456005868 27.78790926413937
8.856539161507163 26.70812825123825
10.22219762467541 32.17353465584761
9.258480602666676 27.66236897436569
10.73325789905895 28.6855357848494
11.05908719355814 27.10827242200531
9.727807667802738 28.61090337666476
19.63481146070418 54.59072629516133
23.01741723347747 55.91632283814515
16.4369337584845 55.16600480902792
21.94919907468079 56.05468052648537
17.54040735102122 54.9582439884901
18.16136859413873 55.79843643697604
18.5249761747303 54.80736093821961
19.80051266039674 53.51959337501572
18.8891427639814 53.92707105351127
18.84061968191728 52.98427124280096
20.27794863372199 55.34879618514928
27.08884322895927 9.735159224723279
26.59397647297228 8.79829309069151
27.92416095811706 7.709828826109363
26.91176363732972 7.853449719605824
27.59929859311982 5.86705534840489
28.07145301449222 9.630633539438174
28.49238655425752 3.965175653504161
28.94964563085282 7.616542379028704
25.58049681438559 3.388404264913407
65.48615723996107 76.74694456993083
63.50706113930543 78.8091031783111
64.470675858601 78.75397882136053
62.2934130558909 78.74223350604706
63.97009057860835 77.76259025730675
64.39153274668951 76.80383440130726
64.98289096699438 77.72044330767123
63.2510058940406 76.84797867671506
65.50969938274673 78.61520557769846
63.02381196239595 77.94294359628705
83.75911622340281 50.61883158350061
81.89609678068878 49.6850430736494
80.8541794413819 50.28214402952658
81.75490388667932 51.71586728549547
82.80970089684556 46.97613409235922
82.82446923384688 50.09567730251008
79.82079638780347 50.53520952545058
81.77855971718093 50.71287423666016
82.76884201462964 51.07482370943525
83.80204917409201 46.42768847626249
85.69958909261696 48.43580772084216
88.83302667890743 98.55995282763806
91.86387903757948 98.41875073535496
89.01746150910928 97.5462504602272
86.96651426029855 99.33315549005151
87.83769320403121 1.003946125589013
85.2194172072228 95.94187056704871
84.21089642964013 99.61675207250462
86.09401163449672 98.68057558728692
85.16066909298631 99.13887653185819
90.70948259094087 1.741890313562338
90.17422914786134 96.20995768422907
89.37337538189993 95.55895429502885
89.77372197113397 99.12702678913573
87.111347583545 97.23745788778544
89.74120465841123 1.197050946223719
89.71453218024627 0.1820200266108337
88.41807118653267 95.94867556199956
87.90015618730011 98.94373013192306
85.8955449756556 95.24604299255751
90.69035236885041 98.44102490266563
74.61324112837308 27.59723328551288
73.78792803821381 22.88023947774601
74.8991610578624 24.40325481516478
73.99137578620415 24.89705334810842
71.80684093047414 22.24165153045007
72.02354898988914 24.10483211255106
75.84258586416054 28.9294775228905
75.871469765491 26.05046049889732
73.00353244661376 24.45323328207951
74.98622467818592 25.42962466981695
29.64958965877049 28.89661795740885
31.60374802033489 28.04749215161231
30.81338698634448 27.25126528743693
31.95203158118775 23.45042761436907
30.37979906507594 26.23945015558858
32.57271065338141 27.56918774953854
29.27788410553865 26.14870114990445
30.03090809538811 27.91766753210988
29.70463124515253 27.03350915875095
32.63065515017965 26.36507088626792
30.94505475002109 25.29899724812287
31.81313989055798 27.03956604129004
30.70941211923332 28.49508091821867
31.41977901830133 26.2171748568377
78.29675166585723 22.3109340261168
72.92646396274803 23.43308634997701
73.68419532719061 21.96052746986737
72.77494331351421 22.36232661772132
75.5958023708581 23.77016245353428
73.91355620148008 23.90279424054131
76.46629080707723 23.12703893531794
90.61508014742367 3.849227111478971
91.51763502101274 2.380680627840714
88.62462205029722 4.625936303268957
89.54561037000221 5.315921740870125
91.59075636507636 3.440385186651531
86.91035269797231 7.767153771106108
88.45188426137918 6.490094371769117
88.5650948491615 5.589028604564466
87.54278910648857 6.047583090880587
90.55292516254389 4.858508058913555
43.12739806020165 51.22076311246157
42.27599688520518 53.92646715952215
44.39184247336181 54.1588058182417
44.18119374924004 51.3073259230321
45.02449509422833 53.27829548499314
44.83076693817878 50.42455786212326
46.27921489679585 51.49034525450755
42.90426340829099 53.07008288387717
44.58249722720971 52.28789983736388
43.34351993299102 54.04493327632881
45.60960324300636 52.38425492509883
43.53637751757873 52.19339936542382
43.96773252728246 53.17216887108074
45.23299544814262 51.39631772713378
55.05967708880725 68.84338496456755
54.55281821712672 71.60203920504289
53.40857743841092 70.21268479476731
57.36852593815603 71.73637693419114
52.42566282882034 69.86441157828557
56.22130874944608 70.27001038651859
53.56288324881535 71.25556090409502
54.70029585098261 72.62548765983155
55.39149086361552 70.93536705684083
55.54966622859084 71.97622622533621
58.17788945812224 71.07587319913837
57.53553684691482 72.80653752959535
54.3979109467334 70.56596093016712
56.70286731592061 73.42801596765747
5.89288725368715 65.31781444108304
7.507302056415259 61.67114335773928
8.576417401766333 66.18154980602836
6.965963854829466 65.34624954417421
5.795511999977357 66.9944969223892
7.100527607773733 62.59753251315906
7.395596499909604 64.39632125375209
8.434858902728642 64.3195499501922
4.863539611718 62.92556486501394
6.368810092244045 64.43703242798043
4.675027662474846 66.87259479020175
5.288749819667781 66.08488534999364
88.39647559676578 32.9750771926726
88.60780204826403 28.452206133809
86.10207183154141 26.19233948206911
86.97058776752083 31.80615730246242
87.27667007330895 30.02779884178725
84.55430457107629 25.08505728095601
85.2569558651936 26.75598434393563
88.30882992910951 30.26339836196186
88.72185570006388 31.23987955141568
88.91600478307254 29.4788117474364
87.92479976053264 29.237781200091
94.13103584582772 6.491871870428916
96.17011729678607 5.880142021689388
95.96869767177249 6.908284422193943
94.36710592301495 10.31981268016209
94.96508938903476 7.189614536473723
95.15835812027706 6.150180306730311
96.59602594291407 8.704170029371264
92.27065357640475 6.163481121557541
95.61181268433081 8.972075339655722
30.32823663797267 65.87166619354015
30.25069456456487 62.93057161659707
29.41068880629698 65.65414153583544
29.07248892323266 64.55668880801471
25.23791387430167 62.21953612634659
28.10040344505716 61.68006393336881
26.52307912621996 63.90713096925345
30.93769087406134 62.10339971087875
28.55039577889478 65.3742453517075
30.99249808646046 65.02148767773507
28.04799442724116 64.53703399141816
69.55695140541349 9.244561526592433
71.65258779784462 8.433246390807948
66.69695285046829 9.449114654093323
71.95224548122948 10.24884617101524
67.52696338858755 10.07933459139007
70.57986918394143 8.810158216471704
70.34734042062271 9.893995156554158
71.29806722243136 9.485098633193038
17.14650550095941 38.01164788168821
17.03180999756784 36.98381342775399
16.28496321686651 38.64222914856889
16.18795326683376 37.58042460668356
17.0700525879579 35.91039273923104
17.28109772216516 39.02566211015252
16.40537237955295 39.68821511471636
15.42078640490339 39.2672033144427
18.31669754141404 39.34076669944872
18.97406411931398 37.6067451414632
18.14603362613868 38.35144629125299
13.40889762927749 25.84039352025561
14.83021691509338 27.09263765967679
12.96505882720732 23.74672492389885
12.09613605383852 27.3403239078113
12.24046887329244 23.10511271710577
13.77219157744504 26.90584139948294
10.71320632506552 26.15795543642908
9.953746110768638 26.87248809324056
9.58957124273924 25.95136482771453
83.30071083387347 95.95399675139051
83.17910405828084 94.95803024532826
80.26784067468323 94.58939591269991
82.11889495136145 93.34664289016837
85.89653630214998 94.15027575400958
83.02698844988787 93.96546718685708
80.10689109658652 93.59340730720979
81.18168243819794 93.97501315989621
82.14477213055852 94.42841787925279
83.95477579668054 93.5829661017938
91.03595886813233 22.56385700615071
90.34966119252034 28.09422542336143
91.61956645818849 25.67196930491594
91.52365114933286 24.56494030493239
93.11260424372026 24.43041842531674
91.382381785432 23.56246845869562
89.60762274447299 28.73721302553382
92.26429506803107 20.83018533378083
89.64361324958287 25.04401872770596
93.10278075588782 22.82524994810633
87.78981913772158 23.04520158388653
4.452947056163016 2.119388664887154
4.935410978891356 4.870777823357152
5.956574476366768 4.42815690387542
4.821031711162779 5.997357022528162
6.481370391339512 5.960166952355299
5.979309100393954 8.546846924089145
7.528832185135451 7.518800395595122
4.57961952951144 1.056425015949319
5.695066787763324 6.676190740642657
6.368900174834179 7.537744506117897
8.037159685198802 6.588143271744157
4.604314120380062 7.03393621602982
5.324722069107204 7.746670491345911
43.69958630063699 45.65474055697668
46.86833308169616 45.89343935690972
45.33671030275331 44.82016257049236
44.31949400234041 44.74328779681264
43.85574426802869 43.83593447305297
46.85813475263191 43.27674533564142
47.79075943685059 43.84507552646181
14.77844823410636 82.73638723250851
11.55062264346142 82.54995534307635
13.12101310553239 83.52517742406175
15.1911346532624 85.55251846298373
12.0213581970182 83.46389634612915
14.19830184998191 83.60307045048161
13.64276781662373 84.46899924481704
15.37247407369441 81.87751196153292
15.25807468404088 83.69461469989199
11.45610701336997 84.31157501005852
13.61903112070806 86.32953888641936
15.85067000252122 82.83196844120079
16.25558135773645 85.59211883343011
13.1112380332648 85.32172181504222
52.60224697327231 22.76592334098433
50.84021746701353 22.91368406956052
53.47686479065997 21.0540978598394
51.64286011665953 21.13929334420479
54.39505459701103 20.47665676616448
49.00269825985075 24.09374911269707
52.6209236970871 23.89384600486491
50.83340789377096 21.79478382251293
51.7321300340009 23.40077961373782
51.71322485924986 22.27773663943432
27.69344946083339 69.53927725643638
31.14904925516828 68.88437412731008
32.82077812751776 68.28135291410922
29.72350449128784 67.64127709765879
30.79641929297743 67.86613365018766
29.08165334681451 68.40346517608008
28.03482374914682 68.4173478519813
29.47231626692827 69.49501271832655
30.47883189589547 69.69054295228061
38.05235672028175 4.999048052897898
40.94979322831467 6.539572649136614
36.44603506545516 3.360526842190503
40.00853594895266 5.991449324706064
40.89649630218921 5.425977754554741
39.89287838568439 3.874727605732991
38.00192039564752 4.055518320604613
41.82312854522691 6.013043063728407
95.23159301408755 18.34840350438827
95.46682137406825 21.1922753846088
94.60209866448074 19.24924124470423
95.02520578731041 20.22245649273305
96.24660583383117 18.43078018883295
96.66382532080027 19.41162316558274
93.97804927984514 20.11377083780049
95.63584810179856 19.33289869936939
94.39739571094265 21.08784616998943
95.93398244819457 22.17646232152858
96.06649212484881 20.31423913761926
71.23349746502792 92.36340243183162
75.39960794630434 91.98553644501078
76.54025412915107 91.90122218393577
73.40411756586552 87.8809964057624
73.33030327529265 92.41968977026303
76.43617824828495 93.77228906348375
71.84267988815689 91.45382869796325
71.11871536273905 94.19779834360835
74.79390607062669 89.04389075695471
74.42622123331711 92.25056727926042
73.86310892089841 91.53753234384419
73.58581439101104 90.65658396221846
24.91141088549129 8.538649773288448
23.26065476943908 5.125073255707538
22.33527869668903 3.201571901906962
21.81146995409968 2.248118557466504
22.85873570898091 6.980848334437986
23.31700871564616 9.102889725687291
23.83701885525377 7.210997812534767
24.33038080869617 5.28595288492376
23.57203291979802 6.133517786715658
23.95275318048017 4.290563594616116
22.83702387115337 4.156939861756217
21.16248517293259 7.626507882564494
24.25653490653621 9.371895279739238
84.1960960252115 32.14492943000273
87.6697288911642 33.77260644540248
84.51388420309941 33.1420515795109
83.37139591989549 35.6345194381886
87.32881454120697 32.79149783430184
81.95916109207549 34.41902448505795
86.61381273241651 33.57293680536719
83.7816411012755 33.90746522359222
53.05522656109901 55.25616762558835
51.50057375009693 57.52577350590116
54.4386015373321 58.75072220501558
51.06890197042742 54.40577618882967
50.94478257840476 53.31964443456899
57.38641739259288 59.91361398085104
56.0006559014118 56.35091645632865
48.84702927065275 58.22250515885223
50.65407331430383 58.1319913328445
51.20925810958009 55.44751526254228
53.81745571468015 61.50432510186446
50.11900987918949 53.99971673018885
52.05367523930146 54.84401573135206
91.30641019309289 97.6056366326052
91.71321903140823 1.220015356775544
87.39285219278993 96.31318831226913
91.18693941398392 95.81430160461164
88.82151833817345 99.57116678653097
91.98250881934847 96.63206578951576
14.99256701744743 9.283976925593633
13.39251696532742 8.38268499952016
15.47212660049596 11.92573569038833
15.51452267729511 10.16123548949323
13.91428528213383 9.284609663043593
14.46446845320163 8.387153140226479
35.63325901170075 88.40402184217768
35.87983898799821 87.3505825251362
35.09379939369867 86.67123245130261
37.52586812738031 87.83528024781995
37.04764910094493 86.94474194087934
38.4260101024221 88.37129147994831
36.19090516600844 86.34678940856325
37.50992112343484 89.83596035979267
36.61005608155789 88.05029004291555
36.54983314852384 89.11675752597763
37.49996849846517 88.8286202866008
61.72751933767628 64.00266679514267
58.93907847475545 64.45527836799891
59.6968808203345 63.73532761315116
60.69919390977209 63.86193160411548
57.91366804745017 64.10581853930572
60.33536515186177 62.83878424150348
58.67787794081924 63.43985735366316
15.7025063271462 14.72074018171874
16.69501365336122 14.35287698455684
17.03246020630472 17.03585145717905
15.07661434731304 16.67936219011834
15.91874000696433 13.67119678031376
17.50668997008026 15.00826044857059
16.48133933518361 15.3872802319445
15.18007060134097 12.90247040294422
14.97281493037847 14.01865665840659
14.32291843143958 16.00383517905114
15.83565259745957 17.3294130886574
14.70321408268456 17.63255653538873
28.68839594819064 73.36353197282047
29.20708341331916 77.27725935234785
28.63261348408564 76.37119949455149
30.32792278729573 72.49180478547885
28.24041844249933 71.43885773610417
28.08104886028669 72.47335436329725
30.16444121172131 75.24316402881743
29.68814070628775 73.28537351343232
29.25591998177443 74.31818628346484
31.78630726674456 73.73402308561791
33.12645453383734 75.01104695445285
32.06428510917724 77.60116846006088
27.68350278223203 73.53854849575673
28.28536389008422 74.44116924565971
29.48054603327336 49.80777130614933
30.45863351645972 46.64855687800661
30.35499608701352 48.33367727749336
30.42322738605988 49.36371857945768
31.88044648633321 47.6541315215212
30.88914089252233 47.57094403551671
29.5097098118756 48.74178028234819
47.46200953074703 99.39572345378819
48.46371797262488 97.84184314898168
46.60519611758495 98.7435856567599
49.33942855644028 0.3568618358896812
45.82153714231156 99.19620037513502
44.857685236828 96.33655801537782
42.89702244179333 99.63876969293851
44.65709880942678 97.39152744147368
47.4148288537876 0.593607405672115
50.34507508290054 97.8500470061016
72.98389547034462 29.01449113055231
71.87056569593823 28.70003292130541
75.36029821067494 30.68347349901688
73.26887574788374 30.02064412999967
73.78045331955192 28.32812606453228
74.32905071700256 30.35255796194593
69.29498971252313 25.85171216937228
70.79404589026295 28.33327767659264
75.65875022981943 31.73561466808875
73.58064405859901 31.02408786086698
74.63164795634658 31.37723701194541
74.0237578258597 29.34983864832078
75.07609337012403 29.65163681198386
70.30556917184657 26.2837840003001
86.58798435297399 28.01724976449118
82.05326946616735 22.95740860413035
82.95161591407225 28.26997106319266
83.5865350256794 25.42308558363446
82.20486412605997 27.69718857119972
86.24850616629453 29.77971149048732
83.46881993326585 26.44751601221463
82.43302561391592 26.71990848574285
85.33619240202707 25.68250135776026
83.92581435940781 23.39795049820229
84.40521435500828 26.18070349610726
86.32509361479438 27.0808151276125
53.60810525354282 99.36614089509777
56.26475812064719 98.54910616302902
53.10208872316741 98.46769410140986
54.14324646156433 98.45080236442249
56.82283298751866 99.47043792653216
55.18480052082695 98.50425342115031
54.64852072718425 99.41611538532355
59.28113248334517 37.48112526229519
59.39463729440295 39.64193325606524
59.33335242879174 38.5602684911576
60.21167475173986 37.99276693003866
61.07904686475054 37.43295108733214
58.23238569074947 33.85825033030372
58.33200724042682 36.97228746744747
55.94152136744239 93.01439876347058
52.88504993105185 91.06379928489096
53.85134062621027 91.42070997784941
53.05959499715539 92.13907134803213
51.51162036601175 93.33579233710904
54.9540346067217 92.78210481992305
55.32771481567884 94.83111802617974
54.80707583955655 91.74173051437185
52.28567712932926 92.80287413103824
72.45956202802154 54.01481190741925
71.44520087799539 53.46377514481625
70.56154593613785 53.98019823186675
70.48532103347053 52.91198751075495
70.65681318639804 55.03034382064267
68.79264426954229 55.07953893618336
73.21663478929214 52.59058128486333
67.91566935630378 55.64422063657688
68.70638731848044 54.01258785534124
72.55895784811619 55.03809384001373
50.15821715237902 63.07405371423461
52.09096445462747 62.81443906202912
51.23346167100409 63.46168915859143
49.23056690203848 62.40277268902775
51.06950368523017 62.42496152620939
54.12351392372079 63.59349081388063
54.30724551649144 64.64465042205509
99.58916088313947 60.63846022118712
97.88445666445713 57.89614627028532
96.87139749889322 57.51132644957468
98.87064622290747 58.1785139181258
96.80328023759623 61.14024511870557
96.47843892222863 63.02297621897202
59.96817681726285 11.32368854742303
59.75905192733021 12.42751167511065
63.58065465403293 11.84209123438684
61.18078255967772 9.91337963088303
60.57554261492297 13.14003417844334
61.95895973307702 10.56470046667923
1.873565620960517 83.58441738677413
2.121521462306089 82.57028831441433
98.76338977071785 78.97832987617466
1.364274591862763 81.82651044435984
2.888937099952776 83.30715364135295
2.574509306982738 79.55304200150677
1.42567559363746 80.82422991546836
1.51984010398872 79.82673139342921
0.4960175501985133 80.18763909023134
1.91371212690361 77.81266901691862
99.46531646302489 80.74132860005399
0.4599409498961415 82.15410252118419
2.316665043434894 81.54004196307596
1.595260718218416 84.56282839781281
34.56016836019352 24.14373542151413
35.27072319446606 20.91116439478299
36.24584888917734 24.66678390691831
36.54453337908852 23.61304450339829
33.9371241988236 23.36385566347547
32.22735149287728 19.64896897433307
32.44316309359115 22.48326341659755
32.92136018810393 23.50557636404138
35.55138027739824 23.86357319596341
35.84595426515656 22.79814132711441
35.22761698117511 24.9141343516435
81.22322028442466 16.72003906813713
79.12021633957902 17.28199515782647
79.89291111537203 17.90860099419485
81.02563479897982 17.72137819297328
81.45435700582877 15.77412962353104
81.86156433868956 18.45516877054255
79.42010792186868 16.35157067845809
75.60056762980822 16.21807330734419
80.46944513601555 15.86552911127319
78.35995378923703 16.56755634327352
82.2466699868925 16.34133540134265
53.97926893433731 74.28500084937768
50.33185215037436 75.05379690592706
52.30775509041498 75.77551506262388
50.87904046830897 72.31323996338058
51.19220706829326 74.35898257423722
50.02819298066996 73.01097976413367
53.19818557076743 75.20346070188957
1.094379091621055 54.48892487011819
99.35883452164816 53.54643288181187
1.327042596240318 52.47762460241037
1.469108327446892 53.54565963025649
0.4073239529561711 53.02448665992227
2.352996832194318 52.84925503894575
99.36150976471464 52.5524993526397
1.22196991316071 51.41744965985504
0.2946315294681014 53.98257411195063
39.35826289148309 88.91425822590367
40.30824265988086 89.46360472425296
41.27215459181108 90.01200556404496
40.20742341059571 88.37054247042985
39.2476891774958 87.82305165210019
42.12233086051975 89.43807965163266
39.40957597006951 89.97699970045737
41.24827678494236 92.09846171824705
42.91012333680482 92.85356253891369
41.16422202898071 88.91189147996998
41.35959980568872 91.09232616710437
40.35458303648954 91.58110550861616
41.17523337915081 93.22923453523688
84.55918281925481 84.68997063296797
84.62294720151489 81.94373706739276
86.23390818291665 85.21018465141665
85.32548087222993 88.23614105948315
83.55373742208796 82.22171307148845
84.88364896910664 83.69922987144824
83.84522032187397 83.96091570051989
85.61870874697206 84.43957324644165
83.93406590210807 86.67361527145157
83.18598784270003 85.94447179566809
82.11455022415397 83.51627141540936
79.95232660750112 89.45482830958174
86.96826777126708 85.99588520292151
82.91601593695781 86.92093102907508
84.98475007668384 80.94280541875442
85.95291278050647 86.21537903852133
71.92199731130454 70.87004350362449
71.41082129444558 69.95183815325385
68.7237444512933 74.67785060416938
73.48902019482958 73.62556346677036
71.37106302364617 73.66296666929945
70.84629182806984 72.74645029819609
74.60776139837583 75.44326912453761
72.96932053803623 74.54908156184506
72.99001601343497 76.37688671692577
83.0039962761403 37.34246505986696
84.06192528491798 37.63663698047411
81.91136406726221 37.05099784334158
76.55052552803231 39.07733350320304
78.20254104593891 38.07660352362549
10.35652410192465 84.26680655108113
9.980154641267953 81.43046844909644
10.49744869540596 82.48309675614171
14.28124722348788 81.79412734366473
13.24121213341732 79.91609861431182
8.935389978481957 81.5535103651674
62.04417522596003 92.23781008874795
63.02355377113869 91.8455349162159
64.44367909974159 93.33741297995945
63.67816086196196 92.60890219430404
65.78234781301116 98.89331579433215
66.65968760752121 99.49671499671929
67.68696974046711 98.98343755525696
66.76104458160958 98.41852518581037
65.8734253261124 97.80746823377187
66.81435956957509 97.31016532889861
69.71153231816339 98.58171231869954
67.6896334552635 97.88217848956856
68.5794709014708 97.2067894975408
69.55224959440653 97.63472145231286
68.1486232211717 99.86635398071246
65.65032799731816 99.9799895440018
68.6317352812125 98.27107129697876
64.90981777345102 98.26534133325322
22.29955428022154 35.68384342825709
27.59299463085321 32.3844586595156
23.10547915765022 34.94020752523333
27.50265823597531 30.25227228769536
22.81727151071801 33.97627644642192
21.46518602584974 32.64384986132976
22.04165563981265 34.68764425617687
23.3207039487928 35.96099918585105
25.73617287619895 32.66463655110844
26.69146004691156 33.04495040423787
21.76566766907313 33.67969917778165
23.55875977915034 33.28090593830973
64.44847785944054 57.92214160425454
63.25066140254059 55.36358560710777
63.36842367467249 56.439191446851
62.64470458618178 58.19186546856993
65.31917034706882 57.35364696019836
61.16544708596074 53.40004143100006
61.43824112863912 55.56950754092221
62.40449189635319 56.00277380044316
63.47912787191009 57.51245242765285
60.02744822115295 52.06716217493394
64.33894072109031 56.87758993323408
62.52642349911331 57.09127414262134
62.14490274925635 53.8341796402244
60.17692580650776 53.06097387608173
61.85999525069816 58.88999459817984
77.58315062688284 38.93913591885942
80.49513669918677 38.42521495820954
78.67458015616104 38.95389105490445
79.3530875876814 38.20350637680434
80.06363662160538 37.4747153537312
80.25656018571084 40.04967220721579
10.41315760678873 53.14775534857405
10.6693427622487 54.14587527037187
14.6222524819752 54.38993387295751
9.500076400987425 56.77690648248568
13.86490806077038 56.42777297758485
11.71613103139788 54.49507436529224
13.24181993862134 52.94897061845433
12.07787635265478 55.58120880394496
11.76946712480944 56.70111264111006
13.70833032202476 54.8134722835983
11.45065132125289 53.44910345776648
8.587365981987112 53.61613419362206
12.46744750859175 53.70436983367163
46.5717317140336 23.73255438184459
48.16806177324527 24.70783005118045
49.01061035885863 23.03219411821555
47.02253928893138 18.87760474761929
49.93220368028177 23.52152483065741
47.50612245745639 20.69908533237931
47.33592687138115 24.21052632413823
47.27979014886983 21.79891853470919
49.95176679305417 22.43643232570231
49.1599596259201 20.95448670584476
91.08779210400502 27.42404220614354
92.37615305013558 24.99239109021098
91.93039722719173 19.8371702712845
92.59033980559612 26.05623125813235
92.07613520268265 22.7301210755484
95.33186290655146 23.00815928307063
92.40858109293913 23.76236366442082
90.66862707070213 25.31481148888469
89.89784696482342 29.73006707542671
93.62101393999474 23.65104658570819
70.08500353471329 22.08344472707096
70.43657497372757 20.00157464645407
67.60803553340951 20.20116895729451
68.46958559241186 20.79070913023281
67.54658087958578 21.27460048909128
66.6392090285859 20.69709811025612
67.3112757078018 23.571280497873
66.62656576031975 21.72688873260856
70.22489716185676 21.01116193757223
68.59216060296114 19.70184581292395
69.42055678331792 20.3552845059622
67.53358312370916 22.37328889514725
68.39494039377469 21.90294242293839
69.28783777083106 21.43828902103815
69.609338138694 19.31766892081005
66.68987577931038 22.73541566633465
33.60467918923339 64.54976675811523
32.61852101352883 67.27205428478658
33.67411053560242 67.50076210781501
32.98066590873009 65.42323885550675
32.61687322670176 64.37358758695032
33.34039268464256 66.46459855600081
34.3699043869938 66.54803457585517
30.53285214240428 66.87485622549278
33.25692921623479 63.51187557887587
32.31414433000045 66.25976219012223
34.59521165543529 64.72691688313526
34.24105877335401 63.6841347608747
31.98132204062004 65.2233606907627
31.62507224219806 64.17471945894565
31.30716726424247 66.06248353648127
33.98534152694054 65.57607580888379
10.65400815235 12.97123386635187
12.9035280208094 14.57963182896092
13.28098441594799 13.6202473081328
13.96165542248375 14.33205272646147
9.613811978206881 13.10284120059704
12.0930153320771 16.49110461329061
12.26567691486726 13.76174616938837
11.67126281591513 12.8914989775117
12.67647700089283 12.79332210639861
42.17839212467912 55.80237301368484
42.76205524789606 54.91972726201958
41.73444706818081 54.79878053235444
43.60992708856743 56.91708279394583
41.91493765412309 57.67216902318414
43.79366144915224 55.04328523728331
42.57500956936857 56.80071482393747
43.21100317575523 55.92367589046814
44.81575057580047 55.1655163029737
41.15848469487329 55.6849045995474
29.28021656203739 2.011927266052316
32.58148638531304 6.433099139210137
32.72889305647135 3.111129648888912
31.72281226400026 2.88733048480783
30.31305727546879 1.841823023754515
32.34499673196107 4.763162664396024
33.43075210798416 2.327274215920346
30.8159666018315 2.7227847599114
33.02617381695236 4.114545888130695
31.365390330459 1.839656090090375
32.37742926265157 2.060913435095598
31.89753370858638 3.840535405531572
31.29465909615848 4.691759683987289
33.77597255901625 3.35646940192194
15.71806995563663 70.02655469635906
16.74218847504198 71.47740681251507
19.23420106153033 68.58359604017789
17.671503001989 70.90326484315149
18.29177917293528 68.92730137853017
18.26498294512204 67.89492598869944
12.73372851273111 68.58748109915153
16.61916575837768 69.43115505017545
16.77055233672367 72.54451940642016
13.91030116878333 71.23863886301307
14.80819997449351 70.6173667165524
17.37357572605154 68.80232223867877
6.941447055628712 82.1748479406216
6.480148432073543 84.22896800237255
5.924920572808397 82.46344570331759
8.906901286707614 85.4262912489381
7.951881560120738 81.87872605564112
5.694723568670246 83.48754666123523
9.576337824936282 82.35746662481804
7.611672740260539 86.76819521251836
5.17476303332069 85.52443177427581
6.709824530005764 83.20462540405239
19.78083382275004 82.44825698868733
18.07368455283908 81.35478071214335
22.51951848506942 81.89846753716664
24.41260291237554 83.80570858234745
20.70982627924562 81.85561470708338
23.38942606735492 82.36492922413859
23.46327949549277 81.33139854127992
71.09706309952107 24.67614266523152
73.0665951843299 25.44737817262182
70.07192610521673 23.1482757895219
72.08291898974967 25.08220604571716
69.18004915253776 22.56014215468738
70.18576596276168 25.24824126414371
74.05955602253883 26.82276329798859
71.95701778675908 23.14400878332795
72.63473689286978 28.07360039542685
72.35388483791655 27.08234363362047
68.26787680562576 23.06493770986946
69.19566018736607 23.63575583704291
70.15078411867266 24.18320735395763
73.13594917066378 26.43454953475156
18.31009991258418 31.35014754322735
19.01977176266612 25.01528552421613
15.97376089264996 27.26066850161356
19.02131221237322 27.74754927146166
16.45085585306769 29.25238118459052
17.16477932647961 27.43439259371635
17.26551968797003 28.62088817613593
17.34215537142084 30.80503171726543
17.33740136541943 29.74875379486383
19.14533036016015 29.78246476457717
19.2170873201869 26.72450170268683
19.223521815685 30.84790275375236
20.00869344068756 28.26461081646851
55.04344441171627 15.48266026084415
55.07807290462706 16.54238937140702
56.9443043530009 15.15056142617436
56.29802234106766 14.1512839472739
51.54968903291002 16.67053218327761
55.08826492182386 17.62689804829649
54.1884043247403 17.12936978924385
53.95573674908424 12.76003432572258
55.50293859872311 13.43473911690049
54.87659801470941 12.65551695782373
56.91533595747313 16.32370830685392
53.30461337557441 15.47293563782269
23.88231728791711 11.25796953983659
21.07592480554106 11.41448959398493
20.28953762136386 12.13528106122816
22.59019653336639 9.905514140297884
18.81543213678553 9.938669597737164
24.01636452117882 8.266796661602982
17.1919056431502 9.365940343687855
22.65418281230254 13.68727994619343
22.10767064924729 11.6951213952546
60.32076455133618 54.0972567311706
60.46218455174061 55.15522381550045
59.76440933238534 56.87517681774123
61.33926063544278 62.99747537786507
61.08101646125333 60.3551127301016
59.90549153459668 57.93922828270045
61.57125273469595 56.65650425286489
61.30388269055673 54.48643266909755
60.0424519270977 58.99313321773941
60.37807963198912 61.08296622092859
74.98685499508454 87.11429625232351
74.00219927536772 86.9909531108727
77.3212979485841 89.93248043149875
75.25877563214389 90.10285552602396
75.44091986443382 88.14056165815767
74.64417130669663 86.09947721801201
74.42033743839401 88.01686927487115
99.334980064748 26.89689950638363
2.752629117994895 29.76278636244784
99.09410278375228 25.88121288954457
0.3541141054853248 27.16660497814712
1.571900279034268 28.4574746027225
1.767644005268763 29.48519629914683
0.9800351751160791 30.24204756349352
0.1231471493259949 26.15535884378499
97.77934629852872 28.41271061055732
40.85063574224687 28.43023913330867
42.64507547943509 28.89632021014821
40.66307358022616 34.45101310541489
40.55878298396262 29.45856838109307
40.39894652834528 26.60314438218293
41.10985934235862 31.21852046885421
40.1071671825616 27.66854494566965
43.19717046851281 26.78169072614196
41.63119108127895 29.1800768225764
63.05471529628033 9.015823583369631
64.03938931377124 8.590978087662178
64.60717784015382 5.40981134609081
64.25152796630552 2.654451382377502
65.0542275497821 3.280422517412192
61.95459834004768 4.59457614867159
66.07397236852592 2.836935172315973
65.86384213698055 3.90151256765511
65.6326457990171 4.974462881358343
14.25877805226494 44.93158554807131
13.44320722726299 45.66153532877043
9.676034904241931 46.24704326669139
10.62148472566068 45.81612389518044
12.3428704550446 45.40133729345896
11.74344934542072 47.01503836431877
8.690518821838781 46.53128590728969
13.70742693646791 46.61929463741471
12.62144227608873 46.35921731337371
11.56250107245265 46.0405175812971
10.63000073912285 46.78506897844328
9.932657666749813 45.19022487091511
3.522687228232202 33.76977966861148
1.806760432287859 34.55204057382139
5.443733406108985 33.45228001454351
6.652734710848582 33.39045876256846
4.357524315785946 33.11689824159154
6.095663399047381 32.57692295899916
2.245859360793396 8.829663495449658
0.1932518093990068 9.524717717091885
0.4354577295213565 8.494455445489384
1.986805508955798 9.883601452755238
0.9704381521532497 10.22875056026263
2.742326648877344 10.59766993557149
99.40527954077598 8.834191317475279
99.1654778321665 9.868765715532209
51.94073106688071 85.90865300071917
51.13119046568221 86.64233070522445
52.74066090975932 85.17194354350957
50.93906989903837 85.62184812060529
50.13096933746353 86.35808181883068
81.26848929508795 44.61376828348953
86.45601913932671 44.56296864610214
81.08038780042827 45.65407169279737
81.14365913204402 48.23568380472901
81.98832921894638 48.62052978066106
84.68831823223439 44.72437924342348
81.78195882236993 47.45464440447125
82.16084230323322 44.40697895278117
80.52728698179055 47.53767927287905
79.99881350442855 49.55746765020942
84.75235922532787 45.83788252286027
50.10369054977873 78.83452679969938
51.41015880923052 76.3458946142942
50.4070526414655 79.87936332461196
49.484268497721 75.77589500576465
51.56754096027695 80.02913382542741
49.37742970524059 79.5648471695029
53.05817658298054 77.47449024592652
50.45075348935205 76.07283773305777
51.93351957712293 78.95260071370843
52.92852915488463 78.5691356244762
92.72136746364947 54.02198145924206
95.63306127872637 53.91939891745525
93.0562944938698 55.7723983101618
90.59972467161708 54.43766256124912
94.0666680533142 55.71586909384364
91.33078628182353 55.21395005843135
90.9178102451633 53.42629140871743
91.99542094400148 56.00803380243018
71.55411897816317 64.45037153547008
71.51018550555212 66.27108935993363
72.65668829578954 64.4570230128955
70.9892217718388 65.35825607395219
70.46028159107377 64.44782739553537
71.01720015270092 63.54288126181216
73.74924086009624 64.45335104206968
73.17072908568321 65.36864575344329
72.07931054450661 65.35966383037196
69.93795158930388 63.52615889710507
72.13900380339396 63.56500219792314
70.44636916777762 51.82858877169951
69.42312604456336 50.27664656369588
69.15290200898184 48.18205551459999
68.39569708239706 49.80264087643595
71.36629325524407 51.29350647951097
74.1099870042497 52.22618709909301
67.16356889683371 47.19947866852438
68.27902915012957 48.75905856892192
72.27622667862136 51.94396810932881
65.48493177584497 49.38132656089685
70.43973592876569 50.74845927233054
33.90020671451415 4.568212073887996
37.24141381087981 6.631675070392183
33.60072754808139 6.43652108436583
35.19777715310234 9.362961866753786
34.17068508591505 9.371324928310299
38.84342258827306 10.43221755807354
36.20291825873283 11.29242496774068
34.62694618522643 6.552365154630453
34.6974002505282 10.33421264011537
37.79773701769264 10.29422540322403
35.19113611156514 7.540283994052223
38.38108585711683 9.376449668511395
55.79902296113558 40.77146343623163
53.79158211564314 37.60515215973518
52.96066377184622 39.2795642828271
52.01346273587488 38.79615675993543
55.6685146941472 38.61490245809941
53.01972303966467 40.35752173103002
54.91485312775726 41.34153490475918
54.84984953666498 40.26765743669285
53.74284532410406 36.51477292667636
53.90453861431715 39.77071058727224
54.66888370908735 37.00542641378175
56.68234560920482 40.21139152512374
52.80523053302541 36.04248812156131
55.73299981380501 39.69608616204794
54.78785938264634 39.18827825295369
94.46542496051566 92.74171879600604
94.67032837182167 91.67603807714607
96.03809171303946 94.30181276459254
95.02652142601798 94.39059342491841
96.44417996244246 92.12972165586885
93.9051095192617 90.9366225491963
94.17192787774209 96.92272292580004
96.73013502977415 91.14827874296992
94.25776376774137 93.8030715067882
95.42961171148588 92.3938732523994
95.25321102609891 93.44654592720302
97.52427887232469 21.32827530239509
1.936938919712747 19.94760106681156
97.09440565667377 20.37909058569009
99.8252700202334 19.7020272474684
98.142911446132 20.44102997162146
99.22247258182159 20.52072418805724
97.7006259485684 19.49257887021948
96.5114608075977 21.3038235135406
99.3274555100969 18.72734769802377
98.5865546363124 21.3596445983089
62.2052469545694 76.48516451133065
62.75969689687816 70.75959289307765
64.5605647248847 71.03084500078582
63.10606134352471 68.000323911404
63.99255578387478 72.06862861012441
63.82339971936844 70.08120186838902
62.90497233401631 75.74352685633748
65.58769045363408 70.99861405676617
63.55544900313036 74.89460723484748
62.91050641324485 71.82471042684865
27.00820711179407 28.01431914705754
26.54326249486397 28.8182192154313
25.13429994739915 26.02027516064159
23.72612516494211 27.53747882081392
27.54266423341377 29.07422263805838
25.69833701741875 29.29355029251057
25.80221881895277 28.1041823213261
21.86150124326349 28.02353521718032
24.84573452091662 29.92272775864134
55.60337475008347 37.52689689059451
53.8463549546751 38.69003903473462
50.73107414903289 33.17541075606937
51.76886021816838 34.66649953784396
49.01300990150424 32.87407717444259
51.87570195073993 32.94180688289143
49.84546326179157 34.61459448044776
54.61671814909707 35.88737195878246
52.8536081959131 37.12262412385438
54.72756699527986 38.1022161585031
53.52520655100254 33.41414044787258
53.6316471525325 34.36329225253377
51.57269668318034 33.77216318683564
6.632491822373967 97.97796004684768
5.910044906933916 95.20359011679236
5.976189595713236 94.27833394623001
6.898996605878989 94.70450243537751
8.473234621711024 97.01848445687745
4.891434273949029 97.85407234740696
5.787071299481537 97.36242038484339
6.842018563030387 95.72991211970523
8.36771275511483 95.98651854634733
7.509326833216552 97.45932898784064
7.558989493789586 96.39172686535271
5.866571525275013 96.2339818800459
4.98978205046948 94.36557922850498
85.89218212561032 34.35125212989352
86.60897133487343 30.80197747158545
88.03423035822765 32.01219342925503
85.56139023950813 33.36068085331903
85.23031245611817 32.36470073514532
85.92841042269485 31.58177505615274
87.65164639157533 31.03433368054155
86.27311379253288 32.5831124736141
87.09986532264728 91.54406227987241
89.07860299456978 88.11406298305378
90.79226057411458 88.51544380337988
83.48963892526528 90.29825726856377
88.16487459770936 91.19648832308998
84.60739794587502 90.20643753350394
86.69297456767325 89.78929153621019
85.3162316219221 91.01080248198578
88.67907415062216 86.44333151355474
87.02748950332635 88.74572394572074
80.74867368514396 89.97751362747717
32.57232368590407 61.44659529022611
32.19878747421396 60.40773791920736
32.26579543264197 63.32855876934445
29.94366343283793 61.94154625907146
33.95008021276361 62.66988923341961
31.46194747632953 58.37394029152731
31.26668876314545 63.13042686234616
32.93529323240815 62.48370040101784
31.57303266712662 61.25744661545028
33.57394353576908 61.63954658177036
32.84175126234276 59.56177204728716
31.93421622830359 62.29390451929596
31.48025549008729 24.4057266870077
30.97005595664679 23.40354611434165
29.43490759064132 24.3063785519678
29.9021151954735 25.27497419728919
30.06076233741027 21.41109386375686
30.50313788880769 22.40116966261208
30.45224359664887 24.33855348687271
29.97436919708993 23.35488064117013
29.51049524126552 22.36600854692027
11.75515681200631 32.94677582266574
15.40084568611243 31.83268669786877
12.56224316033944 35.54241479364074
12.70069255001316 31.18012435073913
13.45437697485622 33.8966488595233
10.78690013842753 33.08053851656844
14.41672573003764 32.32780936455049
11.51544683373346 33.95207045090168
12.45634425041065 32.19619076444042
13.43425542156456 34.95495364229244
55.13514274629987 3.938394109133327
54.28395019720862 3.288528760834534
54.20155989094721 4.360352127465108
54.15428871941415 5.406881193399776
55.10030788018021 5.990824303395813
52.17271026525794 6.254156435198399
53.16975692216655 5.837808377394133
52.66578318029981 2.028710218210438
52.27888220030074 5.199163892615082
41.58985781592099 82.9010889173379
41.56218554869702 81.82698697502401
44.40514660477842 80.08692408367054
38.86113500189558 82.49931443065466
40.67887043715973 82.4171890139926
42.54658618176251 84.44922653160101
45.18933149157177 83.68429379050484
42.50485617720855 83.37314938048421
93.70593877478819 31.27082217849693
93.91430572392538 35.13654494745597
94.23101154814096 29.47903756059939
95.07855569482132 24.82692108973601
92.87271040036899 34.86104225422621
95.34729235042428 25.85196892708949
94.58397107999011 26.65409221706879
94.79794372056753 27.67742969311803
92.96452837358076 32.03207280710597
93.44932914058464 30.24198765103648
25.2822062466579 89.74470728864863
24.505316036306 87.53488443760165
24.39190059277008 89.22541670022487
25.57745624126791 91.76721422864375
25.60661019212232 87.71909199280235
24.58567034920846 92.0330849858109
25.92620779659112 88.81633755148418
24.25201913629391 90.24447655587318
23.18460873665322 90.5117439038434
24.92177209088252 90.94659974967465
22.13940686859312 90.69970064677878
24.95359778114081 88.50425472476067
77.74439809620429 91.75083692922207
78.3879140274359 93.76023956833598
77.04369808752453 92.76947935931405
77.45781209066108 93.76680468946913
78.05521525198078 92.78227772181556
79.13166695941929 93.12322196165533
77.01670032278709 94.67856568694582
78.85073693788787 92.12315338593835
79.2522080270346 94.2121003208993
6.065289247523831 12.46589667986274
4.711188671679778 14.88720857705279
5.083691205050489 12.78532820405544
6.873963812526251 13.17602212715571
6.304754971342769 11.41793896313007
4.099481276987718 13.10002233468937
3.299045709208162 12.37082020879078
6.6750771572097 14.22703937542955
7.038936783157107 12.13801300060077
5.292281432599544 11.73607234393142
4.48500718281998 11.00557848525172
5.689165514066961 14.56409207328384
4.712118088263327 9.932980491805878
40.51046519128723 1.104302799962661
40.8599539858608 0.05127823287673796
40.19959100490239 99.19483958286
40.16260793134719 2.12109687013742
37.72696862757788 0.5316963389158735
41.87251541398985 99.85119236859602
42.22910602805718 98.80491965328962
41.74356931485163 3.821751647750025
30.77080593894676 73.45571255203203
30.11303747961117 77.05825245923495
31.67888624810252 76.54995296917183
32.10323871366645 74.75772569913467
32.37180164319382 75.77987178402738
32.69671394538017 76.83096144397385
31.32020588233164 75.49974571044865
33.39384978840882 76.04374819034393
30.66886549784564 76.23178031910255
91.79933713636406 42.11893865130891
95.52902801789797 37.50493771228555
91.5510421988898 40.10566012583642
91.66521272127959 41.10852696201395
92.76446678735316 37.64821028044409
92.03759947165159 38.37606742360708
92.51800744124516 40.46750722798691
93.29186564232741 39.74687887858444
66.39538767001939 0.6661199203217891
62.87897356299591 0.3135891749186507
65.25624116205839 2.206059429667985
62.67666648114201 1.397923131094058
63.67555600330029 0.9345313961345276
61.89291699324691 0.7691794392956901
63.85417484926036 99.83938811949352
62.45363885981247 2.47433205362806
61.66973982073268 1.85212047119008
64.80523548004511 99.35588282908483
63.95370382328696 98.71723295495761
62.0761696486781 99.6960432130971
63.23418039157012 3.103165272531899
63.04975782927126 99.22354239649732
43.72523179282595 4.045576906722721
42.72303648731793 4.466490796537853
43.63497777683947 6.106161981055073
42.72918072365751 3.460578135279579
42.75853416549047 7.730469424924599
42.7346633572909 6.615822989030949
43.63478833991315 7.208469598949558
42.72270123091967 5.521187631828012
43.67189538332828 5.04817575106673
41.78600142932336 4.907902298290632
26.45936692416776 84.9345076519142
25.15379043319755 83.20958916544549
28.14670209691374 85.45070567923499
27.00448940084734 85.87032977147535
27.23278613623952 87.09219225497388
25.95115159800446 85.93660271362268
26.07745689829828 83.0549783100172
25.60797149955496 84.09166617107788
24.60174505671053 84.73377798535297
26.29916690695553 86.86510092928226
25.50935871671814 85.05592420103494
26.69569346365379 83.91564082727713
84.3207988318631 80.20421449636912
82.49265907983481 82.49567138433581
82.579067726478 79.77388891235849
82.19489172777357 80.75562195270008
81.13713046629013 80.98621084986492
82.87335627096041 81.49042560768378
80.75791519671147 81.98265381225153
83.2631922116128 80.48942293615694
70.94700610266958 67.18960697620733
66.17483417559943 66.26890711140119
66.62325095227658 65.34497593454383
67.21634350279207 66.27508102263153
68.80669927265976 67.20448436852743
69.32084648671851 68.12772837901574
67.7483033196575 67.21289425415027
65.49976649819777 65.32737126725964
66.15812971926567 68.18959696879212
70.38815053353633 68.11554224248816
68.27975456314078 66.27761112179628
68.25812667773573 68.14296807191405
44.00418344743591 67.62286842444595
41.47684577811818 66.5787514297016
41.14079335314053 64.76800506717795
40.16331324533168 65.04930612286637
42.81621728617237 65.25150926339892
40.78948870972138 65.83748077689198
41.67834905218799 69.38218247397137
39.57984857725743 64.23210584284502
16.08399660739066 19.09630613360162
18.38491945043719 21.23770726663229
20.77162581989043 18.31723731409175
25.19299273285155 19.55950688804639
21.68675961452302 18.05068779082091
18.86027084922802 19.16514969554153
17.85632838577927 19.5408685858018
21.21380823524069 21.05161694630968
44.54797163510924 61.69851035307794
43.96610841798083 57.91030889252763
43.65847923895825 59.78742498215842
43.2852844203846 58.81235857416731
46.01352859262049 58.17347392369976
44.31755092959431 58.89384980790541
44.07057268046499 60.73682940990305
44.65629797706752 57.03327329583146
47.01625349380299 58.36467175994034
45.71449987692608 57.15335082270915
44.72685821125811 59.85742413001611
45.84329463170252 60.03248689339195
38.77123038600676 79.13342348403135
38.85518308760089 76.96604865140819
39.78880806695216 76.46198752389742
36.9393792595331 78.96799222440032
40.76124564946014 75.98256174036986
40.61116384288276 77.08050319977859
38.92730461647508 81.4333564558507
43.3398021944753 77.63402815037261
40.63154856709813 81.32482596723469
39.65739219916809 79.72829737114986
37.00196573158132 76.77854940940193
41.49297422255227 77.66781301604321
43.4383724928464 79.66341738777345
39.70945636394566 77.56334116992943
38.0027155590271 76.32166445870493
39.0201160995333 74.94103994089082
36.97882382451502 77.87419022635386
42.43546609114635 78.20712372456327
97.79817012200473 48.46395964369855
96.13643242189013 47.8928437763691
98.22882228184443 47.59375346546806
97.45240937992681 49.50920941113247
3.865283554361888 45.83280859556598
97.14339197566947 47.69050333923079
96.77855194821751 48.73730557874391
99.21279814116841 47.3655379824162
98.41261815694891 49.13952586406324
99.05571092458125 48.37548921505071
4.995844389410247 17.74026995940537
4.793397682483061 18.78458243469475
2.86777526484031 19.60352467726685
4.600027623135124 19.86136737447469
5.417778168481747 20.5425989313339
5.479905648268259 15.62845905729048
6.025792894104839 17.38927793684855
7.248514412163824 16.00308036425707
4.448788737796007 20.9227021292351
4.187187892873121 17.0519467880184
6.241806929606804 16.34969491817579
5.808060669421335 18.4285368692413
3.563949601066831 16.26672923546406
16.35574421169713 31.30827832254881
16.40353889037208 30.28269174895195
17.18986347308985 32.86381539889763
17.25950698528024 31.81316513140306
20.41324676570832 32.29116996953766
20.20666201824282 35.11583012577228
26.62942856448695 61.01579944871074
24.23600144062924 62.38680100678128
24.87800206411379 63.25038292038046
24.03022580340352 60.48057550798166
25.51234350176491 64.10556212763126
27.5353339415433 63.67747589877063
24.62882430382149 61.3494337717566
23.86301524523561 63.41971838965662
27.69044082772201 65.63713363967555
23.4249895598297 59.61607221729885
26.2314253190834 62.05076571481036
24.83167608505187 43.20780672427326
28.0595352533454 45.13136040811683
28.34099537087737 46.13620378760201
25.64690180731693 42.45986645401286
27.03748048940806 44.83519100337987
26.63753481590706 42.74202921760472
27.27062636297467 45.85594685219612
25.02732171997816 44.25033318999304
29.11587692885147 45.41472477745349
19.0090597427262 42.33988315390129
18.33790115244779 45.07949179555436
17.73083782832207 46.75906697046227
19.30783200362952 44.44147840824249
16.58559104356925 43.56656287692881
16.43259602091346 45.40981173513336
18.23964348774733 43.02286661161673
19.18789069414071 43.39952967749086
19.99812812285967 42.69078911289231
17.23264699080809 42.71193276610316
8.270620858507058 73.83539434640929
11.48833727854503 74.19106795942099
12.40136496207035 74.67960181864811
11.69355443179033 76.4578903127033
8.846465096709148 76.68419008711126
10.70286053984781 76.91618651423541
11.62048923633271 75.33194286724255
10.75972446971176 75.87950861319459
57.88320223875414 1.380083016388062
57.89780915339333 99.5324287867318
57.75861691683617 3.256066863036498
59.33795496748813 0.5222623667529345
61.46571103635781 98.20695810499457
58.96245995733662 97.71165288994288
60.09573435163571 99.5303643795265
62.24611251349459 98.65027015671794
56.79875472818635 1.337484088402286
59.87420702950357 1.529952998069176
60.47089409665848 98.49570171899222
59.47689187101826 98.62753451272167
58.36881822831276 0.4782877520481156
42.78150972079116 8.854771030652783
41.94589352411077 10.50610315968881
40.39672564483752 15.05974604688575
41.89992472207605 9.405065919035492
42.10606848450157 12.700266969311
41.27428281770779 14.41387405186938
42.01531412639123 11.59342930283037
40.2596275055372 11.71655500741336
42.17153307300756 13.7990468433337
41.1754298814819 12.20192888889872
50.94159358125898 49.75238841768665
53.13919034501163 49.94051093062983
51.49835105102795 48.93459791343341
55.00973824777336 49.39162402403087
53.82079832842658 49.07384733839216
55.92244994799557 48.95906638116175
52.02698563811614 48.08758217474222
52.53339226473646 49.15173450542351
54.2419425756998 50.05132857605921
54.72040089375486 48.45788941195217
53.01918690610714 48.38696782558683
43.04939300438571 13.20406758112353
43.72018805082825 9.411253347162356
48.63625774712276 14.07477170120123
46.97879857983876 16.17971949260324
47.84651207739445 15.69968807674922
45.95179440461605 16.03249791816733
47.67144392768417 13.5987325137733
47.61282819254161 12.53924924898822
44.75163632742119 11.00436465511836
67.24850729538323 62.64804004729959
64.02847481953607 62.41987103812306
66.16571994579053 62.61410558020683
66.07408863557357 64.43583625545769
64.34527823128282 65.31748943783249
67.76251220385188 63.54381159353166
65.56490661325181 63.50884851842775
64.48866893240364 63.42993558944297
66.66001208387925 63.54171747492511
63.88381271705604 64.3114508298364
65.67469694909946 61.68907029375601
64.96220546186251 64.41138288848771
65.08090180105437 62.55124398688841
9.02773090808908 67.92983324307538
9.25440772134027 72.29376985184288
7.482363064449366 69.05130711852375
6.942274755034148 67.09916435784423
10.88497258910913 69.14836508686413
13.02666594795731 71.85851276377404
9.224765454599284 66.92752741885342
10.72514005530866 68.2465822086258
10.08662162941417 70.66706118867437
24.86820961215329 78.83123442611647
18.81655753468588 77.75582515480963
23.26597356114458 72.12429140404944
19.79023087557977 78.20588682265489
20.40216322835258 72.1613561732624
20.72275934754827 78.70240419716268
22.48586882445744 75.59395904705094
21.43756031967677 75.0947348770939
23.07874773335216 73.06138567433715
23.83000835275184 78.53460382739756
19.76435143187549 77.18974118641728
22.87982272077527 73.97377361919786
22.1874241821442 74.55879019178836
23.5700623794716 75.86080809067181
17.9209943670208 76.19968747598864
21.31612063662241 73.96198285249469
17.17501229798491 33.93392312960231
16.19526404568562 35.43668545450255
15.28365200916496 37.07629063603292
17.85241146026642 36.37428582178197
15.3091257416493 33.90137843246763
16.25578552460625 34.43597508660185
15.26476068986475 35.99169409104611
17.9965446938453 37.35944567077199
18.76739664091757 36.56439082991516
15.44757700777564 30.7819647562895
16.25568012058133 33.39328444995757
16.15711540903882 36.49297322401132
17.24372915987477 34.96815647793654
15.33561297892674 38.17210445985361
18.27850412023635 35.49170917244905
18.1459348407379 34.45017418125511
73.5751318430235 55.57149311724298
71.55453056983799 54.50558194914862
71.64728973853772 55.54323024983392
75.36007988859348 53.66280478306593
73.48083502337404 54.56758240596015
74.4159591244934 54.12167673824306
72.32812344064013 52.99680926188423
69.67573139892262 54.52191090609633
74.51151822563014 55.10089450498869
69.76468124388059 55.58051219647897
71.4586246751188 82.92412936946499
70.96952333876753 80.13111122998001
72.21884855510069 84.87281625851222
71.00573026425427 81.9724412334988
69.90837163176145 80.12935884050704
72.6392939236095 81.09008127606593
72.01132552423735 80.14437401253058
73.02185230167247 80.14674685937059
71.55384570690808 81.06645423959075
73.88346461781205 84.08015081093303
5.006194357659343 26.60161273773198
5.190581915376431 27.6357631145086
4.190692539962259 27.30095458095603
4.438285359241999 28.33667533646227
6.158461899542187 27.85988034195816
5.517682181855127 28.70107240060039
3.98696317067208 26.26809526071527
3.401346925258841 28.01325530783789
16.61180987894725 26.47644075295389
15.04916221498318 25.38120398056297
14.57523211307569 30.1535657766766
11.74275215244312 26.32213771486775
14.55551342372313 28.98030216962674
14.16562079583175 27.9307315471023
12.3645620970429 28.39750617557621
13.44984003895593 28.64498619341284
14.42393635175366 26.14513128302158
98.01173988882407 15.77028986754565
1.274839800851103 13.0453017500622
1.168221016929839 18.51952158681588
1.101424666561556 16.38596470993087
0.3733438093778204 17.00719210453041
99.44517906634849 16.91811031272403
1.128846688089441 17.56461277079366
24.44911441253467 1.498020277133121
27.16800540537248 2.259514103073241
25.50428584607512 1.489023150480084
26.56625037818137 1.407452842055668
28.49796847323505 99.26537954108453
26.46642860771765 99.55713287943578
24.92913825725721 0.5687922770727624
25.98905299777637 0.5283007372257807
48.47194737329591 87.81901356849127
44.92094319457333 89.60926243018385
46.61698918403418 88.23194326767428
47.62863128110053 88.53728694958942
41.88004698736625 87.2244136228172
44.53711201681349 92.37140202710516
43.78986258424597 88.16035035797661
46.38713300717958 91.9691712901521
47.46656388963112 87.53379532333173
45.10547060019127 90.64126333063395
44.0756363805881 90.30006012338201
42.24548053476503 90.55951906843738
45.94070803217515 89.94216965457242
46.78292479872127 89.24222090054398
47.31277899115561 86.53108903199698
44.76845724282373 88.56328496465107
45.76767229748274 88.92100696978031
69.95633443644041 81.93384522248238
67.26913626050639 83.04615022633514
17.91326489321187 53.8187987001969
17.91211278532107 52.6496786565864
15.3166571436773 55.32263424920021
17.07643726880522 53.19316648684959
16.92183467939942 52.17465494341543
16.73684110249907 51.1659634147181
16.915847852314 54.24890482695212
16.05275482752763 52.74374108737096
15.88046844816295 51.79014060449427
25.9744557080078 11.77586234766529
25.55193166801411 10.74496746438238
25.57783312502924 13.60321455206938
26.41258623612024 12.8358937249377
27.46683793096749 12.50262199267443
28.16972388971833 13.18347722857149
27.275769447834 13.55841100114261
28.01438146088902 11.5268872250448
26.96186508086243 11.702565595978
25.31171621689408 12.57684430381857
26.49001015537921 14.08188801223968
39.38507892249226 73.27545758428099
43.74900116619593 74.9088187878731
44.18768985283807 76.99024636927436
43.25003926247104 76.60633902933229
40.78969586093148 74.97550646603149
38.68308016859084 74.08209473787898
42.33464964401791 76.21499423337924
42.39268038166698 77.20525621278485
41.70523737581376 74.38711376785365
42.98280558885761 75.56341145518941
43.99298601471416 75.92926851683907
41.77163469819995 75.42610448960532
43.20384280401213 72.90283167319569
36.92873328041834 74.8957256863621
41.4979289479164 76.60299136824227
54.89555172818444 8.964931821540043
56.82387340784148 9.19650218155788
52.13220945234625 9.56166431363045
54.98616906285337 7.981618054176968
55.05701229584169 6.995544675462579
53.0063274427666 10.05052780943972
52.95747736346967 7.908477285229356
51.9085255907255 8.385736685198507
55.94366818085764 8.556880808668112
54.01154966130555 7.444386566916911
52.93000226560329 8.92733738087724
53.93544576069174 8.441040544822926
52.04561720848575 7.314281059871112
53.88213200788397 9.460552951838508
27.51275448027811 22.38553008698313
26.47131119723453 22.33041486478169
28.97874082885767 23.33272426371673
28.41375748884932 24.28431599170383
28.5161720457098 22.36185023117035
27.40151110205371 24.27580944150477
26.80478763770434 25.23213409556887
27.98178150704624 23.32980211969915
28.84738994380161 25.22656820291858
1.880542167644039 47.66189886953504
3.006231517061559 47.9032911953704
5.376228294756382 47.17292523526591
2.034023326558305 49.68738870942869
1.155534941215316 50.35343414445118
4.832448257416104 49.85918607936187
6.108308990613897 47.9506111174714
5.712292977986262 48.96863643035517
26.50918739724329 27.15514392000824
22.76028708081555 27.29623672488108
23.91525486421891 29.53783133061866
23.85420168530413 28.53787415140526
21.02172342452434 29.59585331648113
22.85706204667807 28.28054170956456
20.34701968150929 26.53152254973363
21.83012523323633 27.09958151045438
96.60999001621791 78.43124849404346
97.37648992641695 77.72717128245621
95.56783462888743 78.15282281809228
98.12414509783474 77.05442973999072
99.1846782886529 77.41500617630157
96.31619644787929 77.4276919319196
97.9078328232727 79.67027823774335
12.56981487714907 42.72476680626656
13.0847509762361 41.89573341044061
10.53530583053447 43.19091909090047
12.07572347861933 43.55224695615012
12.55716722129347 40.91917551722381
12.00111365368713 41.84880476417116
14.60721452047632 43.13757078109831
11.28880205863171 41.17016320162242
9.847250047355725 42.45194942040551
12.99733817387668 43.73838543448251
61.64679044855298 69.47829749355628
60.48690022446113 66.76893786314932
62.7225996281779 66.91067793150233
61.68916183719384 66.70757707811883
62.37126427924437 65.90553245033678
61.26826298502544 65.84120372339682
63.19739282438533 65.10969275628146
15.68785839065456 61.65174180572908
16.75092547833481 61.51570925799859
16.589201060091 64.30975809660345
16.09905583647258 60.6794982797422
17.81043223752746 61.37652572245639
19.10447131218387 63.06973332641966
15.93301156093395 63.46510892264995
12.73453445410803 63.82058412069339
14.86997701021122 63.59167188071554
14.78412334097148 59.0215082878478
14.46069468286094 64.55863764091356
0.6371659520070032 76.00216973938208
99.00608853216868 73.67667926699077
0.3509185001271558 71.267983695396
2.49604873321677 75.68368426893007
2.232544762561842 74.63747664981251
1.600194285227365 76.19423480974902
2.170040988462854 71.85461016510658
98.24577179113052 74.34305872494572
95.15705640130845 73.27866454601271
0.8043463737823804 73.3358217816327
99.53581541331317 71.89995493226199
1.130242446411996 74.29982328528476
99.75252522461898 72.98761484111084
1.459759259950414 70.84694515716676
45.56709838113422 74.58633375221507
45.76140079338368 75.61268756279337
47.70110183370509 76.23288800004403
46.56008042971939 74.88432674255532
47.54010451001285 75.18962367022172
48.35880988494963 74.43897298603395
49.02051086908821 72.69850024438
61.26615702702509 85.39496214827496
59.43172572696262 86.32654013648666
57.67395373378103 86.69036940734802
60.30823848242882 86.9167316333545
55.92725719492907 87.10620063686308
59.42931181616844 84.21009402172422
58.94739782297708 88.20048441272129
60.36730826824203 84.76932125052589
54.3074460072266 88.57498037305012
11.30426941566055 57.62548319560895
15.19801082300447 58.06045578484331
11.55968601485485 59.41058548299844
10.89058472632943 58.56701894005916
8.591880862361711 61.56563118787727
10.49715299117208 59.5418358982207
14.37383427255102 59.98649692725886
13.05105861599409 58.33760374056442
12.63521236205608 59.28934324150607
13.55255186522357 61.90919555093687
11.15584862168308 60.37417276613633
14.11802016296512 58.19806278108285
10.08321453275027 60.49867717234402
85.93654576127074 75.01847418063068
85.62609166742941 72.20236894752627
85.57049970353346 76.03846537253527
85.2641784974745 74.25382882248034
87.64295130469549 75.50816645990345
86.23749237902929 73.94212794089334
85.49006047107385 73.16757821303163
86.94162609538377 74.72898265797718
87.242677697807 73.67564464440147
84.88809049809711 75.25405287987273
86.76104706792601 71.87956824243204
7.578671324629499 46.70007400700837
5.776719157169689 50.08879741763749
7.871175945394097 48.36402300990411
7.200354094108466 47.62593563259322
8.894852961059566 45.49392054583282
31.69102275213702 80.29059621107189
30.08170323758148 81.09353990186101
28.79581776751739 83.48322492092478
27.77548975530594 79.64199792634982
30.9695259255701 80.89219004205758
30.73513639700714 83.00528568537061
30.53885337316065 79.98268774754091
29.49214783758597 80.21490031722611
28.52755713011531 84.48062851363129
28.99588156582154 82.43757083539838
29.17221710402352 81.34259608346996
28.50209892842597 80.47715577097358
28.57423344753559 69.28487551410441
30.10872734119757 68.66151472190749
28.61106466599399 70.32614067464225
32.17488750169881 69.11479579894795
26.72875927250497 69.73930052823657
31.57276815580359 67.07229192372974
31.83122897517896 68.07423133152329
29.49255046048199 66.69110585633491
9.810066783150361 90.75841658152382
10.03584159891631 91.78536679341116
10.6083800309041 90.05643556662957
10.83141450277234 91.0826961051941
8.788565676539774 90.45039740925526
12.11258791480011 92.41139843236382
9.247759494572506 92.51315424499879
12.66739985176349 90.77316246959299
8.558649437022032 89.4350078938826
11.41117483214178 89.36179153241542
11.86852526509464 91.41809647643797
9.372495710510801 88.70196147333272
11.62668551979233 90.40193022441395
11.30333228213872 93.08545834054767
86.34797469089965 13.0984375010288
83.52121360276426 13.45186926047351
82.24354312579131 15.1812304206118
83.23994237099687 15.11445513963996
81.78645812279248 14.13261172914366
82.19392875714426 12.32021808743315
83.17481576405497 16.02139754315188
85.01960087912897 11.87851972318392
83.22634618083792 12.48310754370486
86.62773365596574 14.05847443439419
84.2636745028552 12.64843796246115
83.89049850296898 14.42103489877101
21.28257052707695 1.297972989312999
19.62649662456261 2.133716222103196
18.53003653284895 2.109612957938277
19.0274203269457 3.00272039124587
17.92816455185617 2.987371245149853
20.20274141616476 1.252841856697033
21.29101155571423 99.43931027731112
17.32125945754499 3.869951373495431
31.48410695823841 22.44437954439572
36.81677253510466 22.54485240972003
34.18215158397462 22.23808115514707
37.53208455903733 23.36952134349047
34.87441810831309 23.05568697544197
32.12677638472272 21.51477670002
69.95216241803664 31.72026649357242
70.43114888510725 34.86694422211766
71.76012100585056 31.33481930265432
70.28297531809355 32.72869520133527
69.78239476945656 34.18997116948723
74.41467201245958 34.06045858665802
72.99701323664108 35.35795136677288
71.65110545335952 33.8627869138078
31.72712521258715 56.45097417651317
28.18155050817143 53.34326450645979
24.69224537901259 56.56821967126346
29.24627291975773 57.94945977968767
31.7709308884149 55.42247188542409
29.32585188191008 54.86242847087162
87.33770078379403 27.20305422519028
87.60999232145171 28.21355386229664
87.67516861474908 24.15633985306133
85.63918066527971 24.74720828629589
88.05412086333797 26.35984191272422
84.99001071902627 23.11194482194342
86.1775149124117 21.72928151034336
86.71950694665145 24.43959479033865
88.3310965101447 27.41747407645995
86.00633104466748 22.76395290215313
84.78116117664153 24.09323203907164
89.33684362598424 27.72148400985522
32.79482942740529 35.97143744188513
37.92017850162267 34.8116815676884
38.46600123488168 37.58085069594652
35.68003662975298 37.91556482851454
35.41638230719101 38.97997107000267
37.83508149073268 35.92229793862359
34.95039947249306 37.26861759918499
33.91651823013309 37.65031009586366
33.27958247892798 36.8412336005524
37.10108514854839 34.07497874543952
72.77202479826218 58.09795735873301
74.64324867944914 60.03344436064332
73.71312271375248 59.67641891320204
74.25066176023317 61.81305029859442
73.26043823833956 61.85228268899792
73.68178366971328 60.77482951073578
73.85684406242606 62.76318837930349
72.80109187489377 59.12039895287223
72.71076684087188 62.71400719643885
72.76674777884837 60.14980152015591
71.70215454578974 60.81886774355696
33.83398061438186 90.59473756740712
31.05694473699834 91.28333509273629
31.84212016927422 90.50708076241574
35.66293910674326 94.90303783564173
33.81618850726672 92.71303043742633
34.76160426868375 93.22721607568971
35.69740755835481 93.82634067120517
35.67150120411267 90.64745803438517
32.88664148309537 92.21083751569668
33.84321651259499 93.76746500154873
90.30504470628931 45.32720321217259
92.79895975639944 46.63466757978119
91.02231825346028 46.0689344968016
92.00963071276816 48.6316723381084
91.8279945275399 44.14322838404666
89.2111417518985 45.43458985861542
90.2344613585377 48.03182044257541
92.1178013931587 45.83015106848708
90.62348342882558 47.04295852351454
88.98042802570795 41.75485149321815
10.28392727646429 13.93649624336868
10.99047942878583 16.70158802844799
11.26596111540802 13.8726443293095
9.685858059846405 18.03955483559169
8.093697113723872 16.67871441588384
11.36680346273777 15.74075626853658
10.22688935646238 15.91401999871528
12.24444968855882 19.20664776388235
52.90474085822293 38.20151973765795
50.02473018298916 36.74610099565868
48.96167055471435 34.01701059578726
51.95609570634443 37.73060809450732
51.05824143589273 38.30994857623176
48.99217654609184 35.13908858421573
51.90114988246098 36.67831981466726
50.9254097678929 36.20644184324492
97.52094071712142 54.74499948120492
96.57756159733667 54.30596649299525
93.30829159993198 50.30277500576185
96.43949173757801 52.15455847952941
94.19160553004663 52.85538845938954
93.95854951794334 51.11882795639109
95.0587950200928 50.94203438956267
95.40006082504928 52.79226279666397
94.75321775369461 53.64731672514635
50.95743459069345 66.33904034308799
52.69546737495476 65.99130568322194
52.95486604299141 62.16198575808875
51.05935102751429 67.37864912308687
50.71529037886371 65.21359657973606
33.91612437040195 98.60681144206606
33.51444575413185 0.4448740736278096
34.94566543721958 98.92202736122545
33.68609657543245 97.55896590297648
34.51023639610369 96.83882344296424
34.70615329179554 97.89320590672006
33.14329808274518 99.3696302737217
33.40206088388691 96.53929186401236
31.94399667965154 97.95148539783307
2.392726552403914 42.21204513487915
5.604788402664663 42.44355575841826
5.597145850184807 41.33594403818188
1.349142092060248 41.93553151429536
7.220269286844194 42.34305206834274
4.778928010459291 40.7236385304848
0.7185933794938353 40.01670584755764
4.6230048896513 42.82468303594791
3.708018514982848 43.27780395769468
41.23901600869468 58.51752198350565
41.40211034151098 61.72321305063156
42.99571042178372 60.6911411558903
39.70633284324974 61.33514370132148
38.63129182456171 61.60831350043613
40.68013897747732 61.05738853131998
41.8679713359445 60.65355041899306
40.37295175296619 62.09265809778633
42.43379857755124 61.57101169289755
94.60461848200519 51.95284135416572
93.09599893648964 53.04084995844644
92.8322457248935 51.2845759268469
93.77605397933236 53.86054828798586
98.38082836907139 53.09836494611665
95.59221230567312 51.76045961942099
91.99774599040761 53.21296676157868
91.65391545794616 54.2065936602046
91.25387138140825 52.421916503834
91.69054554380163 51.47715739779044
92.38661815450344 52.24779102051212
93.48934086365294 54.82354019013448
96.43330685307932 53.20742475617495
97.39160025354992 52.62789259534053
93.49572088100214 52.07206538172267
97.16022137591095 83.23606806082243
96.159372576195 80.18842318741298
95.85682617452791 79.16919524379729
97.52164097304853 81.42717949487907
96.4196599211003 83.89162642035924
95.74988521341569 81.95062173405461
55.82485445262761 25.91696071806342
56.61490427730408 26.55329122328981
56.41225917628957 27.57530478070722
56.0653800167369 24.81904891425294
57.61432861087502 26.14130115982791
54.48879822011102 28.33556241427716
57.42698719249407 27.21371456802207
10.87036382940534 42.11941366910975
13.58403823182329 42.90375582568792
11.50540890307595 42.81514589345879
13.98355932242107 43.94211169837435
11.1804457788441 44.99045679162358
12.13793251285828 44.49264853126109
13.19552676237995 44.70897930564415
48.38871805699119 82.98668215013201
51.25671319275421 82.84614064005356
49.44496579714904 83.28572583506701
49.1828543040515 82.2869018918079
49.72419693739635 84.31218342931228
49.97316476247222 81.55790809460801
50.47916832760992 83.57507619675575
51.03369407046542 79.16580059402364
52.03504423232616 82.11076400318795
50.21944678174529 82.56813584371992
53.29926345650846 64.25112994593655
52.50558296898601 64.92544018380532
53.50060430832517 65.3126827111554
53.11409083686202 63.20197819876142
55.12628524165188 63.98394835292262
50.53799992326389 64.20911977578483
55.94900530563082 63.31998889861933
55.31310345455945 65.03569983808765
51.7032724063997 65.61035364124493
49.60007352263002 65.04746097316348
5.048566174493168 60.17706042728008
3.08874634285806 57.63850210972145
3.280900587829856 59.41324411532714
5.487847260407015 59.25646239103815
4.834639834252779 58.43525704653909
7.675193306610439 58.98915901174608
7.041423474850403 58.1356342127959
3.723674233652117 58.49984107918926
4.20486124738515 57.60710688371471
4.380858191556529 59.34352227294995
89.00167192849172 8.333669750527745
89.76832214673996 7.556059443579763
90.42977951584173 5.874109662015145
88.78307865544211 7.360664234694525
90.05915815104001 8.505318465808013
89.23057363707505 9.296189885894867
87.9595591314386 8.066831087592943
88.18165255507593 9.044320934992445
88.41966439951898 10.02462809436203
89.20345277177366 13.08182546890556
87.13195560682018 8.758002337169669
59.55586273563826 13.54990822680303
58.76347308880961 12.69515486159568
58.92163127506612 14.36915088893852
59.66182844019418 15.93420846725363
58.62721974989505 18.61474366880876
60.50795829699709 14.21359137369387
57.76930866289438 18.00270448560135
59.53974485715565 18.13325749267594
59.7340521656285 14.82092399369624
58.67882649912523 17.51825387830292
57.81583565551323 15.81435442102848
59.44750633965329 19.24764386846853
57.25317044009319 28.27174021172238
57.1012998240677 29.3566329607906
56.2875999243266 28.64459902967496
56.54921624858987 32.64071510155776
58.41059213526231 26.81051479837021
57.55539782910498 32.21027729615872
59.20931190162847 27.49261011388553
56.92713621350842 30.45956627173744
60.3280322525942 25.97075930742909
59.37399197188702 26.39170513410187
58.06135456289746 28.97687294001365
55.5515258341701 33.10051862302503
73.48581744130782 71.77387479736547
74.1130208429272 69.02375432668414
73.03876801620096 69.01812572424241
72.95390234840229 72.70879178832008
74.00426293120958 72.6923038113564
76.09490878045339 72.64073280545031
74.04038388979031 70.8431691207728
76.17053300061454 70.8262880089315
72.42904790760973 73.64064996533304
89.35351325231925 52.01824824677495
88.26597858570466 52.37812596576927
87.40920632603907 51.71042359130131
85.86575646787688 54.12912008727111
88.4005572826869 51.36040079946495
87.70264555955848 49.56346047523185
86.70838083001075 49.94198858690516
89.36718412543583 51.04376604239805
87.554402784899 50.63924873846079
86.58666038273768 51.02618149697484
44.71970571676074 37.91131158608771
43.30604757990562 36.3401405605069
43.78750862806378 38.22396958685653
45.56184792985071 38.56172862895396
43.61172517412563 39.27470943769762
43.00268817541264 37.468403037347
42.81978868670775 38.53811929943884
44.61981109180022 38.98645258511959
10.67941052126492 37.75324406659956
12.59428365215476 38.72173126259217
9.760624219218 37.30147570138215
10.71201662943414 35.69769072966235
10.32018715872018 33.96776199641708
10.69535204366442 36.72451676511214
11.63135651532916 38.21517132067254
9.732222149551486 38.39789718667928
11.6272082543403 37.18029381218313
0.6216762533218003 95.85970511868344
3.837331603149392 99.38930581838112
3.145275655909304 94.57134456644251
3.721178603321881 0.4419025679638372
1.066038425165309 99.69379953195903
2.148330220191698 98.2124560335037
2.85680439676642 99.82587786712034
1.975001876253274 99.20716571102226
99.75307237521098 98.42572038030664
3.268160028060355 96.717361186126
1.374332612423237 97.69368371408176
7.610459477513313 40.33962833586308
7.766520718281734 39.33794833374733
7.420729835594266 41.34499904984168
6.734454439471111 39.79519363266352
8.664315784674548 39.92374317043407
3.19168095084714 44.13365641615936
6.85220181161137 38.77687077037242
8.434300008781436 40.95766278382039
6.429940831716902 41.8899725966064
41.77072366491339 21.30399215810637
42.50011242666349 22.09426563746423
43.78372885907299 20.77191137600495
42.54001262549512 18.13345988385654
42.04035720055317 20.25604023911368
41.96492309907101 24.21299392324185
42.77279818236394 21.04088778592202
41.50226267095726 22.3597171914858
43.06188772752262 20.00188159998818
45.47301309439352 86.8590220962744
45.33237916329769 91.66613608331592
46.14405134411489 90.95756886675633
43.08531055571584 89.9053433841438
43.47703530651638 92.0494254987299
43.23004802035241 91.00021952408355
42.37362511598752 91.68897418223796
44.27912536840266 91.33874883194476
59.18582469837469 59.65599654553451
54.18354887127 56.65844337715959
56.08830327382142 50.02767083956515
58.9266555115062 57.53153091931992
60.136978638354 60.02749099571379
56.26705325120511 58.46702334441175
56.97426688335709 56.73441815652143
56.46823123862303 53.50273965360877
58.21868022535816 59.25335550832016
58.0866758087177 58.19234724019637
96.78618968017204 7.679445693229151
98.1496188589533 10.20184732203685
98.91357209842461 10.9123484137228
97.37753063145551 9.462311116746898
1.219497348871831 9.184048332257015
96.97818145898867 6.671678706698748
97.79969860492159 7.413063790475876
98.38476590005537 9.158809584051763
97.59495187480141 8.428479913679237
90.49171805504626 51.65348680626237
90.94713449304786 48.79230647559093
92.40194221449725 47.63548602390168
91.19962156634928 50.6429022738051
89.85697563152195 49.00530399886312
90.58175635830837 49.75366427054846
90.24436897160236 50.70447377356874
91.61803419753336 49.62940263792016
77.75316126685642 73.36025180662739
77.1501779251393 72.58445070572058
78.23729414210587 72.37374157130937
74.53341152274514 71.75693673672212
76.60630492342821 71.71878386894515
76.17091233148616 74.4455429627466
75.67675192628961 75.39893740672071
76.66405320369485 73.50553854564802
77.24973259052531 74.32533228828133
76.80127580665301 69.97762955813636
74.54460208612468 73.60615353202384
75.10523810909106 74.50880554127859
75.59930849938252 73.57161832110928
78.91815882839985 74.96309122867822
77.83228626074013 75.13591740223247
73.51702990191026 75.44698173881315
24.69921362507796 75.92322293006548
24.0625114898383 73.03403254471796
25.70778378898908 73.91757326547558
25.28266531304947 74.99410624991076
26.35534524194398 78.15744735240273
23.80258834258791 74.00797917297609
25.03843564747607 72.98223655323652
26.26874194188582 74.84881406108966
78.49148439685214 9.72407292723674
79.76733416363336 11.05750188898548
79.14185654858157 8.958116107039825
80.07359614025506 6.475917815727862
82.45247276198842 7.868425382484387
78.19335975303781 12.31936139512818
79.55859937448768 9.929607757863179
82.39175838794208 70.12381379288419
86.37901232731178 66.67159887855327
83.06684749700503 70.91497224187476
85.97337988216555 71.23152875668264
22.99847681671116 38.78111966773928
20.38261491733339 39.92676892360605
20.17249901593614 38.91163823388753
19.35288393477574 39.62830713849708
21.98645836012935 38.47930243456593
19.57185531506406 40.63221185992573
22.53435617788865 36.70713659816748
22.2054654090058 39.51027695635648
20.74707503144174 37.15078933273157
20.97522634912841 38.18224869820627
75.73784572364957 63.21461695672811
74.55385950853437 63.5812633585142
75.35160569215465 61.62345253816166
74.95462719170597 62.59187858525124
78.36441114757264 60.29548098771527
75.59896359261326 64.19187516486494
76.64810976681818 63.75625666488953
4.622592696150162 46.516985487046
4.198718625299475 47.4944621931022
99.27399006594635 50.52701233684965
2.016224162942934 48.63142661042876
99.28818942155672 49.49072365150107
4.693962416017446 48.95046637771266
2.930698252988915 49.00266956956283
57.36938386878725 2.216157596576499
57.99550471279964 4.336657681692324
56.99431452323035 3.992895548062074
60.23514601682479 0.538754594868372
57.01793513002441 6.021479841728846
56.83432352814668 2.999206268974731
58.41936161542235 2.420759120035782
60.92261230922854 1.22562506184331
56.21416733514363 2.252560501605508
61.09608180434414 0.1337227956116565
11.93751091482172 2.129231624806995
13.54827409920709 3.015976455738562
14.05893229749117 3.898716048221458
13.63455480005507 1.265377368912322
98.30195439401962 12.96644153217688
98.30428162577115 13.9850613774368
0.4956443954930074 12.32564124276214
97.31245261412522 13.57128871658255
97.59735943637544 12.34349974404435
96.22138966935042 13.68586626415596
97.00497871363548 15.61591465493863
99.70792050278506 11.56921116272143
96.66279232068614 12.68151609799551
21.32715340274146 45.08084530479825
19.61587767342899 46.45936820692982
21.99598379694236 43.33214937794658
19.82924429146013 47.49141499488013
18.55888131165621 46.09664985587435
26.2557715943691 45.61533056735282
19.41093914281041 45.44143075190148
22.72358806159026 47.42139175385808
20.65950142847806 46.80301034286278
18.34680272754895 44.10537054415222
18.78380844862166 47.12747634007746
21.88161580234917 48.15493161974477
84.60587046968311 73.49092922737562
82.58963282380034 71.82750218272507
84.22542311295904 74.43397666849862
83.67163036623373 73.48740466741611
82.78222511656072 75.43297624728837
83.20822710650044 74.47305814124067
83.75768776574917 71.70612491507175
83.25237651454627 72.61637663864576
83.83274766055757 75.38770754777845
39.46415668642815 56.38849638608567
40.94336042621123 60.18671568204401
37.128741022122 61.20591984389392
39.00108436442697 60.70031022954564
38.76719252367082 57.15125243431378
35.23478782955311 58.14543572336925
39.88003457291957 60.19460853471104
33.13384062083203 95.46602916009887
31.16794731106821 94.5670794221937
32.02637446890891 92.84716356858591
32.15724435266795 95.00735038109674
32.91461440436286 93.30785621774868
33.88794065029896 94.81364467699018
31.95940400822144 93.89634320336127
34.80650623679857 95.25671338473394
31.25693725913614 92.33960237993868
94.46693286874424 30.50631683506592
91.83240830161679 34.601797286846
90.79510570215936 34.3672416601752
91.41088035371669 36.38373189589409
91.51885396839903 33.57653727447765
93.27446119161237 33.06898587002627
91.92824534473796 31.7603383835047
91.42453044351541 29.68041237936947
89.75807762069626 34.15814626878953
51.86707794947124 51.64237811110875
54.14325672991176 51.83805793282872
55.2633185383219 50.37670568057291
51.7214325981544 52.75592351580828
53.67345754368941 50.84653262272046
54.759199867703 51.1077401711085
94.56937545899068 97.90136358623185
94.34437096333797 99.73160159231688
95.18872640133166 97.0221760292677
94.76687963171449 96.0078665137105
94.7400426569468 0.7217656645197542
93.66425848390347 0.5193930346601375
95.59592005459164 98.02318980529974
93.93826516332339 98.75602607352141
95.82225399718958 96.18544700699904
98.63158238665278 46.61432207954127
96.91435119233542 43.93520229581005
97.5711269431269 46.72981328791672
96.95615727023251 45.82273573415594
1.58945019217873 45.61452383696071
96.52809336763794 46.83555320076521
99.89620068382577 46.62135126624442
97.42330028323303 44.88400380647097
99.22551414844136 45.85036191618003
0.3762214968897498 45.4599496058757
98.50228398971075 44.95178352549125
99.56302376644804 56.7179031451865
98.4102430949527 54.12831146719
0.5060008360745096 57.03792941791924
99.36599856499102 54.58619448152954
0.9872859661245823 57.80772736629223
99.44199475513382 55.66333104175081
30.85787490387303 88.31588241491789
33.4645496924779 85.63603158858538
32.9701567223177 86.49955849172687
34.00329555432796 84.70551103234753
32.62132391992134 80.76139154490764
31.86949468245047 86.38827150870155
33.61178861900981 87.40208565304555
30.85261825564617 86.33470579869611
32.37795508012236 85.51050279054652
34.4968322088138 85.60815490934822
52.38836760390648 4.142504013757565
50.13344331713549 1.004879672352987
51.54221512913345 3.467299816889993
53.25136339992592 4.785680994690857
49.55025184225151 4.106797529396998
51.69136516246738 2.408119776220321
50.72016837170845 2.771405465675327
51.79801715650776 1.352948926326264
51.41078948855287 4.515797483828527
48.08270695565124 1.624070584571649
51.29400315256651 5.5627477767691
49.10599464120649 7.125887041380646
51.01837767585481 7.658573334166434
48.08911148685331 7.3955319537111
46.51586779206523 4.81223740131608
53.07290398875267 6.877909118472635
51.17122430128989 6.610960472082241
49.42002908896092 5.118177194445296
50.15794778953884 6.903442612085016
49.29506820868768 6.128381250705928
54.09526094704768 6.434207891975502
50.29951534354819 5.873091529838235
48.27818270350267 6.370028281360835
1.148832543702216 26.41446309713718
3.735903187816399 30.05454857637975
1.191495829436966 31.28651746770852
0.1030260881508652 22.39627346331672
2.159896896685033 26.69271614577645
99.99261246423944 29.96739385564117
1.690064992982129 24.6527024107297
99.45921030113304 31.76131098060314
2.153882683086106 31.57213058335573
98.31909326181986 26.60730997191778
3.560446581037846 29.02399497228772
77.07423448955579 42.77626705756096
72.54004060598183 41.76608760625016
71.05225336821087 42.98047525156789
73.60057205636937 41.55932025857873
75.0428082322358 40.35465023364293
72.9220150369305 40.77752588069455
74.28910623602007 42.34606159737073
75.45846248921535 39.36092833401376
75.3333584605913 42.14817625414557
74.38983563893223 39.57409359927625
73.98644859741499 40.56726353236031
73.3226809309451 39.78910210457657
71.8531509445628 40.97900531169051
70.14825686239507 40.32223386273581
71.19854785425227 40.17546093795077
57.09212673982169 48.67143911621976
57.94367975862283 44.99315729686416
59.84496602835294 46.11019664692157
58.01835833208917 46.0480321426143
57.86324097749761 43.9355532212625
57.06099029987154 45.51564149559032
57.13397792056132 46.55983749842727
58.07914354213236 47.10208678566983
57.19989497889174 47.59809414800389
58.96415925083144 46.60669691864396
56.33792081867841 48.08976181903209
56.96870177863602 49.62241560714421
58.8999285778781 45.54149987360999
36.08115307078971 41.57648680748787
37.17949381835709 40.11285554565445
36.99027993709858 44.92238048283773
32.63745986226193 46.82696065070216
32.28585952764847 45.88083545704546
35.05415568913706 41.91858134220676
36.2394121630475 44.27854261594367
37.31356472644713 39.09864005184841
31.87314048426137 44.93226923396184
32.52097622526638 44.24928326577923
35.80108701785023 42.59380741271517
35.19469807555632 44.62742770745839
33.73911404060044 43.14689578663447
35.49878779911065 43.60286477241512
33.50931521074099 58.7345636854384
32.4857056173277 58.53011444086475
34.53303088990934 58.9428953109148
33.20111218993282 60.59859526387769
28.06002255454611 62.68784506286664
28.98143542115608 61.81524394663038
25.89907691270929 63.0698596067724
30.5720844188769 61.0733722191941
28.61518866527086 60.78139048463859
26.9423148888418 62.87606967504347
25.04947342991627 60.31353191667096
25.63225754885092 61.1807121677856
27.60104104835845 60.82082083382284
27.10268600975333 64.75991548893425
71.1120247469988 29.34093603728182
69.28798587279586 24.69982702417103
73.38455635502987 27.45053470401096
71.33024252060538 26.69447523553342
71.5669067124368 27.70513196484667
72.16642502535416 26.07105363069241
71.00925952633598 21.64700817817425
70.94544737731728 22.68218360198812
69.46426478630582 26.90459910795505
71.04451927098265 23.66854914347897
71.17448769355788 25.68110224238652
74.77098445867112 28.6614748443701
67.5131972372526 24.65819436740424
68.32046992383853 24.1245834030616
82.85794312000162 30.90329869623502
81.53906990146425 29.73244337418983
78.33516102808053 27.93383794208939
80.4654032440524 29.45992143617318
84.90108585884748 31.3575065491269
79.72207940573507 25.75618787401721
85.8857691442593 28.7473992437891
80.27291090170698 28.39406503621007
83.56296023437338 30.14014987017959
81.18446864560282 28.84967347481348
81.38897208671663 26.99103375272047
4.185231067006941 36.08937055827694
6.934323700270704 37.75449601532082
7.068632340605307 35.63293681584623
7.906912973299881 37.28988390783611
7.939296052946711 35.17975880954326
7.858737312332621 38.32690337258619
7.008615297316148 36.71455047692848
8.823141093132763 37.85546037857888
4.435052501447232 35.15433335166654
1.467866664145929 3.372111081859685
2.962764546670358 5.711766085273683
7.506261501859943 5.716336894738491
3.786141546797074 6.372751798801549
4.126194460058707 4.241498573887681
0.4625914564676508 3.75034882433571
4.298379354098478 3.17952618305339
5.717474830882144 5.474765702697052
3.145144564708032 4.666442454728815
3.979089904006347 5.325817112454216
6.80617604047328 4.985795067911293
30.38203183730961 50.43513325587278
31.31066973784955 49.88637961721142
31.29482463496333 50.96824539909179
30.24919459229344 51.5103023361058
31.30092004884808 48.71919046558716
32.20839453832806 49.48829164530797
27.58282321845818 51.58549221724867
32.23361739909554 50.5596803890134
63.63462812027392 71.10006376619832
65.5930497384972 74.85265400410127
66.62562699728484 74.78492964337386
66.05288407386607 75.76810615708632
65.16833550516078 73.91211609592033
66.12479778263005 71.92772885699884
64.19998425304745 74.00537255535954
66.63933139299256 70.97531445316788
64.5763499698301 74.94396724242179
65.68713892681234 72.90016193034829
67.69403450667124 70.94995618893881
63.32906740482694 13.99160595771013
64.05228484109566 16.80366804250761
63.44114555996421 12.91789697980999
64.29775911782617 13.54679658210561
64.87424805256856 18.52499311376469
64.11724641960224 15.70903029457901
64.98668584157316 16.33596037770372
63.24608018920731 15.07413243807103
7.721865837896991 82.92552586467158
9.549579978413206 86.14313616501111
6.92651183672274 85.9921061548504
6.197046027846496 85.24738307996515
6.664655315165978 87.04385403487736
9.150413015113491 87.67478421853106
7.970364329698583 85.77596467136445
11.47903765648049 86.10618161488421
10.88594369510831 83.40544409418618
10.95251937571732 85.19938193146878
9.297580066537133 84.39668758424185
7.238924983949318 84.98029930953012
17.19258138487578 93.08443684859012
16.99693055466452 95.84277977136071
18.64712729700791 96.65728600621328
20.22998233206742 99.41667518689
18.12152333441149 97.59836121840578
17.85753952232147 93.94751683513223
12.74706386582598 95.31321821551788
16.7877986772408 94.02522766859248
18.51298138230731 94.82629914656293
19.19346888997726 97.55520727137703
73.61152623216221 68.10629833093606
69.80610859232087 70.90474687817904
72.47512656379065 69.93987355469059
72.53153454430934 68.10525907150767
70.89951373266396 69.03381304962757
87.65997206606569 64.95774195923623
86.40684386155992 61.97481460284965
86.60746057299167 64.78093670830519
85.99590228663611 60.9944486863941
85.74767074634661 62.79213910853826
86.17485070287461 63.77771747412591
86.83377859810608 62.96110257070028
87.25013972904796 63.95439176748975
85.9956638689082 65.62895097641035
98.42122834846835 23.02114445473374
98.58231362269404 23.92047206271403
0.5686964151648572 28.18595945710169
99.64518916974527 24.16642584947157
98.06238763153343 25.5589485173161
98.83835049835601 24.88186267426909
99.42149955957726 23.20039560869452
19.63704373414836 13.92376981686209
20.4900387912806 13.15814287602422
18.70802125113422 13.49170350616512
16.9145735350516 13.31026507832695
19.49499373205492 12.8405774509777
23.69926994491811 13.99275559713312
16.49642357163084 11.80216623146578
20.84382198731685 14.06441014257687
18.49521511985332 12.3956392446841
17.36485827101253 12.21925265640203
18.1364615843161 11.42404556797899
23.44921744438335 12.98846433070874
17.83306462454249 13.06759611537435
17.69563994863989 14.02582235593313
18.569949221435 14.49106221244072
19.26575858472532 11.80421537710587
46.99679462696001 50.59709410600827
48.66372610053701 49.74939000484809
49.76894221302603 49.61240204123047
51.94207230932157 49.97358857471092
48.14679410666372 50.76020418272761
45.9054508197464 50.51871986721214
49.27761976804663 50.53962761203464
50.30001380066253 50.40242907208158
49.24886439679144 48.80434634904889
47.6218590895868 49.76060994387137
50.41699435610085 48.82993788073042
38.92523792377578 50.8727337182719
34.43748884966265 52.25910608987571
41.17724869390891 53.81749976529403
34.21394466063104 51.24915765443387
37.91881285571958 50.53405835382489
36.58853104610035 52.86729278011863
81.05349011202982 23.3240035451595
81.26632900326146 27.95868507583637
83.05842211370266 22.68007227763839
82.85106205413361 20.1252177592478
81.17777132295572 22.30351478917705
83.74322784698255 24.39192420587123
81.9048419066569 23.99294431932512
82.9027017036311 23.68331130027575
82.74671713446126 24.70456687783116
81.81179003171688 81.74977743981398
79.38330270836028 83.19952632295852
77.52873815554892 85.5269728877401
79.03284161222042 84.2173224980984
81.44398871077664 82.7577926611936
78.3757764703589 83.41136492935949
77.99940432543457 84.49110644427293
79.74416527502436 84.98683059314462
80.07324935060713 83.99807678915025
80.41275436530942 82.98399822450767
78.45715215257449 86.1911591401843
36.37674794499561 55.59952907199101
36.86305992352699 53.84424801674724
38.16795668923831 51.54163650204241
40.36167668253778 51.95279478191082
41.01656966357074 51.01391247220374
36.31053258782999 51.87450093512554
34.01109194816729 54.0331788021897
39.63106552847385 52.75778352301771
33.34417854081234 51.97183236605427
38.90515934791956 54.37530234996692
34.73546138692311 53.27814050006967
40.00083629455703 53.72543410910426
39.11229207002181 55.41764062681871
35.0897304773986 50.52514585642193
38.83906849706385 53.43762102582198
36.0945978652768 50.85659855429383
38.5021472642168 52.49377371013388
37.91290953369231 54.1104449151049
83.58428664996326 67.12760298290389
83.87845971443195 68.96321057634287
83.39208682730967 64.35588780025356
84.72287080653385 67.33151745637711
83.98765144790507 65.26950206468828
83.14678156102829 68.15779179802061
84.49739475727456 64.4265996972609
84.9787415911653 65.46387887783999
82.52824742119799 67.34554267469115
82.81523429254062 69.15984708563293
82.94434863101124 65.29876951017999
84.41957054375357 66.35156159913458
69.86405624216687 99.59243092444815
70.39774025074423 96.84305526474388
71.59511129794382 97.99397386754322
71.82150528297387 0.1473188515838791
70.84117570270607 99.86704753801352
70.71866821738443 98.82185061152875
71.67982410948453 99.08563692656509
70.58754999250067 97.81934770059115
72.49263350394153 98.3375607582983
14.42366203399217 76.48153934763795
16.07284235585496 75.20681611770327
15.21753281388584 75.76891885533193
16.1829450867192 76.24992630538134
15.39224564283185 76.73554103664424
13.43378060927367 76.22251841431317
17.01912395587696 76.72849017244147
14.24033264051284 75.46053265155903
15.01112208641481 73.74357464854651
13.30524182240835 75.11384047214158
78.35256300547641 0.5062732019753371
81.5961990150502 98.01632998439574
79.13352367986153 99.08923370708986
80.65051743420845 97.66922056397873
79.85734793835299 98.35713522484284
82.39996096944552 99.55669470817271
85.07896566502782 0.1889433372305686
81.19916093050162 99.84720071560749
80.10650623782838 99.4411553973474
81.6726645393222 99.00101171066916
59.49009197160069 9.333390759087056
59.22374541690028 10.47253805797537
61.47545778087525 13.78913286616789
62.59159205316961 12.28807613209128
58.53718028291993 9.624667658053189
61.76554490834903 11.64624266090798
61.58808992336481 12.72091967535092
60.96492307772937 10.97719837445091
93.1347797862112 96.88301469026717
94.22103213262245 94.97963427476522
92.41802842602979 97.58597256551873
93.52803654399705 97.78977437896054
93.28863801053754 99.57835349295296
93.15930596909834 95.11409524102143
92.29563185452167 99.41233813014115
92.3410948695702 94.45284454833505
92.89292906498909 98.57173181286325
90.35072865332005 95.18317074953322
91.52401185597554 93.78976420136263
91.32220848924267 94.7835697716656
47.56456362766054 56.75436236709778
46.34663754581953 59.20286099135127
47.18731311747059 61.26004558198554
46.99020536681521 60.24706069867736
46.23855810223613 60.98540011478097
45.35183782536214 59.0302721747756
46.72032825797862 55.33657346995733
45.1246345053583 60.77589074409458
46.46683619922013 56.32259269528837
45.00020165130519 58.02145115196399
45.55206892208835 61.64779067612282
62.36723230655069 14.43341660443588
60.18017596880647 10.25974615342803
62.0920282494157 9.445318506696823
60.41983257283518 9.264614297688057
62.75874541083183 11.20829460362627
58.99864771654096 11.59720556206641
62.45734491273252 13.35773527155472
60.75903211914485 12.05375035183892
7.809615094867422 26.59668759809478
9.339780364483977 29.50356164248968
6.675685670748372 28.6324018573544
8.925003044681377 30.41850599057847
8.51648507277179 25.70058734929515
8.700516220162253 28.54010144917032
8.308910702183066 29.46499075105046
9.976488221076981 30.40257274217576
7.658986376938316 28.47027202342272
7.559809312408715 25.5642340100907
8.18683083917508 27.57258430357382
69.77610329165007 44.35345191496451
66.95036671098676 43.96008057093076
67.08277371315226 46.11561994558235
67.85586231540512 43.44189550552674
68.64568363249454 41.97050122645914
67.95237753345013 45.54382573691711
70.61751346267867 44.96832506325603
68.82377615342124 44.94952896011871
68.7819818648033 42.96710968962518
27.92374153587299 56.20857447042633
26.19514613772737 55.57597546588806
25.74448113016075 56.48420263577466
24.88619026154559 58.44044692348961
25.3159459948855 57.44576408998244
24.2707839057971 57.58033528095265
26.39614833296933 57.31586854105142
27.08524267133184 59.96570366145363
11.6786861739147 11.0776926177172
11.19673534397471 10.20275516766478
11.12351156603545 12.01789307772067
13.36464995411158 10.18880629668213
12.26525616752675 10.16715856905877
16.21427529069521 12.68292397634395
10.6103479988588 11.15646693889573
11.76532706261603 9.2803673485242
12.87254668356032 7.47772463829127
79.02707379637501 6.13505789135634
79.77825219264163 8.172003455372984
79.95178612452203 5.481312803212297
80.9836965070952 4.957433510061335
82.25910021349702 9.621736991391604
83.40223235218598 9.704393640755065
79.14281148626439 4.960468251122414
82.89941943508832 8.876249889667413
83.42629081040484 8.15672309537953
77.84373412009877 6.162457696481981
80.44595675295636 7.421002214268313
52.46989050256515 18.34604576558206
53.39231070191019 18.86891897972896
51.60983299082036 20.04266788106984
53.32756728949417 17.73941234070606
55.30635852234236 19.91546682445329
51.50766481799668 15.55873459429688
48.52373726584349 11.95748641596112
46.61996894356131 8.765648584187154
45.45269784240447 8.377286956931787
43.65770203912565 8.321117464050687
44.59778087583803 8.884005714563289
48.47325968213319 10.93156617919691
46.64807239707424 12.04311888432802
47.48651105250066 9.393019785551616
42.9048412087536 11.03202819178008
49.46956492734239 12.39154467515488
44.7092557557967 9.923496979639355
76.78996441571893 29.15981073410053
75.71714345270939 27.12784118711886
74.05014133764945 25.86480337421304
75.52970939896851 28.0287046041381
77.50240777998418 28.48681220982869
77.46116226962583 27.43716237300533
74.95257891308891 26.494797272932
40.21484963717071 9.31867309155033
38.41812034605456 8.147370207774838
40.13371274051131 8.207177105900678
41.04511421176666 8.795946834439391
35.32174251612675 5.738146376738469
39.23885938062209 7.599864896750246
40.07616865246545 10.53518092675996
39.38687043587161 9.720592658847872
12.66550785108294 77.00946909896169
13.7934313628205 79.07755500775565
15.46078823925402 80.10663702713481
13.30879778007735 78.092791307325
14.35354268966801 78.25675041733028
14.91729059440234 79.1571260041185
13.76609797087942 77.25014267741011
12.34583547736333 78.01866967668539
12.51590285772073 75.83951142717694
12.70085315702938 78.96422600096699
16.60963657432964 80.18697577637904
16.00327172723669 79.2729640064408
22.35957679484358 8.864844070141631
20.83288948197971 10.40823897824638
21.5808916056721 9.652792700597686
21.85169356360079 10.67486010273051
22.12924137372357 7.819824769844375
21.8590165504583 6.796830111761458
22.55176284142911 5.961309755021561
19.7787938726444 6.523982127052512
18.64400330354889 8.377409972506467
19.45112058331332 9.158152412530567
23.57918395100751 10.18028074635588
20.53977671657251 9.410484100279369
23.10492025418329 52.16145952155522
21.28302280276557 49.97451701803372
22.37298777952454 55.07649724730676
21.6848249467913 54.35058952287358
24.43522718979006 53.44431783633513
23.39144386310011 54.93289662512729
23.37254014683255 53.14043593047886
23.68274165160606 54.06585308446733
24.14810418290858 52.40468181518303
12.5631234113997 33.38905536248518
12.55322900775914 36.61270936853539
15.33398771359443 32.86534464010879
14.53241147043373 31.28731920901268
15.28389771879238 34.93727588006987
14.36722240528881 33.35991048665691
11.71654585496131 31.22533646562747
13.41555854504851 32.8068144685281
11.63685194142138 36.13031997679275
14.35443769138167 35.47490985135533
14.36745569143308 34.41773971968009
30.25449450844457 52.64712847470904
31.51192781988138 52.73352262747419
29.30307472428943 51.98736243706507
31.93997467325263 53.63433966986546
31.13404338992731 51.93178414170246
28.50842713993856 51.3001838520296
26.13800384021744 52.8923326635024
29.78390969561192 53.74856253362154
32.22675210080737 51.68870668753025
26.92046869051598 52.2273778221552
76.69574458137369 40.96275784528349
79.41211747725346 41.538451141728
79.90705617242297 43.11151975158089
78.38800321573198 41.66617892761932
76.0907489886313 40.12260786372888
78.64783007051713 40.71939243414322
75.68810235310406 41.14631231192966
79.1449292057179 39.81478189492827
78.10617316962619 39.83409169283611
77.68065029500772 40.81661489725374
77.80724546620699 18.56646429157241
77.3375775345105 21.61942528869558
76.32263293378662 17.02721446435297
80.59552739609747 18.58365381885102
78.0734533849985 17.55383685083646
78.37391328228986 20.30361139213268
78.83222122296671 18.25876082343139
79.36429456537495 19.97569543572999
75.53130612380856 20.08623336454619
76.04941007252715 18.05072755317253
45.61020708448317 37.4266142494361
47.17597145042974 34.04265023526521
45.49308744725595 36.25825829388221
47.21194456255569 35.14011181081728
46.41017454764704 36.8186571443478
48.40399609558811 40.0287671866817
46.44147049126891 39.07337296643619
46.26242610602324 34.63861887395164
46.46134274633298 37.96971400964565
74.68860479449167 44.11865230649482
76.63280245347848 47.42138616842477
76.03529921336325 49.28237880331793
76.17083924076279 45.68742524243901
75.56243074032399 47.61008478354037
76.92650801465358 46.46291743667352
77.21884077500458 45.49870863411536
74.65182930327423 41.3540519021262
76.3417409649426 48.36624280172702
73.35965504915274 45.30743418241025
76.04090733065313 42.9498073662841
77.68627819882563 47.242967517644
88.75522508712821 49.26211709480884
89.12828348568142 48.28977355343977
88.48262469033668 47.54454237362006
87.98440445958133 48.54661101762691
89.53964370853416 47.28217542105153
89.51713084217103 49.97902599915025
88.86117695705526 46.49536690370321
88.53020632920038 50.30210556732862
90.37898029217571 6.8604060183835
92.93127502489691 7.821106990387222
94.33874305296992 5.470931812000454
91.42861987319534 5.503224147484027
93.08651779321946 6.839926454706092
93.70001864045514 9.544959097627768
91.90354442800863 8.227740027564113
91.91979285208477 9.268594173671943
14.32951711658004 98.65441585614923
19.1674618882688 99.40544107925032
12.23524942595142 96.98111518490752
16.49340574403654 98.56721684147534
15.92172195845267 99.47331910251233
17.57469487406537 98.52739826609304
11.88353343718446 96.0147719510159
17.01057461992903 99.44384837335382
17.04428087592987 97.6460535138006
13.82930424235239 97.80354485135599
40.23530053373595 23.67928160638571
38.52354246391752 23.12578106771492
40.68151974958592 25.53909016667658
41.23314665038473 23.4188579864281
39.5152263154587 22.87129485056501
39.78336959056596 21.80388596212299
41.03755005323681 20.50582101854882
38.24573147772046 24.18837349431108
40.95961888808318 24.47796032536659
41.69137844413748 25.2649592584097
39.24048290547843 23.93719657422614
39.95850405192913 24.74380487162943
41.00619559522846 9.972462050429245
40.35834959716045 12.86834765806144
41.0512815896237 11.06721568685812
40.35630284997973 13.95359531225
39.48684763728787 12.45886425870356
41.29218292047764 15.50078110972015
41.25375415927446 13.32623535816665
39.49888851959378 14.60344058637016
39.50571148310163 15.675859560669
39.5075352599059 16.79792976798761
39.42521104516954 13.49655938734561
38.55805579928126 15.2029722357593
40.39416300698523 16.17023595358124
19.29265117224467 92.89053824495916
21.00027220324079 93.63334713367183
18.60121540640629 92.00816523749083
15.23857256978614 92.39397729883271
16.47826147055048 92.27239070538256
16.88700814971031 91.26917828498914
19.65526234750086 91.914668887818
0.2386146514936897 44.36450402959483
99.21880842816601 41.47817921061666
98.178606983009 41.24656356335684
97.39992448853482 42.07413179109349
98.03320254718822 45.79550770672046
96.60624721223417 42.95154728663552
0.9760065627453817 43.66861898042577
1.07172799251712 40.91519880702183
98.75082410577227 43.18671579366296
98.44100206423032 42.24163429576443
79.5922295791071 15.43567065637306
82.04175843192056 17.39903514544662
78.62267461251723 15.59838767033742
77.33280063155836 16.79856506034114
81.12288222495074 14.88555628617319
77.61695228718176 15.79566907318423
80.15619824916291 14.70578709902
80.23109166308346 16.94689166957819
79.04363946242377 14.62007305981903
14.86499991152025 77.47584491100288
13.21527163487588 74.00654981092794
17.96298200863726 77.25250731961263
18.80202624446178 75.64683196960597
18.0403617545828 79.33797008389968
15.5022190907941 78.2984218872503
17.08164263300311 77.68024621946294
15.09729378570425 74.77301057824948
17.80500859027892 78.35986553074433
28.54761124425799 67.43058167153266
25.54413310717592 67.03197820603769
25.80584038036967 66.0128230189413
23.48619252239936 64.45393376628144
26.57367043607874 66.85487860111236
24.97276375874277 69.04341623615588
26.00240216315969 68.88179625234439
26.31305567281201 67.86046573824009
27.38135016760844 67.64480993655944
28.54740627283386 66.37911605896835
27.60353611720153 66.68137750079826
27.026790177586 68.68390458282616
24.50559181964125 67.19641944408761
25.26236970275157 68.03693136084215
92.43114698019993 29.966498996991
90.17401426901274 32.3377960075199
92.67343137729389 30.99779895255306
96.0781348822519 25.02986930696437
94.72888240141057 31.53769287856885
96.40593730834439 23.18191194560708
95.74245239068445 24.00313028666926
94.35741872239898 25.63746254773178
92.81482272855787 27.10602518830017
54.18790639006593 44.06002039381317
54.26858444397767 45.13875763333429
54.0308535209631 41.92141400175684
54.1047251006835 42.99067286128675
53.23035713294234 43.57984378852741
55.13724485472252 44.54213509203517
53.9655267221351 40.84796750025134
54.98503619224966 42.41025723524788
53.08128452704867 41.43497973597363
92.46692834120208 77.29926555999259
89.08380511223467 77.00267008383568
91.02751932303288 78.79893726655247
93.50480211483701 77.58270621564549
92.20130351832873 76.29042082670117
90.30371168559375 75.70428506821321
90.30040564226746 76.7318878787288
91.33245861266791 79.8331015522534
92.93572153477159 75.52607548393834
48.18973473433282 36.78672809805806
47.31675117134361 37.36307712087955
51.12368268371824 39.37846777030089
48.1290572846732 35.68740215225391
47.26413731524729 36.24867548018463
49.13583623994398 37.30562401254994
48.08867362027773 34.57395740904933
49.06706290414078 36.22579377424502
19.85277540533644 23.25222982930204
17.50428883836427 24.32975168804813
19.42740018262112 24.06934585708014
22.99720587671742 21.38629943530894
20.07817283143401 24.85923640643923
23.57215128389675 23.1731931259065
19.99910449407698 22.36919213020626
18.89915953699786 23.02754215382537
20.8478329018023 23.02087881663363
21.02227443767721 22.04107587828549
20.19229958139076 21.41707342486823
22.55335105710813 23.46317409754469
98.25901920007928 64.30559626170114
99.12911912367382 64.89694150631325
0.9370876374463176 65.1728697544216
98.01352605372959 66.32963646645904
99.65356998057233 68.63156000379824
0.6979246487760353 68.26572887073881
98.39658111711313 63.30497817977971
96.2062066811293 67.17949666294648
97.36258126157909 63.69714378542324
98.1083852859224 65.33503795197679
99.31413591835292 62.86023205717994
96.18298515779811 65.1967123065714
97.0364983500375 65.76830034709974
0.3645028003901445 63.3625176435425
99.31394141832287 63.86289955610833
31.59968201267015 40.7640449086337
31.28797481576157 41.74239116632819
30.30858187263513 41.9812983467239
28.68545700336234 38.39298556441528
29.12021931047003 39.3776293235835
27.60387122589477 38.23005795042197
30.98692643976559 39.95992920434254
48.70973767055367 64.39662765664936
44.2918185419887 66.6117076833187
49.17728139872704 66.12363744799765
47.10812934982732 63.03470511156455
47.40667387319557 65.66157796657157
47.66829772610683 64.6908681860011
45.84085570225872 64.20839605380654
46.0869560805187 63.18337713263975
48.141453999982 66.36477882126898
45.32866504345962 66.27719448984183
48.49554006318952 65.37306732798254
47.92865059277511 63.71237707001964
48.89678321119538 67.07585244062204
2.213541996245671 55.71680793664718
2.001337231306527 57.61698471158813
0.4405674723113273 56.079360518748
1.470717684331378 56.63355114410193
0.2792679445267453 55.06181752058983
2.19720184078271 59.49072485769997
2.869448240199539 60.35007035691098
1.268284325510707 55.52505551117306
2.622305812186453 58.540674030016
20.03932333044391 11.12548559426907
17.10813095101103 7.483130104532433
24.54408271426595 10.49985023514226
19.57226643005034 8.214035422943189
17.61607262367035 8.391465684506349
23.08100459556316 8.032625535659816
18.95042152054548 10.85606832028065
24.53204768418902 6.398469744589181
17.84020977374535 10.31541423678773
18.2066954218575 9.256515578602885
23.15687429068365 11.98310881583459
49.10338062067824 94.49657305486477
51.12139082963321 98.45992296256351
51.42316409441023 97.46518160797523
50.30575787186934 94.7788074231289
49.49004246071556 95.37854011834963
51.05179575846602 94.15124969617732
51.47794213216947 95.08242364203772
50.5536795546488 96.85119010691292
50.54265305779179 93.13950807244682
49.64284632754524 96.38859246355482
52.38172221384448 95.80600673402688
51.28631575326209 92.37459518535896
51.37501965545697 96.19604697019489
50.51451034748312 95.74262496202024
69.98577945203623 35.80797337301452
71.30795070799438 32.95686259855231
66.4249128568958 37.54792094513157
67.31968496508546 34.88057604974323
69.51533060942258 33.32079993202561
68.88531551993447 31.43577971616422
67.7965092220536 33.99967938837043
69.34321210088726 35.03311259168536
67.11910040001474 32.03826033430141
90.02044833799836 43.38530280795379
89.92173890132692 42.24881515939272
93.19696310036329 45.63922952140474
89.62306540711931 44.51053845411608
91.32640360794599 47.81530530732321
89.90826026960534 46.27500792275586
89.06256536039167 42.79907044162724
92.52663215760839 44.82351253002409
91.72272481976913 46.83088682530327
91.40365656322618 45.08245006196364
90.88700215680464 42.63840075460773
90.63842296904774 44.36681754803662
91.04653700998247 43.54226260859704
89.05874769516961 43.78283374853729
4.994540951553454 8.84180438375903
3.547704037931468 7.411024961657745
1.711389217740771 7.115966837092709
3.735161541434893 10.2601676555368
98.82771544917276 7.118933211600882
98.00542775225091 6.41520498144439
4.002102464485792 9.181168426454457
5.673413734289813 9.629628383630502
46.65747751975972 96.70872151265836
48.71870143646625 96.00006462451698
42.336286716789 94.79700650148524
44.21826468852006 94.31557307145995
88.76611744908583 25.66236498231591
89.92008145939828 22.25291007431705
93.33170177602283 20.96676407162994
92.73096036710257 21.83583722136822
90.7615146820974 21.63457079457769
90.60046943333363 29.1659382660196
93.77135651231798 21.94710430708858
90.37906592296898 23.30750795566099
88.17396366263486 20.97776197212698
94.69507067895707 23.8154959904439
89.52577965057743 24.09012488748147
89.84090088293155 26.02108067764522
68.21282837780798 37.73340542575421
67.28164878575558 37.85669112705366
66.47696410013242 39.67678087306144
67.7711518933415 38.71085783439649
64.72689440389895 38.58361268650761
62.82832114254713 36.3875301818778
68.83415159830119 38.59262850310107
67.37271945826872 39.60279175075436
8.681775778090351 33.20930668945962
8.870556571563199 34.85361460376853
9.735786242698559 33.0889755571696
9.790368707787538 36.20417270344003
9.141239627041021 32.24752383039355
9.325855966196798 34.03587057699168
9.832494309728533 35.07310100571814
8.194250378386604 34.1416895735272
55.23903267136282 30.12797928272706
56.15741886165575 29.73975688181815
55.029979182863 31.27899084520136
55.75925619408321 31.99033151477616
55.97135282617964 30.86545399027406
56.74008475391018 31.55751428027567
84.70744665078972 5.121416185412927
83.90710921995357 2.630699711341226
86.60872153442575 5.571509195526288
86.77630922102006 3.450626945010773
90.62158793814038 2.823211135669855
89.62232702420491 4.277260138940868
88.7478000698502 2.624953231791151
87.6935406892766 4.046759628615489
87.76045381718278 3.033674925240975
89.72951156605681 2.212380729880437
85.7901173630642 3.765159605637704
88.7798415416075 1.615171038418766
85.73177701231242 4.710392936989754
85.61563082755224 5.594574304485992
47.80877245527159 57.75473750129828
48.04498871148828 58.76949514717687
49.36002799439034 55.6148526680234
49.8116618552772 58.72318541740908
50.77984215092572 59.19167042725499
48.49960434049882 56.2045901474628
50.21932451489056 55.02766702357927
50.04857321728373 60.84998652802688
48.08743122641099 59.85275162450264
46.74379993626292 57.36151558860162
47.53913383476179 55.77545651646365
65.80895249218642 25.13749179316421
63.73283058853323 30.32333953508695
65.88843382856197 27.97936066834383
64.11391822584262 25.72720356037456
66.79571831215513 25.39698820440565
64.84846119490199 27.7601559723369
65.2062548932803 28.77559706879554
66.56774150525514 27.20445619175089
65.1547838139313 25.947563035615
65.51347957985742 26.97038264151084
67.68466527080416 27.35886282860852
66.18218025575939 26.19092331499275
94.02546679437259 1.486242828725179
94.35291631892387 2.502526661571796
93.72052915577727 4.030746523810725
92.49613434815058 2.991305114922923
93.32715476253456 2.227468240307203
96.37565726845875 4.83537230928428
94.62413116593267 4.488729690187537
92.35994768200224 1.989613450227445
95.40320070687355 5.095327577016295
92.6245570035545 4.034884903949737
93.50511340778822 3.175761103400149
94.6254699406211 3.48243121180391
17.8826944887286 75.13345431795055
17.70217142146367 73.05064266745622
18.85856760954756 78.73262852827072
20.59746013334064 71.04723056877616
19.57416030309754 72.98470181651234
22.23813639748525 72.38637391110761
21.62311627986891 70.68486228664099
18.75444153855164 74.58835485819546
17.80401037592675 74.08715929296677
56.20450867403663 83.23391707572773
55.87003228480404 82.30042753494857
52.2839125205992 83.12625228586616
57.05456167452405 82.4396677385443
55.44441254965419 80.27496855045864
60.17756603603682 80.9097827501536
53.53329716713019 80.45774419242407
54.55708690936678 80.90107127197588
53.30585239746259 83.41201851125237
56.47887503344413 80.56264846985235
57.38081900015394 81.27315005654583
62.93554146387297 20.58644488215873
62.30886643076467 15.52688870756499
61.36613286986643 17.14844606068093
63.89573593581432 20.07730877389665
61.2977492062037 18.27130939009887
62.06722300978898 20.01125021498746
63.99713814035398 17.90449077668015
60.45439900318787 17.64459206445821
63.12941269447776 17.28237142638124
61.41562835190926 16.01864588639125
63.0707566073084 18.39368500095365
63.00611551956536 19.49712286183013
62.21389805594728 17.77523137426479
62.27066300019779 16.65132234116751
61.12804503593483 20.50178659902955
72.49129860082218 82.96490276986839
75.55232616332778 83.37077887560014
72.61327651364454 85.8652608068475
72.87039974564549 83.96544551664469
70.42764654780672 82.88015980966894
74.51244294385945 83.2048105189948
73.124824905504 82.02483905857618
74.27131830228825 85.09250963435817
72.06222358150153 82.00435080870486
60.84933577274005 93.69740107850542
62.18390183579741 97.44695703670146
61.28401513058521 95.60364166872687
65.09500964644309 96.09990214036196
63.08304237585793 98.07446683820005
61.0815556375947 92.6085956674231
60.97575190547091 97.46397115391329
61.50045261785591 96.63050318057269
62.33646964526874 96.26866267898605
63.26305466271617 95.87965333769539
61.80848818782622 93.37286395070031
63.14367101495007 96.98232241262153
62.00282416087101 52.74578388394967
61.01697514509158 52.29814137743758
59.91063233637123 48.25965789842216
64.57950972474273 49.94239003115823
62.27777482526654 54.91862379381805
73.67413225337982 66.30311107543882
74.78432876540219 66.29222625327472
74.19291070686026 67.20188753847704
75.81204634451937 66.4213692095572
75.39776581545694 65.34599817764729
76.36184050032097 65.66428742790927
74.72868932510198 64.572436662149
78.05376806987657 66.26595612747144
72.0230064884869 67.1875261944818
76.97675995781356 66.44539374152428
72.5929655122243 66.27516845693661
74.24503740103619 65.43102142556951
27.37897319236555 91.73464558296
26.40430978712889 89.75471940290248
26.10910457402596 93.43583578848617
29.17018286483263 93.90374340140528
25.09816471384332 94.77457259503194
27.67311013554155 92.72384501791149
25.2050141981962 93.7994328083518
28.42263942448826 94.67094058412715
26.5529865264097 92.51956241336728
28.38577462538269 91.89651799728135
31.90447881902027 0.968409986616405
30.9608939900301 97.59652509731075
31.36668267310694 99.89960868260552
29.52611796152799 99.16894077095303
30.85246330094555 0.8862926856679884
30.1996868859943 0.09827837463875344
30.52395465873818 99.2047142959231
29.12278681621502 0.1478974801515693
17.23848009953598 44.66530019940581
16.24129734310577 42.50012193558628
18.76655670930859 41.3216226819058
17.98314503984911 42.00237669132778
19.79769350804042 41.64891862864093
91.49201959789387 89.22936301739684
92.93586185774258 91.30455960785541
92.20036728444602 89.93368330393704
90.02434610341817 91.52655887600096
91.22283278000323 90.22318443111443
92.5566100834822 89.08661562822039
89.67250592226073 93.50300270779724
93.14218788215747 90.18137876946419
89.77237568817415 88.81686265084342
91.05374636808426 91.19550971590368
91.71581488751191 92.79538001469697
65.72131272174683 85.43155811154587
65.2867769321125 81.47233361983938
64.2542076516181 83.0322411073012
65.63227929955497 80.44058146012203
62.22613015289414 84.97451631399896
65.14445887249012 83.67098679474019
66.69853464470988 85.04429891018513
64.15482167908647 84.10382024523891
66.18006512167827 83.23592194807635
64.76492559731875 85.86732636483522
63.18741033035417 84.54129109239776
62.35913023473835 83.89862347290737
63.31832845806662 83.45683196053268
64.39997781661255 81.89647087196253
65.16049906530662 82.63948570054286
29.5916836223707 10.42088239574506
30.62389085727085 10.3549616796513
28.55657642865783 10.52752664826507
30.12454609256015 11.32360063427713
27.34877049715377 94.56532034301343
30.37089568735538 92.21387148956991
25.03578527418388 95.94882466645112
27.81610651741252 95.57425919690407
26.17752064929929 96.33299281571999
25.85487285749414 95.37786445486744
26.82843740854348 95.4797588728638
29.02157541409303 91.02245723302914
53.49603026785113 24.38647527601168
56.82237186786815 19.56733902935209
58.32722826932871 20.78666249974394
54.35972310411508 23.74097390227363
58.04602082190075 22.86443487243212
54.34278548024961 24.86016973818157
56.27321296361395 21.54966854862684
57.16803848505964 22.20550725289292
57.24256477879553 21.14501025006105
55.32544667058495 22.06939398998202
53.48629266368721 23.25454935768438
56.21799740959837 22.6439486881792
53.12989078718316 93.28552035987322
54.11864371163072 93.56570395850407
53.97687939121736 92.51358625298262
54.29135754848094 94.65070585560909
52.21912346302697 94.00686300555459
52.55119889110705 94.91573529392413
55.08224127313443 93.81789594223305
42.15890773591678 27.07801310301796
41.88456728063062 28.13302243894998
39.79731784507286 28.72734681293062
42.43825263129152 26.03522349817682
41.41452293784218 26.31816336810816
43.93887045754919 27.49503955223329
42.90454003454189 27.8233036664326
41.13344623687461 27.37590127348419
85.19344168967106 22.10089776858905
86.34587208527401 20.69473224869365
91.16774204302361 20.71485263408259
83.67467944663917 20.74209432384686
84.67639822328231 19.34017598461508
85.52842664712607 20.01691806577128
84.58264902255395 20.36920865078056
85.8357888754165 23.77500884857218
89.14592139481479 20.56946251623045
37.08871993174631 99.65506657417183
35.50425056074435 97.22892909783558
36.69013252774044 98.63457356785237
36.28310892501969 96.5562535120263
35.71313574832254 98.34448785424665
36.49337341024906 97.66000057526456
15.85808110682782 47.14797323123235
10.89284589473066 47.6866788589597
13.36369082362817 49.25104316211956
8.3649899203725 47.44433332316891
16.09018033651767 48.15133069035315
15.02606425359487 47.85425542774841
13.95029429543799 47.58091072862065
3.519301703387219 75.64782323570388
1.898344993159704 73.65023515834608
3.846803790218434 69.38633000285382
2.583151989157748 71.0042618260356
3.273574097868468 74.76567214199616
3.180472466350022 72.02980438217742
1.544902528108337 72.68655040052792
2.570179797989533 72.85137952792215
3.230239428181502 70.21683792898682
2.959601280013167 73.82679401277974
1.424013466175597 75.25264160956175
3.606463673284108 73.04012959752176
26.70987051138052 3.218668411100976
25.95990247098585 5.042615105052687
29.54295235766195 8.526786419682059
24.83189751202045 7.478193540850556
25.51209835564731 6.678063764544561
28.53754680888494 8.610469714910638
28.06136658102815 4.914024745863518
25.81240996518136 7.87486656530414
30.42380784622442 6.581570690431703
28.32314496681674 6.722509673063136
26.36582059975371 7.024531698459371
26.44844813170923 5.993194015924912
28.70759463188488 5.763807755067011
27.38063980542021 4.069457086765063
95.72329455324116 84.75058951934137
95.01676599557011 82.71707472088914
93.20697227423751 83.22595573909199
93.84346088385779 88.06541674402449
92.92835141441469 82.1927728525211
94.15057823544223 87.05615772823346
92.50977666077605 86.28872599443663
93.95741250806162 82.44244061679362
97.22062210195526 86.41218074983024
95.52784480310983 85.88804639364842
92.77289887727169 85.13677994428269
95.18597728389865 86.87866991339484
92.47306518160467 84.0423272226156
30.42620817967347 40.95096674731498
27.22858354005468 37.2407427970701
29.86483965334722 44.63723447867395
29.97447140363438 40.02385506832688
27.15997961092122 39.94472155856423
32.33375052439735 41.53387162426002
28.23031482791443 40.17799296374653
29.39086437005764 41.51440457036007
31.38710652450835 38.97436658675762
30.29527533242053 39.10065354334415
28.58259210508612 43.32976219254918
27.98759558673092 39.20191384318462
2.749471221092115 43.12477546519205
6.575023479226725 40.8281268857719
0.299253292232687 37.92938683459026
5.019791676991832 37.63861547439175
3.873140335759998 41.17683173630855
97.94445892326098 40.20439819416936
2.18366985122192 38.91766744186089
0.1988548764973049 36.89699217894301
2.724843035948626 34.70615087874987
1.929925522300547 40.10551521070681
86.85737080158091 15.02061725062791
84.84965275732627 14.5940319626295
85.19296207933718 15.47352877450223
87.92297372611259 15.33742254757665
84.18764305989166 15.53709715954233
85.90516525735683 14.82497418145771
89.68894109479605 15.18264059332533
88.7098642555305 14.75040823927566
87.66249200448146 14.37559322494972
85.03466453034561 16.36300681040624
72.27676073843253 92.40570072350502
70.62629961172323 93.26323280014685
74.25949706665341 89.94727821722464
72.51340121085978 90.56158707942481
72.7735792974525 88.74184055013323
70.82111380353366 91.39459627349289
74.73655797238305 91.04166096898257
72.85828451753544 91.50286880777789
73.18246669740353 89.7184471038473
75.95951871904386 92.86751834214871
77.03511003093944 12.35648020613604
74.50669758662113 13.5574035632807
77.98063464568926 14.80000358807978
76.22788355660272 14.1960294925799
72.67880816237782 13.11173998090158
76.90773605755719 10.5985425737563
74.81311187967668 12.47432083426244
73.25315677910737 11.19259586290374
75.345765506549 11.5075809877917
73.87760572487748 12.02562549977142
74.33792203099966 9.448221924141418
75.38383502264558 9.5619337416693
76.41497387696892 9.660736317596205
74.88198827223324 10.43467324991672
75.95428831360366 8.709832923431691
73.30256285999843 9.348981843450005
73.71618916084668 12.9205506721001
74.87149120284138 8.598936317066897
77.72410928180325 13.14222798806901
76.41693207396438 11.49904463109933
76.59732017365039 13.24737367642422
55.79666741766403 62.26808630377143
51.52360194219358 64.53660086574716
56.77608942277708 62.64943541524087
56.65037269701433 61.60234359627912
56.12562355215611 64.37474828212518
57.6251259777459 61.97876442419032
57.74211362475614 63.03225018222348
55.54554671319892 60.18255097409257
54.95698689417756 62.93342454874388
56.93474034062803 63.70865927818991
55.70351109980022 67.12717487403256
54.50214218642284 65.69926304826588
49.75523152065626 69.94024529597142
53.0646989424262 68.10913983315341
48.88231903317233 69.73383570267852
54.0611666091478 68.4748035370116
51.29597256944219 68.45950132535961
54.6947398449673 66.75026186445832
52.26550215690944 68.80970424535849
50.35057800838587 68.12667691794991
50.66945092485281 70.24732606375009
55.50930624830048 66.08454342108347
53.88272395166638 67.42610927757545
81.2015084919864 40.4984767961647
83.99884043165551 40.43368535334148
82.63316263795318 39.07174308480555
87.0807044881946 41.00102149337868
84.39228207764272 38.67183142256703
81.3242912044515 41.62625533569886
80.43812062844772 41.13434118402181
87.11464861813602 41.92447073796397
83.2319883244224 41.11930695520767
79.31057459288523 45.10029528291973
83.47452470371117 42.14878454417029
82.45944854064959 41.79545492414243
85.74876844136885 40.02854523792731
85.05397735792889 40.78142037887127
84.72396490787702 39.71735144846399
86.09877038023842 41.15107827312827
51.31784963641667 42.62477659107564
44.59991480583679 41.83816708175209
46.89852139623829 44.23856836428526
44.74387252618331 45.73282614163598
45.93043408444208 43.95744820665379
42.43589001909768 47.43013148618897
50.43850434803382 43.22697146260515
45.466632195267 39.70409833683897
49.58813730224681 45.00563845740095
44.9421377075931 40.85446022232646
46.67657558161058 47.79117372950195
46.06955346843821 48.67337050853104
47.5629311665821 44.9739153580346
