# Supplementary material for: Universal hidden order in amorphous cellular geometries
Source: Nat Commun. 2019 Feb 18;10:811. doi: 10.1038/s41467-019-08360-5 (PMC6379405; doi:10.1038/s41467-019-08360-5)
Supplement: Supplementary file 1 — Source Data [file 41467_2019_8360_MOESM1_ESM.zip › Configurations/2D-Final-configuration-derived-from-Thomas-PP-1.dat]

39.01203566816552 72.79448967341435
39.11536737670812 74.70631570631808
39.37607003104447 75.82776894958553
36.05008834397537 72.00167967786398
40.14416971071109 74.9903762403233
39.25412917638112 71.7174785885084
38.62092652746857 73.73965438235368
17.95967342916662 69.73931758836525
17.09366784413185 72.38166937534338
15.97746065234457 68.76411512304936
17.00478020950413 70.30945682455088
19.09685850741211 73.19111435623144
17.04806975948705 71.35767243322381
16.05134671859783 70.92190851164497
18.00573762508743 70.80430949289328
19.00799159844122 71.23965227387353
19.03275308283765 72.24505162594072
15.07108727101189 70.46653702277827
89.21456704634257 32.12032518344854
88.79895359946488 34.99532852900911
85.09465484829407 33.5879835392756
89.82773017750733 35.25756450014519
86.71776891243896 32.92532815343515
89.10326534757014 30.9943293826291
86.18773256809327 33.74961463816384
87.46472163365347 32.33764642636513
56.876664995006 39.48449418742174
57.44396806032481 37.56073427678592
60.86871816453865 35.77265819695531
57.66224149777109 38.6892667411889
61.43011309553431 37.95970798882161
62.02986547154426 10.8463272294438
61.66756110849239 13.25850709826284
60.88732889339753 14.05948867584186
60.6580058999109 12.92500813801016
59.87006183364115 13.77421721644619
61.44658690765882 12.06722646996189
58.52372489831988 12.49100592698348
59.26325833504753 11.62576174082132
57.43974933971217 12.31624330942358
62.12394945797891 15.52562617785967
62.42993936043914 11.70360328021086
59.33215756129898 15.71754179590228
59.26702803873393 96.88531243903611
60.42710654881874 97.04573807182138
61.6363530750639 97.20343093475481
58.7624421523181 95.90154603186436
59.68137242707342 97.90443906601747
61.02901353962502 96.17171782360347
58.58590904932858 97.73295743170429
61.7897175176202 98.2596127900849
60.7681655238382 98.05089389090347
59.91856845226684 96.02821532215307
41.69027538207239 80.0128590974072
43.49660878160887 79.87269861467466
41.68121690030684 81.17847620083342
42.48455841876672 78.21984424880496
42.56456306780884 79.36554238000268
42.59229777335967 80.5265430426787
40.55123404180787 82.82952349896897
43.47242274807067 82.20236798612964
14.98131783514126 25.68142298851821
14.50521470121383 26.73376909036843
14.02224489003686 27.72963970193655
13.4234919137732 26.77456580152254
13.91785059958793 25.7807169712574
12.91845153161973 27.74807541210291
85.31504569708127 15.36263639980739
85.62012093077578 13.42634145387473
87.74060453674583 11.0203972752988
85.99604543539591 11.53278913912136
87.39014559144601 12.8849408097222
86.69844117285145 10.71419338363562
88.11263370787948 12.16576110698725
84.9657276479074 14.28973915871224
87.05342210014295 11.81095518161545
87.60405903208141 13.92058418861908
88.44975869842669 13.35314129265781
89.13857373900179 12.43147319789265
86.6498284784395 13.70330205628203
85.28284426664179 12.3555964934445
28.50320080929322 69.55200787826516
28.33875208018255 67.35787306213753
24.82925956984442 71.06366003777877
29.51919555714635 69.92071379521373
27.50214294190126 69.11784916329215
28.37031887718289 68.48312713153149
24.74061017806391 69.94908001769616
25.63925808322324 69.34704710873933
26.71405902088549 70.93220538091636
23.88873318001999 71.59917110300593
71.71915125743092 75.53523282393188
71.54044134765148 74.53028082289084
70.8291614971413 76.26158315274044
70.05276674148411 77.05521744494162
71.88387951202566 76.53468250566458
70.63213133833432 75.20769502516892
71.13239910087169 77.32163289723083
72.65468561572165 74.89601176907622
73.59091204181294 74.33692947922647
46.97165846984429 88.84011734976441
47.19042420885944 83.18872336390159
45.3162953502407 84.36179322031728
47.27324556452643 85.36837552908995
47.233500069811 84.27816821051844
46.33569760711753 85.92045650276127
44.37388388362045 84.98464053383978
46.28858823995591 84.85063918798481
48.25557563082917 85.83664261579905
45.33842290487856 85.45721936873949
6.797473109627809 28.81768971138264
7.358685530276417 27.885037217206
9.029775425673037 26.89393504846032
8.47414179201065 29.72280766141196
8.478877161746773 25.97256426714707
7.918443580290782 28.80039020855781
7.379949306587488 26.03707567808131
6.79632272117295 26.9817032412683
9.033982038020735 28.7719747757984
8.477961617619956 27.85349339971086
7.922178366745183 26.94130637619989
97.24911204444234 70.81916787885743
98.06929324583038 69.89171431375222
99.01092464872255 70.39675786179076
98.25796697015045 71.06123932300554
97.83488658755051 72.90255397154284
99.39879532467528 71.31817646971656
0.4788466439672386 71.44824578301724
98.60819518661401 72.08848433281362
2.089768550489255 69.87638416241214
21.97179831969886 33.56933878024959
27.45438108070382 34.50506855668393
19.88720756361821 33.02128293579364
20.13822993494295 34.07833456171551
20.36900265262024 35.10868177629445
23.20654699782502 35.01735860572558
20.63977164686073 32.18920639342971
22.74157657736711 32.79807248285174
21.65772357586514 32.4949768799644
24.25470075887267 35.3863097510048
21.18334582179691 34.34866849645994
23.96729268880345 34.31845887286603
24.6903564642434 33.7228351939516
20.5684995197618 36.22540729841384
21.38850300833872 35.42750332717107
23.44977796103104 36.10787513573847
22.41853614662871 35.74867405278778
22.21505984971733 34.64547758452787
20.91847227548554 33.28377331323853
23.03539366138174 33.85545706998067
6.787315777848053 36.47675394978825
68.58070041045011 74.35840261562939
67.89585026242607 76.09072471862382
66.95498028358824 76.78230658567523
68.97141741605019 76.76892619089185
68.77232532681816 75.54364758446549
69.59245646154869 74.81482991902303
67.73681639907835 75.02940392452062
69.76883630631681 75.95615872119546
94.81476768946133 79.45469068152751
98.36509766440753 77.83812884971657
99.48582663995334 77.99839129224979
99.92700899714971 79.01452697504472
94.17349962354743 80.40872102863224
2.756102496213537 78.44897629265338
97.01011246929932 79.59154962739841
95.91000961425576 79.50971039501302
30.29738453184755 23.78130586124567
24.89514901490342 24.22935642490767
25.38687671910333 20.31922359889418
24.93407952822031 21.33311378665786
25.61531098878992 22.21306500742289
26.31598509868053 23.09618724113059
24.03885040325393 23.3499314396906
27.41594488434129 22.96486865961704
25.94302166528765 24.09271974596787
28.99724377913142 21.84637211873428
25.18351598914361 23.21171523090752
26.73654319492833 22.08379861460756
35.47496881124307 3.694548194170569
35.19299130704954 2.609266663128326
37.07891952936192 2.130926279679069
36.81486105445305 1.090191578215024
35.72189022294065 4.792314830456388
35.93625978414045 5.883083742465098
34.91885381964374 5.619841003282238
34.71072149702645 4.510328203125184
36.7493734434759 5.034008449023271
39.96552438978961 25.86690754931164
41.27347438118255 27.70912257744727
42.16440874596749 30.56309120948882
42.34636095431816 27.58686960160043
38.71456919325819 28.92224231616636
40.20423459726507 27.81371808423837
39.79310889579944 28.83896289600364
41.92497915395203 28.6258197840409
43.66674556211832 29.40655715324404
40.85369154362844 28.75271363171542
38.88001525842373 25.9808039762701
38.30053675848608 29.91663136574612
44.3455327452441 30.31328679824848
44.07546802275635 28.3778413517824
13.22707274244772 22.93831511698517
11.06660065144252 22.94209036515011
14.33865145638845 22.85102970347013
8.96613232554685 23.00192764314529
10.46173618513242 21.97185191211158
13.73103081157347 21.9949414833658
13.33281994402862 24.84054359212351
14.10550222319777 20.95608312169022
10.00142496673794 22.95716539706438
11.74242420945488 25.85674949062081
12.73920159506564 23.91141457857714
26.13839719126248 47.47030934714559
27.6528350737794 48.45139915100826
27.80678586911633 52.12387450487083
28.55591601532563 51.41081411025812
28.17703638951863 50.46094519782289
31.08039092044767 52.94451192930466
26.30290059386405 50.96750734516225
27.90218517386283 49.45457342259677
24.3677434114039 50.25206975269655
27.08458590036787 50.22247286014064
75.59162829270672 20.74681876865187
75.60169985860739 18.73184357269395
75.25771006370856 19.77329321677023
74.46948260730237 19.26563075255707
76.23954095399723 19.77881358947716
76.02646594034135 21.75555968631821
73.52228870473478 18.7491758630868
73.55393799743197 19.80875031749049
76.22242016937906 24.76323614654559
78.13504794385128 22.02275516173735
76.7821857217355 18.88015605951493
78.53732787770326 23.08633197663558
77.49866702746708 22.94054428883896
77.08298993983711 21.88073838538035
75.82766619176311 23.70160731507776
75.39857153121956 22.64311228403177
76.87195991090181 23.85686868292456
15.57457754947052 89.8056370820408
13.64179554756724 89.39938193725528
13.3835357561615 91.55483053363034
15.42252226276345 90.84071617558692
14.53049700371529 90.1238134601288
0.2102145140169602 29.62265195938673
98.42984524788288 29.85573282721062
97.81956200129538 32.6733078573787
0.6950905709155093 31.76018119644859
1.439520509412382 30.94392412981028
0.269772382053992 28.58113127590326
1.162681245921594 26.99094787658529
1.242662079486245 29.0645439695351
2.463908664562946 30.86125308812111
98.80856052731485 33.07098088901708
99.6908537015688 33.50099410673791
1.834121418825543 31.87410749021705
99.29281617759833 29.19171962450974
99.96822999574282 34.5030319503843
1.088632573329475 32.73261366103001
97.71871134543527 31.60616143761343
16.8249926278172 88.51477029811016
16.6377106233436 89.50782176019491
19.11022753578871 87.64985223916311
15.74357607996004 88.78276518202067
17.92887448361853 88.23199951354741
18.09577617574997 87.33286342638743
18.61112078302309 89.82999741218752
17.72004759887306 89.19920892172061
16.47313252062938 90.51697235924523
15.94901420115669 87.77575700621358
16.31423500263805 91.5385550782549
14.39480924798489 91.18575303001244
17.54119944338708 90.19521617931655
19.81973925014485 88.48995880123663
52.24758599024914 94.21129627264357
55.40058560488362 93.91030027944643
56.10160848909714 94.6996944534845
50.08271452574706 94.99750480528571
53.30525272561417 93.80164451946301
53.41397808484629 92.72094147518798
54.29038953476437 94.41644164351213
54.32490339107311 93.37795882098202
90.59646180748857 95.45572037358735
92.55545845645523 94.83157781251843
88.86401917382119 96.12590510646383
93.43583667892727 95.57037652955358
91.64937699006568 95.42229559094766
90.04946181664405 97.63220334241191
94.54730706844799 95.23620129985936
92.43059974943219 95.98748387551902
93.7393097190099 94.5700117907604
90.03512915182309 96.47136371976416
91.2116035329236 96.34420789278435
88.63712557813562 99.19694273142538
92.1261600216647 96.98991229261948
15.85939990828995 21.72393438691346
16.42408002341606 20.87862080158132
19.30065944894521 21.66684142721837
15.40930453149933 22.73639118770386
18.77665408974352 22.61606224514582
17.02876763831339 21.75718126816496
18.16675931140493 21.7104481591338
17.1069111865951 23.59872380624214
7.499709311850262 17.42196541913494
7.41858373125481 18.45231898105388
4.486451589259284 17.40654355779467
8.066765832612248 20.26499201935351
2.875407193616449 15.19294664189533
4.005658326976796 20.06566743740435
6.211975188437306 19.8207000510243
5.563363736909097 17.09783662015582
6.554061248049685 21.49797172532548
3.776523953734262 15.70808566324578
7.256541071914423 19.50285098847172
6.619142315389738 16.72453219837973
6.409432976600265 17.77458370143736
6.771742979166678 15.65153193430537
43.00073937607274 28.49891375861721
41.07287121043329 30.71714991416831
39.52429968138987 31.99974585861208
40.27627303334656 32.83592016143072
41.7440764719788 31.59073280162561
43.25761641548349 30.42912382587195
42.8499642292195 31.44456864842734
40.63240019311819 31.77335257488546
37.19218384711014 30.04698330101911
43.94521524313463 31.3276054828933
57.89042856764997 34.66682145148551
57.04481249565494 35.42467729308294
57.21638572223807 36.46960383268661
56.14153579039964 35.95946639224974
56.40165953472014 37.09091664000935
56.68195671605385 38.26079651910545
59.14036113159019 31.06515579221391
27.44730331279501 66.74398854426617
25.46318810967612 67.17021529951344
27.74429317496029 65.59725769557583
23.75241170116488 69.42434091502503
24.56434621898886 67.70861713858103
27.43974441260456 67.94923243093385
27.60698658945548 70.23217362420448
24.65307787167324 68.83130471140714
23.82502112077252 70.52505502430766
74.80427631738267 29.44576199615899
71.72865471885414 27.42021440131699
70.9178785989436 26.66731880052834
75.14757051327041 30.48142413921573
70.43061398933666 28.73317200344275
73.71535779617744 29.2423059626189
69.64973822322892 28.10571563439614
72.62411732362783 29.06562229181823
76.23478310647926 30.69296722081175
70.04077726056559 30.39148278226548
70.74689419240345 27.76092913269876
71.83846715146839 29.78294676848922
71.94108807698285 26.3911047581728
73.40705557337202 28.20396792100062
49.88335995780093 80.21000692128916
50.23330411879203 79.11128444888156
50.07924043030782 82.52840988101482
50.97124311728925 83.06977923436537
51.66394559865964 80.79973752461106
52.20969253181778 81.66158000851648
48.07507777992323 81.54959321348949
49.05383358429622 82.08663775354702
50.6963943759989 80.8976081973492
49.18744759964259 79.16229520409286
48.18004143327088 83.7027128954429
68.97224926716306 19.41342048115064
67.67422540219869 20.59376700369257
65.28406289597726 22.36136899337371
69.51996514520468 21.05300800457893
67.05943336113735 19.83714844556592
66.3233354120744 17.99254734214075
68.17386324425451 22.44201295888981
66.53762823870395 20.83076443264839
65.35314323132673 17.67291557427043
70.7230854837089 19.50253245471238
66.08786810209105 19.74240284409544
67.36996984999125 21.6429232576655
1.449352654399957 53.67468092175191
0.06418019327298133 55.06586624572739
2.964687765905885 55.44782587535312
2.305206914188457 54.39144398204959
2.494333034596464 52.0482256208393
2.437024816270803 53.2112430584223
99.17078567545111 25.93980422971691
98.25582017373955 26.57027903565665
95.5911387280746 29.57906268609521
98.34043596938228 28.74335285598811
30.32774096849253 89.54531814987237
27.3983215448597 89.41874105377286
28.43374854292522 89.01674514032469
29.9699378311401 90.48902430535831
32.37322659859667 87.46355271789943
28.22167765587369 90.19129823877348
9.721163691607639 44.16521555794062
11.73547350939444 43.64478480317828
15.27048649688811 42.9111232369952
13.21561849851236 42.57482357476556
12.61078201424307 41.71656669668764
11.46580922519696 41.81480033631003
11.63908114734871 44.64132264911728
9.373496781835977 42.23570123601803
9.942779027763159 43.10760038593107
14.24797665599931 42.74393882569569
98.25638748248339 1.841261837783312
1.134750925224492 3.48479269621837
96.87528587004292 98.38173824194
98.14756422698352 2.884085816543601
0.1752439318964966 3.070754845102933
96.67916383770704 99.42668005957503
1.033999039732294 4.60002556914185
0.1660042309005049 2.126146115887603
99.16280915041091 2.504671754772665
99.29132231622144 1.478790548645225
96.01050073732766 97.67958709883396
98.07514000899367 3.913687974446892
99.12072510890846 3.512028292465681
74.33887169247834 6.308190875962358
74.70861487921736 2.513594251921724
75.12783769405922 8.367389408308934
75.43652349120332 6.427132284827286
76.101881456274 5.537946389268001
74.77958076447167 7.317509888007433
75.84128893972863 7.468613384549672
75.65692293830593 4.520164573216391
68.39615485982119 3.356525475751493
67.19996892124793 3.443886607441195
65.98736946810675 5.343865389592668
67.18107790007809 1.749354926932509
65.53146148444316 99.61353191618643
66.5570331364011 0.03669495630163128
66.02393864112577 3.487819098914317
67.53423429642866 0.7348845563886653
65.57877079217579 0.6470892428345373
66.55805887946867 0.9727749081138374
64.96149924051591 1.472721233554466
5.294157981419782 1.849020511432847
4.808119190193548 6.124990960274891
4.102688751834708 3.301410910096604
6.073037113113427 3.585602148776531
3.989885901249663 4.375191596163604
5.027643427566293 3.977629833451744
3.887488162674272 5.45703665880814
5.15251231179673 2.91197533132401
7.25983238267142 2.135197007573268
50.09726847837051 88.02965797691037
53.3779601003224 84.39835454874952
53.14297127996274 85.45425769175554
55.06262795551192 85.7963795766609
53.02245547349263 86.58193700916473
54.01272293166188 82.25169919780326
52.14999554108831 85.87836946091919
52.24443417676628 84.72277687268209
56.87955637038403 54.14340642798025
56.54421309226013 55.02164826755028
57.13698292017007 56.99639665469046
55.30762324385785 53.32784457773116
57.96285206182541 56.21697151684104
59.33884459348424 54.51043844184418
54.55673050023797 53.95668105879439
58.65300900726353 55.31910612678569
55.73252843252717 54.28748296159402
58.17061460446095 54.17155426871751
54.8032483050002 54.99141672147675
57.60400525676873 55.0951498242236
60.52082015334855 54.74650715691192
55.72826736596048 55.51212784460785
56.87809550559697 55.97514287391165
26.1978581890503 41.1190528012241
23.9695811294732 39.50827081442405
26.83784247140264 39.45274064608503
27.65015412513226 38.71551009728571
25.70525812392501 42.85730458919963
25.12591887672577 40.85799431720444
27.77672389315393 42.76129998532406
24.08453758692768 43.59340860481175
23.03618562899614 43.53476382606478
23.56121767626991 42.54579624792403
22.50320690465577 42.55179344041336
26.0844606178841 93.0803917689836
23.61875561586353 95.07600558323955
26.21129229539553 94.13103137773376
25.52834373204395 95.9820580750289
22.66089098802524 96.70711095717503
24.5449980612762 94.54347979935835
23.7956054427367 93.95663475407424
22.76951465797239 94.45293075807017
25.0945534765673 93.66256840529955
26.41864367791457 95.27459036281853
25.46070380298864 94.8551954428108
24.58337011370581 96.67336537153207
78.79245955453027 64.13946023258632
78.12236076594702 66.17482167096126
77.04926035856798 66.30620383040602
78.47285212093308 65.15137856009081
80.37868829522212 65.74850429315221
75.96365487764392 66.39461740941816
79.24327124336973 65.98926775048196
77.90577196533155 82.57479132192722
78.46639147208528 81.6230043057484
80.81225312273421 80.50879981414442
80.51432542309088 81.73728595141063
79.19413836125368 78.83325491059766
80.30791349591871 78.65015808773846
77.99308168175871 80.56554419295794
81.70258325238741 83.59084867967474
31.27132153998864 63.5816218815723
32.28070819002721 63.23478738613417
31.51630844099347 62.45842564398612
30.75199701434496 61.69701396757065
32.53954076362186 62.09044146560121
33.26630443666004 62.84648110841924
34.04622560851032 65.53771104166862
32.89342512609466 60.97449234469553
36.24594279317255 58.80690364208616
35.92583113319771 63.48720440968578
31.08098588545092 64.67722608313525
31.81776394773221 61.333271794288
32.11703390438716 64.35784342222236
34.07782293171308 64.51856392538268
89.53516888933103 26.98855256567796
92.98221582831825 31.58316290424482
93.50381443527883 27.51501858406195
91.72797604096777 28.94760223111975
91.98152265258652 31.15364569384209
92.73359011006613 29.3587207683568
94.71651589526454 30.23678696600464
91.85229743574163 30.04828185639909
90.97400886369168 30.73346542130083
90.84523432605459 29.62863110264753
85.60885947381804 95.27543312935744
86.06800501917419 1.553855068896992
87.42208999981902 94.74825304048598
83.36917553889253 98.80947205325434
86.95290207351594 96.66538744526027
86.67287206372798 95.56264951770238
85.90019573770076 96.38537658070554
85.11923266121376 97.21564309771549
16.44217312038946 15.82575977861701
15.44250745767825 16.27312479600116
16.51076752100492 17.99107586680146
15.12533153752064 19.48548964933202
16.22176203433471 19.02175978364348
14.47226604234872 16.72772191245092
12.61911016561727 15.41657030100492
16.40177031993636 16.83850542549221
17.58101594893501 16.22206347040765
15.46631092308797 17.3734024993972
8.528432702246857 92.50325774047681
10.17916853334093 94.9391986838643
9.17475506529208 95.34573682159717
9.926392334400425 97.0971143322807
10.82352837818823 97.76551287200984
12.97613959564094 95.88737981743827
9.412877266891648 93.17606252618614
7.649778666317236 91.82208934359369
10.94928847884496 96.6944773935538
12.76161750569477 98.02509726664809
12.87339928716682 96.95878092022267
61.35082354770842 16.31223950971494
61.89831699411408 14.40082006785918
61.11657342780389 15.18865589773323
60.34384203892468 16.00056814873175
57.27363054085804 15.20055504890896
60.10807436813253 14.88428250712655
58.30946247730584 15.45823180918705
32.63766588740157 80.75028826438648
30.99688776225614 81.78725777327428
31.74161598415696 77.91303361402414
33.84400447119037 82.57735995718541
33.22737239034846 81.6660663209704
32.3518328960869 78.8295883151235
31.96483912066979 79.82635606738043
32.73919385541627 82.66138766695853
37.17959062519738 69.00952130964235
35.24663040593444 68.24516277934543
32.25544960166739 66.73697180847599
31.29085180631819 67.41907917256707
30.71093357709948 65.64853746053379
30.42011940026111 69.11961506644055
30.22378942218278 63.88205202047175
34.98826437276382 67.06716536224604
32.35103551564583 68.941045795793
33.26218213935703 68.33187560443422
28.8305801435697 65.23755211848119
33.39929023742592 69.43194407674721
35.04683240707654 65.99863564957568
2.194824342074503 12.37802576982321
3.223928041947987 11.94255086545939
1.410956857681371 10.66396316040942
3.103964083277099 13.01789834528876
4.253669111391615 11.51022631957555
2.315956378519922 11.30153186420504
79.82414634094886 35.49992726244749
80.16495011491021 33.63412496131936
81.22632986369938 33.9066289286806
80.38430844927298 37.51445821879674
80.54779337657692 34.7458778625582
80.93002737478557 35.88947068443172
79.32710171324631 37.3827848940653
80.14483934131432 36.55393912691567
86.59754440457489 75.74242546625868
83.71043404134362 75.69269545916519
85.55253617452571 75.38454038671684
85.58637503031551 71.13706238146862
85.74581429315961 72.32926256490605
84.76722308362979 71.88850775762234
85.99918380019697 73.46879399136826
89.62834060958809 3.627217688528245
97.8254299288261 7.030529203392076
93.79921751316334 6.516695076916255
94.85076038006098 6.125608283006597
92.71107919089413 6.862859656560472
92.05642234960439 5.223283996851916
94.94644040780513 5.07913342937525
93.89635425844401 5.470354057039657
95.05468461341161 4.02499442577734
92.83894058962572 5.885104697150682
61.64369563586084 21.44638019912266
63.18946404227 19.93764703992915
62.92773115945749 14.7840924094947
62.61716208141445 17.75938813884006
61.86088847649476 24.36222469349413
62.13653042382246 19.62614983870221
61.93477281959935 22.51281127804285
62.89282132705497 18.85939968269038
59.03911766444005 18.74264277735865
88.17790816193775 93.94036058008727
88.95692422700554 93.12867876725834
91.37771903406552 94.5082422326079
89.5745709738751 95.32515570777029
91.07232008123538 93.49219732482109
89.25232866363099 94.21488313626591
90.01912637224636 93.34302069538305
90.3091219548938 94.40281037562703
77.6551318286606 44.33250458726211
79.76096067520901 46.27684245479171
79.85633001801726 38.43059310823264
81.34818368430153 47.25057796182784
80.93501771666877 42.33835021272044
79.90688642751199 40.43704579517772
79.81624033275227 44.32655693447816
80.9497899192575 40.3336023127733
81.39740415756296 45.28456590856997
80.42467437795099 39.37037841648753
79.34887073233593 41.43476300869332
78.30608110268618 39.58522307239005
82.51063405241375 43.29069406198794
78.73692117825435 44.33532570095795
80.27341573097088 47.25262130054733
79.39172486077287 39.52565707796018
11.38996539122595 68.72300590274908
14.05656548544893 68.88808412707465
15.03210596226594 69.37065262094688
13.07001481330677 68.4216674139784
15.01152891161526 68.27692245922957
14.1253130072918 66.69955902901827
12.24683301823249 69.09040983329608
14.93852790031699 65.98514825774035
14.06126831584629 67.79807433531055
13.15262703652052 69.54865806120566
15.01896923454716 67.1653429756539
15.94778997864698 67.66838965797012
13.10250158765913 67.38534484896965
75.30861342529974 50.10147154669988
76.86870149395291 53.03034332055675
75.24771320641703 52.03222183359774
76.91841983651209 51.10362380396437
78.53571380789741 52.1008602151914
77.96905633921088 53.05425041053968
75.82482999675941 51.08036871559592
74.15271051674603 52.00281843146009
76.34431020928174 52.05682229916799
41.13252990610285 44.39215525444543
44.18473407379606 40.32764608036678
45.33955383128663 46.37483559469984
45.39536801103644 42.26115214808982
45.60794963611841 44.29344415224468
44.94885957664277 43.30971862291931
42.70231096585785 43.32929101482407
40.0448682806484 44.43743680304425
43.87549995421909 47.36620685120594
40.54674372456922 43.43123612586626
43.82436585193348 43.32759388303509
45.74377308992909 45.37235613932225
39.92598746218871 42.53440979790946
64.40011476066513 93.14239846028583
62.07729211497418 89.71666266940856
60.5371427851853 90.34748292392408
62.62147757461097 92.44240798114654
62.2053873072748 91.47711106662902
60.00710231823832 89.41209464121557
61.28074040328498 94.25182436774112
61.00844440465185 91.41488334395095
61.75381373765995 95.25310112907019
60.84580081870803 93.27385684348242
63.34818163801756 94.58747723742808
63.45534453639952 91.43071339703673
59.88870525781576 91.31501956445251
61.11668262044924 89.28152579024942
61.50285146536847 92.38406353872421
63.08799219531342 89.48508023033837
63.20834421846641 93.50686384080599
24.39481511204235 53.46043685550128
23.42430518663582 53.97948683416346
26.43378726300169 54.32840551486372
24.43550430080051 51.29750246772959
23.48311867580151 50.66591655828379
26.36910699052164 55.36344730119462
23.45257569674644 52.86709145302736
26.29297132042415 53.27178572878675
25.34572523629924 53.80332310647337
21.51150645318901 52.65372058501101
23.28973379249494 55.05570702962132
27.46539061251134 54.96578248575361
24.43870199427822 52.35839228139665
27.19210127717579 56.05128873594931
26.00811962413264 49.8152031533772
28.36917556686766 54.12121783339892
28.26805661176618 55.86931231974852
25.31696720099774 50.60776679157651
6.360339758365016 24.23407562580892
3.663458452731323 25.17491676719033
6.259535539097951 26.08911140201914
6.810068098136998 23.25111743366381
3.759243328263175 24.16011033495539
6.859910622912776 25.13720031246111
5.64064875421959 26.97462201086378
5.710010933902513 23.37434755558742
5.330734636971538 24.31808103578149
58.04695276964824 14.38495152739112
61.01618059819803 10.9507267117105
59.59407414350783 12.69312214039223
58.31879296353363 9.375054248351871
57.86054275002234 10.39850758137101
58.82409098729394 13.54616058569661
59.47062770992964 9.717899091711105
60.5623577510748 9.862741040258316
58.86146729802895 10.53819229367191
6.758514341055148 6.389510472654508
8.959670054206351 4.525949261265841
6.874040172320067 5.320791936385916
5.506626225731809 8.944866167478894
9.625729508826492 7.320942864933322
6.645291354536815 7.46153597335918
7.794085150478726 5.989109659101736
7.676516202441862 7.058129534096807
8.173967248254971 2.802182922021029
77.66346904200553 74.58943947774704
78.23705145781753 72.65380381287186
76.61663969177658 74.33798137035694
75.57063572117654 74.04848345809566
77.96794392728421 71.50181735441814
77.4419717709921 73.49327670982706
76.94967363446951 71.26715109458947
76.40900594460091 73.24419161078622
77.2160891147572 72.38087128787551
79.27126021299718 72.98309380450058
37.66063207686082 14.86446230656451
35.74989030473004 18.36364310551157
36.6779110723714 21.35051773559992
37.54934294665969 19.30571800028371
37.43621271979403 17.55400259275617
37.10245716592086 20.30721013897325
36.87308012172204 18.44039375633877
32.43803705135105 13.10922468209024
36.57691508509303 14.51177483474804
34.60480897451024 17.86055415497786
15.02794237249844 59.50978948870963
13.93948194800291 59.78361315272228
17.44935767108655 61.71193174781415
14.24537184100752 58.72189774497954
15.50578945429198 61.36775421987648
14.72290096332877 60.57952295622658
16.61612629056283 61.02791473448436
67.31318930411504 77.87783173325575
64.5755125024334 78.45494914980344
66.28332632289155 77.62855361875455
63.52097489941579 78.2213995254936
65.90453573311774 76.47925126598938
64.95342555238518 79.47200805838474
64.87405282542466 76.71343182004659
65.2859300364514 77.59509290222036
65.6479096080617 78.6078315336925
70.42775648169906 12.74209213838158
71.65816318695217 17.76891127259259
67.84836449514576 15.7613849138376
68.51351055819497 12.96596436325267
69.69654194606753 15.62006404130198
68.62762862122212 14.04061878255103
70.59241991959486 14.99660382370611
68.72861290146 15.13455103498563
42.1568989004122 38.3773446213243
42.52242962933092 35.33337584765319
43.09926279776554 38.38197935516736
42.45193790825598 37.34256765565463
44.64530117784331 39.29719359029786
42.40536051434393 39.42770532033857
42.21513386034754 36.30895262727599
41.38336415735138 37.71089094540587
40.76298723223993 34.7445594545479
41.29966253795819 39.97295785234964
43.14040480028272 36.36622302934201
43.54568986659737 39.36351004674742
16.17300004320252 92.58197075789873
17.37417669512234 91.20119853190427
18.97744928963069 94.44595459336861
16.06299832523562 93.64148201352268
15.28437511752714 91.89118128684395
15.16486620192443 92.9555149737331
17.95411616164143 94.92146382975601
18.27231623642701 91.87478063594239
32.2141032215203 43.7039154628843
29.58657150271417 42.31105894673581
31.22607383076568 43.9681240899485
31.42880193095357 38.96240580613365
33.44662329207046 41.23070616708292
31.51802274070757 40.05428192879806
30.095647183718 41.38317780512529
33.20122124846026 40.20537710117694
31.4303349980156 42.89627528251194
31.64585334649109 41.75859340686723
31.00266276388586 40.8980585692616
30.38121949619134 43.14069301486189
24.67681048362837 84.23775458930906
22.91171682281574 82.78780440419862
25.66135252019964 84.85796025132079
24.40441182933254 81.41195795865956
27.62325016498876 86.13414012314408
22.6973070684789 85.10146947065903
21.83544358168949 82.94419677070097
25.64442828251239 85.93857135399919
25.82158843404514 82.67130864592096
23.7147613479277 83.55994125508478
22.60425311323895 83.8837213961456
55.58495963702605 70.17634578659045
53.70691458774454 70.95104950494854
56.54568031772274 70.96853694365133
54.76346970870888 70.86458110733909
57.48587879666988 71.73815973433514
56.5091500871281 72.08827932115049
57.81967673635121 69.63476269303523
60.85447189754404 69.43875377079388
54.32484739856563 69.98172841897949
37.96108848305231 46.47755203715123
36.92756560984542 48.44897752401137
37.04935825980604 50.32663341818372
38.61071970084462 49.41649089029169
39.15889460773162 50.4369726069558
35.77486554831874 48.59218105816038
37.52931693454275 49.38602541047148
35.80870629795093 46.61500009032735
39.116499530902 48.43142133165718
34.70691259588047 48.63151806676119
39.61903541834435 47.43435489963704
34.63981766001777 51.75044824293955
38.03466007743552 48.4268246841357
35.27208685762003 47.63041689110905
25.5684758596765 7.79230301290378
23.28785353343705 7.841861799253396
22.24795231237807 8.286933496631459
21.19537088019297 8.717951941637761
24.00951637693706 8.516023247374754
22.93010743643933 9.976355155998503
23.45099338809854 12.81422730613756
77.14563366864381 60.51452555712675
79.08772474821642 63.13422024729221
77.54698095952293 62.28871805611614
78.78155705376811 62.13316235515979
79.85882149731039 63.89966811211808
79.32857432700106 59.94280095705908
79.94040396907315 61.73881860029276
78.27184190339356 60.27217967808478
79.06040475462106 61.05612452384448
77.95493310358981 61.31803856017239
80.84482327554875 63.52568759360405
79.96661179046367 62.7642710912019
70.67452108734761 38.34770258013845
67.53734453006344 34.98436647936443
73.94930274612074 36.09436641886505
67.20392424661027 33.9517659414464
68.9447800199906 33.14808818854892
70.01663530133268 33.35704062573761
71.80036775618957 35.64081079921132
69.99053985321328 36.30180827762003
68.19990678358545 37.05103168511172
63.52432954282727 38.4673711234175
68.92505040603353 36.1492481849355
35.62576650068843 26.35949531544415
36.4565517958709 24.29771075793805
34.94290033195965 25.45189242608075
36.28488097144974 27.26236879856872
37.5510143822497 24.17455517637054
35.86655386417359 28.30738792701255
35.36283730797165 24.42230949452505
37.37027213711862 27.1259221801099
35.79469493903945 23.3945442398542
36.7051885144982 26.2267846665151
52.5339614870231 63.12824267810586
50.83172787451908 62.5739846260573
49.14138675945115 65.09587679693733
50.19340663278729 61.6782906897349
51.25957931421275 64.48352712919937
52.43403620134855 60.11476531646644
50.51345022213202 63.73470899474495
50.19307397166083 64.87213476356318
50.44825112185895 60.48013803940199
52.45522348357353 61.26239819506652
51.05428342964075 65.48521397619982
51.19264282890695 61.49144450941839
51.86526697614501 62.26721794136783
28.67489299532198 99.5035663740929
27.78942449261263 0.1669114632112107
28.57189834321233 98.37474737524754
28.78122457430511 0.638837906737009
27.57559632195092 97.92689395471655
28.47874525080902 97.2522194025009
29.77979118759684 1.103896380837659
28.8858325820463 1.767685007924407
2.50547602384067 36.9119461934409
3.791874814453789 38.69492014226485
3.015006476561794 39.54957709711602
0.4676859452114853 36.55715035998413
2.723489523439044 38.56723617368386
4.062961923325787 39.79235311411464
1.019635769006716 38.72782673055063
4.706137550322055 38.25747135120692
4.948409696192188 39.18689955066512
3.123321672819041 37.70080240780196
0.780993549654953 37.66057947012049
1.153005424472606 39.90435340633513
1.884270726128514 37.92230512677381
99.9790350914014 38.40088304819863
3.534579412766326 36.61268859020051
90.60536838942409 34.71038151553621
89.83242385564479 36.93180850590797
91.11143007414104 31.8354690897156
88.32071870493868 32.86545512907592
91.4713882376805 35.24522233690573
88.49729900217881 33.93091639695481
26.56386994630215 97.50187770127008
27.68037484858652 99.03992962009899
29.66192542036952 99.96685741594318
26.66670991290373 98.58573456584185
27.48718041251241 96.81914478140595
26.79248642245234 99.68951450563996
0.2854281623700211 69.23270807635691
1.78605888386856 65.17709259774392
1.83658751661743 68.02156014294893
2.558974936487987 68.91452288889285
99.96398216068175 67.4324959450808
0.6986466299467359 68.22506909066618
71.5020628843956 63.94060408619112
74.86186751603746 66.44965684053768
72.22925464403903 64.79225660983001
69.65730108986889 63.2321228158028
68.91027556868606 62.32237324904715
67.22402487164358 61.94149865911696
73.38085279167625 61.73092503366136
71.09319584085061 64.95889744720657
70.77821559243577 63.08205353848769
90.24131115904129 32.51528199293653
88.17827577522061 35.83421980050849
87.42358920765433 33.66835618914149
90.41300833047215 33.60177459858421
89.29088796878213 36.04422558090558
87.74948255916307 34.75823553316843
89.36253698338177 33.19064434431011
85.53566149439038 34.60252521193161
89.56301870488433 34.23269207231853
28.23407735333285 16.08513819067058
29.61120169859512 17.48649314337566
26.0322349834969 16.35656919102563
28.6884938990109 17.05419732353313
26.81887943403273 14.18068042928065
29.4036010563374 16.3505656992705
27.40097999547031 13.16278922002367
28.31627780024609 15.05742704203702
32.75323394172896 18.44778734700364
30.01599604032315 52.71147362775621
25.42305868352877 52.73029174010977
30.33029692078194 53.79022657750598
27.34156042605025 53.87654154137801
25.44165271801415 51.69390873949791
27.16758378846894 52.84962778428991
28.93268451979264 52.40769792778779
26.48560110350489 52.07443225762853
27.34998812446617 51.25614601985231
28.59848374757816 55.01454345600267
29.24420256199866 53.44952212872321
12.74815370134812 6.093899662927266
16.50136960894783 7.627816630256945
13.51933490193832 7.816079367407361
13.93493898367154 4.616166555950147
10.92293106991633 4.784404521595863
14.98782312828778 4.19900780975564
11.7041923072104 6.505391633885074
15.60422577684998 6.976867350051998
59.00219008051364 65.08423954023488
60.11234191532017 67.72706880329392
59.13061141710642 66.10827853240279
59.12353605578642 68.22718899424011
61.10051395287942 64.9940608210792
58.0562657265715 65.70518577046857
35.11592710009093 93.72532359596832
33.72366055586732 89.19130583838145
32.16030579549047 90.3993423129878
36.07788386938683 93.40631792436076
33.65872677681057 92.07711178337321
33.03733740261608 88.34540770214176
33.29173093226773 90.20214716426585
34.01675520515115 91.02247746786931
32.92499637988639 91.23665507057783
34.18011698358022 88.19662974336735
34.33743610256256 92.91624529984534
32.62851500935664 92.313557922492
34.71978444475502 91.84163232202741
22.37849189511372 39.75642849231657
22.2016930603025 40.80821914252662
23.64122467899185 37.22580150398125
23.83835128374147 38.33320912746421
22.82370595479967 37.9920436081045
99.82502579435032 61.79211785314113
1.376388133026267 63.34939048937441
99.15448487998518 63.82923498545581
98.04039708991999 64.06539394142085
0.1342844527545517 60.76770693601966
99.49416191888605 62.81181694008404
29.79513104496832 24.79329351300949
25.58929036843385 25.15378810169981
32.53640329755981 26.75174924850166
32.03045500929326 27.8783010370492
27.75319727226815 24.97796930639761
27.01306266665376 26.98548269404708
27.04265614556013 24.00776609910604
27.15037319391467 25.86202648535079
31.68566522859786 25.7464717234706
27.98142186063625 26.26471461782552
26.21062639464273 26.09590586240211
31.62840165858377 26.83596657342648
5.197654533759017 85.42642719151988
8.131485673318609 85.54795939711464
5.660651075414528 87.20503192189676
5.675077205793648 83.27891032772915
4.742195755648882 83.76069627529591
6.494341621277719 83.96502782263724
3.337814666634824 84.78285781441446
7.083800765386158 85.90711377761107
7.910880183091883 86.65417163595552
6.002236077086374 86.19014746920718
4.390774230739044 84.67053637479448
8.323396984611518 84.44598902595408
89.93846547879954 73.54688754288787
91.02806546159366 73.81810633738166
91.69336848942646 75.59142392922442
89.68452758624453 72.50733932083828
92.19133563671231 74.43419940351812
90.76245860844278 72.80818835471503
66.36343208521394 71.26652654828321
67.23334265968262 71.86825803031712
63.30372006728141 72.49241508689197
65.83873073077416 75.31646663916399
64.42162550813811 72.15902183888446
64.84827553826764 73.78293040511745
63.09108956164918 73.59901479867506
64.83360924214014 74.80419967179998
64.12433972866516 73.14330099343927
65.405695687677 71.76297087596983
65.37100280340292 72.91697830819741
64.86624094657293 75.78605751647945
29.42327146076085 68.8805845428233
30.29467699546705 67.95974843282461
29.25573242040359 67.91918316378839
29.93126964706629 64.90242792409887
29.64854184230646 65.95333034052915
28.30362121049037 63.43515607096091
31.36819527797543 66.35584420295949
30.40251073856784 66.80005737680918
47.96537185791829 57.23125901222125
46.43023126575416 60.57871619804377
47.20885535566384 58.95263005290013
48.11807606672742 58.31053176720234
46.15906662618941 58.48878061620595
46.01657002125386 57.40613147426354
50.10188862434642 58.19485704625534
47.06473125679336 57.86289587212414
45.1149894887276 58.06353592290183
44.97648979241718 56.96379071877927
77.08820485552849 45.29562810017119
78.220207687279 43.36962551030391
78.16950864614951 45.30401037820968
78.11391408922302 47.24507926123594
77.69713691378745 42.40555343828525
78.68218693939176 46.27669715772087
78.62828460283474 48.22093588311017
79.19514064642289 47.25129023575569
78.78468168472899 42.40586995593316
77.60091264528354 46.27019223916199
77.13710505653061 43.36010863654484
0.6442621817766956 75.30711292239107
95.46161691663538 78.49561866790908
97.23780304781373 77.68178796802997
97.96263427401911 76.82776483795284
99.85525093683034 76.14423384549892
0.3307454629183794 74.31417626747391
92.72648469793997 39.6399596902981
96.39138838028182 38.74321043512941
93.90495431080264 38.01152129101538
90.88595518590485 37.12316933420833
90.62047964774186 39.0944876506834
91.27170789696338 38.25354990853218
92.10714193071335 40.45413788369019
91.91735979691825 37.42619008223708
90.55878236393916 36.00649375144243
94.52208604446884 68.43134659906016
90.93227329904033 69.95942122345193
92.84153274127385 69.59727576188888
96.46679829904878 68.97256292416735
90.70344699506799 68.92596961754025
92.32948585723561 71.43453195759379
89.77220726824179 69.48243913062103
93.11343148095823 70.69570212741152
94.76441645748656 69.35098556749004
93.66889104986002 67.87481007887749
92.04120390440799 70.3664896274781
95.57173359972089 68.44414592077359
91.83109259023171 69.32715155863191
91.61509409070513 68.39028445823837
93.64226010185304 68.96421022849908
8.696133237041582 68.59178297707015
6.522917160463898 66.15826916632872
8.702396502827131 65.65257307800881
7.634221892850338 68.85488607302257
8.372050804986264 63.82143262734063
8.325646460450844 66.70964762423878
9.037471010152439 67.50699761330878
34.27548634198102 98.1019132027359
33.30899383846326 99.45055103227971
34.5322232500659 95.83530491417736
31.5023042848973 99.72937387025776
31.28320318612632 96.40866174074078
32.37684204610309 97.93799906813871
34.06479116018279 93.9706593544486
31.10100389215916 94.13006156227696
33.24468870422467 93.1570445546003
41.50252916048253 35.52807952001335
39.0132480439969 34.33751539979583
37.86674279338624 35.86945575824979
39.31969108676057 40.72993918671403
40.00817081325883 33.95741427723195
40.57449227989869 35.8912289355031
40.46126997153854 37.03155690401185
39.6407434098535 36.25870836280135
39.55582351933889 37.41487377641089
39.79634447091404 35.10523086771099
39.41297647328675 39.68132662033693
41.32752631963643 38.90012869800896
85.09305008271082 5.276029526661223
85.54993967048448 3.412791843173307
84.44903762915352 3.11647298424691
85.86586628907649 4.489463958748629
83.67167727815813 3.911142188099268
86.96980537232794 4.788408155210296
84.00519499487793 4.997737056151913
84.33636539419751 6.084522240234706
86.64895919070398 3.720506725565575
84.76850645346553 4.196015551289767
30.63915942256806 71.35754401776136
30.73579605008721 72.45238934809834
30.15240955286111 74.31133698252158
31.18953833862502 74.77122925389122
29.36146134324274 75.07215995905709
31.67922047123392 72.82912260694388
28.92411884144613 72.79487112277042
32.75382745915844 75.91101082740443
29.93545317983882 73.18239763606663
27.05300005313442 73.1123816221467
4.739691892946634 68.48290853573307
3.969361326327282 64.74567019565752
5.81374924568345 62.47899741940163
5.099533875986585 61.69653341056204
3.273675630394997 66.83627640377743
4.35247671660914 66.62814712284937
9.809336874147435 65.40488893977191
5.438859951955479 66.3932975569727
4.705278631732652 65.57366784138279
35.39391220349049 92.64094075107114
33.49570966271212 87.33720661442277
36.04536485500417 88.88183716556235
32.58359184866913 89.37496645564785
34.87969444089288 89.03079408453469
34.43133044507309 90.01566413709574
35.08115969244184 16.06554253263148
32.73019759072055 14.26518462902972
30.99040269090526 14.78836964379311
35.41052462370339 19.57481556647061
30.68640695865547 13.69539098439538
31.42090435004549 12.86236338065594
32.49935507156048 17.33034839279011
31.72238408960306 13.96258908642637
37.20371816642213 16.61269235507342
33.446941192315 13.45764796474884
31.46489617038038 16.98807478562419
4.572536635293202 93.93672201204375
7.293360625092174 95.05689655654554
3.013297692201458 97.57821021814331
2.723454075474145 93.72505988445918
1.468603528416089 95.07064948200906
5.942903523579592 97.5747447249349
4.565424373798024 0.09416228193188013
3.695586029940643 99.38614144088685
4.044954875872572 97.22267499918129
4.737755214342939 99.01900258723043
4.907143894640745 97.94282695103671
2.52700020702531 94.74324679073312
3.327385301391407 91.97233461335561
85.44738176337253 80.26247819691473
85.56650380243899 83.3863724235328
85.82968582347539 82.26494949564446
86.85638673487965 81.94736211612512
86.09357858272193 81.12849089851566
84.2699605282976 84.83296830376943
87.91082053803375 81.64181633967728
83.76632814160254 82.92226191859206
82.72794886990448 83.2512376793445
84.80085684205673 82.59248203508731
87.07959171835105 80.85858256646443
84.0953709324976 81.76234479246877
85.10324851239612 81.44534380508125
86.43954998845869 79.96542945626962
82.00898248385433 67.4844557186444
81.45273107635695 65.43679885306426
82.45029642417234 69.97419829396401
83.75058679895767 71.49118948448113
81.6330305155433 70.72846519228078
80.83055157409315 67.50595644778615
81.32455277949005 68.47502829930262
83.03037599535219 68.03804050683179
84.28057595138876 69.72839852500549
51.50330631611216 67.23599136454351
53.73415416078097 69.07545948159397
52.61926050124573 69.07137498211486
53.13319348118332 66.04061608044736
53.16494556762772 68.10261585159145
52.6275772787326 67.11116088884721
54.26162472502496 68.16668108208603
51.52070130448327 63.37978885041086
51.99192854738181 66.25387446049056
52.15410171431408 65.2672499917247
1.28356411646691 28.06252195140965
99.59955113924191 31.4544135656933
3.461789496430313 28.9106343051001
4.583711955412513 30.79405561878842
3.512253076991502 30.84463871415535
4.054328395816237 29.85128710363404
97.57533138266078 30.50622944127433
2.2954728788818 28.76493422307015
4.015197340887649 27.90338748161235
99.90757218049092 32.52142297977233
6.084005596367261 12.82982121790612
5.055594209336085 13.2267906135675
8.015885926815791 13.11527930757908
5.168616321907179 12.16315348457769
4.137213326868717 12.577637658764
5.973237230533731 13.89689437489889
7.107515257407631 12.4334646930364
6.99668282207351 13.50818863212186
7.904142755266767 14.19625480681785
4.020478710793985 13.63693307040564
89.47087024760337 44.62509998788551
89.8451768021106 45.65688438708807
89.07667958668576 43.61644102048714
90.54752724020662 44.90295418709684
90.03025920620934 46.81163660133446
87.30174521536227 44.34601044068351
89.8284379485486 42.83992839240017
87.94948089811709 43.41932505829254
88.20623138489179 46.38559674711599
90.94012093750179 43.07870227373454
92.01075600905754 43.34670900478972
88.36927177119554 44.42912682413058
88.77417896008257 45.41818060591974
48.07814833754095 33.86860090548674
46.50689383840955 30.10285039475334
46.38046176882604 33.06012136553772
48.53376070545806 32.82190844602854
46.79860444618538 32.03266068371799
45.71485819177776 32.14049354428742
47.4544575361408 32.94469183549137
49.13776467575143 33.75655275350205
30.8980463340853 57.83697082300462
27.48402025647749 58.8419589637708
28.61374022923037 58.50646418421149
28.32676937107434 59.54122773860406
29.44927711317373 59.19652487992536
27.75686668631941 57.82648848684651
28.90642278256406 57.48589154212107
30.05525509734068 57.12264987035685
28.04530922945216 60.58665180326158
30.58344080186236 58.85762777028251
28.02868931024264 56.83648528521255
29.15362486272711 60.24738849555023
26.64068748267686 58.11128162354314
26.37308674143786 59.14703493443825
27.21081129137953 59.87380633338571
29.75454176317678 58.15880682726893
2.04572819547333 61.29086240060728
3.22701502397723 63.91926624014238
2.284753660940187 60.26615053706116
3.167180320316109 60.96783728231457
3.86194388631048 60.17379168621592
1.838966670360001 58.38244957191264
3.918439995644405 61.84379320119251
2.38999883574927 59.14857261198976
2.829012608366785 62.04404110029386
2.481657735579658 63.09891599323061
79.46505494803333 1.110325107590133
84.09666230958511 96.93363327037666
84.31274243554724 98.04322411805821
84.85537188640693 96.10161244188876
84.54700543453772 94.99126706968492
83.30750288898105 97.7637458789291
81.03824912856527 98.30255634828666
79.46023634644682 34.42430605012365
79.08901019333142 33.34154161454961
79.06349539226831 36.26845194835235
78.41609166646478 37.82514977793517
78.72493761309062 35.19705297372911
78.36791819250026 34.13133592571168
78.01039425321804 33.06046139764322
11.58350994608423 35.31244679390774
12.46663019094489 39.94056658169739
15.38713460416275 40.89394689476307
16.26458860853483 40.4314426196444
15.63872197512017 39.67345374759442
14.82003167181752 34.96415615104276
15.90826604679807 42.00093498616086
12.74903814727261 37.13134681494647
10.68060535464832 39.13546722735583
13.58788149723519 39.89655631481642
14.00806177294752 38.92664718073191
11.80468571869076 39.05966586087995
14.43662014479161 37.89915547217202
11.16591947615116 38.17498072194108
76.93546258662104 82.43759212175181
73.50157498316696 84.5631023048319
74.80186981684282 82.13774568118342
73.81925588513907 78.51166459230329
70.48242110455897 78.15721702878119
73.01304003870953 81.45878619093946
73.75005090815057 82.3242268660387
75.37640799687648 79.39987968278359
72.07208677624926 79.34941696721839
74.42217412604893 85.27367821474701
75.3127192941661 81.24807761069479
74.76071911189766 80.36216358024471
76.45698092061534 84.35297727470412
75.93871514397071 82.1486363456228
72.91073495911944 76.77704511831578
74.47762043283895 84.21633266938397
85.54325816203118 63.80300048837546
86.31203926908114 64.55931422778691
87.08877434583488 62.70761717510188
87.34346978577436 64.82062523689453
84.76936483412676 63.00588668573151
83.98709893605401 62.16152794016962
86.35069498633136 61.84226052541812
86.71861983872003 63.6843429125887
85.17496499958523 61.99038187579757
84.49688362990608 64.14843322931388
84.2865304197266 65.29984292743585
19.26527328456591 34.82700677335495
18.06805729332621 34.5740790237551
18.96658693623868 36.51427155239762
18.17294810121352 33.57796534913948
15.38016061680599 35.81199322813615
17.14312351545511 38.49830411660981
18.52860160121116 35.55120527209816
74.74679362040263 32.34231056712709
75.49291880346003 31.5205608792916
75.08937413264921 33.38171861717366
71.82474826667914 32.72768623812291
72.91280602755529 32.94292365924639
74.40127928705971 31.30581607869892
73.60915311226064 35.03667356258233
76.58005027023269 31.74347757801814
73.65421518755683 32.12571451160898
76.17680955243256 33.60474154961122
59.38874923464051 88.50416384024808
60.64163683729054 87.23210404431195
58.37672030668249 88.62774003200882
59.62585412036201 87.46765169921385
60.42027324184657 88.35749925309825
62.448543280633 87.65419007897134
62.20357483262865 88.72428839591461
61.08352439009812 85.01367513786188
34.37315822301029 32.69789044312577
32.81952645270073 33.75295369534534
34.80199489048952 28.47672406505671
33.31535237547594 32.82465844559207
35.15969877623721 33.52800116809868
34.15621340300883 35.08188066444584
35.03859514626046 35.75388977532904
34.70824916483463 31.5762445668746
33.66817477715296 31.76020792009542
34.06284661424595 33.8209980045126
34.40915692257105 29.56151908643899
35.43029034847552 32.43870762070865
35.07174499722706 30.46575820240947
81.97234838479463 59.90559885668288
80.57971089335413 58.20261884711283
82.95929739781776 60.05406219391226
82.18380423139179 60.94715552033556
84.03429710104146 60.04254384075625
82.38659073520789 58.9786626418712
83.48024154039364 60.9920318979657
65.09971247278713 44.5406467038096
63.47108468471667 45.39561765670395
64.55159312776425 45.46551657278437
65.63333971487324 45.56607907819873
66.16195489337588 46.59519067895444
64.01618772955737 46.40476632433977
64.57510479827637 43.52700259563662
66.1948601849198 44.6493387571732
71.46321763965507 0.4677399717130331
75.9796471133574 0.8128641714290358
69.74761818603062 99.09097843733534
68.81596795066787 98.39916231042415
73.8158802855785 99.65045385349723
72.07803221061691 97.32235985868594
72.87137990359442 99.11733831121548
71.00451647058816 97.7085947256119
70.63105379055412 99.79315486842702
45.14648450120379 76.31008069547674
44.34630226110177 78.10176097610547
49.15902571100636 76.50553418603161
49.17633957686577 74.72038326497966
45.36588569613433 78.58159767899613
47.22340548922971 78.67679926980404
45.32610840840393 79.75549786124655
44.41447722931689 79.2243903842113
48.03626717059192 76.66014368874437
48.35491161734203 78.40886171511771
45.24473261951532 77.50557363358668
48.72872491260294 77.46077085180721
47.97940765914563 80.49335340179398
48.48907083947024 75.66968527471772
48.71020646393888 73.8144643669403
54.23054583213026 73.76649733944831
52.42949133820074 78.73038266853644
50.61279660010275 78.06924306929493
52.59800753960651 70.97325535832503
55.49916482241483 72.40908516555412
53.83744180768031 74.729636619806
51.7085915622737 77.86949613614399
52.05694287813817 71.94735462555842
50.96784871415397 73.96872319046832
53.46725115278034 75.71075165160561
52.56713415162495 72.88544675843218
40.02946005453828 97.22893074202906
36.088096018777 98.14622481920136
35.43016356601185 99.73783472862398
35.19404954690673 97.56562705318862
38.12670604090638 97.51920625765118
36.2801470558784 40.65810772717384
38.46325776778414 45.4782476204746
36.87839473067564 46.5358089863086
36.15522519791883 41.73390565516581
35.81848095625212 39.65100439262059
38.77671966516561 42.53853780639692
38.33431539542262 43.50281650739228
38.95294478301649 44.47748838654984
37.1629666152668 41.51120363382687
37.87594006095735 44.50510330573248
36.66740477975996 42.59978987171697
37.75602411719941 42.43873196902712
37.28372428951589 43.50705180982504
73.08338249313614 39.64912589823658
74.68031020424755 35.25477348216102
76.06038881917142 36.50087007124735
72.15051575969883 36.6752298755634
76.5093459157642 34.64180485129729
74.28446097187881 37.16924663369147
75.74998907144237 35.46326197450224
74.62655091656916 38.27068712179337
77.26903940419203 33.84792009677397
72.50308156404692 37.70029014251909
72.05137544315974 39.50274333928093
71.00850391320857 39.36284464308357
71.41099601213925 37.49551285534147
75.00469526541686 36.30999726711429
48.97288911642952 3.554671528583354
54.04669280045801 4.727107505881405
52.95598715593609 4.191629404751568
49.57588569094957 4.467509836609149
55.96306148195436 3.867671302280219
51.23479026828601 5.347493165660887
51.7964100219687 4.367980785423366
49.65781185362172 6.387136428555166
51.36466510531852 7.168540115170153
45.5246004903338 61.33007399921072
45.16114488306145 64.26507610846927
46.28313437475751 59.56114810756733
45.3584403381909 60.28690627827207
44.53621867976593 63.22932871932581
44.72416885222807 65.2290770434952
49.22389052662837 62.08043226793246
44.97739733546945 62.23287013133727
46.03162454767595 62.3987251252876
44.45273905303816 61.11220923113042
46.68699212959977 63.32002996674336
43.94604501987011 62.20011730970064
38.71129518979365 36.64022397379794
36.83701035205092 37.34006292727493
40.38176245381527 40.43603164460497
38.83332857421669 35.48604121637275
40.4571391262385 38.16423634882864
37.70989242840365 38.15090364837852
38.25321466487559 41.33315097149097
41.37819565129659 36.67428321259979
38.63194043115497 37.79200086735579
40.3684212901709 39.30191191913716
39.50688660235069 38.54364039931666
37.64966542315945 39.30010750759352
38.40815325827649 40.14172993736518
38.57097774874587 38.94982057401818
66.81171251293222 35.9055227216691
67.86749508859323 36.01929018285113
70.33250393568431 37.32909162257783
67.8302371917618 38.98229171873364
69.64822524941606 35.2642160350584
70.33947792877363 40.25381782197238
69.30141931174921 34.21446193719284
71.06597772606807 36.47448580079925
71.44979437365411 34.60129041208656
67.47543169408208 37.95844296822097
70.72022359430217 35.443226507301
69.26314313411848 37.18185391028294
68.58831105234532 35.10743859245439
72.88244738701172 35.86705144045092
67.13898623426435 36.93266770067515
71.75006814188498 38.50367682608415
71.30124206909883 69.37111952986966
69.80577405516826 67.94338528697297
72.02795469548785 70.0240031991478
68.75158238165889 68.29099827677663
68.54310805084657 69.46710627433204
73.60196868273525 69.29543553911189
69.32094607440813 70.21774318954054
71.1026445332508 70.44471073362475
70.96987375844988 67.70334568656682
70.2888578187648 69.77192040547094
88.00619372181536 37.69362179698159
85.99855044626975 35.56128487789334
83.08757548717459 36.26922990284256
84.07631455912976 38.3087036736548
88.25572153467213 40.53436416650593
84.20076147308656 36.378173612643
85.16322458313884 38.38359892405013
85.32211189880174 36.46569823128942
86.25282172558299 38.45750686773518
84.6728915501653 37.37698080431198
86.88794230815124 37.5656525846813
86.69253431340994 34.64095423156916
84.86669801838177 35.4820175971776
78.68585441703624 10.01377495956048
76.06613077200359 13.65535175203258
78.28126990765806 12.0083324931428
78.62183820221628 13.0836875409154
77.66204886003221 9.801623249795355
77.52866325706961 12.88005486469775
76.27057224463528 14.72762957309977
76.98354612333181 10.69332874154121
77.99976488501522 13.99660420247562
76.64215899721781 9.559046172935149
66.90951312464802 67.95668785524083
69.02418513252942 67.1767802136133
67.09179778737489 66.85297912989775
70.20262684042238 66.94518169202853
18.64663504060205 37.44494720891461
18.846067968044 32.78239029228905
17.96918747145397 36.50246328644277
16.88489837624543 34.61502569831015
18.18646752685123 38.42662097625549
21.19430181515424 38.1955140275208
22.66468577631427 36.8357684659284
20.20871264429635 38.16688454848904
19.63681377069995 35.85636569166984
19.10944132023807 33.8451568948726
17.46061518769315 35.5276551175074
16.38930396435275 35.60858974885106
20.83279511111484 37.23138486980831
46.28782412376295 51.20802885833685
45.65993324472652 54.1342852446264
45.54167090116314 53.0411560284431
43.39268892146076 52.28410120854503
44.57930167446104 50.29720487764386
44.67144020976996 53.64894399547189
43.82169631473307 53.19336866864452
44.55775476082361 52.37687486100643
78.77905053551713 21.10838533088326
79.18548397264185 22.16097896773791
77.48378920927806 17.96041353489682
78.96747829211748 19.14055425108767
78.34281285486765 20.05025280198645
74.53305557443333 18.21664966343388
77.71762762270028 20.96741890795617
77.88631193225771 18.99675454931873
80.45381352940547 20.34315604039465
82.28416072288917 55.11422902886502
81.21638716436297 55.09480815904119
82.26279513781499 57.08468743661351
81.16496783459669 57.13872389448438
80.68612053752827 54.09501595673731
12.4670512619421 54.34673357109308
13.15474038130688 58.99046845117122
9.671800824983002 56.82667337848336
11.26505061455384 58.44778342961282
9.962330083170746 55.8163064250062
11.57088309900037 57.42097070993855
12.36634611082681 58.2033821557616
9.215280935051233 54.87562326578038
46.49115324931005 25.14253385722401
44.92338317189684 26.30470049285978
45.84396508026767 24.24959685344835
45.98921530276299 26.18190601043797
44.74479810291334 24.36902028541468
47.03927331611013 26.05988476349059
43.43695849463459 22.55968519686248
45.55265578596776 27.22628536623309
45.38900681409648 25.26945580435132
44.29772900442849 25.39382265147413
29.40749202093178 66.97725159613202
29.63419879494715 70.99097413216921
25.55477380611678 68.2445434346418
29.75499744595907 72.0721659001365
27.712727849179 71.33447378132357
27.88492253013371 72.41205015344114
28.74341501897718 71.70390175517511
28.61364716459297 70.62985426249844
26.61926535666549 69.81679484727795
26.81625318900003 72.05441417145079
25.82853280711495 71.61179888027262
25.72824963852556 70.47059091873865
26.54584672862002 68.70907844105187
82.28210327702638 34.14110080414916
82.66516449422878 35.22446841173643
84.43089668917271 34.4717255740367
83.55889626183618 37.29006927102706
85.78001034086201 37.46233450293534
83.34790388913537 34.32349950930368
87.53623240936902 36.69469489114645
86.43233322861101 36.56425095116105
83.75731471726122 35.36455730288174
87.35825616778308 38.55314517854473
81.60202972423784 35.02147301625288
35.58611538554107 89.8558396234903
35.3412155054059 88.05632789434264
35.14132373653432 90.83579482252078
36.28817251706222 90.69104149731025
36.51275007754948 87.90767750336751
31.85256022622529 91.41826352952639
31.44144997743314 89.59775000241797
24.74810311050495 73.21829961441776
25.97173032270979 76.04032075207779
25.72894916525055 74.7962298137912
27.70377553714043 75.35199964709589
25.44003620543228 73.81698683920497
23.46594873844878 74.77859498675018
26.66103720794312 75.03996096801521
26.41340437424046 73.90327470022575
17.49500312799858 53.21955428804829
22.37225701058968 54.39119823051741
21.44277222806653 53.7201187837986
18.49595819035676 53.8009454143576
19.49840116486925 53.42216295405628
20.50681419281299 53.0411925729209
26.05730979150691 56.3560595411299
22.49971441522595 52.23860902931759
26.90919022824027 57.08056055674354
21.55239860235077 51.58029297898646
23.86979114759256 56.8732599794455
8.122122925049517 55.12816494043707
6.230853587332078 54.61675358588511
5.960620374590249 55.68533146058431
7.823201118317082 56.19390805014957
7.217272332963589 58.29978723889756
6.743175379276374 56.4602517690797
4.533460447177613 57.00971087406618
7.313175373250507 54.3431817853045
6.434757793998473 57.50747563400931
4.875593598377798 55.98754050341158
6.438471509352097 53.5588467730438
7.037455135083257 55.39978221003977
5.652319261851422 56.73701023319251
77.16968732170901 87.14355233095736
75.45580651619369 82.94134870132289
76.16704322044318 87.64593487181095
77.40039172472639 83.66873690807566
75.1481239298821 88.08498361028568
78.17400342559536 86.62539377553607
76.05475446876736 88.76365599829654
75.35425991650222 85.93588344763309
79.19423686733182 86.07089651156159
28.78181936567769 77.15005718791632
30.62436588256568 77.99610536024582
26.75791169872796 76.97357570562981
29.46168403388705 78.09444512038569
32.78996964648306 77.78865172430375
30.37713941459613 75.37898843456605
27.6349616561142 77.62073485488617
28.1194254007831 73.50483842833358
32.19679185390028 76.83942625188804
64.9674759641064 15.49872450754733
64.79558766516098 14.41385037687342
66.39491116003498 12.13550751137507
65.98153590373641 15.8888435881332
64.14562486048472 16.22877923298154
65.32993556365938 11.43125580539468
65.65395963190389 13.72618286598096
64.90251700181514 10.29893951291709
65.81935500788684 14.81353723024218
66.84763088162379 15.27688516558987
66.54576586374444 13.15849340021181
77.13071112765968 36.67719410710986
76.36078491382374 37.53097055306763
75.67998602006914 38.42397740887642
77.60779630091525 34.88493991141552
73.53786146722317 40.47707755660957
66.78167748161967 43.74148489744769
68.47362295740655 42.95289823447317
69.08259449602758 42.0515692927183
64.14932181368255 42.5086561351702
67.8729241367981 43.85589491233504
65.21940497273781 42.6101833292196
68.63248658468746 41.0300252191398
67.38900454811375 42.83634076474154
65.68449683391059 43.62946609650984
66.30327537830999 42.72072982046392
63.12098915716412 42.41851715215229
57.05631484505922 65.33826295619582
55.03132426483722 64.4472366933683
55.37295129545557 68.12428356648508
54.80781377335795 63.3218851540765
54.90124735639578 69.13551701756469
56.19070545436988 65.96407637385869
11.83602634257966 13.65126484139431
11.1885161302895 10.80298606746944
16.08198350181468 10.86310164146145
15.3216155233928 9.126487432786039
14.14598153277777 10.62049381282328
10.82649901387619 14.07714085677098
14.42197799313049 8.470566960753118
14.28441390167302 9.545080453443099
16.21885977952798 9.786580815317993
12.97610761765596 12.12599721370182
17.24892975062794 9.369328243228198
16.35755491860325 8.706652588215755
10.94349087372475 12.98079539285794
15.04220121107109 11.27600447128841
14.74289289289293 13.42800655587278
47.99229785806084 5.588546073961242
44.29275212265335 8.949268209374909
48.48275985388849 4.558670650491425
47.41339451317491 4.66676936904256
47.19332981707336 9.557877042750679
47.5023256500927 6.624960521863529
46.92463740094109 5.710102574208431
46.43070801127384 6.757241918287181
45.86040326287143 5.841862048512828
45.89062359571275 7.796031794230001
47.00074284141681 7.658352196224361
29.55944201368048 98.8281573434803
33.34760041624431 98.46221805920942
32.48856942727382 0.1422074256716658
34.30161262904311 96.91654575893646
31.39835663778541 97.47962516394333
32.36124388507057 99.02997400233107
32.37825341163849 96.83260790116246
35.36340432628067 96.517476344485
70.81416114847833 53.80667734104441
76.24722651622622 55.86848803725229
71.90257609547845 53.86844092158668
76.79080901321591 56.80089377624348
73.5044722658146 54.89843731911605
74.60311361649021 54.90949848810753
75.12852927143526 55.86790763629715
77.33351268654711 57.70613655443999
75.66500575432238 56.8099203060585
77.39975360863973 54.00110239281842
72.41300642485652 54.87043578972578
77.95179838337023 56.90117977885908
24.7203246140116 14.5917760985739
25.43756604949832 12.6243341256208
24.43147008139831 12.66370626551968
24.94080836718357 16.4934755238423
25.15984792340964 13.57584304797308
26.05663959674278 11.91048221064567
25.35533132801316 15.45308144416972
26.30929806006221 13.17656978301574
82.29777886517584 22.69969307998748
82.11550715179719 21.56493500017324
81.49690739231821 20.50103488955246
83.13799080286974 16.91797586170892
82.47753871317916 17.75771553116562
84.14901966226877 19.12463330088676
83.55686634185115 17.99362660926147
82.47264985756377 20.55983012653516
81.81407296283732 18.57515696037857
82.96684421169675 18.81527776135438
67.24659313680617 82.81747212751844
69.88821348392489 79.05917095539876
68.00118106055329 83.67989590368619
66.39278840483254 80.64722979844338
65.97189405226297 79.68724605691436
68.84763080801652 78.93906843464516
67.94226441384842 81.75004938084555
68.20252673016674 79.87074372343245
69.03885978126738 83.26437788263684
67.53404981513899 80.72365455411277
23.34305566938209 22.48431327874513
22.22071088819126 22.55464410800294
23.6133005821795 19.53378821352776
21.57844977009903 21.60982854206101
23.15866065549661 20.54496179889198
21.84740000707134 18.70168807118216
22.95483895744605 18.6213137889495
22.04891276562492 20.62231156490675
34.9647964400003 80.59890698217552
30.88563441984507 79.89418360065174
34.11447679100158 79.71707884893276
33.37643444735187 78.75289077541576
34.32538616215668 81.57878917613918
32.12278688808497 81.73412807012063
33.04503538835854 79.76783161852491
33.76605361969208 80.682708454813
34.35922028664978 78.67526235532817
97.2572738191047 88.29531394303882
96.72306151493198 89.33136597820418
97.16967014038936 86.34253241427167
97.91955839109191 89.15171218664211
95.68068872301758 89.02415877486996
97.77175292972832 87.30541257045964
98.80837675055405 85.40752563016049
96.65721813851391 87.28120208610466
96.18360746462616 88.19939461800361
95.49514229176773 87.28517220898037
98.29217789442741 86.34845321976077
73.96830341632766 98.55563418204758
75.94510107587026 97.03254637771109
77.13165550623411 0.9058168745599839
77.20590911185606 95.09897002533084
76.60843299918588 99.90522117205285
75.15511091294543 98.07171378448881
77.59267559349885 98.05126970474089
74.97829710635563 96.98458578853239
73.14322050237429 96.8930258418299
76.40540707019012 97.99115378374586
74.17783740466123 96.36024586513852
77.05860474035693 98.96254912375964
74.06717293396193 97.5189078408383
77.69204752725175 99.98967342628804
5.462106715809479 90.05128986936444
6.961309500717568 88.87192135920077
8.750435908855263 89.38507096948274
9.755144611410946 88.90522479260558
7.342560490857824 90.84688235836992
9.626615143509889 89.98764136651172
4.48974304719891 87.40986205468386
6.584086594673015 89.94988515534567
6.166828539296541 90.95707398955928
7.654637094499826 89.78541247570345
4.77013197864472 89.1685202332236
8.5100638985671 90.42807921572654
5.901880351212382 89.03971908868932
5.248948979323246 88.19080364188926
4.054199706152351 88.36045008803301
19.90869052407432 24.46051576048492
17.69345609196457 24.51526074437257
20.43504623040897 25.43265705428448
16.06076753731527 25.56952645962135
19.36408626190298 25.42642974147193
14.91980682470307 23.75514655196996
18.8410164584578 26.38017560142939
17.16144625111248 25.4832413700561
18.27078948332429 25.43440009383716
15.93789052943694 20.02389513447043
16.00380049956009 23.66182267123149
15.49344486513737 24.6654776605495
49.00699620005371 25.92207625471936
53.1462148778152 31.62682005537111
49.15739651923458 23.8533630959382
51.12786891102324 28.28977627060679
47.94856319123837 28.97054588362419
51.87151651133226 29.03401853054986
50.07147744822814 28.58371996032474
47.63734896205715 27.00356719279012
46.95290762330595 24.13274011625144
51.26105814476027 31.07371200190066
49.35825984820849 27.7703093452799
50.44050140757707 30.47610275083964
52.98546451417086 24.78853001655424
49.56412141076914 22.79550237805367
47.25809979031482 28.0464498226177
19.36200237822722 78.55191999445098
16.7028770691835 79.61911528317323
16.53182193807155 77.73010900827047
18.12971095697064 76.70775271059033
17.03513177262924 74.97159106554088
16.03600082895179 78.69924381250331
17.6152537495698 77.68530361117514
16.42986890745995 74.09840645189712
17.81097995409151 79.57817790615803
18.24149728730931 78.63663520659104
16.44223207976692 75.83827345241167
18.93945927697369 79.50326201877625
17.65357237111951 74.12951814949896
17.64510647253539 75.83863744480425
18.67360303503609 77.70836022529616
99.25291257232792 54.34944773004489
99.63709112100794 51.26256790112329
96.7083581168654 49.66868152128291
97.7006328006143 48.11802859489366
98.78677489817251 52.7176132268396
98.58484738818733 49.66632170021612
95.94824913695189 47.47085827157512
99.60860897552283 50.20056037533617
97.74780269890616 46.97273463213683
96.89804059960927 47.5721807990537
93.34557696182183 51.11847318675254
97.74376692475151 51.33004777956892
98.6453758506532 50.70932392338182
95.29703601007886 48.29510651782322
56.93634699903926 34.42339068095034
56.69711788934596 32.73596560326126
57.50130410645264 33.5302088756185
55.38292458652836 36.56696533881159
55.68810311890022 37.79650360351724
57.70653391103617 32.37138872964901
56.98101935280077 31.61415915979382
55.99845271465319 34.91113898735735
55.00364335308794 35.39257157196631
56.287646169445 33.73834134307216
93.03852453346414 93.88576753776132
92.99530930877266 92.84944262942641
92.09741683696089 93.7316090987067
96.42925164125738 90.45226605370136
91.97766764723748 92.67412234302212
97.25224612824039 91.218298675352
96.1734907203877 91.55024925416612
93.99635900189737 92.36512419731379
93.9610506543663 93.43977013743076
94.94127597754424 93.03416518833751
95.07411381635441 91.97572696488258
50.09545048807746 83.66377238638022
51.0828666901753 81.91621050607966
53.27320442439816 81.45511022821853
52.0375469498827 79.74532774188283
49.13277955942489 83.14108987840575
49.16508996585969 84.22332966618355
52.70582205921889 80.59447685846726
53.79811422303373 80.41340853602317
50.96716851697385 79.89547832614616
52.73944316366357 83.57794173014155
44.27771369185655 66.19215386634806
41.25894687414389 68.29787094493179
43.64217001692526 65.20982750435294
43.82919498618094 67.14289223603502
41.4270419539262 65.33479493408399
43.81552991038507 69.15065165020016
43.19014501038836 66.17976715464447
43.36687429035118 68.04707952087892
94.57503602450424 38.78204289804616
95.6219398453165 36.96314839481998
95.51521014490744 40.46565087376043
92.36467405620016 34.51430249598607
93.72565782750837 36.99868174694036
97.42847753375003 40.43053722523621
91.63261621682882 36.32461095475202
96.49823221014798 40.98084817534507
95.52867520722579 39.27364180275428
48.76315882525684 71.96550727324987
43.87610739050209 71.35232622955647
48.75101350878138 70.0234976231139
47.66294367746281 70.0156159481372
44.78760262323981 70.70638768579137
45.79927405479205 72.36413365103425
49.84474754732071 70.03254850485278
46.63593926036705 71.85904998044049
49.30278573492168 71.00194265182799
48.20086934454859 70.98953384864163
46.55863477531567 70.08928565299136
55.21478618799923 31.11930392734183
55.59221588868049 33.005775224963
52.17875540321855 27.96400390499181
54.56564990979339 26.26099555592059
54.74956802373548 29.22964620762872
55.03544557397722 28.15061020777522
57.12248591023375 27.59063766948483
56.24828573941764 30.82877026817729
55.85482948164965 24.90604483329049
56.54994964078003 29.74814207573072
77.48689188461238 68.33382402046888
76.36686572693104 68.32412725285285
78.84846295892797 67.01636696931938
76.71950765991859 67.33883385739747
78.5143324208682 68.16346505176163
77.78696407360022 67.24953559895354
77.10258605549738 69.30205229241783
77.62220153787322 70.3334645114637
9.378232735074297 57.8546359753329
12.05571864861781 59.24151737293644
7.522223860729394 57.25237556872389
8.599641209186244 57.01184978784184
10.95084935107157 59.47654767107321
7.987626570898231 59.10923923268407
10.16518165950152 58.67316980701724
10.46888056810181 57.64876319501712
10.76702750328137 56.63440453180144
9.072166556777022 58.88823965437824
9.844318567837094 59.70022823939932
8.897235530172168 55.94913203385192
11.734842444916 60.27482796032165
8.298828955444103 58.0638046717987
12.6598869109326 53.28695367581671
16.905556348414 49.36537006116485
14.92705238037149 50.30856277686871
15.91982757832537 49.83438261923151
15.04659573016135 49.19272587075491
13.01097598219921 50.10539349583134
13.92054464331448 50.7574255710906
15.80560226679394 50.96791272347532
15.70001926814522 52.10521004879807
14.81698759603465 51.42439510066941
14.71156447146979 52.53830199114682
14.0333143084632 49.66884588225346
14.35618837286944 45.50740406152866
57.15116862988063 59.12878119054764
57.12861936496178 58.00561166518358
55.24185565046422 59.3325399761548
56.26228130136822 59.7887080127965
58.28985253837444 57.3210728856178
56.16606741700048 58.67635268575671
20.0094803501661 10.2807452906764
23.09207544958214 8.96461234682655
19.86854675560842 11.40860527366293
22.68714270568183 12.0784258218523
21.89999371851958 10.45258673164684
22.04481272315377 9.366083410443965
20.7299498593901 12.01564015888582
21.024810677112 9.81729700951923
59.53838827789533 20.90872411593773
60.92665392134924 22.2522943800511
61.36373587629778 20.39034809416712
55.97400312040932 17.89225460914925
60.06315951359941 19.02486779110541
60.83451397947002 18.22210023998441
60.58519902333786 17.11539999142841
59.28393532261803 19.83340129470425
61.59908289330318 17.42954493948151
95.60054478949216 11.0741506551527
99.98594865780052 14.43158830394671
97.87161919856534 15.27812654113804
98.59305790803563 9.820374962691698
0.1259074064948655 13.31453355649322
97.47715398552388 11.34036521217018
99.24312479963483 12.66374261331233
98.07343497131612 14.2026837332715
96.59163961360767 10.66275559470426
0.389427547000693 11.11791762671279
97.58893351784491 10.24592226891048
94.61515601732616 11.48652625698617
94.28045074207294 13.67912149456384
27.86596046467099 39.79080739601577
28.67240481415778 39.02315733651063
27.06096348107827 40.5525304424074
25.45159857805219 36.84227530459357
28.77041060981629 42.84884569592496
28.49384736156227 37.97328436885159
24.1010719967524 40.63769200862524
24.63690151239856 37.58545418289155
29.6623303682719 39.29258511428895
27.44039314808876 37.660100588981
27.307227526216 41.69371019780274
28.41368026424441 41.89506724332005
24.7908806642796 38.72519094011027
25.99593063749152 40.11941353123946
99.97769848806149 17.63299165783335
0.9139743380285278 23.69025435605916
99.03477508808002 19.49752716948812
0.1097606216675181 21.50064073585468
0.05554106955011775 23.19337621196781
99.49213687355228 18.5880695800219
99.62890940301315 20.54330672641688
63.44396429208366 43.43967003643688
60.94169291544216 39.71581092635044
60.54800344376001 41.84821353964839
61.59148880900781 41.44963567437708
59.73544358457416 41.15104565652336
61.97644031367524 40.27477501214995
60.88706274759249 40.77482076241272
62.19809950403479 42.29681439353497
44.22817284155501 58.74097148281847
41.43305193152448 59.62618937781838
41.56135537697151 60.60858847918639
43.28862145452579 61.33198442510984
42.32021913330446 59.02079645716206
43.34259813887198 59.38716530696884
44.40909919324376 59.86083776795398
43.57381092518452 60.41596246444491
71.02064819667987 6.862678459849477
70.08570459688752 7.352832906795286
71.06969821983451 5.901532620408434
69.84340911258415 8.448803783839788
70.784229130578 9.009197629568821
70.53656554176456 5.056211658721594
67.70125691324064 6.087046767974703
15.26888146362677 2.081642026138895
17.24326030281059 2.29042328671625
16.45519954502739 0.6029297926328754
15.5284017185611 99.97056125994015
14.60228240001427 99.33012872985823
17.50752249763528 0.1703852164815727
17.37980192983283 1.229544725237764
14.21409234398436 2.498033707613658
15.4024152182333 1.02561482845669
14.34965879543099 1.441685165430317
13.55864824592772 99.73982459178153
95.07612166958927 82.43702123687333
97.12854762233226 84.43934180766412
98.13151554460204 79.70348015390191
2.115913707805822 81.15255394565327
99.46947743855026 82.57814785011726
99.85492486163106 83.53740951609502
99.0416627232939 81.63390270505816
96.6228521715432 83.4636942504273
0.8816978587002904 83.56903973552784
98.79683031655132 83.50739386022948
0.4825588549192451 80.01500030276968
2.960457495194674 80.49115774939062
54.50765485224198 98.2847071378602
51.6673128403139 97.3700533510803
48.57410440624807 97.43568336607638
56.94606247325603 96.5798609010417
53.29739207883758 99.7822488698763
54.98630511215354 96.09008933286515
58.09635688622769 96.75192004699194
53.64127482467995 97.61504883306097
28.01862613928309 3.52866546926213
28.97224019347957 2.877158307961388
28.08177242418907 4.614253984768919
27.04171235710067 4.175533134584925
42.36092209512242 89.43946944322481
41.23680686191722 89.29005960204078
41.85381639602208 88.37466939371511
43.40422106824187 89.79992569097337
42.78723309091058 90.59600238652999
40.63606278413663 88.40871485538555
41.17246409652454 87.51453762444811
40.04876705753027 87.44987384198595
37.999157424616 34.75282490290352
37.12246751219945 34.0189122965185
36.90037873247068 36.20899499175486
36.78088703767911 38.4711851904856
36.99019262676055 35.10066360375736
37.77387903156396 37.00464696434858
38.18124092220842 33.6699563069464
37.40628878633378 40.47117399565322
97.74651458871521 99.08391992990921
95.44872274869115 0.8435923663838427
96.49523228363594 0.4755076689338548
95.59102192460813 94.84349089453384
97.12185385806694 3.263324811796691
95.81116473363188 98.73248881185788
96.19920983540584 2.590737499069407
95.6197706514339 99.78558788591957
94.9473106591041 98.03754064200366
97.37356202778403 1.161465119928213
97.55094948512908 0.1175490576228965
12.65029087573613 35.25688821655797
9.556268169627609 39.22612966179635
8.938942077557977 38.3441551359015
6.787159713239864 38.50321931711186
10.55927898101161 37.27655673975772
7.325249178138446 37.48524095331017
8.377019524664455 37.43869511538555
14.32709109206332 36.00695952291051
28.59460146880243 18.09401136696438
26.38664241379574 15.29811075375412
32.15279511552292 20.0112007394239
25.811835764601 14.35720631085165
26.67984239572157 17.27123940013716
29.9578106678462 19.74175651307503
27.12064743370664 16.22535389641062
27.72897364895562 17.15707690988454
27.37319745715109 15.17877066266167
25.59884450868323 17.39281795854317
28.02668650162826 19.08500853008546
56.65616656520658 44.96564995212028
58.06519126103069 43.54784667772472
58.37660646144771 42.46134434959416
55.90790058942433 41.23344207761045
59.59718230662764 44.99761273599508
56.2828915509423 43.10221664215428
56.01903776514585 40.10360672001005
57.76959179264999 44.64566501096067
59.1421803308916 43.23541822452845
60.24780853450303 42.93162743797637
58.83238271526692 44.28860290576036
56.31008579533588 46.07338995904261
55.93556961720974 44.20386057649964
56.92716218466812 40.71231402410232
56.61011356423836 41.95631167752916
58.57301533566702 45.3877749397639
59.43428552545713 46.14412058475786
13.51028146506786 28.69437046499813
12.35958689310138 30.57494141745182
10.14779289292964 28.74140828802263
9.585155008315084 29.6936701111069
10.65021245638478 31.54260829188808
10.69956367322039 29.66464834068079
10.69787506389446 27.78750259634174
11.80862573250981 27.76563428764306
11.82069150984421 29.64500394864716
11.2647941573792 28.71697569595467
12.3867362548799 28.70286692063399
5.524109253440468 82.23749612841975
8.572942032084505 82.18282673627715
10.47284918567222 81.5704380521763
8.234127750346213 81.09082508453085
11.53470900722575 82.06078533646158
7.414095312760271 81.80966479994731
6.363993396468343 81.58943695268798
10.5877794162252 82.62679189252141
9.632208518487325 82.14364129539057
75.52496926307505 93.54876624695926
76.37876207134553 92.89047971134664
74.54700394914352 93.17746965262931
75.36326032157965 94.65048385583871
75.47962708397833 92.26600048250845
74.43885118815516 92.2169694266853
74.86715509987881 90.22044347983091
77.41964079385626 93.25737637790512
79.86399295167881 98.19549088110651
80.97199986113014 96.33780792885317
78.31981266514104 95.18916593620715
79.29551232714734 97.19370000481688
79.89182844792107 96.26204966273953
78.73137176641765 98.12265521110433
80.39044043669246 97.28408033067177
81.63264741479773 95.40333298271385
79.84962713269007 0.1618668702418615
81.43697203480227 97.37477245600223
78.78409835058896 0.08493354933640762
78.78505212307252 96.1868687376964
78.28449052158832 1.007414514137074
79.28733617574285 99.13059680350936
78.18175338797275 99.05215494741098
80.38306197105165 99.16682033010699
25.27005229048785 59.45305881485986
25.83174886687026 61.23327586511918
24.17196778917165 59.75374780080389
24.43584828488564 58.70929138047006
23.90456940386643 60.79733371595881
69.56758117202811 92.17201594174729
68.38442857836027 93.61632740157039
70.49503242229954 92.83720861844331
68.5097968675865 92.56420154162997
70.28967054324177 94.94050816504335
69.444172349469 93.22834036297496
69.09556307901642 96.35412464321601
67.31857972162979 94.01138396582945
70.39061904913967 93.8926972791553
67.44711883871865 92.95736763715816
69.21856673392169 95.31959241306799
68.00184903987257 96.71964706322551
67.18555767727106 95.05824233646597
69.33189055417041 94.27788779077414
70.17649063829712 95.98497220951931
66.09462899150925 95.47828874149096
3.573267371140004 62.87834364731525
4.674595202221809 62.67316970801245
4.319243422107563 63.70442382935908
3.995390922221041 67.69070959947699
4.415940371644732 60.93533010007733
5.059376977002473 64.52614985049014
6.200393197827029 61.44457177672562
5.79404809671279 65.34221988173925
5.487504355866341 60.64859787799171
3.621472074063109 65.79063188699787
6.157010655897053 64.2984821362631
55.62038254295294 91.88084757169278
55.23884165458666 92.87919815995299
54.73361615107996 89.12575621388217
56.22284194517773 92.91371071479224
53.63607285675556 90.57954116926358
57.69761066252129 89.33122400018377
58.51096879636808 93.08341103007926
65.08765476347986 46.49439828535365
66.7168598124466 45.67398320124204
68.27522272313519 48.74346145652453
67.76032310260142 47.72329638900329
68.84039021713659 47.81808993888952
68.32148065819499 46.80165957993623
69.40704761408979 46.89683534000647
67.80196570034236 45.7824941084587
67.23979651494578 46.69954659573984
66.68529046834196 47.62424853177885
67.19865813483437 48.64973037555229
43.4489377458763 78.72484672449369
48.05891865668838 79.38875055598905
47.53613514583878 77.65633418718762
46.25318851833378 79.13739919140097
46.1940328295595 80.34889642631128
21.44954086969495 0.4930412249831836
19.70157956301479 98.18537233681094
20.40055883197325 0.9583553927214821
18.55802105415378 99.72410800050582
21.583908396841 99.40596063367352
22.51365793350213 0.01217662522046778
20.53404377068083 99.87459994033314
19.60397983266551 99.26271793116005
19.48537270010722 0.3363492551465884
16.68662589402431 98.49401180899405
20.64181463939143 98.79456286852404
16.57658584352018 99.54778698988783
15.75015452641784 97.8617806819645
18.6676303645745 98.66006568197794
17.62377649004505 99.1130211656243
15.64483288348807 98.91604026126885
13.89183684666199 96.55642293764468
11.85108213396212 97.36243280636336
14.90770253942348 96.15574109632658
4.920552961094886 90.96272761489736
11.96532995332172 96.29013383821881
12.07315801649717 95.21131167650613
10.47946387688192 91.67261254135218
11.18095122249518 94.53214662845963
8.805612015026858 14.89154121575953
4.827907668006501 15.32973599396325
4.943982038140384 14.28271960596063
7.6585699749557 16.35578097746135
8.683653941991164 15.98170739893777
5.860196194295688 14.96073007727663
5.753709612355577 16.02139930537935
4.746451990385892 16.36088848606705
6.884781066784192 14.58108707947154
7.790746702985272 15.27632213190529
9.698974108803636 15.58888074511919
3.752149343926036 16.65811464062894
76.51566710144527 77.39216181477745
73.36519201323453 77.59557008080654
74.15168824969092 81.30748785162956
72.21573401459793 77.55002502183373
74.28183558330149 79.44627136958634
71.8114203996158 83.13472998258497
75.98503527418089 78.43566492282964
74.38371874984638 77.50953733710227
76.47309586917004 79.4181178295143
53.48009266169991 8.037260682414333
54.34870494876825 8.714463015939732
54.7737189741439 6.564493312855272
56.31609168268276 8.895820702544254
56.52459639636528 7.856807843013346
51.55126498282887 9.017567370429541
53.38569394461197 9.234592883210849
55.43239913503804 8.282198745772883
54.56020611234651 7.640506205994333
55.63271325081677 7.213694225800686
56.65480330085117 6.760326654006746
53.18450648329138 10.33716554336702
85.81713738975694 25.06431192376579
84.14942143562509 28.47432933043932
83.7607881399056 29.50777505772097
85.8267869351108 28.64946993322496
84.06975891040781 26.17355461253078
87.77454928039856 28.42428054912772
84.06370598190291 25.0252765593687
83.19826898483821 27.72159836009433
82.24437990952407 27.24878056696331
86.18510170962912 30.82162684604367
84.97278535979714 26.8165478612337
86.75857990942137 27.99225617539262
83.18534286935105 28.68715045433193
84.116486910991 30.42613658414421
84.87885580659076 29.34634633571132
82.53786346447575 29.38502519502187
82.23129645664626 28.29317099207933
36.12471363518057 78.96384614297465
36.74101555734709 72.90527630901857
37.48537338442273 76.39663408932417
39.84405081782231 73.78951102636175
35.6344027325996 72.99478111990258
36.33393432260267 75.89425009421085
37.387811875491 73.78073244044076
37.98576033776889 74.61411691756054
34.57885246669604 74.97451242321058
34.45307697954674 76.74131680340979
33.85124822195202 77.72416998082441
35.96142099823347 77.78151157241746
37.33357564867647 75.46658883001695
80.11504514932039 94.32319827524471
79.70900267573043 93.34068761899965
78.57183953384502 93.31007082719455
78.79203526341992 91.50029263166162
79.33148420010946 92.37205665915157
78.8526218280097 89.46391602759144
78.20677440052962 92.34425945361997
80.40845926975099 92.34034674604484
79.88918571915313 91.29314878102308
12.67455719618891 57.16424905853687
16.11500009397484 59.22201542147088
25.5338996447456 58.41246492591193
24.69276098757876 57.66671229819698
19.16247237299001 59.29282995718521
21.40941851856154 58.61115183792961
21.13211441835746 59.64684403565634
19.44645876863626 58.26244680204582
18.3243436306452 58.59751218113809
14.07048875024551 55.80910930959346
21.68653402670479 57.56802110079083
18.60690528232732 57.56518298563677
16.40548193475696 58.15981677440642
23.34389814616644 59.00670220048294
15.61939255850388 57.3606243077945
17.21242514964995 58.91793563719914
16.91815174692426 59.97008544426409
14.54826810237642 57.65448898841213
18.03606672856466 59.63517272720804
19.72778815848694 57.23309277556935
79.31796794472938 76.93701802248161
75.78168387862183 75.15318008365095
78.231558293101 76.69185276327843
76.01094955132227 76.30194462264618
77.03763198971691 78.47150349763329
76.82964259903086 75.4349501871406
77.13414399347943 76.48685122902607
74.68776450209937 74.69857985220168
83.20371037027508 77.66640421884897
85.14495534290585 77.20822714850924
82.09290873565972 77.19703994454477
83.96748087633419 76.76370476876063
79.0174392511972 75.9128716756103
82.30172910021831 78.19226325422055
82.92010558560489 76.49348060973247
86.14497778115798 66.58258819946303
87.74609193633151 68.97409498780578
87.04919200833167 67.17786086200341
85.30240127276704 64.89289329470125
89.50899086213236 64.26436355760053
86.27398132949634 65.53397352081389
87.921288143379 67.87299550090412
89.07822216596409 66.38223004434677
88.20624169421031 65.61182830401128
88.82180429074985 68.56811266792933
15.67723236145075 43.96396825689541
14.33803495930244 46.50289370666323
14.14940433921046 48.58762971285873
13.22968891338649 47.97065199008193
14.59978182600217 43.82500501816768
14.26362211244278 47.52564089933535
13.40648074543778 45.8353337012696
16.17069323501592 47.53130137000647
42.60395235263023 94.19801293222014
43.22860185884605 94.9957543317806
39.98617444572175 92.48012992138148
41.53648145368877 93.91530569000305
42.39642630629466 93.25845283899386
40.2072321955757 95.428851093931
43.3454728224616 92.77730720694981
41.04774675790416 92.01992091553895
42.06368438246237 91.34322019823171
44.17797753065245 92.13035723832103
80.41992509411703 41.3780912841115
80.32613435428874 45.29664189496356
81.44793724016911 43.31064344179785
81.99248531718281 42.30056536076102
81.86377837927988 48.23101026819677
80.88982355711225 44.30885302998588
82.46389033293605 45.27414690931581
81.95714198105979 44.29020824732345
82.97284399267794 46.26069959848788
79.30315389072105 43.36278160121415
83.02187862892988 44.28063303649279
20.70612357405528 5.911048174337174
16.80121687953318 5.482157370848528
14.70178038752606 6.328049602036057
16.95222306251968 4.416023991594582
17.85629116799361 5.055176772399887
19.97742960882352 4.203599756913674
15.89693994489674 4.840588505998596
13.79495453775577 5.679469264052315
16.6499115913075 6.552619319522388
15.74993661911557 5.906724160845433
18.91526603322431 4.62770370625036
81.84842028127457 30.11917216272004
83.33869638066659 31.31940377065664
88.26088750555969 31.67538625157832
85.40701924702594 31.60923162391943
80.84961868205565 32.80643687802903
81.49511279346885 29.0179277782307
86.85913336102116 29.07614085778348
85.84421028270413 27.44891601540401
86.4378511740742 31.88807597963332
82.99416538260029 30.31954401776247
82.60632529381029 32.18707542260017
81.53926070383122 31.97000499471065
2.654471428518602 99.74517277387397
3.061890445682854 3.698440102897825
6.350722242992272 1.463520153379534
4.393403819968192 1.16649563386307
4.236293838333745 2.233835224117499
3.332119260389362 1.547814033378868
2.266075043270014 1.931423087418683
2.130263274125275 3.016697762451539
5.450669818844553 0.7848108185040884
3.179262127146643 2.620605723503956
3.514425119015954 0.4680036888707277
2.463620932815676 0.8366416101739751
52.38359198476259 99.11134282762075
48.41367615475693 98.50449237271999
50.57219448913001 97.75850965963225
53.45151900459174 98.70225348740803
49.86783232158675 96.03870527003548
50.76578250301917 96.70833118843285
49.48013610007472 98.15124691389425
50.21545287083529 99.84363707300427
60.14948961931459 8.799154638136347
61.21661819593956 8.90984296563898
57.20138148546624 9.507572990723045
61.62131564065919 9.89941430003873
62.30396150034753 8.961106450864527
59.15178821014548 8.723996717027573
63.41212119973561 9.050585519026578
38.482841505947 64.68517114663983
37.41593497006685 62.70819066508941
35.12711496139888 60.64130055182537
35.71313847568367 61.71602520370814
35.19980989500657 62.73674260381107
36.18318898979565 60.74014573041038
35.11181598208456 64.97943064997858
36.3498476759988 62.62448512392022
34.02565910460364 60.72359975582172
25.41089848412998 6.685270699865307
26.92138516780324 9.19337817232743
26.4254388280777 7.016559166881507
26.63095292063313 8.099095913573464
27.48067915246922 7.389574036221478
28.18911449890907 5.691236653113821
29.12695384741423 5.064016913821671
27.91591561904895 9.476376814885809
29.54267855917197 88.62456220091829
27.24432616395935 90.51294307396513
28.96955054637971 92.05294205346374
29.15310489648721 94.3322666848954
29.04876061075612 93.19178031855736
29.22491393915158 89.73111231406514
28.01430232098537 91.46533763256323
28.06223595926724 92.67607809595553
28.97205037250757 90.91617550594795
98.32110469785493 95.95199317164524
96.62170808879561 94.47330805648592
95.97398870739472 92.63957465477307
96.81546909818741 93.38285422323425
94.76538641677831 94.1458216687017
95.78593222637204 93.74248634511277
96.42551169616752 95.55710434057964
97.02094951683233 92.29560833779523
51.88044879253322 17.72931839763918
50.50375888934913 15.9047393913225
51.05017845655161 16.83509393947816
52.60903593065998 15.85134516226052
55.18120146654686 18.6695783564599
55.09876758371998 11.69126340628497
51.55624454174867 15.73265712356573
55.19424026386206 14.68703222486651
56.29454328864495 12.04039566528416
53.36034089339866 15.19112859261635
54.15700235744217 14.39441462751375
0.9316731458320041 61.55056296616127
98.38252931322393 63.05119593988969
99.35879688110744 59.97241154220869
99.69972117801015 58.91979488662036
98.61542439994695 59.17952475465937
94.97928111060229 60.9776459490854
0.60500609454128 62.57108715944946
97.94579803816819 61.25289542213832
1.161219176626855 57.60306080477773
95.73646471920783 61.75514162714365
1.215423570153473 60.52938752975098
1.366868135915675 81.97432954600436
97.71495859661968 83.48439895523452
96.1619732669934 82.47364464938332
2.933155464728446 79.52168256242754
97.2560656394805 82.50678642873963
1.661254323573577 78.24262330847456
2.019749008546641 79.20094053440573
97.67470365497105 78.69978738599862
99.7539652832595 80.7896289130226
1.745914748494641 80.15125291521969
19.20756769479786 81.29157655395028
18.25207504226521 83.13969885030521
15.71396298001641 81.53772048576816
16.22927589001857 80.5843342649225
16.87404172005726 81.4652903928552
18.03850500786145 81.38526369905054
15.11357153190084 80.64691159927003
17.35739213047417 80.52374721982406
19.73144273646368 60.99865923109482
21.9700924128026 60.36501758026151
17.74315999701701 60.67447994024289
23.07426198410674 60.05489458398799
18.87714191229962 60.32145111170555
21.69934192056244 61.40121465989503
20.85756126543088 60.67527528981939
22.80455938548095 61.09716734271177
20.00907689527591 59.97787207839622
15.327675641247 58.43905259681299
92.8708856322241 88.65832696663823
91.43958041987825 84.18144143228142
91.09989957246064 85.31643559905739
93.9998542378617 82.37532164710412
24.61847388647718 10.67511172958447
25.19932024033263 9.775415322174641
25.6525189681607 10.87056532419773
24.92905028649381 8.693909193373287
23.79084389904952 11.70665103978552
26.72540095016847 11.09009119500334
26.27845935553014 10.02449041524763
24.0859348534141 9.604998592308185
24.90690447442532 11.68174892626273
25.91894407873528 8.922553825256159
97.62969401874841 44.80380559345561
98.62223026103351 44.18150918461367
0.542511445107449 46.42621897899508
99.56294144167552 45.85793829903933
99.61386053613877 43.56001072055651
93.89731212210629 64.08341317466032
90.07245746900871 63.18497090297587
92.89671990369729 67.20782587565023
90.7774744983297 67.7902793205475
92.75730458063229 64.35151515135658
91.88778930378393 67.44655555405332
93.19461924167854 66.13162491776882
30.56399578739824 82.70197090504772
28.64500387592784 82.32399133101993
28.76071814451715 80.18493047517038
27.77117019136949 80.57848443726488
31.65179269607246 82.70985448429892
31.59190044486141 84.71523875733037
29.49835572531242 80.92556104878109
31.54254768962311 80.81415506054411
30.4750169602947 80.90908573945556
64.90009618920435 89.90913370775091
67.58315206759849 91.9027501421435
64.63437116616186 90.99270615318019
66.25074033726426 94.42545554017295
68.97830501556663 89.38581447465147
68.80700452371495 90.44863939021238
65.44686594660803 92.70193152110663
65.97302064842034 89.50871955601774
67.91373373116609 89.78415740271689
67.74023698026177 90.8453293048493
66.6673725461263 91.24042406548674
66.84063367377503 90.1827364915607
66.51354707911416 92.29922631563203
65.7525303853337 90.58370325479306
64.11831858188326 95.28303886760669
65.5926557799404 91.63288617385659
8.623533525595381 45.76103009589837
10.73491249325764 43.90258409453518
6.566617634972099 42.66492532530962
6.464116704154912 46.6437357098601
6.846546041571544 43.71158619290873
7.436975029175549 46.05431476135603
7.932383499733393 41.30042079712411
6.053057994056627 44.42937249313577
8.803256058867053 44.55832378686524
6.194669125315107 40.39411315988203
52.9920231066558 57.33532338084515
54.068525584668 57.79769397601705
52.23326097482168 59.05250637985738
52.07790277480228 57.97763029669726
53.14645645321199 58.4190665560854
51.59063488202486 55.92096624461339
54.21089893200047 58.8740029553108
37.95390662042649 9.695832581866648
38.39931443307697 14.08472897016041
37.57641566727087 10.74210038623672
36.83853326711218 9.795083616903964
38.85796441193462 12.2360695158621
38.08596689123159 13.00377396904917
38.74025589600655 15.13605932881887
39.13605931757714 13.31833585095375
38.4862472256526 11.29002233009387
38.77126041750497 10.3875844039685
12.39752965837334 46.30822693822576
13.73515243812424 44.70524751682493
12.29765557894899 47.35528849401492
11.16929657143576 48.82227925960099
12.0924128868978 49.46514964002225
11.06502327573622 49.88960392576174
10.94395396023896 50.95910364683431
12.71141314256668 44.32388144573632
10.80869053768239 52.01296095785404
13.32170116432643 46.91118545310111
12.83340746059599 25.82638622129823
13.83079697863556 23.84289592333829
11.15902084205325 24.90487329746368
12.24334991587623 24.88277938175667
14.41143569910844 24.7617436731328
14.80103993932211 21.80255218271221
12.13435962895993 22.97908055448125
23.04650486955285 4.057617354733195
20.88707765091957 4.84930636653322
23.1636758222787 1.879532448583541
22.08920312053027 3.381182285974206
21.03688235292303 3.78563760622723
21.79036973455863 5.495806002404835
22.881961366511 5.088664975008247
23.10940999531076 2.979713253963454
43.00705359110602 18.68533883045806
42.8086505242705 16.75616265069522
44.45480247356059 15.72122438205204
41.29605971806191 17.89738574649278
43.65744529521488 19.60522703280854
41.69654704281363 16.79342590123528
42.3551918231771 17.75256974556741
42.16870457943878 15.81911328510844
45.20619341251659 18.4926086576046
45.05992854947839 16.60068042667727
41.92803360704329 18.80265373312152
43.93632879917242 16.6940998449427
40.83462527350542 18.92096413630237
44.56892731124748 17.59288781867438
44.75119751211819 19.50261547719987
43.45668496733616 17.67850191116651
12.39603790992058 83.69493554238879
11.55296107892298 83.10912213010425
12.11982416648644 84.80318516606016
9.496182672053253 83.06646962926872
14.89175189982168 85.20217156861258
13.46157327395951 83.42023505066879
12.65046503591674 82.55020394594658
13.93160127299759 82.50959450187443
13.16583935003438 84.46735763038058
61.60363257018356 78.87238460027704
62.51867311931417 78.03442402369322
61.60635868503731 77.82683378959959
61.1850686549926 79.95203525538591
60.27547960436667 84.22157313510495
62.18206142569265 79.76519142647919
59.90796583896314 81.29794555368335
62.86835324840198 81.3763667359901
62.79939786981833 79.04482709251926
63.81908807670924 79.27712316596302
63.13285542523374 80.24040395392511
60.14458047033112 80.24017578357466
72.41642159062654 94.13874445028387
73.58714780647487 91.58923574185748
74.71016621442959 91.27814356005381
72.46691170305816 93.08679987942287
72.56316117367811 92.01889449619152
71.35320077237161 94.54817438885777
73.80531498988475 90.57550962753214
73.4800667090402 92.66316565331675
56.54729040765402 62.01543985546936
57.42761595476323 61.37917008658321
53.76557945082924 62.90597097899627
56.37960722971924 60.91877529665168
56.71817703094329 63.10934732071594
55.85463885187263 63.7589742823091
46.22613096268307 82.65458576193049
47.14615776116634 82.08701583328731
46.19113200050251 81.52518854309595
49.02995265448784 81.02034000524121
48.87295120830428 80.05370239334709
48.1228371112328 82.63211698640198
45.30109165151732 83.2509116359479
47.08394683763802 80.97863831364279
49.9568085260074 81.48080727499955
6.818352659021762 30.69806075259457
9.588737807982957 27.81763329009106
6.835454020264066 32.62092847072149
5.721063598220762 30.69892028020601
6.255589708988883 29.7599322143448
7.917107923329061 30.67749144596826
51.81248006865016 83.73173171787678
52.97250924869198 82.50338580367585
51.04210333495907 84.25864758287902
48.21700183470791 84.77588099098978
48.28276838963573 86.87909154004431
50.23408604728643 85.81867054871043
51.2281367118569 85.28230110955346
49.2114157885097 85.2941729673621
51.94105882068589 82.67738193818994
50.14985173818651 84.77023808769317
20.69022667424508 13.12503253015808
21.60606686031734 12.63019635639614
19.00842137475747 10.72912309567426
19.76910850885698 12.58498916435457
20.87670582264345 10.91551198704835
22.76736548307524 11.07934958142552
21.76318894218668 13.82595401299567
23.68342019026963 10.64107486375923
22.45973772773657 13.07665380205878
82.74597812835118 80.01612001947801
84.79221440900406 79.4302419670895
83.08844207692007 82.07455152784748
80.89042726172069 75.60932742421244
83.76465503290309 79.77171157376678
82.09002925078074 82.37288187183557
85.83117735666515 79.07009063296699
84.44872159622635 80.59888342445642
83.43420501553427 80.90054443922926
84.25388478113231 77.71920817746746
81.14945388479074 76.78351135019061
84.01417236223624 78.66941383832892
54.43693634554144 92.25891014767835
55.45509776219097 90.81518241649376
54.54302814293854 91.25432206286777
54.66107929883055 90.13898604907955
56.81594854342482 92.00894973791102
52.48014511581167 92.07034897830756
51.54893637807996 91.41379323821401
53.50023388111453 91.64622278686763
69.97027277909501 10.62629125661076
71.48624358751465 14.37956790464403
70.32633214021645 11.61718865095163
72.45299399621916 14.91128413184295
71.55393405160056 15.51359229845652
73.37012149948178 14.33384214330036
73.42140449197433 15.44152977453339
73.30761268427105 13.22329829385892
0.4409863606284113 56.8280346294329
99.32517305951328 57.09730088643204
0.06258713786979615 57.86811237253957
98.56649728527924 56.33740382244878
99.69346409506559 56.07363670503901
98.21689891942388 57.36121718793687
97.86960294106066 58.39821933072059
97.46008749228831 56.57961075731777
97.79618534243369 55.56086557028713
98.91730592090849 55.33372204504994
97.52314293381434 59.43668707711834
98.96553543658837 58.13478828928607
45.7954682142968 96.22165876508352
46.83686140512264 95.89520808089529
47.05612293130922 94.81311853467123
43.52754353109015 93.81757968300718
45.171876183294 94.28886056914482
45.982337927217 95.10575218768808
44.91656965606965 95.40773896381843
44.19851573576073 94.62590432158822
44.45126824791048 93.30299948618959
42.96938495058976 72.04011335121746
43.9314076436373 72.47436142174323
44.8579762582734 72.95918316437269
42.9708454401625 73.14245616206026
43.95256305175369 73.61292868634396
42.0618758826292 74.83800780806818
90.1432777628029 70.62446003840714
91.23909025683469 71.04845997975467
93.40965987390915 71.77462384431578
95.00433638108491 70.37999687931746
93.92002369139745 70.0089638921927
94.83362224755489 67.52944413577863
91.56118794592525 72.15625890480619
94.20087264846647 71.06700550965012
92.66841022260094 68.40098718301802
37.50466255670506 70.9227542845553
38.88280010981394 69.70754898615787
40.23226562148313 71.48799826887846
38.559643647294 70.79171524377762
37.85178830876827 69.88992149213541
39.58799180262692 70.59822448386875
39.21534478456961 68.61054447715499
39.90275757912295 69.50610909636428
91.51544542086272 53.96757986616306
91.62779994190852 55.91341617922367
91.00497230161679 54.99394714398191
89.31581232674668 55.81106730218617
92.08046304824005 54.89742169589515
92.73871567661625 55.75968325155284
96.70981876963246 55.76401485311131
90.4614820010288 54.00154735115103
89.59916179327104 17.19733458584767
91.95970048405221 15.45143071674261
90.24905800423758 18.96477554436872
91.27056833623382 13.64102704361583
93.68679790683643 16.8637661036606
93.47257783233032 17.91532849035197
90.45629904028439 17.90674583060604
95.63101661924019 17.22110717030253
89.38405895582363 18.26273094721357
93.25043901449929 18.9681907459248
94.08235652499064 14.74717863144052
92.60995008697715 17.2113676979273
88.75379509464553 16.47650025032748
90.89226777965159 15.78937648938514
92.14826955156512 14.38726417163865
86.16072219917535 48.25205996960998
85.09791125307348 46.27128938644685
87.23978656062251 48.27043179965631
87.74002856083531 45.3626437157394
85.65130074816403 45.28597056329528
86.85570009663493 43.33637358439601
86.33164507780107 42.38272128123481
84.65336355605112 43.30580537554937
85.63295696034153 47.26682301257845
89.15823816485572 46.38140138451466
88.68347023484448 42.61986077554948
86.23697888947589 44.30414557984833
91.5631615765202 45.24018861178757
84.01027421063797 48.23218681620019
85.74599860709591 43.32391808627759
87.81848764497754 47.33037591373501
88.97887857185506 47.3718139439179
17.77181823394751 56.84128937413552
16.56818264486598 52.78004854693781
15.90145972065972 56.26525662430922
21.95351158381049 56.51412732794982
17.49688026421735 57.87337036143322
15.13465653226352 55.47530145229795
18.32952095687187 54.84466641774765
20.24127289830718 55.16142891681317
14.84550255720441 56.5742745062466
17.1994007245023 55.0653860849381
25.79475150474236 57.37848061970823
49.26934071394817 99.23629901890116
52.23089837373646 0.1900721391790647
51.15979914901389 0.5380124050388005
54.21197156589712 0.4406417962056506
49.11664923598877 0.3213322908800141
47.37901304922205 98.81909741131591
70.73549727925445 32.50910000923268
74.34515537185794 34.20673630492231
72.5321292050061 34.81665594192108
72.18008786284635 33.77110978009843
70.37152848873349 34.4035473721309
75.42506758223308 34.42270837419429
71.12733287054249 30.65157423368159
73.26356551455889 33.9877523049737
73.30574994926819 31.09279098498038
66.53217597670165 31.94763302441612
71.09540920821605 33.55740462660788
70.36921948583711 31.45595952044097
69.53702021826562 29.3146847089655
11.05665837401699 3.724016406612392
6.205761367361387 2.524101062543059
7.914999746381659 4.923643434624279
7.122520072254373 3.194548941636075
8.83372806700231 5.589146824000489
9.09035932724677 3.465682313616194
10.66329682115339 6.914281999345818
8.711439388713924 6.655789839352897
6.994439180826126 4.255933867438545
59.4573498736421 83.43177468345168
63.36861155500938 83.25407065330849
62.34249325532302 83.58739987374634
64.23711131689093 80.20527799556835
62.03663244554676 80.74032145580362
66.33544750668543 82.38054146131995
35.57618903700102 85.27021453662474
36.70204027294263 85.17850542997913
38.1320100062396 86.82127775450965
36.26405236076525 86.13032417435032
36.9827021818772 86.92811488852213
38.90699215971645 84.98989656346879
37.44169568326942 85.92838081855095
38.85302632017966 87.61343533306841
38.53660750944762 85.88303664367848
35.80610180107894 87.08982527610625
39.7192359267592 85.67590233309834
36.02131710968671 84.27295081599166
39.34438815946543 86.64902035643982
52.32793779627649 18.74607768559055
55.46070704463882 15.74330319696628
53.90654367524613 17.30201188471886
54.40281611647048 19.43231662764472
52.87867611037733 17.00811937796761
54.13063299376937 18.35349965628616
55.42803262499516 19.76276189627027
54.94153660329599 17.59644354379461
51.24252132055269 18.66563171828045
53.05065477708331 18.01838962535257
50.68618950107927 17.81431390824823
7.747509658269088 74.88911333921122
6.420346555688247 77.53658386995096
8.264619800083508 77.05257721369181
8.007823771558364 75.9683488029893
6.156865068022037 76.45938979288736
6.671272350546492 74.60483217114194
4.815912108850395 79.08385693342149
57.30650805982742 0.2787798025122092
55.44664970751853 98.93017282060252
56.2812245096901 99.61367893837229
58.97146966544427 98.78059325374514
57.87879565520257 98.54928218097066
57.45113037485001 97.6315850123611
55.7772394841838 96.73386709027199
56.56695642793285 98.49536364631557
68.5731211093624 32.05223959432967
72.55804335154937 31.89891465267504
72.20492008124276 30.85027444944937
70.76597667588298 29.6315883831562
74.00215899144942 33.16393295291159
71.46767587492346 31.68686798633088
72.95621286117699 30.06825379062946
74.46876649549733 28.40983132622232
75.83679050271162 32.56253638032271
74.05482103953317 30.27265865646189
84.51813175448038 83.72238713480621
87.23321418546095 84.90115712882231
85.32904706462244 84.4939087149275
86.17774981203448 85.24879708728432
87.94049478607471 86.69791740272059
84.88862660958236 86.67429105792246
86.84939279170482 87.0579394728306
87.05129172889097 85.98383670634966
86.60571296693095 83.05289342247814
88.2811318992792 84.5281817468445
87.41320964931533 83.8130612438157
87.64417295942879 82.71167851812719
85.11433809294292 85.58813941505196
85.9758635762952 86.33116330227678
86.37717640289759 84.15722595494555
53.70312061083932 29.50834505246649
56.36056943426537 26.78565479000698
49.01038294150365 28.8134683103503
54.27806731484668 27.35294855952025
51.55649657377779 30.07484482012655
55.31843184222431 27.06941724002832
54.17564900655861 31.38253038006415
51.70876182273015 26.08367818944311
50.78780900982833 29.37575942429028
52.11099749075005 31.83370866310344
53.41656966280979 30.57002281672666
25.00241275370168 60.49731403662717
23.63695300031549 61.83979008222321
16.31192660369451 62.09138949125335
20.58832682662779 61.69553774935699
19.19950307377568 63.00986912989838
23.3719806147868 62.88026288434535
21.43282293553206 62.43623511015262
17.16577299239195 62.74555608673562
22.53687389477057 62.135854617974
18.06202666776727 63.37039847571111
18.31487515149379 62.36038221386384
19.872347871984 64.68275166453434
20.32866662863977 62.70582200888369
20.08274130355295 63.70164255849028
19.45967876586948 62.01004049046264
36.00847753959646 66.42460669000857
36.77625173449248 70.02231609962816
34.24059783667835 68.84454404473766
31.97857822588547 65.48859445167074
37.07034331737105 65.96069997025802
38.8618731238551 66.61288826556236
35.11698308969244 69.2871975194907
36.10149695703284 69.12438549085927
62.72882772805193 9.94304609569498
62.52977037918217 12.66863174814991
65.49247868962912 12.61040906786533
63.60284039690342 12.98610022134398
63.76995645012473 14.05394893711634
63.84562056819319 10.06937600326767
64.63322809603056 13.32300165038645
63.13727090716132 15.88123650335391
64.49779682013454 12.22336925905039
64.24449662340029 11.14850897726104
63.16671181952088 10.90990119642326
63.45938271541948 11.94984033885689
21.17796677032766 79.21062744777831
20.58207262564656 74.53350113006874
20.46983415503006 78.39083940502567
21.05490446777907 76.29098687765928
20.06886565627503 79.37941606159838
21.93136449834657 71.79831630427101
22.09808807988261 76.08966760220963
20.02355582190913 71.75540583540663
22.38169006870079 75.04028658597755
23.80740141674644 73.75957196581396
10.02961728291382 71.38594110635226
10.21914102362328 70.2327968085913
11.24321242165929 69.77053211865285
11.10284791378159 70.83294085819387
67.28607454353514 44.76174476275897
69.46637187856608 44.97663749444604
63.99760015613228 44.44673913918059
68.37577526352749 44.87256031908177
68.88932520881551 45.88627496468921
68.96203914910575 43.96785199001427
99.44628437005514 86.30230180846523
1.818095114237366 86.04183438966464
98.42272974775557 88.18199050499911
3.298025410361587 87.59170470073475
0.1367600762817809 87.12044403829276
98.69175802936616 89.93838346253156
0.6369918282654605 86.18911837100612
2.553017396707268 86.81073463595416
1.12058547317784 85.24082323234927
0.8565524278953829 87.90386401807638
2.976288845725237 85.83090115513092
98.93575610864404 87.23482192589992
73.26514513420392 95.79455691704587
74.42365603125197 94.21095334814184
74.396669118753 95.31026357027166
76.56751474083546 94.07212084859188
73.39789043068436 94.74894601773794
73.46094320510431 93.68516028820426
72.20306670150448 96.25104899223045
72.31450688276534 95.18645325057511
71.2485446292692 95.60028922941187
13.1418862805438 64.69619614887854
12.26309063778846 66.75186647061223
14.16691444281304 64.42669534854613
11.31233603466558 64.09452987291596
13.30741752728965 61.88457408632442
11.74356666275774 63.08856677085485
12.66903027098911 65.63183742309089
12.46655476764007 63.8744923315384
13.60533413642717 63.63209982485541
14.10213581742203 62.71429229403471
13.25340469991041 66.35314629600954
12.89326977473819 62.86104769587255
12.14594823600913 62.07953852967265
15.19406544635099 62.46389826150343
13.93682981487936 65.50719177099852
50.4703471429931 74.98993804154341
49.90190129707583 77.23213145866134
52.04287035118859 76.82701059005687
53.19228205120221 71.89343108968663
53.12540787809331 76.71106567749486
52.36905447183052 75.80955616233697
53.626153068665 72.81333518360636
50.95404248826008 71.98101508886984
50.99332653565585 77.02645751477452
51.28514047105243 75.91563965764625
52.06806152498668 73.89654107414543
53.13699070041606 79.58075990101881
50.39920894836031 72.97348061791023
52.72928417621644 74.81382677991597
50.3021251494172 76.20594006858563
53.54289851885611 78.61315401175666
53.87882472750016 77.59585704452836
49.8795157814961 73.95521135581802
53.15752762137478 73.81981874526127
90.13416029896429 89.30628084500643
89.94622084193701 86.99127566003621
89.02655885500255 86.26301846882974
87.73174244897692 87.77684562210692
88.07527760120301 88.96885769222401
89.30426656178642 90.20449663459537
88.75589271402863 88.21647532978169
89.13394122283813 89.1599835193695
88.11592067134336 85.61189936707447
88.89013650507867 87.28764892199978
89.18138831052232 85.20122935901206
88.79964684224898 54.90407590535337
84.44352312522588 55.07044774216345
84.97225891894367 56.03900718764612
84.99894788564549 54.07445981458507
87.17377821988498 53.9964833087307
88.20394046512459 55.85749255174994
33.80711270770218 20.63230908584228
30.82001264110135 18.87464168681183
30.66001166112663 17.77068864118829
34.80798257994353 18.81246430325698
33.11480421618988 19.5985593708371
34.92421738277992 20.56422833545626
31.92817079167266 19.08426843561253
33.76952245494122 18.68590983765951
32.79291714844401 20.77603942421718
34.24041557410734 19.69218481652568
33.408509781271 21.69100656798965
31.68150127472803 18.07145378285258
34.47988074804415 21.56657911553602
31.07704951865664 19.88649890305987
91.77234244195684 99.11187422364783
93.69422007429368 99.4544403204135
95.15170885695865 96.97835381076159
93.24541921830202 96.65887294568461
94.29598981928164 96.27788523536762
90.60002752606962 0.5653905583539488
95.30205487153917 1.905607341347793
91.62282630752614 0.1915360185736064
91.93239885854312 98.03485183278258
92.81571137776616 98.74967473533538
91.02566547498017 97.31459624845002
90.89877814542878 98.3999022574623
94.09009746809889 97.34503114407858
93.00385900805024 97.69381131051205
28.61900149676199 81.31245881573061
27.30429730105782 78.70742189814209
27.63881566190166 81.68803895494352
26.52274151394458 78.00571670615199
29.09637979327541 79.13302506479758
26.23766621028265 79.09791371472083
26.74343133474981 80.97820361627643
27.85413598077553 76.58068216116959
26.99819589052016 79.84133485788576
20.11966859964913 3.133339265318559
21.2811480756554 1.611660347112254
19.06729012105982 3.560517361575847
22.28232870050674 1.172000785948862
19.35198741232254 1.411661266028766
24.13372664529135 1.493245352612065
19.21003741606598 2.488735518824059
22.17584085045253 2.292138109534608
21.16033430070076 2.710853048770874
84.03694786926827 46.26217856655747
86.67409986096574 41.42012817972166
87.62419857592646 41.37626838891318
83.52796070186992 45.27076308333125
83.48978131488278 47.24751651777832
73.35096623478427 67.43559838403823
72.58119452062175 66.59844129298827
71.73755435428053 68.44900009829433
72.93937334733624 68.34092392379701
70.64418523657319 65.96949241532565
75.2017011997426 68.37042150920009
72.49457617946848 69.20015055814279
74.06971842930716 68.36153596760698
72.17110529262591 67.53517366049626
73.73886332563427 66.49920503557054
74.4883427856503 67.41813557678904
75.60874846443949 67.39546597982009
71.39902452315235 66.75245790435248
38.46563657768068 62.72540547517947
37.19342481420217 58.01995646810555
39.23300338190617 57.66711602498342
39.49349676184477 59.84594688771261
36.819090884108 61.71557819922491
37.4015624637533 58.99228909430555
37.92830303240577 61.69688767901845
38.96886615998314 61.72592752602188
40.5162877105273 60.43696340537423
36.09197092403678 57.83266662009662
39.39746915973927 58.74538788311605
33.77773986637343 58.90312197020274
27.6172595191569 83.930255971981
27.63385182993967 82.77255613467067
27.60821737270106 85.05165659048353
26.65654896150257 84.40084588146084
26.70893566172527 83.27346226948619
25.00075147972023 82.16434267356118
1.847539222456081 6.322051493892877
99.7985399291953 7.232214993581997
2.434101338560308 10.22119252582736
99.8936237839831 6.169590975149607
0.9285738710688256 5.692334514863485
97.90069233024803 5.984868735044664
2.763409288303225 6.968773917892313
97.98676195367906 4.946688726322696
99.70395339329053 8.304024826132489
2.547887480292315 9.138461292462027
45.74355548324726 55.21228821933181
49.90268739530913 57.11196471022775
45.884717657255 56.31403979631904
47.8185360863507 56.13475652429649
46.92169895525133 56.7704807626567
48.857664981832 56.61867344334632
49.20199370780629 58.79608075252499
49.02183814687503 57.71762048052217
56.67985879422337 13.07784015557974
53.6352400081605 16.24073098715835
55.61181667697043 12.79112234797514
52.54123109555191 13.55605311995538
54.68246820135927 16.52418697900271
57.13514221451565 11.34998413386729
54.41135166659343 15.46055201192034
54.86941703094881 13.64307001999509
84.3099609045198 90.13305898200494
86.76915618158051 92.53785554276566
85.47989978737793 88.55565595098396
87.5833341151266 91.79874573189004
83.17286278223294 90.65685214822348
85.67251666801803 92.19190562599171
83.70493271851664 88.23529373370904
82.35830299458004 91.67257976931043
83.83104831816901 92.84750156126516
84.51845787713494 88.9947609524335
86.25881241065554 90.3836449034316
65.31894501584343 64.54854519917922
67.89383792101124 62.61835844752766
66.70685876207232 62.89146061336238
66.17862118318311 65.11741297911317
68.20631046386471 64.39415452700558
67.89075001470458 65.37396966125863
67.08431291186916 64.62798799901796
68.21311391495928 66.3892783026451
69.44487162288839 66.18126219720824
65.60959885352922 62.87995370118873
66.01919916772906 67.28726112890035
67.0499918828104 65.82243836637906
24.5001150997612 17.51008387081229
26.05799924448455 21.2037518845287
26.29220340906166 18.2899981688102
28.31499774910852 20.98401498877998
29.46479428883784 20.81917805558074
25.83339090846759 19.30557430971167
27.63121404765815 20.09029110412823
26.94011020079003 19.18704388712141
31.63609678685692 20.88648780464887
23.80965553898879 21.46039419185403
27.42485534076491 18.17038363732243
27.18468580336387 21.0861345398458
24.48069118225251 22.3435365966048
29.06650726264154 19.0705875283797
27.86387505574732 21.97090800301343
30.53461670283238 20.79692521333031
28.76184523355982 20.01510962131249
26.6205491527566 24.97899263239806
30.74264655189087 22.78704172511229
30.70695190547502 26.4256251966525
29.66052236845312 22.77484335778759
28.08158696761299 23.84246998182286
29.22977066825608 23.73197650904849
31.43322336455256 23.69709973396066
29.72070106373516 25.9492606042335
30.637242543875 25.46124862825288
32.30998925662856 21.76157796915034
1.681043669833696 33.79813383106827
5.204183172041263 31.61341462598062
7.367301733935546 31.64165365212891
4.020502868649174 31.82368214184012
5.674598984654434 28.84696928272353
1.04546699393154 34.67605009893994
2.991401209529352 29.83322715221413
5.809709153587044 32.6460964545216
2.183183728837734 32.8469170221321
3.198139908729061 32.83890415979042
34.72496716103162 46.67806708406844
35.78040389099431 44.61234707759778
35.27249276914147 45.67826178906252
34.08053009893454 43.94927118738756
34.18591296404873 45.7778264617643
34.76374336988909 44.7569243432426
36.17610586060403 43.54149872054592
33.58196741344069 46.593197183585
52.04715656842373 36.44438158976241
53.11646716758539 34.53887214861903
49.36977359463068 37.72617199737301
48.78975538439838 36.80355668891443
48.31171324779703 37.86114376712887
50.94047644410561 36.5679323581499
50.43800859963766 37.59186103853876
47.73922992648188 36.92779478463455
48.214232078272 35.86361979915196
49.85469123509165 36.68643646007848
35.04755220461728 34.59790268092737
33.09031275533287 27.71929634784512
32.98922835362083 30.82836243939201
33.74930584024897 28.64320221223349
33.36481479314681 29.73030904712398
34.03124520504299 30.65931586770485
32.33141564088506 29.9408340168862
34.14626952648556 27.56441707051784
32.5943965416775 31.85655446129801
13.21517189655408 72.72913859596639
16.01172736897897 69.84580005176566
15.16313237709366 72.66265624187669
16.0901575084854 71.99114875987019
14.11262247883114 71.06604062092623
18.67880157185579 74.05540979928124
15.83275564629343 74.91898395496611
13.12636407534282 70.62584364924295
14.15595925699916 72.11861538841259
14.10226751331804 69.99335072540427
18.08903703748121 73.0040638531631
18.0452991198145 71.88260344908299
15.10496873291424 71.55514187950375
17.10358774485772 73.34322887447561
71.90509136188064 62.92345860705517
74.11685675155913 62.64213688099711
73.73986360951368 63.65383755739526
72.63515089920061 60.79422078885465
77.04337780849696 63.31120665602059
74.87058073278193 60.66611955540824
73.01706892927201 62.76983889014618
76.30923939715154 65.37485930412826
72.30730229785779 61.89193503930505
91.99184751781701 57.81016199522556
94.57022458928103 56.2991637345047
90.52289622670342 56.0299625020415
90.98868945597914 58.14762478017229
89.72756428600833 56.68541764060483
94.19240654905516 57.33556543355795
91.25130400659572 56.94709978854318
93.08553961470426 57.5766732434625
94.92998158680135 58.12203165928484
92.38561643604258 59.69419683485273
92.34505915870268 56.76892088982451
92.72884842277405 58.62267576842036
55.64435568912495 88.72798734369061
50.9398659341001 88.65273209119236
52.59020038615549 90.99845696195759
53.80210982303136 88.41887882429064
57.49213966381351 88.12974942997297
56.50002218064143 88.17851565726744
52.81093457645993 88.83784507923821
56.69099330745417 89.14333997079639
54.75974190730948 88.00764055828695
52.91752394562459 87.72025934019007
83.91763608278465 54.10215443215014
86.60292749937726 54.9852305750621
82.84602172637236 58.03051735629305
81.72876883356903 56.11674269434815
97.26786635266421 63.2961719621196
98.81022245171594 64.84442659687362
0.3287678829469286 66.42145075828819
99.92124787100926 64.61344289896768
2.188462395700645 67.01810891568638
1.436300426185346 66.20419576134027
77.38187260556433 55.91461634405635
77.44105357518352 52.07931777116483
77.93828030100231 54.97052532162878
78.50340596227178 54.03011123595997
78.01085899392815 51.123716152733
78.48141714079327 55.94173012502862
79.04382776962052 55.01074307806341
79.58837604884596 56.00230082141663
79.06536728848097 53.0797363047836
79.59955223306883 54.06323307640778
75.76774338010404 53.00785583579618
84.68840757515818 87.81140844641871
86.44890388492534 91.4491265293855
86.01589326221293 93.3258012595857
84.04874024276413 85.93624226136622
86.47800353999854 88.05556097387668
87.35240298074601 90.76867970972187
88.25471917802174 89.99691605437023
87.15922769817163 88.69515404240282
84.20333242198748 91.09480677422331
85.31006439899909 89.81271588439161
87.19966898232309 89.7469600799959
85.30949605288463 91.02145063784936
83.42793619264779 91.8099672984175
87.87103319643514 92.85732161106883
84.94459206973818 93.08136269970797
87.09487819656519 93.64030201429456
82.00612395286549 90.76401859542852
86.23995881304378 89.25191971889281
84.60820495432384 92.02972779441836
61.89457229761329 36.05995107266377
62.6204096102536 35.23361853727026
60.36109306302454 37.60899818591696
62.48129332874333 38.24691321629868
59.29657422116986 37.24829264581261
61.5937040422002 34.96298272225115
61.14543038411367 36.86401121335172
62.28876911144129 34.15624741160457
60.63284907455639 38.67880691894771
8.368097726505642 35.4726450432988
9.439426049218349 35.42543791473579
7.29789358636435 35.49600678750705
12.74399502182304 33.3576205545231
6.287608651985165 37.45387178367883
9.985819425881367 36.35935255140459
9.98736982211798 34.43180393219497
12.12231195313055 34.32753668871035
81.10999680213861 82.63144216510348
79.57650662231767 77.92816965578724
79.95136041731564 80.83105381191102
80.03387367222321 82.78516137570591
78.10926646902271 78.6403070309795
78.43427427631148 83.47251634730972
79.84807038022073 79.7426573210173
79.4552124877402 83.78705360063759
77.55221727211847 79.51983051669227
79.4854331087739 81.75683598536403
79.02232906027824 80.65672814660846
81.46429302407402 81.44438112280024
2.157232198373198 34.86229972021122
5.034866399584941 33.60313237549195
4.889856093978993 32.5086932418636
1.468470033509737 36.85584240986763
4.514251261389605 34.61311080837302
5.131830251747544 35.52353917318241
2.982971923881584 35.732704287487
3.322081855769193 34.75684432402564
63.15941469010114 26.9486923546395
65.00481760867932 27.44759287237121
66.05735978383879 27.16678579843742
67.09869878320373 26.88367771443732
64.50255666293579 25.59163012174038
68.11599412616657 26.57238300506854
63.93519241723055 19.20798291018268
67.15010674102659 22.7826184608715
65.27767262556938 26.37419444698805
66.31991601898167 26.08070057746656
67.34884610825185 25.77678964265931
69.37146848697481 25.12869687450539
18.89332483929947 48.45615780994461
18.53260593336387 52.77603936190619
18.77555756455715 49.56727191244021
21.63170792731254 50.49983751022115
17.58393123229651 52.18490364566253
17.89795440447822 48.89779899149742
17.78362591252746 50.01232813768528
20.68435782727273 49.83463524931471
18.69060358394133 50.65641428493841
19.6905613281583 50.23768256727031
17.68310710684546 51.10960551352184
1.896772413469495 15.57226279177019
99.44267363124904 16.66337893649451
1.608615335007752 16.59957129866754
99.8459610587763 15.57695989221925
1.687495350800836 18.44069937179967
0.4541360874711763 16.68672788057082
0.5881786063115736 18.53944762695786
0.9198047010241545 14.90074505093853
1.917174808466259 22.11110245572353
0.09885670670276196 19.53171222032851
98.89109242403445 17.70581352542855
98.33394245914759 18.55827904013407
53.17884633017886 70.01724987343972
54.80500553476511 67.26981564384523
53.14475511984546 64.90583304273738
52.25284840215564 64.20526387187064
53.69069444605564 67.13384582930901
54.24742082629587 66.24806937329085
13.68940574561098 52.92227486844986
12.9869983135426 56.12530679289031
14.34844148177499 54.72271029595465
16.94551183695674 56.06364744792887
13.51744173651195 53.99851526281683
15.59789899167434 53.2524679925499
14.56272154581468 53.63469714779418
15.41384862247721 54.36054439341235
16.47877185862195 53.98094549687593
86.70622070330742 24.51486341810768
85.91554872036899 22.75476985379898
84.94524238235455 24.44987211586928
85.1233938248191 19.78947660948791
84.56373064932531 18.11135126683921
85.9847877213072 21.61163278680114
84.06411546888032 23.84699899186822
84.16683745003191 21.53819895453206
84.06938395834902 22.67185278984467
84.19862257264681 20.34665014548138
83.29032644735369 21.02472757179894
83.28625141946796 19.84122240099624
85.09346672033536 20.96232882216804
87.67327592443856 24.0497040983585
82.18490340736351 19.57064988691646
23.72884121385856 49.45920330239365
19.37159625897143 45.15600375131844
21.0538877686377 45.52091107060951
21.67777278489842 49.44907409073093
21.89676727504699 47.32331850251571
21.19411768926649 46.52431187095343
22.00641969511135 45.52181708410809
23.04743204892839 45.50138497075898
24.09433773497485 47.48237362638421
33.60761838786863 23.62662240868235
33.52523761009058 26.62561525513934
32.07981848823064 24.72367301136659
34.05094703080099 22.60443878647121
34.70227869340305 23.51616007535832
34.5617930687739 26.49417665275185
34.26799156847888 24.54287225981558
32.76745265337357 25.68688902350324
32.51414593136361 23.70723308566556
33.85501423531052 25.57415780090474
27.39880554703099 95.69927040343407
32.1602776235569 95.81016016406625
30.18174095054969 94.79747079958015
30.04289143881782 93.70122679306643
29.92622777000474 91.47950959828212
29.27624789729708 95.45240259357637
31.68589970096513 92.48230325941314
32.03521727198044 94.62957886506688
28.1568909203728 93.8455646598015
33.88388534205534 95.03595095361936
28.2672387379839 94.99148179626195
30.27649461739076 95.92509903279849
11.65549745844072 37.20673343213321
14.27799355345293 40.82681419312281
10.05268827781163 38.25299214865988
12.14947233594334 36.23253761741966
13.13528412391286 40.82044374627829
14.67093039256205 39.87530155633377
14.84540078320484 41.8318031102401
15.04023524370042 38.7916546027686
12.91920034468162 38.99274239579132
16.08467903622633 38.63097769192249
15.48859163457984 37.74999486828126
68.8444547514636 18.43916348908841
66.14518219656809 16.95232539375237
71.65681545171309 18.92872003212722
66.99030253482523 16.36450735014461
67.60270937520342 13.60134511538818
68.80753673343797 17.38750879198338
68.80231678184238 16.25084022393963
66.69990916098443 14.20756939493631
67.73079474404427 14.6683198822681
70.65282997199817 16.12455648362194
70.70620789636449 17.23900788746965
69.7875399560763 17.83187450010275
69.7389647513851 16.74190070478581
95.48704215458439 28.46482769909803
2.809139335646761 23.72276998594982
97.28456549626894 26.09003498764132
0.9729620968702294 24.81086544367484
99.99881507075743 24.26826193945293
99.52663693073454 22.37676416346936
99.11206187184214 24.79877801230802
99.28275402438186 28.11955793278535
93.72708586777256 25.23912139111465
98.30150332619422 27.65843195455449
97.24047594277087 24.97833517204558
96.39290824501931 27.82030629495445
8.517116737203523 78.13255795489458
7.213064628927444 76.75175761688092
6.670915370308984 78.61843918821582
6.948170526835253 75.67281762517683
6.915989933578722 79.69617432966383
5.866175699253743 79.40177776376709
8.80399263705759 75.18445243004265
5.276078094183044 81.17972103065161
5.030920873341158 80.14236459799788
5.626132601651388 78.31957846970258
7.46833387345423 77.8356635614699
3.955781067095216 79.81897802573093
1.800109545783955 98.99602998789523
1.197539497321527 2.325008758774369
1.618115562675434 0.08456900773890171
76.46404228254437 91.66266169896581
75.0252396527724 89.16159119979518
75.70420598613879 91.00077600015648
76.80089434932722 90.58194289552686
75.92207308634408 89.88549101630986
78.80988980547059 90.55321019246706
77.71442021189075 91.20465584509839
77.8400611958912 90.06509024218508
77.2416232970683 92.20343217125644
77.94536900056829 88.90486115237303
73.1270473335384 24.33052474427779
73.8101468011143 26.36770201247172
75.91269571108022 26.71183693949879
74.15944088025149 24.44893344173094
74.06994345376465 27.37317544940876
75.54550309529257 28.60633532531771
72.68086625294391 23.26967317546065
76.26332892712679 27.75407391115326
72.19860376583446 24.18339971569159
75.54455783452647 25.66056678670232
75.17647026463868 27.56745412318283
73.72782848383133 23.42433438290641
76.59045955091081 25.82473569969648
74.85362285184635 26.53915139890081
67.4216372518605 72.84170987599869
66.83048145944764 75.72228667009703
66.48832282866896 73.45205880138352
67.55801933708744 73.91350969887482
66.31978405804135 72.3990189986241
65.75589781754482 74.16724495949458
66.7222792281443 74.60512311372896
43.30699879919446 44.31363070947948
42.57670487890228 41.41399215266584
43.29193650560411 46.34925479252665
42.74569659191764 45.33820045590244
42.05899605818466 42.32169894401069
41.37430105955119 41.25334361280438
41.61848097795553 43.35588702141453
42.21119405927232 44.34418368117522
43.68525163218153 41.35788942032396
42.24313254375719 46.37371737638447
46.47482462679393 42.13523335886084
60.60587808417304 52.07721889507023
60.15263337913298 53.76371236546017
60.95050468904807 52.97618791792019
63.11081191174888 53.16017111011264
62.41212145094198 54.01033025329613
61.59352544249102 51.91429831911675
61.99262091797425 52.99896743478092
61.71420701079456 54.88576998145452
63.76938886730737 52.24937455628051
57.93193985370282 51.76869516521603
71.13188049021791 96.65387687770186
68.96265371734074 97.38042002254039
69.91643035262504 98.06182299641296
70.05318901205472 97.02595903010948
22.19598603109254 55.45204057404988
22.46592071793867 53.32251526708309
25.46531752912047 54.74882174020932
24.94037063609061 56.63581089512912
25.18405315827765 55.64132173728161
21.10399210438563 55.83561906031293
27.065477693862 92.45807307887459
27.14855034137555 93.48681739619748
27.26079097219269 94.56834863718707
26.99967607006207 91.49334017465554
29.96924433621273 92.57370683778298
71.19060887467265 62.07309982190072
71.24753604465874 58.77435576255138
70.38364582230921 64.10520094036598
69.35452905816535 59.43530950767372
67.63463309484044 60.28570964529135
70.03597711878942 58.54327484706365
70.50172423274412 59.46982444260868
68.89339792575873 58.44933976487992
68.24994644463119 59.36527574173147
70.03638837320366 62.23283831106154
68.14351122373034 61.38416294608744
69.30608347236144 61.34145738045234
70.46151595266157 61.27168977089782
69.29281545217754 64.28134294194551
62.77835782956591 69.67018131296905
57.04780300821696 68.85686310737876
55.95898637919709 69.13842553485317
57.61256932975847 70.67242503461236
10.59987169486888 63.31964814480128
10.90188788682165 65.14344466826321
10.81195824516075 67.98026665711544
8.755800487306599 62.78465456057653
10.1988475227306 64.35496199176383
12.05026286013327 67.8718189444385
11.60020735181884 65.93816834924137
36.41187302615297 49.37850956710525
37.4505129000532 47.47381353348396
33.92665781531358 52.61328539596998
38.58877933187436 51.41504150012805
35.17350289842022 49.65901442947607
34.38486503255307 50.60177670474447
38.54103246931108 47.44496262725007
38.10371634556585 50.38751598339699
10.7102460299048 15.17658707351526
12.51532680097721 16.50964543012914
15.35101267471538 18.40648886137173
11.60704196499123 15.8488058759737
10.47376555178924 17.38199786077441
13.44420074736448 17.14753278620953
12.40478297629818 17.59568949813621
3.128962619330313 59.65734382690848
4.80688604127313 59.8292982762129
2.323284551544882 57.47516111805266
3.976898635370707 59.05484643427481
3.085098009380889 58.35821365893393
5.048377856983176 58.78643164753172
6.567084080072862 60.39644154636466
20.44094853649294 21.63647103601678
20.98519707494156 24.44918979050549
19.36973510516099 23.52697401677699
20.97929715821461 26.43086376884924
20.50748637184693 23.4999131013629
46.30606342546832 18.37790807850437
49.10778311125799 18.99852296726046
46.93817221658981 19.27157526202501
47.25643181626526 16.33305303286403
48.83062694640316 15.15288097308055
49.42361159379179 16.04063072787406
49.57979332725973 17.96650631523535
50.18297472920618 18.85015597050024
48.02498455373885 19.13815582469466
45.56155973353061 15.59232795490742
48.48890105350227 18.11016024009578
47.74156193707175 15.30050778201862
48.34203657315427 16.18738671818889
50.00448531255958 16.9408682583958
59.12025513334599 22.88954858931791
56.68837317248779 21.18825702697769
58.21579219049705 23.43108406243968
56.45170807595542 20.08269801234892
58.4539522247229 26.23330036926687
57.93216203437954 24.38472862281105
60.26904774443427 26.73572763239451
32.57171796608103 59.20142774591629
32.91938320118446 58.17848007068894
31.74756136242645 58.51071243755261
32.17272464126955 60.24096121388794
33.32797770253113 59.9301156114982
41.36049425815565 76.61165740646516
39.5221572860503 76.94873911832239
37.00807485897879 79.32934432069162
39.95476081064141 81.27128941306358
38.89911081620983 79.98982954890667
39.76775054538837 79.16384285700234
40.74381827227603 79.54378333207939
92.11097434991704 63.5481052464956
92.39122901260875 65.35414385343832
89.28884910135962 65.31962027112785
92.11386388365106 66.3993989956663
89.80515287083718 68.29535119568993
93.18050839878367 63.30578421703373
91.28847848904063 65.67373038162295
90.39185171382985 65.12070032279671
91.03105520296657 66.73892156375878
89.93727271327097 67.14814335631375
93.52971917120169 65.10360777957794
85.56134510946092 53.08498715134809
87.75411864940854 53.02575105255111
85.59923047658508 51.15080054422197
86.12847722358005 52.10588143253509
85.03696969776206 52.12673888677373
83.9523581684807 52.14297861437689
84.51086076015513 51.16168480670861
87.26124983515139 50.18169800190693
14.52470570003533 15.62983166159145
16.66194850344603 13.63711868871862
13.6222466172909 14.97491740676192
14.6233374721925 14.530784465569
15.51708988443389 15.18367603982404
17.88981341159247 12.22564257003932
13.73526036531159 13.87608835964205
15.61253986716732 14.06630543866104
12.72754522328266 14.3164526843533
17.28272810928815 15.27878148212505
16.91651871814764 68.17315549075687
17.84781191680955 67.6093097234825
18.7955536601084 67.06780746706173
21.79347693192862 68.45625906086758
17.90891626514777 68.6762162246258
16.96141731081925 69.24767013466881
18.96457572095871 70.20533794641575
18.91481711779962 69.15954283445265
70.36510061799324 80.14645119904019
71.53296796659464 85.35940554446503
70.82049460746477 83.52935543189952
72.41538211909722 86.04611716827573
70.99066797877524 82.40230713393154
72.6278654264888 83.8339795938241
71.39888552488453 86.44785819068926
71.43302088984993 80.2001714827358
69.67021557613516 85.07593980332959
70.91484316621967 81.20884439828623
42.10888739295986 33.46285792882307
39.25026263773903 33.18086949563541
43.55520580448428 32.33599787100017
43.18608711134654 33.34070357846392
41.78855227108708 34.48235827474495
41.36433530428031 32.61611214527466
41.03620123724442 33.65903984238498
45.03139051177948 31.22489547823947
0.186229663719968 35.50062217948991
5.623805012541226 34.54240839332329
2.076775668229981 35.96207121857108
6.220359718826606 35.49072616663588
4.125526719076498 32.9273667940484
5.226720050153391 37.37684731648265
5.724601928005899 36.4520437273981
4.04120257835353 35.59098461619435
4.618949415138262 36.49818765213895
44.97627580041031 14.71141839605293
42.84294107978776 13.09123440715309
40.93708816302138 12.71076564892632
41.46272242159792 11.67655544871432
46.53623374359593 13.52149852788126
43.90813608956472 10.018672641467
42.74940670320746 14.8762855255358
45.27391959951079 11.73399236324414
43.84984858734024 12.9318150522022
43.10969477035398 12.11812840487972
46.05755112726283 14.56273943145178
45.47192789122273 13.67123536304496
43.88289616735897 14.84499376701426
39.83111650443023 12.53199788645484
41.65016107726836 14.83303490927925
40.23073382840583 13.56805963712129
41.02599616190724 15.7892052221617
39.85156152296366 15.33785586572934
39.49792732130724 14.34241917179095
42.24916170156307 13.89220502077358
40.6245800648683 14.63401576803486
40.08343373011888 16.27424341148777
41.9909494601937 12.6239283132819
39.02633409075088 16.18132071497156
43.3538794771324 13.96525656780637
41.2984630841824 13.69989566440747
40.15145837472911 63.55898547842765
43.47408774237885 63.24838851166945
40.77317127641739 64.44539573001131
42.52916261490843 60.20549753499887
42.25566811078259 61.37769888055399
42.54235775148075 65.25004225815357
44.09221859579706 64.22682180946424
41.27206752122473 63.44203889814989
40.31267426995461 65.44490424331372
10.20400566890842 72.53181041423848
12.16571424562413 70.19109858639227
11.10240949953603 71.87763646537729
11.26135770733244 72.9612803618046
9.613216665664771 74.428563473726
10.66613362367618 74.77368558367561
68.4335451818624 77.93722135241201
65.19707974927212 80.62207643894641
67.97496234645853 77.06470946054236
63.648325038229 82.15184094378897
68.64242371227625 80.92574768239758
69.27302162948347 79.97621793277793
65.35878120147984 82.59573900237027
66.66338384372673 78.74467703145478
69.43585498649585 77.93306486868138
31.87068107243254 4.338347239439211
33.04915346386064 5.972195217803155
34.08977668450063 6.375850795171322
31.01880167037146 4.943220586273385
32.01169693426712 5.478048037201906
33.22185679406723 7.066712330002597
38.67190391803739 77.75510824546413
40.63720370846925 78.43542631732049
40.51071645659984 77.31361716052938
55.04494848188283 50.09758686992063
54.13268870937733 50.7336274567194
55.21415829345059 52.33165054546912
54.99508090569802 48.91210227248997
55.25999240389906 46.47336840294187
55.12114253242932 51.24130336040471
54.07887202830749 49.62509106231328
53.13866372845386 50.26186545374265
54.1963984332146 51.83022101227029
53.1931502899355 51.35543711529046
54.03477362504709 48.54100533357418
47.50047610640952 61.17030975780011
45.26224724904461 59.1618888569023
48.27571441334173 59.36127255386488
48.39087904645863 60.37933378853441
49.36967704834631 59.87260917316438
50.26716347189539 59.31203478599978
47.35403002176213 60.03870960832122
49.45241601991432 60.91993479703612
51.30474055228805 59.65860990045792
51.15884902406707 58.60446707633093
23.24232816180247 0.7465651172947692
22.65687093336321 97.82383076389783
23.63051680373087 98.39815956869791
25.7641812816895 99.22066911330687
24.63256141882154 98.84525515088572
24.15259712235578 0.4288061893778557
26.90323471894783 0.8201284187173034
21.66780897562134 98.3224398407185
26.50113229661198 96.39775842246058
23.62568270897442 99.52682140744716
22.63823497285712 98.93387420721457
25.613803380508 98.17431150484465
24.60558400227314 97.76109222256586
24.90060870698255 99.82650256622078
25.56775190666782 97.08558737000632
68.29650462646711 5.137660798470339
65.19507101903213 8.240349138358246
65.97375237316372 7.334767928760367
68.25745545407236 6.984834059791853
67.9941413669498 7.989777661767969
68.83530809661796 5.996120022960088
67.46590017761547 8.848578030657407
65.4114616085653 6.334177746883352
68.70501824857617 8.946115690424321
69.7456222377987 9.478951527434059
64.09222262774389 8.147387822440082
66.92519325141265 7.938557103780402
69.26931487606161 6.862898305154317
67.18467408666891 7.036326071974841
66.20500459761607 8.534145209672193
23.66043039580956 86.79787611853401
26.58314283552368 87.66722684903391
22.70961059247558 86.13487871375759
22.6974779222182 87.27873992356545
24.65411040985196 86.36973593845062
25.62284784912491 87.01939560573172
26.63154839605845 86.58628140526723
23.69176145547363 85.70350035920117
33.63026891288322 51.51672058657409
30.40940225617137 50.8663121145559
31.36146331989841 53.97189452167832
33.23698329093668 53.53082901743142
32.16519366423351 53.22373153314053
31.64728393648144 54.88752275300581
28.69283591905839 48.62511288333347
61.85235884106753 1.090866743295207
64.3116592803915 4.373875904324231
60.90206245508918 3.937250711009181
64.55922856909228 0.2956832527227143
64.25598625520279 6.25968931583501
63.09998403301819 6.162666892488041
71.84362486922853 41.38151392864916
69.70299387583198 41.15181330710534
67.55609540052845 40.90932754588232
69.55799251559937 43.06647721536798
70.7709500845184 41.27260081845447
70.16067903219371 42.16793795334536
70.64543126251255 43.17020857397834
69.28041706788621 40.12804593824256
70.05245376181622 44.07155318894667
79.03169394877911 8.011215978259274
78.66775802763082 6.919370244006126
79.37979742353264 9.111031711878327
76.92866818120991 7.615029211575142
76.2525760969357 8.477384624377651
76.77003770029384 4.647609699217557
76.20476180123302 11.52992147181112
77.60303273816093 6.733616074175517
77.87852307211206 4.794587788753043
79.71921727739631 10.20957719846791
77.98662150412545 7.809503454875586
97.63847973704679 42.54872057180079
97.70461846725479 43.64366253967692
95.82067249578427 43.60888644492222
96.71833227972161 43.09007056933354
96.81060072901651 44.20070642762917
95.66636781345204 42.54929853652825
46.58627336015733 35.04051013158406
42.46329047532392 32.45327432780533
44.53012850936669 35.24821173612057
47.17253865167268 35.98582527584701
44.91936139307413 34.20091598750237
42.84325780357508 34.34162690197785
44.12666455128173 38.33309854758939
44.63563118687709 32.24111004181196
44.11551575675075 36.3091919434057
44.24939048174367 33.26044048569006
45.31284702712171 33.16581003593986
43.51982279012116 35.32173880017355
43.87926552661158 34.28654604211371
45.96583690397209 34.09931821682553
73.84111840489824 45.2388746698005
69.97966458748677 45.98037109636262
71.65531294962959 45.14259443254928
73.3370301032667 44.26642968340719
70.55978327555201 45.06800827632382
75.43495680832197 46.24034759823465
71.14709489248035 44.15844901225228
72.750131575591 45.19918857537835
75.49907232683931 44.30581749243254
70.49594296540216 46.98152773678895
16.62792045961298 26.45778885570854
17.74548116927297 26.38140548630047
15.76747490904078 28.69172788711248
16.09757571912642 27.46050999401147
20.47459016191946 27.3988320699203
16.68070422855753 28.2186127465149
15.54291994100669 26.58939658530627
15.11011986305217 27.70489686674212
18.19300395086177 29.17021386324096
18.84160248059793 28.28187253307155
91.38687443286906 41.24909118391187
91.01959841882395 40.1895244709532
92.48827556604736 41.48477649350235
90.31483806724005 41.00744034724381
89.27191786790959 40.773844988597
88.90951136646599 39.69799546273492
88.47765896403669 38.67416059886233
86.72693777407582 39.44249670732834
87.82328509907015 39.53249243370711
89.96055569750914 39.93381273013618
89.5660637533979 38.85374993439797
88.65362134541094 36.85179177038756
87.09586315028746 35.66889646465904
89.1453609593727 37.81223407802368
89.56402052687032 41.83297819925114
37.87902782461092 55.20350440048956
38.05305018439789 56.24089290198924
39.91342991759899 54.59108318016836
38.97104851725778 55.43275391627935
35.86708391678994 55.74324658370151
39.92968704476574 55.84673387885574
38.75729671874156 54.39188388877889
35.14233459484888 56.46715950111822
33.16876425046824 57.10348516453765
36.97305676802165 55.98687292702612
50.1971071233357 50.99835327664191
50.47273850046572 54.24032254185181
51.32666706046471 52.57487106962182
47.47310158579009 52.76977172553988
51.44421076795179 53.65600565979187
52.36383409970721 53.08729968360381
47.29770447039256 51.57115360121512
48.3175012054416 52.11385946919118
50.39634191314157 53.15627398835888
50.28383368288129 52.07129121458384
52.25458424064541 51.98373277103899
53.26379672364151 52.44697561120363
49.35594053396455 52.64975227743333
49.22950193531737 51.55946561349694
52.18656410823364 50.8979853727738
51.2311776954413 51.49314654426136
79.80695154008562 88.89666019183746
80.66176211404311 89.42534677802635
79.95755177179674 87.75866219759364
81.14736838733887 91.5259897263805
79.77622948028107 90.10254236669799
80.10728491294699 86.63884548242601
82.72253936247652 88.60082042714673
82.00301509375927 86.70206332197581
82.54069178210835 89.73831009681238
75.1084087806895 57.77998837676579
73.45278939881099 56.8526852469677
70.23205776565305 54.74284195488989
74.59424615028486 58.76440424980643
72.927690796069 55.86727303283299
74.00284522518018 57.81740477450349
71.32383887626041 54.81812879841731
14.00463497098922 11.69751868830196
15.18329393651273 10.20227964983498
12.21570610856427 10.3838430213201
10.28778056164557 10.13655088869331
11.44399291916914 8.646272413128454
12.08464203133408 11.46649776741092
11.9576218345612 12.55595928952761
12.48015177919205 8.232109327196813
13.11193456622363 11.04241575651258
14.89411073642041 12.34875950986157
13.24821135143532 9.964122509526842
10.16622932171478 11.21911714490857
12.34776143225605 9.306141224681129
78.03924081891101 30.06673990384381
79.48718113558341 28.31743356879838
80.23564602442184 27.42037418621057
76.62351035737156 28.80079160398784
76.96976137754966 29.85310216627566
4.131801556856728 70.40285834034826
7.017620046491879 70.95362468501041
4.638024353638813 71.30832866074643
2.415837926264532 70.83906298408189
3.202215720139778 69.87704203913212
5.815325646507135 71.34392084740915
3.839435233461279 72.06781268260022
6.232863395923917 70.22658080757861
4.394393743533795 69.48148999397417
3.432399764976974 71.07347525779855
5.489804330690809 69.33737629261165
5.194253596581751 70.37869607533102
40.15623082686603 9.146837664557676
44.3428389990654 7.006594107964093
43.58383308433829 8.081813937550594
44.79929164791284 5.958567872818097
38.5131374188314 7.47038929603884
41.75434334960108 10.58240349040961
39.85502681351579 10.20144449886219
40.46288248457834 8.14859002328644
45.36920845498395 6.889664455815194
38.32902606111641 8.644441556815099
43.21213853464108 9.19976117729108
73.70437860578687 49.08447767744271
72.16632130698704 46.12695602659056
76.05987743550787 43.3383110206107
72.67865044077325 47.11237907115606
72.24378584938165 44.22350056647512
74.42206168683768 44.29106769680546
74.92663047418465 45.26493278493598
72.10130586071229 48.04600336169005
71.58697171903692 47.0536329287869
71.0119984179973 47.98140143447573
73.19146647534522 48.09847629898019
73.25891752951182 46.17768119274581
71.07254721336203 46.06116244181407
73.92322453340404 43.32133867133275
71.52641030605727 48.98023062758148
36.88581109430741 78.17095383253066
37.8377856884924 78.55031771970587
39.65460930214083 78.06325508949391
49.90346211971689 25.62418054124367
49.93967159979079 24.62823979350922
47.38918623056075 23.12270394181862
50.68708817333814 22.59263627829482
52.46779101736684 26.8831640102686
54.86459275175586 25.15008424181768
49.72664675122815 29.65643219519981
48.07198080279797 24.02397519560055
50.6901910247358 26.41726692787005
75.220231479392 13.17021662320224
74.3995310825934 15.94804776090035
75.40636791686599 15.38417282925741
75.39068209714767 17.60320930175758
74.4535611978821 17.07457532735952
76.39831252385601 12.65071718001733
75.23954334880422 14.30124970229858
75.34401135427467 16.416296183914
7.560783203768512 8.130272888514435
9.382618483227743 9.468335412008742
10.53664574648684 7.984493013041857
3.569412164709527 8.705908744250674
6.532718908981057 8.535721285519251
5.837966490798962 5.719857467110618
4.592410885265172 8.282611557825712
8.473433178710522 8.799333384309774
7.446064153792706 9.204788626432229
11.38528019504518 92.34902091381309
8.543546612406223 91.41424000457903
15.84315429218826 96.80789692120979
10.0571966493363 96.02212575484535
14.98564114111555 95.09381227747127
13.98248057650795 95.48827199810529
13.79076836306738 97.62048494778445
11.28635079136297 93.44094367854767
16.93745499259298 95.34738290925655
8.411758484934092 93.56775814809089
66.19814068461365 63.88888647014863
63.08719881120071 64.31846816929578
64.14681736739378 65.91101279105175
62.69027337726264 63.33503530367535
62.08598770511723 66.86640584090971
62.15100373717242 65.85605071160228
61.56902354700095 63.09181293956349
63.83613014310937 63.58741473150188
67.42315920283436 63.62950904990795
65.05925194987329 66.63381924082367
64.03279625561882 61.64167619340774
46.27626060707637 94.00653720466501
43.81813892864712 90.9864275785532
44.88665752337344 91.28490981200878
45.24367545620739 92.35383161474221
46.44932570228207 92.74379632595628
45.53189534182338 93.30387690939013
94.09141980184998 19.68469042113153
93.35795866918394 24.13586581233793
94.91767034407523 20.41573368612231
92.29033904808756 24.2764362588481
90.59438996517659 22.88717801821122
91.93108820759244 25.22734117149073
39.04380678643255 46.44966858133295
36.34678697038625 47.56164642121374
36.81420044421826 44.52012301514169
36.3278248636627 45.5730889985807
37.38527746107885 45.51132942735627
53.15869041212744 14.2346510969237
50.84022172654635 12.96840935757156
51.03225064229925 14.85772499981175
54.61012379909084 12.6620704937438
50.40026412815686 13.98585592142579
51.98499859372505 16.67958568458923
52.20376534031367 14.7704688060323
55.1036336487592 10.50517678096918
52.99634960099066 12.5508606579964
19.9215736074499 82.12482619604546
16.36542518819592 82.39230765310108
18.73874955845416 82.22119283733025
18.5013937470886 80.44836592349951
20.14156358219317 83.89187169108624
19.445923304768 83.04877386488106
21.83438717416385 84.63866113544832
20.77842340427437 84.79075170181966
21.30157557715699 83.80273092944022
21.55068459530156 85.66081254021869
18.95952254263243 83.9626900050026
17.55297189913314 82.31225138652621
38.03958203680673 28.02191731111228
36.80111610999091 31.10114589329506
39.54370378318816 26.89132794765164
36.94899265816428 28.15373719425837
37.86393310561375 30.8825938186029
39.38860411514998 29.85017765258958
36.89048526299049 23.27373511603258
38.54863604677097 31.6857792095929
35.20912306850453 27.41030300594284
38.98892815242137 30.8230635603402
39.99787480066664 30.88613055720053
38.45863780712475 27.00288271550467
37.61970218508407 29.03639287127051
40.43236088206285 29.80772323690759
36.03226245937651 25.32509441627815
41.50299311552376 29.66825943799057
37.79188706685657 26.10009235532398
36.12240400439253 30.24978514479137
24.91885982145479 72.16690034218414
28.4133743115629 74.63692004356375
25.91085799143449 72.78838064596557
27.39846532895919 74.25202026301623
26.98070988419909 76.01817122622286
92.36389360428593 13.35510042456656
90.04919309530899 15.0555881748943
90.67665027629458 16.85188618297543
89.18040291148461 19.3192785115813
91.1153266219052 19.66830355404377
88.11856934762962 19.67730737768196
87.98141620349394 20.75962988117946
88.53223620617959 17.56260126111885
92.82058525028455 16.15998023058333
91.74766840265468 16.50525410785782
91.11181784044689 14.73020137515371
89.83326028671799 16.13715530779711
91.97412028161659 20.37659037061725
93.88725293909931 15.80734418529023
91.53342882453279 17.55878480199508
89.01187783200876 15.41734173226648
93.01782083191127 15.10255580577575
91.31899033634231 18.61105987396104
89.20215676186629 14.31818263469801
83.57686492187398 43.29106287833377
85.20870471313309 42.3466853007232
83.01934497602267 40.26414701405853
85.65741901146049 39.39323772584454
86.15303699407274 40.40338783690183
85.10971793252823 40.35781564838855
85.65363511995352 41.38285166599442
84.06317235397037 40.30714534064206
19.30110659522732 8.511854606001293
18.13407121181321 10.04272889262993
21.74725597680314 11.54868710416501
17.53363972174554 14.28355297539901
18.00892340460489 11.14206768813009
20.16568329235048 9.16919269747652
18.79530579718105 12.98388067676291
19.14749210830688 9.61439315335363
16.83760669465944 12.59219065798769
16.46312057383859 14.68745900480922
18.89717735918072 11.86010513689084
17.73923943163618 13.26981881415082
18.60150735396789 14.04947693072118
73.90170629220768 21.57355286136697
76.65549591664454 20.83044942616924
75.18788553326105 24.6104638190835
72.68105775434925 21.51236021664871
76.45382354095662 22.79774689019701
73.41384964552836 20.75240167355751
72.08417715711391 22.34274211496858
74.34568585562272 22.54297886781266
74.78775092311689 23.55954692504326
74.47099715195726 20.52067902454343
74.49307953830007 25.4941846197728
73.24710861598052 22.40973347382866
72.43654011557517 20.50610215532722
74.9444491767732 21.59275153431819
8.907279834097979 36.4251820594725
11.15864099266735 32.46864817451346
10.51276852509552 35.36868247307292
11.05903338943964 34.37847152923591
11.75895722402009 31.51224263224998
11.65111882010732 33.39506283726273
12.26193628722859 32.43617073054745
10.56455340554069 33.4439833643213
7.842745233818418 36.47254611682654
26.353947989319 89.83293148964762
25.29417267687852 90.27560812525357
21.89300441950062 93.8318027684564
26.15280840160843 90.89256343031201
25.09528652972012 92.54421117195734
26.48638940055902 88.75037422839121
23.16521811952946 92.33072998331528
21.72605387851554 96.0899565485069
20.17586916411945 92.49711551808724
24.2963567610689 90.76105846250877
25.44985994414844 89.19010001142306
47.13725953440245 14.41377565245049
45.67836920710167 17.48692823574379
47.86280116092114 17.22186562884559
48.94012827767779 17.08044569679965
46.65381209581963 15.44816529834648
46.77576545344984 17.35967674334913
45.84630327705964 19.39313977096719
46.16422370353071 16.47374191519487
47.57527072938285 20.16704144481362
47.39938057511409 18.24826564376165
49.17826778282014 7.405248365336166
49.64812996636043 11.18266993714603
47.86456060168334 10.44303423653457
49.06674243907039 5.475877996343758
48.57855381333442 6.500994735357623
50.08626126943394 10.18860139947546
45.67729616348311 10.70054123064065
48.71841483832232 8.426080382921656
50.79614649317359 11.01292422627781
46.78349094355045 55.66996149368505
48.4619640408371 53.25789613392261
46.67409471698883 54.57101049805024
46.51400740754226 52.3542396318558
45.55884452342005 52.02609567936709
47.57174842805941 53.90627019846
45.0922013623235 51.19089491422832
49.46962235658705 53.75634020573079
46.56548761898093 53.458941164495
49.59530093787155 54.87891522187167
77.28766383771369 19.91543557396146
79.39985510009164 20.19709317823262
77.91738629718594 24.00835599650248
78.65115640674456 26.15295116025526
79.32966847564462 25.21872906224218
77.26022287061095 24.92087471633825
78.0475305280365 27.06780649810356
78.9697160917851 24.15730890771909
78.29672585019466 25.0744676821719
79.85040487240605 21.25416512600576
77.6292271718108 25.99060006751871
8.302623160420573 94.66394540130182
5.610715894281945 93.68100424628095
4.862078025317944 92.86938234381452
5.407306820485902 94.72087418625645
4.392717132237355 95.04290654930334
5.23966627721595 95.79056839288387
6.977992284307317 97.20001044534845
5.074033213950106 96.86632354781868
7.860524884677285 97.88549845227224
6.267375119444604 95.42951546362264
3.379409379476721 95.40271210782612
11.72885395880401 98.42901686808975
7.134142259628028 96.12935492663105
9.790145953310651 98.16571803542521
4.364129208705347 91.9793409025784
6.10445012868189 96.50212565089305
7.986226261162678 64.86034441130555
6.169371555157798 67.21857035764329
9.093341004317461 64.61166125623139
7.264144197876633 64.06554438025098
8.025996442770127 61.99395745620702
6.896151484875809 68.04686215628641
5.420049332867623 63.48911230364408
7.969496676248248 67.78152761285604
6.886523337913055 65.1053195625
7.647361470554671 63.03028558233982
9.871828748102635 62.53991922285167
6.922080527178361 62.23783705953797
8.241376173298434 10.95416137325658
8.127847082627234 12.03433032544685
7.219283202740471 11.35737573448262
5.394739191802682 10.0203980775312
6.420218744078365 9.610888577059539
5.281918927962603 11.0937306953882
6.307754461785065 10.68580567289755
7.332183912682382 10.28081174545937
6.195569384463477 11.75918648435071
35.83032365049871 38.63518081270681
34.97996118084 36.86867318733903
35.88634017299756 37.5836790545716
33.28971291755337 34.59130816187955
34.07246215464086 36.21142039012263
36.7334774564196 39.58921153241153
33.14667659530976 35.63392271768903
34.03449461583265 37.32934085252565
35.94238697168991 36.49788223229801
34.93268104300011 37.97337068646882
59.85012830052287 3.219077217231151
62.60322692772512 5.16499268399868
63.52292471127905 99.52787222316879
61.93996001249936 6.055938521931627
61.20926821183 1.968848048236426
59.76936537845753 4.275069385531522
60.55016808267308 4.93554890108078
62.73255137283367 3.247825848120215
63.81267681761895 3.364581139690371
62.05215129331879 4.140549932925307
60.70964932076846 2.844691198875939
61.51681382955662 5.055309826684387
62.87758688863555 1.312988727490779
61.6803987881116 3.103138724641425
60.05071279809809 1.961568875811562
41.19022165605458 71.15155457848793
43.90477751540411 70.20695860832318
40.59358815065449 67.38399177088543
41.97370948479698 73.75593666046363
42.73016007507379 67.13438917117766
40.96039612718641 69.37760188157202
41.98991444148537 72.67740436155434
42.0579976812619 71.54982849809971
42.86445704566276 68.89866072659632
42.86064103766874 69.89013273791058
40.24414982614674 68.4536809395015
42.08421913420269 66.23016479775443
93.86591363926551 20.75262998412404
96.7681518143017 20.95627926708222
92.49372326397702 23.2704715309758
93.64027294718944 21.82286606365508
94.70236936749235 21.4740553009373
96.49809075525965 17.93963255908806
92.81832683780307 21.09481053004577
92.6398612494115 22.18385789466557
92.86586046510507 25.23759555980264
98.40437924704393 16.89475060422197
55.88791759755335 4.98056438939827
54.08644995782223 1.513609862550295
54.98563652188468 4.297410470030239
50.68380854066683 4.403241157160251
50.69952078622681 2.55987149763584
51.06417165825214 1.575395796332024
53.07667919066618 3.007171873504044
55.07662806367878 2.13898390133466
51.90050079247307 2.391719519743039
54.05067190564357 2.56737386727982
53.97346551127837 3.671519307839512
81.45879912058355 9.516660191972283
82.84394328580548 10.82218206573699
82.87930200488884 13.87091328035574
83.18941554924307 11.90910792597225
81.79948341309534 10.60997390124506
81.11751060866006 8.419524436178497
83.54897371519789 9.955533424101498
82.14397421576125 11.69865625307412
82.16266304302673 8.635920897264409
83.89079197000777 11.04394664057166
53.04262067479662 43.95239401068829
50.07146260774682 43.50747228808135
48.6454110913615 41.791797394494
51.51967006482947 42.30738070007141
50.8037075708601 41.45237296865693
50.83063645511432 44.33793904184947
52.27084030525265 43.13813538000303
50.43140848621225 42.48200734277535
48.24621867064464 42.83899384172278
51.93864738068032 44.14227986975378
49.73940695651633 44.53792435705198
66.59735857755516 29.05193317867675
65.79447110002526 28.24173187705395
65.17240087870006 30.30880200242956
68.37624994165228 29.57205064209118
67.88258489782741 27.69903030196691
68.68530680431579 28.51425574684092
63.82768604117016 31.66512662295653
65.50703135253751 29.28598659473207
67.4044581990799 29.92833643927761
45.41679268387566 8.804978778161029
44.75324112759132 7.939455804244076
42.44497902538776 11.39810640720251
44.87986188966581 12.77392083013847
42.826136933173 10.28976108252734
47.4321442899094 11.45467010975221
46.09198454417195 9.682945418903918
46.5312500679816 8.673573929374978
26.50803605232301 20.19809431105575
24.06366903178679 18.52279073961199
24.26976881574705 20.44175944812395
20.93269650223377 20.67625232714217
24.72234989065982 19.42511007061169
22.69633774772953 21.55482442323049
25.17455086962171 18.40954405449379
16.71121027299793 39.48473183969812
16.53448835120797 37.59820184926042
14.90071584322994 36.87046082556355
15.93838674587254 36.6998109250012
17.19665849651598 33.6527135446162
16.13872839245055 33.66634980633933
15.77739804578562 34.66196883007153
90.30905682471329 82.77784691718247
89.40167726272141 83.09557021726029
88.68430022062279 82.2868272518032
90.81429653335537 81.95203817267566
92.91365204113784 82.3071116031104
91.85868545439148 82.1699051576944
88.42977280126178 83.43690126927046
91.26580125754829 83.07989312089147
91.35974982691185 81.10251212433113
89.32552628584952 84.14524262275725
89.01942829269053 81.08915155290299
92.91507524626874 10.07362391766672
93.63187434492602 11.90814418582545
91.51332611771531 12.65252161404291
92.62749357999694 12.3304592284959
95.31189295650826 13.27435414945591
94.46533010723613 12.59248033628048
94.72578682971213 10.37528848562255
96.33281004720723 12.86025605141112
96.16514271203745 13.95234786095028
95.12872715083782 14.36099737900069
18.27914119474553 42.37335079638234
21.62719880130274 36.49118261019935
21.44743769591504 39.95444998574767
21.84404104881591 41.76881855183836
18.31910483920804 40.3766057039137
21.99176843031761 38.7907679095871
19.9562968516178 41.1508689516504
19.34879869650427 40.27247872890052
19.82095975034647 39.22070062711067
48.51327417829163 61.3487245377955
51.55434957184453 60.62577983385007
48.44047034863949 64.18937572437699
49.85998723740776 62.89233049129558
47.76461810179773 63.2882846166126
49.49419029725581 64.00862248928726
46.91892419792561 41.06460837518504
44.30696851851554 42.33005224350261
47.56060159152723 41.96482286109634
47.99123052632999 40.90414176991894
46.31270130264586 40.13604534680886
43.1959808202017 42.36056885696427
46.03995471965481 43.21026603645321
44.7735049991178 41.29841315485599
45.84878686720089 41.20162339572124
60.4534327886113 29.68670555741623
62.28306823121492 30.14468523776868
61.03504115725279 27.52771631111784
62.57053826417661 29.07413996226496
62.86809534163749 28.01112376182598
63.63778261195798 28.78722413489797
62.09494052691069 27.23730660326955
63.93705850936527 27.72831339374972
60.74657250377827 28.60420560527106
47.32436317128168 86.47505608539822
52.05191024963558 87.03382153546187
51.07845254634216 87.52804702207439
49.26022131447386 87.40443040093362
50.20830273884548 86.90593546153488
26.93709074701205 60.91501340778977
27.48846810941684 62.68587336191921
26.66098224719088 61.95981485956465
26.10394439816769 60.18813287815417
27.76729217091557 61.6371662655171
25.5564953397175 62.28269720695683
0.09142558764420503 4.078914041098344
4.701042821104962 7.203543005798341
3.678082990337538 7.623649837531033
3.457511466881981 9.786845756408546
2.866670441673851 5.881137842597765
1.949814863066953 5.230385845644835
2.966511198689283 4.790417744128692
3.783971188337186 6.540508841181381
58.07031121530062 1.873322901616299
61.5358307674857 0.05192618553538925
57.97721873350037 2.974489816922833
60.75343311697425 0.9903882724239064
56.12877099347285 1.708493455572704
58.84879524095017 3.66093636266847
62.25572949171368 2.192934798580061
47.04894010697573 67.1512254476975
45.4096215857798 68.2439729352094
45.55061023440935 70.09413237276067
45.93827722842774 67.2140586277866
44.82828108505218 69.35330736642302
45.97522837183299 69.1230333297658
44.87198382081642 67.22492226978555
47.08701081368485 70.95989837636866
47.62570778754552 68.0904815026005
46.51861163426106 68.14003422339616
44.39231011616414 68.23151123765876
59.98415606162377 27.81474376768173
59.69626883756637 28.89358318376048
58.45823062140091 33.02149084081632
58.05885760491419 31.32810816800946
58.36423215730503 30.26631443711395
58.64712166521747 29.18266615410107
42.23631521167326 97.58462566908975
42.70398932663137 99.62650667574354
44.65782198007406 99.23681186095877
46.56482696097417 96.98143370294537
42.48413241449829 98.6179956037317
41.12073963918275 97.4032310903557
44.10485417531275 97.10029998275641
43.78011569721188 99.99818206320467
84.13812427505167 66.40641289737259
83.26091762750957 65.76612478815802
85.20271884667312 65.95247019598156
85.09060077596446 67.00449430961176
88.05791421952038 66.74675105012832
85.02221138981483 68.0487665876455
86.90632427096597 68.31441952131401
83.07211825194037 66.92270761840943
84.97998527809166 69.06628107101554
86.75265710708453 69.49100171305136
88.66274918795185 69.53727587338508
84.0238709086659 68.56529675618016
69.85716396824837 18.90152467587714
70.75805115241629 18.35269433285169
72.56925735239867 19.43042295607159
68.66182063313325 20.33736457967021
67.96457758673084 19.32497678125916
71.52852856946551 21.33407219344436
65.63526281337333 21.40294067256808
71.56502895498861 20.09615608071655
69.25924347770088 22.11348473396801
69.78878377416906 20.03704726790497
66.39544814062673 22.03720952593893
50.51652274185241 91.81270805697676
50.29501859785428 93.95734226694252
48.60786084205704 92.62268064764763
51.45645957116142 92.47938121957169
49.48591461856224 91.19845907825378
47.25301598521608 93.68282465871211
52.38163774684227 93.1431855522994
51.34121147983654 93.55215844189003
48.36865508764048 91.65899815462076
46.00560311670368 91.60697755998518
47.58807333361028 92.65448411083278
47.09376459228964 91.76855864388219
17.75057123430031 84.04429354411496
20.6283139695452 82.96140409499868
20.33664497874406 85.73580040465964
19.1606473514126 85.69438172296753
21.8614328499583 86.65210352934983
17.04940890693692 83.22589552561108
18.45923734715934 84.85647488423764
19.65147129122789 84.81539071543091
16.53981599541361 84.1328207529865
2.490709138401339 48.64914467429975
4.389620656595121 48.7451424724967
2.498468581916837 47.53013221114081
2.489577615349653 49.77304207700243
6.143394089687582 51.98635562684409
4.350736810156016 50.96107603944125
3.450262795820846 46.96794894518953
4.362933292192094 49.83922814743993
1.538888677895417 48.08194326729632
30.28153222751009 6.678288588082195
33.46419725807657 9.289840278383707
29.56773431926925 8.385921793351349
30.13855897653947 5.55847694597169
32.87429818990815 4.894857160787684
31.44491884256855 8.372782379663203
30.64147757031072 9.962851893768486
30.5415676176015 8.921328676789878
33.32472003368277 8.15744139535021
29.58550863191357 9.544621042428592
32.17955137121628 6.595635576160141
6.333116959396249 48.80572567442592
6.380302136477334 45.56377085149402
5.386457652689312 48.24888355057376
8.739135473672462 53.02429249043215
6.398877580420485 47.7255709494397
5.28736896913387 50.41549734791002
8.085059921407014 51.18458364962133
5.260077584340751 51.53968672506343
8.317466561077396 47.87911451291573
7.194956412823297 50.50036388919278
92.21672426175986 51.10236838164339
94.26829093212527 54.46716125620604
93.22678017257314 52.92779013567324
98.43712448736241 53.60207522739599
94.94150777055496 55.23454897919679
92.56748001814582 53.88934313263175
92.7268339216259 52.02203185848917
96.97492712804825 51.92800877599079
96.66167486587224 50.92392092794371
91.0235692779996 53.0052021291937
94.43979612173507 53.17170094581341
93.16534950589858 54.76848648264215
93.87047286905194 52.11500130488405
15.32274268851171 45.89384503863838
16.31690631324049 43.05241130595566
17.72155156365663 44.42678676915183
15.30950953219867 46.96585946728692
18.25938884043501 45.44285089201139
16.68693457154122 44.16299305759798
14.98455824268007 44.77500979737061
69.26313588550501 72.53309079391437
69.52143708845978 69.0473963073528
70.5622141706296 68.67845726795133
70.15983682109362 70.90301278387246
68.26430399764962 71.93965136202219
67.42026820344456 70.90315050265306
69.42376034469903 73.67690812745843
68.38337260347922 70.69238393362001
83.20609827458578 85.18060429090301
82.38405451573951 84.41802118360307
81.86266423750794 87.83483141167686
82.86629255638502 87.45271591356465
83.45702672842727 84.0627634237606
81.52349603573082 89.91869132027441
85.70406085156907 87.39043790247315
83.86169988599146 87.06493761978993
81.14610076898013 86.00609211326348
83.00983285178795 86.3015639660598
82.14353324192048 85.5390605787121
77.1664008887914 41.43911084082078
74.49529736372234 40.26905106629591
77.72789191186496 40.5093968461576
76.63016171512676 40.46347019467715
75.31787685878042 37.37338466256831
72.93887372152888 41.42452539089739
78.88984056117525 38.63606494052676
77.93183346688777 35.89858492899057
77.79082441789193 38.67639824518274
78.22141645337977 36.88059070629583
77.39617341406581 37.6786730211692
76.73376242066186 38.55961565584145
77.19964816352139 39.55994474723713
29.62735301548192 13.43464429435091
27.819316289135 11.21667773419537
29.96452497194952 14.51713382113537
28.13104677567399 12.24938504388186
27.85694254430485 14.12592182383001
27.05013564271038 12.16495405834153
29.83028573890175 18.5113813920138
29.223679333624 12.42252541599114
14.01005564161681 31.57171557284455
13.48698583361902 30.59439508804872
16.15972642494082 31.69764105862951
14.53046592082789 32.5912854493443
14.59284836848786 30.62444974261667
14.63612876201169 28.68871733128117
15.67517329485579 30.68274820021874
99.52290440737595 44.74095942909681
0.5734821900564653 47.51959588441429
1.54149485627213 49.18821500063003
1.488669418950747 45.90685278484817
0.4817569185893139 45.32959325508917
1.5344377034905 46.98328624715324
80.78824773649606 48.23070862004349
80.38005835465607 43.34025208544908
79.24963104413708 45.30425496284773
79.70977150423079 48.22776724171095
78.25911903644428 41.45584385878226
80.835812919742 46.27188009396577
78.82719557494485 40.50420623594521
25.10882600674435 31.02200516451325
24.50422083153807 32.01319554850065
23.44158172985165 32.01323157269984
22.97770918141351 31.02893099299827
22.67293054167718 29.37007662518636
23.85938600585791 29.21168424860139
24.50782654940396 30.09533658731674
23.36216716017683 30.13305203459552
25.06965108551808 32.84759118597036
24.02669359786454 31.05054138870306
58.88385732925862 89.49840800071966
58.29824882559909 94.93076573066874
57.53151326409917 91.15152921351863
59.39335269852647 90.38391601590702
56.98859202712587 90.16408094727956
56.41459347048905 91.00904187184565
59.67291791361569 93.18332755662945
60.1405837034519 94.15798880408774
60.34490879931595 92.30606995154959
59.45987012549554 95.03696065957327
58.01630162917289 92.10691116917815
58.70830429344192 91.24152832472872
57.36158782907227 92.97365257835753
30.24200616075358 15.60184340110149
30.42307154889009 16.69488215227651
28.51409652868879 13.25160482979044
28.94872548635713 14.2414657769408
32.25812713119206 16.21222425284977
28.59646520386085 10.26390957572524
28.87235331084763 11.36740146946832
32.0002196095726 15.08998880946206
29.95272184254762 11.64563351649395
30.35037949402819 12.63547298353561
29.22950699456391 15.3467111734823
87.18677177976042 97.77004902073315
86.890770417509 0.7671650364921175
87.14269465352622 1.87218786240323
87.7175907141212 99.96834268684246
82.23728643334411 98.44891808787419
86.6464155070373 99.67887205932696
87.43603168328728 2.964784756397592
87.51009949228406 98.89370971152047
86.15336503621944 97.49382522718103
86.34408554524231 2.640486925357888
84.72390986887807 0.1855502483398069
87.9415675692378 1.108866778186968
86.42168127333302 98.60070906505055
45.65198867828651 37.1792737119193
47.01923120846973 33.98665333532683
46.77892770065773 39.06869678065213
47.26109930715583 37.99728298283015
47.62864582502676 34.92239105579993
45.16907476074397 38.24366106474545
45.55277465690276 35.1513922913903
45.11921746233705 36.21676376086773
46.14001804600439 36.10656027617886
46.69454292120623 37.05716171695762
43.54571350620876 37.36409535752365
46.21416931951553 38.12837466602798
44.60604729030315 37.28542243834247
99.99263801338466 5.116813908885948
3.342205470294066 10.86585125935797
95.99069177955063 4.691598755548657
4.368708227781227 10.43736154839885
2.657372454322693 8.054282233616675
0.6194139241118072 8.940185737008678
1.527376212384406 9.579344366485611
99.03591836298743 4.533382303497565
0.7237262070982616 7.856627452382815
1.637797823693269 8.494173029784442
0.8254193329430538 6.775300875702252
1.743791166662473 7.408860839015594
98.85651655830323 6.61235439432481
98.94432974807758 5.567272216440831
97.03280397355262 4.304336768613462
96.94150258023726 5.344803589393223
28.54740754878433 7.867112529855989
29.40855069944559 7.269995232084446
27.68550854090494 8.442184859968146
29.99842439712826 3.318743144897733
29.04367391275987 3.971572286570292
28.35016237325108 6.773557275377655
29.2431116446 6.167933036638274
30.44012680568787 7.796787199522694
27.26344586286121 6.312088638716695
27.37075313462197 10.27159070141065
30.06788627577011 4.419531855309305
3.265354041211478 26.95265491560714
0.3508036042542343 30.75077629763067
4.559652896987352 28.86573733516847
1.073166770920128 30.0490735738669
2.02197745745824 29.85590491320316
3.015856093532164 27.98905031959394
0.647234199782999 33.6253853931242
2.171313878591834 27.52418353534599
5.762517473519319 25.20274774239617
6.226556699309905 27.89913032076419
5.135896212369551 29.8050163232619
2.932536128840033 25.89926046401759
4.498932432569453 26.99607218999628
4.620841086922743 25.01284835862272
2.918604109781461 31.84201387244776
5.113497958135453 27.91680728792502
99.39337049058659 30.3197511527872
2.113629204778456 26.48608584505966
4.024132925287656 26.1014969294718
63.96982557033658 36.51375655470568
66.14639002687943 33.87276738808082
65.75215371889095 35.77196038919303
65.05771703395227 33.67140707991921
61.93607690165753 33.05600806831027
65.34081886690434 37.71307026191428
64.70242515894691 35.63107006329893
68.24825071349858 34.05538287787979
62.92890327136295 36.31210720591063
66.07707153003712 36.80818033168692
66.48366596301824 34.88192245769668
66.42873673634496 53.44227917751655
65.3240816145464 53.34445065298769
67.53063187713532 53.5409272375119
67.03668099932855 52.53220420408125
64.68401566719206 54.23585465990292
68.12830140063205 52.62606126549584
94.4959784661303 49.12360077731931
98.66564642192675 51.76678887155213
94.89468041173976 50.13623210104591
94.91219675160227 52.13147648327151
94.38768453453493 51.10454483990031
93.86294749272639 55.5238301547799
93.84872860797827 50.04641793646155
97.60735070650149 50.25820134422764
97.39151753989744 53.67691204241211
96.5163883146256 48.55793664463896
92.10958636325283 52.96289152648924
97.04331098945381 54.7208926567591
94.79522632250847 8.208840736068799
93.77906654333172 7.536459555693556
92.79765233155564 7.908248549631409
96.75208893417955 8.493505086349172
95.89721140856071 5.736442595399186
95.82896264272084 6.77858609054031
91.85747860644281 8.351285215101361
93.82092698528237 8.587002858090505
94.80162729678483 7.164882566270141
93.83491976963232 9.666521506273686
92.87309349252986 8.978396679371087
19.15823208563009 43.13221549204927
16.95402933417916 36.55039773801064
20.65386936016755 41.94968623464788
20.85255521952141 43.74080604734429
20.8692489045934 39.12976009509413
16.63955281682176 41.32808222350351
19.75501045805732 43.98056657053752
21.35341932399803 42.73975267972126
17.34151925581195 43.28491255897119
18.25664841849868 43.46711206890906
20.22097589603983 42.92796383176791
17.76626769588625 41.39652014479929
41.29261000630336 58.53317427117501
42.8861555806439 55.0720149235385
41.00872506273181 56.3005964277077
38.1784908974188 57.32058983589389
41.15204875608572 57.40989275134931
40.11801012980489 56.97226629580745
42.01500921242206 56.68683062250427
39.07477572299028 56.57154766208335
41.86198917023683 55.47700792035063
40.27832779992751 58.10113696625709
41.91164959106288 23.69887795696551
39.73457345283058 23.93290496554816
37.98512496767385 23.15056288446352
41.47794395026419 24.72540086298335
42.12869820934433 25.63732942757914
36.23367803894955 22.37212658260973
40.16832114428514 22.90827150834767
39.30491519509585 24.95738860396403
54.87358885556764 44.51079678945307
55.21561217798489 43.42799839263071
53.69437942647645 41.94484199457008
53.36833153943596 42.94312595189517
54.54641611930758 45.59496623440018
55.07548500082067 40.62626024931122
55.56696442187153 42.34332809064821
55.59104589350257 45.31812674400085
49.34033884382178 42.65902580735784
56.94414479771661 24.62454215536156
56.19388280421604 23.94159832425381
56.06079818109603 22.99302768037894
58.93347830665845 28.10346769693339
57.68516820733758 25.45278208107216
54.83311840640817 21.64721351469167
58.16918458840399 27.30868785521377
57.15844175458645 23.42839928638881
57.97419142006156 22.49360294907571
56.92486283120009 22.30120198915097
83.97425521878661 72.64142819014471
84.97838879370163 73.0671356506078
86.28374611316499 74.60287185062265
85.24745002589069 74.22839783017676
84.80164481431167 76.11479920527985
84.60061966256009 70.73759921543923
84.22070360098841 73.81381785866512
84.49816128317453 74.97697531209168
11.27083013677404 47.76491567160966
8.836926294165382 43.3546235858629
12.67465960821329 43.37120925919861
10.47536160282367 46.02170265661952
8.384508636509461 46.77992059685587
13.62221889215486 43.64097859285148
10.59636598411636 44.94762405778165
9.465195855379308 46.4206119180451
12.06501052913391 42.60734435821749
7.113942122853718 40.71319423410336
8.378569478477889 42.29680100535639
11.01049366170108 42.85298550074025
7.288517847216084 41.9758696860608
6.358572616915606 41.51641265890745
7.216807502591835 39.55716670682543
7.669634096328669 43.01477581025468
8.865359941480447 41.24956304789827
5.349743726951425 41.1943451864541
6.08121664029777 39.38623800591458
7.037012611200015 44.79172822131292
7.901779268943195 44.0204658632097
10.40107450533939 42.02049368605144
1.764048234589805 75.48150795749763
3.682451780129611 74.90108376480532
0.9694192297060159 76.29290210938996
1.30924288235789 77.27224183553339
3.777289973239156 78.76722984654154
2.424587469294817 77.45510726549783
4.304565794407842 76.9496075110298
99.09096683677608 76.99021171424533
0.2058320300881805 77.14139494733666
0.5861335649805696 78.14548911434856
3.567526833094135 89.281956311101
3.802219668997297 93.10045875343411
2.620451114302891 91.12316059795323
3.085048557540058 90.20082593847611
1.037788110979108 92.24889445688795
2.817362074449321 92.77809374129684
1.405850427154126 91.25343084513356
99.96575756988985 92.50446360513332
1.805613983240443 93.0274991552933
99.73525364817272 93.55317034812903
3.787513311352883 91.03111255792717
40.56566074505204 53.53524575639053
40.713898358615 51.46283148277447
41.18750899972768 52.45518033747516
40.11758976705847 52.50540077453608
42.30422051471871 52.3935490786624
39.48263560071723 53.51237988798686
41.79461218560256 51.42637628955355
44.02881581073033 51.35660382788534
41.69351174096981 53.38464638253298
40.21522370796619 50.45230075930044
42.36329239873784 50.3954016857892
39.65264324354228 51.46972663345593
56.06726726290235 74.29430760539327
56.75413570112278 78.09331428691978
54.96357231688057 74.55561812557657
54.6242475243707 78.49070871691538
54.6100948519633 72.82116231426366
55.33494945217989 73.53941213863648
55.03926587424114 80.49938493397576
54.57886395508081 75.56112364387339
54.2954868991332 79.52414858313134
54.9586038893956 77.44449409829893
54.21867293664164 76.57498772965579
22.9785292687198 73.1134929323747
21.64564703437458 74.16922727134592
22.8748325062545 76.91958101737403
21.02209128977323 72.34354752245916
20.9708486913363 71.23869753659264
22.88535271083526 72.15149514217116
23.12863201874527 75.85430472409293
17.85194242206455 64.38524940349254
16.82431858790121 65.9744403811839
16.93529347298306 63.77767296027611
18.6965912811733 66.04440919077652
18.9686481880272 64.003979245924
62.72010703945688 32.103448306438
60.32622493000396 33.62017952238713
59.90397843490398 31.9497701245809
61.6590308826278 32.14569912155367
60.74769245686927 32.69934601277527
61.28814713434841 33.83322906017037
61.80279968431333 28.30525763301447
95.699152548656 9.974496836677007
0.2614899388488173 12.21272212502036
96.47370948946678 11.76136291914293
99.37324486667431 11.56629972520967
97.19972112684238 13.53574675932653
98.48339119671398 10.9110560481276
98.22395108203112 13.1066121384645
1.288398683691809 11.74601752898885
23.90300813798499 64.75934705159928
25.83040612354084 65.08270712929217
24.18540499757071 63.66626364383608
19.62455274958516 65.57985743905273
26.10590695168371 64.04938515570991
26.3834601929791 63.00588846337975
24.99410863492126 64.39893130167239
22.56775171100371 65.8356362139521
20.90423909950548 64.53388216065407
23.11195334081223 63.91406048047013
25.27803639814639 63.33750383305691
67.95684602942802 67.52015775918419
67.57686973191321 69.81788469243699
65.52179811368487 70.60711919953376
66.73092751606018 69.07705083215068
67.74839208782213 68.67282792714489
66.55236564315346 70.18340716286788
65.69686705497591 69.49283639186811
65.86575425931794 68.38511270475666
54.50564840431383 61.06451452354698
54.10290616055693 65.21720312428849
54.62913619749447 62.21351840938457
53.31120553161634 59.50334045327433
53.41522753283572 60.63397671083077
54.08295438000987 64.11518999507376
53.66858908178932 61.67812936931664
53.20401290127199 63.82599286476876
55.50585110239172 61.55865417247576
52.9069202024506 62.22582926059972
55.13854603333397 65.48773447486744
82.31694335274382 53.1340540108564
81.82671934745309 50.19059578109315
81.26938009195874 51.1665137436842
82.38300971554148 49.21180973213148
82.34918527674859 51.17109870267957
82.8385698015048 54.11970331801653
82.90507630674189 50.19162903366657
83.42865921583189 51.16915070598286
57.92378363785399 64.64954179223771
62.21369542646994 64.93897813343301
58.05608087635461 59.67096531346368
58.59254363961448 62.96328490672735
58.30989436500259 60.75683673449471
60.49441544266683 62.87118837921221
58.80763850004341 64.04205892326843
57.24237461658718 60.29293259763078
57.74111647419571 63.57337055376765
60.73462010216026 61.0765445792315
58.49609273624566 61.81182731401901
56.88503462720714 64.2213324396662
82.80944854170977 0.6932495973888496
83.34032468164871 2.828922811605146
81.87472604650721 1.478124117312236
81.51831121643509 99.29543384572639
82.56254183101028 99.57902706261703
84.97884566309929 1.261468688237391
81.09604019166885 2.278192708882516
82.22291928321856 2.549338897952369
84.14270389460378 2.043333130480482
78.80726706926419 1.996542033917422
83.63747867410997 99.89389845161398
8.373688087229011 22.10528095176336
12.32867307957228 26.80228348502049
7.414667391021333 24.13775774101514
10.65334673527872 25.88254869015321
10.583770839191 23.9324257551079
10.08634463728533 24.92855305828211
9.525166766918909 23.97007010893509
7.94284822848605 25.05261420032255
7.898199768436792 23.12773141233868
8.474575870082004 24.03841566501077
10.12972885473711 26.85488198234794
9.567748503217917 25.91816549874912
11.6494278762442 23.93201104958187
9.015654408187283 24.9796807430723
11.22911420212646 26.82645024863844
9.460248040141142 17.78338119120218
9.965744513453055 20.81867962354089
12.05945653935185 20.89821998328711
9.152954236461905 19.99934893507686
12.15650135887684 19.77763770825061
11.23865718312291 19.11883574900882
10.98989304458463 21.12121150083703
9.449809642564045 21.92963054819149
10.18538434878113 19.64618557361577
11.10462106033297 20.17053778380109
12.28799576489566 18.68565282453407
13.33582465488343 18.20308026748061
11.58036746825733 21.97647959105471
10.34319175545199 18.49946859162382
9.575491456511266 16.68728285004565
12.59276355311264 22.02919801840786
64.67162703349945 69.91978084389243
63.51769783585371 71.44393446041103
62.62881209990753 70.75401727478206
59.97959443809463 68.82204312194763
60.50031357624144 71.53372620844563
59.42346807021743 71.94094030591575
62.4457572351914 71.81420005755999
58.51695891306738 71.36159128398499
63.80181389945067 69.23902177115836
61.56548752128813 71.14322769961241
58.69490130319256 70.30237598472166
58.35536175289921 72.47059409725817
60.67383524553908 70.49028245715309
56.72421726114313 69.92559087228229
58.27890030410644 67.64298588348845
59.77775475697118 69.86648221568917
59.59633187616789 70.90749285320332
61.74017009026693 70.0877376131271
16.26735883243407 86.77859063155034
14.0173304419057 87.26063187929981
12.0171075568241 85.95946332904046
11.58888371975994 90.1813151701289
12.03847596844763 86.96926078564042
17.02908864805615 87.53805034053653
13.84398523173268 85.38314793286661
10.92961016422111 87.41046419171165
11.71200145283134 89.10236467979158
10.66978965319301 89.53571975230177
11.8627990642206 88.02686961342398
14.68375359817842 89.0718380107861
38.31831328804857 58.36872054566854
35.02676090309122 58.63222924625099
34.69274564894918 61.60562562096478
35.5779892126211 59.65876107502018
34.48714570357566 59.68709465133971
36.12123127689836 56.80115690786623
33.57157846564655 61.73228522762483
38.48668361262065 60.64948058010736
36.66012232308811 59.81702963132533
38.54049705405763 59.43277457988845
37.70935298402587 59.9486140651015
37.14227614727471 57.01710573839018
35.08500392120023 57.52412751534769
34.052642464436 57.88481580598783
37.29886001026735 60.81740313316266
38.7472001867804 0.6287689256832293
40.41263075423686 2.995821462202848
35.98818384568466 1.837617692598809
37.57063617749797 4.237116967751975
37.90506798832132 1.362175351291757
39.68314036562995 4.67941171558317
37.33312299993994 3.180387470697605
36.167833379996 6.954292728385059
38.82669821902934 5.500948994901464
39.00229013264062 1.660454550317328
37.26558086237069 7.067019093376037
29.40075356626439 63.12100647055124
29.96337732619466 60.96490311024881
29.11405090580795 64.17538441761489
28.587258906437 62.3741732301767
30.26630333150235 59.89895827717818
28.86729272086699 61.30877318748112
31.39970882881932 59.53978030887711
31.06072000801964 60.6035540990246
29.67562534178006 62.0436659687284
30.47266634705385 62.79780710288431
56.00146979879055 50.68377865157698
56.95587238104809 51.22484720253793
56.10436396944124 51.87688515333085
56.88200486778412 50.08449567767933
58.79533706629794 51.14315418775622
59.74920982316269 50.55937617440631
57.07095182884635 52.35461545166306
57.84395311531172 50.63625762429309
58.56839648714703 87.66410552057734
56.74831419313756 87.20626737639552
53.74512930450623 83.30580635650435
55.29657855691341 84.73319369094706
55.55300743029272 83.65639193395504
57.75691976226623 86.98611937928642
56.12371760475021 85.44143542257659
55.90428048867081 86.49939784010991
55.91909031264311 81.32461334947179
74.88128050891336 70.96414234565383
76.50793472489983 70.21184570895555
74.69595626207627 69.32959948679385
75.13785963589307 71.95893290271539
74.09636889653696 70.3264345812176
75.35856226515831 72.9858097850402
75.90765248868819 71.11766819747807
76.18888652225206 72.1673573973539
75.36806499345114 70.12141342152555
75.91762169105429 69.24777637913441
74.27833131837852 72.62225136001823
65.3511651717707 87.70799776993834
61.40571300552028 88.06330075336163
63.26828853370633 88.40805698338134
66.59742325468015 86.2340744199273
66.18864912383496 88.41990428131332
65.14041368480113 88.80503057779232
65.56197243635094 86.61297141524693
63.4914141460063 87.31723726955595
64.52674509052659 86.97313943390401
64.31044788647215 88.07275706930403
64.10330897594882 89.17664326783564
68.2874178432413 87.63930103078074
35.12946288016041 6.740827362759091
39.07979409710558 9.406909728358295
35.37487818102016 7.875209667715945
37.59214401242537 7.941314330472743
36.49242979744441 7.958873950680128
37.23299229875391 8.858105010765961
39.3343337506757 8.370895272584441
40.44620223334574 11.78845718789755
39.55031226732453 11.28844382928648
77.44006432679149 81.49315016839293
75.50807304004668 77.48404459133111
77.56595572005946 77.55446260701484
79.00017089335404 82.66121203977829
78.64910369582503 79.6780478167086
78.59267093575272 77.74673491742686
55.37586429154975 60.43171136585458
57.59767305260989 62.46037667264917
55.67160903929721 62.66025126890018
55.31489863827831 66.47309847663506
56.04173736920906 64.87321538056572
57.10729147119666 66.4957508897388
56.37039126086589 68.13240834674816
54.32885645272617 59.97989783319858
56.11756884180674 67.13736054034507
57.25035541681266 67.6028020322089
52.91545942164462 6.243135441573136
55.77453498373183 6.100738398685212
50.74994375794223 6.298055720745633
56.78066856825875 5.65659266158382
52.59629764636055 7.291906633453412
51.22661058271634 10.03848558420103
53.70194117450684 6.976491892451037
53.96561203132246 5.900277125762613
51.86219494276961 8.005627522252995
51.88185716432542 6.298226361220542
50.26005458768329 7.284407528962697
50.14933031111445 5.385484020194775
54.91172514376866 5.423900200972004
52.33485730028803 9.729249166699198
52.00999235713397 10.8129843158984
52.27181096736292 5.272253601993509
50.83972264178504 8.174644235815235
50.4772192209416 9.196546977251897
52.60209896383684 8.604239524754497
53.20921898910441 5.212947545247181
54.99337335728971 3.221178853401379
41.19700600255747 54.39972202736434
40.77442099544185 55.27575644597149
42.81087391921477 53.37780576145501
42.28108398451046 54.31870597549391
79.30430553760492 68.892003192144
81.88266871763508 71.8588053301651
80.5679344436021 70.38890995965802
80.28929984872225 68.39823444627811
83.48229286941086 70.40307345223131
79.56768323046224 67.75037281174258
78.65363739013561 70.6292929393091
82.67860445199567 71.11895176353933
79.7314042927383 71.06775073727273
78.98573287590722 71.82794596702384
80.81952761206081 71.48077245094171
2.651877712876465 42.36104415526333
3.46452663854938 41.62144666720514
4.746514561785431 43.00970108583356
4.519822300442822 41.92984976407028
3.708427698428153 42.6806228878797
5.781638599092701 43.36837869140147
2.416351667697656 45.3236479555387
3.207462664982942 44.61354281279561
2.375391272253905 41.33718832644691
1.25759133680775 43.7861721346945
5.152910797644267 40.15913478350316
4.989810383961267 44.08455330544693
4.291769147774766 40.86090577956143
48.60357235067836 90.53960628658083
49.51835626465688 92.20191690711411
50.4386481165411 92.88145289012782
47.65178172446311 90.88934099486937
49.67602413259673 90.14854279219877
49.43311603333217 93.29138803086876
50.58558293739597 90.78171181795062
58.79770286219785 17.64500347860568
57.53163275266346 16.27986596162165
55.65536967056303 20.8627049477058
56.21269443209005 18.98156519487161
59.8150768633205 17.92690741473676
58.01968943696772 18.46601485836855
56.75400826010492 17.09135572276728
59.08764054339897 14.62128938075142
57.77853074761857 17.36956842721255
59.57260077332879 16.82227639932082
56.99861503316782 18.18115462330829
58.26027568869004 19.56498145366572
58.55604010600366 16.54770424573037
57.23612096582348 19.27564974644105
55.72255167573655 16.81219185855064
94.48051926109355 25.82890320548919
95.4095841749472 26.27952104739992
96.36196231410052 26.72333131179591
95.40696866196886 27.35983979284577
97.32688851585375 27.191732114912
96.58209432073366 22.01971449967277
94.49497699732591 27.9975823653359
95.37849191087521 25.16776336667086
98.20799851693192 25.47409385890754
96.29362919277 24.45600938211104
94.4066000609952 26.88749353982934
96.32818765125292 25.6022380714501
96.28526140474267 23.20553101943051
93.40118148071544 26.35103847983019
7.398198612544084 47.20332238026219
6.209896056483032 50.94354452664873
9.915713900003865 51.45338991080985
8.919833292600643 51.89799892305989
11.37310473359353 46.70910196772743
7.329204911936609 48.31770154134504
8.174830414393695 50.0786024075919
9.754194226715319 52.59600639671564
8.248010529774684 48.97872214724284
7.111362990151884 51.58141822045462
87.80537694409273 51.12417876402483
88.33696396957647 52.06156269889232
90.50926508669421 52.04535685100069
89.42765649681355 52.04894944211208
91.60595310294765 52.03009007657628
88.85701746380286 53.0227841600882
88.37791169673373 50.17247708290682
91.08337823792364 51.08782363329422
89.94353827220186 53.02255950332293
89.52620249050365 50.08159277016872
88.92210291174223 51.08184757014191
88.27440109010564 53.97008165968546
90.59046073678901 50.08458046952494
90.00375791723677 51.06588124743596
89.38673437936897 53.99496789719285
72.27024228511871 25.22923666056023
71.21040191863953 25.58530466675932
73.43970917199208 25.29398139762925
72.39695663213602 28.09513870473907
72.91282427645419 27.15439613885049
72.85001228252207 26.10830032919408
75.88999470805366 29.64776963365838
71.50334100114435 28.67293292527658
15.17443787917846 20.72452816561047
14.1930494193699 19.93785343625538
13.07477887072708 21.19664062036528
13.12064155116045 20.25646104506976
13.2337195368976 19.25642601439328
92.84335223912302 46.71689658655607
94.91528145721666 47.25280009807065
93.8632366240179 47.02619786235547
95.7243410002679 46.39434683519685
96.59979208532023 45.45235429245612
95.38097990923472 45.43239005619632
93.10848055050839 47.84922952575202
95.96306439068185 44.64946015604852
96.73697245679796 46.53046791900173
92.22063879898491 48.44409252276843
94.99891968835495 44.31414922892787
83.169416921685 23.27241980464836
86.79396762144775 23.39475060805749
83.15042045080291 22.08112588230216
81.51153997218445 23.40766581217578
84.96581301972441 23.27624519444364
85.03703633348671 22.13290905229492
85.84299817696572 23.89353734386532
81.16891593435197 24.4508761623522
35.20777909788821 13.05203423846748
37.98956325827614 15.95997007171777
36.1256506860558 16.36507543529904
35.82265958849144 15.27538204637114
36.89003361883821 15.58172902587792
34.77712628993515 14.94761694160484
34.03484794486597 15.72262093619443
38.37966567830978 17.10518752459908
92.317131438757 38.55478419446416
92.68383143983877 36.6562899123001
93.2431636640648 33.81941478098894
96.45618002954231 36.31071241009999
95.5871189682438 38.11673437688573
94.60876377085624 36.4423022708042
92.50331617792931 35.59509257415681
96.42330333712266 39.88899657540047
89.45524841343922 75.39430765916623
87.83312953578846 73.04650132240924
91.21404737977075 74.75369990336243
89.12608008428987 74.34928311718645
87.0396190327652 73.82245036096609
87.32699837843828 74.92785386165049
88.87854752801414 73.29215439106922
24.69458745758301 65.46271455591948
19.80926437526287 67.53996016757176
24.54358891481415 66.55649507740743
23.68091931048187 68.29902887659512
25.55828559339425 66.08833581636003
23.62317620565524 65.92049646337682
23.63727588627723 67.12836358921949
21.84873771661898 69.55724999855511
22.77335990546744 68.9397453510589
21.6134666940765 66.29486380381769
20.72844810994566 66.8529728087061
21.72837525260603 67.36526094983479
22.67535648981512 66.78330157967744
16.70718033855827 85.82428218168916
17.24231536837644 84.94281676888062
14.21579286412401 84.32220691041279
15.84616547316725 83.30308592529214
10.42895764004514 83.63599719075069
16.0265873775155 85.04509540675785
15.34456318587096 84.21614455230831
9.369565633112202 84.0972326396188
14.63830427893322 83.3602684779724
34.57906865039205 73.11400692652521
34.33122570939204 71.15616319496722
34.47167308777745 70.07774868923758
33.43893656325368 70.44731870653473
35.33225914097065 71.07277123748138
36.42901945351958 71.02526326644197
33.355048362026 71.44933959414057
33.92639527924575 72.23068580297833
35.67868105174761 70.1503285020307
36.2312326040315 73.8751468363841
34.97767850949703 72.08963256657381
83.4592782408357 49.21193373843993
87.81334620450539 49.23400898267229
86.15884558226205 50.18431575795272
85.06778890995005 50.18657371532609
83.98440710799613 50.18959869438063
87.22900667488899 52.08405428650025
84.537179962876 49.2130021170357
82.93727148739953 48.23065831441812
86.69690542041933 51.1385102004088
42.90377738714426 49.39412307684768
43.9945506455735 49.36054725137473
40.74489506137153 49.43582321237897
40.11813730146061 46.42660804583469
39.67829733349463 49.43717826142395
41.81709884244335 49.41366604959511
42.88903217464052 51.35261090047195
41.28269367582343 50.43662191218104
40.18781341030511 48.43208597141237
43.47493154381586 50.37651772956846
42.32916277120972 48.40062865203551
82.51436887809564 41.28512046020879
81.98469600160082 36.13725809191789
82.9934505497739 38.23239304555845
83.53300288107083 39.27211575449851
82.48399967357261 39.21940169695416
83.05122961841647 42.29253404569075
83.55855974575202 41.29590995730562
82.44199445442788 37.18847493050971
81.9267758987971 38.15479828747146
84.59287172291823 39.33272949971077
9.317769587657022 47.47755358148407
9.600897416302747 45.30614212413305
10.24435431623641 48.16156511410784
11.50252591274685 45.65739674100164
9.238768485988446 48.56306058124085
5.474000392967929 46.171693963036
9.157666899348261 49.65865969012456
6.270728850647414 49.88062872353149
7.262179312399972 49.4142132493465
9.060787291847674 50.7679778091823
10.15391001431681 49.24072384705021
9.583525222632005 53.76306460030462
7.910997316972352 52.30157570413043
10.35387117615155 47.09896582369814
10.05023702606372 50.33589875482384
45.42762007519413 30.20729677538997
46.11571564230683 31.12149714997862
43.85018884312878 26.42736260231263
43.41991377294173 27.46375058359871
45.81823874882751 29.18450575563266
45.14479526114589 28.26334309978938
44.74537696935366 29.29210692096127
41.69761329308839 26.67117649599789
47.2028443260232 31.01391062292272
43.21170006360403 25.51646140321698
44.4901246131839 27.34334855563833
46.20604984364761 28.15360347851387
77.06823414929039 97.07897109338478
75.35626343159197 95.91873193366499
76.53090210501261 96.10745666313296
79.438898918185 95.25753423521442
77.81062538885337 94.20641709653013
76.18385839114107 95.13064816515521
78.18520135195143 97.11973259902808
77.65839754069886 96.11690374033776
74.99694918517812 5.411974718992304
75.8256964254364 2.612338895093935
75.19069817292358 3.513131577623315
76.98037670163997 2.76282131612699
75.30868484289981 1.579178574733881
76.4860391607654 1.776869613767165
51.64396086935738 39.37832548724946
47.3739498817587 39.99517749256862
53.11121214407726 38.24506423089704
48.89439201234945 38.78130767286758
50.57065735945554 39.53101407436518
51.01768687185758 38.49213496078446
53.28099796593491 40.10187776610942
52.24928248782025 40.25772222828387
50.13245232696796 40.57695467899579
49.72686278253174 41.62066786627489
48.43724326867866 39.84174592684538
49.9555911437257 38.6356280865193
49.06317843542469 40.74010120484157
23.88894516104723 24.3608521422836
21.4823703245606 25.44862313038816
23.09590180446558 26.45020472354467
22.86338836045671 23.50934743423385
21.66485742691505 23.48465832468431
81.30610303223439 49.21027110618116
77.03065370727694 47.23366402399649
80.74697725351062 50.18542997595445
79.66443051476527 50.17615973640019
80.22697283928652 49.20587424397516
14.35747101424846 77.85069720922475
15.2879595402043 75.88644934344822
14.90427289228057 78.74957036003214
17.03727979944134 76.75089664648581
12.23635693870161 77.29861089569054
12.70312627996565 79.4124068249225
10.90883912681607 75.86643602862542
13.26530762296043 77.6896022160159
15.94994512120965 76.79678614155483
13.33202485668586 73.7829891620833
90.40057913589312 23.98022649956646
91.18654240262096 24.61719083477941
91.17235161383375 25.78982210527989
90.28627221020184 25.17589255517156
90.33100279182176 26.34014469312953
89.39276452435016 25.7471525185878
90.76259123615226 21.80882949616072
89.48867882387562 24.48816491860534
88.56068305999992 24.74000449648342
87.55558012495912 25.12900074375177
44.89123978713607 71.80442911254471
51.49546522124049 70.99554986766998
50.39978724685945 71.00580188217425
46.92811431934792 72.86870802375913
48.13160000417705 72.87717137428439
52.05585659324004 70.02402630577076
45.8697939968534 71.13421319346305
49.86147797105955 71.98213617174493
47.66269299885013 71.94381415359612
45.81638104101414 73.4198606991355
93.58977642536024 45.91640849273077
91.12981054189207 48.20594326441882
91.26828936009123 49.20578015132567
94.62511477990245 46.20988622792179
90.16556504170208 49.0404095176892
94.32671151311254 45.12060490229854
45.77728902474 50.28331968324736
48.31093901918361 48.82024554807077
47.03259259093151 50.34812520404043
46.26660362148895 49.3487591261614
45.12673270456563 49.34959359301795
45.58306951473454 48.36784085180098
48.12021451175301 49.92893576539911
44.48816214946174 48.37900772174356
37.23735764686995 53.19616424275041
33.47955612963633 55.93587893074761
35.71108886037395 51.99265887232335
36.84135816468326 52.19793584895335
37.60874793490136 54.19465542225476
35.36201571853081 53.79161953458809
36.76240201803437 54.98340310177807
34.60938447360654 54.60677465559571
38.36658096228638 53.36101753119229
35.62610571760725 54.8153080896034
37.51481054892137 51.32618624471721
34.5672502456876 55.59802869235617
33.5631254969223 54.74376669085243
34.17782657816316 56.76650647196248
90.10051501435952 9.659491504634927
90.26838772254094 10.76506122841418
91.07261171157053 9.979654438422338
91.87551425299701 11.65959648305319
90.95569460405684 8.934163282102094
92.03319056502394 10.51794767572903
90.77240451442495 11.88077497509115
91.18176003259435 10.98357099452554
92.82556248835833 11.21556945149189
89.63554325536091 80.10529657052062
87.37126273538328 77.91531412271588
86.17536497373065 77.81813634033563
85.13776421332609 78.31968361210463
87.46137567217271 79.7808840148567
88.60357357872742 79.87074573820713
89.22235457196334 77.21976236133357
67.75221242578043 4.293930847897186
72.4566266722905 2.352255223572425
71.00921109549348 1.463033191137657
66.60507947453929 2.602520035205659
68.26828265970232 1.53691922631803
70.64036830549011 3.15458384034973
67.12172671033142 5.259612716517232
71.81491107041336 3.279054862044118
71.69577641358137 5.105532755483592
70.30305444361169 0.8501931577665679
73.58507040408861 2.413356883672528
71.16152728366592 4.142038072763682
74.06367759486966 3.414484973617405
69.348646832966 1.29773286882353
11.67902774695943 79.10969561808362
9.059964581633938 76.27924146933637
10.37980824273936 77.69873838613073
6.109166562967716 80.48295877151872
10.63419417361435 78.7754124849024
11.47795072023138 74.06328208059979
9.857367614680539 75.52120893926718
17.75342347720564 28.2352188598265
17.25545196661947 31.7234073773332
17.48153439421496 29.98964160988304
16.76921338823563 30.76015496275763
17.21872629158897 27.31103071093469
16.27138136486384 29.74997412141783
17.0386323242801 29.08839603283708
19.93722501819529 28.34006672740376
21.02857331478001 28.40174410103915
68.47118630929229 86.55768958734578
69.15626630564513 88.3184129145038
69.3321752722258 87.24545824580707
72.89801949945588 89.911166080641
70.2082100663699 87.92101272279567
67.43349878906658 86.94674903084798
70.37045558824092 86.84740609711491
67.6261227320289 85.85811083769269
71.99425372535646 89.25142401357259
69.84431814240207 83.98025910542641
43.12781927263416 40.37753048196245
45.71825701537488 39.19586681552363
39.26360698867304 41.69792205341571
45.25029584056585 40.25032780920144
40.3063944312283 41.48035880459873
42.12007018626764 40.48821228561576
41.00588174164081 42.363863606739
92.26017667871237 33.37899962001886
91.41677631105533 34.05749960453125
91.26303371898938 32.93785238287133
93.38752834876148 34.90832317202527
96.95132758041369 33.35013743555388
92.12003770791587 32.26203869368909
75.54369580655812 42.34427638529966
76.61393656003243 42.38240828750163
76.0846374928699 41.39168937381704
75.0258327780946 41.32442808053098
76.57471755489098 44.31962586639976
73.4304801963787 42.36262092317443
74.49789873590717 42.3487634160897
72.836552028041 43.29982156299364
74.99432110604371 43.32721163224772
29.18286296312075 56.47064856758793
32.34538176721784 56.41387551112165
30.55833912941539 54.93757810252045
31.20027435818499 56.82723658707305
31.4208671362497 55.81478781878152
30.36204055879907 56.08435694456823
32.58657623653392 55.37083022490204
29.51912128149142 55.49795453107922
32.51575252861125 54.27747151609425
32.06160253527765 57.4806545964037
51.70014611668095 19.57581958083665
55.86896378096546 21.94253735590285
48.88548721954018 21.93748373158292
53.97236304578666 22.34588769169855
52.03546247801859 21.56869324770452
54.64104423783943 20.53707357670178
51.59476988881273 20.60560695137665
53.80717047389659 21.25340864373967
50.75603485040884 19.76011736160334
49.3278428798698 20.90988376462604
52.76282314336079 20.85927792782425
52.60637523349534 19.86560122500524
53.62726210700828 20.17681627761514
53.35926780572779 19.09493911380456
49.72367221811113 19.89688268718451
50.45053576481652 20.77321564415418
74.41676796089916 9.309851534155081
70.69131446526903 10.04504769382611
73.46021877706396 8.948697973124899
73.36976780013416 9.977597035632542
76.00563353145486 10.41866759144512
75.59892966859171 9.306483493525468
74.07830203577001 8.181664964612331
72.33707867425525 10.46631614507599
13.17198017764645 34.28552606189825
13.37113247948495 38.01883532908136
13.83543960480515 37.01735327017566
12.27446783149954 38.10189703919663
13.23251174468504 36.15467238098658
13.72134663684715 35.19105723642699
14.20438446003817 34.25477651909892
15.05111478731577 33.68494136597518
15.58283873319944 32.68023773361409
11.06776933540942 36.29590598421269
10.25429072053136 54.83873303697168
8.463853562335743 54.0837752342257
11.06764148284147 55.63564396430816
11.63337494223833 53.63708004156778
10.61020194731812 53.95888890821688
11.39951577945611 54.66649358963599
38.86002380934568 21.10091084296081
39.73298281289842 19.03020907222155
38.04146970166236 18.31425851446598
38.66129458186612 19.18975375495412
39.51374928451659 22.0032498352035
37.76316423575666 21.21870642021577
38.42021584765418 22.12356736749513
41.0409358462868 20.85367979490643
37.32940403309895 22.24991578767418
40.60491227632263 21.88272731660066
63.85842178201533 50.31491628024349
67.62942218021298 51.61279771524474
65.46471320011872 51.42542942326887
64.50026544006776 49.39821481474078
66.12654179844699 48.5539602991381
65.6160093785948 47.52566703485902
69.21841745207681 52.71528565013832
64.55337365276429 47.43394022870788
69.29345987088875 50.77348846686039
66.63192713545473 49.5784583488475
63.99145821885239 48.37515837394668
43.53240797340278 4.182126967398727
44.16672082372662 5.040596878086829
41.50113084869619 4.422333796025542
41.95446692190017 1.440805336350212
41.92088355835995 5.427258709939892
45.61487638930144 1.993722650097171
43.43932410206299 2.387824964092335
42.28052569769297 2.470165463738461
45.10564554524309 3.002593339382663
44.65264590143558 4.044632858904968
35.3720977366057 81.58777633947471
37.77734669966005 83.59198419713029
36.03384321849889 80.06150764092108
34.97228152766376 82.50782696207338
37.43576998015296 82.55940413122049
35.56112430983575 83.31911399507135
34.42068140458476 83.48284737418065
84.02860838146469 33.42773192671022
82.25054105614066 31.13822970918115
83.6604866503874 32.36608164297159
84.6950239316136 32.52129962898299
82.96797153642115 33.25707851592594
85.7082669615363 32.69888825109831
88.08407043617454 30.5657428045285
81.90994655648772 33.05061312613947
84.39093062570133 31.45704296322814
87.02588208032064 30.14389681482587
51.17560896240613 86.39436023834912
54.30490690237033 81.23148265640442
54.01494316319637 86.16952434932045
54.79034637072944 82.9437882755756
54.21805189012084 85.09658725212881
55.04878398470827 81.8257669413069
54.4834213557263 84.03715828195558
59.36800444963969 79.45983228490907
58.81096626519206 86.64229232910334
59.24235677295243 84.50811209630255
57.80103753947706 81.85267415234064
66.34759053328551 11.17882090601442
68.9453844686937 10.1117884923041
67.10811404684462 10.45040748729326
65.9296642033957 10.32217742421589
65.53125698756999 9.342388799425375
66.66992678098659 9.508317786101149
64.5042036863787 9.181449386073492
67.45800793027908 12.55917814155495
67.34439589792264 11.52151838034335
69.52878921647458 13.39466669279544
69.18594427536185 11.24610616685716
68.15868299861933 10.82981606125509
69.4233476012386 12.297798096878
67.91266145250547 9.752070267865912
68.36088302316251 11.91814451899848
98.57744702652825 41.9771468865564
99.40912122599326 36.2591758245818
98.45848442357246 40.89405368933681
98.93958528288309 38.0237673820621
99.7210260480599 37.31684060391975
98.18723708639259 38.73232765122676
99.18223111336573 39.12940726950725
99.60362284416016 42.46024793720385
80.12246223452976 76.31088724707219
83.03290691686806 78.91101563800419
80.96263388499266 79.41720347978324
77.9190987017106 75.65048781254491
81.94546465445526 79.17216134815061
80.41449163982578 77.44078115544522
82.44590890392156 81.1876503170207
81.77095070061618 80.29349571866805
81.91104422790549 76.03020129946036
81.27187599861526 78.12484684385706
31.05231860534089 32.91405833992678
29.63146147749931 31.14035196103771
32.1756164551694 32.81815609821815
29.17163638358716 32.11416004546655
25.31937629222322 35.72028488641518
28.83864747392429 33.11581299876224
27.86167359515294 33.46788054322998
26.73378251555723 33.84015129388264
29.60392330628746 34.05208510439746
28.0169048136886 32.22354981281613
29.92140476366541 33.0045607384204
50.2343891140154 12.05922706363935
55.1995388689405 9.345920010810085
54.15570452104739 10.98356477415672
53.09733255112724 11.34321142926009
51.86876517395986 12.80529510584448
51.51251557458784 13.88036150665764
52.24855302485221 11.82712983075237
51.27380723667314 11.88570649522304
53.74600012686491 13.30365186548042
56.03619957186773 9.912483016119467
54.2239329426253 9.871294520360985
53.91614937627239 12.02013618363971
3.525570321962063 77.70553558416603
5.877180146876499 75.39531392476549
4.579760741231775 78.01099218152777
4.787632945619259 75.1365887631201
2.707252289236846 71.88999628541548
5.088296125044478 76.17803156482951
2.5691421901375 74.68752377523322
96.2194194495174 96.62556107815465
97.22909915679314 2.214329608825269
98.42301427703646 0.8029697231510392
95.37629141748388 95.92367911816947
97.07486535214245 97.33464543413005
97.94108710965949 98.04756639449128
98.62428904452554 99.78632727778303
45.90157310235203 74.62985708201809
45.07416583051333 75.2477455451066
43.11044731682139 75.33410987250824
44.13266836449947 75.83333042740496
43.2444255894908 76.45467682416178
44.26468445170269 76.95939052823047
46.19694909931825 75.75054983072852
8.304729605738292 19.21161343854031
7.259926680689436 22.27403885377454
7.710937535907318 21.28675463781027
9.331729022372137 18.89041908114863
8.443064472362609 18.13704335092851
8.549215189501648 17.06723764636221
8.837058609419204 21.05606783101003
96.27916498853915 35.16386868919751
94.25794851666842 34.25584860165092
93.55164146186306 35.96749697629048
97.463528552179 36.6946538546561
95.27433389046446 34.70798717636043
94.4271928431893 35.35340703083943
95.10974178579576 33.59094721191521
57.13323714802566 94.86985757012799
56.65941505480664 93.8414115949345
57.80998861704416 93.96577114509198
59.19120466983497 92.20257208613481
60.61317779822746 95.15127299832245
58.97985608047516 94.05806433064947
58.17697475714517 90.2999973441303
57.57374751499706 95.77782525780529
6.02705479529713 72.51152259352665
4.991577736403777 72.25780972132694
6.373711062031682 73.55161482591197
8.548082049449507 74.08715642495743
5.581256987982384 74.348730155007
9.139584168242488 72.30678479325195
9.373209143112804 73.34560921734266
7.481081825947202 73.82700432403273
43.09239224793753 91.73123160171639
42.16786659599703 92.32937885589445
40.38963038217919 93.5722325470495
39.7171238788683 94.44438970030539
37.98842445007654 95.20132730798778
41.98908265843475 94.93228808709281
40.16733445803171 91.35566318415535
22.7243794034112 67.8428703417015
21.89976429113968 70.66661063637608
18.85627940155882 68.11122565700479
22.83024369014989 70.03378679018361
20.80607289075083 67.96100436743468
19.92371514709889 69.64446018193802
22.878835235481 71.11159602760786
20.92029394181323 70.14533644006264
19.86887888515633 68.58697367815755
19.97493116410992 70.70271331145568
20.86543238987019 69.05448704461098
34.31536090640567 16.8140770264651
35.5787945275771 21.46961410548186
35.13690126325485 22.48614562605049
33.0108385637356 15.40191046010328
36.03190478823539 20.45787160968232
36.38926791601813 17.44136465377554
36.42374356185749 19.38409298437869
33.27470590973713 16.5206680442125
33.53527636724853 17.61493986088159
38.2052517117809 20.20240943177195
35.37971411973693 17.18951320480435
56.23291158653556 14.93668630934873
59.94129066951385 10.76930267668202
55.92850656139971 13.86483157755848
56.4993452204907 16.01018337118169
56.83952312633194 10.44066010562474
56.98971951327169 14.13205469191271
60.35262123104114 11.84361546169757
55.99420090473151 11.05753890532843
57.76256891384007 13.33470622952809
58.1988985712127 11.44942957019981
73.054615228545 88.85988835983733
76.27258649098016 86.53691099799126
73.1948480594352 87.80094074589661
74.23009551879926 87.41117761236296
74.50439748527405 83.16845953611403
73.56459101965771 83.45747878942711
74.10928896137868 88.47629097645719
74.33470955661213 86.34089189475358
75.25576938436605 87.00528438405391
72.52312932993918 84.95080446999276
73.31628588553717 86.73106072164383
43.03429709890738 5.186356263694258
40.82702387488094 7.168286114006336
40.74022931066347 5.05841641077989
41.58315571501819 7.827663124076246
43.74918619188546 6.024999279264144
41.00285419728191 6.030544317423391
38.05797968908983 6.384648861809568
39.64884504754642 7.439961512607796
41.60441343513973 3.360810653050874
72.55031363134286 50.97342955629627
73.63977146023184 51.01747356805691
72.48181990030788 52.91690962601942
70.30678768503633 52.79591935344266
69.72362469557079 53.72822909698942
69.8003766773822 51.78513874564609
71.39405902711722 52.86403056599751
73.06108803168777 51.96634315654729
70.88612399846825 51.85817510129743
71.97263192364989 51.9188166597619
74.73157843828918 51.05240844387685
23.07939238042618 41.49385619855397
23.06588672806128 39.05928533183266
21.97413023962072 43.5706433440162
20.39821787015789 40.14219717097123
19.23706384308364 38.27440245618081
21.08917847178868 40.9785840259398
40.63291310668394 85.16588314584217
42.53028986074086 82.82307392289441
42.5754015729304 81.68380574120938
41.5466532220474 83.38998063041448
43.41866674737022 84.48556446354063
43.49616185967044 81.03825346252249
42.48182284194338 83.95375634286997
40.72483504771942 81.81073500696844
40.82014252238046 80.6521892188011
41.54423545854697 84.54236818107901
41.61727139049975 82.30595878125621
30.70177356246748 42.1274398376818
32.42559054730447 42.66196542057249
34.90687560146819 39.09494855666803
32.35908314450226 39.55355354252715
32.2511583917375 40.75699561103347
35.10912095200241 40.24067853203157
34.26983010863793 40.74818665400852
32.62693171728568 41.69774435182592
32.27512186125499 38.39100403464261
33.19647307597419 39.01736262349884
34.08761865026096 39.66232528216344
53.1017839464923 55.1789917281361
53.9395656672059 55.68729143660839
53.40135108042455 53.54281278339746
53.74810463063468 54.52875019784506
54.89825847921766 56.14934255797057
53.91767216811236 56.73593469027666
52.83944991429854 56.2430692480929
52.23552268913227 55.27446306623442
54.27180416741874 52.90755429109847
94.75849488230526 16.51162040387112
98.96369227730834 14.85265734775002
92.39428439092647 18.26221787227179
95.81891100283356 16.15134393370735
96.2170765820633 19.02749243816011
95.40914897937382 18.28086721608635
94.327389048059 18.62388566704018
96.81582888364052 15.71598327480297
95.15828937602332 19.34973595749373
96.70167823805056 16.87551094564451
97.61414091911629 17.62167868959613
98.7317364507485 15.88161836059524
97.62410684872039 16.3636206268121
94.94783241568052 15.44493269298226
94.55262294489819 17.56890330346025
57.81506850580513 49.54055972482114
58.15655474904778 46.33549534995193
57.39667470238039 45.67745785552837
56.01820175397683 47.21019231609096
57.07731904086362 46.76068601210805
55.93038780441835 49.50772623937653
56.8480811760526 48.96031805440214
56.88902510856303 47.86366983606136
60.34734706708009 45.67074112519792
55.89363794732033 48.3365705130315
57.88947264240336 47.41388154190222
54.96247115023227 47.67272339693895
41.80688902578709 0.4186274718274712
40.10964396612464 1.974858312059793
40.56649730305027 3.980742990773399
39.84952225107994 0.9437073420739029
42.96411739623267 1.597628309253954
44.45527939737187 2.138002301325036
42.83293511644838 3.3337723987273
39.27065881992312 2.681952377059028
40.92457060307753 1.227206903014972
45.00738196887519 1.228383360783256
42.87727340507362 0.6313066923904024
44.01109391125048 3.210584402593335
43.92743782785672 1.132972073640105
40.72747993460865 0.1992433135949392
42.44257228235077 4.299417743241459
36.51727499332347 3.967923638533938
41.21004649394375 2.29412600532304
44.04408486712951 74.72954245956083
42.21835323051168 75.95451698784683
43.36699100318911 77.58170242948394
41.50050008992728 77.74618622955478
46.01359001516154 76.8564834352981
43.01120269980937 74.23863960477163
42.36593307200236 77.08582604175636
41.61335606778796 78.87534041532589
41.18107428195395 75.46716927038074
96.86234566249915 6.386319607191147
97.6817508641149 9.160308389703363
99.60374736095933 9.384642962427845
99.49384959085529 10.47267345766542
95.76063188309945 8.889008406147527
56.6360720413733 25.69798889819928
52.3557916916901 30.81859574223218
52.82964474376083 32.68066206943212
54.89531373003673 32.20383136023591
53.87146874008469 32.47322353927917
55.94985169557071 31.93360377674744
55.79417172237255 28.94885075042853
54.46429116832209 30.30816945795473
56.07932402229997 27.86838711368134
55.59829077197696 25.98797422693578
52.64281328387416 29.78452442155758
55.5039407833119 30.02958462090135
54.57618962580294 33.32770369208041
38.16628648856876 2.40391865796855
39.07600140438447 6.526192468900007
39.86725014115087 5.658688308709937
38.40517665912135 3.436335088224435
36.262516116783 2.898562158322054
38.62273126902771 4.469038447056054
36.97834968810573 6.079787338679305
39.48657057494236 3.679310302754555
37.79548739682988 5.302796587666415
49.29274058843645 48.44054906734524
51.00682503228403 48.22781453385776
51.12752906726168 49.34257446497966
53.07551266965055 49.16527053757137
52.04506155757123 48.76016382973305
53.03261742611313 46.91960439044728
53.89547677510895 47.55888572524427
52.98069629415101 48.08015803212189
19.16613988658744 92.5965846966135
19.85429135923144 95.98036346616426
19.33335858785101 91.60811712180046
17.96399719078795 93.90456702824348
16.98013852746659 94.30749037385849
19.92377693295821 94.83546012747392
17.20004534240628 92.21212124810866
18.07285633854688 92.86568956643032
20.76654062341397 96.59378101281489
18.92170495835526 95.47053752738017
20.82066230388984 95.45656540167249
18.44192198477172 90.86351166144313
89.25694416586803 57.66233948372354
89.94469413071135 54.9869060377754
90.16848508419513 60.28563737474657
89.4853095802611 59.48594812455617
87.93499448935637 60.69944610020494
88.1880107081399 57.78776083119884
93.46171084488728 56.54852194025391
88.81641412273063 58.6659437192656
88.67993335818166 56.77657095500997
90.58917489840066 59.23121940213353
89.91809019113389 58.44881450142125
89.05183283334787 60.52142377062103
87.2712184832221 59.82506272735187
90.33913335428882 57.38833779410405
86.17053815880089 59.94448097321569
88.37579975609712 59.68107802298157
92.01909894823881 60.73206086590935
88.39024284553419 6.160911895518524
90.3890929562977 5.774986888718327
90.66755988863723 6.798279125918048
88.68078572064164 7.201543896774641
88.07463085023538 5.105036755574446
90.82171208002198 7.869195292518061
87.75899249755876 4.029644772968243
89.94676010550077 4.732034941033351
89.5290787515746 6.463598024381061
87.43008190210189 17.91290918753389
87.71633791002563 16.85717006644401
90.05877279355965 20.02562234057336
86.59348347222097 17.20118384297334
87.08493982105168 20.06425913306101
87.21732563409557 18.96758883338843
86.19186924302655 19.37796926035767
85.86007414996268 16.4318537800576
35.45944152368038 29.37406973769977
37.30852927054267 32.96433519658257
35.75267036583517 31.33970846130708
37.51796033005537 31.92401620211224
36.07894315152555 34.31209488232565
35.99234277951855 35.389468281539
36.48000683906682 32.18029104134454
36.23840797501621 33.24945692457742
38.39346043385385 32.63911924720529
58.78432099178109 4.771657370208423
59.55626857934266 6.493850214939474
58.60862699224501 7.023766745169232
58.40620616243352 8.099984149625721
62.50017767381832 7.055378260247613
59.6751413373151 5.450212216169027
59.54850082120163 7.709733087346686
62.96774171914748 8.049917599055686
61.84691736855037 7.970204641865755
60.73346859897281 7.928414757956295
57.44259561308133 8.523971039734404
60.7500708628946 5.989820819543751
61.4039378782786 6.971383854656345
60.37563406911868 6.989195819027464
70.61768418310569 91.7735272529727
71.4389325784656 93.49886725955965
68.26343871517152 94.66175996214203
68.6491727269821 91.50828381008948
71.53335065497522 92.43449290767673
71.66306800295438 91.36564182622452
72.71161350327216 90.95052283260239
75.26456830048232 59.69605718812698
73.48065278295283 58.80515977293954
74.13835670552373 59.74422114682991
72.8962433641246 57.83926248131778
71.61951894416485 61.04381867985667
73.74424187539373 60.72572758194339
70.93066602263902 60.32304802138795
72.35791665551629 58.8310428423249
56.7624553535251 75.09178594253838
58.48308134348745 75.74626210331174
55.6843689756145 75.35236464956672
59.63071501622964 78.41609307283568
58.88337054752348 77.61408804145954
57.3662209644849 72.87044982502007
57.80416234284584 74.80265312516215
59.22341876339438 76.56675132113428
57.12351462194087 73.97103389417511
58.14878955445396 76.79379309681426
55.58625979829607 71.38790088049056
58.20231623574634 73.6542732146538
58.56915230519833 78.6730445381977
59.95460805737454 77.35416985119919
1.0797159723714 67.22199953258666
98.11996932494696 66.87518769468268
96.12357362529214 70.61401822199352
98.85551986267156 67.6885168156883
99.26326023004809 69.48982856705776
97.49737948636304 68.93806900217818
99.58873491281722 68.4432180047389
96.93168214136088 69.87232953461194
1.449087042369915 68.97276448339261
98.51758028192775 68.77575130604409
99.57194139610925 65.63328909501355
95.76059111469108 69.62171752738951
97.35516212730404 66.07987717220398
97.79445157447627 67.90682620830273
1.018423955407856 69.87480006121447
96.71511263629351 68.05375507426822
66.46881255492549 60.04943602511754
63.72004359512787 58.73683710400179
65.33519656819588 59.90268138793724
61.39748252961317 58.4276647231278
63.09212181660819 59.57442039244731
62.56701116941826 58.57286156839334
63.57873819595046 60.60056977318442
60.83634777824403 59.30900041008144
62.47593131090441 60.42166951535712
61.96482065163975 59.41227397221194
30.30523748705355 35.02028474561838
29.33902961835116 35.12792319979127
30.62678562252254 33.88893712348838
31.18907180320584 36.72780611444738
29.05798769482083 36.10372186973395
31.19463039049683 35.68416303805829
30.14676903944356 36.17925706388723
41.21656973875707 92.95035513773129
41.12293324961913 91.04158975338038
40.83962692524459 94.62798597212458
37.88461096819768 89.60524166625704
39.17981310258946 91.49513721153369
38.61156386592653 94.32558427654632
38.09843335915526 91.51430817825116
68.13762739754635 30.88969825649805
67.90201218465748 32.99284164848217
67.5631621803665 31.92147987703898
67.03361859620296 30.94548747612536
65.51861481421039 31.98133513025201
66.86489526624401 32.93300568008416
65.41818445486 34.72808613804244
63.63520399240338 32.61324827842589
69.65395824116007 32.30754439473137
64.02810953966643 33.55522764975946
66.30319948858846 30.06683926994656
69.27592549530088 31.27087977942193
48.76860000110458 96.38369217088723
52.07582469308466 95.26461633274411
47.90245140567626 95.63220906810486
48.98184363009868 95.33576607980208
48.32983409306442 93.58531650031463
49.19998367513075 94.30993242331547
48.09851189392523 94.58081215213471
13.4624957595642 57.93814866105729
11.87679609669581 56.39988500720899
12.19472081631345 55.38857882379724
13.27963427832638 55.06908372920433
39.58710425822876 90.41639454967455
39.30176739872699 93.41039410154261
40.07338101657932 89.35016403062625
38.35997314482881 88.6058105912455
37.42952283644566 90.58689729183811
38.16180546778053 93.40119092084301
38.78875998663215 92.4632079237373
38.53268352569611 90.52080860763108
39.49881895943144 88.44941152511848
38.99193590276916 89.48544634769466
41.75455433880907 90.25130252402056
37.67245849301727 87.77876845456206
40.6200474938746 90.21121185406612
72.78374180950723 82.65812165662533
70.67752241058977 84.66256889269602
71.65624087620964 84.25111933659433
69.71139282868032 80.97806058134998
71.25340292410355 87.5232757900807
71.96997166670339 81.0854042898973
73.96462195700576 89.52939919629995
69.08445425019677 82.00913133681617
69.50260041220733 86.16501284193879
70.11843664139427 81.87029925861729
71.56927016768 78.36540096097775
95.13263047936064 66.55444310895625
97.0281209695998 67.07952606767238
95.80037138781499 64.55792151870632
98.27586189130167 60.22130333903644
94.32176340242404 65.83747438529356
94.66772597600196 64.82639540536725
93.99849702288847 66.85465867385452
96.57540795849518 65.32340497768055
96.23656498961157 66.34034375978877
5.438285655036498 47.19696536566569
5.33560697430796 49.32244243858041
4.434975413576644 46.66741022296014
2.499399732522009 46.41416739922352
3.428434320938483 49.23350095538925
3.441215879147086 48.10774890755199
4.416618367469209 47.68115127252674
43.21996235552442 20.62823250489942
43.87309196611844 21.53890960071781
41.69321886030567 21.76412773868471
42.130740412897 20.7398108547703
45.40073702824849 20.41023285815587
42.78276868347172 21.65060881638388
44.30911178345655 20.51867045389842
89.68799234842918 28.11425313354606
90.70920477277193 28.53121409750564
89.83079681420053 29.21190066915977
90.54805131115931 27.43988887001628
88.8069931114031 28.82262184723355
88.95276173210965 29.89873160316327
31.41906929776171 69.57006518774156
35.15562391286187 74.02720244060342
32.44998533186605 71.07718008666839
31.49262141884012 70.65805888882369
30.51240362119137 70.24179616335593
32.96211173981943 74.13829381315098
31.32003118075792 68.48256050359903
33.50818324253758 73.13750983538215
34.04311458628398 74.07469971452697
32.42790834749572 70.00791869869661
32.69724703620054 72.22231246387612
64.86119991026038 5.353681384542674
63.3352117749814 2.333543510742591
65.99546072707234 1.730106164252865
64.40540051286293 2.44454332043816
63.97593544639082 1.421764276647872
64.54921714679331 99.14410570789508
63.55807377107566 0.5154071765178888
64.89900904961132 3.464701623213009
63.7243913410373 5.273739844693604
63.63496676628311 7.152362607401833
63.18833062973677 4.266805249032224
67.70703932738236 49.67102112411236
71.4631185037388 50.91812788727563
69.92464083249169 47.90496905099987
72.61479893521631 49.03794707619486
70.43986538242206 48.91112394820474
68.78605467371882 49.76003472860684
70.95253189419765 49.91550705364335
69.355870174811 48.83154365181377
73.12745130053722 50.02875893946182
70.37764953266898 50.85104725832273
69.86809103092988 49.84237798653059
72.03903588005431 49.97775955814009
97.59818996632313 49.12894680414488
95.9593489741993 54.93972773907801
96.2873885330258 53.90711290560574
94.16508960431891 48.11093343290364
93.35822335636922 48.98607697752077
92.3463592089106 49.37304311558172
95.63485042829019 49.25481122720183
91.68729451764436 50.1988521900541
95.99062513605159 52.00343770104389
95.90777641066056 50.25121241254809
93.60868158081225 53.80093576367494
37.29103533338475 64.81942248167998
37.94836380155721 63.76249094856023
34.19998985538044 67.75394446286984
32.27302279622136 67.850378948204
38.53059458157464 67.70518093946848
36.1569091484636 65.42432803116625
37.51736856714105 67.92993787258378
33.03811239525625 66.06428978859647
36.93815344739785 63.70688105245819
33.02754796698797 65.00589488397962
39.20470517735341 65.57018795143561
56.33523370906986 73.18431435500477
56.38781693863164 76.17701392020068
57.81717251911857 77.85713925432064
57.44530089123548 75.92507231910442
54.39385181670184 71.84590020261045
51.30578950354468 23.38417880281464
52.73493663181836 25.81442279182743
54.12357248042334 24.45059208050418
51.07400239115793 24.34931107884739
51.07216085706342 21.65439169051047
48.79263138696341 24.91292454578674
51.92482401247857 22.59780357533843
53.26836418856396 23.86332960606935
49.97313588924364 21.77299819041214
1.940554976255514 39.17149113121262
0.3317698144116195 40.64996385770777
99.47598666284439 41.34568843197353
0.6333437181841001 42.93193780717196
2.172608843552495 40.26400817031464
3.229522323573515 40.5864527913275
99.34285251403531 40.23072427588926
98.64424137331055 43.06270293970405
0.4869628692504566 41.78665649070992
0.4129915807289905 44.2065343801337
0.1894653568772236 39.50380281322949
1.511450025667789 42.11067952694467
1.33533853650703 41.01970429233499
55.3095987697122 76.39800449687309
56.43061378951749 79.17006485673642
55.68831380447038 78.32327347506207
57.20847107389349 79.98788672288345
55.35941138295993 79.40571691131314
56.1269915226015 80.24670122261649
56.02923867017215 77.24921779290668
57.09365590160623 77.01491354982566
57.50112141744306 78.92370170452277
58.28701992575559 79.72711413014821
75.88419187560528 49.14882802930997
75.9456828763665 47.21653369841977
74.34866261640485 46.214617434655
75.37061197868192 48.17041643480816
74.85872227843539 47.1921109481947
73.76957591174285 47.15809696873874
85.50611036209983 57.00669772887051
83.36334484818266 55.09643965622413
84.5115887317593 59.0371425302331
82.8123418779528 56.09146432084208
83.8967789421089 56.06746794763808
80.67616977162719 56.06282367390546
83.36178632075732 57.05793688824961
83.92461518291478 58.04914911778862
84.43763429078423 57.04597490870565
83.44131166425102 59.04934199259426
94.62845662082674 81.41888306678943
95.26577558082985 80.46176773338536
99.28237480511864 79.8407800202264
96.55948430222683 78.57169543626196
96.80574207860978 81.5201799956794
98.80110035091168 78.84772256969171
97.46142315277031 80.59233103605108
98.58913138549933 80.68087586910885
93.07425535380516 80.33743909653751
0.9728596481890283 80.95177742310607
96.35746105828476 80.52052167004115
95.71306983977773 81.47181860603332
97.91276277181002 81.57359193602538
1.017191359637465 79.16618310282652
20.51881682831471 6.985625344688371
17.54294322925099 7.20127569627517
21.38266303250068 7.635285428220531
19.6420060982731 6.339953178947311
17.69906612986643 6.125269731162323
18.42726175649261 7.85427590543916
19.81539022406885 5.268951115256227
18.7536854424596 5.696422863115607
20.33459661987989 8.070976279133918
19.46746000441863 7.420058883566002
18.58851230944685 6.771123014950864
17.39207552671357 8.283252021604454
88.21540421892135 2.220092547789424
92.65204806682347 99.82169157419258
89.64794359435552 99.78128600354108
89.66610418960187 0.8287712961508348
89.35514212945063 2.497465288953453
93.25198472733125 2.658563234604586
93.060238854682 3.75231784737042
92.26095798429968 3.03098315446048
69.91183683397878 27.02270724308983
68.94622467270115 23.20318535516543
69.13804063572492 26.2450571283624
66.58951566817751 24.98400012969528
70.15800504001156 25.90392116754882
67.90785138368372 23.55212179385705
70.36417294034837 24.81223894978489
68.36645094226674 25.45781592823353
71.61033147104574 23.34390125943855
65.82494221153411 24.20562238105269
69.65671529312023 23.99241847197201
71.32050677863766 24.51788063917825
68.64355834199974 24.33186552570671
70.65271248150279 23.66220545639967
66.86475905507272 23.87862186231588
64.76200012265134 24.50215364841434
71.03560022831778 22.46436277704284
68.88029568388826 27.3578587249934
68.62930174624506 53.63798665544378
68.02954006583941 54.54845454110838
65.80539293924261 54.33936041952615
66.9200182374386 54.44403386651739
13.02232866863802 3.968723959976734
12.10782678932399 3.318699325663319
11.97151962211551 4.378119893433023
14.84452199005452 5.261772182154889
12.88458880011925 5.029776625588859
10.00711893002855 4.126315811009764
62.92109876254025 48.2781217040069
61.4515723473833 47.31570503154692
61.74655058692921 48.35999115710256
63.49971861969748 47.35403911107001
62.93689301865829 46.37443775803155
62.41028784851249 45.389825293767
74.47536739632802 64.54551936742196
75.23390208955099 62.54550169398262
72.62552198421017 63.78707189148538
73.36003685111508 64.65410650365143
75.21803952686308 65.45883965373193
76.37124608771721 62.43809463142296
77.73635367839786 64.22604306723697
75.62248769150642 61.56722840899261
75.57412882058189 64.45212717034262
74.49206961401191 61.64535812165014
78.10740169535181 63.17162987676945
74.10933649987848 65.53348546726913
75.94687032426287 63.43916741077358
9.481419949939353 63.57074868300206
10.11392380815035 67.22188570242241
10.52705810572393 66.20570520793197
7.246180258967968 66.9739312396277
11.99283465854117 64.87136355078586
11.248162219783 67.02987697021833
10.42008794857632 69.10629157006738
9.134913783330676 61.75334336246255
9.752023688641145 68.29362756419684
59.02352661993853 24.06871994444283
60.55365715134077 25.65562285716881
58.77989141345551 21.7720520588979
57.47588472536821 20.36981031137273
58.50868666971967 20.66598116918092
60.16964258184719 22.90622439819862
61.12463587869406 23.43028317958077
57.71936586063427 21.4523545060074
61.09418714675031 19.31544352233323
60.02239032789019 23.84249183382191
62.19839504261202 23.42126312021932
70.16359892174746 56.68867575734563
69.13447256133016 54.65082531556985
68.53280896602459 55.55633596292067
70.69470901209458 57.72160050369946
67.41705801898389 55.4459601404481
69.6451357343248 55.66682037018004
71.26529455060916 56.78426184255915
71.83735805704239 55.83027955317966
69.54276161733088 57.56398449859918
67.91567524103621 56.4491169104428
70.74522677148856 55.76091543449702
29.75076977973862 48.78672570832141
29.39566832281023 47.76358181037986
31.23027715740226 46.98244043538807
31.45393701489219 48.20980685744916
30.058353640959 49.83758131084746
33.31987169181536 50.46913160319342
34.06726968596883 49.57338087641751
30.78138647155863 49.01835730930894
31.83789788874417 52.15533293376883
33.15057887197013 47.55458488858321
32.57598688462515 51.33131471682225
30.07324078777943 46.90564752474442
32.2332770240946 50.28646476446681
31.14152966582288 50.06540174640255
61.51042253564201 29.38051265935999
61.21313007341409 30.45571634190571
60.15074298969011 30.78020213559807
58.84106140281721 32.08590503968184
60.88488773637643 31.52031103848687
59.51780149753935 33.03038390438348
63.0351656176507 30.96749436574564
62.0011061495808 31.19139511505662
59.40713773054975 29.97435991827316
70.35893350704372 21.72166556574463
68.44730539763184 21.39250936195663
70.00314372266277 22.84820720997418
67.87563605352253 18.15361452162264
67.12062851364492 17.48807765185455
66.94037030610788 18.79443770562686
70.64255903006136 20.67659761727411
62.38598491985736 94.40979725887186
61.57246341518162 90.53091725991948
62.02936064354928 93.3793784314126
62.75480301829792 90.56900988354239
64.53487776662385 92.01976354828079
65.17171487059674 94.84358535792703
63.60427327544313 92.48856458925412
64.27586582808522 94.1563596614001
66.38596442662281 93.35886329770027
63.82492401313289 90.31000579749876
65.3384204086867 93.77484770903398
10.67671600433271 53.02312519265102
11.74000009528236 52.6164576177963
11.86132681667064 51.57981692980547
12.89895213383419 51.17425702256758
12.57015049228948 45.27014440231126
12.19877245735834 48.40709774325961
11.98050096200469 50.52641677473468
13.12201904688287 49.03566500217226
13.81114005266377 51.84480177527315
12.78271189536406 52.23439098254606
76.66151462972211 64.34565037356978
74.84428902652709 63.54336847895687
76.00474639892879 60.60434057395804
77.38941505616114 65.26395638376862
76.37658403812109 59.64044335802617
79.57732687521299 64.95794010673693
76.7753002634972 61.47196009621877
42.09797116611346 9.526671795811144
41.30180021296624 8.826243947979378
40.10433392476119 6.558632469995126
40.97636861449472 9.828489911049525
41.78990043237921 6.680614650992444
42.55427900414939 7.446155244087084
43.39605810066429 7.021719351639309
40.68485714064276 10.83686401672849
42.45324362393254 8.490228015208851
46.33694225014289 4.798791062934573
45.26008908344886 4.934710236920901
42.68530306489814 6.223896301228545
64.2969482546081 22.67623632828103
63.12446199413935 22.8926997139735
62.9748565636142 24.06023959561817
64.97834814467781 19.49338223149861
63.47245090653986 20.97804672963465
63.66542981131909 21.96542426418861
66.09110943345057 23.10756078778759
62.67373061363661 21.79127433018319
63.96530709440012 23.69794083262402
64.56993154337927 21.42450701889871
62.31374917154019 62.30286139955514
64.91238625042885 63.68671795365493
66.06611106638016 66.21811727099252
65.12071266075678 61.8135350985453
63.40226262552883 62.52684562341141
59.41110040085601 62.37019303246795
64.2093993245513 64.71322170326461
64.48830518039426 62.680209854681
61.86752006651388 64.06427031781207
63.23792663477428 65.35496097533483
65.12557299425981 65.54728903199988
59.93097708974917 64.51783941907995
21.83238791167481 77.13375850190506
23.90801375131303 76.68562673632015
20.79491679960355 77.33935019548392
23.34898930564076 78.81088770420044
24.68857837168538 77.52353495700451
22.26238472963242 79.0095338680313
23.64409345859625 77.75490798160494
21.89223876365281 80.0368075765285
21.52956777497872 78.17785895179648
27.41457767606845 28.04999066485242
23.71128915784826 27.3709804795369
23.20682300863842 28.36675525572343
30.51130236842491 29.22421811657106
26.47546454398729 28.07903075609778
24.16136321199224 26.36081898284866
30.04795148228112 28.2316676185206
25.90617254968931 27.13855855994954
28.33277116787759 29.41680930382163
24.81500392079482 27.25915565249537
22.61798160807201 27.43235060677277
24.56362726726125 25.29236759704736
28.11127260323537 27.32986272816833
23.55557254656877 25.45247092263209
80.48910172839102 28.61813545034828
80.47284870232311 31.71458800330706
81.15862887166226 30.90179897852829
79.08623520080693 30.31140231998879
80.11579233723985 30.60143373799502
78.76134162345276 29.20135086203372
79.42554431705508 31.42819422111499
79.78919764863515 29.4603211169383
78.37739938044288 31.15554573218849
80.80051518371539 29.78746181117745
34.89672484218916 77.62970269396557
36.77898098386693 74.71982026605616
35.13269614663773 79.54384519771536
35.29476915584333 78.53373055744989
37.67481926130606 77.44055115403263
36.6585251109822 76.99936515159132
33.94272158445138 75.88169897466062
35.13671108917409 75.85476739535393
38.52337962734757 76.66025116328933
35.73297917957339 74.94504670835582
35.60129058828826 76.76507816177286
70.8557571221282 98.75886481300748
75.5597882658986 99.88292430312292
72.06843310171634 1.326851790883232
74.74620868016473 0.4877571905796865
71.94485240943861 98.39930405481159
72.63006540897256 0.2586974207374099
71.77966630536052 99.46052120180919
73.6597160434396 0.6058453408965245
73.00273316629131 97.99899489711071
69.54132644084599 0.1389801092711864
73.08430920500733 1.427847050920674
74.23070014613117 1.511189640474657
74.80782774477755 99.19772542872725
75.92298640349306 98.91176739133512
54.07363109842478 38.10527817257012
53.65747754279771 37.19632866049973
54.3304632973834 36.30731768594497
51.51484951413244 37.45713797759365
52.59391564661968 37.32868906130648
55.9400007201638 38.94942193246389
54.74112949019437 37.35170176018534
54.93525927998491 38.5297121724879
1.57350600773997 84.24516385082562
4.417280089644787 81.80765357890763
3.281462691965254 81.49235427441158
2.446955256475147 82.15614272691001
3.594268240675426 82.51815577082833
4.593544180418265 82.82466784719978
1.75678877240427 83.0611505955231
2.574579541573666 84.03177701351713
4.130903385728904 80.81340426998113
14.06232025305095 75.87101093632165
13.61966701840029 74.87192995235181
12.84308772007248 75.53438124180323
17.14646348355388 78.6567164595089
16.11417572134323 73.0588740605177
14.77039744779698 74.9902698009077
13.13016058481966 71.67843168858815
11.96687511853175 76.21611629530027
61.07066103025767 74.33941719306908
59.27002466578431 72.95315927812436
59.58101823043503 75.55579492273539
59.98950406764339 74.61972108015799
62.7498726411216 75.92889790627727
59.22564841630076 73.89561695918403
60.34285705695113 72.56979383267723
61.2559031553258 73.26318849332091
61.89497109762384 75.11202913024388
34.98521169124805 52.80576086668187
35.32740527764778 50.93984794322383
39.04387894597166 52.45484574977948
36.10959625075873 52.99299003484376
36.46286118067167 54.00081680380115
36.42699755601943 51.2190424316864
37.94931249376908 52.33911228969647
36.00496897780798 50.25599338284096
34.23936055101666 53.67366400069358
72.60026095726661 80.32500168771357
73.78824732642352 75.38077738952587
74.86829352993627 75.71671489913057
74.89545916992626 78.4517309176677
72.70394199419989 78.47691897892092
73.91601958703814 76.46514710714358
75.87808659529703 80.34198444784496
76.42640022856135 81.30527266184868
74.99165446111742 76.65505650393563
73.19283489097033 79.4246740593959
73.64130855575347 80.42046333620534
72.82768053324145 75.85202625766644
76.9607150638321 80.41654979627704
50.89288585364798 66.39919436361593
48.16754817542352 67.09475694920272
49.87431148055148 66.00478083029496
48.71178117928695 66.10083335906043
50.31734120191107 67.17582642428769
49.27988952284769 67.03605759487711
50.92109552323687 68.12654710282366
52.07194433681644 68.1218442687214
77.6590404749406 31.9855473252243
77.3137954556059 30.91395768962811
78.72612507477281 32.2509667852694
79.78715621202132 32.53481021513311
76.92499878949987 32.79753907652049
30.83000628504889 85.69924709992732
33.31357814392089 83.58632443467462
28.58944155935176 86.74896498428652
29.65699662967152 86.23343797612998
29.77305539850919 81.90648008716907
29.48533009367062 82.96385045224056
32.23817963277859 83.67582612619351
28.6333873173064 85.66983020261904
28.55245048820649 84.60402544474132
29.42832210250124 84.14323867179284
32.71404307767298 84.61060251911798
30.2503907063629 83.65846634565989
30.52956172121057 84.65669583058998
31.21876806755688 83.70189260114331
28.54382308510861 83.4515779785873
29.64698652845686 85.21088899256519
2.15390644746974 96.85240925483168
0.417395012638733 95.36096694749796
1.652537448100585 94.0412325958245
3.192581363732294 96.49526871987659
3.871695312165821 98.30467660602628
3.58119895785288 94.28280890426907
5.615108892884639 99.71701017155674
0.5985638008813924 94.3217544845146
2.336240530483014 95.79173463510462
1.976638384219022 97.92025521311146
4.21802219156907 96.13705481186715
48.04256924310147 46.86935718874017
47.67207082160762 48.0013101855947
48.68227797983276 44.74232107187825
48.40129794324879 45.81880613832751
47.30135231761123 49.18272527082833
49.15097303129296 46.70429646977627
50.17365397186749 46.45954125115033
50.16310683758922 49.93072404925218
47.64476125386095 44.92658342294639
47.35822612476807 46.00510965798136
46.64477093202246 48.25868418929172
46.37335437666047 46.25890536638126
52.38427491529197 45.92342230842406
54.22250450037933 46.64392732563232
47.0205541204797 47.14041487321566
49.94662080403166 47.60265266223102
51.17091582663735 43.32319450714856
48.71904285834393 47.67219737781051
51.22055986057514 46.11943126612992
49.43577776937114 45.60961276314985
47.87541230112853 43.8827363993996
50.97341107331785 95.66244781165059
51.86747348018584 96.31584348436196
52.7622489998339 96.96429536665848
55.16084233009594 95.07523514471447
56.24015836678224 95.72769712780675
53.86297059533189 96.53573214665244
54.06507380484999 95.48001562946445
52.96711064775511 95.90536890047892
54.71688831672424 97.18052255793292
51.17759992580762 94.61709216368867
53.17459836010532 94.84750323735624
36.15840741239722 64.46716753291946
35.88388014088162 67.43330315066869
37.84669959825609 66.80402309216863
33.1462433265483 63.92812740331998
36.47756791944646 68.18645786149067
34.17701741796072 63.46826452057484
34.04431851332503 66.59562050458472
36.86104650081023 67.07708637158811
39.55661113213975 67.5332079956393
33.2048870183491 67.23091844126216
38.20381386605805 68.80830207191445
38.10479426802824 65.70078706601088
35.06556504848233 63.94467027542795
34.23628043675454 62.48920274378516
62.00174810600359 67.92995964352956
58.0171314949041 68.57469986271268
61.88719209422649 69.01218871525916
60.99739661502741 68.35111361703966
59.20430697961535 67.13931026168676
63.12462931122521 66.41720888102509
63.93944001561024 68.13661312354658
64.0484276812219 67.03555121618471
64.53409992574629 71.04584837101756
64.82826651710069 68.8114343915783
61.08891950628234 67.23571105401597
63.66015427874331 70.34661524401815
87.6269716455088 56.86500958572195
86.05942738349707 57.9720235431313
86.56830215695754 56.9452488633431
85.08426195754561 60.04254715018153
84.54454512571854 61.09512584131073
85.57257679141229 59.00265234457731
87.12353214399688 57.88888499651019
87.72782615835877 58.8051335817183
86.646646431723 58.91558298621005
87.12004853387289 55.92708669132447
84.99628886809593 58.0237895061216
65.68182665001801 38.74278164306374
67.13991349578606 39.88656623852881
68.54091700252708 38.07823041434797
64.96710536115772 39.64146514238751
64.27520412286668 40.53526806388825
69.60631896087456 38.20721701904635
65.83363407204978 41.69392546528548
63.15830083255672 40.3780482097775
66.40781317718239 37.83846642698894
69.95569427780566 39.22958756423159
68.21419584396692 40.00607988612065
68.89595680785784 39.10283819533763
21.1011047581964 82.04710934075192
25.94871824808988 80.22591471226728
25.68690946764029 81.36815357260511
24.89048223415899 80.48730276904151
23.29482527332551 81.69210658321444
23.62771300109048 84.60410559538929
25.18703268869 79.40117172042427
24.65770235228132 85.28515308979867
26.63219423511936 85.49926025631309
23.97211688240495 82.4896673715247
25.72190818691493 83.77934373341826
26.65036883982497 82.08698378295628
17.5528566618926 20.80707805499571
17.83852496224768 18.03434418471364
18.34792745040726 17.02979531210269
18.49340179048177 18.89543978370946
19.80454813224195 20.71609459608744
16.96803540340054 19.89210297028288
20.73915783186554 18.77050618208354
18.67154579896273 20.75103779450916
17.28835296070951 17.22832964652186
17.31126538792901 18.88529715978886
19.16145817382532 19.79907755869242
60.31997617522772 20.11128128236031
61.86014235581634 18.53512790183818
59.49794708502709 25.95402501541595
58.72865408331285 25.14766377007596
59.77812144996432 24.89442145374171
59.21863327744608 27.02796708930758
60.82894623762208 24.55514788733522
59.8186113516009 21.95112722787473
60.59414365789183 21.18541352814522
98.90783273356928 34.18813449462313
97.45452705822869 29.39240855193014
98.57752555218939 30.97618482056164
99.12534766236618 35.23130704229418
97.9396272979497 33.76667588341917
96.58160093787311 30.04161393388019
98.76821329805378 32.06162161474471
96.70624589875064 31.15068333603259
95.70867556889166 30.69393324472582
96.82243888109224 32.24660988765319
87.13718751251088 14.88184580211291
90.29337347289751 13.99332344841704
87.93612641451355 15.70687998829232
88.24781199697557 14.64788173406691
90.35795038933379 12.81802219891207
89.49134428902099 13.35373005214407
89.77670767132952 11.68055935748627
46.99148048961577 99.92281873269076
45.39911329638448 97.37842370343547
48.15979825538218 99.60212716110006
46.01118842053178 0.801071670468279
44.45527210830298 98.10805316724372
46.41799230025668 97.99615219439168
45.45705683477736 98.53552450123647
47.49396968246028 97.74893386451505
44.81693265285665 0.2922283160906768
46.39804720260572 99.0325692370689
45.73225298958705 99.75561076521257
76.52008072027226 6.575046293681384
78.28390142636806 5.845623147442151
77.19653004798518 5.683542002950049
80.05273643221811 5.134721973004647
77.4465225337964 3.766824853413477
78.56922385221922 3.903163265928588
76.31332104262852 3.627926418517901
79.35613663092175 6.02671195414578
78.97335369133829 4.953723562811182
9.038312643252436 96.42373366714594
6.504804693494792 0.4013643194127474
10.27821447112847 2.009395007390576
8.896255275002469 97.49472864732934
6.663038379280223 99.33644834399013
10.41707391399904 0.9516568577288043
8.751520684262349 98.56132357120086
9.226118772529579 2.407313442375647
8.458010279171614 0.6851265582637789
6.821208594587437 98.26914806562012
7.708775706565908 98.95151550194599
10.14108069078059 3.067178569470036
9.50820079317066 0.2907199019578354
7.405420188687406 1.075883489740711
11.59995236969985 99.49126616165121
5.779925237329058 98.6466113458404
69.01744121555889 30.28616761733477
67.62096938427786 28.7869183651447
64.40956289064211 29.54389960477916
66.84138403490499 27.96936015935395
65.79355672924879 32.90214585149219
64.66715314696894 32.56936951611716
64.80396824799841 31.34815593474849
64.71950997417973 28.50347329663576
63.32613484642241 29.85473137400943
65.9320137462082 31.03930500417283
64.08145068913244 30.58464473262642
5.736097209736696 38.37863203863904
9.839311135663747 41.12905669196282
9.463949353443475 37.35116130896652
13.75850536611794 41.7198263107159
10.87701142151585 40.97364163315887
7.826482498098412 38.47971846711136
11.33803858973811 40.00726221403084
11.98779426055602 40.87083746661043
8.419867424350004 39.3268754646766
10.22784047612651 40.10426037646901
9.150899815626452 40.21390622985029
8.090591175966821 40.28771347227587
2.800828880171534 83.10471488707054
4.076812406190677 85.65411143796049
6.616813573084342 82.74572927237622
6.289454381871031 85.1260364902772
7.460956971151073 83.71889483824759
7.295178053860139 84.80285695372807
5.518825720342605 84.40930232595177
3.700252504469145 83.69323163216117
9.187781550786745 85.15041504417519
96.65286314964224 52.90886007514206
95.20684502532848 54.07113501369174
97.77269303544506 52.58683874571479
95.46184572997085 51.14801555945578
92.84584307283536 50.18615006532686
95.55194547361654 53.03564660374044
98.12606070234732 54.5675844418617
30.09515790054475 21.79103220515056
31.85973341753609 22.7327155917595
32.95584514692225 22.69900327695301
28.75829523625298 24.61599831807265
31.17666086157502 21.81245520937279
33.17221911486728 24.65166406669063
28.54151967029992 22.84897327912568
31.01132254118186 24.6207714205718
26.76122664394229 31.95004615391936
27.1551382428272 32.84042538431007
22.33484539918764 31.72634082861256
25.64513000406301 30.06617851729075
30.32486044193152 32.02623417682089
25.71548802331598 33.86597982177788
25.08790145972267 34.7125924606856
26.12635308425665 32.88339294265237
26.2465341517944 30.99880638099862
28.49520645380215 31.21050947552366
26.22266048305475 34.89731995920229
25.64543019467731 31.92220520957831
23.86843268620535 33.04799479482625
32.90123922665784 52.40889731700774
29.67560665124682 51.65960090691699
30.75640511455497 51.9031158297351
31.49792612306456 51.10339424853802
29.31028735117004 50.64475033228683
29.51880179205508 54.45890946572552
97.97137270635517 19.57514200922182
97.26495637208055 18.71491140548363
91.43875984407181 23.58042592978513
94.30887472269799 23.60327667143492
93.46623154023997 22.95439123978777
94.45053974001648 22.49780357647656
97.74258094888746 20.68547021247329
61.2933372896646 42.62700146607348
57.85508714640859 39.77291181097817
57.60301585310808 41.68707695428495
61.81679088311067 44.45270867694484
57.97616179911412 40.72645194053601
62.27668947650782 43.38672113239215
60.71153535140765 44.65384162340102
59.46718720031063 42.19909193274564
57.31750107230865 42.78234339747758
59.94407888311297 43.95144766139073
58.72147423603291 41.40365017928651
62.89511446754386 44.37949590495446
61.34893846626726 45.50886570125881
61.10920613033224 43.64807306227575
58.94737169437938 40.2224194379916
57.00806102049545 43.88880889863722
39.02097165140638 81.10016293485158
36.63853491597208 83.2766547997918
36.19556422049364 81.08905118912861
37.95416941098519 79.66758127387223
38.03153173141914 80.78650405826936
38.80247102643825 78.86951933433443
39.50920888028724 82.22844763000137
38.3144036975247 81.87414472078429
37.17995748056416 81.5447695699465
39.86352581855974 80.23314182546449
89.34969634053395 10.47302206481248
85.30839450373165 9.349289216100191
84.94101930276612 11.27746473667258
88.75958941800994 11.32202789906203
84.2349296869279 12.12738153764199
84.59802983628451 10.19142243547628
86.33668125415709 12.6152331971862
85.64903370047737 10.44323540612896
86.35228672160703 9.610623825728675
63.32126091909483 34.37920293062746
63.65543650973643 35.4494072890428
63.22864096616618 37.38973861705905
62.75971388454884 39.36449500268407
62.92966692697398 33.3082511924512
64.37305832499116 34.58673964777683
62.18635217460623 37.15165760074415
65.01973942609379 36.67613677230166
1.180815224655847 19.44729389523329
6.409580084157492 18.75616744780078
1.088225707322098 17.55773901300215
2.886715212759363 20.20407100872395
5.491033515126792 19.0900896944331
1.223777692574756 21.35777659241816
2.777109901746932 18.37618677036242
5.804736893674626 20.77978347948218
2.266720744999119 19.35129743417445
2.204463033309276 17.4330546796884
3.939644380432812 18.25255010877652
2.719331246891576 16.35515375224932
3.555676653059503 21.02933137318774
6.967367407383124 20.53626138640941
3.382659981074204 19.21927297420268
5.080510063666217 20.01299799182777
4.209675575922958 21.94159113287089
5.365613101683164 21.73023045489451
4.48777637465279 19.07008106242271
5.254535828418557 18.14024484810859
36.33399169287421 99.06889295245202
35.19670548501875 98.69980795006569
40.51343434293344 99.194688356958
36.27879933705735 97.214975532358
38.35937422108773 96.29120983587403
41.60927113119963 99.40815725071492
36.39759401697422 96.20465088340472
38.24974914067576 98.57034105482921
37.39261428294684 96.01174415010696
36.55491946545565 0.06543983155911613
39.39386164038567 98.94939777968672
37.64585560017877 0.3136986443372572
79.85358220963728 16.30018142536008
82.23380679935963 14.75197011472003
80.71444237238974 18.40899736532768
80.29061821970224 17.35921646077335
80.10837291291976 14.35263070523165
79.63109077984919 18.24435179746384
79.21495814017511 17.18906559137979
81.37740021568771 17.54099613310873
82.0408448288095 16.69607649209729
81.17341281162187 14.54747016209576
80.51937036696752 15.4254143615422
80.94498578284767 16.48782920815025
82.67883869113057 15.84024254669898
81.6001310338378 15.62648898212251
62.69423407086537 52.18249549637818
59.03270957065654 53.47020264137076
61.29398631646757 53.93650328492262
56.26519411503459 53.10574938488286
59.83460622800014 52.76082084943512
58.91283335510001 52.2666797626115
57.34908164860735 53.37725925899067
59.73153232511051 51.61178459192757
58.13898400340059 52.89873530643597
84.11459323941048 27.32887504840718
83.1315620849473 25.55647737848382
82.28863164072922 23.92701843849025
81.33374127115269 25.60437750026031
83.17424954436605 24.44399534852848
84.95231380810922 25.6332659927334
83.16828998081512 26.66636740126044
82.22280193155552 26.13975067739411
81.33631892179767 26.81888676903632
87.64385327092113 76.03591469883159
91.04957569872475 76.49208871729641
90.54958395600427 75.5708852988694
88.37865225971113 75.1901946704497
89.75010200887179 78.18299374142947
88.05479369669496 77.06718883324525
90.17216247206241 74.5654516687465
88.56965817847211 78.04293107492434
88.75441217118328 76.23009441203138
85.89404979417759 76.54876313952985
88.08457482403979 74.11386062030269
90.39485280362862 77.3451626735112
83.88726448988444 0.9770205601044349
84.47320419147476 99.10964719028557
80.83893934897287 0.1440338987310715
85.56347993803352 99.39426922204483
83.02036817571536 1.756608570939054
81.77687679159615 0.4342126276599051
85.3556448709984 98.31927128618557
85.24977046589832 2.334592727612759
80.68915425707409 1.189197497742404
85.81079185791681 0.4723213566832099
62.87350866107055 54.9859618181044
59.77850440396826 55.54607331555756
62.19459044644227 55.83146081051603
62.69634690604248 56.78638696861156
59.05388641620956 56.4077179636871
60.24721895121959 58.27804507336755
60.99542130722622 55.6947082169876
63.55482009160904 54.13517307355669
60.83880436291668 57.44277197867875
61.50692807587958 56.64001455782022
63.36338927860608 55.95258675457796
60.29177543852087 56.49255328517356
64.02866490020533 55.1066887240429
59.62165219706693 57.2985899725912
0.5086454710287976 10.02724613176574
97.75723213373639 8.087942721428577
96.6848174089792 9.571097236617693
95.79251934803783 7.82588262829314
94.78683755321167 9.27796237959873
96.80330048276245 7.433357965614962
98.77382138981747 7.669128243184831
98.68872925977097 8.738776337399953
55.13627921749929 58.24201407072303
58.03914264694687 58.43152014903849
55.01302429681946 57.1869254193449
55.98484853174901 56.5722810781841
56.09719122595962 57.6001122973982
81.71660942391533 58.07318882752175
79.58441489204908 57.81407231424211
81.05986723658289 61.33641913818067
79.52469666716017 58.79095335751485
81.27481579257866 59.07668423057574
81.94116104177377 62.05043642406721
80.15051051435852 57.00186248630752
80.32209546934196 59.46560919408822
81.09205637880473 60.27557770901235
80.11931862012823 60.65910121399465
42.84597629423129 62.33891150515318
39.91585733283954 66.47282856594551
43.00491253307698 64.25811476648634
40.41234109507166 59.25763745682463
39.6362572885939 64.56314223878486
39.03975868484186 63.66301492642992
41.11003380569696 61.51507422537064
42.37024635642948 63.3403264431857
41.89562360329371 64.34454985363081
40.09562698891713 61.63016589233099
39.51289381324215 60.82482756854827
40.66148617296736 62.55518231322082
41.75593132863688 62.40647956566805
39.56229697796721 62.64218429213665
60.67666877849614 50.01709383701903
60.75733623567959 48.92119032378854
60.68254495720623 46.60159688497539
62.43566536856085 47.36279928767471
62.3518148973321 51.21702978872344
59.75942532616167 49.46997994457395
61.62355392462835 50.60349907439622
59.82767560875708 47.24839377473415
64.21738034896376 53.24827894328995
62.47073954716008 49.16433039352554
61.62437864676862 49.55824223358839
89.07249191014688 70.40855760148466
89.41007983100195 71.44833602282418
87.75943672052689 70.09143378712876
86.02868336317283 67.67173132122355
85.94476137864447 68.81454577331965
87.32969646733109 70.98837642133381
84.03960427251509 67.48345129927183
28.01233897025655 36.05023634114617
26.2695965949058 36.09376915845573
24.46419859216669 36.46903333946983
27.13409521998449 35.47902107242145
29.50035420701937 38.1905484036283
31.7724946905545 33.81033834593482
28.59158184043879 34.20599995457778
28.28711579080049 35.1616409240211
27.20058166217919 36.61620967892943
29.34833916696068 37.10867837266366
28.29312683518101 36.98232644014204
31.28388766513694 34.69125327449718
13.1705427372125 93.72567428923332
12.17646163457068 94.12534461132903
13.07319587028694 94.80941977016298
9.538388019591618 91.01553829803581
12.27824569811755 93.03522130335665
11.06777903392793 95.61640563796921
13.50460335002253 90.47462766954472
10.5679753442667 90.60400065840713
11.48418525870485 91.26317550478575
9.295855145395919 94.25819141815931
12.38212701499957 91.94535521098415
10.39517895303049 92.75942636240033
14.07048730225977 94.41421370425748
86.08311881320384 54.03775845988228
87.69155596757696 54.9331326960269
84.47576582163759 53.11129856875123
83.3945647782342 53.12936517370688
86.0454052494453 55.9907654574352
86.65340376927165 53.05394389943575
85.52197020712613 55.03432131959112
90.87157367619908 61.06457385005071
89.33382818268387 62.38788608792734
89.74701235910035 61.33469444701504
88.19332548318324 62.59879516589489
87.49815659023332 61.70818285452129
88.62337003950498 61.56018176486116
88.89777893158265 63.42405735920551
90.46345781430696 62.12013572138888
85.67317308468661 60.97343696771713
86.80775936680359 60.8402896010295
85.93724219781369 62.82780896059293
91.2787025468871 60.00749425943147
63.66564706396069 41.44920876564488
64.74612198297285 41.5738140122359
64.27651922565614 37.57243780425656
63.87041947763563 39.50200288224068
62.61528289015644 41.2813459131805
66.75835978914 38.8637291675325
66.47200308056831 40.78905726303778
64.60295138652448 38.61145878186172
65.37896356704653 40.66622958670129
68.00334261378963 41.93235175767719
66.9204302751934 41.81296196013785
66.05746686109053 39.76671671712887
21.69295675007843 88.82976771874107
17.0616061592393 93.25433043355299
18.9355026983851 93.50054776036332
22.59452271509747 88.32712245810255
20.51944655478159 90.32574253209529
20.35791561992008 91.39294194936933
22.55425896324788 89.467801979283
19.96026465512191 93.64728211548481
33.74593913823672 14.60048840224778
31.10333125459472 11.81491405839329
34.16578278008655 12.67654119342856
31.24158283935636 15.90090819240835
31.73797558229715 10.75070863857218
32.11678332603367 11.94471739396746
33.14527439075015 12.29118082564988
81.45047943221002 12.58139465547833
80.76808137052215 13.4654062142382
81.82758375875369 13.66525197750316
81.09855218660792 11.49663455084001
83.28356572509712 14.96067847610918
80.75756408789296 10.40657426714883
79.43969822203226 15.24088858953335
80.39665003531766 12.38578034146733
82.49976901129239 12.78433326789598
26.63603393342732 48.27728261105409
28.18310252557168 53.12807638925165
28.50930453755127 45.67294448395766
27.37433518166149 45.64908895935312
29.52106036261416 45.92746493535098
26.75993055396108 46.54366918409628
27.95590915465666 44.75023707568141
28.32171141832639 47.60376784239322
26.81665551533658 49.21479404732995
30.05042715388363 45.16330851141497
27.89212514532637 46.57656712788243
25.65969442778701 46.56092428890892
34.10488839765861 2.36846248263126
32.9152286552962 2.222790606059834
31.02150863621889 3.749949644201743
32.02652338954775 3.064394793763552
33.79440857516196 1.394013946673358
33.34614496496651 3.121200014460378
33.90027988887824 5.278478671311529
33.70238779281538 4.191542881660959
34.43230056920255 3.410155948701944
32.7022515746436 3.84235195327823
34.89171951205307 1.544265570611788
30.62529169513711 39.66350238547548
32.17905930635347 37.23373243108509
34.0319986052805 38.46902379300108
33.12767796228614 37.84549314526011
31.31062161723421 37.8474404335077
32.26494441755637 34.92058467878806
33.10707279390611 36.7231240682291
30.33110524700329 37.37000531411807
32.16358659797756 36.09128167457801
33.62932948526138 48.56239932706289
32.54993124156366 48.46241183505989
31.85657857950572 49.25891942965723
32.96531328847014 49.45582160515212
28.98020556713801 49.64226827956512
31.75160091112829 45.90760333157774
30.47990005012541 47.89886255142999
32.11530599061472 47.49056368302659
30.67365217628322 46.04513509370712
32.49012823366066 46.59456264067988
31.06530345652453 45.02308548805974
10.25849345666668 84.69979575828755
6.4333279896609 87.99177248129821
7.646297911618602 87.7510541737866
11.00539241659093 86.38588439941171
7.932710999465605 88.74316340871142
8.518232372681396 83.35790363099811
10.08387581180409 85.7701917641209
9.849723732227174 87.84095577791254
8.806082736929495 87.26960462367276
9.926897570056262 86.82280465378452
6.813756751114042 86.98020853615851
7.673925177415752 82.74926709850511
4.869288571668998 86.43049806238297
11.13444309493192 85.301058856992
9.002038888839094 86.21824229823818
11.383865680914 61.29228973591599
12.84277968448011 60.03772862880951
11.00427788363292 62.30614518190806
12.51929038213757 61.07518072533824
10.25518062812307 61.52012627874698
10.61554454009139 60.49998951389851
9.500779994752042 60.72690027553971
93.72610424409851 29.78364573750804
91.41597078482413 26.80874217073963
91.59572413176677 27.86134627095969
90.09689493252957 31.42164123286035
92.50297999100383 27.17518374186336
92.85366637363605 30.46966977378056
92.61890131573531 28.25482858589312
93.61171084052123 28.65587839605147
92.30711271106227 26.17651680855597
89.96990768235445 30.31118068980089
93.84713771221418 30.90494778226967
94.60073064010537 29.11697134653245
96.58629803154295 42.02340566206836
97.87302050443982 37.63371690806852
98.6349594609661 36.96493163711508
97.53880139430169 41.48999160255981
97.2225667894392 38.3108979427145
96.5970989163489 37.47812171125999
97.3283173838857 39.36925050242561
98.3045756857405 35.95940698053742
98.33203358237351 39.816280403677
31.10469040886641 28.38527321657858
28.34382070557752 28.46828087085976
25.19677356908959 26.22250786079075
27.27664760639438 29.11096176126919
30.86785888483235 27.47556247077701
25.43787603097504 28.17375535303294
29.88917586649168 27.10301113149951
29.37359139926052 29.09791585715406
26.15830600795037 29.10674310803808
28.94881106232107 26.70111364670636
29.10529631996011 27.8484271521549
28.76137985151919 25.58083421926915
32.71331130112638 1.182857040668984
31.84642894157125 1.959664630536806
33.57870268990633 0.3897589790783681
30.95470816553836 2.660899362144834
29.90539676870342 2.223741475171136
30.79648943004239 1.554936524991755
76.29431641293853 53.9787209505008
76.83095044724874 54.94586980191882
72.991837628423 53.91098525483742
74.66763263828375 52.98308428368899
73.57234131600684 52.95502777758853
75.18656581490345 53.95601589890199
75.71226485517761 54.918818356789
51.98005366760179 46.80657197212204
54.80890454117426 41.65116215966547
53.79751736197347 44.78955555043587
51.59927158504118 45.1391702799496
50.48139840058607 45.36224024577395
48.97391727775221 43.69480637430591
54.13081505868124 43.72949497334964
54.47049151238725 42.68290868012849
50.96941541730698 47.19332006641749
52.71933008134577 44.95490432863462
53.45624646802467 45.85808926816221
21.30854059664608 54.78102442158915
20.84825036572676 56.88201637863618
18.884708827366 56.54136793078337
24.12567920369502 55.77269148564862
23.61008251458613 57.94822684671225
18.04138480460967 55.82872139030874
20.00492756908581 56.20543249453547
17.50491619573216 54.17132721600699
19.16249344508282 55.52710868630406
16.18003350786996 55.1411612655149
22.7866994697165 57.21510588233194
23.04684420817014 56.14010945761447
4.211096176883895 58.03283800803088
7.295669318933901 61.19778183870749
6.908611575523908 59.34399260176654
5.843101579699902 59.5846745304064
5.329831687653918 57.76329265329525
8.394037457131235 60.9581852383511
7.652370627776488 60.15403742138393
8.744471546840963 59.92338553497061
6.131640267892801 58.54179475309034
21.54059850920795 27.43651366743894
22.02847026898791 26.46762836178142
22.50444253783801 25.50380880112568
22.11003117433033 28.41529613290684
21.065351950376 22.56051163069275
22.96953214861079 24.54899390597598
22.0206692319877 24.45222339508441
26.78104142989727 30.08871767508584
28.9925493555099 30.22338699153768
24.33973648950808 28.25623843590452
27.39022269929913 31.179212601365
27.83522093605744 30.2551159273231
30.04782513609905 30.12887996299292
32.70008503543155 28.80344680513946
30.75089855297113 31.03525208464187
31.88950788219501 30.94985489503294
31.45806587055926 31.92683533812621
25.01366885984909 29.15118307976445
31.7075820123847 29.10721019966291
31.20360089105866 30.06979552004296
1.552774519761394 50.29817781632547
99.70760213900139 52.301663575112
0.59940915367132 50.78957987616484
0.5783381018761629 48.61774272715214
3.424611139399284 50.36113818337721
0.5847704453732661 49.70650241801862
0.6396473525341659 51.87092064978155
0.3901112610987612 54.05549935113434
1.550470305838979 52.54063639218114
0.5847119022917097 52.97985822097972
1.573072063545451 51.40788969060861
2.504898811810044 50.90615820047328
99.57695320922473 53.37676753630551
18.31411153628085 27.31747920011155
19.39841948421867 27.35406221122584
16.585913694986 24.57651569609901
19.91845511742691 26.40295115771338
16.49787798666171 22.67359720721376
17.63871462217659 22.65614232889724
18.23672020617394 23.56260055348388
19.91687145274623 22.58140220343213
18.80848006993394 24.48034061873111
55.15802572043081 1.082864520967619
56.22836632711793 0.6625504074334385
57.23444334928822 99.2749985905877
55.26106116852444 0.02060112984947274
58.24290108005655 99.63150247406678
60.06028221198803 98.95043874652806
68.93762461618915 4.22129312639602
72.94805593292459 3.325315431111182
74.54012234742645 4.404910995582358
70.03881695009159 4.125689534744025
71.35100669280493 2.345340058413738
70.03721986620604 6.14057527911066
69.53626886261058 3.19183381943695
73.41354729492782 4.326071068639355
72.31324608373711 4.230306574906075
71.85499486408685 7.474931415501614
27.61199364485863 87.24028590503613
28.5740124409125 87.92199282022733
31.92423517661764 88.52936711964273
31.3157539433073 87.61528156879082
30.83347886530968 88.66925867204164
29.46659264053745 87.34142183587656
31.63936013570584 86.55569257577839
27.5256680405384 88.32631963681858
30.28653391620653 87.84645418505728
30.55017082409123 86.78475414153579
7.639537745283603 53.356307468375
4.431264171287302 52.11239087010573
6.841375384294608 52.65723452033593
3.437298699667048 52.58011202749927
4.450726355738144 53.15564713692673
5.501621561760317 52.75697733270347
4.356663509812726 54.20123337301182
3.332936520734803 54.54569972081644
3.446136448843794 51.49710953445645
5.387262200920324 53.83720086527557
3.393329720723571 53.6000379557338
5.173018081711674 54.92422614305801
11.4933345355988 16.94315167230793
11.37396287055722 18.03593054596979
14.4001850798819 17.78179091650641
14.26487813656733 18.83323711069718
13.53211974510698 16.0723300042821
11.72028861912999 14.75050581289106
10.59161797485072 16.27785881762848
20.57018931807563 57.91795118018322
16.6826434765725 57.10376807367762
22.51726547763289 58.27570077280473
13.77038345608358 56.88079973195953
22.24342856682714 59.32417847161606
20.28942194698453 58.95021912529811
63.91634246215023 81.10056553631024
68.26012044090322 82.66759626563481
67.08058186502667 79.74693080889608
64.71489416492072 81.72628126210098
66.9313319648289 81.61439125706767
65.98554113477984 84.43457391225537
67.01543691046085 84.00494356182371
67.76553149787624 78.86258578546428
65.17241392572623 83.68494864971773
65.77078856424021 81.5172097921041
67.81059814630132 2.538425503746817
70.11982346165148 2.13540398504544
69.47416553933893 5.148121281641028
66.58591466678729 4.375838500898639
65.44074105166622 4.414857074932863
66.51985246728934 6.267608659502616
68.96155291528119 2.341942870242509
64.79239958089282 7.240770851919066
65.45184435318937 2.559350408563433
44.38998055896663 81.56972037383457
44.37357728218775 82.73106506902447
46.25675390732434 83.76217044406424
45.28946420218979 82.11636189942374
44.36496302151875 83.86632214306688
47.0999021956475 79.8217520670471
44.4086374220923 80.39203383704594
45.29564265013958 80.94694481393243
43.43874835265628 83.35153770951699
19.62428235644748 18.83400957834234
20.52153278323582 16.85584406719447
18.03509625129807 19.82418639694639
20.28305925799159 19.75082020739727
20.95166276324254 15.87060308679266
21.62453080831453 16.78897416322595
21.39697994646594 19.69387929205863
20.08132401108454 17.85196551287809
19.43139275762794 16.9344561505955
22.06622708124966 15.80253005959488
18.97030382191274 17.9302417199554
50.1782506019504 33.76298307158648
50.33999016959909 35.67260008822863
49.60948099648638 32.69818340644285
47.89195069752024 31.91446910690083
49.26463903122222 35.76196381875968
49.72794689221788 34.74498536334989
51.9500644021108 34.61807311600514
48.67734083525117 34.80783637867154
83.09616860461533 96.6220920688675
82.39560805705385 97.42127919030031
85.28400760830937 94.16791062991625
81.2236213210408 94.3937094629878
81.95074425805538 93.53002926328917
80.54138103495478 95.3237940779056
83.81589188106464 95.81246183450148
86.34985924165458 94.44767002975821
78.98221357061274 94.27282865401547
82.02963209992213 96.40951425483
82.73635999004574 95.56971026661103
9.263597637928056 10.54742495829845
11.31560351955241 9.722348380475557
12.61340892144526 7.161350141839373
11.83684700764872 5.440168008775897
10.79188376528367 5.847664813715716
10.41147488855822 9.058478736428629
9.503390481135796 8.392830995111064
13.65629115760217 6.746141211258531
8.356641373885772 9.875593186462527
11.57339505783064 7.574049198868607
9.749976938229819 6.252664399505128
46.96129797520924 74.86288935669953
48.03983442178097 74.76201900517208
46.94960952013553 76.77164850597433
46.65308049421509 73.89238394970684
49.29875848938038 72.94135843082444
47.37429970316106 75.7834470383994
47.62602540335329 73.80380872431225
44.94526671902418 74.1006142226536
46.37199090539947 77.923590255105
27.01603292929542 3.07577942003073
25.02806719254162 5.465012886273136
21.96198972201183 4.439253793314401
22.43181327102528 7.204264394221625
24.03138024399988 4.745613734472977
23.52506946791201 6.838825038747632
24.48836504044849 6.421739512458032
26.04253628194835 4.824036894228998
23.76443803404489 5.73030618160841
24.10671570522127 2.574207262129796
25.06951998905581 3.185997678141128
22.67760256212537 6.147564324699826
26.04060885268463 3.71326830333713
21.58166045446698 6.5536759567394
25.04988863929712 4.314557219435343
24.07493175035914 3.663247900617116
26.15535202028935 5.897494930163543
27.11199566614803 5.249031492562581
24.4859323765182 7.528329483192215
82.18580458013423 24.98671701938455
81.24819761118941 27.87615649946897
80.03956518232876 24.27782725107457
80.23991399957586 22.29564629635286
80.57695528173564 23.35593212476658
81.29173219678133 22.37283889470307
80.55100293132016 26.34192826551706
80.35270798933436 25.28909789144657
91.41957110675258 79.27670202080866
88.07591860240984 80.66471540184656
89.88765279076718 76.39548890039919
91.95628938692543 80.23549547152253
86.83400021588241 78.82998023061621
90.25671632954304 79.19405781456406
89.66997681647388 81.95535967930842
87.98553927978722 78.88882597760241
86.90883240556813 76.90402494863649
91.54349008912953 77.44510581474309
92.05338275487701 78.40054583474324
90.7968654815172 80.15151198308637
90.89659963094969 78.31855196776111
89.14474268231785 79.02144493900542
90.19074096865793 81.03457442948614
92.45406407367892 81.25484612350617
83.26169274984738 5.822839601894517
80.37823119985296 3.163136715690973
79.26781816530998 3.004583571653675
79.67159508789456 4.058590087333861
82.57326055690451 3.636369415976607
84.31730720268483 15.17664139995473
86.02391573629053 14.48525903254183
83.92460015855654 14.08266314489575
84.58366530102997 13.2082807879781
83.54430769941781 12.99440655082958
86.97827805234756 16.14441352767118
86.29841370764467 15.46600763345381
61.19393308329999 99.10134926136691
57.21418871118043 1.270279129785701
58.37943895834117 0.7181248304133161
62.44842325744447 99.09184555821624
59.68252128668467 0.8072026237939579
59.2817382799845 99.85411686950698
59.04577870192086 1.544190287931082
60.422053258373 99.95451219972382
62.56589204568278 0.186992785753641
78.15508195535602 17.03453722013281
77.64791207009027 15.96489224850032
77.29159042785608 14.9242779287998
78.5557699763169 18.09233659058893
76.4175502124947 17.8981161999248
77.12753872041669 16.90368523059146
78.75885106452678 16.12541969903172
18.75075278501015 16.02139310808653
19.2811382684183 14.91815792743285
20.28908335914495 14.95255255999124
19.83747914833414 15.92888268351355
19.68432894890163 13.78991389025953
18.25570413986769 15.13195300180297
20.73171643245863 14.08602037978205
21.42191412631974 14.89973626887451
55.04329222441952 22.75917126908518
50.40969546015869 27.51411008907668
52.93812916062646 28.72799525969781
53.23028990003567 27.65463990052151
51.43636492091654 27.18979847472674
53.80254819028197 25.5008809072992
50.24359765670818 23.6119095944365
53.99063372661747 28.4349840618771
51.95035498857266 24.97712153444061
48.65686149216324 26.92319496302763
54.16220338740979 23.36067282308747
50.90105224659074 25.34674463522043
81.46927612529095 41.31273935094222
81.32122265681402 37.06912048657712
81.47175845552783 39.28235852673213
80.9501984859522 38.33364579318548
82.41982454620414 47.2478205429604
81.98938006020593 40.27653261661316
81.90619046874612 46.26505168977372
79.86646318410865 42.38128508495806
66.17529094946453 61.91801829395497
65.78634408701055 60.90913527642657
66.91444717843206 61.02008035273068
68.88558677922158 65.32833399988124
64.68248098403372 60.7730839426366
68.58511616093463 63.40653395915318
87.86197595513869 21.84936166570419
93.02998094406267 20.02791094373965
89.89318859418854 21.09749887387416
89.01175396264141 20.38476697863838
92.17961212451951 19.31585291977389
88.30017799815482 18.61662457844737
86.96384556778278 21.15838756834691
86.8770118586006 22.27441555177598
89.74207304917509 22.18334577471677
90.92960658431876 20.7340631116856
6.445169720472757 94.35852493049778
9.490746286115971 92.08284529496424
7.447258482148184 93.97137271978642
5.885418818477246 92.66699230537159
6.637214764388781 93.26187055508572
5.46935098650196 91.80348254367445
7.517127721764438 92.84243671087789
6.657020956795076 91.95769272538982
10.29565779912129 93.85298119920151
63.02570280232659 67.49375507455281
58.88782423706027 69.25151874066066
58.1443860730072 66.70002061748856
61.13000729019753 66.10936965965898
64.97085695325603 67.71440975366299
62.91217721634596 68.57872602865214
60.11352116342491 65.548758418148
60.158334150708 66.62144637138169
22.68351603943276 49.07609281062123
23.05283030940805 47.29712280451836
16.79024708888033 50.49350607004652
22.56854897471125 48.1058504032788
20.62611849088381 50.90585941163198
22.65716593729931 50.06396131564627
19.55207393775774 52.3730793530393
21.65972898057583 48.40931792454531
90.62439997714164 91.45572894334276
92.40780031201754 90.91722658576657
92.42266643811212 89.85858466862622
91.42957833861315 90.64579956938456
89.78073669884979 92.2934345772601
93.52161307147895 89.51289206512102
94.59645551235185 89.2236584029156
94.2255464452092 60.19586796404215
95.38796688540484 62.78466411247829
93.88016792416218 61.23562641057068
97.1810964407653 60.47181188160376
91.65573932041404 61.73227338848029
92.42429915055428 62.5147900188667
92.77642536458782 61.4924972197197
93.12931099329464 60.46041837498876
94.2788385414394 63.04806392161115
96.42538941304949 59.69024561569636
96.4400220855717 71.61961727646468
94.5206871264636 72.10264088632087
94.8524060032989 73.13365649218797
93.72315353858662 72.8315375846059
92.67729777408395 77.50746698189616
91.87898024108976 73.28088772770161
98.92179844259837 73.11614797289087
92.63362025338537 72.5206368347867
95.56128978985933 75.23244006714174
95.32594088158298 71.37865951469871
95.6441225241016 72.39309589429062
97.05994816587418 73.70285889882595
95.96944271404222 73.42792609354234
92.94106520860393 73.60727822002664
96.74225243366179 72.65943927537541
98.13193213204103 73.94403821578274
92.70443491141314 75.52687812075959
33.34549677295288 97.35950009215449
29.46631047424297 97.702992928688
31.41894001235966 98.58828660477874
30.45550290204504 98.14616732150695
33.38945185640399 96.20423224811944
30.53464365450638 99.2809355815472
28.38710590745412 96.12731454190663
29.3781882907529 96.58108313054315
30.64963752314516 0.4253017251805534
32.93277697862842 95.23610325336286
30.37448699502295 97.04320506001798
31.65433875223638 0.8604991238360526
14.81752881810817 97.21540116068635
13.27314576270733 92.63954136961023
12.49115650200395 90.85746067846605
14.16568991270508 93.33566214738951
15.98559563601622 94.70194906993453
15.92250675939747 95.75474363690543
15.06665407926607 94.02597730033219
14.27333673706359 92.25756830115819
61.24283098818905 62.08204202362138
60.21100633634019 61.86206623548354
60.18370112975634 60.22750621289033
59.11472602755133 58.13439163939979
59.12631390563537 60.10336951171485
59.43974167282982 61.14660950170318
61.35485725579736 60.26117845201306
60.78207608949381 63.91428564108651
62.95121208953131 61.46279284865497
61.8575530456114 61.25862123874381
59.79457803290261 59.194362457334
58.82507435042717 59.08983192597721
59.66213244516473 63.45932922080147
80.41792837925858 9.311003513554825
79.72177405909957 7.115639190713393
80.07417715388286 8.212729646542504
77.98556093894396 10.92008401997406
80.77190023924824 7.320969505295508
78.34499235750805 8.907474398570232
77.30903832387271 8.691384482212936
97.6255908318727 75.81442656441226
96.52768852255703 75.62573399629758
94.3809767603134 76.67938664701339
96.29763024689083 74.4867123550484
95.67567804003352 76.48755527042456
98.42669154043718 74.97219328861559
97.33643970726298 74.77774242916009
98.73945344690512 75.98571171745355
93.81117335906472 77.55032267026738
99.22504229929638 74.1353637560468
96.82358570607005 76.65923628085369
94.35568283968045 78.46076000575307
93.71037626965354 79.40923404390416
93.76753908989954 75.68146313770551
95.2039919835016 74.16851494349574
96.11433988376275 77.53667143491272
39.76635707941747 84.48508496966731
39.62133343097413 83.36486463980903
38.72010957925252 83.99469775410427
37.061492235233 80.4100550898293
36.22832143085126 82.27929292239264
40.63061227156402 83.9514339161579
38.59960013774951 82.88304328628847
37.04811505039869 84.23885404773866
37.87175262965442 84.86297899452025
50.1748510221564 48.83304311224951
52.00518462324354 47.73753511363351
48.1476571377223 50.98440429238687
51.17098181379813 50.41999377895536
49.15382835635296 50.50951755000412
49.17676799218007 49.47836420852768
52.13464570800328 49.82356687577711
84.2421941923852 17.11549955557513
86.05411739125626 20.47287722255468
84.83147931124353 16.30736538415198
85.32976952894298 18.71214729909918
83.75425287398005 16.0551191661958
85.42328798941969 17.4486603718954
86.3109987481896 18.24072428841025
82.87374666157233 7.767560477761124
84.98330652921921 8.258238603347481
83.59710549576016 6.915790101898424
82.53527387670506 6.670824314270114
83.21014843235209 8.862726190127871
82.50252453538633 9.731089806177661
85.41520291404376 6.354408901826292
84.2593944221301 9.100161667027342
84.66214656140541 7.170628762529476
83.92799221545812 8.007921894448106
81.82191071435716 7.538118305785241
44.52924416037386 22.44660955155432
45.18742191578374 23.35051438413997
44.9644413155745 21.42809655574513
47.14548182705649 21.19413985512021
48.65417062794363 20.03063280701731
46.71764354828051 22.22012502188904
45.62347215151019 22.33415680763727
48.23260074836785 21.05708189242135
46.05655103702124 21.31600402664843
46.49048305831877 20.29444661163346
44.09199405201353 23.4660054709612
46.2872524900283 23.23634695006126
63.36575095093291 16.98921253439671
64.36510498275906 17.33020182741408
63.95171361031352 15.13689049762043
62.35812220073544 16.6444428125226
62.72587458549293 13.70524972355552
65.1469046076235 16.58297727397103
5.265996699166096 73.31655361942082
2.089679743945248 76.46943685339059
1.446206264279393 74.48986095692661
3.20783750436837 76.68941226908137
4.47659430792721 74.10777970186798
99.53114971622007 75.14466216849063
4.176387307894484 73.07223376297789
3.996664769417059 75.9183246035096
2.88505632249576 75.68694789923453
1.929255929432387 72.70570735259743
2.253878275311395 73.69362432375668
5.368986724346748 77.24105927444079
3.374071373312709 73.88609021329451
3.054408217064731 72.88450741654339
15.14197230022109 87.01139746173823
14.86521596633253 88.02958463631535
17.4075384164237 86.57511071779267
17.95564576569644 85.7360688961618
11.30855810017091 84.18009573705935
15.53144718170466 86.01734619420643
8.82108821494494 88.26720546729999
12.88694273867093 85.50520914482006
93.87706256544506 98.39418244831676
90.69560521524568 4.016964943756451
94.01972955339153 4.40759132024267
89.89921740530042 98.79973071444779
91.28342293459153 2.280723505989146
96.08995671219527 3.643466095239585
96.33570492683893 1.5314357188455
88.99150561951609 1.50774662023092
92.32519356420757 1.961972450485616
92.46536595849598 0.9033677049846749
94.40671118860243 1.21631905838366
93.36638895552504 1.591077219592364
66.65334326416389 58.2120887229432
64.52092673920991 56.08053426476184
65.16880956524911 55.22001982694358
67.77487026530298 58.34545715699897
65.66346179364415 56.20805647367403
66.29702419117082 55.33372475519155
66.79300268738135 56.33176616600824
67.14296528236774 59.23504913157367
66.15987306757182 57.20454407468608
21.58252912102152 29.40254816154554
18.660920486232 30.09571082675565
19.33133325313523 29.24194186897785
21.38156023018292 31.32669585107286
20.97763997722776 30.30932517642502
20.46244060579853 29.32424865682988
22.12162804251683 30.41929656621847
19.12637439796277 31.02543951824371
19.82463818232278 30.1951721720366
76.00786737738767 45.2824917789721
76.399852794502 50.12672776547095
78.06009000340275 49.18613178355433
77.49022427231698 50.14693404610676
74.21753019548389 50.06946266252515
74.28149587976856 48.13946927643439
79.14493167406744 49.19792522487372
76.97296799180191 49.17007787871326
78.57870371509821 50.16325865501707
77.5442937083655 48.20962300258615
74.79442263360788 49.12088765119029
76.45830489216073 48.19319769922271
76.51858847076922 46.25811533439711
14.06911746667122 29.64707372256671
13.3830381078602 32.44353765065631
13.85985044886548 33.36370736017752
12.9477322037963 29.64223696488888
12.87995988255632 31.5089818136104
15.18122420835564 29.66121201114409
15.09214117560952 31.64040084445567
16.65598686447225 32.67972008361841
16.31369029253979 46.30390840752743
15.17453354769558 48.07707329916659
17.0265615853063 48.23941461268751
18.20074886557021 46.67716498503881
16.02791646382993 45.1006022787129
17.37892489212504 46.11814805645965
17.03713551362128 45.2334482962868
17.14208641412733 47.13118663949479
18.76693179065507 44.35549316251498
16.04276342515625 48.69431131165813
39.07692917166866 23.02757666960519
42.56380311848758 24.60785930681571
39.9538955332482 20.97760597178027
42.34669076858269 22.67382055518772
40.39229408385108 24.84117739057629
41.25795244057161 22.79023445043434
43.00041586126861 23.5822056533078
40.82361988940598 23.81562260055128
43.65215121225007 24.48865004529524
84.11965878073038 42.31152353142556
87.50913431683111 42.39715388155588
84.60840597551758 41.33639443176701
87.18880367574496 40.41365688381985
88.54320693486436 41.62544929827113
40.3612179851183 76.1716261127431
38.37540100779788 75.60082925274074
37.15092679601378 71.93448503128572
38.22711116800641 71.8489923722214
40.97932513592632 74.33985847314852
37.88574529008259 72.84998533395648
40.0372511487563 72.63029054205678
77.34221992182158 27.94041534586509
78.41724016832771 28.12905605238179
77.69722120000097 28.99784251194413
79.1289827775885 27.25167306512066
76.97727250509105 26.88741845329374
20.25423190461493 2.051688532319914
16.3243720217823 1.659566636530719
15.12996693403214 3.139207762542077
16.18628719839669 2.717801113159767
14.07519277773488 3.555909487876726
18.15695352899438 2.922818570057403
18.43398923835787 0.7889611042427104
17.10004841866564 3.352597881955369
18.00969243661638 3.988753237870439
16.04308401683874 3.777941129343382
18.29914843377673 1.855435586618347
89.35000953229964 48.35303801804083
88.93661143924577 49.24803302714697
91.27147752392109 44.13401731745531
91.82763613333702 46.34636944739919
92.03942580555484 47.43784788031044
93.31520312520303 44.78419836535875
93.03325101539238 43.64782806993011
94.80829564639168 43.1997985737526
90.16078064003905 47.83814618256662
91.03514482319893 47.11804023090355
90.81503256010352 46.0261738836174
93.76790434756956 10.78416820336145
93.22113205585656 14.05206460724214
95.47106716300605 12.1773421027936
97.01984312721629 14.62277411283773
99.10620231401474 13.76227370158632
91.96049911798622 9.433758551420137
95.97781512036357 15.04224596139881
98.35997228088777 12.00761153958887
93.44250212329395 13.00061346229526
97.34760660523307 12.43877121259796
95.43762906531761 85.39007296679696
90.25055849639982 84.77908014705055
92.85926048035344 86.45745461746634
93.82209193488224 86.38499184153896
92.13014329912691 84.98393954543943
94.9072767696331 84.41411131651282
94.30300618723325 85.38380170978677
93.15971576861432 85.36919942160176
90.98233048564295 86.44365264991018
90.07216580476708 85.8708412936533
89.85422476401338 88.13611303198068
90.39136743907791 83.78835919260564
91.95453168599427 87.01380426861225
92.26753231137626 83.26723274293148
92.72383033362249 84.21849492450075
91.99125205300666 85.95066073403386
93.37360053296865 83.32233439911839
2.405635644755774 21.18234881149247
3.142966060248019 21.96290737067969
4.604340142097731 23.68904958116862
0.6780819937777851 20.4615132215435
4.651313375977208 20.96170594529359
2.706836623291268 22.78900880851598
4.921075689881831 22.68940749508419
3.243502110183841 17.44285476488212
3.769958090418596 22.98439623368775
1.735900008510847 23.14285735032855
0.801524835399772 22.42999196239025
1.765998004384803 20.3537752856809
6.113793612531287 22.43988170218456
79.6368926428806 26.30390731054742
80.04035485304506 19.29184456893268
81.11321410620293 19.4485652355393
79.56592966586518 23.21950070585653
80.94546619045667 21.38569166937605
17.11460664576841 10.45551666167932
18.27472538022866 8.945501726714456
15.93861588275717 11.93209133001142
15.78025430476612 12.99543229266036
16.98311393697638 11.53294658752315
13.38367693401276 8.888852762856025
14.56080806542918 7.397853790008592
15.46133958548228 8.050587466790711
23.18701367927589 40.33034197934943
25.28636203485627 41.85270742792018
24.20189492713424 41.6576974429741
25.60599704786547 37.98074046431531
24.63250423060177 42.69420368589299
26.33163827477722 42.04407316375613
26.61982185475706 38.36457394864681
24.95550735910826 39.81758084354203
25.79843346568289 39.07033392872731
26.40671672714894 37.26832790744438
8.393221357265686 33.53706386034681
6.739982459344906 34.53497069002113
7.898889505952702 32.5912754418734
4.111119808365178 37.49114658164293
3.831662121348553 33.83856106604021
7.29962552964117 33.57167578440376
7.83124538712739 34.51680802595767
2.730931756939005 33.85421194898742
1.186487238293222 35.70408707988716
82.27713956839622 68.78092713020743
81.20544904110199 66.54356067558918
81.09832511388123 72.60412844648725
78.28543913153048 69.38331400156184
80.38983817932231 69.36368483827407
80.02556893919295 66.77147845649984
83.25135585890546 69.25565891605864
79.43229726126059 69.94932372837643
81.43948891904168 69.59782179291629
11.32979164698927 1.608289153410495
8.313486025206622 1.743893912432948
8.010743896025918 96.81673835648583
10.69173444773369 98.83102830803423
9.366048731544019 1.349464190200315
10.5556231327517 99.89263044217461
8.604871840754928 99.62456290730216
8.159932886153719 95.74448460466459
7.556233238837947 0.01493438358241726
9.650248236949423 99.22983918536981
46.75650230964371 44.07060462490853
47.14669146882177 43.02239388004717
44.43705844210382 44.29269201751058
44.32741683885234 46.33844850318589
46.64115963310408 45.10635277517215
44.92710860589308 47.38323265221359
45.98442027635434 47.32687297634667
43.79190425954697 45.30971314944152
44.80716197652492 45.29387979218249
28.02287783431219 64.50520142882861
27.2127989746541 63.73169384384935
26.40996195810038 66.69790281020872
28.54035570979147 66.30201457279593
26.6999609028973 65.77611396658187
26.48978286655884 67.64878987358422
26.94558662254402 64.76730876314286
0.7632943671807374 99.24174522341855
99.88271267533041 98.47318972149912
99.36880265699827 95.64875610146358
0.06110798815870551 97.44176910873078
99.55089786560836 94.60087312019105
2.835756327296135 98.65990230611386
98.81671640147995 98.76438104115141
1.419355408419338 1.193850895562287
0.2386546396786129 96.40256189747979
42.89497503964932 70.89810765792048
42.25860004288189 68.09406584492146
41.82705420907647 70.31814515434436
41.63630857089164 67.22371240019768
40.62692787812413 70.34784591405798
40.98611431066213 66.33586954423482
41.06133908303556 72.20652928635789
41.93114031703586 69.21892259177274
40.93153617833221 73.28707349266648
82.70269039224728 92.69246788854292
83.08803072574106 93.7056431564225
80.83150595312514 88.31681763857648
82.3483245097943 94.54382419245852
81.71377313304713 88.91571422441567
80.99299565095531 87.18218666581795
83.51625017277088 89.42814602481968
80.8181466895538 93.37332927161891
83.46258557250167 94.74440278686822
84.19652971818944 93.90939092390045
80.74274223927894 90.58751255874319
81.56638331761273 92.51083513435385
34.47321796980338 13.81719317994716
36.25615494288948 13.42525816843193
34.31762098361285 8.541997765447469
35.67955181206698 11.22215530256304
36.16150628711274 8.956438588566932
37.7563962183313 11.94648600795098
35.61522625975208 10.01300794172833
34.91012138736951 11.93058617052603
36.48768033171611 10.65891328090064
37.01561535576545 12.70777163680093
36.78024134853139 11.61808168252332
35.51221163541125 14.17370939373063
35.96823576936436 12.31326853196449
34.28556212947231 7.47530336800663
37.33474593368531 13.77717924457214
9.032158956432694 12.7151431452822
9.146723626165036 11.62985492606855
9.931473186713179 13.39726573441579
9.81682295069821 14.49163074470782
10.04745655204118 12.30615573414455
12.84745207660567 13.21848142861379
13.8626739416966 12.78021205635069
8.919087861476102 13.80260893934023
11.06416900447909 11.88916549214403
64.1711106181337 77.43202065457855
61.53398316340671 76.0887679011733
58.82076485652614 74.75124344391261
62.15292669147824 76.90508928301981
63.13719343837911 77.10981888999298
60.67056694856479 78.1578884561351
61.00965408907563 77.0447093835801
63.8357840562366 76.34746553536223
60.4628582480257 79.17911652446033
66.74294487698531 98.1001728497573
67.85910663075876 97.72904391539487
65.63012370930645 98.58545694219909
67.71822583032557 98.72925937104996
68.54793995514758 0.4855600738055656
67.6151190608356 99.73329337990147
66.62473890123429 99.08212017066543
68.66382139728181 99.42313775520633
48.34240280216837 87.87789660875143
46.32830410433567 89.68032139952507
45.56991336036703 90.48568019610853
47.38865949307669 87.64843715314008
46.41461297477762 86.96967845912235
45.39960337935011 86.53063126362574
47.96060915682924 88.79503963853783
46.46264191452715 87.97137485732512
49.09665618891521 88.52245088493423
47.54520605914921 89.83739554816468
45.13812124611263 89.43305198421288
45.80521013460464 88.70356093235226
48.73397731321875 89.52988171036553
44.49429283514407 87.19877829237601
46.65002171249583 90.68869010201335
45.49694374611433 87.59660673034749
42.48192680017216 85.10329992255589
43.46438797919222 86.79286818550145
41.53495670165113 85.69339345011237
42.56190952154346 86.24016992920954
43.665728148817 87.88634489336832
44.45405270517113 90.17844771000641
41.68157909964789 86.72872491831893
42.96521871371326 88.61785914688986
44.04267381462628 89.03068397372861
40.57358924887875 86.41692319111223
42.52619230033562 87.48159229420436
43.45034969979148 85.61917108801673
44.39488079233783 86.10741170065285
44.74343437032574 88.31246629762359
71.94570004905172 82.02818393508512
70.52518707509091 85.76293598866701
67.81672550319296 84.76624827357335
68.83472414250596 84.36968965656375
71.09656812320388 88.58905866315544
72.29011162036578 87.12558176773513
69.95727648625284 82.86137707956651
68.65248319761552 85.46842574113265
70.94656960027793 79.21428912446622
72.14926627834082 88.19290141358827
70.51533893611386 13.86864912858907
72.57993828487993 18.29294236822142
71.26238744893189 10.94410442895703
72.25001113338504 11.55253722152879
74.26023951173507 12.66922603008533
69.62149464739305 14.50245252852239
71.40877294029552 13.24447445226355
73.4869189491062 16.55684519803485
73.54240563860685 17.67494104512636
71.61621956668803 16.64228019755611
72.38884085207924 13.78695011243788
72.57664461405244 17.16715072626677
72.51751891160876 16.03966812134471
97.46571688319993 95.21147391705813
98.50676232511798 94.89414039069598
1.287655850980555 96.11217594013982
97.65528858692043 94.13786592535561
97.85562761126823 93.06256549857525
98.13290958917993 97.00394451885298
97.27296996606393 96.27841976162892
99.18714442515054 96.69422298565097
1.110875798627825 97.15904177237155
9.318642234487339 77.36738711228381
12.10982951287129 71.24921092542833
10.11417617491061 76.61366900826704
11.44904461716077 78.03658105392611
9.5744385575821 78.4454479136997
13.01559432583881 76.53670262667887
7.970998776777764 80.0035961097222
9.027659362583369 80.24872913232608
7.719449934961702 78.91977842787736
12.52761482601386 78.39276997181538
13.7025811395659 78.73686511119303
95.82817250872421 31.80455861770979
94.83741035733178 31.35465994033285
94.10817737065061 33.14617320908381
97.10075456431343 34.46559177118035
95.95917916971537 32.91700756873265
93.97516059157411 32.02523631841382
93.1162752914416 32.70001749011961
97.27274947406113 35.59116356097672
95.45572940199038 35.82811199223141
94.96567408090358 32.4735126936685
98.08866915597909 34.8806779104431
96.10882617412541 34.03519914204202
56.58262252073573 83.27555652142998
57.99072689437088 85.89397074494801
58.85136701407357 81.57694216584355
55.8024801976998 82.53314992840983
58.41893373074365 83.72301043539575
58.2094026541554 84.80964190089297
56.76400295272533 82.13723341114115
56.35649356723306 84.37279883508128
56.96485242630189 81.05345554299889
55.69069017289247 87.56009322437822
57.17592072887109 85.11123079617533
57.59242070207184 82.93318918189176
58.02411679365145 80.785874417009
56.95715919338314 86.16919929889124
57.39253840555178 84.03172116051906
47.90327975568238 3.616674025953505
46.82458461504297 3.763252839593602
47.80643570890492 1.709737605747077
47.06823154807734 0.9139497837755729
45.73230172710298 3.899414422394379
48.08038185402093 0.6453606640287604
48.4169619382757 2.569598472320067
46.21138113814186 2.884638672730916
46.64359879332059 1.838350067434409
47.30392201303769 2.714846403558375
19.1306881746255 46.2207244419879
19.89169782408381 48.04115390151635
20.15277940600047 45.90746062889711
20.07538400008846 46.92854178992
19.6213334348114 51.31043949200562
18.60854013368855 51.72684694480213
16.67942773327548 51.62585715286394
20.88350355542075 47.62638965620198
19.7580256366975 49.15306372748766
20.72337050868547 48.75720364974536
19.05745922763169 47.34335050007954
18.03191312594979 47.77800315959932
59.07268492351584 36.16628251171797
58.25894130789159 36.87840790932827
58.05730293134503 35.78281945456178
58.63742378907617 33.94828172718969
59.58123478791671 34.2803540821395
60.59191001712419 34.6802939042398
58.86007878177897 35.06875253752204
59.84983383872276 35.42095595026052
50.38026898666312 69.06990657307786
50.94708298483041 70.03134361645104
48.7301752989266 68.04712229780991
51.49903622506505 69.06844773208483
49.27804815479519 69.05361675956895
49.80189507319221 68.09632430294079
46.44055138973538 66.22010839264989
45.34738274977108 66.23256313803506
48.19115903363777 69.03884474705346
47.080966408294 69.08423545541247
51.00228684877191 57.53545635052869
47.69014537283669 55.02782723354252
49.7362426108125 55.99814222096362
48.58090450850774 54.38716503794365
51.92188209870956 56.90651130698087
51.44444986165674 54.703715214856
50.76045869192243 56.49493909167867
50.61004862200926 55.37083069871438
52.51041087025279 54.19663809735809
48.71125255450841 55.5076947412696
24.9379783393353 76.47470365742615
24.41571359126796 78.58883685544856
23.90234627736597 72.62835272573302
24.13265063526956 75.60471423315585
25.73690816710937 77.19183193320104
25.47299606147484 78.30004465579135
24.57929595803409 74.49176466574974
25.08569686410411 75.46638726946773
21.93979915056427 72.99851815714082
22.66460459517069 74.01955162408532
21.32452775453015 75.26497905434665
51.75191518246288 32.83455485246974
48.99766659163162 31.78097793692519
51.4493630553547 35.57550439545209
50.8173784925995 34.6926998175432
51.28463536714894 33.74813457468705
53.16892808213064 36.31732073368588
54.25852641055359 34.44643943093519
52.59353408666669 35.46806549513661
52.43117906122065 33.68159921074304
55.27062589890462 34.17250842081892
53.53699982386902 33.5495047655917
53.79299107095598 35.40095515843793
75.68864807030027 58.71701086569747
74.08556733542257 53.93718915084982
77.78122708602956 58.58153795309426
79.01727638216153 56.91517797961925
76.21283875523147 57.736117324365
74.55520106269447 56.83542439254786
77.47548202876662 59.54079646656753
78.54993071796949 57.9453557494146
76.75327746911638 58.65942858091616
78.57162298144672 59.17908036476477
74.02327185976644 55.87496816205141
53.15510684601293 0.8688588602601895
49.66552892768346 97.08890884612914
56.46170411986302 97.48548948862751
51.30800988805507 99.48706965434936
55.53369971726497 97.8836484437374
47.67009043838345 96.69287593100084
52.5611503319081 98.03503167694694
54.36703625240408 99.35754888168425
51.47638394106217 98.43000903948627
50.3802133770057 98.81052577092403
43.31546387497485 15.79460139697726
39.5132478633859 17.16593732540242
40.68633194602823 17.02459871972624
41.48156804461112 19.82882519064692
39.30563704016053 20.07773614142839
44.10392992061496 18.59275846058004
42.57105991192043 19.71544003218554
40.38904855564326 19.94268958702075
40.18636558641892 18.02387784896928
39.05733830309246 18.11213277129865
42.90165377038743 56.0968870700883
42.16475171111852 57.856175128442
44.85875118021406 55.85893050878737
43.18508203610634 58.2960201004863
43.94337668296074 56.52237600825872
43.85834026477971 55.41738939426252
43.59890115995846 54.26021716630549
44.68881840460936 54.7284387663239
43.04098238136753 57.18915676220588
44.0778525700183 57.63075217088613
22.27223324521257 63.17208755622273
24.45968233878327 62.59942845446697
19.75781333368358 66.51381041585553
21.70860534525302 65.22134724617165
22.86390268729506 64.92698690346147
21.17200908218053 63.4768738413559
24.73190848248409 61.54521561369558
22.00994048600559 64.20658444028652
20.6680775729908 65.67321329674725
52.73454882694633 39.23167724650251
51.87441666601283 41.28670560723789
47.83600266626779 38.92728126313724
53.88152997820972 39.09931555606773
49.50268284885285 39.68604125436435
55.07967912845724 39.52239283349082
53.99717986714388 40.96910796677052
52.60577744592413 42.13083271755774
51.19614577727115 40.41597343870896
52.07427754113679 38.35656427815024
54.26008285224131 40.01135717465505
52.93813514253539 41.12162131366494
43.83209128805132 95.89307468710206
42.59624973078914 95.82150626354353
40.69512831741415 96.42227913114182
39.05051553587465 95.34083989208854
43.59976072622595 98.90555095712195
43.32189559515157 97.86203033315091
39.00302921032539 97.03157655383517
43.04941541581309 96.77403292947929
41.34511616776919 95.64802081570271
44.80613502074504 96.44463438921481
41.86448316374214 96.59227728149459
22.50562533177286 19.62342409849412
22.29051728350349 17.70638720498293
23.3964484681984 17.61850490759544
24.27048095942699 15.61410832465066
22.48117959152253 14.78111938955876
23.62568426439353 14.73692067112535
21.18512289071144 17.78014754977474
23.15673447924154 15.70440605527451
24.07423619873546 13.71456291630869
23.83182826690565 16.61119137647291
22.99372161528371 13.88503254317954
22.73098237492029 16.71072818365461
86.15135867488812 46.2928635929668
84.08926479529872 44.2832267675946
87.19152504370169 46.33118892933536
90.19355804191976 43.85427323221636
86.70082101377412 45.31275952996582
86.71006776048927 49.22607164645454
85.61957951439494 49.21754656461651
88.31615321226174 48.28438929599101
90.63223769677685 42.05305584252309
85.16172890725699 44.29245355563683
84.56006042497923 47.25261819157777
86.71416857935134 47.29320015776123
84.59118972495679 45.27516429082295
85.08432329901343 48.23860803259439
8.456034941042807 31.61453702704369
9.019154811148301 30.64989074818988
10.06466785313435 32.51199525415011
9.479530906360242 33.49341740430866
9.550031666014156 31.58005957896876
6.186394932803291 33.60279371602089
11.23779488422544 30.5880710378703
6.282215596125446 31.65832675195986
7.363777185016122 29.74479624523429
8.911487800228075 34.48075152499842
8.977594974868571 32.55460948171035
10.1251971700966 30.61739713819011
23.55881449204225 46.44311981296869
25.13970530190826 47.61890104299544
24.55301767599656 48.54937676962267
23.54137518152831 48.38481916288608
25.1644405296222 45.59689389713075
21.47983340779323 44.55453510686946
20.3806568788158 44.77034140882522
22.52768876153807 44.52610222300318
24.11330793372855 45.54224250370022
23.57529214182938 44.54361069171921
22.40430567775807 46.42987072906383
24.63073108171574 44.6106097230761
24.97697482629766 49.47817629061582
8.380325968740911 69.68253678375478
9.426929005434898 69.39478132673976
9.197949451021289 70.45106822645708
7.92671974467893 71.89123569641635
7.310246243507849 69.910981721073
7.192019309201009 72.8038057504949
8.065749680669455 70.74721490134198
6.81054699447772 71.86615726431748
8.905489403202637 71.39110339651235
8.278673638913363 72.98548673773949
57.77342265403239 5.208053748688022
56.87284193876815 4.539475331878687
56.01823073906857 2.785862315591524
57.54875041208974 7.416398388907603
56.96499021650924 3.432254276633075
57.86713432572407 4.09830785014832
57.0472983486835 2.346644770467701
57.68034411627898 6.333832551149847
59.0190896780885 2.566107471923782
58.65499761912337 5.881747168494476
65.01872275977347 57.06235383805031
65.51301323036796 58.05440755658017
64.3670395026905 57.90203272115123
63.8651422264441 56.92160730871448
64.21459303309383 59.74673052891666
65.99797193623941 59.05347090341353
62.02978393603907 57.60106293316583
64.85945467298805 58.89722089077502
63.20946270359541 57.75099793092642
18.79187381224549 39.33298764041511
18.83847835576356 41.32310448918943
17.10905132643705 42.27385724093876
17.57999767040766 37.49550798863063
17.75261104226255 39.43114827580359
21.90947318335943 37.55067506951936
19.77261679793881 37.13765094718374
17.29302463969573 40.4286429522573
19.47479153399631 42.13639653178303
76.9449211313846 89.43210253307923
78.05490172910716 87.75128444386219
80.22985652186388 85.55066975331005
81.28179231833614 84.77654661472067
78.9372441429592 88.31749054763664
77.06022267073007 88.28307070554237
79.07267469912784 87.18895115739804
60.67524635934935 47.86170683153014
61.85372253910973 46.37967599051983
62.71228189718047 50.20637634704731
59.7694543225984 48.3997308079149
57.82900671730202 48.4685010535969
60.73703035330847 51.09197070987317
58.78953865206908 49.00474350590724
58.79002293089058 50.06216979656237
58.86714811964885 46.97906992825948
58.83855251614028 47.96680626704675
65.74065630872013 18.77013476685048
65.34127367128416 20.49386105331275
64.66952771520796 18.43903923906248
67.934225640839 16.89893141280006
63.64065156323397 18.10507075885545
64.26956961514095 20.30938028562056
62.41984715712969 20.70221216039155
82.94268092618103 72.23972169339137
82.68598880121645 75.30587850231376
78.73731403716943 74.86009827923638
81.38254590142144 73.7345400473462
82.15784499568653 72.9894370387741
80.60810576088554 74.47721769781356
83.19765167800553 73.3898060214924
80.32386910464884 73.35014749728649
83.45605928011699 74.55110869998603
78.48303297009092 73.77462659068829
81.65792203446438 74.87427254308818
79.82553456718777 75.20973381552091
80.03468363273693 72.21232096803881
82.42798687249326 74.13877607716876
79.54367157752323 74.10647558847238
64.66608771723315 98.0588874988802
63.86841177903059 96.30935330159413
62.70201291422843 97.85728132444997
62.86215944250839 96.80007368679308
62.06553626635583 96.22630305178521
65.76371968802114 97.5535554511696
64.81922639975238 96.96583703923395
63.77379488200646 97.41702574183516
63.56113850028594 98.50168829956695
77.37101364096833 84.8630635035497
77.27507818745238 86.01318932957611
78.2643138544114 85.51947096711588
75.47101843138174 83.8964647641772
75.43686215813246 84.89346377691243
80.66739305974943 83.67022415671603
76.37669579202428 85.43813769187433
80.23016039589528 84.54913208296774
76.41345032026022 83.29147349530017
78.35193263573663 84.42850404725135
73.41964616578316 85.6512939091082
79.25521996977974 84.95586441352826
30.99946365310503 90.66612014573793
35.66305041475891 95.44262519825976
33.01429142640855 94.18262536062416
31.17149427604727 95.28145473645287
30.92783241925918 93.08074025661094
34.94035118830791 94.73614773584174
32.10347011336234 93.47617117933085
30.85304256839756 91.84642194396763
92.17261768361438 76.53850048618386
95.01251402600161 77.49194295378742
94.82868392135833 75.84507626851669
93.24976313177167 76.57945531922576
93.3091754804753 74.64577239817136
93.2038683644307 78.45709272230795
92.5762111324723 79.35315282977848
94.06194973663931 73.856931642829
94.43102093106943 74.85832195557808
22.06915843568242 92.74727446052782
23.61990331775132 87.90256918960495
22.94544727844385 93.36397993024326
21.77981400072493 94.9476899981546
23.29710872363899 91.23164137795257
21.21059622134727 92.09392343115144
24.18475600774181 91.88788789655617
22.67306786796965 95.58434546229326
21.39606488928633 91.00947258187307
24.10160584787036 92.99116020696681
20.87514050611223 94.30533064802728
24.56270242772104 95.59864893169969
22.26988587879347 91.67666123358454
81.23845708945892 53.12486461869762
82.87223362831966 52.15107653023392
79.1007046115481 51.14131953224797
81.79318496848232 52.14939160613816
80.71199330857465 52.13849484228263
79.62636511722846 52.12123028863964
80.155309355564 53.10484905240804
81.76436714294107 54.11627315727738
80.18692680874915 51.15604378530919
80.13664532125249 55.05600264751815
24.41626882171432 89.63878294654424
23.61155084300937 96.17504343942967
23.51964692924586 88.9888116996774
25.16530830871582 91.40333947647069
22.42196335144732 90.57836176220833
26.04974231163846 92.00707856971044
21.00688052803783 93.19675745817932
23.4248226229627 90.1143002822847
25.55663121935944 88.10208289309519
23.62254815349987 97.28064718725548
49.57883752007565 75.56087396544048
51.48395801491412 72.95130429036138
51.33484300758801 78.88616865238926
52.79226173477317 77.72391444706609
51.60887933176244 74.90120502831307
49.51502543820509 78.20832809307092
88.55517425042403 3.273309426995408
91.73699059484719 7.260997810254876
92.99459681221227 4.786288239011587
88.85373956467836 4.366621981322886
91.08426611072588 5.009199430059288
89.1966518884482 5.44274674946596
91.60465304322474 6.162140946651113
63.13396027896492 84.35651424407691
61.79194134290589 81.77081531069278
64.15655961315522 84.01285359002914
60.73092560596073 82.07020279138
62.68109285648736 86.55919076468074
60.96798017528517 81.01010646861619
60.86351674270572 86.11743969255737
61.65083642099606 86.91706008339126
61.88162834731191 85.79816116920394
62.10861873490671 84.69074782570091
62.9073946395838 85.45828816406811
99.04398374095369 61.00823485959123
96.49988701148476 62.52630933428758
96.84230715902754 61.50139200795659
98.71894550059673 62.03255416335994
96.1505539130265 63.54625469785081
93.52887568228329 62.26992504153911
95.02666465734796 63.81045300413471
96.08057059495476 60.72363875583672
94.63199318598537 62.0134692358146
95.32520646895927 59.94199759251938
69.21227527895883 71.40309043003748
72.47580496374211 73.91448081137038
74.48328780540575 73.66451809183101
71.24900456951559 72.48675362425561
70.46402955554431 74.13364055727268
70.30753542895403 73.0549419312248
73.03721608977513 70.17937969218183
73.1617124758489 71.17830468351515
72.12442850984733 70.95137336114054
71.15452581061034 71.46816929134478
73.3981848614582 73.30227149496457
72.31821333751726 72.91663852792966
68.41972379745258 73.17639023471688
70.19898816773514 71.98559778623772
72.21054675786347 71.91342728720753
74.08380769379045 71.55052745930314
73.23229129057839 72.25750367014618
71.37783985579787 73.51060711055646
87.38188577909622 9.888190973085232
88.91291651251197 8.262265776374225
86.49715828421088 6.632348751360712
89.76818615998292 7.50416095595608
87.5844097822123 6.916292462625436
88.11297543322237 9.059845442342638
87.86075178316065 7.977675275500856
87.08327677265342 8.785244189721245
89.94139002446178 8.57544059052589
86.18576594052612 5.560869560894967
88.38238355540228 10.17244833155133
89.11884148046349 9.351089117250796
86.03676644334134 8.517553939463184
87.28204619968989 5.855918406841154
86.7960116210273 7.704219512192281
85.72892341639462 7.433968435501265
17.77506453512914 66.54618105334937
15.86745470763077 64.23361406049561
14.89298161621701 63.59127782665141
15.9003907349975 65.4047456390619
14.99941509034539 64.87055577714963
17.75806505866781 65.45310767346331
16.02053124485402 63.15928061578061
18.74884748216863 64.98858963956641
16.85082161605634 67.08091331842189
16.82387222608174 64.84808336247757
15.89141231351849 66.53114430196879
40.62007315027657 45.41132361970022
40.68857361456289 47.4202834890391
41.75418664216726 47.40084194033498
41.25661835833346 48.41883820433224
42.81592557104706 47.37865285546818
41.18473969739595 46.40169146857055
41.68807114836034 45.37519108564688
39.54391869587575 45.44480514675989
43.40333508552994 48.37867464919574
39.42979289210741 43.48998486175472
11.26052519837128 80.94167484255144
13.36223424784077 81.63735685107029
8.770573071740641 79.20236314052512
14.02951876011615 80.73167643579519
15.60950294070547 79.66710810107396
13.5977486670258 79.77380581956568
12.95530002689351 80.58387366581559
14.54888838742244 79.69905138466234
7.160250281579812 80.76649405582297
10.13305612244643 80.56777387285979
11.97714192310014 80.21105640185925
14.55368903324118 81.62133936133925
12.29877158987327 81.39637903661607
9.294554926858931 81.24615249392879
15.17089830306974 82.46637009609822
10.91828429938216 79.86257992664808
20.18342081600658 75.53213654885815
20.89836992491357 73.44256126677863
19.10700459728715 76.80401589234897
20.05027505492156 72.78938401200219
20.02504046993739 76.50988900488012
19.84135579232306 73.86307865826817
19.77622295782465 77.58742057645973
19.40600100133999 74.83977939182944
18.96198238026194 75.82451430616923
18.25310158354247 75.02441654030629
99.00369956318525 97.7336398705701
0.9368639331132006 98.20483090354962
2.04720449350765 4.129167289927858
99.50783679945157 0.4936293763785252
0.3969104874332465 1.229433179025881
99.70023427056064 99.49164135943708
0.5859415987349647 0.2570883081887171
61.54703030079347 82.8347212448049
59.02996790919499 85.58309272842685
62.6015368230505 82.48213902897206
59.08641129405422 80.51681941602111
58.63091535951816 82.64539013628017
60.49963981395131 83.14079203033586
60.05947085252424 85.30766398342421
59.67817697566867 82.36089039651151
59.84572387477584 86.39348348633852
94.02543995363092 43.97325250069576
91.71632550738703 42.28745273248037
92.30209768930717 44.45438946629644
92.78269771618362 42.54248831550381
93.80547945538139 42.84523350230376
92.58171896961741 45.57995282681463
46.9085713032104 65.24467775687269
46.54670170671378 61.54103027232019
47.56610912347248 66.16986645743944
45.80727191436855 65.25517558377283
47.34439700088956 64.27165888674699
46.24861072308685 64.28584593235713
48.82134889675021 63.13467002495641
45.58765608252259 63.31204912576534
47.15197451384583 62.34046945638199
48.136991689284 62.26202895676106
48.02800426148981 65.19165652029676
9.842505193023873 79.51604138174417
11.17300962655938 76.95487244394015
15.32360587811285 73.8508218445585
10.42498620533866 73.66127540812849
12.30779107426894 73.37650171095703
13.91996269751312 76.89551088430711
15.43905962338118 77.77622697139313
14.33070686738379 74.12176041789557
14.88171571263506 76.82117227464585
12.53824141573819 74.47181272861071
12.16530241460586 72.3043707180756
14.26650527327435 73.15586106483677
11.73335217853798 75.15532101322262
91.66786677452866 58.93156204294379
94.57373841080869 59.15781789200781
95.29322426188462 57.08386765405351
93.4741390518906 59.41241903932529
95.64966595266887 56.02959358344335
93.82682504556628 58.37069331872992
97.12111483449624 57.61743485303287
96.37949915717289 56.82428740425129
96.77342012644388 58.65503254539555
96.02895304307758 57.86978603736591
95.67490149894397 58.90683300779651
3.717816484079434 86.63884332176849
2.08598226164698 87.7464495579496
2.829612702987553 88.51218446268587
0.3639488246799488 88.8221059496469
1.34793088380313 86.98194106463691
99.63149079884268 88.04910529993904
2.246383316285912 85.06561297164934
97.5276562511969 90.15101630762685
99.13198219935963 88.98118946712756
99.23615578943537 27.04437055737754
2.772378785456142 24.76558403653719
1.071831466835639 25.92387128605611
0.1525687839817491 26.46689317102122
1.856825828735 24.23265947983089
0.07678326606147469 25.37468859191194
0.242381733300772 27.54174589242432
5.09740403931745 26.03474573851148
1.940891920084179 25.37310789832451
96.47313841288242 28.92810684510601
97.37061947526179 28.28496234068103
20.55883246571188 51.9793626777267
22.53322761731283 51.15555672941451
23.47280842476127 51.77180511931071
20.41040689493859 54.1032254256168
19.37547833145937 54.4810374497203
24.38398733375988 54.63787806500139
87.56125640288489 26.26933869315324
86.67879373390276 25.68211191447925
88.58198324316258 26.6833682235974
88.68066093945487 27.75190006032821
84.9985764998351 28.03153987114428
85.82547981387228 26.25451598947749
85.9485061308788 29.73710400156302
88.41047588326187 25.7047281219476
87.91142075073195 29.49104065703452
86.70554452593481 26.85624431582038
87.24671419926379 31.22428179264954
85.1364959875572 30.49444211908929
87.67356928964014 27.3492349897867
88.01310981604398 96.93807350824126
87.75353186285146 95.85297248094119
89.13744857689724 98.22621626279668
89.0749467954214 97.15922164151344
88.50022135540711 95.03658578096467
88.71069833141971 0.3422618032978362
88.19444154257525 98.03939137622619
95.52985437924654 83.4418946593148
94.44204298448717 83.41121090136819
94.28842129057739 87.33867540208109
93.79616204610765 84.38857706093947
96.01914709717067 84.4277483770023
93.53944553814486 81.35689683852213
94.90628992614627 86.3622634266802
96.03778042360929 86.34185159018311
13.67931431805048 98.68137243584903
12.51341568789516 0.1465579585336734
13.43055495703434 0.7967474616470096
11.19266546479936 2.66568010485015
12.38059631907003 1.204063452733202
13.29708473622347 1.853166154742794
13.16035447284199 2.910146972047257
11.46624802401513 0.5505841133402903
14.47975900050771 0.3859879276348678
12.24473060266335 2.261044397147812
14.71536400756859 98.27342103930259
12.64108641250741 99.08730716290155
0.09757300904671599 70.39075636514299
0.0243595702247518 73.31206538490545
1.128400242974313 73.4919633596743
97.51524686034176 71.87398119364893
99.71559291069126 72.30931872715627
1.297959325050872 70.76356158467044
1.621006974047172 71.70903854948293
0.8123648135213301 72.4764667749546
98.64439937175254 48.61452864217401
99.61690070797006 48.06212489663285
98.63893396452326 46.40192220982549
99.59896708777097 46.96364021911493
97.63507580336952 45.88219636351871
99.60278179173659 49.14683323214251
98.59090489931604 45.30505506928848
98.65969099756059 47.52577820014731
94.12102170461759 3.356059254145396
91.95321327925816 4.167582106322876
91.32652765731319 3.304795971375856
90.36120208208865 2.858394521277801
91.38736218432391 1.270418471396797
95.16426815346674 2.970639960012794
94.27228679064935 2.282072194950484
90.25946495224372 1.729394094612821
94.74883511220968 99.09143281192611
94.56680713773568 0.15256922787119
93.51767042721409 0.5252198529762171
90.73950047127424 99.50136558778837
81.83786035115916 4.47396713734679
81.47644544099229 6.439328569736028
80.418236256968 6.224350086820671
79.97326353439489 2.097980947037148
80.75796834963022 4.247817041242873
78.12923032818635 2.884679957059271
81.12278637479386 5.341531086959066
82.92027296452548 4.72902003624433
77.64607247563146 1.891425926435328
82.19080518463625 5.572759831599469
81.47429288307583 3.375340347229305
69.01670962226258 7.870149063033285
73.89043554342712 5.296047169223087
72.07036944682923 6.227150093417348
72.71817856977347 7.046084795622927
72.85563437928354 8.104745165997484
71.81372925544204 8.571728327296846
72.75200282744382 5.254275939192599
70.8975166547816 7.978012399647243
73.25063065160847 6.174582563908787
69.97188918866117 65.14968629002146
72.97489103191188 65.63767731664745
71.81784719265647 65.78384693017149
72.84554618362343 38.70058196610393
71.24295833519086 42.27297675787121
75.55351790074666 40.37403552052024
72.33801104949916 42.34086614480057
74.01349460387091 41.38575703806531
71.39282705352862 40.38149889342801
73.97145650660198 39.18328594314676
73.23599065143284 36.92987508257752
76.11926323412709 39.4566364047827
72.44711826274576 40.49976309634449
73.60318885231825 38.02296886974128
75.04501189904146 39.33089441245971
71.74028976608849 43.25016456116391
76.82921315826495 35.66751786678671
39.57203154439309 96.2306242888567
39.18445826191576 97.99180185447018
37.39717702188664 99.2512440209198
37.29472435721804 97.00346073232237
37.16037966557298 98.14036615961474
39.6255760412226 99.93392421199881
40.28971007229096 98.20993880966151
34.61216500075794 0.470490719769202
41.39238357170353 98.39967905049453
38.50132246135806 99.60057084195498
34.32066116746596 99.33123736461577
35.70882018835973 0.7875600725460093
29.43497376192899 43.58660122199748
29.12576165814936 41.18390394247472
30.46964191901401 38.52363805712148
28.07632730625872 40.8694232174475
29.93598400983413 40.38670477784476
28.89617319048418 40.10883329993659
65.94492418060484 52.43732218594571
68.21034750874298 50.68787883347979
64.39252035351798 51.33018598226256
65.05837902055198 48.4605265299365
63.34111261789471 51.22856895606186
64.85492302560628 52.34320833160529
65.5620525031007 49.48602775442111
66.04573138344291 50.50360957014677
64.95956790415572 50.40968511322885
66.54529345100448 51.51974615705501
67.12810095734393 50.59702734185905
63.45469425682604 49.32038687865821
68.71477289267089 51.70227777351665
5.558275361158428 42.27543317585892
3.446252522058441 45.79650954661022
2.934406221821692 43.44823180292531
1.88503155083165 43.07248240164576
4.486014928887227 45.73428620404855
1.395949856847105 44.84388011953086
3.944334078489385 43.76213312617657
2.230795115545208 44.20181192754725
7.918297522373199 45.10862578076622
4.196491659400769 44.81436492696112
5.318732445058065 45.11934381496068
86.53122028792042 71.63816572836241
88.6272467157043 72.22262185708018
85.52658391264944 69.96497396764202
86.77920383997768 72.72805638051103
86.47563889422268 70.47231590098055
90.46923757024331 71.74031985691546
87.58954607227223 71.99799073156521
88.34310223062838 71.13119489717234
53.51712090181196 26.57549427089845
46.60305353050075 27.11250377193108
47.80399293672909 22.09050663349499
52.96831935877182 21.94417372243153
48.05645495268612 25.94782331101302
48.47682237761455 22.9794783987083
52.20765317472283 23.85851701341597
47.61757165798883 25.01571082965821
52.97023742083066 22.95086602613449
49.69708967401569 26.72804595701508
65.93676724863687 96.52307693221447
62.93574452742787 95.57812007688753
65.00511088722133 95.91991096611285
66.8922500164672 97.10522048150612
67.0424360351804 96.08941627606764
68.13749292886119 95.69703007245553
24.61402067604984 87.45337372203595
20.86901774960807 86.66060841102572
24.53889494453643 88.54657329757012
19.70630233321824 86.64294453317693
20.84059346783322 88.28487642708168
19.64360078263947 89.5436105248406
20.66820216426301 89.2853319955618
21.60022771487994 87.64672682130514
20.27347384181301 87.49527683087733
19.48947232850643 90.58449866832066
21.55145402321579 89.92362897054292
18.80557834284594 88.76112831999343
43.51955357218507 11.07829825516761
47.60837596954192 13.376673197081
48.68711007207254 13.23563641971346
44.59851270312821 10.86396294837547
44.20215552184672 11.90316100722693
46.76743957658704 10.56786160664261
47.63152435838824 8.547514845789662
44.99057892498332 9.820896138456428
48.09400434731439 7.528028091477951
46.99205815329206 12.48137349239207
44.41385517052384 13.82431434872546
45.92821164912167 12.62364524482264
51.81008143833532 89.28606791370947
55.81923936283482 89.83680129319234
53.71442839789065 89.50400069959026
53.88962597375016 87.29302514961267
49.9001112535551 89.12937045979051
49.25437492994345 86.3426885637447
51.66406802943975 90.36356842837189
50.7728558052978 89.73568680874983
54.86493705794481 86.87263297633423
52.70501535978961 89.93349419039245
51.93658726346511 88.17336979164659
62.27008123494377 72.89245038341389
63.88684337975118 74.26365174764172
63.8049523533717 75.33803254939956
60.3273514161943 76.30439065911166
62.90103229469864 74.76430120899283
60.24015379539271 73.59359405845017
60.76089963400543 75.35422120189959
62.09433612482207 74.00463307223278
61.39562191583849 72.19976033720135
19.65089261190009 80.34714885341846
22.99168153513867 79.8344148001828
20.78246873635911 80.21033300057218
22.59114105471896 77.97314413117168
23.70879073591992 80.64369088127822
24.79487175569504 83.20317364298599
22.60104698885698 80.86692264199385
22.21069345300658 81.91111862441433
21.49892535389028 81.05125902973575
24.11249495399289 79.64875356594493
20.37218083236774 81.1891723957177
26.98089610724595 1.957566398169267
25.08300403454562 2.072278132088057
27.88790857850617 1.300474603796875
26.0399065224474 2.595592459247122
27.96485124132224 2.424591432801221
25.07588239987618 0.9613417665184653
25.91885213852589 0.3247783231286082
26.01940016713144 1.46968573455391
66.20312306250071 83.37203817068885
63.93336581303803 85.11795079582342
64.95687265468266 84.77834231909318
65.77262704326301 85.52027478912123
66.39339767227941 87.32896961556634
64.38399941561741 82.89567475662966
61.30850235045674 83.91898538061044
66.80322530797359 85.13053150431925
63.71283853847696 86.21920814203139
64.74192562196475 85.87489481533801
1.962843732068092 14.51418876151635
1.161416569388339 12.82112305405502
1.034818360898867 13.87970594143355
2.074447925250736 13.4491679187794
0.8730865936618089 15.83984842313455
3.905846637750777 14.68350056603261
2.984846981643661 14.09663016236072
99.21624543428157 66.65410269441578
98.46362660579446 65.85805475711631
0.6819862913942173 65.40245246218532
97.61044295637173 62.2769555785752
97.69609053146397 65.07487653458614
95.90574158700242 67.37229119310916
2.53523813118095 65.99381152072647
95.4577777469822 65.56113077676299
96.92144566523153 64.3109256861265
0.2660572806693566 63.59255708254057
33.42584782786681 75.02420591815148
30.91805585540349 73.60000399001611
32.55019141066741 73.22161414136069
33.32276425207838 76.80467315656146
31.64917180736022 71.77407983553795
31.87718043873897 73.98351695016197
91.11669441785043 63.58083371833212
88.44440984078631 64.52682454353378
90.49391176948097 64.20861881494223
90.15315246645798 66.10242490794467
91.31209683689586 62.68344487507582
88.93513814888303 67.4858934514584
91.57109609438945 64.59970347430705
87.19638568438826 66.02298665127677
87.77621368609701 63.67728017376243
13.80438968606642 88.32757184102502
13.17532364677712 86.4966829595157
14.36769840301262 86.24799691737078
12.75755701449822 88.68503685111612
12.94037191993413 87.59253973514134
12.6127217811414 89.77176389922181
10.79739667214401 88.46298932513025
18.64099618475739 86.56616424404896
94.716750643403 39.88559332814899
95.49955339709756 41.49007854142879
93.79968036812778 39.79820255477948
90.22690767177112 37.99737435336065
94.74408362600973 37.54198610196051
91.66782077108302 39.36799569290638
93.38921637137953 38.83105779080184
92.92538765661504 37.73244538554015
93.25158156288386 40.68689078920208
94.61569848794633 42.07911955961816
93.58201402886475 41.73385508196834
94.40671421607507 40.93720721031208
18.5930503780313 61.34494324818843
15.81408847428158 60.28982858327025
13.6286618812813 60.84006619096142
14.4139414415585 61.65001745505854
82.89662125704588 62.7733874020458
83.48482305371822 64.5814052678261
80.65277018114928 64.66208251920973
82.46775627568361 65.05274318420649
82.69449088795672 63.88196627363907
81.85156067549188 63.14817176083095
83.73723702684934 63.37897349215147
80.94046038429086 62.4119980242394
82.23705682233076 66.25534192922696
82.94083131818266 61.77039251310399
81.67289517949366 64.28658924958309
49.153177248402 12.20342297016342
48.21986700684592 14.26744459965379
48.06900540697534 12.34353454730567
48.96958521191046 10.31941797453221
49.92730268540526 15.00997151285295
46.3472418848454 11.58792189645519
49.79094036506812 8.307608790538385
48.29121332666927 9.437540355731324
49.38558690581501 9.318873764219978
49.30782189056098 14.12568576323199
49.76645639990942 13.09596012633964
48.53034503112937 11.32222746759823
61.3201807253065 26.45914910615488
64.22246015251716 26.66403802789079
63.73302548131802 24.81413544255022
62.38099468850663 26.17208663262308
63.44453977694889 25.88310830320398
65.04904098010378 23.44942498631739
65.54535570676228 25.28731576808255
62.66443604668429 25.11036111366457
61.59494695077172 25.39771596629574
67.61941798762479 24.66344908272546
78.36200584968259 15.07260688229895
79.33923283192357 12.19702011929622
79.01499642323645 11.11236905487025
80.05438943009733 11.30236287061054
79.70027363388242 13.27249021256043
76.4969836104987 15.8314066439217
76.17549153721976 16.86623968576865
77.22422426645463 11.81085152458706
79.04631533490517 14.16934360089567
94.40769985020269 90.2652899353657
92.98278728576207 91.78631877897875
91.73718983774982 91.71313447075414
94.98981975567266 88.19822063396087
94.1347144186996 91.33456933741431
95.27348897237876 90.95121057885724
95.51497610340586 89.95334899062512
93.35925462650209 90.60457242679162
90.8645463852004 92.48277092380741
67.03943688065178 89.11146037459909
70.03828119649148 88.98666417949784
69.70905720400506 91.11134191731205
69.86863624757423 90.04927042761962
68.10020239149142 88.71499762024044
70.76471719435962 90.70901736261106
71.82224941907906 90.30275552045529
70.92888883388073 89.64783561065153
67.23874043703258 88.03121430224445
99.94487077337023 85.38056158657643
98.23033570830276 84.45523483874214
0.425878665548482 84.46818386593053
97.69121539582773 85.39978746114122
99.3243855294718 84.47279748753463
98.35886902720378 82.54028012203628
0.2001383718856331 81.71801819608669
96.56883525970909 85.39130185434807
0.5874285288981317 82.65868422263848
68.71735255664866 60.39580454581655
71.84775570791764 59.8289015225464
69.82919514424886 60.38331123987165
72.99845223381521 59.7907699627472
67.28739948055856 57.3353073281679
71.79687068480634 57.81278917048244
72.35791845587535 56.84071651799298
68.41044736198852 57.45168958569481
69.03848031799586 56.56345262033376
34.64390227100511 87.21591920706598
32.09924937914212 85.60063483411014
33.84136529341266 84.495421531804
33.95734422249583 86.35415977372328
35.10953676851933 86.24487914046355
34.95807253351417 84.36593007617557
34.44684972188485 85.37320309249218
33.29077595670491 85.49082657338182
32.79764111450298 86.46298743836122
29.94795323815277 77.17082849335922
31.56153686135364 75.87605988008949
29.83198282345177 79.9486777168142
28.0347987248225 79.42930474144572
28.39555740378592 78.303494037836
29.51788015366533 76.2072137517729
28.59765249650748 75.86652564657018
31.27964058429133 78.90268442023005
30.57211369566038 76.30622658888926
31.16129193607587 77.04591286095668
30.18798145658956 78.95927358513862
32.26508724264802 74.99739474515673
29.15262076801908 73.90853096228464
91.7904030693431 21.44986743374941
91.62566082029876 22.52618188453707
88.7455442803431 22.55636666701746
88.87055362990301 21.46465004248521
88.65037905668726 23.66459450750284
87.76632538723138 22.95273943511824
89.59555300055226 23.29497001756744
55.13795337463412 23.93643486783623
57.60092883622671 29.46842494382285
57.88577208883296 28.38747836324775
57.30320043414086 30.54249721808014
56.83995565116065 28.66990646430675
57.40101935530654 26.51449711851109
20.27448001227886 31.16316913514779
17.94979225581319 30.90582935617981
17.72641831572787 32.65678854027339
18.41378390502116 31.8308871745822
19.55650578764063 31.98530851630828
91.17578920479212 89.67245925336755
93.11242216070862 87.50719476500507
90.90993337787175 87.52603173122741
88.44728116897009 91.03090761846728
90.91606826956372 88.55481031443669
91.9932364346183 87.97998906794125
93.88500702807082 88.37257413274683
88.69026385306331 92.07111087570223
90.33962433086735 90.41104757301477
89.53069744005128 91.25541430369583
91.89470298250089 88.98528719550141
97.31588824432382 22.73663518442421
98.49110543164885 22.48882802998603
98.16862022930842 24.38894733931566
96.97550474750365 19.83957935713245
97.71168726802979 21.70964877872155
95.56585440345691 22.20891958772173
94.46377219980572 24.62215714403631
95.74611541212907 21.17678506042647
95.38593223045198 24.07337238004028
98.08373874453659 23.39755965663879
99.08255376846172 23.5813575096463
97.15289429376375 23.86438293664861
95.25033146404859 23.13094511666764
98.64651655010996 20.44376319028933
98.87034734027068 21.45301592734694
95.96417775418652 20.1179628436621
19.78105170655563 97.0946870113374
17.89517942842069 95.95644654497237
17.81765754161593 97.00377867291293
16.78434469435138 97.44180892131071
20.71557647324952 97.70570609119932
16.86879257273472 96.39235018283014
18.8467006893805 96.52821035375823
18.76236620594766 97.59464747493848
21.6999892571414 97.215237490422
17.72700920195196 98.05724543830787
8.041145704878696 3.861614385644947
5.951721933070214 4.650491664620886
5.727559724098059 6.793164140125506
4.915097245215426 5.048665654527257
5.617465601903492 7.868655519063913
9.876856054931931 5.187902896974943
8.591611748763967 7.725931488957396
4.481688639124931 9.360975031193181
0.4215601136107548 59.72737795459221
1.030600294401634 64.37791914751797
2.133884977148716 64.14210315763187
2.880989679548853 64.95909301093779
1.717821030007648 62.31904826367735
0.7752146616301969 58.66015539199743
1.451096554248479 59.48808511345663
39.12727156294952 27.91144365006042
40.62241817071604 26.78403756438836
36.52687062372434 29.18732198092108
38.64401604324473 24.05264735772225
42.58412493038455 29.53202958644053
42.77401916007687 26.55002050274223
41.04759905052994 25.7539080964954
38.21484803055375 25.07623049828834
37.12317778474169 25.19879186179362
59.52994167879562 38.30613407224434
58.47826342695347 37.98436859884086
59.76145005217948 39.31766301210449
60.01787784611558 40.22765089698414
58.70818683384637 39.09680297598798
60.1016253225249 36.52466056278542
61.73762887480306 39.06958665724463
48.66430419395951 29.86216138167419
48.3022392084703 27.94140481407753
49.38925334403492 30.74109361926499
48.29587779228306 30.89247492078906
51.07268830564277 32.01021217929399
50.1127266118033 31.62305109276283
50.6141571641272 32.83420498619581
47.58538172945338 29.9951308274944
46.88568542937057 29.07894475194012
75.04312803455014 10.11130129493244
74.35680273694234 14.87764269369431
74.28664756090846 13.76203328549196
71.32281420419466 12.1001107131378
73.69945748672394 7.224453289879236
75.31285831873232 12.1744242597711
74.18825625682874 10.54847610879866
72.53544813626091 9.305302164972977
77.00261658910487 13.80752676754617
73.25335232008727 12.13781617126572
74.24318557311599 11.63365103864215
75.17828889122623 11.13838707056429
71.61088672603307 9.734850556311207
73.2475686274479 11.07681459940235
72.31239017654624 12.66524946375983
49.46457510520684 2.589168426947797
50.08459676121021 3.480226601023628
49.98989921800344 1.785598251979269
48.93375930229795 1.471729636513748
51.19754614318742 3.425311650580735
53.00520162121481 1.962705312806645
52.20174949645424 3.406531644711404
50.06194174773707 0.8517033361752325
52.10512785860256 1.277936045422885
28.72112129981391 8.98318351653419
33.641743028771 10.41268819851982
34.71945668092837 10.76914735522684
31.30777340793054 7.21456142500572
35.21766944422519 8.960091563971561
34.48686237354992 9.706392919699987
32.81752985853687 11.14032768097937
32.44840196546421 8.859711480980684
30.70016480760895 10.91165535285567
33.89138976712223 11.51572437512004
29.65476806954412 10.58895956046651
31.15250886096909 6.084474952158539
31.58347608772939 9.548202236353704
32.59197189530902 10.01257187170985
32.3143083186046 7.71570535869296
2.345815508998281 89.42406554729605
99.48092356550923 90.70989585221699
2.131424262081978 92.0124459515288
99.16027369944574 91.72428867171671
0.2662677816968663 91.47738131804863
4.275932386668016 90.09410323489864
98.90572128486234 92.77321331879715
0.652173598766014 90.49863749397259
1.118200847314121 89.57829685809851
98.69384254905725 93.83384463372882
99.8877862661586 89.74449853764135
0.7750223481892983 93.28685863448074
98.34583283876192 90.94294099082582
1.874598262903771 90.34034732357145
1.599297562361249 88.6628182591045
98.08155099287397 91.99386003860542
36.98526941417226 91.54279008117379
37.41086107692524 94.32149720928655
36.5275568173853 92.47316668820754
37.20509680478967 88.75035995222458
37.06153399808885 93.42463347987447
37.63819318301242 92.4672830818289
36.78556645481842 95.17662452326935
36.74167050185281 89.7230276251825
35.8394920734001 91.65627727988841
36.128974068552 94.38956845763221
5.087766297373915 67.44398304217607
6.538457436677912 63.27060545280762
3.621243467054595 68.76849120082657
6.553661575272733 69.12487404320392
7.60868353419905 65.91002355885635
5.823426277510676 68.27958618202503
9.412420329754877 66.44139484341997
2.922688837317378 67.8798150699016
28.95210758456689 46.75770883667481
25.15477275220367 43.71431483685041
28.39919727334475 43.80804523357724
29.09830517288059 44.70610387465878
25.71720080497777 44.6762639795775
26.25150828960585 45.62099431999689
26.83344250987329 44.7168289741123
26.26604753187904 43.78226655028977
25.68964655643618 48.65419655781712
27.26531781925641 47.44256584279374
24.62458789263566 46.56451962757687
27.3627312530163 43.79442517443937
26.81409963575789 42.86800367905554
35.2918104184457 41.28192736261507
32.07579418913977 44.83712855921103
35.14657743627478 43.68025734827225
30.21454175248374 44.21614275270416
33.73984064366786 44.94996829233631
35.45549113066809 42.55730769928559
32.99461218508787 44.37604890643002
34.1965295083539 47.61064998315103
32.91975605391397 45.60784167009646
33.50048686036001 42.30743463224153
34.38622129809502 42.92355547178513
34.47190376026172 41.86256684083447
33.27101153203493 43.32287039304867
3.412451415687413 57.29226657627937
1.204727867698504 54.75489126023515
2.648540044633504 56.45261538198679
1.57440508189795 56.60546377140938
0.8326121641112129 55.80692050811135
3.746246306946516 56.257246617608
4.104754755723261 55.25962693755596
1.930265864984923 55.53137490678839
