# Supplementary material for: Universal hidden order in amorphous cellular geometries
Source: Nat Commun. 2019 Feb 18;10:811. doi: 10.1038/s41467-019-08360-5 (PMC6379405; doi:10.1038/s41467-019-08360-5)
Supplement: Supplementary file 1 — Source Data [file 41467_2019_8360_MOESM1_ESM.zip › Configurations/2D-Final-configuration-derived-from-Thomas-PP-2.dat]

52.68759738748688 4.830443140061624
50.70925641062502 8.511679513756997
49.57252275610065 4.852892231534098
52.07690657652023 3.922844282410069
51.15606747334394 5.777216640748436
50.11315269530317 5.77832114752867
51.21249236997511 7.631096089558793
51.70644806787476 6.704093042425609
50.12439231494488 9.385134259281113
50.05905941847438 3.903621311990892
47.61594910690759 85.50451338413725
48.84983236891142 83.02069114511359
46.14087479096458 82.26696741437952
43.00869747893341 84.308429643388
46.80351122953859 83.98311130851057
44.78599460710516 84.61180762492813
46.96469829081813 82.94011387354982
49.00610706479633 82.0217146752742
45.30181365332633 86.79352734640807
48.59050067742027 84.98668257845448
41.0008360581209 86.2441544822638
44.77348984946583 85.72013123103532
76.96436296275147 78.81624196127889
78.69235935495269 77.45980355742735
79.61389981767522 77.8568521801577
80.72600838296687 80.52538081738298
77.38797031354586 73.9271659594399
77.85742340330059 78.15055139337996
78.8080601977468 78.55060091877471
77.94155887622699 79.20053527428124
80.32849504483715 76.0735119012308
78.24557793061339 74.46167969844115
79.24973755488374 74.44340869684279
78.88288765930538 79.6290102154791
79.38357797437601 75.60378769107115
76.92046051736976 77.76880234346345
80.428750661639 77.17935017475695
80.21231687349317 74.95933477122421
94.23340207919911 82.02426743153401
93.47003857454004 81.45719421784993
94.54989302194627 80.94583240194875
92.10817260508124 83.14123220620306
91.47145792626253 84.21082275928643
93.56727053515405 84.28611284422021
93.9751955627807 79.48019065236538
93.96168611277086 83.10935123898608
94.86113769398844 79.89059113131574
93.87036052635591 78.44312761284267
94.65784867089918 83.69763048699376
32.34011819171813 56.24360264583895
32.93203109256297 54.31623034589152
30.96622220515675 53.85595293796164
34.86387439101298 54.68534993438776
30.74191958980561 54.82846805930892
31.81985459847476 54.57906746794079
33.76534950477641 54.99804865796065
31.54308350763657 55.5481268231444
32.64809844759979 55.27820205683974
32.0812505531718 53.63267694762708
83.20204955854925 12.00394305604019
86.8657453128537 14.92194935435997
84.80376919355713 12.96434388493608
86.81390327519327 16.75918823435284
82.75782964071708 11.08080117984687
83.83223783038645 11.18204282657565
81.39779161930056 12.70742856309951
86.37485136823592 13.93930193718026
83.15239014418424 13.76878661938898
85.87524911128317 12.98414915808344
82.08755851798423 11.87983697477731
85.36949103469078 12.05615986380322
47.60705673062859 37.34009782855729
41.6997203449698 36.81243301650277
45.9065765226995 36.68062868880284
42.76550604752978 36.89925649877295
44.90377412940341 38.77121545117578
42.78920842645337 35.08504132421061
45.41553315447756 37.71202373548788
44.10858239101015 32.25315139776327
42.17013841305491 32.40497707075843
46.96392531897235 36.48678475717682
43.19790319324083 32.87654086945393
45.18276642525169 32.79767932660103
48.41988644143974 35.38996943608813
43.83234639310997 36.91689695507473
46.34174968883561 35.63657974127263
18.19293069595903 83.18191677876541
16.15324486488701 80.98286251099105
17.11990273059809 79.48494367928986
17.1260385095202 78.45646512157003
16.66871512441201 77.57401312306945
17.10664058467935 80.52642944938877
17.14703484252876 81.56585599509232
16.27230877745129 78.79532983009136
19.17095263395723 84.86700093920354
19.12084069957372 83.72483699630199
15.3756009507416 79.18640148031085
18.12835735526471 82.09913665804119
16.19354504296251 79.90132042997269
18.04025103031746 79.98869606074551
17.23059194344388 82.62450223602767
18.26708031211162 84.30874268173423
40.48139618587532 90.92672852376101
42.24108829968949 94.53616286957997
39.75756727897875 91.69257988174621
41.96249992451189 93.48839456601735
39.25751967277505 93.51016944697726
40.20794927581584 93.86557847342944
41.21195179691006 94.20624698886368
39.3309169836887 94.51646153560228
40.39051857004902 94.87795298979213
40.96322494911595 93.15172032937882
42.37788657803797 91.71099508787559
11.60929884721098 31.59172847468179
11.21349644699145 33.44372734946959
10.52157109959881 31.39171180220338
12.62912334871925 31.84426717265752
13.03589692323972 30.00665160137581
14.37293562206733 31.23249460044712
12.32180910023656 30.8101169223374
12.91897700942352 32.88637816928549
9.18320849858164 30.16097952286091
11.27180682581089 30.60108503466256
13.34720122349416 31.03048644943411
11.99509077471488 29.80288079568926
24.37306491461252 0.7223353166072661
22.17234235413036 98.60183642963949
24.37655462844831 98.71317773058078
27.10199729382619 2.54619120550782
27.15024498904064 0.4014470584455288
23.4309157341416 2.497363132707165
24.90529570241513 99.66061524606479
23.29197592816359 98.66778502543748
25.25365072817089 1.455533955636207
22.76938592423263 99.48983687521915
25.36922789190015 0.4777981003867735
72.44061182283934 77.20180039398106
71.28707653301205 80.71623169609033
72.22329705158909 80.34604600014774
70.36950532517315 80.00047423567136
72.02838541682668 81.42246612067828
75.09236073074979 79.04957698224402
74.04314109948129 80.59145557341665
72.3517058894008 78.25992099543971
0.01034220242147459 66.02280540013351
1.11098554407816 65.88334858314734
0.9701909702058018 67.91523514296711
99.08682857936813 63.41118805456759
0.5054380303490069 66.90743566411274
98.85439961582469 66.03351387722637
60.82344437488575 45.88388203689536
59.09944399421346 46.62378709064566
56.83133328617349 46.70997332291606
61.77515971064043 45.27496803512106
57.99305074641522 46.66624622174574
53.83452371383535 46.06745478575096
55.90226065739135 44.16146456255144
56.16674345013915 45.87482858104692
35.82769168730872 66.14326560901398
36.66620107175238 66.74860145606007
36.16385832151763 64.19898325860029
36.32986535969147 68.80587524382433
37.66178284124594 66.32202060322989
34.29324761945226 69.46923902118735
36.49671658264307 67.7749004028435
19.33870799478974 60.3659807355993
19.06736388697646 59.35923409846512
23.25458644905134 57.54427084730112
21.64300442087534 58.55048302545427
23.31199344203939 59.39641853646757
24.41277636421825 59.19452182333026
24.80376613721441 58.24807333514599
20.54046069629974 58.5501729686665
24.02260537629076 60.14369997465707
21.01107657503932 61.27276586878786
22.03665454074052 61.2837943324657
18.20227047216333 61.91475748992011
21.69020168435302 60.35822872831313
20.23766048207134 62.12474983630291
20.04578926125577 59.466913426045
84.20932783140401 15.64109865427829
85.31881086672648 13.8844367539487
85.71432348429676 16.67298916784987
85.24424453359998 15.72477250949629
83.69687301730409 12.91394638149933
82.11570463836316 13.63936017962841
82.57297822864825 12.80027351482939
83.08904364374092 15.59783782953686
87.35721219045531 15.92748555040714
81.77271109995019 14.59780188829479
84.15370668946774 17.50098480309119
86.3035910111149 15.80598891285133
86.98536130676082 97.17759465521664
85.342738884303 94.70807146261544
84.37724666104866 1.306301245775959
88.10381274033487 99.59935079367099
86.41260476881192 98.78025686891496
87.0338316658117 99.64763069399284
85.88013955047603 95.60012241996154
86.5064229305504 0.5834339342777456
86.94369886375162 98.03367262530696
85.98251919281071 97.57678138314786
77.19658652182152 3.499773366880944
76.10057164424636 5.37418962569202
78.13189097509188 5.397889970243754
77.81553727284798 2.644364100785999
77.56001061277257 6.214487177297064
76.61421244475245 4.39484756712487
76.69863494761834 2.576953196684132
75.09055291606494 5.443127756629573
75.58964119409599 4.44681828019284
76.8774581957869 0.8219884985280624
77.09693779486118 5.310170261463575
26.14631330696606 91.4444086158274
30.74826749310657 91.87707861539451
27.9854353869775 91.47933944769453
24.25949307175915 93.34972200191255
25.22666225773101 91.9046707741869
25.21944745061191 92.96175745096208
24.20822936451772 94.32613450796296
27.073379953518 93.04976318137051
27.05605915285905 89.89010326319669
28.02065870045677 93.60677691099167
26.20810580294079 69.89692151552815
26.05565457466438 67.15810914926324
28.65648985066964 68.34223205720654
25.503208879359 69.18472940128481
28.11061736471917 66.58051170972571
27.86412066588399 67.63054444158638
27.08312860675994 66.87904971489718
26.60977062481897 68.96830379174391
26.84418540014283 67.92439997095192
27.62611232660065 68.69586233845106
56.87717949680957 92.61377606373074
56.9329741408044 93.66639844088914
59.79257598197742 95.28974359887069
58.09282468594304 97.45460921194916
55.43506873092529 96.77762213829938
57.11214598302917 95.77951826466739
57.97293753045646 95.26385183105664
57.01105787911973 94.72157996900536
56.38504964930408 97.36416586108719
59.02802144052112 99.02110978002725
19.21519495562078 87.20352203387655
21.60048766630793 90.47647714670394
20.81124396436229 88.71199768452907
20.74011750112777 89.80917262305023
21.48219383415633 92.65078353315721
21.53929781435827 91.56293993113583
19.23216873100783 86.04525086343608
20.67571487857597 90.92414967247358
20.90538278994008 87.67097417255792
48.37185170791285 40.10478521915502
49.88797186388102 39.06812706495287
50.46197710265515 39.991211848103
49.71550937959891 37.17094690383804
49.46723986590384 41.97271746944696
49.42146406725781 40.05632347782948
48.66318763345055 37.25302778087419
48.36629946512313 41.91657391192471
19.86345168446955 72.85892818006879
16.42090774495785 69.78949979282191
16.36350547189758 71.4590676225515
16.27393495223889 73.69899537258607
18.84943552525399 73.10202026685782
18.39965013780466 71.96118212456575
16.33953595323855 67.57363590130012
18.10975520903367 74.95376991450432
18.07674801581009 73.83851653699445
17.3217541402561 71.80361948998156
55.66745244502596 85.87732985986048
57.77252626433337 82.1970781737861
57.73811799618263 85.9270920424314
56.74396848925077 84.04550346030554
57.39356320077965 81.22440735570189
56.03510551985651 80.24096707599224
56.76413253646323 82.16536915174768
58.32290021291372 85.00583224143864
57.22348516789418 83.13461371374537
56.19577806691452 83.09012910200472
95.81871533723138 2.0129992646124
93.4257638091787 4.240928269336403
95.23507202783033 3.785977419949108
92.40463318439937 3.960832716051319
92.92047920329843 2.108969972923678
99.88369721470903 3.273660443481631
93.81033619185223 0.04823261385149642
96.02801129038197 3.035819984344644
95.01037339399029 2.790870514880897
97.51720984835983 5.326688251159014
93.85133607665381 1.686935015475229
98.65969849305641 1.894017410654876
94.43614144453962 0.8679987015296254
9.66856534524856 68.50200858041707
11.54424248735327 68.26483150799031
12.61624647282766 68.7920923279719
12.10472712133249 72.46122769676435
11.36842521795096 67.20427086581093
8.939021921750284 69.36090695934953
9.727647750450972 71.46509803742576
8.631320765342997 68.37563361547566
11.90007994811944 71.50562651186907
9.946061735946149 69.55610757666959
9.273300486089394 70.39772122191603
7.533747028847126 66.92319191643907
7.848636137637042 65.85355205711365
11.17767828617918 72.55119170748266
13.69102798621311 69.35799411598364
10.96188738271899 69.83866332866505
12.8294909451129 69.84066203333226
8.36484045886097 67.49648431137784
77.44069760407568 42.69980167214275
78.42119296195588 43.13725760320094
76.56986948570251 44.33999201595288
74.69284628658707 45.49814207105971
79.40365883502071 43.58508024683624
74.82517016494509 47.54854211451868
76.51430153238731 43.3072651014131
76.45589419497671 42.27498208160203
78.54220350219187 45.22884372099458
79.46717658052982 44.63536571013789
9.0404038014196 78.18158572260607
8.827958464463878 79.25146030273382
10.61886095687693 79.66816412810833
12.05682013189547 77.27536139275409
10.04673912689439 77.87723905741132
11.24600918861285 76.5351012292461
7.795752791819598 79.57415496667977
9.830572304913607 78.92523487910576
9.251561184104215 77.13402356306202
37.52666715570837 10.03768132707593
34.78608582926762 10.05211168251992
35.43790789889051 8.484225284860457
37.25212931204874 8.966723691005352
34.94529120211706 11.06255229254055
73.0759690461738 61.79952038810676
72.10068418048513 62.30590819816516
72.9662472765192 60.80226085276585
72.05435492752697 63.32338520079038
73.04596430633703 62.7883178862263
57.7493455932638 90.99118068214455
62.43536436538218 90.66209292188705
59.39893793977885 88.56145975395401
59.96165446271493 89.40800678923637
60.96648920469952 89.56082626364145
58.68969570513895 91.57148554727783
61.82228702204837 91.47309410009564
61.372385104839 90.58744292414976
59.47164724872144 90.21051364218657
60.61432105823058 93.71218683436732
62.85196646431741 91.66187599939452
60.51029266732929 92.66503742331093
10.33172185895088 24.74824810568158
3.8212797186814 24.23746848670395
10.65628841260242 25.76382857743634
7.642852792326977 27.93565737661671
8.871757453678596 29.10518826414048
5.561808503220592 24.67212032839384
5.803497726401722 23.63266094373812
5.389166237309555 25.73220096056199
9.967844813130995 26.56211014715649
7.084310953678917 27.09183905656004
6.364891824587822 25.36979543150033
39.81254060450181 8.667523461961528
36.90935953657451 3.994071518171258
36.9648803135943 2.98112587645941
37.8922460663273 3.58647576660465
44.37570624146721 10.21015167525043
46.96908512480537 9.481392252114569
45.94871237460671 9.447114339610959
46.43553655106266 10.44538663736173
48.01163182554328 9.460624025683858
44.93698420050121 9.341946354078917
45.41554867555059 10.37578124282161
69.81443568704815 17.10550898741381
71.17121457946787 18.68561150933667
85.0613829957218 25.68784598956961
82.70637001358575 21.49126551549918
82.60143510342425 22.54343268995309
83.24967620720396 25.35101267105664
83.59654521354693 22.18663442354354
84.35571783243662 23.89781370863103
84.08884295962004 26.05506245840234
83.14854468814848 26.4769635162892
82.98229892183508 27.57693996190084
82.46246678413755 23.59618345873225
80.61285591045845 25.70543155701418
81.60536323790357 22.87488193087861
84.91398625682861 26.76710440776831
82.37530494568074 24.64649660344118
82.00882849408899 28.0021422017746
83.7653910522085 28.24348683551575
53.37304231263647 89.83725990649054
55.66664931477734 87.73731684034067
52.36614679381211 89.73867304916804
55.13782786986484 86.81183427180545
53.1063616900628 86.8667072514915
53.58182524665393 87.85924931236499
53.03200082472158 88.82567512392292
54.56501286302803 87.73014672559383
41.36623682886584 34.05355015902192
38.85004678075843 39.26969322898193
38.6382028786087 34.92857375083385
39.56434264396783 38.44619648443345
38.06456072216878 39.85711186477666
40.66494426249257 34.83676056861416
37.10063723658725 37.90013070026128
39.63033808290617 36.62251790066652
41.0499265427643 11.51596460640657
39.76286897304109 13.06759803641999
39.48643570868999 12.08346825028435
38.81169035443128 11.36682391315082
41.43726962541721 12.53367257840185
40.19761786023393 9.637363624201283
37.78769607586506 11.0783862297489
35.96346427834661 11.44088747463091
38.78030886323194 12.63434071917216
43.33905081444244 10.04620370179265
40.45644833700781 12.3181761175567
83.66061560350735 6.446854303077619
85.89790035006754 11.11753546091976
85.71395505072212 6.329712721174881
87.6159402250134 9.168792911713719
85.3223800261804 7.315494111114134
84.69586338905728 6.392471126349504
85.14689010090689 5.416553413852763
84.3139555828205 7.370220263810345
82.6524291914756 6.679831272985448
88.52225075676557 9.026433182435289
83.48058252053445 9.326732076698081
86.13976167497577 3.450514522760673
85.62250270068515 9.228679590434208
87.43170618916227 10.14849554229137
84.10047089562292 5.485020855469496
55.2311952886385 65.11477625503306
53.39240498151003 63.78264210251572
54.31484079858188 65.51354972300035
55.44129248724767 62.94640587473427
53.62352427635724 62.68577464745685
55.3500334655746 63.99424604662458
55.05701981729866 66.28420166836659
54.44186575670356 64.38609695989967
54.63223943263549 62.32220572843264
54.42597313725204 63.36977884960081
75.30788405210737 53.69836968318049
73.54855016349207 55.8195376691524
74.53184519378034 54.31757678234317
75.57264277871644 57.54430981117107
73.85453818707799 54.8988298504242
77.68200498591032 55.02924483190343
74.2307921589121 53.33772967347056
74.77254844265559 55.46962769184408
73.30786927025815 53.95972068912388
74.45964092716142 57.37470184020724
77.03877790999975 51.69360969482154
16.79184775855322 32.58746090335579
20.64788035626702 34.97345328755893
19.58865680110685 34.83791290603568
18.18905983642935 33.72108603709544
19.24977776104862 33.86351570317992
22.07484019269028 33.28894685123839
20.28856082215343 36.7838270558969
21.36173936591166 34.13258425365789
20.30777624815257 33.99868241754903
19.97606264322746 33.02549515072662
21.02928319301938 33.15337926886772
18.91666059456384 32.89069523623228
18.16089142318887 36.51305077589335
18.52806441761117 34.69814740787476
19.93477088188309 35.81203365887429
18.87281347455998 35.67503257967709
16.68690588916382 76.50759861058742
16.2465658040405 74.7988354341514
16.03381956437843 75.8022135206884
15.78805616490116 76.9417134593003
17.1822057733756 74.45945038741776
15.22655505593651 75.13001563109415
14.24073174305631 75.52008969008027
15.37319152784861 74.05874920497786
17.17862091740657 75.57225902611835
9.519626466335176 42.98531018299278
8.869772154422998 41.28759533484568
10.20657200689989 44.70619662276143
8.474299113466733 43.35830121156219
9.711082121513197 41.94737053862537
8.454750675401272 38.52180697547032
9.345460391777316 44.0235130955104
8.665662512210375 42.32663776168324
28.92934582420798 25.2655092208926
28.59902755041619 26.9639991383279
31.35066824643773 27.90897186731909
30.37226280630656 26.1408340940205
28.54580234584465 24.44986262451896
29.71405053324866 27.07971339134578
30.21672187558067 28.01484361139502
27.76891365673562 25.10951030500733
29.96765687834992 25.20058156368336
29.31226751555357 26.15476422967043
28.18783681472918 26.03230758249449
82.48547978341837 48.05352235018505
80.73386904302475 50.27114968120235
82.4797242723406 49.12471961800205
79.74082610475951 49.85898214236015
81.75003328474742 50.86484399405563
83.82618575077596 50.5893157970506
82.64567641553168 50.11357649231715
81.55635952819968 48.68232266962112
81.63464773539233 49.77562775372252
56.71245892592783 60.26050207668065
57.65362126142787 59.87118757116102
55.79631420906087 58.67591290037801
57.86628671086278 58.96723377700709
56.52333977496956 57.95378599649867
57.68744518757563 55.23469157693209
58.26540780081974 57.27032873534732
58.98611416396115 56.44284078973951
55.59289689079316 61.86070688517486
58.80501737890162 59.3722342363818
57.51348860325216 58.07698015943926
34.32766175906599 45.58457762314643
32.84137721195032 44.51840673317387
31.22052048892951 47.92269828206977
30.53840550198418 48.71173917628317
30.80685033532044 46.97782487086734
93.31515280798834 86.25321032874592
91.54356813186321 87.04954326695305
92.57299660086952 87.12278575512752
91.92614896981144 88.02036253889443
95.4075226962382 87.07618602771973
96.80067564632813 88.60346529325429
92.25451818321973 86.14253308810385
92.97190113883582 88.10516462697984
94.47403429691444 86.35355188919681
93.90914647371251 85.42940393815098
93.42017710197182 89.07059218170993
94.50452613229152 87.35167851046575
94.010974916842 88.2386540822887
98.13007142327078 80.76319094014592
2.633310131736731 81.04977091470487
98.80381542614583 78.22793104762695
0.6401775700548926 81.5509588997606
99.83436575472361 80.92229471255511
1.905084181604783 80.23033073435953
99.67844148375346 82.00376738854983
99.87299016786797 79.99103162375607
97.63155366045439 79.96256426273978
62.76874933961432 56.29644305285926
60.7358387429644 55.84628812511773
61.02077777342919 56.87326268441796
59.99950889984814 56.63941300679437
59.5888069959401 58.5664683139697
61.75503312501748 56.0947350384381
62.03699181517269 57.12300591419572
60.30960617451244 57.65368951651278
60.63213985210352 58.57261316876474
4.257676460553109 22.1305299079362
3.777938511202849 20.36248728055108
3.479879999539375 21.36610524659685
1.693846755963582 20.86426027149743
2.476316764615792 21.64301359427648
2.692734614913537 20.58934746450173
3.256409666906677 22.41335515853711
1.89944690096325 19.77023690964527
3.083741508240953 19.6518772779178
4.032151572137519 23.17523205103317
89.22507655861081 84.0706529010244
88.66975353404437 82.19373649095242
91.07358615877007 83.31735254353245
88.43917784167195 83.33802550997463
90.06051419641403 83.46079151700079
88.10705033308602 84.36325396203888
89.3447979125216 82.88739169198894
89.92502670019437 80.78872889854479
87.17301123325447 84.75507468177712
87.86881181675916 85.63454284251181
89.64201387877493 81.82701439641704
40.24136935614274 79.80322831073124
39.69831012901783 80.74550538352698
36.76925162471163 81.14151207588881
37.66964991038833 80.71406263538104
38.67388752789389 81.35426805025538
39.52699157898923 82.88413994173649
38.60787004726433 82.34724159544375
37.70043056108499 81.72773560497365
39.30003222795099 84.98549772619648
38.66653677592006 80.46334472322593
35.69326701452989 79.71399945450648
47.24344433456193 71.90141228111443
48.38315522963823 69.47389733586341
43.98399885861004 68.3601163678193
48.59268875313756 70.496400041592
47.54287252644021 69.83984364593213
46.72935388058125 69.1227908654341
47.67917493744412 68.70695628410877
46.48075509152616 71.18577461737092
44.09336699666146 67.3403526004754
44.46482839632638 72.04750032255663
45.74155464604306 69.5226585357961
42.98331075625752 68.79862993854667
17.87244808858345 15.07203836283177
18.59415527843693 18.01539576517978
18.40058620624963 17.00271712249118
18.16352586951567 16.04959461459314
15.63929108192936 17.3874437633371
15.36443575060942 16.36903992872757
15.61434418173516 20.27274813409127
20.28656454084977 17.59438052477623
19.36736220638581 17.17727440848642
15.94178296622956 18.40730108145278
17.28065167683732 19.63674752329381
18.24152871494139 19.69350619655106
17.12473691435078 15.82558530768278
15.25603105098265 19.22537933094117
16.25792941273902 19.41541699354932
17.62903135421239 17.79052445896212
72.21605567454485 54.30401861022993
74.32461520905761 56.37517480458391
73.42291429988936 56.85962341722787
75.11255506859716 51.69536107359523
74.20726883198877 59.25144295389838
75.27107851790775 56.53964781220596
76.22832624424539 53.14748224242884
75.52893289093117 54.75399890950735
77.15123230486057 52.7986058719402
72.88551147528526 55.03914309853364
80.18478456311198 88.31916737414643
79.71197805948913 91.14640760845309
79.62893876098852 87.28217146634741
79.65943571020168 89.20508471058949
78.15688570660852 90.08018341509515
79.26393107746098 85.16415024079916
79.15454810051641 88.16758877340551
78.69088759160569 91.09500812982931
25.91583678763919 22.93652222208471
21.5830665097649 20.95205821944855
23.4676337989153 20.04713842961776
24.83932674683756 24.4492791221144
23.74843791644557 25.89404820846645
23.98900071423766 23.86008515914868
25.69617866711247 24.93156299383292
24.22214226401315 21.73510756536032
23.28139432249911 22.18834757528478
24.11105853363252 22.80683065559148
55.14683968133711 89.44008296035547
53.94607312313405 90.92232907660885
54.9753088583211 91.52280686850607
54.12469757490896 92.03584254713434
55.07694582660078 88.53130687298784
54.08491917271785 88.84444892584888
55.94666798843521 89.97431953511322
54.27810413732131 89.88914575609743
55.94758008607075 91.02782553637816
55.02145514783066 92.61008230995991
56.10001396932541 88.78457986696309
82.4165841500662 4.578646722578987
81.69785863022243 2.29236620931541
81.56366833559929 5.078892126030781
78.56553632707887 7.475657076514051
80.66771716344661 1.899532629870133
80.61742617408638 4.952415240574172
79.67740338595733 4.764325357057031
79.09201190162062 5.644968407038905
80.05577318261386 5.878890830822158
32.981566248825 32.80775902182791
34.67064185380486 33.20098228046088
32.99953586727253 29.32628876648168
32.6796057311349 30.3303558070248
34.28183305393644 31.56651371641343
33.81844624988051 29.97678024376096
35.38469812294738 31.29374476473187
31.36403106929373 33.42402736652181
32.03372158146813 32.42750556034016
33.26329016699552 28.30598735603336
35.91170775158773 29.2032175643214
13.03979041469974 38.68608479726218
11.86203232467703 35.37301650330519
13.96377305744232 38.76155403682358
13.52658708987682 34.92036414500716
12.33833319929863 38.01472092047894
11.50012725997517 37.39207918065041
13.73199887899038 40.54684368502627
12.14142287339831 39.12105319542467
11.33012705180936 38.44417428491441
9.915962951393551 40.90767150771763
13.11869421551718 39.70792789784674
10.30949317146398 38.8259714525373
70.35851694992562 39.52581921497703
71.42101663926918 40.02704265166189
72.24712813649974 38.52384900901205
70.69725014290108 43.61687822654626
72.20173881114044 37.47441057734731
69.71648434362868 44.13157576685666
69.69124932329012 41.07386332573984
69.51032081477818 40.01223147203491
99.50609140727032 6.02366404260016
92.08381409244687 5.844425292501513
92.72816312862651 5.025136672044574
93.72892680254805 5.289700397049774
97.9615054917107 7.343268763497346
96.25781295119123 4.040064177161871
98.18789960385442 10.44602348733404
94.37335427226289 7.387858538470987
97.21348873908821 7.987199045977341
62.0439755593212 53.33357192187563
62.83895575924564 52.6409318186949
62.63335561540664 51.59283959851835
60.63903468981317 50.93064897109295
64.02036787062069 48.21641299961645
63.10107705028209 53.67869122149523
61.62815928475414 51.24927816003014
65.49321366427789 51.64725867006354
58.92758509721561 52.49244269818806
63.28515816699393 49.86540917550563
63.46040948509235 50.90801076224288
63.1151902256758 48.82842253621483
61.43730162523637 50.17761802444639
59.96901729832349 52.74770591539382
88.03043193934352 19.49503583760559
86.23010924071157 20.51560855053873
88.18127437775615 18.24911978609814
88.75796861606638 17.20637869779218
86.28585057855035 19.43724722952814
87.91538097235441 20.66260521034346
87.24049218061168 18.88203670341827
70.68056533693299 42.60118809707747
71.53817249044108 41.04132433205842
76.38852245135602 41.24534780311456
74.38040027711646 40.42842994220717
71.33242278761895 36.95156382415157
70.28519824171426 38.58190484611507
73.63978191512454 44.02507001193413
70.53774594101887 40.53186179945932
69.73046859499125 45.11691752407781
72.33407942341081 39.51836571511758
71.3043993751043 39.04067925123687
95.58427831056478 80.46221144223675
92.9111595862462 85.22166515151476
94.95953214910776 82.66440358736912
93.74757162119673 80.45905170647009
95.94739216898324 82.31393609456183
95.90263169446345 79.25658099407741
93.19741688221352 82.47000273189853
23.91282618901343 63.89277373652251
26.29738614282087 66.1250145143191
26.06795175544563 63.33790706528382
25.77834028536159 64.3594460869875
24.75905776162318 68.44667045356184
25.50606136788156 65.37475617231691
26.55586355192724 65.09743932719151
25.00695995401166 63.62956751245184
24.70994323108641 64.63052254228745
26.83210300767153 64.07083883537128
60.64115593004784 91.49164526468461
59.67200969418055 92.11557095861684
59.65104986700788 93.18733623520258
58.73989661201446 92.61787906930505
56.81088894777469 89.52619404441555
61.51026724667786 93.22163331508946
59.72722845969808 94.23384190358526
58.26370404440163 88.70311775260269
62.27590994879296 92.51977133197829
59.61319938244034 91.14586145108774
60.41254910573353 90.4467587018037
58.58536805361031 90.52516026627413
18.28004670122867 56.64832997125065
17.78959305695772 57.49564585071241
16.60607029396369 57.52855720797427
16.60424472983653 55.69760606013813
17.15449173367898 56.63646895028926
17.1536666981107 54.8066216110328
75.03341958745578 89.93575824436347
75.52441013928227 90.88055027727737
74.52822483931956 88.99877941491195
74.48955338966313 87.14882549302912
73.99507184401305 88.07239766359427
76.07381621175763 89.96425726742156
77.09721841173733 91.84893772996658
30.26625815810616 14.9313685639071
31.79748251188174 15.6820649481834
31.43086372458199 16.78223932947692
30.16156714042338 20.4579251884089
29.33175810033757 18.60040771435686
31.83824245789352 19.72449710810314
29.39018042435316 16.81015415021275
29.01133384398159 20.45626549320793
30.39469761882895 18.64848783010341
30.83283701180128 19.59814765284588
28.81955509763952 15.86257666743145
29.93603929507432 17.71575702346442
29.83689706878116 15.87526240301706
30.42327558872446 16.78756639266077
92.33123521731476 43.08557192578464
94.42351749090469 42.58361051901304
95.43345753871516 42.3833203237102
93.36831096292491 42.82840989454076
90.88029712228281 41.96567760117996
92.66448129498825 42.00049594349591
90.71006525361653 40.94918149660072
93.00886352783979 41.02521968615932
93.32017949730033 39.8424326908213
11.73637206865066 99.39960714281639
9.651342352137764 1.328856897923452
13.86412585811551 99.29880743558974
12.78447129681217 99.33975883235088
13.85572736575429 1.054321201210991
14.9082850203686 99.21468409485992
11.94915349981239 2.978286996000033
10.68241460514235 1.394089230310245
11.21836734310097 0.3834335741840054
10.05425067107251 2.310826520644423
13.30604488328255 98.40024800743876
13.79504345242059 97.44280132288573
13.32301850549682 0.20649008279719
79.76779566951863 22.30730018455801
82.80023810868514 28.66497962249831
83.35913206449655 24.28023846803568
83.58976945084076 29.34162259532158
82.19747177319037 26.9238234667486
81.01238528077461 28.40429079854155
81.57822918475016 25.2024728524667
82.61576244693097 29.7403468260683
80.60294462866057 23.09580696748616
80.22274260946843 23.98982578029134
80.81175943473292 24.70400869914767
79.6215797179301 26.04998862642505
82.35651780068059 25.8190922176308
85.73837530929153 27.49371909478745
83.4181489141495 30.42558372911832
81.73965135017464 21.81222749137883
84.7426124383325 27.84185795693826
53.20908216523961 49.55810600183212
54.02953365892433 47.73968957208466
54.72681948272825 48.48693304774705
50.9460430563936 47.2559947322303
49.95780264858964 47.93703044469217
53.33871311545553 46.98078773961388
50.86886844221554 48.30708310882037
52.84271084496552 47.87522011806038
53.48761988363951 48.582002220406
55.18512592192371 49.49051413536035
52.69553434955202 46.19406560107848
50.17016076316553 49.01055947472703
53.162016596977 53.61964640353442
52.24041728187342 49.9080926068569
52.1573453673642 47.13206694191602
51.77400428367181 48.0767789861446
90.04297928151142 64.94735355576286
90.9473135832031 64.53833334363956
91.63839275974607 66.24187892692264
94.52382038388423 64.97101443614896
89.92857991791523 62.97634575231518
91.96214208644189 61.00330001091373
91.8557328119624 64.13017394213135
88.79323348523215 65.96408895951068
92.4389868226734 66.91548881526687
51.45154229315778 24.4850099472282
52.500518913718 24.52736544009259
53.06226838473777 21.74778352905817
52.44393277589311 26.44499242092027
50.9356761176383 23.49539689639454
51.46439625673938 22.54979024467067
51.95327472061061 25.47269883935651
65.39837125838075 2.4341920933397
62.45971813475045 4.582519329298451
63.03084205792589 5.372329954479557
61.87846735307406 0.7965404387206759
63.26050393384038 2.575033070329828
61.18565199272804 2.842828656823164
62.87355668104946 3.564104164850528
59.65821392400389 1.548799441083923
63.49313247385745 4.422000590746017
59.9567303968076 0.584599552185165
3.262772984206609 51.17852675642336
1.867185943578428 52.50911507921013
2.907146023734767 52.24628820666881
1.970651426835593 56.46863700695685
0.5076861276856699 50.86758254297796
4.976816191814237 51.77401940811866
86.40885839523457 56.50592594696366
85.66284668244279 55.80112182018478
89.59311223903502 56.07991824497974
87.94677543313868 55.4501961144293
86.09759968743892 54.85693948977772
84.51341102432359 56.03234419036638
28.89599977437793 44.99178268863574
31.74996796990004 44.39450993397073
29.98283721642449 45.10059429363474
32.43373367289193 43.58126932653025
26.3065417168787 48.3760809396142
27.81119587340325 44.88806583993743
43.02850548794576 90.91176050480991
44.03486777568212 91.17674636963706
45.76912888353387 93.41136422386303
44.27971532742033 89.34086609149173
43.69680367495189 92.9963577666083
44.0083254790607 94.01884702969264
44.72566636681952 93.21721555565513
45.05083597017163 94.22109149541861
43.31566410936266 89.215547655184
43.3748551400262 91.96357941645195
82.04714005971996 70.80039439224889
86.75654191834737 70.34865947295549
83.94249533849376 70.40494766563221
83.4476537717792 68.61953980252169
81.47956934564938 69.17307351102035
85.5370376773397 71.54450645904772
85.75061055705233 70.59016224462563
81.68247497019686 68.16482623537597
82.89996944862762 66.78794818465326
83.00536610703372 70.89570986800626
84.95703183592161 66.23830962495838
81.90232827458756 67.15747479609092
86.50309765731038 67.62067403317992
84.69007723589741 67.24547108300318
83.66955395562219 67.57288000780777
26.02206167626029 80.23171159739965
27.10469036261476 80.31169108860465
23.41195176099198 80.96285615534289
23.07590036396515 78.2469920813096
24.40342963791048 81.04019307948431
22.93144903094679 76.10937841188185
21.80640890788724 80.80725909223865
25.53474279339564 81.24630890089598
23.88657945335209 80.11280986486105
26.18672999165556 78.38648254389224
25.12958041535728 78.36512290948325
22.7631010778026 82.50570271718942
25.65181656382764 82.35509910195174
64.00354595098709 16.03085991006545
61.31860177847538 17.19297488017054
61.67995040362261 14.41558872243014
57.88871994139097 19.22325372699153
60.88825008116009 15.15441529263723
59.28745735454606 16.65010910939958
61.54025027094001 18.20223587752605
59.49542198518616 17.67357387788524
57.68698201864191 18.18518210173512
58.48617358956918 17.41267371154056
60.2986692821267 16.92082125113228
56.89377901880496 18.96281297178662
59.71215143624229 18.68668958483229
60.74283705394245 18.9419989962724
27.94496423465402 3.174278235625937
27.7780276848056 6.650539367957248
28.65123690522148 6.131079762972203
30.37276982256696 6.237002555051948
28.81591005817907 2.700572004380865
29.58582409699532 4.495042617944902
28.8831551393535 1.56082283316004
29.4848130225993 6.750797604007905
29.45819971632849 7.873306020028218
28.76218838625526 3.838004112291613
29.64395868136864 3.376544284317326
27.99721628356004 2.032165748634304
26.98895585779731 6.001423851139315
27.84282665014329 5.486873337281261
28.70736606836851 4.98274507710533
27.89874392937386 4.326075113643555
43.60873356251132 17.53218631166446
44.80261637608216 14.22566682084931
47.83315582171116 14.22129349509052
46.83430542548287 14.3263637104168
43.41997278522035 12.9065853921503
42.42599073220953 12.7265952261538
45.80415869504635 14.36586656984275
46.33267299382481 13.41115171242689
45.98571478957317 16.25391499854828
46.68846610012044 17.18008780528132
45.01853874894154 16.46358279827685
44.63622866748946 17.41548171334846
43.86361450968617 16.63116013424664
45.26806400107981 15.30489103940162
41.7528573753411 13.55771029689965
42.75486188619163 13.74751061692421
45.87707026405109 12.47421370112733
43.06326704183873 14.75220442568157
90.88098635631518 17.32574539523133
88.91118175251106 19.13782962794606
89.8841036236979 18.97424914168065
91.33773964182178 18.40107668404974
88.82121442953984 20.24672054158576
89.2470502028887 18.12774727152078
92.42800365869959 18.40283224678674
89.78786185053293 19.93358845054042
91.89957141632634 17.46437541641799
94.88431614817418 68.14511335973825
95.44880946599588 64.36335709360914
93.7346324216112 62.18320320900011
96.39239926094848 63.86050279209398
94.67794070512636 61.6955506704636
97.40912315758257 62.22350667272168
97.30320295015815 63.29521786190853
96.33810792204365 64.93942621248171
94.15406328296052 67.29101368252917
96.44609621229826 62.77244778145273
95.5093287971241 63.3043472229983
95.56983613404124 62.24048638876038
95.43498504456878 65.39520529971072
93.91457420633087 68.38922315316843
17.39602613087754 44.15256427355816
18.94568148449509 41.23375031566845
15.59515314405889 44.02286123198333
14.62299222706019 43.57131619226587
16.03633206029521 41.84809666334407
14.78905096995279 44.7045721375322
16.51848740881814 42.6795939833954
18.22999574288364 43.7358741345455
17.54290847620883 42.98960971018615
15.64892074478966 45.19186235240596
16.52417249494289 44.65596329351467
14.34946253616456 42.62899326782434
13.92286994121319 44.25727800982465
78.48375227284841 44.18442290819488
77.66732456716468 46.86294758000555
77.49968572389153 43.74192779568211
71.78698829138669 46.10782590432894
73.75023834534692 46.05405321440364
74.63753931201843 44.47875265431995
75.69079761603723 45.95378745359647
73.69045056269924 45.03876972335044
17.194228243012 52.96940795120675
15.04208957678331 52.86562069683723
16.78879051985682 50.18581808404008
18.8554858488545 52.14421116427392
22.59198032099069 55.02960353995205
20.43504136052875 53.13707012274104
18.27438099259969 53.02562391468443
20.94595431701507 54.06811697789903
18.7897741640869 53.96536016376274
19.3269360180739 54.89722646548037
22.02026055113596 54.12113804472525
18.96914973592659 50.3274806587867
21.5141061194268 53.19748334107788
16.19347608852576 51.06027798350966
16.11697485172007 52.91590465919204
19.93842731310008 52.20473792485587
19.45078771117509 51.26865940447372
59.29588884482212 27.81725655170822
61.44935502351404 27.92589737976959
60.38009359581707 26.10359553275462
56.64562063669313 26.65761198248174
63.05940960080083 28.90678205270479
58.76342957705634 28.69157111185799
60.93311352688537 26.98266131541042
62.53272112356475 29.79781866042551
61.98367071937043 28.8687558667073
60.91312331093538 28.81189817284078
63.541215614698 26.26209489784014
58.22378844835663 27.73535842725029
60.38006259539105 27.87053502778553
13.18625860254087 94.67514565292224
11.71779121975351 97.51726645224781
15.49404071117429 91.49484574751831
14.21386682215016 94.61776814375415
15.1487550190453 94.64391483236578
14.73283533621997 95.56089517067642
11.6472418843086 95.64875948162009
14.99023914148666 93.6784071204208
15.30499693556172 92.61460756705743
13.63604058835451 92.16538741094593
13.23405542073943 96.53607195699441
14.8441503612459 14.31067211157668
13.36993952921684 15.8597160371508
16.83323851165693 14.83779769093051
16.37217739425842 16.6004041277694
15.09895180291868 15.34437475163097
13.85715716840424 14.04401102804148
14.60625867237055 13.27225469742636
16.56310719168516 13.81104729889919
12.48567538198306 11.66570986675113
15.58563097483765 13.53875647226742
97.59366141136246 51.76016037489833
95.80941394150969 50.45851109317836
96.70890770100419 51.09000601535971
95.70908755036034 51.4859574256639
96.8243218339537 50.03587978183192
97.84750488373425 49.6367420145212
97.69488604650751 50.68204258910804
94.70015226550986 51.86322277645483
96.94764113174035 48.98882335590625
71.95490991189689 48.12865721487567
73.05939635797833 49.66715942300656
72.04864208013757 49.14817223888904
72.97309888311474 48.63444741440109
73.97864430199243 49.13151269160175
71.86586644270267 47.11569846509461
73.89814683433545 48.09894816464514
70.92424884178217 47.61798447863642
72.88716832276835 47.61061825664721
71.02169231308631 48.62445282188501
68.93465391250869 47.58615074409506
11.22780110887174 84.23229925018207
11.06772750503586 85.30518431301245
13.98468917642615 81.56894356253908
11.56139784098606 83.15656933182019
13.88694061123123 88.10409492964948
13.87604632345551 85.93982639219689
15.67054726107713 85.96512028952804
12.97666241710249 86.46572395516701
12.97061148082877 84.33160546162242
15.57215387763551 83.77307793741714
12.04427133412102 84.895202063958
14.78404372361192 86.49748584496859
80.31472153308337 12.19826597444064
81.63325981141369 6.787515971968975
84.32351748965864 10.20958398654235
81.80016497586344 10.79239417058131
79.08425719092948 10.75449794128567
79.5828733365741 7.771881657857706
80.45646974395835 8.219452140974589
81.09736758639293 11.57432731809735
82.51964859032582 9.994311653540503
52.56891593749896 15.69274804708333
51.5439978929728 14.30448176686766
53.52989740016728 16.00877968427341
49.81816591264194 14.04056360050365
48.44218102112215 15.11992074210534
51.88827518943329 17.57411525412106
49.05766671792568 16.00992984671183
50.84971071085187 16.1054822306483
51.11758959187493 18.36199631526642
51.58743729717622 15.35324377593
49.29293721360996 13.12687263353125
50.31195598683322 17.78756775027431
49.88281413355048 16.82737738386932
50.15847223759423 18.79785052260338
8.408308934091203 93.83791194150123
11.10244608298487 94.7189103694123
9.581350114129885 95.66468389538878
16.07278852310009 93.30768086439262
14.30114728484391 92.90937269735244
11.15802463767822 96.58869593291003
10.55341089792652 93.81062945660986
12.68326228033481 95.62254089398729
11.53386138123819 91.9693726557586
12.12513380693955 92.83117598373589
13.78656298826579 93.75861367322824
12.13871428333591 94.71181425127824
9.493643462337761 93.82370096317999
8.997998818244481 94.7371276553079
11.61509078067118 93.77930168926494
12.6602654392054 93.79695897003835
53.4955274212982 26.46532283530117
55.05552488674554 27.48204962946998
53.00277891705782 25.49446164468648
52.93881256107024 27.40679317983057
54.05380169897162 25.52608474316542
14.62894461401861 50.03859983857046
16.69090103787827 52.01832683947963
16.3026488169878 49.23724212335831
15.18395321380149 49.11348741770725
15.55923864861329 47.30492077923125
16.51299188636096 47.62097397178076
17.88606474783961 50.26680563703428
15.69659880183133 50.09231117214438
5.038287264306033 18.99691783546809
6.370084607778312 17.7738177823567
4.080044873642909 16.29907192314957
3.076354782805228 16.23992012050743
4.772866610556361 20.05441115592106
5.104061794244807 16.12409130690692
4.338771263085795 18.16262965457395
5.3513729908229 17.96985923065026
4.049355034063097 19.27338388231062
63.0959753673387 11.85631354449869
64.14901215481771 13.32548545263635
63.98919999718657 12.13292818472127
62.99839529658384 10.88977298851862
62.10099143710745 11.60867862721116
64.24291662957269 9.059595859136587
63.71598541633151 10.09914239282592
62.27507322512508 12.6303607125079
63.24339102147673 12.92566727949229
66.56734306860919 70.96641304565065
71.63343099583258 68.60756720228801
68.4927235849873 70.91848897396564
65.7434914550312 71.70661170893648
66.63330357200883 68.38278561764874
71.39785223045089 70.69637670691706
71.51908422624057 69.65382922734214
67.93523826597325 69.42485147056183
68.68022373121191 69.98805078818592
47.82749177448248 61.88124369591915
52.71384728231874 62.99870848065804
48.66968924429597 60.32973987645875
51.54797846790043 61.81955260006884
50.66521856714193 62.68417150216118
50.37098488669283 60.41416915440362
49.45822106812584 62.95218791777737
51.72634113690208 62.79957794981713
49.49381486513842 60.02010711267013
51.07521247506969 59.61744290042685
92.91153995660991 74.38118635144934
92.14771299631724 76.4000588964259
91.14918785852167 76.65455314031438
92.55428350960119 75.45570797494767
91.50775103611721 75.62033882419691
93.49335300302373 75.19563026171133
88.09791820967642 74.58229305971629
93.23466893143471 76.34612219094852
38.58028313342376 74.48034136321856
39.81290229726157 72.15309460424659
40.72026987905309 72.79341605598532
41.6161849507313 73.25468105716307
42.6284992543394 72.88421332864814
43.61936248010184 72.54372816626781
39.61055889771094 74.2093297419121
37.84549961281349 71.92870119802504
41.24162747270253 75.01347732636007
40.78878124168939 71.74187186964132
41.86936023049262 70.25971548058546
41.5843559531092 74.16737397707267
45.26777128018622 72.51243857118337
39.8777535643498 71.13769262807766
8.212205031048418 0.2530281071727986
9.182014571828217 98.47536990669984
10.20100374407195 98.48694984607469
6.456850748693949 99.83013468186397
9.674576794040606 99.42548951400622
10.21100584865074 0.4023732757554688
8.15771113262984 98.469050267252
11.22142135083758 98.47386932443341
10.70626320960238 99.43746518068227
62.56916673347863 88.85256271044294
66.19414229851365 90.24983500171606
62.11628535986857 87.85023927962547
67.18977878255299 90.45961665487286
64.25949320425039 88.20998328669074
64.71478280862155 89.15671474091687
63.18080117844982 88.03701688448535
61.97706820522189 89.70167889422055
65.14403785568015 90.11922586543794
63.47031329152531 90.81841845497151
64.51225351361164 90.96105145696666
66.58678892205009 91.27693434432933
64.08602295054271 89.98110164774349
93.0308802295561 83.44828107116935
92.45970121277053 84.26450085745248
91.85284811226215 85.19181788498356
91.18278074043796 86.10394862584954
89.00973666179532 85.93759589017967
89.41610652448422 86.87899523004171
89.72891649797498 85.04982497982087
88.72529699794423 85.02609521787866
90.81474657785441 85.16944960402444
90.41144403713331 84.28362489094522
90.09615874965529 86.01073241519815
88.31971590677938 86.69987243951748
90.48419283544264 86.96975325899561
8.580354859535875 19.97348399039589
6.532712317719136 20.56264159802079
10.12133566059053 20.86281221069684
9.255910100918618 21.68434288027829
5.773781134274629 19.79362197484818
8.779308153662374 22.5878520438748
5.033422950298651 22.88544968405092
8.322482908621371 21.04697513213379
10.33642421673661 21.87600011171079
10.57275128297948 19.01333345572506
5.525254032345288 20.82819164307467
59.22814041304727 6.857256321243238
62.00302018201972 6.871655985452121
63.07859152470664 7.20376199538638
61.91316252709031 5.674412589202993
61.86764489445497 3.683964461305091
59.7790096292069 4.140001186390213
61.25860170088376 7.570869664061509
7.090233462575233 65.10611747799045
5.14624352881628 60.63279839166286
5.75851647751537 62.49302671581415
4.957155149376804 61.69687782215586
5.307806042100458 64.63822660217292
3.959979155193778 61.96336884384094
4.145600982658263 60.903279940631
7.354783541416088 64.05913598076583
16.53393240924397 3.696856746097427
18.48958180154296 2.897319578844335
20.63027541048341 6.20111930958274
18.01460592764021 0.9841146598820932
19.26125582459478 3.660704345247496
16.33715292141292 4.759876037487712
19.05572386367953 0.7471094144922261
17.51346860011831 3.255712555202938
15.73627372400497 3.05733043774338
18.2816126278245 3.982964688422717
18.86449823928269 5.782301882874326
90.93469698154986 31.42236229012814
87.7654925381604 36.24545555522236
88.63222798525125 30.95499705029458
89.17512943632903 31.89826324970472
89.57712947284907 30.25517683850691
88.69820618740694 33.70642256077258
84.730160153133 33.85280652937631
89.79101873601896 34.02702937607106
90.54042316933925 33.31186739845381
87.54147823338995 33.88350900480422
88.22239278175293 34.56471685872241
86.26508516278837 31.29568670493995
91.56347881496264 33.62404355149815
87.71982017581605 32.90478194381045
88.67479749707053 29.93761484129873
78.18379105672359 88.14858288801537
78.45950658787081 85.84032644006483
76.63268988372238 87.02956344716873
77.6222460568496 87.3304566918181
77.32430667887586 84.26038700786883
77.12649445323106 90.01512377977291
77.09394925086683 88.13877795152376
78.32191581258634 84.71139831916709
79.14726679984061 84.07053670590832
77.64044579738338 89.08404800997424
78.20897687718866 83.62920631564754
92.03914953517986 8.837440578806131
90.19611793199329 5.335896077239423
90.82657548952255 7.586785930712876
89.92536009204142 7.365732036691569
92.3586952569225 9.867942124954244
90.53714269411793 6.476382687608597
91.46649688941127 6.70751168644617
91.76882132302721 7.791936307460984
91.04143712420694 8.640107075060202
91.13151617624905 5.593263999885155
31.10085286622593 82.7441959026873
29.77328525258649 79.70414315208633
30.16326510828298 80.72431473595309
32.98082571978039 80.220123751438
31.62714041954151 81.73301503582876
30.81140803976869 79.86305717429649
30.40352030391865 78.88357421205372
29.48892285486271 81.61418706164659
32.07397987982982 82.54078867993783
30.63674478880727 81.62953286567384
27.20784092186596 56.4830661388871
25.48663421009668 55.72898777225114
26.02105035585349 54.78703014571546
30.11134254495627 56.76893102268123
24.36007743291441 57.46017165234661
26.08613747827106 56.65983072145973
29.01770644452171 57.02013144644602
28.29833363861052 56.27105688288782
27.90837741029307 57.2475445432198
28.60841302095236 55.22711206163835
29.34959826379324 56.03088353265445
49.39185547292559 0.6597009589147174
49.26299143142162 97.73627107228019
49.82078835314533 1.815090995174308
48.97230245140663 2.23174208066854
46.45617701556612 95.37896630288267
48.72128600607783 1.321881094576492
48.60209613927935 98.55297866755176
47.18363570232639 97.34691387143614
46.12259175875297 97.16752357603364
69.88151078156817 89.91960292471254
70.40697671053556 89.00801305588226
71.3821137234939 90.88336056267219
71.92385647099077 88.06272747956716
69.20143684910998 87.26851480634943
69.38753698904409 88.99982949045871
70.29782504727933 87.21260923194946
71.43204348352407 89.00667772469605
72.91068344153904 86.13623882552987
23.57569323820405 88.5278489747031
23.64817723045848 87.44033004747706
22.62874536092192 88.97866902295586
22.42676181136537 92.1702015259504
22.73210546776944 87.91832408157144
21.89848181279643 87.3160139538502
86.94159648308148 36.93787005045824
89.72616886463933 36.86913381593562
86.91786973959002 35.90641205464616
88.40130328077323 35.53374685920998
87.90664175757702 37.29818269445547
92.62145453900854 33.90915902900186
89.96220739249191 37.88700265353513
86.05415601971907 36.35691498104614
89.43610939416389 35.83003629335273
88.63356854593891 32.71340990041664
85.15933107391682 36.75156996300267
86.562740366066 34.22528720919352
90.21857065973865 32.20865810893712
91.00933301156928 38.16002664663098
63.72434084506255 60.80542177517655
71.20979101920105 54.67221119070801
72.1837724286254 60.2371214475205
66.53568084544328 59.19185094298048
69.36954307014497 59.68398277309398
71.13383226054626 62.79958918751186
64.62805591783402 61.30858127819699
67.43922776051245 60.71928961776475
72.2745536936911 58.23633775634786
71.26783892383486 59.70372542862022
70.34344923455345 59.17480310932044
69.31271802309945 55.65620275889128
65.60589310089634 57.65056094628807
66.50911203391881 60.21938760114372
67.44429442659809 56.63035369965938
8.926099643603136 60.54628882442536
11.82867428928456 59.52572125394509
8.919777497139737 58.14939444077337
8.258398372204388 58.796562922817
12.40357185227995 62.35777870802698
10.91599950496075 58.9513087702715
11.73097552730339 60.64429878729268
9.876101503194556 58.51845849776504
12.55054989159525 61.26734262121587
13.26164755956082 62.97129878828487
65.71803403490237 35.3333650437143
64.72944533714615 31.6848306903127
64.13731839269575 34.39529000369926
65.29120113912599 32.57370843336419
61.47229570421581 31.57286739551417
67.32676014687644 36.22662598656091
62.01464812690841 32.50701139683925
63.09272167601894 32.5445151552602
65.84847391031997 31.69631708299867
88.47690045647124 12.13275981665518
87.98858609747604 8.12808827939655
86.70687675756739 6.262274312652712
87.46310470902769 12.06550855255897
87.9950516978962 11.09300929640296
86.94533503792124 11.10470454811974
87.27829862833487 7.208742900473557
89.60200449989256 10.32624533942565
88.22393641688403 7.15725450978358
85.9935744377088 8.254778490866149
89.0059286629626 11.18992661471201
86.42236066405431 12.0550569909656
88.52339553284511 10.10247260080996
89.39286686033896 9.281630192444714
86.99208426865293 8.214336923067652
31.09723466845153 72.17409208955488
30.10699175433636 71.69855391410624
31.19466687577109 73.22413073571337
94.58740757510884 16.68557919904131
95.11273534992344 15.80070819394567
94.04063223292168 15.74382658373102
96.21725418074628 17.64175181363254
96.19019756081636 15.8343817082358
97.28226106290599 15.83038689798587
25.85450294595663 23.9872663921133
28.77167686711594 21.55933474626422
28.01785861681407 19.89265440613188
27.80910691864066 21.98512604625206
25.16294401278968 21.27619201308929
27.98398721882539 20.92044566625886
24.96726399934528 23.40895543510826
26.98331967213291 21.40754658399979
26.01608874143453 21.87238653893525
27.07645695689625 20.37596075235882
25.0642483470607 22.34312907825757
29.79917820826358 19.55566848163887
24.313914611946 20.6645557113668
26.11364021485621 20.82292602030102
48.24055099263369 22.63285687152502
45.89269648728055 19.16772898723177
45.42477691672774 20.13380747041626
48.7854612904281 21.67167813100585
47.10107015121804 20.90876282898875
44.23086028945055 18.39167017982062
46.31429076736562 18.18753621289784
46.57899503113038 21.86822568765817
48.20381732948532 20.80978748608326
46.00670469483943 21.00448203098685
44.34687713411854 20.21011566877836
47.67634935546253 21.77482271424359
80.24707523107327 85.53141121899465
81.63479806606512 83.2942720397822
78.61635295004314 87.04629238283007
80.9021472513536 83.90085588025018
79.05678841399791 82.96870817072664
80.09236996593722 84.50871669572211
78.16421937998422 82.51358571579694
77.66294623220764 86.39770457467658
79.96648788569412 83.42624766046116
79.39277746593827 86.24812833338883
12.90546800184286 89.69501876038481
12.85793767831657 90.74899943993141
10.00808168379732 92.8968282829114
13.6876015824827 91.2384681950484
12.03296273158556 89.15445858635908
14.65277403393566 90.82427710802415
10.21517181737651 89.11112037359791
13.84833253626271 89.17202648822865
9.25437731405394 90.40225401738913
10.99380251553215 90.88574866118336
64.39563276734975 18.06085617107047
62.56595941382041 18.47623171118109
65.0649519686627 17.35995418647357
66.65918112479055 17.96829968357084
66.4394448799397 18.97889248364969
65.55942475874376 18.2485991250293
65.98552389909347 17.19574270233785
6.151554897786425 31.44555542800786
4.364273421216873 31.0413457632249
5.047926691121755 27.85419977975538
4.609259228112508 29.97694304740822
4.825064367448807 28.91888136610558
2.26185999358398 27.7518483523425
98.72174478102504 26.92823108203301
96.30833153248439 25.85754186182286
95.29686834486712 26.00989975557236
93.73284705481021 24.95178840435488
94.44879940196485 24.03606485259909
95.51344413173145 27.80137275696129
95.65564896483406 25.0945690117887
95.95394609778792 26.87766825623847
96.04567432486473 28.72369795826398
95.52416079686249 24.09991124514826
2.944634620476588 13.64708581903491
3.580442412291814 15.3493279683688
3.593569784952235 11.92890295878208
3.045058077712275 14.58373091783493
2.783581403851609 12.60358324411413
3.965567935203958 14.20183955764108
2.448908004874653 15.38678054770486
3.490419981512058 10.82521871643146
2.674165372441784 11.52169591190012
1.757266062769397 11.13484718342943
2.518177257828413 9.332979469953239
0.6948663637010839 8.557246160571125
1.607977823602117 8.950092019735221
2.586926468784644 10.42824588731787
1.682576877057049 10.03778588610588
0.8474608342991122 10.7267479156376
70.66107425880685 69.07125669149183
72.6860254044269 67.0805016670601
67.26980387965017 67.71649490979777
69.90608764349307 67.46295074363871
68.19371864575858 66.31992633652284
70.7749225442554 68.02777238330378
69.17669181417902 64.81452853647127
70.86817490660492 66.98140909975878
70.95569902411201 65.92476913202779
99.7754426912079 71.600996243192
3.977799424218442 71.68180193123139
1.760694868810476 73.5319314456566
97.59851060500526 73.42896564776801
4.4226886160707 72.65904504603232
98.71843851813087 71.5812329044318
98.21880731325849 70.63891886225565
0.8323806329669859 71.61809717089324
3.38494611131317 72.61878743205378
98.15573889062014 72.50584435202015
97.10045488217344 72.4787088008777
99.1124052063679 74.42869397595778
99.20576102695583 72.53114025709981
38.54242045326419 78.94062996551482
37.38130718077224 78.9858149220084
39.66022932791785 78.86878581345094
38.92680426461266 76.21664020401843
37.97243289745171 79.76128719926666
36.85502266354337 79.95291071476291
74.86404670314946 61.28643656240948
76.28655628608286 64.1492885760233
72.7617601932896 66.01645928894268
75.28502113627786 62.2169211905884
75.95363762299276 61.40663562559671
74.71568635766565 62.96094420081732
75.48307127706337 64.57917498530948
72.84378232465095 64.9405357994019
75.24693198943054 59.42196716952549
69.18778852503181 19.17948586388834
70.94747104627892 19.7109321125258
69.49051851023762 18.14139593628598
72.53215350033001 21.21310504108519
72.11806298604135 18.44917268003941
72.92874106533033 19.21656230667725
71.24304355603279 15.90538958371259
71.61165547249642 14.97019100506025
70.8609826181678 16.86830979602554
71.5316684792064 17.6383810005878
71.73624769496658 20.47666728310929
70.72215023770688 20.72508767844792
73.01788886033387 18.28952766049262
72.7532617064556 20.20465738705867
85.68563460105825 76.04880098948277
86.68788246774527 75.79404172378295
87.74871933731043 75.57979392463662
84.90346986913559 75.29696639498027
83.79595423026645 76.73542366861236
87.13092097976995 77.58383618391673
86.39981950321514 76.8235743091774
84.38223180887087 77.44544151368433
84.72552424170924 76.36258521962608
64.07451404626718 38.11617933938964
67.34544543776042 38.06473908214936
62.49012691795953 39.05911702653245
65.14995049203327 38.09182755109013
63.02838790277315 38.13029019294928
60.67703810554016 14.12263885463371
61.90147076058235 10.62574465764597
57.68011871494807 13.2425835452446
58.08358974208725 15.33889925377984
60.26680067744845 12.05935776187854
61.47586199653866 13.3800604185069
56.69305603102152 12.93809028044154
32.09543523617826 62.55937801651544
33.53279111702174 61.29569618202841
33.17159640019302 62.27228448117169
32.51122188745732 64.30056849709418
34.27960718792844 62.01384236582112
32.82465068183848 63.2761325943248
84.28334122665947 42.90215961179636
83.05105613235388 41.43979366966317
82.14872683262119 41.9448159318173
84.10246337986236 41.87236250723807
83.94145077182831 40.86959564786911
82.87881472360667 39.39388825386853
81.93832517219099 39.86598915590069
83.21347789206885 42.45297955736411
81.98854991998508 40.92379146051656
4.594038034870061 24.99342174191883
6.061540247934567 27.51200700118482
5.815212036897082 28.59508562893403
5.623094099526191 29.64774020419352
6.651112126016353 29.31327931568634
5.370385546466958 30.71479482705501
9.609413019501966 28.35007072572279
5.203040275707499 26.80577383940225
4.414043385413297 26.05803169159566
6.370793595175282 30.39223074267044
6.77502397200901 28.26279100400932
90.38146904648978 45.34426423486278
88.67267365612743 44.15603164208668
92.14259338732238 46.84500605612691
87.57243510204974 43.85125437307485
89.10880788480807 45.15096448143984
87.94597341810602 44.85846605546494
0.7391075880293652 96.66232161604523
0.1876477994486536 94.58320701622982
2.552385969970428 97.32733599892434
2.648938392293522 98.38058150010978
99.50727635837683 95.43518996557418
99.88592845178839 96.3094232427261
0.7093749645012503 97.70549417154649
0.5425546353727039 95.56696811434912
1.81010296086873 99.07065237500477
20.91908033793371 19.30848903431515
20.22202914026894 16.51819703822615
19.47800423904698 18.15921948419202
21.1302931502489 17.06029812605518
17.97234265144217 18.77917871136091
19.88806118661638 19.7477180939799
18.96834797882083 20.24488520788622
20.15102391254969 18.74805236661556
19.05663759627981 19.08573637432871
16.64205518080998 20.38545898697305
77.54806815653477 96.28410741970465
76.53488342195465 98.09485453836872
78.44560675832881 1.788001921782663
76.95609790794103 95.45036639700514
75.9136424126132 97.35027190923614
76.18962429237027 1.655834753222741
78.15673278681183 98.99260263405736
79.20176021854263 98.96856452056744
78.04079734576015 95.33552693434085
77.54243136745009 99.92858923524858
78.12412674163498 97.14584680994085
77.32838685344143 1.732776171604104
40.39555338083925 48.37294444199377
34.03734050249499 47.36060621907427
39.87648029821898 50.1489922589415
35.78973872776839 46.65567400068339
36.86886964528639 46.80380048413921
39.76669894771311 46.39803490704868
37.9536482048403 46.97177945122231
39.0332481231019 47.16334504588763
34.71511840031297 46.52745924374616
36.50023319281107 45.86077610194572
37.22607010016424 47.7452631753384
17.14898886988932 69.09309014085188
17.80078324301265 72.74252263887944
15.08834612105047 67.26241082792565
18.14166960533676 68.91118882618483
17.93450824220866 70.97305374844686
14.9358125654655 66.19154585862042
15.88839520132856 65.73152486467353
14.76056275861133 71.05494563869044
17.14732981437298 73.40658176511997
15.82918094589061 66.72588708840416
37.75465749477663 23.67607110073222
37.8518177734391 20.00441649534938
40.46732774952706 24.59283204864807
42.7792257916815 24.82333816186626
35.74904389291896 21.91484575318598
38.27147143587812 24.59955597351274
36.71809391035234 21.7557355627955
36.16356462209828 20.73844246668636
39.34444727052063 24.56286048427982
39.9498671542086 23.71072925895044
41.12195090457241 22.03716021648442
94.12933661856032 12.05061993304624
93.04308799132581 9.028964819579757
93.55620146063669 12.91004415276185
92.70361281145692 10.88615462896019
67.32816109785324 15.96338012103758
66.25875532304232 16.25404528256538
66.57968398679704 15.23547570152678
67.62413652618488 15.00424907435734
64.14646705200995 17.01431954781564
65.64138605636528 15.4959561498506
68.08836925552767 16.61523869375245
67.03302873905504 16.9589381804762
65.09438358527632 16.36087375721295
77.27425482651957 33.55341422773691
75.57337303633429 32.09629359910571
74.42797704623899 33.49902517575617
75.44292924056506 33.14479800921503
76.28118487009854 33.86834953561233
78.11069533956264 34.29122308896392
76.12055195716147 34.90465817798517
74.61221138162054 32.47007516147483
75.2783463833841 34.15838587601605
75.11757137691869 35.13898831011339
76.42885940534084 32.82642788762134
69.64959012642487 33.07779158968811
70.29172776362334 35.52297963518253
67.4571656660717 30.74312737541616
67.73408175208566 33.55755458270251
69.20596326852913 31.35796115770255
70.02140319447464 34.70638296549661
69.91740992504944 32.10879460897235
68.61545751991629 33.26587195965561
66.79760050807525 33.46654577557563
70.43591285739122 33.84277349473984
66.83668975807679 29.89226252746291
68.39690784656068 36.15177116048484
68.08939757544296 31.58125445521307
77.22600501360225 8.997792384652403
77.8525594482806 8.207020366434438
76.81563512664302 8.083252320864888
79.42481098811288 6.729851131347007
78.80395032528277 8.552276604101456
76.31626584938162 9.1033449780331
90.6176046680967 89.82137736738044
92.65496505664713 89.93865800485113
91.27589560902085 88.91093678878336
89.68089724189099 92.67407297401839
88.62205552598633 92.64384506164168
92.33456779075298 88.98228429884828
93.43766576455475 91.85019001937363
90.14070489296016 93.64010448212876
88.05269806244989 93.59216914339169
89.29110274673531 91.70028264802943
89.09948747074911 93.61564639592841
90.72925537423242 92.70177146069288
87.54992817766879 94.66167372476093
93.02074637873153 90.90248045361328
90.32056063693119 91.73700271091128
91.63630695468585 89.87970439212155
14.67975257791088 84.31355198592486
15.5113955915606 82.66785020747936
17.34579787614042 83.74755333437518
18.33109850642964 85.45421814311423
14.63201566280824 83.27677481157778
16.49783681646383 84.31284570415798
16.2269193383421 82.03425267170896
14.78631411143207 87.58527509541875
16.54570015188956 85.42311917218323
13.71287735181713 82.65704874297924
13.70158768752575 83.71102583221
15.62375196377126 84.86179767159115
15.18616822302357 81.42061112316679
14.75873660250459 85.40803730174173
16.41841583785397 83.18982226426415
17.41793789027425 84.87704619711558
54.09182201553557 56.51471030921656
57.96920656595599 56.24828502111574
56.54658361960191 61.39050687510436
54.38380007172904 57.49041804509231
57.23139128111917 57.07765341179769
34.30732692367254 73.97868608842195
32.45121892172117 74.54137988161389
33.93342997853139 75.75313670746031
36.02355702178146 73.14607968397989
32.90709869451166 75.55947239573962
35.05754977899854 73.05039644714098
36.86774916935862 71.47008558566885
24.93501651071116 30.14998100154733
24.5322147092573 31.81690175596536
23.49321944171972 31.61066665409525
25.60548453552961 32.00416186081495
23.24647330954451 30.55488247180691
21.75399691422475 32.29938200852494
24.88633294977164 32.79115937046475
22.18511938921838 30.45077810828553
24.17888367986097 33.59714035455622
24.19986991617872 30.8133109776307
22.48563461790754 31.43082026892172
12.09571987039127 88.10379513921725
11.15879548062933 88.64605298414408
11.28605037710787 86.51164025048386
9.947655514387273 91.13956588824364
10.28263681529507 88.09070523637311
10.20509412226022 90.13714232428383
10.47901992378108 86.08830043713913
13.79374158492415 90.21510689158562
11.96510399253907 91.15166846840482
14.7285195129279 89.75404540207626
11.23158732985199 87.5879670107845
11.09899986474135 89.72243366586881
11.94779268706026 90.19141529003932
49.79543832922047 79.21062801656358
50.76607651009381 81.03643795769138
47.37283788300402 76.65192682625347
50.83947480114586 82.18080321461416
48.74506588709683 75.43343124213902
47.032827883815 79.24812527957609
47.33731639279907 80.96448224715814
49.88361404604826 80.38012774101023
47.5203139083372 80.01143864610074
48.82446401405851 78.495143217056
49.03298386057597 79.74907044895035
61.80277125562884 58.77206151491092
65.60089957753829 58.69166004647089
67.39764480108609 55.61260420885994
70.21769965333363 55.1335113172729
64.62094470374781 56.08189189181455
64.84377777432356 53.37003244379844
68.37672849995151 56.14660577146905
69.32224927593728 54.62125237992676
66.54425864525993 58.16212416288838
63.78195740128204 56.66183527234506
63.7734011968148 57.73521047395967
65.56811086300476 56.58875642038201
67.44320383617877 54.62648244061096
4.573825309970156 90.26015674838551
5.592223882841033 89.03327329004779
5.461238834322437 90.06050341703693
7.641199441305068 87.22670462114186
8.450641387137527 87.90745287698164
9.412988636503947 87.48486638125117
7.318514506429158 90.29392910317299
84.73890327104063 71.00119157108099
88.48972751221636 70.83760837826651
88.79747147716101 69.82274023225716
89.53250211239505 70.5712219893804
85.72232409058607 73.41185659931537
89.83463794418958 69.56306137001346
86.46774110944392 71.37267688774197
84.85476114063235 73.09829220629003
87.4633847986143 71.10649818051817
91.32687683337716 71.04975606897143
90.58672986051201 70.30699227034923
52.15065951416055 53.26621032135502
52.72836727214947 55.31402687151633
54.85864482512768 55.72907111120102
52.59328236502752 58.08723703040072
51.66604081212993 55.06834233022303
52.07394770814292 59.89277704403147
53.3432251046962 57.32594561016815
51.97366852157566 56.07253988880948
52.41172956796665 54.31797676495365
51.83940351344823 58.85548320736047
53.49487128799709 54.56513277231775
52.28689494185969 57.07447937959842
86.81073866003628 55.57572144747694
87.01401778517723 59.20031132072047
87.72708008654682 58.33413208815122
85.93553160768275 59.0531926265279
88.57739712717326 56.28971650006062
85.61629400275446 58.18969925766693
89.35458050656898 57.0625132070915
57.1355059347269 53.28504302053351
56.35791113825368 54.08987052214261
54.9590460970774 51.70011823850714
57.41376290748587 54.23979090431077
57.8342838802118 51.14567185221893
54.99719019461615 50.63917213479348
56.03034315025596 53.12951191046103
55.8848053101295 50.18831411821296
55.87032863311111 52.14305601739004
75.99084786590453 22.44321162845188
77.9566686789106 21.8175302802433
78.13264687246816 20.78070438907758
77.44098572577673 23.88084129047011
78.94758940537785 21.53962787767172
76.97668851920132 22.12909846193223
77.29113770514708 20.04327615289504
76.22233590965865 21.41488190331131
77.72065262217193 22.85139154025153
75.47311979256416 19.78035343220477
76.32637505816042 20.39147452132356
75.34824570427702 20.81033045542057
77.17052484537045 21.08235545144392
76.42964431933397 19.34176631988743
89.13636964245691 38.60808519399929
88.92517332676455 37.60484921476773
87.01708273851074 37.96905934353508
88.07730365129055 38.30359278607146
69.07950313263694 74.72649042942035
70.48291854720996 78.02189370372555
71.71516518869483 75.51006273353902
69.74063568249879 76.35352449254574
73.38749952104904 76.75860822096041
69.64343452643354 77.40088072071767
68.76812470957465 76.77582799830266
70.87662606648711 74.89052450243837
70.0411908953426 74.27190504924846
24.54012301979863 17.38911027657685
25.30708753362637 19.16358194496995
26.16522497645166 15.01429842871523
28.38752595023426 16.75950078150506
26.18589568993237 17.75523128739163
28.84553309810682 19.45684143250574
29.23545165414731 14.95610856895405
24.38586800492194 19.59356933858295
24.4363590732246 18.51236128657202
26.21076477885826 19.77889296644777
27.17080186413071 14.87679620185619
28.17952311701923 18.71256064294457
28.88101525067934 17.74423470204669
27.16871674795762 18.3716003947923
25.25346909328168 20.21426830498926
27.93857198679326 17.67723783301341
27.82317067155229 15.7287911017596
60.51486206463022 17.93515692686788
63.7101602259981 15.02054799894171
59.67388350899068 13.83311548913447
58.67403325591734 13.54071870964411
61.09971524363478 16.17817283763959
62.679646338335 14.72565297773794
62.93950948752583 15.73957180284507
58.69209539802478 18.43996418355782
58.87873566079274 14.58240625086527
62.12096145249526 16.45783309344446
63.45307941939029 14.02144109695243
47.1727770490439 44.40258914528554
48.24578981593451 44.63383403373928
47.39903843704267 45.36110496232667
48.45616506469763 45.64414197803095
47.06851257317889 43.51430926978268
49.15888666409692 43.82454266998535
45.53863892289075 45.7213591185898
46.83382519669171 47.06441501219221
53.92512306316866 36.87337144200133
54.0551440036333 38.76679815246138
53.45898716149836 37.84263113765023
52.2778912450087 35.98216691409041
51.20352630048816 36.09079334291997
54.99849832897144 36.86117322490199
66.7103318695318 28.15509008532728
65.25534592323766 30.8081192505593
69.6249128720563 30.37040378779094
67.62579644695201 32.56123166573533
70.70459173152599 30.13393216122592
66.3635232269236 30.81202922517983
68.98045668973568 29.59794252741035
68.35435439071314 28.79783216677805
64.67119663476319 29.8915365905509
71.36445052155759 30.8820524717831
68.07820170926402 26.98399447809613
49.70489459442897 83.58716028346235
49.87426723996323 82.59435243019851
42.86916462974021 85.37581448239608
43.86472303232418 85.00989642785763
47.65621343990523 84.5132125813801
45.61876913956353 85.16562096564252
48.105865761628 89.24180273391623
47.8983653095368 86.55760232605861
47.99176902747973 82.49427171059789
45.92694069082231 86.02745413235461
47.02732019477141 89.04876082758825
48.66439222945758 83.99766562367496
47.80514694648995 83.49473906752887
55.10163581887978 25.57961010120183
55.59710951603539 26.56941933332689
56.24865296374524 23.74724299461896
54.54754634912548 26.50493341614606
54.62066609005429 24.59005383279126
56.88102996340515 22.87645436405264
58.35066123499605 21.23768243940129
57.58113303984863 22.04401064211001
57.29449158662393 23.88675857028225
56.14583913480762 25.66157498835634
57.19039413077103 25.76920373586975
55.66576604502356 24.65855001748809
57.75027561771867 24.89497532267414
56.70643141573304 24.76323569354232
57.93847554296592 23.0383874206614
77.60835226808297 37.45356226485471
80.32082243259669 37.57328370514447
81.53193495759837 36.08529520842167
81.72518094137602 35.01846772000007
80.53496210824424 36.47779848831266
78.33242598195604 38.19069193603256
82.17141688344238 37.79228934311012
51.3262160802132 13.14807210498318
51.04057789917646 11.14408287649937
52.257313323185 13.51480464595369
51.6604262823228 10.33042710175281
50.92374864282898 12.13291984313159
53.56933861359796 10.87682718352482
52.61765984759165 10.5799442582723
49.09779519593073 11.27627069525188
51.90962653156725 11.4102902202347
52.84687524789266 11.67287240777739
52.45253605339163 14.62346735890264
67.09481474150792 11.53571362248083
66.7869012846301 7.931805164955684
66.91074483499368 9.745749195932182
68.60099270229709 10.55494272302181
69.65866875452011 10.5062227011543
67.85851160857911 7.847911141297252
67.38666953680904 8.800065935200204
65.70687719941894 8.025077598852763
68.7696816850863 12.4085235153362
87.67680579905752 89.56882154486665
85.93736384147705 93.85723981909091
86.58707957906067 93.04670074177177
87.98656130514625 90.61705466209052
84.84983570338132 93.74989626254947
87.28237997868078 91.52520381156913
86.46243961488921 92.15039413972077
45.34277916820378 81.56845851551191
45.96961715938627 83.26390014672874
43.12716712166616 83.22010580053745
41.11419813627823 85.15723711363631
41.23754799462563 84.04804414646648
41.94392592558528 85.82244514054172
42.17920160154996 83.60609143061279
43.95876156760198 83.93135308392232
42.77650921351682 86.49160819088011
43.67907796567939 86.01420699528612
42.0512201093585 84.71095170696849
40.15255516161816 85.60895542908479
51.5364264608715 83.94379555869014
52.14842611285808 84.89066789046504
50.77608763626399 83.18333624655102
49.94469867362027 81.54502032696215
52.54432717055192 82.15878929364533
51.19732715668463 84.9744345801914
51.52935132810349 87.80370711807811
51.6413984195277 85.9100542629093
51.82421258017493 82.88860598964816
52.10330079134057 86.86617120882725
50.52210607080126 84.16098835960833
56.90099834707591 51.46280841959067
59.46782259172981 49.55207642107489
58.67320199469474 47.54819989665545
55.78114231234723 48.53965381713761
54.96398357998056 52.81281189337719
56.86644325632262 50.39928484323666
57.8154044551375 50.15798072677809
57.8723728847417 52.22914899180557
56.36863876577161 49.36399619466695
57.38321774655192 49.30695153646739
45.6278018546333 40.95114424868972
45.04228276208872 41.8379012985982
47.81608156613992 39.18829963264659
47.31273924297911 40.1318039840989
46.78394472436069 39.23022146558161
48.92286546748518 41.0220329000793
46.24639819875247 40.13392735943532
43.57951581007036 40.64565088137665
48.85128011644561 39.13480392681056
45.52212584465454 42.84085756152393
46.09578008950434 41.88072695287232
45.7622442984307 39.24979048976896
49.28791646398467 38.15382609208386
47.82856293358487 41.03348870181496
37.57501543000788 91.17528659050572
37.02028019897247 89.04046765355821
38.933998268195 88.03306470489859
37.03174130383869 92.12473647762924
39.09388820416748 89.78923303689908
38.28153714797573 90.45788158753504
39.40195773186411 90.73257258588491
40.73003450969131 89.28203798058435
37.93877738579405 89.53678684695144
37.11048958888333 90.17921778747265
38.02029664000393 92.14884935627458
38.75282659972504 88.94487226816634
37.89138370925385 88.46422583669919
39.77409439868998 88.84790282431346
40.02615913915005 86.67330214822931
39.04276840841457 87.04400976388705
37.91918625142947 1.544941958288498
38.23717723117379 97.86622293553899
36.97441183391818 0.06864372662213955
36.80762449558387 96.61477302069314
35.38076413261275 99.4455722059824
37.24675229445027 97.54582671989941
37.8920692630403 0.5415967691860468
39.25538358091372 98.23168570751973
38.52118651833473 98.90275169617956
38.71328273322724 99.94968003916522
36.04797709861751 2.331288332289479
38.82368005395161 1.006856095938321
39.50160967420556 99.32380521129804
37.91409724678788 96.80032814327231
39.68205012039676 0.416186526466361
90.86519751851242 74.83863976858837
88.79147356675576 75.34173494925639
87.77436419075488 72.84682027319903
87.39511043331284 73.84370864391842
89.46956776546531 76.11588642777905
91.26348642566306 73.82628329754618
88.44643938214759 76.36120909531141
90.81007155379514 77.68620115667352
90.49113120589786 75.86752363974075
89.81033945267087 77.9363169494997
89.15525404150921 74.32948786974131
87.42041257987802 76.57481036412418
18.68391060962302 22.3643202908434
17.50795064379907 23.85734450383745
18.75751252449913 21.25259086805175
19.96832911875786 26.74991522487365
17.04159639248345 21.21539159837307
17.29705446435119 24.9377713428973
17.86529818828793 21.74644494201823
17.68437196054536 22.78711159740823
17.85281830514518 20.61960565874315
29.02363082632302 97.59198545122901
26.73979971132538 95.88962572244039
25.79047271040616 95.83963800779918
27.12203618609709 95.02558175066331
25.90337484057538 97.81598907989481
7.272877915209037 44.79724362773283
4.257395265788832 44.59892747862482
5.523009172089932 43.5271154881469
8.068579251514196 46.36752756216041
6.267071359711598 45.23646672788267
4.423179829157037 45.53264885671196
6.344727323023899 46.33147823707449
6.359127800527976 44.18504686714572
5.386386537303656 45.82583045329172
4.492823802550673 46.56479017998578
5.438048697518859 46.94673590769472
5.309243299252222 44.65764207874022
43.95580719336834 7.285605157123399
44.45292194924792 8.313554976680081
42.39741956049987 2.324846972391957
45.45880014088817 8.43473303101579
44.9347566593021 5.49614587767726
44.42460016097947 2.570818680533325
42.41012716520576 4.245484185442723
45.86906126010497 99.0001405144837
49.5318879943462 2.991521981695033
50.83955415010742 1.959194397109337
47.94761079785654 99.35113358354333
49.97997282215774 99.82755535696046
51.86550079011307 2.07237417334233
51.45924964040749 2.970851650401837
47.47379614573306 4.814666838469792
3.626895661539343 34.21275846772466
5.65607943472039 33.57575318006366
1.599174252087835 30.94637009512261
4.645129069721341 33.8966547251839
4.414271615498337 34.94850084515186
3.391720956304126 35.25773120402868
2.066428825046673 28.8109343060456
2.599269686381229 34.52002726899521
2.079162644905388 32.74424850400718
3.103247935160145 32.42604449076491
2.344502438348271 31.68998683385269
3.355946333272964 31.36699026250435
2.83646842142418 29.55985689703915
4.119818904913505 32.10229748752276
2.600300255495988 30.62596095169584
1.847026836711656 29.87700872392404
62.22767499452831 2.681254108996729
64.96153741528815 3.391281231051063
63.91109827096324 3.453243031601176
65.1092562563733 5.259075685105051
64.657129712713 6.238831882952272
64.52581033194568 4.350611825692134
63.66782430486398 6.278489117699179
64.33892890921408 2.505089955474076
32.58577104416204 21.73936102350491
32.20085823951243 20.73629478288581
34.65391098724439 21.97069232868895
33.93477845627507 20.07803660629449
32.80220035005333 24.53668258294785
35.025782671615 20.26024190565161
30.62911313336974 24.31754774719791
31.32992377011574 23.47560710421589
32.37057651858257 23.58431594735584
36.69689841117418 23.6884107482605
95.13329905157785 46.84287834708287
95.36886434150995 45.8467355159414
94.28882860790974 46.17641014918874
93.03684484106816 43.83353346962231
93.4728181876625 45.49739524848899
94.12771622011 47.17742740413721
94.96029884042458 44.28714448329328
95.77000515688587 44.97147255599934
96.10785348500106 46.48759569267255
79.08331086646336 95.17687551459757
78.68070519286825 98.04319318203214
78.5131996419822 94.34328150233078
79.00757067965887 0.8851249027275849
79.17958300090508 97.06845104645001
79.65337062360834 96.06506118332459
76.39689847857552 94.55598913233472
78.61751604836211 96.18405964410884
77.6192713149363 98.07684553175149
41.2163996535479 56.94637751717195
40.43965263218387 60.29615264297053
40.78191260170637 58.63256105732986
41.02225363154598 56.0043113514119
39.30064917309628 60.09053287970965
38.8808492314752 59.14281305391032
40.02824904581738 59.36708400509715
39.40798831180705 45.43383464689239
41.58604577415993 45.83996848977475
39.02885108774458 44.47796811175764
37.9251963708946 44.30019307089989
39.74304340784976 43.71014127630074
36.11651306644884 44.92077115482474
40.84141217324741 46.60934630440188
38.31111849995023 45.24880694241598
41.23382409006906 44.86643706782701
54.06155228575152 82.94886945476338
53.58080630791232 83.91898988779911
53.61756246256297 85.85492205262365
55.04913814779312 80.20217076913289
54.34126470746884 81.16455202911486
54.66721133694942 82.0983912763709
53.0226561180079 82.98361855745436
53.55149044990089 81.92794181927665
52.63048553720535 85.87705390550109
53.37267137763089 80.81029925291936
49.30053651715887 69.48041851193086
52.65851220124016 64.67872466223453
49.65565597337076 66.58415509910616
49.07371192288636 65.63077417223059
50.18512962067422 67.52583927426687
49.51215315877807 64.65762543148251
51.74103229129737 66.55509712608134
52.19404832708774 65.61724887878948
48.06983263153272 65.71195869961335
50.10634037951312 65.60955997965125
51.60854889821832 64.67727330877887
99.68087674512741 73.48823322968326
2.79736279672681 73.55900032345605
6.377442608806601 74.70393937839334
3.535469024484742 70.70861287517678
6.209966763225026 69.90834207934675
0.9212850530404649 69.75291280141097
4.867950246385876 73.63554859008632
2.004093377203876 69.76081477030642
3.083407020269784 69.75955340673465
4.146294564959262 69.75589587973089
5.60617231201423 77.38920206205125
70.04539705768609 29.37508794544319
69.67022304710049 24.77934684777527
71.80243864622382 29.91252329254434
71.5162428193002 28.19565994771077
71.12686417840099 29.159800387
68.35813106299518 25.99569605279661
67.73081162865549 27.98779878166497
68.74647875674555 27.79281430775622
72.12990034473125 26.14831944833907
91.3510436523121 57.10016026784368
93.04874632007302 58.40072455078231
94.03077648544441 57.96253211728199
95.75739390343075 59.18524009264259
92.23576507379344 57.74792663749093
95.03547901433282 57.54924330112145
92.9564827352864 59.45531540696498
96.95805862136888 57.88836763886346
91.34704009016741 56.03356092670825
46.75212172440726 12.34542085587058
50.9816260639512 17.12654497734401
48.82422454532018 14.11261207150638
47.71366512765999 12.28468442946505
49.46623094577476 14.9732129585698
47.02370428405314 16.20048990938934
48.28152816808282 13.20675818661201
47.73060242026831 17.10118496785013
47.29505227418618 13.2961384826516
46.35390013294526 15.29281227044494
48.72713157299102 12.22714107358918
47.41238845848068 15.22519819313666
33.52796085711213 92.23200863935972
32.5738469074992 92.82295033538018
34.41465292412639 92.94592871909468
33.39588953150134 90.10512044961956
34.35948884136665 90.61750073673939
35.4998030539519 93.07813264806246
33.96070297445036 94.00360914737665
32.49420297603513 90.68101655974283
32.56540101872216 91.76448422956597
33.45155502085678 93.21284979587863
31.62782228331831 91.28197031981023
33.42557992640478 91.15553681499465
34.33140495980587 91.65136842727459
4.722014084025996 0.1800959928616246
2.434771185131475 2.270137701173474
1.411456755074165 6.799829389164201
4.177233409901882 1.955015744777886
4.926551820607973 1.252104359231009
3.210244332767374 6.494845529458479
2.653829991476667 3.333945171366212
2.867697111187308 4.393496209717671
3.868566012775532 4.768820176242927
3.420954360901236 2.648977978065795
82.6250861258316 93.88154089414249
85.41962382270131 91.93931149205703
82.96971680378611 92.96686622472262
84.47459107383709 91.64409534436756
86.22878258113053 91.1939275011005
85.55921302493962 92.91110096085951
84.52702861616115 92.74785154258547
83.77169139656669 93.62607764300182
81.39056808881197 92.08034386302234
61.47527429966724 35.25012271378883
62.51108660859051 37.17281610861106
60.41971427150612 37.04113075903511
61.45896020917964 37.13358916974828
60.94571143134952 36.15066012595787
60.41355910658906 35.19153864545198
61.97175278658467 38.09945028768044
63.56219990011457 37.18298286057246
61.99504569423314 36.21364878901623
64.62298051917423 37.18046913168718
66.7658456852063 37.16091072364895
66.25022396161597 38.08575422351304
89.58559665079837 94.59611020400018
92.14879201445727 95.52177039671808
91.1071106087681 95.54373090753285
90.56849896366775 96.51338505386444
91.66151999025267 94.5936093575568
93.77073205056024 94.57294274483108
91.18550712827565 93.65328253774121
92.64617373742951 96.43890655287862
90.61931632078483 94.59752560990592
7.084696359271166 71.95268279762116
6.406151419727318 68.15281549472866
8.10766553797591 72.10862837376534
6.645937272688904 70.92753055231029
9.583170315891371 73.26275571192764
7.677225774470346 71.07184031437129
5.426910820015803 67.73305302891508
62.90845916740481 71.95658038950519
61.82317090042651 71.82628892058854
60.05695807893161 69.07660273582165
63.44707172779835 70.24462287927878
62.16059663461267 69.0353425382235
62.56662201231541 69.95931298561636
67.4668313146345 70.30126017859982
61.28010834951682 70.9339977446773
63.98682723807951 72.21056231034342
63.60422044109772 71.21529935152205
65.50418972711553 70.71969841679518
15.549539735557 72.90212714014429
10.75820676958875 73.54852016058918
11.80727021279089 73.43326162526547
13.24517533707168 75.88142503845461
10.71206266374937 68.83497853607655
11.99774169825156 70.35094142077223
9.968065096346415 74.13585543495316
11.7845466013159 69.30317009948924
11.19039472008545 70.80806392857964
78.72436626094787 63.9393439800116
79.07937854434626 61.98594450346351
80.09793825156896 62.18350388504358
80.42792334451147 63.21149520797334
80.63281086569884 57.48599657158029
79.46631107597766 60.11486585190929
79.3988513605057 63.03136733337247
79.88013105786074 58.28679857265988
79.72887454654399 64.03927846269517
78.06163746642279 61.7775785820629
78.40526465781211 62.84114332073575
80.49666163379392 60.31735795588057
81.22515464503289 59.50504190947474
49.47348244518004 35.30204435877634
50.13599863852222 36.18921632050909
51.53970170459218 32.18976986977891
50.80214288503983 34.23331330374036
49.94068236035817 31.42876230823905
50.76856896968452 37.08074731661542
50.133794023965 33.32287396567123
51.13211095228041 33.21509015811297
51.63204991086087 35.11159801318617
49.50275844678447 32.42438579712956
50.54174682351243 35.21435614066036
64.50206387683545 76.11350928208134
67.18779459007621 78.76323670889553
62.7233216329568 76.60813659999214
63.7772539910415 76.86242489880397
63.44931018350596 75.86027769309705
91.87298164977705 23.13305333144807
93.91594742358133 23.05946474625572
90.18359957751392 22.82937366926675
90.80252268005505 19.39884289153298
89.98312049124713 23.93889501679839
91.16589642861069 22.42665062901234
92.52172521893665 20.18240861878077
90.94194551183816 23.54746174389997
89.57041193131397 21.01144963627914
90.53758967092389 20.60129865262498
90.31914569323101 21.73549262456836
93.02098524131279 21.18845368198107
93.41042834858042 22.10209333162205
92.09065940545977 21.07123066281639
22.10651956142479 8.712491681706794
23.05718862565106 8.438978400330127
23.19734283309688 7.376021601166219
22.47795672866213 10.32516379282542
22.24008714275204 7.682170718667241
22.98394807392167 9.513105587980235
21.83245094007542 9.641267795276224
20.44723906325825 13.23679953137632
43.7281273762161 60.82359979242656
42.28245392638787 59.70327076684669
47.27500768998526 62.68475892431242
44.79474468057735 61.0186905855316
45.53840821963831 63.01675391611097
44.10223490202678 61.79889862265571
45.84566023738268 61.26138278336946
44.41735854637719 60.00568978921059
46.51544418820359 60.46610566670544
43.00599398156299 58.88941981501643
45.15785352033683 62.04138164573712
97.51330723946724 95.57137916344128
98.62683013672418 93.73647158572621
99.81483877874845 93.59153497336122
97.00721535144828 94.63058708060632
98.07289088500744 94.64489206404097
97.02577089489874 92.8109982305311
17.85395829056157 65.00037663366659
17.69944169275272 66.05493670392428
15.05487398794359 64.14796660413938
16.97553754800032 64.35787454959348
16.07296458218848 63.72969568414488
19.70884195714073 65.25664888819595
19.31300286747602 67.33052879878875
19.16221244386439 62.51366548345294
21.79240807223929 64.4431936372069
16.86407382269413 65.3887077127066
15.97109697727568 64.73321520278094
19.5105709153302 66.29964066194481
18.47670512832694 66.73204832909832
3.233250208044293 95.50752326716379
5.772701706109278 94.67855485426412
6.382135533430649 98.85576126346038
4.433391036816301 98.05831412472827
2.429013911106024 96.24847859261108
7.128312740809084 98.2319316778344
6.966227498070301 97.09808833856434
5.397279973875674 98.44705758126443
6.237884951624057 93.88651356758682
5.231391222431203 97.38159338152943
89.18726217080743 88.74022623942521
87.5455502056604 92.60478445057599
88.62692574268638 89.67115954007647
88.96168695027379 90.70140822910362
89.834017686412 87.85467714226189
89.96123055987159 90.75419252854499
87.07448770868653 93.80069679901848
88.26999900166921 91.65878459060578
90.88033082769499 87.93931548285347
89.60941562472605 89.75258082827733
90.23017175090209 88.83656453056587
34.66280241346977 98.54978672938269
36.02650470893937 0.2483853585267098
34.35114253398526 99.53161760407401
37.49526015814725 98.60378768938591
34.35337486812414 1.229886935917422
36.49125338098634 99.24216375621758
37.71694049276516 99.51740464011337
35.66776911340095 98.46590524820284
36.60897962487574 98.29340415251525
70.66022287158678 93.64213843728258
70.10138658941246 97.29288474367799
66.25430935619914 97.66988593013917
69.59867278298263 93.52654777497779
67.31752988098147 0.5312569959146307
68.70995751574215 96.1603660260821
71.26075814046253 92.75560336551169
68.53234813713932 93.38971424082906
67.90575199068071 94.20727433092003
69.1484351426209 92.56399054757303
69.76450211903693 96.30795539705635
67.91888323784126 99.67631334264314
68.32528273557811 95.18169749652351
69.38697131888759 95.3316938827701
78.16265660325907 24.60326527712805
81.41175239056717 26.29328843759189
80.206658561222 27.74963587247588
78.39459711188466 27.39872797518855
81.21502597582038 27.35395269338489
80.81271060931427 29.44966481810305
55.19714024234006 43.32471558252583
57.75293014701859 44.90358340969273
56.61819054142801 44.98562461966434
58.16253952399412 43.95220029988603
62.69181447578674 44.67509306470169
57.03794913919968 44.07017973625202
59.68133445256232 45.60077254549103
57.33366896904603 45.81923644055755
59.86190437186954 44.58067571857043
58.84942660857966 44.7924910194133
58.5032697235501 45.74235860913774
55.46302874984808 45.06540892734695
86.11234799426035 86.84355928167994
86.7625961706381 85.77328826228189
87.06428102831879 88.54758569445436
84.76214696407337 85.77162030412073
88.79048773425603 87.73023531081876
86.12773830860215 84.86462128924155
86.0370037878678 88.05879195361349
87.01612920180999 90.50649605359351
85.05154728542585 86.68228723114024
86.83416232951727 87.5233555978064
87.78676236315033 87.63998904972152
88.14553303496911 88.6375414728976
85.75844271698132 85.84759896280248
86.77281272856266 89.52477220421179
87.27961733273911 86.6117394688349
35.14204063467375 22.83290590721354
34.04819080182007 22.81704884455434
36.58684689891592 25.50735704660007
34.9880218531919 26.33955201231778
35.54871780925849 25.511726907438
35.95686298491634 28.16758545731679
36.02743855565023 26.51414173758987
32.66095558676317 26.41021664937565
37.67954904467135 28.00184791292792
38.25366818264557 26.34186121708914
67.66942907223572 4.132298237300414
72.08373310391683 7.569681666369714
69.98194852238824 7.707691060045687
73.12861931156898 7.491211220352644
68.24235860706173 5.027536900859882
70.57454302796083 8.601918573986307
72.54932793941231 6.599772596941205
69.51802796609995 8.66197496420186
71.40430463250858 4.831819371359876
69.28867907378037 4.959364255103475
68.81568459728501 5.924679784108227
69.05675553695255 9.61120462909833
70.34036283884052 4.900929612461307
71.50149397455461 6.677256908513003
70.44949345773338 6.748395995434412
87.59997203082752 0.5514069055045626
88.20939610613003 1.4694118686157
87.71240379726257 2.414922527577628
87.56616716441856 98.72249864984535
50.35921429042534 71.26534913818767
51.94068308530373 70.22691940817552
50.83816809405822 70.31016445123164
53.63872992165822 71.03181688318162
53.54190408416517 69.21317678226259
55.11246178851064 68.25768684703922
54.13159824176787 70.10181374659142
51.36626962623464 69.35034932732992
54.54736045161579 67.29964451715013
52.54671517771302 71.09347419186912
54.0431884343763 68.26587670916068
50.98855061187972 72.12969748919215
90.0078339690149 50.59405343018232
84.94441250763469 50.59447675185629
93.98773285505401 49.18954111557422
85.53696567564957 49.69706409398454
88.17749295912729 50.1981846562804
92.10620122044969 48.88986876886806
89.75596278742043 51.65657548319078
90.21998158734823 48.2340690043528
89.2466208518201 49.90547396631209
87.88775661960211 51.19230597764651
89.04930060015992 47.8116603047454
92.98531254317416 49.55929385144562
56.62037994843819 79.30739596140383
59.03993200898029 76.51425050973702
57.67690412717882 79.30656294310856
58.05194051050758 80.28498522289308
58.02285681600997 76.4301945004172
56.58591499865503 77.42572688158494
55.59582901730162 77.40927155273255
56.38042887235978 81.20346672837221
58.45267843716275 77.35697011160292
58.33009094027925 78.3757403966849
57.22584945181786 78.38305062767796
55.56049108253324 79.29083710954819
58.0980008297616 74.60150683002935
74.31219519449735 69.31275170952635
72.49165632603444 69.19183990350315
73.63063436559158 66.60459539608368
72.37390052663946 70.24399621803215
76.79254647503146 71.18078990693255
73.45864083117071 68.7228738434283
75.97450606229864 70.53722730526484
74.18813284615123 70.38188216567052
59.14539649875712 99.96296601409554
61.57393945062001 95.32079252302927
60.70923242564318 95.84421737069341
65.5780921025808 95.64826683245664
62.62511951755543 0.03700699706282144
62.51860169041542 95.84876988287998
64.43098967939785 97.96364797860002
60.68268368381072 94.75866357441886
65.26570225916704 97.42447690585043
65.76749253379417 93.91988663684451
61.71267705889979 97.45367013592609
59.88666364496704 97.43701651559962
64.40567807027485 95.6737329588784
61.75828498047221 98.53043441434568
66.0108257363257 96.65614208907978
65.05872995346969 96.4244775184599
10.11094456363617 39.87106541952746
13.84040677480254 41.56582878275137
10.5600098726851 42.60491741504118
12.82869789369263 40.83027907435089
10.75276053000366 41.56594674363801
11.78853879089968 41.17732055137249
1.875269021191894 4.011602519038957
1.087364606360056 4.684617563241118
0.4606303377467242 6.414008843723874
0.0965284296576386 4.310709536177219
1.6626800479536 2.955026884499383
98.46287101872649 0.8450276899870124
15.64229668424189 46.27553296718474
18.32193123593169 46.70491269766573
19.87402301392248 45.87142182871008
16.61303688505421 46.69957510633239
16.5848074863442 45.68361520140896
39.93769421968187 17.65997804749784
39.11650411011067 18.36952791386959
40.63716840782306 19.33886567822203
38.62675477704197 16.41741269693485
41.61384619953458 19.28134090030273
39.69470234403619 16.71332899896364
37.78944290204149 17.13020095669971
39.52355692441904 19.34407760864499
42.6748434952376 19.3497377579902
41.13313579046213 20.24718911056792
40.1228587943313 18.55598468587715
38.85768481340438 17.39498745257667
42.17798918864699 20.24028856153645
41.05484729757315 18.22673377613143
52.8840173045915 59.09962667302069
55.90438692622298 59.71125813137517
55.74307287905174 60.77698087621883
54.66826883705229 58.43919615139608
53.05738456793276 60.09220308479083
55.90280308453617 55.90078399073892
54.97441246579361 59.29783142188899
53.8071828236429 61.70459663479865
55.45812206931056 57.70159440928192
53.97798707490369 60.5454955662692
55.6048085351442 54.89065454092677
53.13275318154384 61.08810991263077
55.15408915772541 56.71291476021462
54.89104226957374 60.21361306635247
52.22523443175519 60.96813629762693
12.77845673730584 1.150366622415952
13.28637360637267 2.030999630395909
11.12086865237506 2.393052423678327
11.68927675065708 1.311438786010325
15.45026863272504 0.1123695573988565
12.24743467684036 0.3047971866999455
15.86525108876471 1.941988793227436
12.95278381933693 3.016892028175168
12.40141041104354 3.889746855115332
14.43388306835862 0.2134903955209912
14.26313223602858 1.89799449228655
12.25892994907219 2.094421442685813
60.29927839414774 40.80629802318418
62.95044959730674 41.87349496498858
63.99258555199967 41.91466316931532
62.43505332453417 40.9800512446517
60.51596344678748 43.72402833783493
60.72859637281607 42.63593481268035
63.40048185215492 42.92444377914202
62.81970974968978 19.48458341276435
64.1089477016103 20.76028743736925
66.00835335132565 21.09678771849767
62.59644772629112 22.19331345366676
63.87437844321609 19.75666043721062
61.84786329307949 22.8974920916206
64.43309832859772 21.7853835358784
59.14273652335901 20.45105768042511
66.93951919565232 20.74417814946237
63.0989654356281 25.25493980263214
60.98705739835604 19.93938723863895
61.0741451100271 23.54335043506212
63.08264302762578 20.47765057510412
57.69750622373876 26.76116754601729
64.13749888697627 27.11158750417226
62.10531911323091 25.10285986570579
66.12601421086346 27.36006658475565
61.50360310993723 26.07308462726828
58.79670753919316 25.03440845794281
62.00358158448457 30.68515593884979
63.60892285159019 29.83392056189818
63.58891063034628 28.00895932323794
62.5198237671892 26.12453282582663
60.38119735183585 29.69634751599919
62.51133511179241 27.98570004181144
59.29995653792339 26.01121249254918
59.83998304052881 28.75331989000144
64.12843258922435 28.92705489070708
58.24038340951103 25.89112159701692
40.62527181926599 73.91424339148985
43.30167345472724 74.58654105026925
42.55283149161671 73.8632510034936
42.96008793763199 75.62273466093967
42.29858388691083 74.87350118862648
40.89690301494379 75.96063671585051
37.95168389727981 78.11041519022324
40.29645725831542 74.99853518126477
39.50546250403167 77.06760133166397
40.51576724776117 76.95043868014237
41.12300931245404 77.82048303805232
43.55164653996254 73.550207803321
39.20162433573726 79.73441013801866
40.09957983887469 77.93000491390178
14.41689996123668 74.44068694388734
14.59657457463123 73.32778706292937
13.63801270720849 73.7554227498086
14.68794518650056 69.96284280496516
12.93928266007639 71.98042619071323
12.84377856678742 73.10675253902235
13.7802292791057 70.44851499879246
14.66198777554127 72.21526922112758
11.59776380568984 74.41085250188033
13.83824478549556 71.52068159301467
13.43343738201364 74.82221285393904
12.62730071788002 74.12999566925767
13.75805062704819 72.65130002025559
12.85831557409072 70.9499062818869
11.00346279183736 26.77766696775961
9.31471385358344 24.55125243409165
7.476487238706391 25.10350193349115
11.0106253517714 23.93267784847179
8.553679000350764 25.32666771775064
9.617756895423813 25.54730093422879
7.447861041965442 24.05376797843321
6.555772162186683 24.39147930947345
7.793689075807652 97.53168295321231
4.961068512654599 95.20354725407915
7.957620512977518 96.55916603133855
10.11645241446844 96.59303614403521
7.931561581668612 94.71602219664247
6.851208963144775 96.1007760029612
9.68709576184974 97.53123628366853
8.560810877150169 95.66294383627886
6.800967533906848 94.90427466331585
9.056753960335968 96.58797421930694
7.587805148637786 95.59138742781137
8.705167332372294 97.51595383611559
92.37527546306083 55.66693103220448
94.32190084437605 55.91243884294751
90.34355774879324 55.36962079149539
95.49033897895515 54.5361307641531
91.44725601806726 55.04525448965522
95.21146374613235 56.54654706770915
93.41992992684739 55.28692722545933
93.54229180389542 54.2728209950846
83.03891665636289 73.20902932688618
83.9167335595553 75.72407773995855
84.02796827802322 73.70335066084475
84.03121962563689 74.70629400339895
83.89254318400478 72.62906030858483
83.02275100799085 75.28189588652829
81.16838334968384 75.44321019582408
33.50882713207992 30.91986603812647
37.24076854509972 31.60165075871329
32.37364055371034 33.54461376168562
33.97329090104196 32.56441475477825
34.67329807792089 30.58748678093934
37.80932204772601 28.99817812011496
34.92765044450329 29.61731097801349
35.07369693414807 32.2211643191857
33.54557748750089 33.64921081034964
0.9303593036516916 11.83403480880682
0.7719320642059742 9.640499499417444
1.522239698593244 7.86931679359124
96.6764810240779 11.53866961144676
97.42252850866723 11.01843068959575
99.21024784630811 12.03931445719653
96.98700162703405 7.013090916183939
0.02222361904612309 11.39320868244259
72.34095750709926 57.17784416808568
71.96307457375858 55.4073629027102
71.45566256174519 56.56152288952514
73.21165744027118 57.7826330528657
71.31055897005487 53.67785526296831
73.18868748888504 58.86382382481524
73.34832811502955 59.91026711894391
74.01801909346534 58.26123404727449
72.55264524303148 56.18223254564124
46.81368250668075 96.35868907147308
50.95724957579906 0.05118477156220095
50.27475971952114 97.94791595397042
49.61691914798169 98.76965769323121
47.87398987141942 96.53737615989168
48.91953696944535 96.72231483333627
48.2322258969393 97.53703454358732
52.34902746050007 1.203513769059779
46.44574558865474 4.722254056247666
48.02428279442191 7.601177046234651
47.50001346291614 6.660578805205049
43.43440379435764 6.259388785293956
46.97063081952354 5.704696866659401
44.42247320282287 4.475276734242338
44.18121404848445 99.7257979351598
43.9256486860853 5.36761425950894
43.90377456847005 3.454303139770689
42.88345309473657 3.333986463978971
44.91941076915701 3.586016862677099
20.47655007917943 42.28903900597925
20.3297738433228 39.55275427769418
21.55146218648778 42.42667372149343
21.02392707369822 38.71669291999132
18.17577322906335 39.30587927135917
19.58182221444847 37.62244940518484
20.22538837251223 44.10984373521568
20.72869891211226 40.506105336937
19.9498877414194 38.58959948814026
19.38947960506102 42.15016917302559
19.82553251627478 43.11384363823385
18.75118145291864 42.94746941947733
8.049870109349865 5.804958277972829
5.900955051520134 5.462368820623085
6.6907473075459 4.671250984656329
8.257399854873579 3.067346659392264
4.248129500997654 9.020637990673588
9.827390344298589 5.1927966081313
6.106178285827776 6.524343211227777
16.89992981444269 70.69577906106987
15.4872912614813 69.36109997009609
15.37054175624146 68.21258060193591
16.27721156114451 68.64624347943605
14.53041509944256 68.83074088585147
17.58744170291312 69.93421617228415
17.27447613282607 68.12744219292074
15.54323446974546 71.80316419176741
16.54154445378115 72.53892473063253
15.69379564135342 70.56234394543846
27.13454629750179 1.467737435862274
23.89343770048957 99.61119752659465
26.17999727594504 1.971044129589249
26.09738984008326 99.75113214796467
27.08526076775838 3.671108862387515
25.2480568118482 2.537085365502339
24.27201156431279 3.112541746382965
26.22750386403614 3.041912411281568
22.17781556469044 0.2630951049937321
22.58549586297588 5.604637990099307
26.2399718698233 4.166895787641211
28.09062785477133 94.70373653054166
25.2121354350955 94.00402272627433
26.14740323230198 93.61206882374472
25.15193627838523 95.00581199696333
27.09015924785729 94.07891765833534
26.14454601664378 94.74142264223224
28.94510101876562 92.98795071867788
45.42343453563584 57.35802708606568
44.71614177860686 58.15386939198923
46.10691178997828 59.40632920747539
45.76954307177386 58.37488953121196
47.56998586491346 60.68441358149087
45.07928978594018 59.18547389198836
46.89712647249384 61.50793512863392
46.8166930060811 58.59461633031982
67.94980532062974 38.95749472798341
69.1807258696345 39.00885264428585
65.69472559694948 44.11319519437805
65.8444829070729 41.48718251976222
70.46863984592051 37.57291345578284
68.76736642109324 41.61161200873465
69.44208237998957 38.00728019190359
67.87354589498476 42.00565673636058
66.61263131398911 43.51139594349289
66.25392112604975 39.79437633317421
39.63768508833102 49.14178643424545
33.63990499304876 51.32444657128806
37.87375449729589 49.67618157116633
38.30254177732306 47.92704255043177
33.64367745022165 46.40438996520782
34.76828394461403 49.390021211957
35.33698140818971 52.63235934446533
38.61398498007838 48.90929320276668
37.57860137564893 48.68741164305061
35.09089529684397 47.47401294250365
35.22712441094421 50.36505912279665
15.93099947237779 22.49113308143812
16.71408208906396 23.20887763485518
15.18374816648906 21.87846837679103
15.3657620977984 25.64773791638792
16.84269541350631 22.15232756335266
13.96930394755674 23.14439593010518
15.73610983668177 23.53290899056932
14.77777201609871 23.84600658115868
14.90116337824178 22.81195245603807
14.90129413352521 26.60221276173674
14.17802173720032 21.91805721004287
13.63967667614032 12.99881447479722
10.26235535486758 17.88700583718355
14.93746108130234 18.18726036553964
12.2599163318945 10.59040362556383
16.1012401865296 15.59662884821631
12.87224491098247 13.77148061524838
14.63816033685542 17.15279801457782
11.14439773640773 14.25329394126356
12.92487890907072 17.67752317968624
12.68031487415676 12.72754768071282
10.91830729526927 17.11147034722766
11.7334435310461 12.45071189150742
14.36524137382271 16.12044963342291
10.64306558840974 11.0877502431873
9.180616252609742 13.7443350571294
82.82682488507081 97.60520771007008
82.38770553750554 99.40804888593048
83.29540740336675 98.62964320219648
83.26703090347891 99.84434841669518
82.26056857857469 96.70625818672382
81.73738791138966 97.691541543828
85.96208929292152 99.6849816555917
81.54554751121228 93.92756929615142
80.60929159903476 99.82443594312875
82.7550923911092 95.70570459287343
82.44552562019533 0.5264569759210752
20.61006159867142 12.1368155846053
21.50825599900151 11.7485368202113
22.27840278229686 13.41957910001366
21.0639985852342 8.96151608154066
21.58301757305243 10.69847489897954
20.84448771234015 9.999668285286072
22.34474367393395 12.36579594040779
23.27367081175525 11.82121559731416
23.29544371347846 10.72549969595639
22.4200636969185 11.32789801178946
21.32717757897509 13.87179668488522
23.91257548815904 9.103505539910646
32.77060977770478 57.89796663163506
33.12896065254088 56.92582033225179
32.00149821101267 57.20960585783047
31.22473240461835 56.51642701899291
34.27457850632273 56.63742874237611
33.89509122907122 57.61009449498589
74.97742368248714 36.08761584979826
77.94983021922199 35.34196928867065
78.59199952024541 37.15402068577177
77.78115928313751 36.39595602200556
76.959060344401 35.61466942446275
77.11983878984411 34.589224411277
79.55543339334845 36.8592061588576
74.8056446453888 36.97341734382707
76.65999232090394 37.58030560587757
76.78835917710332 36.61882795473625
54.30803941137113 20.09769411245636
55.81942243413695 22.72455990032531
55.20584135248788 23.65574019286814
56.50749418577635 21.8673152071162
53.56574109169897 24.55069739754807
57.30251600431829 21.04698348058013
55.10417505132042 19.4125909269391
55.57542377311518 67.36444191597165
60.1473168861007 70.91424960528306
57.91255967109966 69.04198110020677
56.75749405071514 67.32001324372874
59.54233212329657 69.98537954239639
56.22994034702478 68.20486274347724
56.83281099111856 69.06862509375621
88.12597840067463 71.85376919027564
90.25589118617668 71.31162078629937
87.04360318746157 72.13371344692139
90.87857477921256 69.29782834756601
85.90409702905819 72.42071850498934
86.71366966644598 73.10022118540796
85.0681244358319 74.23121884645987
92.39499148451624 82.0078496705726
91.66438212662091 81.26572651118343
92.91595894346976 79.9586091828384
93.57967993703309 77.51468884306202
93.11625384911596 79.00583170709118
90.38549193372563 82.5160622117462
91.41537906379814 82.31431539823387
91.91390795528029 80.2313209864502
92.66389143855386 80.95212400690656
92.72004450516557 77.17910638666649
90.92340145420894 80.50593274274841
15.00267505270451 38.89116702491458
14.58323138711603 37.89885224371602
16.73944794764211 38.19681412809584
13.37820461608093 36.66778295796345
15.34436150456715 37.06429679547367
15.67152121791706 38.04889478918867
13.47223921662519 37.71513631357617
14.32018171247339 36.9095114985175
12.80018036219377 35.81001225158428
16.39471352030021 37.21104663378451
12.51803783147588 37.0106357699243
51.62828358004184 79.5065842423902
50.03748882565112 77.09033100696971
53.39932360840839 79.63031283140886
51.62887046483071 80.57975791687306
52.52919773086803 80.1145456414186
53.56529262972821 77.52413657371856
51.64224662747567 81.69686517340951
54.1318867209266 80.1978280969041
50.99894449359757 76.78271815949628
50.60223954429751 4.845247176850551
49.06468715222253 9.428671025951086
52.9753330676011 8.626817599290161
51.22043713681401 9.401506142821612
52.24397597896927 7.65612543459762
53.96231510379904 8.00315515768904
52.30911951109515 9.493645554295536
50.14524379048755 7.609830949395912
53.29510770361557 9.754143067567565
50.65918112479313 6.703238873612134
51.83488547618965 8.558214313704779
52.73125765591024 6.653102368173541
53.12747221346718 3.873128714362838
46.49442527195109 57.58511359975139
46.18161158707535 56.58364707910241
46.68104658239318 54.81281905055061
45.10890639631235 56.35189209104173
47.1026399189233 59.62285885643976
44.04001309413655 58.9813825659286
49.09295676258341 56.32334501521714
48.64619851047414 58.08908703181546
48.48350325251899 61.20286322291992
47.25391112021016 56.813725281562
3.675505942099628 88.68249537042722
1.749462638679083 93.16429398475927
4.708701421781626 88.26876551684607
4.910029079935009 87.22512950759791
4.605270427580713 89.25868158128486
3.746194187641771 89.82229858488003
2.251034854197162 91.41015963650646
40.43055715861176 7.809332694740696
38.51385529531856 10.31639322734105
38.80999759356968 4.184530680826156
38.63529323662144 5.204097313867982
40.44680410671256 4.129412635189668
32.45598172170543 36.36718546708067
33.10385826468273 35.52877888349406
35.57601181667274 34.00376978761158
35.88317638370484 35.00250152244057
33.48900185378913 36.52986900870085
36.14447726456145 36.00035823584282
34.87165550786393 34.92833083134241
33.89224146000252 37.52427877685508
38.25372734941801 31.98663348952318
37.34223461242156 32.58765650842167
37.0997964890903 36.1157043265667
36.90733839337493 35.20857777184294
36.63844847473766 34.22973411664899
20.10838441886188 86.66259486454685
24.49990286107739 88.05606648529285
20.04544364480402 85.42251678718488
21.83962998767824 83.05250811445383
20.93994677735198 85.7840905014492
69.29005975338997 61.73771749462018
67.4934319077132 58.6699709064832
68.33184240906751 62.24854962285931
61.9344852523096 59.82204084657013
64.64046662035757 60.25432134485686
70.24856862337998 61.23296619276946
68.36670964975106 61.22329241794901
62.82745179059614 60.29749758905729
65.53714331036164 61.80212721455762
63.69273484150354 61.86313125495616
66.48437800021345 61.25321340121668
70.20715326800732 62.26726430284061
73.34482162592128 69.78223349831796
76.6734434123582 72.26451562761811
75.84612286707249 71.62454810852657
77.51840684572653 72.89846688255342
75.3908214096119 67.76188288969084
74.06000926125277 71.45138905690153
78.54903424977489 71.43238092434554
75.15089783659676 69.91458610692393
27.6412056334987 9.978551864845366
30.34008652747063 7.350418570399866
30.33100067963071 8.466640843465569
28.55170205341535 9.484821397038452
29.5043831629667 11.15270234085077
31.2102155499424 9.048589062683913
29.46672076012547 10.07791442467411
26.72460728520004 9.387077328477952
28.56415337988001 8.388183614234061
30.3926390233719 10.68883004697503
96.09768551569385 87.86055212446644
96.40779880049163 84.08378869562105
96.06283249051317 85.13059806810837
94.58892149254501 89.12905425784862
95.08197568813961 88.16242860650553
93.58548668862977 87.20858832562818
96.75676851467169 85.83722457258824
95.739588175771 88.90588825265898
98.52736775191603 86.21454462024269
98.84914784003166 85.18652632869814
96.44197697384125 86.83812845396119
97.14913721094605 87.57433708044466
80.39021460277935 44.04968254215408
77.78781203008622 48.96221068954045
76.80878735756623 48.49664683936346
78.76336512816621 49.41600127776531
79.67854770210072 48.81235958827872
80.5130535835879 46.14722266689422
80.59779368010707 48.2114154858636
78.59529893998176 46.27151188223488
79.62329288406329 47.7658367558217
53.86230213014488 74.70770226298107
55.32160618901303 71.86951666053832
55.40613795504955 73.69839953940281
54.82788981530749 72.80322366457168
52.68530890351352 72.90713655286834
54.34173988039434 73.74664352850849
53.29020257100846 73.79061797158549
56.47426925649143 73.67082326191566
56.97872774682736 72.75188959039654
55.90262142910739 72.76681008153929
55.97387457142433 74.59877516775414
53.75765617566942 72.84754735912895
29.15482213886573 33.32300272689616
28.8598358874382 35.08474565101471
27.39848771498282 34.03368852259359
26.32447945114219 33.90295281493292
28.47124536022203 34.1503853041183
28.54948330035906 36.89978884582929
30.77340509939785 37.05683386595868
29.23956727802641 36.01973524886194
31.03404667604988 35.24959358418077
29.56189278259489 34.24105100384106
27.77941860377738 34.98616915561232
28.16416272545082 35.93777858063662
66.39560872939558 55.06182058537283
70.35578467724164 53.12495036864451
67.50757913282942 52.56557778750895
68.42134194626676 52.06437403952755
69.37795371454946 53.60548078356224
68.44394467878529 53.08787348367286
69.39191451645191 52.59168895837384
64.4632688344263 55.04880233924832
65.48459465936872 55.52067244005649
66.54420836379265 54.12964394266115
68.41101795166618 54.11298016618953
70.30529077456761 54.12601777819535
88.39137707631497 27.34305071752845
87.58847288504838 28.00414328503686
88.00823242553835 24.65208766460085
88.43036989913665 22.53030269433648
87.82499375868356 25.70906760679446
88.65985939047791 26.38418102600341
88.22294703775238 23.60847106069878
89.43072777659592 27.21144343188077
87.006879090561 24.99062311101935
88.76991956534737 28.1871193913976
88.62906350247168 21.4005774411032
39.3837863063292 62.69285116845693
39.67059445126156 64.43014824977716
38.59509615739125 60.84482365686706
36.81716801421063 63.49138782014458
37.21137915208673 62.46764620230353
43.00569156034687 55.80770902828741
43.80228742870742 55.06491908383263
42.24526108852893 57.16543118175689
42.11539357055985 56.2831252957516
89.56723984748217 98.49835748507515
88.53192169600879 96.59064300388901
88.54837169672996 98.54788589098736
87.55822620538095 96.46483420860537
89.11570329659843 99.50786304938197
88.66727841952327 0.5142845451509691
89.01050685641549 97.54938989303285
88.06295757885371 95.56533978175003
87.96135084928851 97.59281860542886
86.98372585873605 95.59533912845995
41.67471700245423 92.42712036795845
38.28803510080592 94.07827233382741
39.90783748682703 87.74536970054076
41.39183269312657 91.33727799943534
38.40239841666089 93.1034949431356
37.49883347874271 93.08528926949353
41.26812269019235 90.15009215108563
38.67568922920131 91.412499448475
42.68154159226955 92.74516893921042
42.98043384109894 93.78024841856679
40.70425738621679 92.05986178206308
39.06126091074349 92.39725179029224
42.48439265163924 89.79942005199356
42.09392963482404 90.68014463671069
41.69321804179155 89.1007916533987
40.77343277534052 88.33382963229491
39.99784549175379 92.79132345979575
40.1039602062087 89.96669769876225
43.78196285011771 43.50108927185549
42.26875909800176 42.34301833812785
45.26708006139322 44.67056470557812
43.06565222976155 44.28840637656316
42.67572869427129 43.31714681567161
29.88221714929317 49.57832745533285
31.25826635267006 50.45444171021546
32.0795371349055 49.88299387331917
31.96256534536143 51.0297482701955
29.06121349673759 47.71009314914031
33.78506240932008 49.12301127291056
28.84377669507055 49.54086228682806
29.26767973179443 50.50220774666354
30.27154265141442 50.49951325211701
31.64146591412526 48.88232966515069
33.11217221470988 49.80657898725931
28.6464771390419 46.76892292421601
27.80687011766566 49.46163678019291
60.21219351247791 53.78542539564553
65.34991567790011 50.65202523234959
64.47630242155917 51.28202507000457
66.51550243078844 52.07578824085314
63.85699511147099 53.00780937780939
63.64240335181981 51.9537731770379
68.33467211871375 51.05802545300681
67.41842578182009 51.55690947054235
67.1750218209655 49.56704664629803
64.316255203979 50.25703650260433
33.00415471007176 82.88687603764696
38.44334817864294 84.38957052058893
33.88045986342885 84.31858865046291
37.57874682397695 83.77545827548188
33.84742454699632 85.37952426809501
32.97550938962546 83.87816789573742
38.29906855054981 85.42970883324681
32.77646819752781 81.87611856714634
34.7098771695071 85.88477169572265
36.70123416425382 83.14697152713347
39.16666902184967 86.02430483690995
34.22110163370699 87.41318875703229
34.03851604407482 50.21725368079068
34.44336587989243 52.05541448568784
33.44412896859484 52.37896997874414
34.55849931828236 51.0470841288296
32.36823151667784 52.69920355304794
36.49966760499113 48.52727912519394
35.43365609856779 48.43139288370809
34.04981097174068 54.02127720901922
33.36479314526826 48.17071098857451
35.77690328443898 49.3356332704999
9.074173978295812 40.24626399015197
11.1428849815962 39.50076690299777
11.76008451522737 36.35594174587193
10.91306571926261 35.64901740274806
10.49835235612045 37.77247033984326
12.04076763827611 40.13978971601022
9.278908850332208 39.20074935163338
10.96618086384087 40.52420418212817
9.480856048973267 38.1525074013868
9.691048769948829 37.09855348303031
10.71648207713021 36.70562570055551
9.898937968582505 36.05028111899536
50.57556961583877 64.65342786646059
47.96386750848853 67.6436160917212
51.25607835443573 67.49578344927112
48.65352492816808 66.65580462919471
49.72608527210662 70.40150665440861
48.6933244405939 68.48983258573888
49.72895179874969 68.48907835545835
52.4495372011131 69.28072425742461
53.44218697315046 67.40209728855017
47.70952996457071 66.64718049210983
49.11017691204987 67.56043346561472
50.68669357097644 66.56800216997276
52.94639122794611 68.33862870595796
75.63344181194535 44.92653896985995
74.75541911939051 46.52084497162085
76.68243429708303 46.40870728675667
73.82048483154959 47.07348183897224
76.62525973150274 45.37308613577577
76.74335854117427 47.4493176218044
77.61234837697572 45.82117757775321
75.5794355458759 43.90169644527592
77.37859757729954 41.65634944907561
77.55718116390824 44.78179913295121
1.486403114390683 95.91151016497777
3.607364605392708 98.74337717039015
2.011659042489726 94.15358351483684
4.561961979867074 99.11441433654858
6.193543422234665 97.78778870249729
4.158777509393803 95.88313329333137
4.298639794918823 96.97445821545942
4.077784122025403 94.76613940493775
5.957705925758294 95.65354376645914
50.37239459707347 92.32026371372372
52.83175866553123 90.72998733212006
51.06233273298928 91.48369200190088
52.11475613154645 91.61411783025741
48.60815614460947 92.96238996833146
51.75225805676314 90.62841790308376
51.32414601461461 89.64880655631389
72.44107438499331 30.64229319170533
73.57163532876311 27.77355448463213
73.12970317944816 25.91451402160578
73.2852352766954 28.81140763814482
73.84988999117368 26.72823585724012
74.83829265705991 30.35674339076114
71.83437091194124 27.18065484239166
74.31119922485897 28.57125819307151
73.59916504992293 32.88575162942179
72.84717741357522 26.96024809003131
74.03798764715336 29.61595168848003
73.77563198322555 30.66037393368579
72.9913723957885 29.83356511118401
72.24200551393893 29.00455795115153
73.80955143855302 31.84047341559801
27.39370527722869 43.94888069451289
28.33357703811403 41.35082355669146
24.64086391380548 40.06443392584438
22.62929807800508 42.55422186408865
22.79490338980454 45.29188706739988
21.96151864379672 43.3899165251734
28.2292771489019 45.82799676091969
25.85934086602587 47.41524125629982
24.98129774713939 45.5152698246341
25.640581046973 44.67879197192485
27.92309583960265 40.41616237900509
25.4674045362997 41.96378046657544
28.74401958145773 42.2888355151083
27.2403242519055 41.24454459160862
27.65381725231775 42.17993281055622
50.41132584640322 22.52188450945418
50.94708859499458 21.54915213812408
49.33855869776421 22.5569215646173
49.88595887615928 21.5773768422447
50.4422127629525 20.56817629583091
33.31085741732755 76.57769869935333
36.86669021862132 78.07884616592146
35.35883414615729 76.94857069827499
36.32911822971389 78.95946131080737
33.54390124271277 74.75992866117163
37.41658116460047 75.52131578297204
34.33976497558412 76.76294054163787
35.23641088619576 78.76629488916271
33.74035454539635 77.5896260145859
36.52493312884741 75.24549376441807
38.47598506771609 77.20160695262909
34.7784173395385 77.77341571547689
9.549033184810986 86.45650250546899
10.37031679383609 87.08187103841681
8.59889493085026 86.84265191385299
6.875655418184956 86.53216317648396
7.855875140328489 86.14748276162183
10.25232292816018 84.50915022132504
84.23577579143489 13.83156525951891
84.30547583145 12.0670164656289
84.76524075049761 14.76190502966208
83.70336047326423 14.71788505808588
85.81901933147461 14.83949194507667
86.92269611527152 13.01498395362895
46.98695724939942 7.579280534301805
48.54688608387154 8.523319612111331
46.47139412781794 8.509932282181783
45.45071959806689 6.512434862955913
44.55757944066315 0.711658393648974
47.49925948588039 8.53289908546799
48.52516557296116 4.851204661037992
49.03459800402282 3.941967139922078
84.24500789528516 31.11570828295623
84.96434941389168 32.79595774912091
83.93333423965458 33.18458502876499
85.98232632404856 30.30808946290965
86.25903228208145 29.28968529718673
87.22411631916601 29.11699855472932
85.18253967737269 30.74837777944941
85.27752432567574 29.60459896161001
83.72905811293587 34.24623989979818
86.73433117688612 27.19949228250559
98.64058035190672 73.46332899066637
0.2542102325141838 72.55150858251194
2.214009637630008 74.49919812605674
3.690007010235581 75.50796586876149
3.124024408922017 76.45311360873703
2.994376734566364 78.25489101014099
1.497248223957457 77.33689249175477
0.144367620400942 74.45070845411284
1.04551969471037 76.37781410138165
3.831275580731577 73.59034535599461
4.274849628228136 74.56141127686158
1.301507453545054 72.57093593861705
38.86997158975144 71.53186475014033
41.70415257352798 72.27987232978975
38.30968220329247 75.36880107571049
40.87527369271217 70.71252738362314
43.62773120079734 71.45335893867536
42.69516119252373 71.88434986981238
41.78055880159036 71.27935017398175
51.31777722378374 60.68730756926863
47.69565816219779 63.80073225012609
50.61333482651309 61.47237396208872
50.06543888440097 63.70947346460443
52.18706894037931 63.8016784726691
49.87535703170793 62.06682597205864
48.88706231613877 62.07692553849198
48.30538801747221 62.92040754222971
48.87647942669349 63.80020522723299
49.53375922298116 61.09646323247229
52.64606980688471 62.00770022736383
51.1163168497918 63.69044057154326
48.41144973089176 64.70058463240755
94.57096023618364 63.84792035391483
93.69655483540848 63.25482857967265
92.77137991272478 63.71064310812606
91.82767014698511 63.0887684846055
94.49266956285012 66.12824211131736
93.66004213206828 64.34818453307639
90.85061915811077 62.48353541862032
90.59417140133242 66.55789519401202
8.961835612267562 8.885560822351703
11.14040571405905 6.413585884038333
10.85716885655082 5.398207897127937
10.11621953466547 6.207195873642434
11.60620431932782 4.610441001508137
10.70267837415866 8.237145321817467
9.092087032750754 6.008308636624359
11.0095980487567 9.255690763827483
13.43688051445293 7.943789427724714
11.422400866261 7.438291935979524
10.40651564230901 7.222041136497821
12.15390723204284 6.648932815127614
9.994850080763189 9.046967996597219
13.8893202511349 6.179180332085763
7.716127815984738 7.620454264914591
38.08076293664492 50.68697771989898
36.2741868838317 53.18561081736868
37.12366776883119 50.44173632397657
36.20970645124235 51.09017384162636
39.39095586876872 52.8726769475078
39.21437297789979 51.89778490592648
38.87161535375017 49.9124798263568
39.06509733159214 50.9165531295616
36.28734176079601 52.13225500005434
33.20081327637766 53.36012172735329
36.86843050529439 49.43883156265065
32.66207056757975 51.72900074246738
38.18143037317741 51.67497995544663
36.1829014629119 50.1675279796432
35.15590927409469 53.63667798070158
34.28276026187257 53.04677751720897
35.05854126444179 3.829283321151829
34.98250745467366 4.871222238965158
34.10547316342968 4.298671321049103
35.93883239780745 4.416972698031751
81.44034566860701 23.94307337377913
79.25355293192183 19.46628591713352
81.9609764603493 19.67284997031168
79.92840816048209 21.28153267759514
78.27147963456243 19.74636784555527
80.23414593992052 19.186354022654
80.07000632174908 20.23908167143329
82.77954235148185 20.43359224151047
79.10299129816012 20.50527962636029
81.84477363365826 20.74875689111621
81.02496833125907 19.96548649828271
7.092721860940442 18.55746897271412
12.2281215166999 18.45980702149272
7.844961218053708 10.73847529808012
10.88535757015394 13.17309266094767
11.55107461894844 11.3898911834662
7.705418643807512 14.87995303015896
5.596342867224776 15.16225311477459
9.211907022728589 17.80628395185862
66.21913185793794 7.057592914667715
65.25083430857688 8.992124865262277
69.20890240641954 11.45846883261406
66.43931483779822 10.67675582561426
67.98978443436999 9.672138507555944
68.15893407558669 11.49203077372566
64.61453617295041 8.105574229156812
70.24949194149411 11.41169917026182
65.817869356654 9.846015881875903
66.31351341040141 8.888143636384122
75.10296922639505 16.84915112996437
74.24916850760495 16.05814820486127
74.68356833934286 19.21535688011787
74.47136195193397 15.04992784866428
73.91356369261047 18.66388017548386
73.17450419550546 16.53193875306185
74.59632523454795 13.95533112888984
74.1855115795619 16.99022571907858
73.63172408173372 17.62386108726047
73.43021186176809 15.46775210678393
76.59175124118448 18.30343594789576
75.44393259268499 14.69648594921168
66.22322175169099 29.03083984776429
58.78201307327807 30.52518401040055
63.08322583830319 30.72677051077443
64.69576435330768 33.47711599034081
64.16180145047228 30.77350471549783
65.15815612987744 29.00762556065066
20.82441682636503 5.164098903558341
21.05115896164256 4.139478859405643
18.07522760134315 5.067173387875099
20.0431648007348 4.417432601335443
18.72007458791034 1.806345475575636
19.73475032822197 1.576967796876575
20.25976784155776 3.389010414497931
16.91276037014625 1.619756211093864
18.53440811999621 99.86155387070559
19.47726189553604 2.608634232443242
17.74131048952094 2.14038578588939
16.70830036925301 2.622561588130651
20.4916383347145 2.381670648092477
19.534197706106 99.68108389042877
12.82011634874998 54.6536995658692
14.36737500683944 57.44913464992091
13.4096940828979 57.43773193258829
12.65867691792195 56.6657776115993
14.89466946918236 56.49674439258754
13.298105084306 55.64307764920354
14.38986064501472 55.5990019347883
15.41089235249009 57.34789733196914
13.8787388292968 54.69028223591732
31.89845809768072 80.00958800428816
34.63688596315576 79.59423952618343
31.24549467669778 80.7887595633927
32.53028481061219 79.22509920320144
32.33115249668942 80.97310640596938
32.02160565897842 83.45252518346167
33.81812445243592 82.21441157003427
31.45708091137959 79.0431140512147
33.58839019173825 79.41889975102625
46.89187270258756 68.04652064725079
44.73659006427911 69.96084829782006
42.86500720153297 69.81980175347545
44.59618859623886 70.99307460697651
43.09683722874894 67.77668829688425
44.87407696941003 68.93151979440876
44.98091407458508 67.90594098689019
46.59482800188893 70.1791380447156
49.82252460729309 27.30700605375778
48.83025300978427 25.32451314913148
51.30037788078462 28.35927561740733
51.8785043165883 27.4015872422075
49.35283921555932 26.27436870485189
49.08868983565866 28.03271581250246
51.3998401722374 26.43248228959307
48.26606010036427 26.17329599258665
50.8278983327901 27.40541970127161
48.77407127452035 27.09886181305351
1.375988857307961 82.34173762404444
0.1578587278876381 83.78975698536074
96.92311302245164 81.998648824686
2.36199028116954 82.06618292050788
98.42287333284889 83.42810116255606
0.418044691162084 82.69408268284811
2.873769764232045 83.8997678466922
98.68820508678779 82.37242092845972
2.122850780054045 83.12967896648853
95.67727938070173 83.36358284312989
99.14955988197985 84.13940836295569
97.15574198156274 80.94687795563588
0.8865108349746083 84.52889833815203
97.91030139085973 81.7256919374467
85.08521777497269 84.91113033335489
83.11449777081985 84.53160824723435
83.67278244689098 83.46096261799323
81.27874862186769 85.90593719434897
83.25376689230731 87.82314681562089
83.96371100192496 85.15468636490459
81.11868933409832 84.9041563898771
84.285339969975 84.21644160286738
82.1710875151208 85.24502290997029
3.647442775048987 3.713504158050274
2.237679014541601 6.121120048632454
2.072669848509364 5.067251767329616
1.266835634118446 5.739566731310817
3.063051544771527 5.446802673262604
2.445516602220419 8.249486377269399
26.06745660689435 45.6232673475295
25.41733842837384 46.46263044634864
27.57379541662727 46.67361318287532
21.2910081628986 44.23005072925427
26.30618202090585 43.84318776435352
26.4984328861654 46.57111172970232
24.1455409238388 48.13311336141143
23.2342837050113 46.23539962832145
22.58873340244791 47.06310676614265
24.77720889907829 47.30013555268454
24.32941754958934 46.35029693533341
26.72668025853162 44.78455850380322
27.1495162952875 45.72756157313216
25.23211393592669 48.25619819645858
1.906831383911048 16.21103657650476
0.01495115089946067 18.43235876659023
0.9464564453915567 19.1746360760051
1.744382874094834 18.54165699916276
0.9896451745395888 16.46722739601375
0.9246626508021931 18.14412416112325
1.364731108596501 15.22490066250681
2.071692338535468 14.38880659608474
16.06731204028889 5.846720091076543
17.08561011142579 5.44556129020455
18.47327514755244 7.909388531713813
21.42807266371496 6.939500125077962
21.60810193068927 5.903739714788502
19.84005078503428 5.460970339866826
17.31520162332558 4.359547895723259
19.05427738830786 4.721353662112501
21.26671607121934 7.967133283286643
19.29098190261532 8.59613193700277
19.65476958828256 6.509651322912968
62.59846281959663 96.90822454043632
60.03534693443768 99.53931794146906
65.27637317343969 0.614761823910101
59.83509667022564 96.36718830086069
60.7700074140519 96.91445254389888
62.4126220497821 94.78597484197985
63.2008528791318 94.33541036136192
63.48850148968079 96.34313417324017
64.69786419795213 99.85879676049395
62.69117027340474 99.05000700033621
65.12733817977781 94.77456372173113
64.56484362612046 98.96786678003311
61.64802172361345 96.3883484891731
90.89919539982949 44.36598433817435
91.20608847109902 43.17201410589126
92.65777992244914 44.80091755022357
90.31728400466751 43.60075348694435
91.90391061147353 44.04491240976636
91.35768904208628 46.11753477567127
89.33761864681757 43.39111803364764
91.56583628696347 45.11770248519986
89.7765640384893 44.43870184273496
92.40687377498273 45.81514758172176
51.67015928747293 96.31446331409016
48.98505890283371 99.58831982757336
50.37114408074105 95.09379837610075
50.6637518181204 96.09692623171621
49.94714204191776 96.91640386771833
48.24582016893532 94.743249604113
52.00857843379804 18.69608647411695
52.84952375701225 17.86620968589819
53.69211880589249 17.07211250919425
52.72604643944122 16.79519285897531
53.85335054425656 18.10710548152484
51.02739642699413 19.51966887351408
54.68429078950026 17.34705602625225
51.4890351073617 20.57364224868806
51.80156240458226 16.44794679377159
75.27769147576707 68.8342400446418
73.93406758337296 72.51979152052613
76.55098762285719 73.33623995004797
73.80885843176424 73.58073332168244
73.09350633194688 71.90252939456943
75.72173658530369 72.70384830495031
74.77433623574666 73.14774487927907
72.24674358643472 71.29622494091544
75.61964263610446 73.78698451139027
74.892360383235 72.07253094386658
72.96381329116282 72.95986216551189
77.62043032630143 71.83676934647946
46.46756842403 6.606707156634502
45.43122698183305 4.604111442421905
48.47485085888827 3.074804804186409
49.07722573881574 7.602249754324562
48.00061067861693 2.10329396685127
45.44195569396983 2.704846366776311
46.6285793870543 0.9801852474990898
46.94829645057189 3.839850887199103
47.46124576497603 2.966836162506092
48.01310350727509 5.753031590733804
48.54635151842915 6.683053039617367
66.19447788979571 13.47473449862287
65.20340154900644 13.56280124664564
67.72781719161107 12.42260824614543
69.29781634464315 13.40327669734036
65.70393063495008 12.56246319538635
66.75708309240196 14.29011763723031
65.65935652564518 14.49306502228538
69.78315386051514 12.39272882697303
66.67969099702808 12.47001061448744
64.73041395405632 15.28997833697734
67.2256440023535 13.32108149023239
38.81226585028858 25.514498503009
33.90296819733727 24.59732797281624
37.69422550662225 25.49316291762945
36.1113835758474 24.5988450117487
35.61960718694687 23.71387035463802
35.02061714348233 24.61599239288048
37.18803125785061 24.59971241346323
34.39942639590498 27.06474837661811
36.21360632830704 22.7883601657164
63.48457059398851 97.4803441691186
63.70685051242186 93.56722972013293
63.39591263088761 95.33077875600408
83.30282215882384 48.54119856107347
85.24690904881 48.73918894011022
85.62406150006878 46.99952170477354
88.73646884177515 46.81728237421051
88.17970535324135 48.40187399741586
83.50977998053075 49.55456895474411
84.51251107853234 46.82597317673464
86.76870791851921 47.24554396931302
87.43738277905139 49.27045642477226
84.5078868813175 49.64297654922402
87.90139331470614 47.45573067959639
21.84547868434154 26.85573023757682
23.92425490491046 24.92333917920109
22.3473122187134 22.62722448811225
23.02821624806728 24.32737234910766
23.14187677273391 23.26640138924687
20.73388552088268 20.33802869682229
19.52256014502312 22.99612585992726
20.57521485062984 23.24885223622046
18.50133397971059 23.41558358845516
20.14849710797134 24.80042577818288
20.94625079474372 26.35803887954103
20.61778774948307 21.37379345114701
93.17750619283933 67.63296225058643
93.46377289497103 66.53434162322037
92.16753400906069 67.9673243778367
92.6352366881148 65.86221593314042
92.91688277325839 68.70490802593423
91.39932950224089 67.25505190814485
96.58158352856546 66.01878458488066
95.57311810814318 66.26565779739141
92.74267168355395 64.79213250989008
25.53267481621682 73.15397507554361
24.69789050194734 72.47358408739267
29.22023484501664 71.07879417027834
28.3912895989742 71.61977591444467
26.51637141375789 72.67484247690571
26.46162731668193 73.70448726554902
29.2627535621745 72.1922022035628
24.5542811732334 73.59368079398783
27.48772910754672 72.16472421375182
27.40436584873178 74.24883349227342
28.37365447584121 72.70580115612862
27.42527203710309 73.21235911783245
25.85233067168561 70.98408952645474
40.47644904381693 81.45895016145967
40.5119025897496 82.41915205307433
39.55949938000664 81.84489547140639
43.31502209500303 82.17023441483448
39.42506828270218 83.93220700383694
40.27852376192321 84.53590072383058
40.40349753801518 83.46371295581015
41.37128922299553 82.91459485627783
42.31738696306377 79.54004717824506
41.48193283990965 81.72576327206984
11.16174081087605 81.45280682093281
9.497619798072018 83.76040299576286
10.0908753203252 81.71790367096072
7.230140001242465 81.61178040922869
7.988357066540545 82.32640757189843
12.42487284990548 80.12115502640759
9.03741015746437 82.01824646373154
6.943585859177395 82.64153940344407
10.84375234986214 82.43816243127203
8.743602124958366 83.03981091115087
9.791579528609807 82.73581128793298
93.89554993820434 28.66539679170487
93.96846442244627 32.37097148137271
95.46819771256871 29.6646821426056
94.97710925557625 30.59279184612499
92.88033323711625 30.40696850096295
96.55437684097365 33.73252647113538
96.53190525437839 31.79736347466959
94.52509937262026 31.50306761058604
96.43414369509944 29.80622629461373
95.53003685450078 31.6546972007675
93.94670362156053 30.49044530683868
93.51431165381133 31.37330626413664
83.00398937532312 72.08612249559631
81.15936747440841 71.24091808534823
82.0983988346732 73.80955793795451
81.1757085425198 72.28211714816551
79.33482349983402 73.2801541459731
79.38349400021421 72.15197775412976
79.68440021422278 68.80981328147232
82.10963567700105 71.7397065816679
80.48045857570594 69.50225385254123
80.34355416167803 70.58947804864518
79.44847279763334 71.02609679375634
79.54744625548612 69.90433771944461
80.272920983761 71.69721128842508
97.52229834144183 31.90818118427215
95.96656064108637 30.73333182440249
98.85318429102854 33.60686847489001
96.05478964164192 32.70535738677624
97.69985747868637 33.86088773496351
96.94937361978 30.84724750565496
1.32369523849937 35.83891490223128
95.00854018213158 32.53717380384222
48.50505041759426 73.51127395031492
49.51104635209451 73.27944604958792
48.89040567123227 72.43005419729718
46.87130929318944 72.97631697438729
49.92030177989856 72.24749388874638
48.25576369630608 71.58662299674248
47.88656864554248 72.68674019557197
49.11801201141157 74.34823150471018
49.27710617814277 71.37331777927147
89.55757939409099 66.80912736219325
90.10677417046429 68.55602479076771
90.35906653406067 67.55168824464118
91.14410562732402 68.27907249115106
88.30477701996153 68.04877556245057
90.83555367493146 65.58207075046424
91.91471815348262 69.01964609460414
88.5520409478183 67.0210196996551
86.3635476406979 63.73435977583757
26.14516306914436 92.51924743931045
24.35768897405766 90.21966421676652
27.06569577251282 91.99935907794416
27.99877139521301 92.53587904899075
24.28690632852484 92.32824078621393
23.28186310113147 93.84947409587924
26.18139179090778 89.29510176860225
25.24269501488095 90.83960904893924
26.15402454662365 90.37393472825838
25.34742155528059 88.67181797821993
27.05996485407876 90.94556475782568
39.78912403352863 63.52127232596353
41.3285689269605 66.59426390544949
39.58570669317059 65.43111788218221
38.50394976505367 66.90648921532063
37.83518768784086 64.21996123856049
40.45846687841154 66.00719869285945
40.56916405902354 64.96283983024226
38.98952673093247 61.75604605489265
36.97576789764734 64.6539259987871
52.41182564101274 75.67295702176209
52.84011102707853 74.7382171235741
53.38321947022675 75.70185387998801
52.2310472048098 73.8555765354554
51.7893071305482 74.80714695879202
51.61219259416846 72.99170350626008
53.94232990325376 76.54741150708512
50.83265435699147 77.81119519226694
51.16865859014773 73.96081155809613
50.54800735939313 73.10940722130442
23.19612649979313 55.87444276202913
24.43843685239998 55.76397783767025
21.55154366509933 56.75953896246043
20.96784313280257 55.86120595441722
20.45516613860907 56.74226110410134
23.73043630248327 55.07118162514337
22.06514695156114 55.88158002640798
19.35074122939189 56.72926999770615
23.83971049765303 56.62508363955416
22.66853569994601 56.72973587556787
19.94945339084255 57.6190491347919
9.419505924747202 63.53916137997508
11.40724257426629 62.80827197337726
6.761533343933218 62.21938032653075
6.55540063038911 63.28401499886867
6.145803818887411 60.354564382066
7.575011477159404 63.0128815195422
10.2675611510071 64.33327967724711
9.573706087889445 62.46910579121505
5.955219000564659 61.42497040670898
7.139636535669285 60.06674071745164
8.945888039572116 65.54253997154763
5.338057683799819 59.57013136586281
8.582062735339781 62.73565628788343
53.1170042673346 84.86843563282399
52.52505185321871 83.86793813281587
22.37382376621329 44.34568321037257
24.79742080740201 42.79247405657562
26.56188417069514 42.07244809506877
25.21783491827899 43.73559116315306
23.68639596953695 47.18222265473372
22.21886379380654 41.59439639551915
27.4586983236518 39.52447037800295
25.04994384643751 41.01833816749429
23.04305338970537 43.50972483097509
21.69459675370661 45.17829479959668
25.88768253272963 42.90263678776208
23.71123467056566 42.67590600045308
91.50447725980153 12.61230002047588
91.41252051947363 16.43920487281035
89.88458137575033 15.3204652883044
89.94647805152128 13.34885656261389
92.47346535310655 14.66001780898582
91.94376129691544 15.54788214354136
90.95682638831296 13.49991875559416
88.42110199234838 14.1212498654742
91.68214221672466 10.71500171212456
92.98192209000773 15.6611099034325
91.44372186836961 14.5319272808039
90.910947914693 15.42943178996735
89.81863445188741 17.23327075117924
90.42193953531073 14.40352620622391
93.51188882584222 14.77694363039865
90.37134952759791 16.33160492307767
90.48553900104356 12.44810532353917
26.9794342208033 30.31614974075714
27.88568901816722 27.75971402804715
28.28062954424406 28.68118759804836
27.48232555857608 26.82662440221375
29.04113835747934 27.88490939441733
27.07021108829272 25.84413090914942
26.66275653678574 32.12123151646434
25.93319544014027 30.2028359709834
26.05131596986153 25.77132966862617
30.29885927688662 28.99195895957104
26.49526758064664 29.36522508195234
29.78363474272538 29.845872371542
25.97436848822456 28.48755215911268
27.61415113190854 29.49613326128714
69.67505022324274 69.52566095460172
69.28391421618204 72.61307878234882
71.98360367745825 73.3952219692119
67.66028713550499 72.28628384048311
68.51845566400391 71.95269930225113
72.11934689225281 72.3454865473939
70.17551596448709 73.20909714512926
66.06345540952243 72.74335215906167
71.26525433885176 71.74080678131274
71.14063874385253 72.77913012712568
70.2720846286809 72.1731360246125
70.41764472302937 71.13657668549961
69.22962148450695 73.62795890576888
46.05991390722681 66.3536732980825
45.95172430824186 67.44811147691966
46.18019533581895 65.20943685830228
42.37755796581519 65.13700555688065
47.39486630147078 64.94619710615693
46.98268058467225 65.90348130444877
43.2702253469734 65.72850220567989
44.23616609432547 65.35564787200899
45.08873297902242 66.86074425834744
44.23197600580149 64.40662546853413
40.56019861228047 62.91641188068684
43.31384582395996 64.68238707286285
46.88193159532252 67.04328985032934
94.04210081113231 6.339512957756731
95.53974926569786 0.9393078048116911
94.73808838532422 5.553031765760347
94.84569065989997 1.79796686192342
97.05998110280534 3.339323851528185
94.20183558495795 3.54540111385849
0.1306122701623725 55.98429648392254
95.6346743809323 52.51177895250333
98.45651051168983 54.51041027075101
96.3996603761708 55.1929176511057
0.306305455038223 54.89911354663628
98.60982561123912 53.44839360567205
97.5651638808428 53.82524133427086
96.5768761424618 53.17164000251463
80.61372616334403 87.49057135411394
83.63050995374637 92.31961712328834
82.66803647410248 89.39556487870669
80.30533840500665 92.10699233500195
85.1178132272704 89.79377639361279
83.11923890779298 86.80361352611153
80.41065135126107 86.51841133926833
80.73415059919586 91.14859505908534
80.70443952168891 89.18717020620207
83.36090554458077 90.10888190494683
81.74908942238814 91.1483756275716
82.53775906918055 91.9810685281784
25.43295752912237 16.99954188987125
23.54309598465217 18.9557141745024
23.96412724568512 15.58734316744753
28.29425186304005 14.85527613059637
26.35792597758106 16.6960552005094
27.03027083287469 17.4249725737561
23.78857525141198 16.70100357508527
25.31797570663205 18.10756983706518
24.72402836496093 16.23580168978029
27.42995977784829 16.60990387249379
26.23592339614751 18.7643915429799
23.6429557845491 17.83526296332512
27.19417226499004 19.33223959018216
25.67562251558364 15.9098880061821
82.61048181025181 1.592683794252302
87.15290707364373 1.495540426752656
84.43004950178562 98.45588318267076
83.42262831835448 0.875652540642743
85.46251446797073 98.53376319951379
81.67319195091922 1.259417778469793
85.37475459805319 0.6118517001178226
85.01664130471688 99.49318501759731
94.04620787082253 13.90354637075149
96.18033920790353 14.03373959562558
95.10015783423741 13.99911404347767
95.63002355408013 13.1440131990978
94.56657961208244 14.86631604648692
95.15167347683065 12.1932011410706
93.10759642676294 11.90143543533748
94.58686053123606 13.04116733361664
77.01996446912281 58.75333951619494
79.87850201677409 52.94682948415834
78.39504076184467 54.27931067090688
77.37177134386472 56.91630256552818
79.58005573681056 54.54239184412776
78.98222124937698 52.53961257929527
76.30042793980326 54.06777691797072
76.65909543998282 54.94672468445754
77.30966457570973 53.93462872280231
78.13503793939799 53.22996666483144
35.41184753203237 45.71601222845738
29.47255065539387 48.6485956194966
31.88341307674908 47.08628988356332
32.56299492657699 46.27289298685228
30.39510731752713 46.03816528065273
31.47799315871248 46.14927701768755
26.93243714453389 47.52480835195023
34.43070385765096 48.33476538996597
36.14795570299258 47.59880322842363
15.3573602333758 8.601113973036407
14.40477923347337 8.240515840114307
17.91385829570947 11.21350736322548
17.40688274595121 10.3410872276955
14.6302822411386 9.325764520267471
15.03389950122977 6.346805557769211
14.18298252536833 7.146991329430207
16.53891822546749 9.896498205502297
15.10135068204132 7.460012429568017
15.84815682838338 10.67116374018896
13.91749630238363 10.09155537376438
3.437176803647653 26.37321191564048
2.272666287027525 22.71463280854628
2.650406968937291 25.62066047342613
3.047912129560057 23.47736671960176
2.458892116057779 26.68813168157733
1.675038775440122 25.93918408317198
18.36617447708133 51.20517343584043
17.27789633470353 51.13495571264853
17.77195030541927 52.08197347963393
18.01595637336598 48.41098276226425
19.87050249369677 54.01518892484035
15.78419738931037 48.32240513676221
17.70875722840025 53.91434110674907
18.49188022867556 49.37790889711039
15.61651413128866 51.96068818626679
17.4181316235766 49.33550625203899
20.06305416917666 50.40974053374728
16.9730041577241 48.42664930416534
78.28253130534574 3.578489402500842
77.67046854572992 4.434083253091027
76.64131028149174 6.310651561456671
77.4518000735538 7.203974242890674
75.64012888409457 6.354605102923037
76.29633226825803 7.235275706125162
78.7091726325539 4.558072065688108
85.84851389038622 53.17374105059812
87.72170981853294 53.74359516053416
81.29121599907251 51.95467096653056
85.15527396142667 52.38427853801836
88.21267357785138 52.83839161381764
83.46709492062351 51.70405327342129
85.39860386408628 54.11560464458838
84.48771231614691 51.51651240278117
82.83224777981839 50.99134720600286
86.55110793683899 53.92929633118285
82.9779592461468 52.66470417900661
86.30154403045712 52.2529930343041
87.01128583088918 53.01193651577293
48.86263575969165 42.84909939284982
46.0458345675514 43.85432492757972
47.74468372484976 42.73989120128997
46.55111190991865 42.76603083769518
46.72891687624828 41.02603117720139
44.90350011217845 43.68198573535573
45.16249299393009 39.97235254595414
48.11262275118253 43.67260292092293
47.21465468517401 41.91002805360539
80.06315358164059 94.9924565429711
80.65279268159402 95.91437581679237
81.69341528654864 95.81335480890971
80.47674467598982 93.99600630543809
80.21709151055502 96.98462651097799
80.77592497905449 97.93056420538335
79.43286647101444 94.04898094326153
38.96528485814408 70.54167947685296
37.41192095911724 77.22681722068052
36.36046467059849 77.13083325890247
34.58854621623578 74.9279066720821
36.83912975650854 72.46208692489556
39.78985508562877 73.18101967122423
37.85098208523247 72.86991996790572
37.02608014569949 70.44431548166938
38.83510749375169 72.50976774079882
35.812922146215 72.03941153982151
16.44987836802511 98.08272940400367
17.4771203339117 97.96203659246292
16.99984088563511 98.96494518916091
17.92505856189375 96.93050884008665
18.49344919084414 97.84439567158813
17.07089980684804 0.6996593054317972
17.57375708233162 99.86650582311043
15.01774297827009 1.182747829619992
16.48342935751042 99.90824630954562
18.03082661468387 98.87781083053397
15.93770374954757 99.07359992807191
16.0585012212395 0.9325226929604908
25.61805260421101 61.57599845532044
26.3672127190151 62.31222899398902
25.3115476521991 62.60605371278507
28.1756439701322 62.74675242241567
26.67529276784185 61.2879387356276
25.16555531917588 59.84684003258195
27.1223527698635 63.04411823487379
25.92913067572718 60.55628836938303
16.56804615120751 87.65366072918438
15.57771617839401 90.38819295419479
16.39644861400726 91.05433386242184
16.4777519442391 89.91296194400795
18.32160933711577 87.73606586728425
17.45901816430924 87.12611091008188
16.53680170191297 88.77705528470997
96.62412599449847 52.13935832444042
91.21447986994856 48.23380959330425
93.87907459297647 50.21231119707975
94.89949472521317 49.83331313891969
95.0858043456647 47.82380943065456
96.02628602268842 48.42553852874618
94.78769867454764 50.85066319446007
67.07285918891078 3.265091441384898
66.14839258539031 5.188280741156536
66.61212578276265 4.220886533770303
67.19537134701147 5.106533975688843
67.27907262675249 6.969230318156661
69.86719603222234 5.857223183284494
66.01122444923602 3.331119494928225
65.56454986583182 4.290953893694336
66.71841745398257 6.081779269633725
67.76588506084022 5.999501667286346
92.88330792498871 37.71178687321908
95.13630825140774 35.39837305961326
92.26481441408119 35.67120060458448
93.33146076399439 35.93647499311537
94.06361531536425 35.17516475182501
92.59261552635594 36.69235763666858
92.98630343825407 34.9221659415706
93.3164962114657 33.17123150376356
91.81269891065182 37.41807268395638
4.574312779204387 70.74634094291
5.610094273674336 70.81611818196858
5.016278158424973 71.73638864745044
99.84556810685545 69.73773366127411
2.936263864577427 71.65136599151582
2.479807359015433 70.69699700513695
1.415134203691106 70.68700729512224
1.178267628105117 74.4707767454199
5.16831758267083 69.80881612232155
2.345542844597655 72.59197875499785
4.770288332762858 68.76555114257717
1.886897472325631 71.63365288777217
31.79494952386765 26.99178746453739
34.52771455511238 23.72183880148543
38.60111293023835 27.30987966773971
34.06128808940794 28.99579129247068
31.04590529780757 25.25571880978812
34.26218896859714 27.97026669847673
37.60186534330353 27.09917966371578
36.61348095298311 27.41478253991284
32.47067271257997 27.61099742852477
30.75895844205458 27.06802911081763
34.41615426512704 25.47905006439149
31.45791446526806 26.14940833434467
33.38712676946749 27.24483643334949
33.78448632844709 26.2902231228427
1.681144249037113 98.03480132965416
1.249240751624986 94.84660862870081
1.6275067100598 96.99649396023977
99.80533627680369 97.28968519908628
3.763681933466584 99.80739382260424
99.72422061177301 98.33258526619213
0.7951816828791537 98.70842115083884
2.794978140836684 99.43617763204426
61.68069181046314 86.84905897369454
66.84821818285064 89.38059535654422
63.81536632295354 87.24301333874526
63.43263037276442 86.25169466329157
67.77922716749546 89.66571132132047
65.43538555964165 82.94255506018115
64.46317872570802 86.45246516871494
64.89906667388121 25.03352861922624
64.92192777936856 20.04114919652644
69.46392473046615 21.9827362624142
64.9513529553046 23.94539409289629
65.50995081333247 22.036020793045
87.17746118310504 5.268760140866503
89.0956630239334 7.05685170692932
87.68856236349978 6.203992633532966
86.16214706014071 5.329682020697756
87.69346285530422 4.280722858932891
88.65066842370662 6.124413079888742
89.04941848591243 8.107087115677068
90.04171873715637 8.426950344691596
86.66149946584069 4.351797004431233
89.30956961908224 3.331310252160443
27.66854660401065 53.23385174874232
31.229037734814 52.94136006399149
29.9165757534349 54.08288172053094
31.59796877436384 52.01266855358703
26.06100278721564 52.0029972734467
30.02429994026568 53.16438657762308
27.94872274694525 54.27153910484794
29.31971149568078 52.38224194216837
34.96077931612031 17.65199850479203
34.67741867761823 19.33392152425813
36.42787632394709 18.78741662661113
34.28131756909442 18.41046675338771
35.52772892696263 16.86898399662325
36.71928081964607 16.83156832710675
34.48826790734496 16.61511064207486
34.95422717984002 15.79808423662114
33.92845924231072 15.50215594483186
36.06189699287633 17.74739986092702
1.668219144784251 46.35076345531112
2.441516873843671 44.57627937694954
3.507245765899685 46.16396621419625
1.57243802025595 45.23400935570965
2.516941837739481 45.71454173484916
3.373419411328915 45.11853586565495
4.498447755364806 43.70701319978166
3.628342074194976 47.2368559536845
2.644975332494985 46.82137638338921
44.65507545229292 90.37038631870182
42.71497101065724 87.60886640117749
43.58316187147404 87.18147727729161
41.85207828354361 86.92464131583935
43.60527493110054 90.1591329149845
41.73119802702857 87.99721583888956
44.39131684305577 92.20183254105467
43.71270618799893 88.27432409309691
47.15908963524785 91.80207123057716
45.70697846847627 90.60196850365976
46.47131062398855 92.60432275855192
46.2942775348907 87.04834439763745
57.16615308190352 36.84746848393139
53.11854069569686 33.05005757486759
53.88852326082272 35.02680343281208
53.34119861436461 35.93363642476285
52.87025710625321 36.91152860283339
56.61741361032898 35.94772133980862
52.65719258468567 33.97493228111863
55.52592072960119 35.94384058714012
52.10870086172044 33.08168731318212
52.75033401836094 34.98533778021167
54.43454842175311 35.9436844324346
54.99340542150066 35.03333967683088
19.05581879667394 69.32848201077509
18.98724504618894 74.28712598386443
19.98029225551909 69.02845666764865
19.3637402520344 72.07143535630432
20.58908382719131 70.59169752744204
20.57117200459876 72.1503660892178
19.13479105132958 68.34493959404803
19.86044770762486 73.77678194290881
19.67582996754581 70.15935474234385
21.72969331866032 72.33919503046297
21.18281662306673 71.40781821201006
20.97279252375047 68.62998555224692
25.34809719743927 96.87942042303236
28.99570289640304 0.4444505922696064
28.16120129935394 99.71217968289693
29.41302091116008 96.58285463266817
30.43319339047917 96.36690812814038
29.07944223167648 94.91283468037427
31.16117666048414 97.18189010056409
27.99423575659985 97.7011741705188
1.490557456963748 44.12898583427565
1.228582689341574 43.13382066801299
97.75335780431651 44.63199645237454
99.35565708280686 43.39281025244873
98.68358723348886 40.32766342484736
35.35552508809614 59.06557819395287
35.68395974871648 60.8682245847306
36.01503685589847 59.82288586898193
34.63725096197763 61.07697261233032
36.61564797095151 60.60735606215685
34.97222213297442 60.07645242555474
37.55022273585838 60.74478257758553
34.26116640606517 59.32153707360829
4.202248436866782 54.90611769190263
2.983685996887706 56.20496045916783
4.71334790747567 57.75832139451062
3.841736350544662 56.98899039964671
4.372593466890818 53.87446945940303
4.997247124739626 55.69658183359597
3.995371217907056 55.95137022826697
5.243334069199957 54.64617656975126
4.862523366708414 56.73112659938555
2.82097049704991 57.24992169361757
44.96066183622649 83.59687747297346
49.10568278037531 80.96341205372254
48.31500803645363 80.44226527466755
48.16503919400956 81.48552585434346
75.39623567459374 85.21025469470429
74.39203123815992 85.41805898947156
73.42379566539115 85.08802024708487
73.61709419742549 83.93499951642369
74.95035023769313 86.24427718279365
75.48425066455872 84.19596797919597
75.05239036086765 88.05662903577917
74.46717540019564 84.4981740125255
73.88086705881918 86.21736785722871
82.72759730366401 34.63469199292334
80.9134017570947 34.32944871697475
82.53804312676534 35.69602797013267
78.93513257200914 35.02643712189673
79.74229073160107 35.76451483193633
79.92065057853584 34.69013159253365
82.34834074184025 36.75010656707364
80.72806675617223 35.39719079370864
80.094474181644 33.62962753990657
82.09821215448609 32.90234733572241
72.47072140178904 4.751531323638392
74.068293850342 5.534600483479367
70.81535613829622 3.957532960485596
71.26720581924945 1.247627239851965
73.53174833968431 4.648866725439412
70.92265385297007 5.787961940303467
71.29813856928703 3.043674760930935
68.14718487636026 3.152158315643421
1.496816797641295 67.02797712518782
3.200368743248224 67.93467564122597
5.757845966687481 68.89761895500757
4.313155871504343 67.84240367707824
2.625650078662269 67.08681601471255
3.699181836818049 66.97148581749018
0.4792265693954126 65.02672225276875
99.92097289219846 67.85950012592707
2.063852723162029 67.94610288404607
72.73967163825789 45.58215557802077
69.72573767374563 43.12654628441413
69.72178022230732 42.10462484796701
70.64365409881094 41.57351596782967
71.72667149552026 45.10392863966102
71.61513800534779 42.06742177813739
73.59081770278802 43.01106290539666
73.45658725392568 40.98633069110465
73.53185667172254 41.99707769423514
73.1280424197063 37.9888274855174
86.7619907942731 51.35009527818609
85.59437681838494 51.47333167091993
88.88401090247244 53.61517431174331
84.07639262625017 52.53123512596903
89.57928056380408 54.47950322964562
90.55919127725674 52.41760051499892
91.74394114134539 52.96767318891985
90.88536905039982 53.36711631833622
92.69392945056323 69.77487207149399
97.24304544649324 66.95732345614147
94.75808554397055 69.12040982776266
93.68855493805508 69.43221318598098
98.24674917960074 65.0956422153416
95.09320739565845 67.08307888419108
97.12188408053896 68.82678324205921
96.23446624158818 66.99838489541433
60.69000664786907 66.46731652415652
60.06077148604935 67.23654977291869
57.85917783216055 67.0977327102501
60.76551141633142 65.55248484235432
62.70682361448993 63.47460954460128
7.536641017777399 72.98493632742372
7.393267544120057 76.6999296397405
5.462228956687108 72.72894852445843
8.970464486007193 74.18073284677467
10.43455119685155 75.79234074581512
7.33235873546195 77.86586057135908
5.741308810591434 75.55152255718377
7.774735531823938 75.75538607359114
6.051872050368917 71.82441676929731
9.394283259658982 76.05108626007042
19.84082085023261 90.25473079500513
17.17311489073332 91.74731622557589
22.37787032526841 93.21758825961685
20.55788894285839 93.15679715966985
19.7061405497353 92.53738723508627
19.76978826214686 91.40268207854008
20.61541263553259 92.04002810879871
18.74354549680337 95.0955562772922
19.65270534598387 93.66891870545349
20.51349918186086 94.28503239172625
48.68979376614339 29.76262598217175
44.4663383189525 28.38157741653409
48.28593527833067 30.65473638689196
46.4626773824535 29.26696738841499
48.03330340070618 27.90889603893783
47.76568131911828 26.96033286082635
47.00993013677265 26.35028381187868
45.92926562370562 25.94509856467765
45.4430231667067 28.8207100564968
49.8481971318739 29.59954519718578
46.23378129970437 28.17336160565331
49.27331783840637 28.91191511526429
50.20326693134253 28.38552433296271
43.62528695341025 29.06446502884247
48.23624154367305 28.8745907326362
36.49658073237083 85.22552697447954
34.83920871374119 82.60415252175197
34.7515722459468 84.84995342884004
36.60982163982273 84.16861767255399
36.71031623726787 82.10554910492573
33.9447687258377 83.25896930642431
35.63572012752024 81.57812543000126
38.54468357931176 83.35450950059418
35.81773509276574 82.5308618593574
34.55983137254124 81.51059405031279
33.98779121470862 86.46575167506307
37.63772218410594 82.73881053207668
37.46024020066857 84.81701287900388
35.72096603944349 83.49041918127546
35.66660917838917 84.52720826245807
3.895462817924252 93.75712487455574
3.568729365867495 92.7513630578608
2.815993006368606 93.46709976567095
3.241030430001583 91.73253059970517
2.520227146775805 92.45979011284041
3.931638683405218 90.9803063101097
3.058520459364285 94.46798040197017
0.924220920001349 93.85142162981994
4.986825349063399 94.0150125210569
74.21282828968864 77.39032734107749
75.10480790654297 76.91204212837731
73.03852435487599 81.02215610569725
74.32542246130703 76.28948040102992
73.18516137296166 79.95354603190151
76.0327777940666 79.47927406561884
74.16251562243524 79.53999173583766
72.29198474701091 79.30063680797171
77.07559034297253 79.82995278235005
75.09253242848922 77.97784346497724
75.99622868105871 77.42318820146416
72.8814573637586 82.10220896468651
73.81418665958064 81.7222897800344
93.11593841657994 47.50374787293083
96.11179629917469 47.43355606786664
91.04929105437063 47.24588500087241
95.92254467876803 49.43497735318554
91.96982982028064 49.91995456189087
92.1294891251401 47.83890025162862
95.00126993688455 48.82150794676605
94.07036960735208 48.17440017033788
9.685735832503312 8.045619172977514
12.70555846445754 8.726869112652851
13.15290493624643 6.920915705972899
10.35841140821461 10.06473455183318
11.998382270058 9.511315828901466
89.85321271946923 31.18841143964365
89.55895404758883 32.99732455510826
91.71261914168018 30.5998871239086
85.75075322185648 33.48797709875925
86.86786010880208 30.21089343724782
86.72722079344511 33.1505246847051
85.98731568205349 32.39016186425117
87.00988410006693 32.08217491524006
87.41646875251291 31.08065709532447
89.22413702444264 29.17453767174681
87.35514063522604 35.02582747121804
87.80075894628112 30.0945903905953
88.07132316236596 31.85701751805433
91.19858301079587 32.56479299968436
5.710042963108513 16.96037314563384
7.388186084081482 17.59003516763334
7.827397440056651 16.6097030206481
4.654544446453417 17.15006812564289
8.16429409119621 18.32524106487821
6.177652493889459 15.98327590311772
6.771464911594029 16.78631005967863
88.72075697083469 36.58339535788772
90.47173024301027 36.12371432273153
90.75927302711683 37.14824531814062
91.52323925356752 36.40731899310885
91.20622569351313 35.38460263612549
89.17119087332449 34.78942300849774
93.69639003496506 34.16661061126688
92.2343936965129 32.89094830959874
90.17019882794244 35.08833509531939
90.8515202279645 34.34913450161459
91.91526005478325 34.64854080387506
61.66669995512457 76.33367008425225
60.96115292444698 77.04613281631542
60.24399130707634 74.80127236014771
65.39325116395084 73.51069046198549
60.49288144774045 78.84299585576844
63.34752382121533 78.60980706203856
64.66439643305787 79.88913945428278
59.98330516502324 76.77568073343994
61.13783138426527 74.43026238107213
64.0950368100421 77.8624799822777
63.04304900562845 77.60812630656369
60.63367147544249 73.63475932067941
65.14347623529852 78.11832599912643
61.85911720481466 80.1007219479351
64.38931279405348 78.86999748055385
65.14892000670382 75.33841008475679
45.79270999271579 31.97593218384893
45.34065038260142 35.82261205157943
48.76880689471167 34.40522589412369
44.1857656894742 33.23622205291692
42.32090255276697 34.28917236839033
44.7713760475381 34.9771453737044
47.74294692012721 34.49912851858172
47.37244983760766 35.49097106793399
45.79202332333396 30.96567055783585
44.87027279447242 36.83172916560867
45.08113097664637 33.87316670730066
47.06283035842498 33.6058087683391
44.30937644038551 35.94503893468908
43.72892799455113 35.0498348412757
46.02681557901531 33.68865606318089
43.24416763658373 33.96047319957732
79.40553873659164 27.07481058960744
78.87020788848064 25.33390753427307
80.89510982692551 21.02640587867717
79.99999284077538 28.77944785727349
79.19086942993729 28.09909107220667
14.9841560039014 2.427618238444098
14.49526182040317 4.450626748960673
15.52600581625138 4.099144867059158
13.53159634323705 3.955502783544464
14.51736103061454 5.476060921213542
13.61487109047718 5.055503007210733
13.9386029154131 2.901580699051757
12.90340627060055 5.86974952697408
15.37806832992126 5.14557152451439
14.69386343940439 3.477013563030537
49.84908452459725 88.58931964501296
46.63273469639305 88.06855752592841
48.51794163570557 90.2097721225757
44.55634346054276 87.62802781408229
48.77127114991342 88.45230267137448
48.55371073256759 85.88690641956561
49.52208498271514 85.75203546387478
45.82770254811385 84.25112818241901
46.90822581530908 86.20738522156347
44.38703410868841 86.63722541689918
47.43939971668079 90.02741123287109
45.94950662525458 88.82287528971557
46.65184852957542 85.08366435511671
49.42545766127933 87.64765138618894
47.69416497178774 88.27327158227074
50.01415164120738 86.75574282969538
48.91709725939373 91.18019507353462
50.91217471797387 88.68229575470635
44.86690035522199 88.58185262486536
45.59367313384394 87.82236906305536
41.42886050977005 7.918001819680531
42.06589569440217 11.70581558928348
41.68177430298715 10.70969754211659
42.89557598160128 9.041176635397708
43.91752090403509 9.19228573837345
41.40355050533562 6.017666145478596
43.44594437820005 8.172682861458712
12.87086222564727 45.68623377837957
12.04032813281572 44.98137692350972
12.28122350919897 43.89350943972734
11.60566730080306 42.21347502304226
11.40321780912536 43.2580507734061
10.37250603572528 43.65165809801991
13.84184012016581 45.26691418453451
63.60527553639795 55.65409810584789
62.6215082736125 58.14962048949367
62.9753705840131 57.25140975804519
67.50279226102245 53.60487168385229
60.97523979903568 60.32211216641695
64.68344944873422 57.15431426535409
61.41676599547586 57.87175296437402
8.312612663912313 44.37773824682502
7.198793366564574 45.85395400235661
7.417143059973763 43.76165249399747
9.202251378824416 45.06518851482485
6.779536701721094 42.05689451872434
4.706310253758869 42.72047867256498
8.194468020361569 45.38366195459616
6.562981627402884 43.12033542191895
5.741968538302783 42.43503731287116
84.61427622677586 80.27509319034061
86.10611126365738 77.85545539021608
84.076803393676 78.41379762531973
88.22543144539245 80.30800949823893
85.75156751584632 78.85726523639779
87.02911380415114 74.8324863340461
88.00753752076622 59.45885069553836
84.80349656718535 57.6532956143291
86.23822591004424 59.96700417037188
88.75846141661467 58.82477602243363
89.77956797979888 59.1278080982037
90.3864543981971 57.49227882805648
87.11030747329065 57.36828390888923
85.23611784381633 56.73760307916559
90.15285662589548 59.99524813426228
87.28631532721695 60.21959754815921
86.65809892991994 58.25754101540111
87.4738104537376 56.37086605727121
24.19748377745833 70.57243759233845
25.81592273104938 68.19120297476154
22.63427427491333 72.93837017415173
23.20024477190237 66.95823514748692
25.26066896955474 66.39793414535477
27.33370151034454 65.83984365677185
22.17479732369986 71.23698151904412
25.02502241206171 67.42726466737693
23.18757467678246 70.89978536880504
21.37392039242318 66.5609860302028
23.74018741724042 68.74842564376038
22.85565650162615 71.95500406235614
87.9459542907515 13.07820980222072
89.33318069351597 16.25097377183359
88.94911301770533 13.19551238600185
89.41593408499655 14.2672072103912
87.40936474405402 14.01026929063094
87.80425424933681 17.04706679719158
87.88996032588246 15.03660512202872
89.47697465830784 12.27387872829726
88.33890718293569 16.1217329152328
88.88122277314184 15.19355084827347
77.03983512527314 97.20760490410477
74.24954237773466 98.22634929719574
75.48189201077493 99.60612570178166
74.16739298648868 0.9718666982932229
74.40749506130298 96.40143257210283
75.05379050981772 1.561418858723729
74.5586600144804 2.614044592173063
73.1554234147677 0.8651276306363546
74.56877685434321 4.539232954120125
73.48778640667167 2.83676806293058
76.11757495149934 3.469230266483104
73.15570316577855 98.00552415065671
76.49054653134986 99.89376938874832
4.393385945730082 11.21724503253575
6.024217135731098 9.878540864517875
4.516193297522368 12.29986883802847
3.72599033706235 13.03668998375701
8.679293830668687 7.869655781087187
6.859705076066832 9.240786441583333
5.133969786466122 9.44017782928716
6.900986389893459 10.33180303024793
5.212293566442392 10.53036017983688
6.916274080087836 8.272326064343385
5.311590600766441 11.59382705770794
88.18145535100805 5.199497505498896
90.30677063213203 1.456753466293127
89.8755839413724 2.410459942738369
89.63627366751743 6.204300200510384
89.77681171584481 4.299726553084038
88.24209033420844 3.329648469594706
89.20123268108279 5.206421360418775
88.78819119057036 2.396242217862702
89.26841243799717 1.455074350020223
87.1831816173154 3.369924271842825
88.73672119474331 4.256110434805283
13.45085139031344 68.30457199692631
12.11454617126742 65.5893403277373
12.39306120111827 67.73929628439319
13.23315399407016 67.23701929862403
14.2699924475425 67.79112556697706
12.14489967682537 64.51755621320464
13.10216224869867 66.16561000728133
13.07150794901263 65.09582914080075
14.97122115270955 65.16385879864379
14.00952060212401 65.65375928246536
12.20270951150532 66.65492723035244
14.08742153476462 66.7291781123065
11.14787457865378 64.99765306047738
38.09879359812616 30.97049256770124
39.85954347116814 29.68405827118448
40.1370389996292 31.72977461141665
41.25858346642103 33.0692946930854
38.98072538783265 30.34189334552128
40.00016991565871 30.70538395015722
67.54608429634266 79.69782741129561
66.74317976259627 80.44445484814659
64.93318230021622 80.90737115699996
68.71724401642628 81.14937965350005
69.7132247962832 81.57143842369915
70.95825119314607 81.8058494841458
63.9096360888294 80.6347130430397
66.45050741764224 79.45306879337664
63.63420403063964 79.61770283978625
54.63332122464492 21.06212406580836
54.16529189159876 21.86439377262202
55.36543021920158 20.46373633611434
56.1156060525395 19.73255438625326
55.4221722875365 21.69415237678181
56.27075981598827 20.85193753921617
54.05288544979227 19.11693762715505
54.76555343980447 22.66699333123545
57.08470943114964 20.02626677010567
67.811885348297 78.09092154226481
66.7121757088877 76.60121826965143
67.13696028133425 75.68378473473017
66.16451853356051 78.41512011475909
68.40422209480067 78.94857953212279
66.87214920855446 77.67184515925636
65.89207951034093 77.35220973884158
67.73074624774924 77.0816031446379
65.79607619599248 74.54944485410591
78.58983154638582 99.92952870853375
80.89976468952555 0.8074251546984608
79.72546591855817 97.97692141978895
77.12480348803064 98.99649937973192
77.95831679231841 0.8587831855544872
80.00452510275022 0.914805062006895
78.91799149538063 2.722325591312962
80.24236641326154 98.892952905435
79.62150113224315 99.92276906862384
59.08254667514808 15.61918694414798
61.27622175777432 12.3493838802824
57.48480308596348 17.145242688689
56.29771705301771 15.81826144305681
57.09150669408137 15.05321019413992
55.130031912247 14.46246650495623
56.48796436314239 16.8679253900335
56.10665204046062 14.76101263627564
55.31542610488473 15.52903959557415
58.28401687723612 16.37879626550723
57.28756274497126 16.10211276334246
2.956261590087929 80.06924211584852
4.013351336843769 79.74338899895285
3.391190802840636 81.80109703779456
0.8471959868219047 80.38018372974676
3.689597550738066 80.77950602755689
3.347880305548131 79.11616657089277
1.349235766849257 79.32832233600992
98.23869068452618 79.17928868040931
1.598756655515333 81.24691664865631
2.351788846370763 79.2217673619103
71.32986615115416 58.68816561255071
72.28698911285436 59.28553635143626
68.45874409960132 58.15823527312176
68.37396973334064 55.13543910126734
69.36436007434983 56.67186299869614
70.39430706503741 58.15222859950898
20.08755836519885 9.299548584689418
16.92010505900695 6.495366277203695
16.79502171219367 11.03010900673262
18.24049338383949 10.01789189548425
16.47348676492142 8.785187639860021
18.68439460926743 6.841055639436157
17.47609450471777 8.290610265164046
19.88443502897277 10.37355915244287
20.44809240864364 7.238601217028744
15.97803876763677 7.904647484872974
20.26605682937477 8.260768108525621
19.45906730739404 7.556377342246315
30.65896427324645 44.27622605893583
29.42280313752387 41.46130086012099
29.5696197327323 44.16377286260283
30.24645503940854 43.3396654751915
30.92539468884914 42.52033474375647
32.02187610830322 42.64576625900786
29.15625773577355 43.2267112775157
28.48113969054757 44.05473940614701
28.06688580978983 43.11731789319554
63.14396639706479 16.73491625893161
63.36986932946486 17.75068055350187
61.90191270509356 15.44812689204081
60.08799352883108 15.89762301531482
62.34392652776954 17.46802742495787
7.290024549967205 21.30762639536915
9.228042013229485 20.66871599057609
8.069171706796471 22.00765366607489
11.10302550300759 21.08586968564742
4.515731219012421 21.10523316569054
12.11174686620476 21.31610193985241
8.847785907485799 19.00883001594807
11.80001716206957 20.28764462952005
7.810647077050852 19.2958209919624
7.565729323428712 20.30456455442774
9.716654247824218 19.75755630043225
33.88753552075163 62.98466789606032
32.23223139883989 65.33314440195645
33.00541452266707 66.06349700785893
31.03369669577391 62.85947324296869
34.98443410225945 62.71700398359415
33.54300874921114 63.99852300508493
32.79335808874304 67.08636446311333
34.01089562591022 65.76325364970562
33.24429996152789 65.03393518970191
34.58099062750173 63.70085873999367
31.9915951007147 66.35985551962561
33.61701434452755 67.79221910510118
82.31991763805127 51.83976519105379
84.72101821557663 53.34259953558807
87.26499333052146 54.66387970820821
83.60272504267539 53.49746649125151
88.40814535716741 54.51709266853718
81.90369839693147 52.82636378574664
68.69586856558232 44.60575926006318
70.83558732018162 46.61529502536676
67.79524944282018 46.07438068232407
69.88428357992375 47.10564813932317
67.65702467568758 44.05605009244358
68.74368664958628 43.63909793623606
68.76004880785213 45.59763343422313
66.83897810234525 46.57857242742136
69.79914451698986 46.11017078797095
68.83934837790353 46.59159868371283
70.76079014995901 45.6157364320759
67.72444224448907 45.06914195314366
66.70312541305839 44.5543027377876
67.88504083992039 47.07441670559333
3.022890727386458 90.66233272725044
1.50942690210797 92.13312839645388
0.6183972835936407 88.30043918383804
3.379693256638611 85.7217746782779
99.0363499194869 92.86729063049958
1.104033226633757 90.04565952573198
99.83153275647317 92.4594328978979
2.65196937962268 88.66896685115117
99.07262569828144 90.74260334640081
0.289380639379891 89.46389253730079
2.880655701555699 89.61751013866007
2.072155650268754 90.37400625545281
0.5722413417281317 91.73438618127926
99.63847856113166 91.49069253592053
33.95589384173571 6.390357306491958
32.9462780092414 9.048807376368956
34.09898875218236 11.66204435817894
33.25075850367295 12.26495779340429
34.68965116911441 7.939823320112083
33.82809181538182 9.583792409106547
32.99626186102682 10.14628842854586
33.94908251726154 10.63264164141625
31.22857295473018 6.829087034546574
32.15727209958302 10.71443248375107
67.05348361313676 42.63132099486134
68.43190342727802 38.09825684852273
66.90160716715981 41.64356818827571
65.64622931694831 40.61255798422133
68.77870540843828 42.62100871001232
68.73916954274634 40.67637227195215
66.11370712881205 42.4474063949495
67.84375831944214 43.11172990349877
66.6988255675405 40.70355075449969
71.86584432221366 96.60393182846752
71.53056557433769 95.60319289556044
69.37512799537225 98.12495683876334
70.67918856006078 99.32538062931414
70.45585386469743 95.47133624161472
72.73952299948944 93.74565446238887
72.15876906507397 94.71483099225422
70.82060737070033 96.45243021115499
72.11557188304909 97.73819712138828
68.97044219295466 94.35860940380053
69.69126241814375 99.12747519629684
69.05669764251064 97.14193145077873
69.0089622988387 99.9242759544118
80.76454156286218 22.07130512666659
79.49758371614314 23.28003497257411
80.41332613522874 26.72337526504104
78.45828418070704 23.57106538026621
81.81469630593459 29.06713026883564
78.73271041250601 22.55364710606167
78.62448852668921 26.37000248126635
79.84966541683809 25.01950039494129
79.17730392613672 24.28749043084638
78.17128040255581 28.42387668339163
78.9805526956133 29.12353439258381
77.61947038792847 26.67725394830173
77.37908526845527 27.70750324505842
86.12606755393026 1.525899027483228
84.59609924240206 4.529794457107392
85.61742422960909 4.408377585195176
83.51208778133213 4.599082042467927
85.19494465740729 1.669191522807885
85.6239471095478 2.562000978477573
86.65375895101943 2.459175378947757
89.86233212766903 41.63360622223563
92.06384086971467 38.41682871122936
88.57895746324179 40.33179026161618
91.23874923656403 39.16955955061438
92.38974875572484 40.36301564433422
90.19084578730231 38.89536034699187
91.74023203024491 42.29721935380618
89.36841520695947 39.61325946327273
88.82009189073129 41.3520320614515
90.41442992792042 39.91080358802527
89.63593440043221 40.63071213026466
92.28262642544914 39.40315870416467
88.30626419422747 39.3052928802021
91.42648970008395 40.19204877712414
6.600922994542165 77.29163279740084
6.803528452175899 75.68574741356881
6.95931909942434 73.83753661263647
5.914030155070703 73.71986441417106
8.474438861460657 76.39611551383099
6.500608734029704 72.83311980756669
6.211310126070425 76.45791182440772
5.157580284329705 76.47826145115337
79.18376241242049 40.32028254565559
77.14306250883708 38.49251501312156
77.30491703849039 40.61667527193057
78.2952734301584 41.0282774482536
79.32968508834423 42.52707951135933
80.12778767843123 40.86217592878753
75.98929339108246 38.20201576769166
75.30460221386896 39.83878280553144
80.0572708660743 39.74989762332751
77.17189402386322 39.59203090091175
81.13827660870611 38.21598448649733
79.09985919087831 39.14666390230622
16.06746022137083 33.41030554001625
15.34465938361333 34.23331501860028
14.27446456273974 34.0788367319648
17.46685052646764 34.55170548418581
15.00817587126037 33.24737143876282
14.62818963703655 35.05043151806157
96.161878103501 9.60551681628827
0.2949966756523029 5.355170956822598
93.38941131148765 7.160673815816421
97.19816485752928 9.957712687169836
98.52501118913213 5.655181378619203
98.08229872732947 3.630274295252532
95.3593484666216 7.618632928073588
98.85554315934328 7.76491752468418
92.41818934857803 6.933812404288837
95.82187897273488 8.651932390627806
95.48169933046806 4.786768502923836
95.74188630436919 5.794280422594556
70.12429204068232 83.55206404585323
68.45225033804572 83.86379126330426
66.20077083650827 82.22146942428496
69.69494835063526 86.37587089774921
66.58470365657547 86.64569091456845
69.49943503601926 84.40379353540762
70.54844736721353 84.56596572417048
69.13012369539273 85.53962045574642
68.59626129988844 86.46651709200609
67.19309731185778 82.53711128421936
71.68221665462369 84.51247416611034
91.37523202606816 3.596042280500613
93.2234937702335 99.17856982616782
90.77648928645341 4.460173072795039
92.1169605897885 2.933350733929589
91.88279399016395 2.024005346196592
91.7363497317705 4.734086869416189
97.86730394874111 2.621829390932255
93.97861109618434 2.587644752518225
17.38657399791242 9.312700684620774
15.95728870502728 6.867142324750352
16.81267019688991 7.563670395456493
18.91131370119671 10.74303450476135
17.73013607925522 7.193625582902645
17.89182033184977 6.129670322713769
19.14607978728773 9.651361453346324
18.33181713630825 8.952941493815525
18.87763707442133 12.74711223857329
19.76362932769356 11.43199368612433
20.37125284682403 28.48414175770088
20.38775894842325 31.21094828008192
21.38139222059029 28.58978475551681
19.88405895875297 27.65421478270317
23.65744592461646 26.96521498442757
20.89974348951757 27.4727821659448
21.13323565515856 30.35626757675594
22.60530293461243 28.58488893765432
20.75460636102326 29.44061364170773
53.57141271517078 34.07599396950727
52.56068111525977 32.11533674781683
57.72792051781887 34.16262494273764
52.38433126109476 28.34771863166826
53.45748262308286 28.35959670623484
55.10407003238298 31.2531555652783
52.94234923244189 29.2893457157296
53.50858715508998 30.23798867032387
54.06880720470593 31.19816448653134
22.41533638224035 34.27157048536426
23.83416244602744 35.38618256044644
22.78525298758572 32.44401949545215
22.76792826901325 35.24599493283927
23.12781148013847 36.21371317409773
21.70675062510563 35.1084603724599
22.06120301361338 36.07944676651872
23.47373521231796 34.41707715715989
23.12152422358144 33.43794829456401
20.99730375648676 35.94604666165771
21.35483016937801 36.9152233971199
92.52050256636971 23.89678147502158
93.32582342743989 27.74494752648545
90.52175886735392 26.73118033728414
90.69314004010924 25.75096203115019
92.33263931248563 25.89668732686866
94.29996363593271 25.93189894247898
94.87316661158941 26.90477412183676
92.72846703280331 26.80935133967388
94.40722945322065 27.78418591667189
91.58914411724599 25.33209346264833
92.81285947990679 28.64506571129873
94.73840328971345 24.99393257328869
93.29658549869859 25.8802886384624
93.80754518977008 26.84541177266366
78.74992310956924 93.08453642116737
80.89529471692406 93.02874489512999
79.82327970945195 93.06691575270665
79.24298112088732 92.11388131588745
77.57496461205091 92.75759679888755
29.70178716456008 2.267132661017123
28.60547071094071 98.6274891958261
30.79070805275265 0.8247289732506075
32.5757836094491 98.65090575048092
31.54561060015969 1.5472846550385
28.05376840529199 0.8753318159259923
30.61647689938922 1.88736305334294
31.09113747403246 99.80231914781824
30.55015944896861 2.952401337510163
29.8129035758586 1.167433969627395
63.36417506550536 54.67423299451412
66.61722629428921 53.07910197512694
65.34432314304662 54.47307336690262
65.63302193596191 52.63418436269721
65.76374579388502 53.61102917555921
64.1904253597092 54.06823268566895
18.97019115913753 30.14815456628272
18.14960861596065 25.53410881683888
17.17024490906893 28.04550781073068
17.09481527613642 25.99280139315766
18.59860376131028 29.21131400382648
16.00573212715763 26.53859494640626
16.96684121836005 26.97711576812997
17.898672268582 27.38818313039088
18.03630697135333 26.4938649333731
76.12400788513372 98.93865297027475
75.78482482209617 0.7068877923590208
74.05104293201761 3.654646224664639
73.51702107372097 98.99277144189367
72.40910283650616 2.952051341005464
73.83431529625356 97.26607610462843
76.45627883414639 96.38719661243485
72.81128747560831 99.79669858292016
74.5811609928857 99.2120567399766
74.84899882371079 0.3448992165532476
75.33265481743518 98.35394334713035
75.41844760743507 96.42202907233796
74.88448519939057 97.37237716953722
71.13627019497495 97.45548617801217
51.14513386287306 65.61817911149997
50.7815076448636 68.44571717454265
53.23539083046035 65.65856473157002
52.81086035261583 66.55348804864882
50.31001031103075 69.41823752590071
51.85335170725136 68.40044797181415
53.60761442094665 64.76481243214924
53.93397717308654 66.46886604436898
52.33572735105221 67.46824488514179
66.10132399468672 23.79529673979751
66.86743295249336 24.49479117843131
67.8993194805094 24.24010303833867
67.13649800783294 23.49932252303492
69.20286693384277 22.99616833624007
68.44893674337622 22.23551610589291
67.93144698434511 20.46003102549915
65.47844029054791 23.06241931908729
65.54743770315554 25.83577920272056
68.17888951797124 23.24722181223611
67.67863671407201 21.49018822790712
69.94688756862479 19.95265356625373
66.56077643793041 25.46709763436949
80.44935062370864 45.09962859345785
79.57593940118437 46.72416519389242
81.37162675629295 44.52240972886856
82.33223483899773 45.00519341948129
81.42875789070995 45.57916431560869
84.82723660836228 47.76752231258162
88.33046786181065 45.83988064208795
86.42400288232562 46.27263987536936
85.33208816805593 46.02873024944332
85.96274447368812 47.9331596102754
85.04733692436504 44.99698935432725
87.18599586143446 45.54295741713518
87.55269535487038 46.51438567761389
89.32967913527921 48.78429934638417
86.31823040478608 48.85483645225812
84.23351478647338 48.61363937771272
89.47495887052318 46.0923231295989
87.11716285193675 48.22235254044179
89.87084694870327 47.20627823873166
86.08858601702042 45.26538079655728
90.43372497030489 46.38378865027401
63.12676212371314 85.24710966285328
66.96769971797504 81.4869951697395
65.1909654782543 81.92267401967806
68.02254350877385 85.61032695230894
66.98667649946431 85.47127675948457
68.96187941250616 82.21553102229058
65.12640202296807 85.65910095479249
63.66068207034019 83.44222543959582
66.1024432129133 85.85637404775342
62.67308645708532 83.19881370894005
2.092785441088365 87.09464205869625
0.6100134510058965 85.58886063297128
3.625886935297568 84.65787667227917
99.57742892053987 85.89989257960528
2.625286011028711 84.97046400151352
2.367502935822648 86.03737798999255
0.30926133788154 86.62401558942149
99.24144049887323 86.91692403159847
98.92525435672268 87.95834288705842
98.20195400765974 87.24761850670077
1.048405390143031 87.35967118119143
19.7086832857645 78.73833793482842
20.81811111526009 80.3377916531099
18.00627968923182 78.91284342332705
18.91487696024797 79.38229959891231
18.98430628480398 80.46795288322478
19.0358988272156 81.53739666773834
18.55974660190509 77.13016432291775
17.79103085763304 77.78053583367995
18.07308865649 81.04159442888948
17.56284695494829 76.76879846934003
98.99992345371702 9.853925070816546
98.87655884282353 2.927442795528798
99.65887512853388 7.090078069677979
97.28529301323886 4.331085696862323
99.0941688473447 3.9543551469462
96.84795113064432 2.355508691874237
96.0141854139774 6.8099404823828
0.5926200009150847 7.48180247045925
99.86111759648706 9.228895062941568
93.0574106206046 6.095984832328502
99.0875222573585 10.95155665784912
14.64867259218034 46.89364718247675
14.73117252667976 45.80439387247976
11.46776013247299 48.06970247625654
11.8183213312752 47.09202336854248
12.78629834153544 46.78536718684687
10.80545022526221 47.28790386035634
13.75636796655538 46.29648268751841
13.68663752270098 47.32949007042662
11.8999629799947 46.05439272547714
31.38622715742986 69.37275408376577
30.5318584038597 68.67759366109482
31.21099639312193 70.33954919337845
33.2473571465008 69.8084326453243
32.20819439198323 70.1726490992574
30.15818154715646 70.64649510468924
32.59534076705388 68.10676301316153
30.34181503396095 69.66598218581809
29.48065558301717 69.01335486783043
10.30165855460773 33.03543505270637
15.40961543954981 31.42064668700055
11.91289219895127 32.64867620164732
13.7537919447297 29.19034830122649
12.16975283399697 33.72652649505463
16.12275673485406 30.60304722433239
14.77764150838046 29.382420554192
33.6369428298354 98.57050150119667
32.957743517275 97.67251628082506
35.64639129660218 96.62710732277417
33.44521528033017 96.76439474497879
34.54907421448709 96.69938187615735
75.03545898019283 37.87590589253885
75.16327474414408 38.86695802698056
73.25030659654989 38.991230763735
73.97706129567221 37.47228623582317
76.29441450585226 40.22159374275849
75.38554582692446 40.84714909610271
74.14835256678877 38.44886689739091
73.06188506839629 36.93063782941189
76.21919764109074 39.17491200929098
30.61100911094538 61.13172492596095
32.79625124480244 60.57124167119319
33.16155115428023 59.58704890248526
32.4370732791995 61.55826989877535
33.89757294500586 60.31946306358794
31.35652620060669 61.84510167830033
31.69754970490845 60.84491600814686
31.64975578783889 58.17856249521984
29.85740072661505 60.41702377233653
33.52254818410029 58.59798154003982
31.29753222704963 59.15379848817216
30.9484273630716 60.13575728260648
32.05263349670362 59.85792932856563
30.53521358502363 58.45114014147133
30.28827875766543 62.14285421111548
30.88085293405063 57.48003725988449
29.53840736784381 61.42457798101727
29.77190110358739 57.74217044311239
32.4110177090333 58.87693203262634
68.0155380493574 96.99011716320787
66.27495147373374 0.4885147530757533
66.82568985167437 99.60017197647112
67.26988709631908 97.81609887864121
67.55801993264946 98.76200595836383
66.46006955826348 2.385438937230041
66.89345648237956 1.438765651996411
68.33916439395843 0.5778160388335123
68.32205762399255 97.965526017768
91.65219497486487 52.001102742226
90.62011768036294 54.36288656235334
93.07449218809759 48.52066490144424
93.69150001626679 52.23095606048977
91.67181113276457 54.03981227944834
92.69799590885273 52.59772305957838
88.63786153565749 51.90848350330077
86.54675626409032 49.74785603244405
89.38596804894691 52.63282861842669
93.75646186241977 51.22785687721016
92.71289303132225 51.60535682180428
92.64517103745197 53.63066401912947
89.93268889417485 53.46583944242398
27.49197331504722 82.53063607385788
28.43895047311289 82.17066249015998
25.5766284872575 79.29662434293101
29.16710319909951 80.52346782354871
26.55207789702951 83.02332808284243
24.73723236575254 81.90279279549952
24.65016537080885 82.82789895282846
27.666049264208 79.41367860015168
26.52712200339881 81.08540623404475
27.2127316374641 78.44508776390609
23.70170688397253 82.00769406192853
25.59155714968625 83.40709247207877
59.44404922591305 7.904134101142751
60.43972735420839 8.251706858025967
58.45094877436435 7.553888778838287
58.867402535859 4.686187798515404
64.10887763037724 7.227159264825592
57.97545380522966 4.126024441793086
65.67874697133631 6.163945842356599
58.64992984598086 8.616486836169765
48.80010880970877 55.31611561709625
48.24357861687342 53.29496925387798
48.02811296937472 56.07091843092317
48.51529302345142 54.310685976198
26.30652331004762 31.16334328868071
23.82574417714225 32.61574213978534
25.61600521671179 34.71300841562931
25.24826818401566 33.75518568834521
25.26258829052831 31.0682207145298
26.69696285583114 34.85338255106026
27.0252970494824 33.07868088522818
28.08859973896476 33.19904649987891
25.95986102606918 32.95156776300573
24.54067251085154 34.56611567797885
27.07272295045593 35.80074388342099
14.3805146387034 25.75721388829588
13.78232251356711 24.14349137081912
15.54407025407926 24.60545254136819
11.68988349621659 25.99004067409654
13.74467880457409 26.4321077275255
16.31458409222261 25.38135407892924
16.51555974031662 24.27408477287701
16.01420123620158 21.31611099077043
14.52548774793385 24.83844344124795
84.68303040231727 61.316293999494
86.52624496658596 60.93366917054738
87.07285647885891 62.85525987141393
88.01904736095524 65.27496812616027
84.36028691398653 60.31003257348156
86.0569094532069 62.65865052394359
86.81152292284736 61.90114543608247
85.44617185598497 60.63028624749207
71.97814504281547 5.712722548226916
75.59650793042402 2.529315085895838
75.07937148113095 3.525569769387545
71.89939261582073 3.887019303403247
72.97971753512567 3.795445455178658
73.58987308972787 6.516150029209409
73.83928712111968 99.98967629605322
74.62167049443681 6.431779683859633
9.230104959945249 47.94372071958102
8.681337997185434 47.11205266109697
8.055513809655125 47.91532580589013
10.26638370836313 48.04257023634857
98.00624190927961 47.59107988804053
0.970867401739574 48.96965240718439
0.7884155251763364 46.97827817576907
1.91898543852107 48.5213536223587
99.9407735653746 48.81838724556859
0.8731119070583088 48.023849621805
1.775370838190905 47.44268307080264
98.97585432742233 48.2037071621403
30.9563770441743 75.30075467905735
31.90112453465422 75.37110211814549
29.58603787863094 76.98683978548689
24.6478279500002 75.71318717841856
29.98359910136595 77.92229550796502
31.24953530538102 76.25785779259265
26.59118910151372 75.73908843885907
28.89687885309113 77.75873822479805
66.28418216095363 26.44915166486981
70.40051275531108 25.56954354894258
69.77298780989753 27.5905035805844
67.61385752974344 25.23045704855078
67.09093944253723 27.17661557832831
65.2278413172277 27.00535788691987
67.3244474934029 26.20238736152302
70.96846359046604 23.52419093486403
70.10501186778382 26.58387681189908
69.38238196971533 25.7856455894027
69.08690817728326 26.78710150082251
78.70253014034544 48.36411563916013
80.65770264801644 49.25366711506972
79.52611463188852 45.68282105823864
81.53841841614438 47.6317963438571
82.56490439286441 47.09352115059657
81.51541917322366 46.6247830040864
2.53910023592121 18.95263147142464
3.412306705527511 18.46263207543119
2.567739940561354 17.91413157306337
1.587684508462976 17.3616102616804
3.568903738683407 17.32398809749227
2.54046626125797 16.9914992809077
58.64591225952724 22.22052770420077
60.47159021978842 21.64435305181295
61.54432047907538 21.90843883573251
63.61926748739733 22.48444701184897
59.70689482912044 22.40063367276109
65.10741433150497 20.99971802987498
60.38282483048442 24.33137079973964
58.3367011682577 24.03650712077817
6.885189219934722 32.19517798882097
8.440100111288402 33.6845138801607
6.661957876366325 33.25495465664957
7.244363085889468 35.03614079342788
7.667392848950476 32.94197816411529
7.185083367044599 31.12187435649094
6.438801323070242 34.31150428389823
7.44235792653321 33.99370638398533
60.7881898199204 1.189422014025003
60.9361248187581 0.1683499670305632
62.63624797304628 97.99825000381563
63.58325315130182 98.58189106485186
63.70265615163506 1.651593446957205
58.99950189595282 97.96784276091148
60.88122106988588 99.04654783824934
64.1426940614821 0.6869927264219625
64.77880166801184 1.54593088059495
60.82496468701127 97.98059866232096
63.11394657891456 0.7963178127777678
59.9323084383057 98.49911638612092
29.33371640809151 78.73047841757366
31.02962698703853 78.04715001290694
29.28346752728573 75.24826050115256
28.26766217395367 78.5651554846979
26.19553479770742 76.55190089712339
27.79575838015408 77.57777148527836
27.36454094808655 76.49766690582885
95.24344819697481 43.34016181259722
97.18498739613877 41.43932285370605
95.16977984451324 40.46439436544819
96.26901647178937 40.83601186024276
96.39361512171732 41.9909216547211
96.91384029396241 39.19005955924564
99.76166108702475 39.18222437178735
96.06282634120397 39.79565839221306
97.05556878268489 40.30352026329443
94.65263109016132 41.5294373831603
69.40901925913555 58.66275626116821
71.15572506831788 61.77655578861527
65.49900987113594 62.84411689626757
70.29430514906342 60.20158232376082
68.40223080962825 60.19844221482769
65.56266204709732 60.7576139984591
72.08950320812366 61.29839044225231
71.20916500159571 60.73243308545127
67.40784320078535 61.74655491990405
62.75784890024262 62.41665988830279
66.45210709700696 62.28700878436415
67.47034555021558 59.69398702158546
97.0966290039409 84.8100588958421
1.880737230556217 84.20861886690426
95.66870167800126 86.12938428307045
95.42216485508786 84.39024869914302
94.45325882673576 84.62902865818596
96.67462578834333 83.04425675452977
95.00636598081296 85.42811741061416
97.80662619097188 85.51445353145223
97.4093795681233 83.76907437949201
90.59483646731665 73.06108506163129
92.05318699193013 71.79625457003718
91.6452433773148 70.04335860434934
91.65652707070926 72.80180408248953
89.90279480714358 72.31571772563744
93.15197089935702 71.56298966343626
89.52992235947987 73.32078116406105
91.80144038744817 77.45534329276769
92.40234789039739 70.7976501758842
90.14010248111495 76.89898243072075
92.7299728514738 72.56441062486773
91.91008304527413 74.62214937489195
92.30225524342107 73.57798875583764
38.81341751231116 55.538609973744
39.57803778688037 53.84999557694046
36.78955678091707 54.02706473634689
40.81883540890881 55.06215299763768
35.44507268593339 56.34899736247861
38.70992111402694 54.59229689080055
36.73721181931866 55.03076742005123
35.72835823883851 55.38949458134883
35.86872430636362 54.32725650154698
39.74661251127208 54.81993800438503
37.72542673385495 54.35417469863987
40.62730244585115 54.10285697898993
1.143656218822278 83.44608264454932
99.42867500077676 83.0767508379715
4.425050056198767 81.51155624546746
97.67379902024659 82.73700461080816
3.123255638637815 82.83884918083581
5.447850559587224 81.20587761824841
99.29488669956432 79.14096576919304
98.92236706109665 81.3004500380321
5.692420647230711 80.15569095900624
3.877576610043037 83.59610515663205
98.85996736936572 80.13312288494724
4.142593132507836 82.54784389457686
98.12736046907111 84.47810432525262
74.12442129756641 51.21945876348997
72.28611962367303 52.25767912441798
73.26248067347956 52.85091948008397
74.18032915520148 52.27515394174041
73.20756086177097 51.7706385744639
71.28997624070537 51.67001950956539
71.33748599985299 52.68480455892234
72.22129301522853 51.21302226084207
74.05586613892373 50.17152531148706
72.32851944402229 53.30201672645082
73.13939945601867 50.71143476071271
37.81083042438189 41.62146313506698
37.39544507887067 40.65849025322706
38.49228937679555 40.83971960930387
38.9188222688065 41.80227493644041
36.98683279979916 39.68550338660507
36.30209792731031 40.50196098284459
35.19009366278836 40.37137744903892
39.63656207346686 41.07583519029019
46.30820613321583 44.95091714919134
40.3446269081895 40.30581270788993
44.58557059070492 40.82217046144395
44.43767905245613 42.68981699103422
43.98746795612903 41.68115331579641
42.52030139622081 40.5388652778315
42.9367022295533 41.51588312084401
43.35336829582937 42.51512727048299
41.43991720712511 40.42756807736107
54.03216551547973 9.03639868551036
54.70689630948137 6.343912528846556
53.9815366605655 1.992067175042764
54.91690050053983 8.370389081629739
54.25029531276427 5.554214875575308
55.71736192656037 7.617425296913903
54.20853692720723 3.798950530752068
55.62050306109496 6.568765875439989
30.44342101960842 64.91545770528428
30.17816590504369 65.94687710304137
31.47881446288483 64.60590832353834
29.69935360366534 67.99749862332519
33.8076510548427 66.77999389223929
28.89473175280944 67.30165901941713
30.72888638437286 63.8847808046648
24.22789068573509 66.67164026341932
24.45697715204729 65.64321666135282
22.81399227048509 64.13182814974044
22.60767545893414 65.17762739353985
24.48090634966408 69.49396671409531
12.95870482880575 81.93730728102113
14.28800560488746 80.61318075201105
13.20950480529005 80.86778889817748
15.25675636099609 80.31236855410143
14.43786138955941 79.53412356512334
11.95271957062032 82.22351281543783
12.74373570341888 83.05249160773145
14.65251728637403 82.25729761415455
12.18858155705575 81.17190052462405
76.35908390698255 28.00513966917895
76.13129541103432 25.18576124601045
76.86786911642389 25.93821494324333
77.87416112125953 25.64240454976815
74.12283587705622 25.68115444363839
77.14704115862379 24.90537306852288
77.14698533179322 28.733743441287
9.877799503278037 16.88147601500641
13.67412346885215 9.012758612922228
9.675913788039251 10.89810806246939
12.96038482826295 9.796493630683933
37.24034931602752 22.7324464554955
38.83123189743643 23.67899213264807
38.31075928735815 22.76747216294292
39.82481040899903 25.43412216871246
40.98923749397532 25.43534688597087
39.41671908724903 22.81614135210679
41.64335017170342 24.6667620998673
37.77938272082382 21.83029975852044
40.54849305815188 22.88137511781613
42.24620115540159 23.86453404855131
42.79200549899173 22.9977048255262
41.09492014153899 23.78215540402335
23.17278017041098 38.97282571853569
23.49016159709499 37.17739799705061
23.86091487453566 38.14093105765482
26.65937812486004 37.5698800555475
24.19840931074266 36.34850614550591
21.72122884569531 37.88115746836003
20.651040296647 37.75210058766233
25.71878343121124 40.19518297140459
25.27378165070202 36.48243918344556
22.42215729334012 37.04620790751261
22.48985902771576 39.80392599751045
24.90711971692678 35.52698865491529
26.21174184152379 5.339492983314928
26.10524584887191 6.476134775825795
27.04671158878012 4.826739643729952
25.42636441973904 4.68003589209458
25.31138066285236 5.752848386536194
26.88509873092459 7.152816464530542
24.3871455929345 1.979080415660685
6.563654214160604 50.77923245121391
9.778734997760276 50.74426600129272
8.716546828707969 52.61203805325028
6.71852359228391 52.54391457560811
11.57523559395883 56.35758424475662
5.97304327395591 55.42119776047853
8.587042577892506 54.87819951047518
7.23136404561678 53.59643842643928
10.68461189980976 56.89655837898562
6.274321933146915 53.39380843278336
9.797899196686865 52.58536184288251
11.75928785434957 54.56094343281058
10.81894826891801 52.68240155635644
9.464156204570246 54.36655615529795
99.95250892785104 57.06720187157829
0.960232907713395 56.75311765416058
3.680538699884604 58.02466818355522
99.60557928778978 59.20494644306732
0.7858958494628749 57.81931930827863
0.6206594876010485 58.87751128551258
98.94632544871577 57.40962669030112
1.802532956452408 57.52374667374269
15.43853640016243 60.08625520834724
12.75578724560392 59.00014759442023
11.75138297576365 57.35790978102557
11.78899382303654 58.44392128292415
13.59099226297318 59.65993750304114
15.3496618090808 61.09188818047406
13.71290629748894 58.4960911753297
14.78023148557073 58.34027615098188
14.53533903811678 59.3363114227199
12.64714450843418 57.92122069121524
25.02026001659048 11.72669975628526
25.89954370053923 12.19978140336351
25.88501948139242 11.08596726216714
24.12879928768168 12.32751781915132
23.06942828896087 15.03113924195906
24.98630948164739 12.82953451859959
31.425257530582 36.21586961656163
30.65218823706225 34.31091341536004
30.37256823734114 36.07323647406544
32.09009865444544 35.36164822322961
29.94417281517281 35.16784742350971
29.74396692711869 36.85798673954908
28.35426688183816 74.76670094049369
25.60742116007679 75.41400074208637
28.35732177212345 73.73576199149818
27.42132445376301 75.28989175777951
2.349217586299221 54.3644433565053
1.558187881441408 53.56645173734353
1.136361178753473 55.68288450338297
3.174545724011664 55.15785042512589
0.2379165432520131 51.92640816764334
2.150856730972909 55.41243789111323
3.369462233882992 54.11495459285313
3.621252867756688 53.05579555803125
1.31994414267275 54.61623695769396
2.244886184539057 51.41152796073303
0.2449624431099066 0.4827124069324007
1.037708742619668 99.77544380451688
1.234828136003727 0.8361331215514524
2.015616728497026 0.1363868716263112
2.989807349947111 0.5063970692974457
2.219106145973617 1.203256017668433
1.447559428631688 1.896870346788589
22.8051585629214 85.74311251170171
26.39452254139563 87.14828557033354
25.43062463069685 87.59043676015966
22.79538623441592 86.82939579918857
24.5664066914613 86.97455688011323
22.76687675940758 83.59992695222448
21.06408609589914 86.74075575901365
21.92457198844227 86.23814324760581
21.84500722935096 84.13637361370071
26.48606920361406 86.13752436960824
25.57000498416477 84.45209055536596
20.92507874450579 84.72331651069356
24.63102582130736 83.82784791579542
18.59638379807134 14.31051842809209
16.06803140641187 11.7459536164127
17.54745994369011 14.09711166487935
19.44468079881984 13.59537587414449
20.13064450818327 15.44652385644267
20.39544621590275 14.28164744799368
17.9898158961701 12.30478926376099
19.54266428684639 14.61548311335645
18.91294245170471 15.31732127832175
18.83600704529617 11.75125322028215
52.6544494545158 96.57845958152032
52.61875586313813 99.44662385570648
53.84154255869131 97.93302789868466
51.96029107742516 0.2274757587466965
53.66823371405579 99.78614749430152
52.26699228746872 98.42344922580901
51.27158991127229 98.17396371347084
53.27169931339109 98.72676547345195
52.99577596166998 0.4076446627351057
51.60309778698809 99.2168650645964
47.17707488366416 94.57191770045158
50.9531030807771 97.12658814285597
49.31194242894806 94.91617121892773
51.93834661729875 97.36414997654165
55.18179485651336 78.35382213848955
55.0103202914674 76.45773369210013
54.25597858678687 78.26329764919801
54.60234128093352 77.36630644951612
54.42714333827727 75.58866072006975
54.46571169643329 79.23791236225345
54.91482190711732 74.63849104832171
79.05816836339746 64.98953344459144
80.08237871477823 64.98291616934425
77.4025128494627 62.59052579554285
77.20493216373961 64.51152062400851
78.31601513677332 66.07667126901261
78.11998090036029 64.8934750273762
80.0747489330591 66.78545380382425
79.34572081135977 65.94349573971976
77.77236948790484 63.68949410502695
52.52521227330327 81.18651776120991
50.72974504594941 74.94546838409461
50.73801177466659 78.85116826134198
52.66188900691103 77.92772340304731
51.3364711797237 75.7431754454329
51.69253139983887 78.44220352326617
52.52369580929911 79.03011254523389
50.12303938989297 74.12138562416588
53.43470830566293 78.64021181127646
50.71939602119305 79.91557938622245
98.05141285752558 46.59999821025222
98.8935293692586 49.2376339166025
99.90798860690815 47.67907202803276
0.7060132269170535 45.89435733042232
98.97605604597979 47.14335062285083
0.7463843847041796 49.87337567814882
98.19474642544442 29.03709757456435
99.2612451571182 28.70688291886628
0.6958323356467104 26.26250235635852
97.94773935190018 26.21113210067055
97.71194242393346 27.24994204425402
0.2779423418980067 28.3860270844548
1.274076481749159 28.06828965694268
0.1140115189917283 29.42547097668514
99.16514028941211 29.71170129226092
57.80110353641038 89.78090568990154
58.76084284159631 85.97124048127205
58.81624754871171 87.77256940404551
58.83846211265931 89.47370256080691
60.49471926047294 88.55418597592133
57.25347627094569 88.70387959579102
4.600510535629368 77.47300651877995
4.14271590026211 78.4896313582943
4.70942947533003 75.52701279033164
2.531593872552611 77.34630156867026
4.913305351542002 79.35677377819596
6.259177700751975 78.21490489858108
5.31366110099505 74.60273630991391
5.957109040680847 79.16560974944558
4.713310979187923 80.46811334401242
5.200400571012595 78.36597811340046
4.144091905308795 76.48808187014892
3.605293577665316 77.44738874435235
61.14267348800377 80.85717544674263
58.40004497529937 81.25814404589509
59.42675850845222 81.39201718661825
62.59636493153744 79.35392549646369
59.42171754321304 78.60840435463962
59.76618811980332 79.60561762949705
61.26519350741957 78.08662790116657
60.26115990940586 77.84157082679866
60.44715498039164 81.62079239547396
59.07463809181397 80.40143051399191
60.11363923317644 80.6075791996559
58.71031968470291 79.3955974994776
60.81916508771012 79.84314954110367
88.93072105682712 81.08198279109516
91.55219526251305 78.43782313687959
89.20915040669774 80.02296765214916
88.49782287200054 79.24774432594998
88.81221369209295 78.19145694030793
87.49621544096391 79.52796444677617
91.1935326411397 79.47178255471648
90.66792369587252 81.53048517509079
90.51706765063605 78.70534033123346
89.50322990752005 78.9748858448575
90.20201890402281 79.74564362150734
42.30048034633851 66.16642221448743
42.10049577355934 68.21742483024497
41.10284418681986 68.66073261860592
42.20968797405082 67.19261576479737
41.54890481523441 64.46172984933641
43.19815797331808 66.75314971210169
41.42509901212645 65.54263071583318
40.34984298984358 67.04792395725728
40.98216153641172 69.68614446011844
41.22200530820564 67.63160739843383
21.71749256689019 19.90060522657938
22.43008390741728 21.56923338821077
23.37796848980295 21.12209445223184
22.54009329937674 20.50855277187259
74.17202636731997 7.405133783187495
74.7423555136984 8.289611654946034
75.78423326688466 8.200543026159142
74.47613820955253 11.14105409817692
73.70706339820404 8.383461135557168
74.91165843266126 10.16655081141182
74.28758038981593 9.278737428575488
75.22384205228549 7.320613004138357
73.86515083419015 10.25740443120083
75.30420691705017 9.175676385036693
52.7429064981466 41.66865404501292
49.97688494017633 40.9889781268738
49.98092234690075 42.96251358611451
51.64596591219212 41.75066448886837
53.83197253149952 41.59484020406235
51.50586347817222 39.90514142745286
51.02770141199131 40.90813138712063
50.51958313611906 41.92101988206721
50.92484419357982 38.98923652984827
52.29725077687167 42.61582490357442
52.10927475281443 40.78961982640801
98.41332785675881 12.64305806722317
97.84104496007549 16.73871626295056
97.29547019698704 17.62429345848987
97.37954117192231 12.21247874349323
0.2265339230570487 13.59514883251402
95.63661231655158 14.91686410019517
98.70864963181376 14.85170384442559
1.96783556497524 13.32820186483249
0.4390609870816878 17.34325420831304
95.6643286647918 16.72569742491296
99.43768188577229 14.26410173604598
97.75711970014494 14.88245546695705
99.87041138730702 16.51601272459288
96.70126461966035 14.94536463044123
7.752686676191644 57.83944914006671
6.810674812847636 57.19562111205531
5.568022355947222 58.51142620473161
6.86438882233583 56.16775087513621
7.790909192415035 56.71751282357385
5.876838667368153 56.46450058947963
5.756443826028155 57.48396252137884
6.633357130800152 58.20374660926128
7.849259712976917 36.78267454699191
5.596270291086339 38.50979039031002
8.874401337297149 36.42435813326271
6.826702618388471 37.12548321921313
8.035621138434541 40.62206918030003
8.665014947201389 37.47155374403716
7.639221313442625 37.83040583991651
6.616167003366388 38.17640605205002
7.427850220833644 38.88226933632595
8.063347240098723 35.73999164094555
8.246344844602449 39.57188422875284
13.33557860890547 22.47748129880663
11.76737814242287 23.14558161212537
10.73110442018704 22.9174870283574
13.13327178884881 21.52029145791035
12.38002739919468 22.34186874927754
9.994019811720756 23.72690729564597
11.37391741978564 22.10768049462514
9.732122908557962 22.71238702135333
67.30812801662069 28.96721336271775
67.91883699634906 29.78427243252222
61.45512280333929 29.75231933040419
65.62571022136207 28.13460080154095
55.68540240701486 17.63078419155636
54.87484415099237 18.38292510426067
55.89260806046546 18.67437177225387
56.68717846327321 17.91376957042148
55.49479834485396 16.58354997335799
66.05401122434569 20.09550763020705
62.31792531239749 21.19820933794432
66.40122921073296 22.7494466239317
63.00973431482242 24.27146003715522
66.65797715134894 21.8003235707756
68.69375530535997 21.22001001012855
3.958829307817259 0.8813975846594461
6.609411178662186 0.9120044698274135
5.078481364720646 6.177073541830572
5.676734043507706 0.5413943917034083
5.510355193947224 99.48560499451109
3.198714739640439 1.578820598030864
2.361023023963496 35.55554986814592
0.8632455101659121 30.19022357008789
98.55583198137518 31.82761812215446
1.815851987763312 33.78415884480679
99.88805180321557 30.49688315861774
0.2987260160861739 32.32640549377807
1.326886934979951 32.00943386470662
1.040512004847358 33.0549978236817
99.23216673526552 32.60910348765658
77.19682400266854 67.83063221502724
74.51092420181001 67.18963985528953
73.22033872126029 70.84278933416572
77.05120687195894 68.96290978974525
76.10712521617974 69.44158250315181
75.46651651843933 66.70565565531594
76.91734858417244 70.08057398530028
77.35660983061383 65.62483995670871
77.34840669805567 66.69809024181113
76.3646197166958 67.2569004914362
99.34556492310381 23.71642389825
99.52675695668981 22.65001530473065
1.098770952791544 24.11655059508874
0.5108070962289329 22.30447895527651
99.71007541335091 21.58336364271686
97.91049734332817 21.23415973581575
0.8975208801606185 25.19284989695809
1.872590271102376 24.86683895688609
1.296886356034519 23.03712930445053
0.7029779741853138 21.23659623830873
1.495323557097421 21.95533878198308
96.87650746421353 20.50210367846701
72.64416192231359 43.56180101261275
72.68682876731924 44.57277987059118
72.5989686669359 42.54708105643308
71.65588854842943 43.08719658740227
74.52967241999889 42.44527480314495
70.71613630487711 44.61992346376025
72.53529829506687 41.52935996981684
71.6868684204904 44.09880796041826
72.44327137091938 40.51783248040834
74.26810337687206 39.44056631932563
71.31236105577146 38.04554849777613
73.35640679169958 39.98666661063566
90.04430167878986 97.50011493579134
89.05702878458979 95.576376588298
94.35814120501385 93.6617225376519
89.5438329228505 96.5480774484686
86.46436848930945 94.70958196506378
88.56340684715157 94.57254912747415
63.79836084923407 46.15303575757896
65.72877716339619 45.11163757894409
61.60220261449554 44.21237184523316
62.86444568705861 46.76184189484498
62.57416404236226 43.68971504587257
61.53211133089221 43.17813473880826
64.65554380625362 43.76957895910034
63.64428231788413 44.00005463961673
63.7103238866674 45.09099010432334
59.69453584661656 42.88774458201966
62.78234682604044 45.72100924260832
43.81606683584571 38.76550095723738
49.07691277879073 36.2779054871506
44.2194654837834 39.72918329746297
42.72927284585618 38.71355486015041
47.18995243744654 38.29522345229217
48.24305767510695 38.22432590497181
44.37741256396322 37.83542757416447
46.53377892812763 37.46405191244536
46.10508882987401 38.38694498654181
45.7301048410996 34.75079255382136
56.15353312363307 33.1885727270199
58.80205609933724 34.20121028913195
57.2055051595756 33.22408344537322
58.26855687015379 33.26399233535414
59.3409638487818 35.13505041152884
58.80489329334423 36.01373126391425
59.87555538308388 34.24777390227186
57.17263278160775 35.05766528011917
56.08412718062385 35.03944947336247
59.33742808815531 33.30843672494285
32.85978096867694 19.8864132996071
30.87984411770502 22.47068102272722
27.57746875914905 24.10051751142458
29.40437706304105 23.2353250709707
30.32036203666897 23.33363181602468
31.18697945636379 20.60067317693075
28.51539167555915 23.54836976008358
30.58049227002495 21.48261785118686
44.16923249605351 44.47789404377553
42.66175884247681 46.05198016452384
42.32954771163622 45.06728545967343
24.34962154961889 6.071555800388685
23.58841395996844 1.438904362054142
23.75816107922017 4.256053890284572
21.12566552998055 0.3905264021300932
22.70267739863198 1.043915566825307
22.80864364438106 4.556364681900551
24.63447235287602 4.052417527057902
23.17080814500527 3.493558019229914
21.5211795630749 2.177361597556496
25.37978047298932 3.537080814397147
41.67854237598604 49.62927268291707
42.6948159024352 49.88477082732833
40.88899525923684 50.3940614594211
44.25021567267628 48.32720568825024
41.0921761006179 51.40386923031707
41.90431187352856 50.6520072410659
41.28586305438104 52.40632506943368
45.5005174043648 49.63379060200752
42.45492794305346 48.85628567842415
41.4865010675821 53.40284530410159
40.6589055548121 49.38116270981425
44.48893823124155 49.36736786907709
43.47453382648833 49.10829193841331
35.35127775609384 91.15245647516109
36.01168539886674 92.07632224415039
36.09058289665117 90.41677211826638
36.08234734417391 93.9914654591196
51.629486041108 4.839366984729841
50.35443583906736 0.9205307205773239
51.35144862841453 1.07494171545758
47.6640838563563 1.132136657891909
45.59596683728186 0.8408083689102448
46.24645272345762 99.99358095142473
46.90523385697178 99.16264089228073
47.56482069803837 98.34694314709212
67.86476963134567 68.44894341696892
62.80377251427247 68.14015620507784
64.48665045987786 65.51792403634445
64.16000597014198 69.44946993973514
68.8314943788545 68.93756002255154
62.24132324317227 67.29885706615281
61.72211632349476 66.23805422863157
64.44560396745842 70.48325619221309
65.89524633124822 69.04584830527968
69.07279516501617 66.88579937121879
64.56350705415682 67.64735160716275
98.72208889477555 21.93867917600316
98.93859038160628 25.86550575441648
97.22522418293606 25.49724249708161
96.61635500008214 23.71835880683381
98.18660007146099 25.13367695947343
98.53210876751308 27.97757253651492
98.36647247915892 24.04168158221611
99.91793975298987 25.52379334635312
97.43732316905533 24.40247904115287
96.67344580636032 22.52527386164305
99.51254042443924 27.65044704204913
0.1244063244684936 24.45149513359099
1.478740894838475 27.00563395091902
0.3208190336267369 23.37661155289698
15.65036455624164 78.01863501727074
14.05097310439951 76.59729245206186
12.25414801642341 76.22406868922832
14.82829521584397 77.32315677616408
15.04258108937234 76.21681280261372
14.65864052797121 78.41566120864047
13.05962110614965 76.95164078216771
13.85310754283363 77.68627796374601
60.77191510207727 22.60092748578257
63.58582434923245 18.75946959469438
62.87811469285575 23.2150771245257
61.77946169474296 19.20811758151576
62.03518448009157 20.20574077486382
58.10485918704536 20.24035414014688
60.19417914749282 20.67382117080991
59.36886348814788 24.18667684126149
58.98864710724017 23.20125294033138
58.90814830704189 19.45340879117921
59.40711413134991 21.43199687701927
60.03193792667129 23.36435159901274
59.9421950007987 19.68749469229074
45.89598607010348 11.41928967669207
43.07124299662439 11.88228705810796
44.37783099519038 15.78294439125072
45.01865379594958 12.2257516494144
45.34600462257482 13.35299232251263
42.71665599431831 10.87915837521403
43.77291590835246 13.92616907953025
43.75514908374013 11.05014684068695
44.06439041987618 12.05802409962845
44.80977956555134 11.22015602221142
27.43728184898826 85.75153858572962
26.50225433778258 85.1019077257707
28.36511691119327 85.34934463444884
26.27619808062527 88.20065199525453
26.51358146865594 84.06159102112578
4.13625705722456 86.49472788772566
6.53486373705741 88.73609198067652
6.653511400637749 83.68067573436356
5.912261418242323 82.96645237466527
6.675890081515723 87.6283185200209
10.53124810996231 83.46526874733617
5.375737476077695 85.08168784489828
7.687092516457117 83.34830156416167
6.124328517214687 85.8113064889889
8.423986132729967 84.0473834416896
6.377350762891539 84.73753139918463
5.354207571911056 53.64911084628525
6.468193471360808 48.93057627477123
8.152516319318927 49.79863022795232
10.2513453485561 53.61341307402687
8.703562790475006 50.74056312164448
9.218963772074808 49.81070158033432
7.641437926220306 50.72967366964026
6.065587146371014 51.66683301870261
44.79771680147514 77.9754648479111
47.74190526966406 75.63920992789727
46.97136180876659 77.60569694195397
47.64579698253019 78.41775435551922
48.07517266399467 77.53420911356062
45.85638131060486 77.74447396160251
46.30498771571667 76.78446407659912
45.39990260793767 78.74432478429119
44.36207215785542 79.01697486896114
46.69977608600806 75.79678075197171
20.85815176914047 73.11309619198634
18.28029516880806 67.79847629012833
19.99239752350026 71.29288172248813
16.73583585496488 66.44887548684181
18.54723018525063 70.10505285769783
21.74914277191301 69.35544073816739
18.9989787456224 71.03984067598145
82.00858095587672 38.81334280149649
86.98365617474131 41.79832915726587
86.17464082653579 42.53485713456585
85.73166352851413 40.46164605964166
84.92846311012681 41.12088183982606
83.05321456246693 38.41220938987117
86.74876287081236 40.74908212249033
42.74572282228713 21.15599070806573
44.39270500136835 22.02994151265973
43.83215025735938 21.1374574278391
45.48162448950305 21.96176212856594
43.76561908888319 19.33985332887321
45.50764804804506 23.77840450822809
46.0413009700842 22.82566623529996
44.94010479629485 22.9199802500143
43.25880408868533 20.24639507936051
47.12685834819572 22.74333473853583
44.91953508893162 21.08623922218353
98.89687142584897 16.63039503751517
98.41693180503779 17.65105441823694
97.8327960452677 18.48848320667791
99.42546676117986 17.57010819058227
98.35076345624948 15.79496692357278
96.748266385969 16.73019469963197
78.7503323340097 60.94720222011077
81.84092186127324 61.56097222919889
78.07625206980836 58.93205562099341
77.69754254615779 60.76624816645391
78.41439016823855 59.93568186133771
80.80678657054443 61.34557451948506
79.77958513400976 61.14746466348312
79.14201213054122 59.10635566296389
79.49558098882467 57.31671086149675
80.20351755878504 59.28059442878182
40.54702991120401 16.10175106310093
41.30721352087658 15.36554348472339
39.23272121741184 14.7387389248438
34.5291904436115 13.68208999542775
42.09677305927632 18.41674680000163
41.74670532220354 17.3810582987761
41.61889779446177 16.38229834998578
41.03128063038884 14.34920250757653
40.7711152297327 17.12276796770454
39.4672034442207 15.74359975237168
39.00687040596359 13.69897983755931
40.01507297895093 14.0751420278897
91.89548822574696 19.30528726975545
93.51107245740502 16.6266725435278
93.00459918359945 19.30961107992153
93.52909031328885 18.44104651831826
90.3601199065636 18.18511530902924
94.61695739890295 18.50838937103028
98.59543114090312 59.5724590892121
98.37717340144171 61.74694879811718
94.79774087436392 59.61902821983723
98.49433848120677 60.66697705990406
97.52852370272012 61.14403598677963
96.54162481611316 61.71470628459212
95.64577980379349 61.2006785793472
93.83914227389752 60.06493616116029
96.64052877494922 60.68588242754944
93.78170924098896 61.11876349074912
95.71821031069264 60.18402916113933
94.74007186475502 60.65097213674434
6.793935238462971 19.55814951711114
12.12542229479316 14.5433252813165
9.519502641896011 15.74337421823338
7.263714165488008 15.82544659208645
8.367485024788621 17.39245469986301
13.23503777072484 18.72616173175116
10.76487451877907 20.04174685549415
11.23192777787449 18.19273878556493
11.53836752152403 19.25972880998758
9.693289898453454 18.69516976556965
6.060627946948066 18.7781923853388
36.89289924525882 76.31157906683096
35.32600090085995 74.04383001749885
39.04544293292278 78.03640201780787
38.83399251992718 73.48189536623376
34.94659474915625 75.92741031283697
37.38438550355075 74.56934354644719
37.9353877671513 76.36041141592281
37.92911853322163 70.96649194072468
36.98568531183444 73.49998016466338
39.98011267840135 70.12260842635982
36.32228603653845 74.23852549439857
39.31519152721989 75.2249599335625
35.92941096286724 76.09507812773177
35.82057601455755 77.97033676195073
37.91466189752646 73.80415784785923
35.57214731425676 75.0587203635158
50.46158086069958 57.583495482132
50.62295419791375 54.80930463713783
50.15509615503436 56.57780528580546
54.56632250697822 54.76062609861075
50.91251667607694 55.82409357128839
51.54072590932428 57.82937791124166
51.2190700726082 56.83000201564278
50.80120889849928 58.56887893691922
47.73823755020423 55.06590618054182
49.85762462134561 55.56863720901949
50.08412262159676 59.28976834221956
53.79448925554109 55.53656828652899
53.64736242297859 58.35976046473362
29.27487059236344 83.81380815741248
27.43840927994532 84.6958088686648
33.01526159596641 85.97193696420258
28.36002978688329 84.28043044393463
30.21317507749214 85.4594771059121
32.06366768353676 85.47635147384597
61.36819412500246 24.47210675068708
65.53414472848243 19.25353055856351
64.6294287912806 26.19035820107092
64.60264022606046 22.80214605886019
64.0072730622778 24.48175974638578
65.81075206663502 24.73979825949851
61.25625659262799 20.92741414095568
63.37228802270864 21.48408350845688
67.43537037507488 22.50487096550958
64.61741143567274 18.99984781175208
92.08374557898607 11.74242071603699
91.97912464155854 13.64309767700524
91.05776334596837 11.57136330481048
90.35944982988603 9.495268466343052
90.65144593289138 10.53053336789295
90.03067307472614 11.38458788426249
92.52912168566645 12.76601700682414
93.00850851087026 13.78009997892199
7.389095809465988 84.38658345899282
9.149513338516979 84.73936908718717
8.844097031550278 85.76893384337691
8.118371569691556 85.08249806287863
7.115313042851138 85.44972214139236
9.866005260507357 85.41218782638583
5.143522920143631 7.213217080547076
7.346817895817795 6.561399561691501
3.416573755930728 9.723513612711345
4.31070349928194 10.12415479369375
5.97577701939097 8.796332220060879
8.378770157790912 6.814954058853735
8.799113634901797 5.006877226124248
5.088822717319466 8.34085085847347
88.46620665544239 73.58385944574479
90.97140626721055 72.05059011551158
88.83755457383184 72.58162874831778
89.83012467193946 75.09071857692527
90.20766726911079 74.07113975706882
89.19149988170216 71.58028223504719
89.13147122320832 77.14833352241877
80.34009366955556 3.88162365600413
79.34036074949287 3.698152562153861
82.01563499221905 3.409049544082187
79.55145788850309 1.849758603546465
79.99543667407991 2.812046807279663
81.34610270037088 4.1064222116131
78.44275967787648 6.489613162505143
31.97000478743372 71.2628009535831
32.14355177744637 73.5563887575438
33.0326872044262 70.80501907526323
32.00986880123922 72.43199301272728
33.70368104955386 72.23732562194026
32.92762379573021 72.86300584916773
33.22274861825648 73.81103793208496
32.83820219931238 71.78624028416752
30.98882061209693 71.24514740327605
34.02339042213432 73.08399694239422
99.52553773759549 44.43306747423583
99.72521222459424 45.46474825004375
1.012630458800974 41.93029217326842
99.94941373073627 41.86687304996917
0.592784887132206 44.81840369110034
0.4009836178846102 43.81278125009418
0.2419860856260672 42.78424612031965
98.67088219718372 45.07829634440284
83.37229503700014 81.50970825219618
79.87413353787392 82.29897365553954
82.41913764315467 81.68889235445599
78.98998509394048 81.83907673377274
82.28813281304667 82.66359976341528
82.69648610223024 83.57767784386841
80.75022529926304 82.78586975029255
81.49751355698405 82.13284675788445
79.8247129736435 81.16335882359265
78.93259756472658 80.71956450813866
79.74924129211908 78.98700705758596
80.68053830623421 81.62876973022736
79.80776540429999 80.07217309657771
52.52071330331281 22.62932675235877
52.55384937697882 20.72876126978208
53.61098221125143 22.70908541891446
53.01512220326009 18.89960957025544
53.23618707363345 19.8956512681338
51.99452436834334 21.61599734895107
53.60556390189084 20.89216834433054
53.05190091360829 23.60193955003569
51.98537588042321 23.54713233138822
54.14799105105357 23.61175685660702
52.14575616740572 19.70890403152239
81.09338575577594 33.27195300538786
82.91987492828667 33.57439021397342
83.26606538111402 31.48637987647754
84.13858540011155 32.14209186823168
81.267237508633 32.2227557684794
79.26588154226216 32.92074463365597
82.4378028400124 30.80487577976177
83.110800602052 32.52425250622598
79.101118518848 33.96951769476202
81.91376467028655 33.95653335264799
98.10122780473945 91.00778484678432
98.32731490908805 89.99023006650252
0.1931643070739594 90.59495135310523
98.71195630300883 91.88137494880361
99.37040120361304 89.77759409233113
0.72061667416826 92.85988277073444
97.63677113664137 91.95150070318827
99.94542829424897 87.61659042334536
99.64283477492224 88.68817221249255
98.63659889578263 88.99478057083833
18.16171722090571 90.07905211414996
18.34747616022201 86.59052137369771
18.95279224873541 90.74838531410761
17.88612952666062 93.5853341836865
18.79628685998889 93.03233800672741
19.7008980113818 94.79921274780789
17.96236056386993 92.42276184582214
18.06432226866751 91.25373302876976
17.2828259322327 90.57681263217418
19.12639786150607 88.39578529523153
19.91342163926144 89.08841133068837
18.24750303500957 88.90516417244422
18.86780230563541 91.90243178900272
19.03901995232593 89.57873531346853
18.7345557147919 94.12976600917514
32.84644770204108 37.36181615031796
34.31630196211405 38.49761021438636
35.55624829079873 36.86575725715067
35.86923713107231 39.56944217684975
34.52335515098282 36.70288464108943
34.94866662241721 37.68846130584464
35.4076433607051 38.64557843088032
36.52906903795558 38.75819855234025
34.75199418823001 39.44309069884554
36.01636585939873 37.83607105661697
32.56593766754217 39.15725502676916
34.50624267223673 34.06968925423784
33.24562378590793 38.34367344034537
96.50933959288318 0.5011141127443652
97.61525311601683 98.83189189822441
0.4571245172934891 1.537350150311747
99.46226022933207 1.210180042747547
97.10679966782865 99.69425207925667
94.28540120379661 99.12858373030457
99.24255844903264 0.1921412385048847
98.20857216480795 99.73545307020473
95.32915866627881 99.03480567918905
0.06776022323712746 99.42479193079045
96.43184527320565 98.98412225995951
95.89611886896814 99.8532772455692
98.59510423319743 98.51929665415857
94.90118423604508 0.003903995101187612
99.01242131498502 18.64063392651726
99.04644286319544 19.84586920269648
97.26175576433073 19.48235276890064
97.97017978790453 20.27378201693772
99.94436252609827 19.44278904847093
98.26489675283428 19.32033841124037
0.8681937582234258 20.17391641178834
96.76102930330026 18.55966546594014
61.32023631345532 92.24031839394621
65.56248999372883 91.09662281824887
67.01882375527471 92.27078540428712
65.35816912556129 92.92947280219842
62.53115521523848 93.57849838422084
61.5949583423179 94.21836544712718
64.93927501165012 91.93297443898427
63.88101118154248 91.81053657010376
64.32440603682001 92.76210448791235
63.25006939725832 92.6811957394969
65.97493777081581 92.10103703825845
94.51045265905034 91.85094314094745
92.39245487359982 91.8095260321094
92.82912566511962 92.74800409812944
95.52027018783269 89.89278049040715
96.52917212761258 91.88427551584131
94.58751351799891 90.10271848797809
96.17390415295213 90.75646069247769
56.07832501512226 36.84926459886866
55.72192241368484 39.62974691092077
56.64015478397972 37.74819485658984
53.61737006858595 39.73951326447759
54.67096805744833 39.68097741434364
55.32161534070206 40.58101278747807
55.10456543093074 38.72058427556629
57.2091221999299 38.63982902494906
54.51028014094619 37.80191336604162
55.57194934052139 37.77368431266819
56.76690645825016 39.5795880694377
56.15647907711465 38.68005164248402
30.4505513129636 55.80694153803974
29.42543770781369 58.71206334483231
27.25471826319858 59.21555363620849
30.18985706801077 59.42676352478146
26.78150158390296 57.45383711655628
28.66113707998783 57.98696463705609
25.01555927593947 56.70387328866554
27.55545510830992 58.21530292908415
26.47422572968382 58.4413497495566
9.622911451766234 75.0755811089067
8.55331265089125 73.1442928721459
8.56776232701314 75.16614322476912
7.032165031997097 78.87874133706235
7.447735348517677 74.81992420620419
8.004247526364951 74.03394209238775
8.241690759907097 77.43023467710324
8.069957258097984 78.54118987403187
10.23083078731736 76.81862242667091
75.35322750748598 94.56447793499821
75.88444164145436 93.63703737837005
77.92832405996172 93.62754991592041
76.48603024089537 92.71929762869888
76.91388247224064 93.63187754528516
77.44221971865707 94.52910850920848
74.8376889840055 93.6547934141324
78.52740536455956 13.68443519914576
78.42840260775252 12.51606693452583
80.40645320485461 13.1820838801188
79.52403455148138 13.7007187660181
77.67160112985707 13.12962681251186
80.97988775658028 15.04236318593658
77.33683169724782 12.19334276440653
80.27184944389877 14.32341592717938
81.14415963207111 13.81864334541826
89.08731714450964 42.37338695097702
90.15066494800818 42.64442143786636
93.22532815379122 46.50702355223465
88.03315336135356 42.09138279288614
91.80884074265705 41.24770925281001
75.53948102375452 74.85530909286854
71.01055901675251 73.83372585718394
71.8475743521854 74.45056460778248
72.68160144993739 75.0663403724766
70.74194230838849 75.94351888153739
72.82218423267723 74.00958792468965
70.61384611004611 76.97957801503354
74.66281898564726 74.21024530999097
71.59236194328689 76.5677717354114
71.47219787410297 77.61871264523828
47.498903138084 73.76643254355101
39.92583798373798 76.05746165994243
44.99013897685287 75.12808124118131
46.45404930617608 73.99757821496667
44.57857236512714 73.23784699906037
43.58746617317802 76.39972446226726
47.09768188070266 74.80176492261913
40.69682082952692 78.82083529534765
1.543444561507873 50.62005909089707
3.59283566144206 50.15324497065023
1.842532590609425 49.5824810703999
4.629049079814825 52.82038817610068
3.943668579615007 51.98764287032841
0.7938103571908165 52.78341561761646
2.598876443433101 53.31134583371724
1.227316947759087 51.68995475154581
91.6135286261613 98.36493878691012
90.58754498052454 98.43879948774693
91.07663892749632 97.44762732777144
90.12534090598258 99.44612151798863
92.11542274239855 97.39431452474997
91.14198018768576 99.36526540999837
90.68969110725162 0.381231228623327
3.360011236156172 44.02976479468337
1.914875775698627 42.50851311987926
2.883878593709656 42.33869117621697
2.433622152542919 43.43608976800034
2.074296408556448 41.52352499251861
3.608225816204761 43.05625303103558
26.80170352837185 70.60239274503206
28.32451708929776 70.44167929056454
27.57504092509434 71.07169265527455
28.43376820870613 69.3871269882066
25.18660865994228 70.24299736368336
26.63614320006945 71.63545600933199
27.40826528803584 69.78663461237133
29.30124121908578 70.02449431864004
25.66528890489812 72.06992843767863
24.89714458695007 71.35962919023605
62.29977414330334 72.78510345885219
65.03763637933085 72.47270377619525
62.73814835535632 73.80178446488394
66.413408032338 73.75882554886235
64.37197394540441 73.24446622092138
61.21693844495333 72.71196819587159
63.3402212166237 72.98611063241538
63.74972298122782 74.03771686506532
68.43560452716895 59.17566732709019
71.06317104403627 55.67569132777041
70.43703811138089 57.12927090434708
69.44023400499016 57.65114102296186
71.36731671088724 57.6303976579214
30.25178230632723 86.51346280821039
28.92101375176673 91.95563324642237
32.4348555157399 89.61402722168967
27.95333731581174 89.39338770366992
31.5572695607545 90.1932519746039
30.69869563874848 90.79236711315835
28.79856125066422 88.75336971622508
28.40450460853525 87.50350553362803
29.7757380392128 90.30672662902222
28.37816931084386 86.42509830142743
27.96611682608633 88.36708902562731
27.24604537104202 87.74592848907038
28.89369747758711 90.90359690473761
29.44705491762799 88.06094096599112
27.96968922378599 90.43087371130841
27.07656971152303 88.82640099627574
31.46380582779976 89.11418964132457
27.43245575324443 86.78966914815366
99.71317787087683 26.59254786125283
97.52431061058559 23.30886178990385
97.41428421061573 29.8931204024358
97.0254984167032 28.93765149897663
98.31191752001594 30.04944036663755
97.56150069777611 28.19687274379439
96.62752300918227 27.75508025342893
0.4967786534853585 27.3266517420917
96.95529627677992 26.63940513172415
49.53265057257831 50.73225141323144
49.0141100736933 52.54033767993961
46.73660796027859 50.95145888121893
47.98886691630494 52.26507821416283
49.28881267852986 53.55807284018277
49.77297015001922 51.78954008924455
46.96812892804935 51.99378289677356
50.8000277534121 52.08733775059594
47.21023493094526 53.02852069293166
49.78084022586634 46.96376165792444
47.74779547856397 51.22731273686019
48.52845491905251 50.46403500404183
48.32804730791491 49.42885397701294
47.52205976832532 50.18357845953236
49.34491101344134 49.71851371156474
49.14944994885656 48.68760378478311
73.90688663959635 91.82310963124156
69.75783626073964 91.7265751950501
75.42176400846024 92.72245021739189
74.36478491732314 92.75060445092733
71.84286249016237 91.83355386281151
73.48524109510342 89.00650602275692
69.3007698108016 90.79217612603806
70.90900826136631 89.93969324993549
70.21170049446552 92.67740731979119
73.32516865739831 92.7796700454191
73.9921775401494 89.94121761892036
72.87281397058426 91.83850100505062
74.95122460311838 91.80751303461547
68.68993610344252 91.6084615072775
73.44011105048736 90.88775294091192
68.68552972191166 77.80339744215127
68.86921573985066 75.70938365664655
69.90155750614414 75.32983273446317
69.45703845903611 78.46064593100934
68.52163512941858 80.0436004644619
67.96638130899301 75.02575738466217
67.46848415496366 73.94704541701624
69.3947963169911 79.46214374421304
70.39115200858842 80.97917581306172
69.46917788646807 80.50065332632259
21.28483544960028 3.145935428467861
23.37407674780261 6.348107510763041
21.74183925790521 1.216743544640827
22.34135680072822 2.888215565075197
22.56772254984775 1.955644520395101
20.74584931382893 1.38542845002962
23.55076412943359 5.314918547460917
22.39948954955722 6.641392252263968
23.35287058125826 0.3787117526089697
21.81791384096715 4.870811219721972
20.09105357721422 0.5503049266601463
24.50118644256708 5.062452581508185
22.08866933367547 3.851379933078993
59.84856619428028 25.17029619952983
59.83531401199498 26.95328301036968
64.03541544748506 25.43799147453888
62.11542157646532 23.91848494863968
58.75844557390209 26.86665119921003
61.98934320844075 27.03298134151059
64.65665229905652 27.99309413464717
63.03569837286219 27.10876669042515
42.4402082262537 0.4695832755173659
41.43859061200969 0.2027218011539041
41.4536096018136 2.348582113320795
41.70983043822147 1.317650528068225
43.15615878032909 99.62057336350513
42.84184298662844 1.436566822536181
42.57462971789254 97.62392210903239
42.14668354548637 99.4203922191158
43.5074800353138 0.5969273206296875
43.40396160907896 2.439954965040268
42.85544101429181 98.61869128595103
43.48097755777376 97.68812960572131
83.61081671080112 2.881171014828925
85.07388345651113 3.481244855908739
82.11052088986692 5.820397856199472
83.58803966860552 1.920216770363147
82.67349644340968 2.615553006891121
84.54409153870024 2.51119781524407
84.09098720125709 3.673010434767214
82.99000964520826 3.697699553949288
80.99762459043833 3.028328866896955
53.15500618562888 71.96612985619751
55.22869568620464 70.05340174857957
51.45219896061293 71.17261862312854
54.73087585318811 70.98114636829969
54.62667325751896 69.17543030254363
52.07034323534634 72.03716228901794
54.23906731039729 71.91164912874964
53.03908479598648 70.15439326722037
15.50428647689435 55.6521734080197
13.80314081324822 56.51004446338348
37.28450116449031 13.91270298254365
38.2451055407001 14.34384544280664
38.42756792477498 15.41090006474167
35.94746615746646 16.09450728233294
35.70695956217612 15.11561563051834
37.47795072776999 14.9948883926801
40.27159021430437 15.08775561626857
37.59492108188831 16.11436173166301
35.50565027568018 14.10620432318741
34.68946287732949 14.76862565750983
36.72078265621318 15.62454303347104
38.0462123575092 13.26374936269493
36.50930491753591 14.54906729211755
9.729238606586932 61.41261200219998
7.940872994219846 60.88053732231269
10.91332920953118 60.03824749122124
10.07807480122563 59.46856543306397
10.73320703410496 61.07746142925403
7.326182947257971 58.9740366326893
10.80800656847356 57.92044615360977
10.56810023838582 62.1387632440283
12.26121344423963 63.43849776792829
9.782161530366258 57.49215551791643
9.887211754415366 60.39559492293969
6.343064071586201 59.28119274858701
79.6060810685685 17.38658029523819
80.00363586959585 15.34637453003432
77.80009782357907 16.92054171074492
78.99705656768785 15.61714346906896
78.42249224031642 18.71279963469152
77.02200797423092 16.17252184007445
77.60051645627379 17.97183937206894
78.0097528860035 15.85700621074118
76.2415144880281 15.40575600180509
21.97421966652763 68.3106058409559
21.58341220340306 65.51097946960647
20.14832224226963 67.97920594260599
22.9754718486816 68.00258484433864
17.44383496649234 67.13117710925906
20.34355844696799 66.94349671195405
23.64234947267325 64.89047421090461
22.3961318182155 66.22356122815924
20.54512633135955 65.90928522112108
23.421781029746 65.92169691336755
18.69211691068545 65.66066913203069
6.188171595766231 40.29194017017894
4.945127086918952 41.67911970270492
7.215183075341163 39.93703347922492
5.164672358762846 40.6243751965112
5.382473590525034 39.56637305957057
3.907970236146766 42.0058938512941
7.614036526869895 42.71914118390301
6.403562103481035 39.231864161516
6.999531297810802 40.99509666670426
7.8235127282435 41.67163442600476
5.969632804362965 41.35810612019152
92.17197962003134 79.20395716271362
96.20748085663945 81.23469608208602
95.24382500838016 81.59335450051614
94.66038085686075 77.835454024745
92.6453213337881 78.17243455631419
74.97573727558935 49.62037807817816
77.85421527818124 50.02151599298502
79.78929736667999 50.90112570324435
78.82495646694765 50.47032275191687
78.96064184311156 51.53747084962635
75.97022048815062 50.11041213929578
76.87889949003032 49.55226294416101
80.7431994439218 51.22168935316022
39.08975701959709 37.50480067951354
38.39340477538811 32.98829863156521
37.68523763776233 34.62676996948154
36.57690590625082 36.99269133134707
40.37694898201987 33.81289832163703
37.60359515173403 36.86672375488919
38.56451548727556 36.61287072909129
38.55973143821586 38.4133887672013
40.26594354515225 32.76273982851904
35.16760350387735 35.88026247280233
43.5717129201807 54.02188395348905
44.1493828596203 52.22517162302064
44.83773978817955 55.33716884309504
41.90609480583222 55.35268757864727
44.34015557871928 57.12911072199033
45.63396698478487 54.5634599471045
44.03826931339307 56.11460056737417
46.42519693410711 53.79382766093385
44.6002529560973 54.30250028498843
85.08203215853449 78.15044177509995
86.65882547353003 80.19438800778816
84.83510481166985 79.22840492423882
86.85534566365126 78.56000470586663
86.31792166881959 74.11966178358357
87.02800297930827 81.78590661095214
86.46362716168434 79.38243282612295
85.61706607011473 80.03035332804352
85.32595161698869 81.09717756852248
85.90540079266546 75.0115068921972
87.82570172254742 78.44697656710363
88.00498006031233 81.47030137953398
85.39422819607665 77.11522622953059
88.1258483930787 77.3911310867806
15.08696454749197 30.40932720890568
15.49208362114428 28.54632438173336
13.65072416816206 32.05763140298497
14.06303684833359 30.20980568371112
16.48005889953986 28.77980335335555
15.73497757053089 32.42150214637511
13.964436373323 33.06711605639759
17.88738467315626 29.99499415905867
12.7141952701364 28.99902396858976
17.51654795200458 31.76832196531288
59.89698256459185 37.91259046467444
59.35628330961145 36.94681629402574
56.6584568213243 34.13329255523018
59.88430755910316 36.07599544535744
58.26696120149037 36.881952536548
57.71337207508272 35.97103632128198
54.56591144653384 34.09795459403675
58.25924331771918 35.08959433168749
29.55518892570532 24.24077941551934
34.2447939843813 21.02510468761885
33.43667341442273 23.67579593042498
31.7263161333441 24.45468370672663
35.25528319221024 21.14717525179613
33.22040732188061 20.87707257714113
33.25774628729669 25.46000739600219
31.57392130818213 21.61278798090416
32.98612363215083 22.72151400859218
33.56035107104438 19.14351018307953
33.61019830292906 21.86452618543655
31.93552389126624 22.60435651128439
32.18186842389573 25.42495609572925
13.38538205148852 43.46373058951146
14.68866827151188 40.79367388919491
15.70870677734925 40.89092164656999
16.77708342897943 41.01084558356772
16.40200173759219 40.03205141214866
12.4282077634733 42.88016896129223
17.87220865936494 41.10995172641806
15.47628186399971 42.87674582621458
17.80683066115507 38.3325812943615
18.87671908730091 38.46255602670575
17.10689363275143 39.17957022941213
18.24894632227188 42.0920837437161
17.19959134618073 41.94528429744916
16.51560421093681 43.5952135425796
83.54778883545879 91.28855987536257
84.14643944925979 87.24504664123491
85.08255210144375 88.7177213758347
82.38545108339119 88.42474934364056
84.20367885639436 89.41239725394797
83.40745089958179 88.85361733507467
83.08030638786911 85.67335418163013
85.23361243860234 90.88763651495982
85.98034835491681 89.07092513949686
82.23035950343549 86.32018116016765
82.71603918231251 90.95242518002033
81.97583117310299 84.28021531689585
86.01657354272531 90.18176933263281
82.24661704920662 87.4374637286648
70.23067358258703 3.048304952174066
69.75969921763074 3.998272220906725
70.72441773908325 2.134712307496431
71.78850865390321 2.16546001924303
69.19103107145753 3.077620456923751
72.03598051957994 0.4328758019868642
68.71574705783733 4.053588936487816
73.0296115726179 5.626752581637042
71.41097680084839 98.50735587610814
69.1704090995192 1.123222687011958
69.67387039269957 2.098635136347658
70.96930426392623 0.3018480617781626
73.9041294905572 1.847392267541086
72.91349155641609 1.999030583810077
68.64919555416462 98.93123820814358
9.111301732291093 59.39807074797005
11.56614695002703 61.72574610002565
8.750640357333015 61.6520881381162
7.760075911727976 61.94919962802726
10.41248801202376 63.22384295131607
8.128293956348074 59.82076964893339
6.950355336764774 61.14672615152488
8.404768327113395 63.79958477969332
81.38745048240652 53.78585238147828
80.32435816687402 53.84349993670292
83.13433987296436 54.47130680392262
84.2638702673711 54.29202348524093
84.95381333281584 55.06636224513695
80.84206816877521 52.84765391242161
83.83425127338097 55.24969097706121
82.50154761275175 53.65952426703316
81.99526086587429 54.62242189821519
7.207468442219902 2.892051450553387
7.729274270592813 4.859858612784183
5.892762815176935 1.616229688214656
6.925231353658377 5.681014891029424
5.417298062195831 3.369813671163608
5.668484094660971 4.412109210426231
8.999417609003839 2.215200315612199
6.440430959506579 3.657053266211082
6.169416872672031 2.643144552038215
6.909627691276317 1.910074784905305
45.74205884869985 96.18544778499113
45.4829867777893 97.99634767889559
44.84399962057054 98.8539858012532
43.83690593212109 98.72338831324733
42.8125001644126 96.63661140748633
45.04814678073012 96.99173205768712
43.95070610381438 96.81252290269595
43.57046176551363 95.83716790755251
45.38501104831131 95.20775870787578
44.66004583476244 96.01344286617494
44.46137244405356 97.83705969418244
46.5216130932685 98.16450106129363
64.66282775594138 83.68236969307276
66.68590277806319 84.33277080475966
64.17389557176094 81.65396432361021
67.43503949315871 83.58289045464075
65.67564847891803 83.95298087831475
63.89392478877992 84.4540377105927
65.96214663964682 81.18582982260139
68.59125838045932 84.78825504891778
62.42415397527554 82.1621309159525
67.74298163168719 80.76009186368479
67.95784481227696 81.82600793612279
63.42085418281395 82.4179646284817
64.42472277898744 82.67131711221603
40.33131873843517 26.19215209575406
36.8418922969004 28.55354046098645
35.04900036669714 28.54535407532438
39.56844022343832 27.61682857151911
35.3669304030208 27.39845957142795
40.43013988476694 27.08867410825264
41.33480035779189 26.39670477608214
40.59869157345503 28.05369087632139
39.35230109821387 26.51420028405232
37.06850407000518 26.3543490501065
38.84178305254627 29.32978728736331
40.88140777232039 30.05104581863648
42.9125574630297 5.245285673324491
45.94696856843038 5.613910909682052
44.97323202917448 1.698998960787404
45.9989476985649 1.833113716634052
45.96583084728881 7.518715564327195
47.28650892274032 0.1532860489660943
48.33744090709109 0.3498112222726273
45.21194472955769 99.85194292907647
45.93265803549807 3.717423821632671
47.00831979188692 1.968333715754834
44.95771776476365 7.414934052973629
44.442236154355 6.39029924255233
43.92570292232524 1.568951059958532
43.41564734145059 4.349154895830678
47.97583958765688 3.937713527392527
46.45344202221609 2.838494002497202
98.01237898720446 9.398749438173603
98.25300966137827 11.58726335621521
98.01976069979372 8.427781760980327
98.30439672716912 4.639795555740363
98.93653624842452 8.82125873468669
96.4976465669392 5.03729909776439
96.32076576358358 7.842999113250158
97.74891218693568 6.326773452896071
98.72698882074991 6.6884712557479
99.92395632540844 10.30506365456719
94.45994047044938 4.538532416441456
96.74230872914421 6.029495461098423
57.98208054693522 70.90662807789199
59.05634118767091 70.90536416846699
60.14344326453895 72.73834174783642
57.54530017490979 73.67273240464027
58.05146598601956 72.76012672843201
59.11365029932856 72.78326200704511
57.46067358383181 40.45394839525611
58.545926673798 40.341794245817
58.27154046160057 38.61471466522976
59.37700457535831 38.7474355798642
56.38934606172202 40.52182198357428
61.41949276094642 39.01754960663081
60.84117832083356 39.91865210191412
61.94205635735109 39.96775348288241
58.82647657275979 37.79878021675832
58.81644693953513 39.4715322079157
59.71415147742439 39.9192157189351
57.7987382636664 39.52329286692519
61.41216433114458 40.85017365172929
70.88166768726249 88.08850060289413
67.06230627756234 87.5453481904799
67.62569318468125 84.6170176269288
64.90374088490822 84.67953292496483
68.38884106265999 88.98571314373058
68.72350710713226 88.13585929703869
68.22813981999344 90.65202423460869
68.06815766074027 87.41599806947633
83.45715395774616 46.53317730373769
83.27597999683236 45.49523567366468
80.55775442170089 47.17727974326291
82.31714964835035 43.95292296118009
82.41516139207367 46.07016333170949
86.31346460278704 7.266756898685225
83.39378714612131 10.30507088851739
86.63684413162123 9.203248506200429
83.99906775429695 8.366218519965775
85.32656934379249 10.18483359400031
86.3649310081437 10.16735918121922
84.85921786902598 11.13729857647263
84.57715823162793 9.265109468611913
83.30662084575341 7.446542395682106
84.99244561660751 8.296901083771122
47.07727529013674 48.10570767874675
46.51137050311213 49.90669865488785
47.64412680726389 46.36355334861125
47.88058529083604 47.37638883579111
49.49856471869288 45.9204822187337
48.92172213430664 47.66742033461221
49.2532144250732 44.87709093211391
47.30550801900264 49.14456233141043
48.71021142660696 46.65805571216532
48.11137050449345 48.40200769025785
46.57836369624978 46.01628876755719
35.04672782448865 80.60412517544923
32.08652543056805 78.23465655385392
36.03119284653944 80.61126675209221
32.70117545552637 77.4081536874957
34.04762713748784 80.42956885561232
33.13921274255122 78.4132500804274
33.47313245000152 81.1974527946407
34.18493382676825 78.59622775645622
61.47801766356109 33.40199207364891
60.94465279637681 34.29850578325182
62.0087266584429 34.34526077830812
60.94025781658498 32.4631340964967
64.65436221912853 35.32686390783505
63.04859430093366 36.24062998897513
65.69591039237855 37.17841001310676
66.24220216521144 36.25572247434991
63.07199210835579 34.37847625784048
60.40807206459377 33.35571651592542
65.17276668208198 36.25650178090433
65.19948970078126 34.40162093592131
64.10754345561091 36.25132284844662
62.53140615701356 35.29387269204115
3.899909564779444 87.57967837963218
5.133751728755311 86.15556528617732
4.890759250466956 83.28778532885818
2.892964910615464 87.77110523611982
1.248299303549378 91.04555558958167
4.377353049527617 85.41610209887892
1.775779801150631 88.13601099250596
1.161327501297371 88.99547016955054
5.710027427404445 87.97501775543597
4.627466830213526 84.34534278804161
1.953010949926403 89.35507694422638
5.635924562986925 84.01682931801814
3.134755313839233 86.76916960834106
55.67549698469601 83.99948463987403
55.35766940091523 81.17825075845782
55.72979703839201 82.13339592748272
54.12769189191685 84.89160768100164
54.61449650563405 83.93998873472313
56.1995759441601 84.95163554155354
54.09696342857246 86.81467750232939
55.14221019243855 83.04275438795739
55.1532279388096 84.91459412981379
54.63541916674532 85.85987275967322
37.13086621985561 59.73185481204442
38.63343759424049 58.19577750845953
39.09410981812888 56.45853694610999
36.67375449774423 56.06386668392555
38.18046641225674 59.86857006081696
38.34891466674993 57.15719723170267
39.68927116012048 58.42684505573893
39.38996816602123 57.44372886522627
36.75344184600461 57.96208567741452
37.20582632480279 56.96675993025273
37.9233258214151 56.24258349881799
37.69823014020832 58.86961090572814
40.44621608383863 57.68241326392205
40.16791782593315 56.71006925312717
36.14251464489767 57.07547297496232
9.250680699166896 53.43478691689547
8.191123883545325 51.68521479950573
6.90830550288522 55.16867500863653
11.25071069177034 53.69268077212569
10.54405724025775 54.6607457554488
7.171349058315963 51.67131372985077
8.715941921063417 56.02825469321039
9.24968524090453 51.67061493828137
8.323456245891894 53.74208879185205
30.42482243996202 5.130558379594214
31.27822122752995 5.73813528858897
30.48641757642313 4.035038583073263
33.80387616749589 8.489140180342975
32.07296398629219 8.500266698526071
31.20448772058058 7.934300837493551
32.08857534681837 7.399787628546479
29.53040847497106 5.621726276165604
32.99845980054115 6.875034245679573
61.54902761846358 79.09190287619975
63.11809376001002 74.84105358695392
65.58358198346765 76.36444520895776
65.41880428286757 79.14999452485853
59.30889757791528 77.61668566566594
64.12813759385969 75.08638514408501
64.76677859293203 74.29722585090957
62.40538095850726 75.61210494860327
64.83596060532911 77.11031017885129
62.88647603743161 80.3679603829757
62.30242821403244 78.3508925598401
65.69464283556516 80.17400788345509
61.99420672782516 77.34342522550163
19.63742327712654 40.39053558541723
19.208010407331 43.94944255896179
17.47428417048373 40.15426834853379
18.55808323279276 40.26834131855011
19.48142526950661 44.95181914011866
18.43608327315819 44.7213250338819
17.55718488918505 45.21088341598966
83.20968970688641 62.79542714777843
83.88642039946899 66.56960107656687
83.86777167494193 64.80343284076663
84.1739231856214 65.65900422826795
83.53774351870928 63.78814852031073
86.19056014398122 64.88933578994622
82.50105760544236 63.57950548469503
98.14506517133593 32.83634293713217
0.7659124177980571 34.07255334577776
0.5978991706408958 31.26339886372654
0.5114470733290012 35.0903813993966
98.93996216253332 30.82304689427006
1.559890268303024 34.81284629025613
97.1003990192981 32.86218107168227
97.91575082721904 30.96337114980754
99.59951353094357 31.58451419765726
78.22677603431733 39.99463626089754
80.2236535054589 41.94985134941928
81.10606742016508 41.41549867220075
79.2538516912749 41.44398252251359
81.02336186552259 39.27479405153962
80.3199178516432 43.00340945270382
81.01473684383993 40.34253936966164
81.24106909887686 42.45708682015028
78.03591895714658 39.05948079936881
47.69246800756242 23.57848702977909
49.87802816778904 23.47905370063697
50.37826811679453 26.37911638773516
48.25170467187203 24.45533454593171
50.40935689629486 24.43896924386834
49.88799389243208 25.37073053168137
48.79416070820284 23.51446687110937
50.91913605722232 25.4324863231621
49.34942468710388 24.41514179347735
41.9253093847993 61.41243224056205
41.5494268486532 60.4718334991222
43.00984846911982 61.61076440857445
41.6066891504339 63.31872773166733
40.83835570684899 61.25294115213344
40.11929652894724 61.98552617488778
41.24516575785026 62.22992872464722
29.33309981048634 87.01650629878577
32.13502752223516 86.5156492996725
31.16139797069482 85.99267141460864
30.46908613920123 88.5985773789667
28.86120241936685 89.84106525258618
31.35074383483227 88.06974436405656
32.24571419587809 87.5412061200545
30.34005192129397 87.5550638316932
33.13534456876022 87.00634965983316
33.27843379326586 87.99930359382789
33.32927522357804 89.04061434705474
29.69095535971869 89.20669178027379
31.23886510464538 87.0360538275855
32.35795385589348 88.56096660131168
29.29758572252785 85.95057320931708
30.61932099346418 89.69711026021365
94.25535573559338 95.47572624044719
93.29478248027384 93.6638753991143
91.60312331137736 96.47624462574255
92.71246507273375 94.58434982526452
90.07587167978637 95.56213177869209
95.98306838055301 92.78455320054054
92.23571620086445 93.66221781552785
95.41735173201168 93.67699379197728
26.80440970678382 40.32576314894848
26.38411039223452 39.37463889929663
22.09932102008168 38.84350338680355
23.29807921659465 41.72186559368104
23.56551036455512 39.93394534587598
25.98787078149649 38.40934394457818
23.96872686554514 40.89214133775474
24.55226664059105 44.57031517003682
26.97757148333725 43.01015806533078
24.12918990398905 43.62492860148403
26.13771490326045 41.14065294116975
22.89035036703297 40.7638089400107
23.46248043506271 44.45925403593749
24.38024573942242 41.84527418202065
24.92682799187756 38.27341770169502
25.31380883150187 39.23764341414714
96.19529766951061 12.3169320632775
94.06003487866604 9.216606973670821
91.35392196464431 9.686055006999256
93.71880391071154 11.04637409947109
95.40993866508533 10.37082112985981
95.71134384361689 11.35419588519196
94.72485843181158 11.19806132645226
93.37023746957414 10.04191131372875
94.38805306293395 10.2077446425241
96.70263694881062 13.13288703212704
91.09901530161474 49.20334282866698
90.16492118825764 49.43092716652215
90.79580479089748 51.34895569564382
91.81848473215939 50.96224960212406
88.96722567917509 50.92313282374359
88.46471965307113 49.29024645072388
87.20162914931721 50.41328029758773
90.96716423989217 50.25877414370191
87.47328622864995 52.11557150536625
86.05533231000635 50.604364039326
92.85075468582939 50.58588902579412
8.386133762621649 15.74205408380375
10.19620062318284 13.89510348511835
8.942465218221137 16.61980860960459
11.61571530858623 16.3503995066078
13.11464214911408 14.81644210542783
14.10515975389735 15.08410607896888
11.88361751784356 13.48993194447776
11.39154428848089 15.32658611372336
9.956830375582287 11.85192962122317
9.601849056269264 14.6943152695147
10.44545555565975 15.05000405138168
29.15722591474891 30.60499297144288
30.8765737546893 29.84955743686453
28.40946584480483 31.40323452828983
31.22080127336247 28.84650009690868
27.7169293981659 32.24077342057501
29.46129712473154 31.51648781182883
28.70781068661672 29.64419283207598
30.37098174395304 30.75249453951983
27.3554937976987 31.278160655148
27.16031802461584 28.57189178073042
28.05346364947475 30.45123194345689
29.34767011727703 28.81935827815906
24.55674110975529 37.30877016608552
27.44534216739413 36.74330863827722
27.65956702693959 37.69868888620752
25.98685765412467 35.66561969738999
28.08571968828015 38.75145604449543
26.35505936175754 36.61403128063061
27.04367440371055 38.55263981284639
24.24402145375775 39.10412649999319
22.79185007844995 38.01029945794623
25.61697825992766 37.43959286211325
54.28354304762998 53.81738393071204
53.16093290808519 50.55561800321446
52.38913868448378 48.87546484541414
54.00350328161065 52.08993170210874
51.32433556514659 49.23845094246592
54.15598183925983 50.13826194007774
54.02859172242353 51.12918306005355
53.93230203614357 52.97916804449992
52.96668546801563 52.59544155674307
52.24982560641278 50.98709656637144
55.94020898016544 51.153562763137
50.3900305570831 49.97367871185953
53.0223983353978 51.61762438036992
54.19272806610113 49.23532259154788
41.87333237149611 98.35351344323603
40.96375145721099 97.94223813587676
40.67278077299882 0.8836256611746418
41.17410129079573 99.08257554438704
39.9927983161289 97.5522550558379
38.96647599906323 97.17231962892249
40.78732866639009 96.87267591126903
42.52031695020959 95.58049620550501
41.74734162527055 97.22244023224746
40.4612364529711 99.77957421382408
40.23389277779563 98.64777332564495
61.8182877578256 62.96373956590327
61.02760235611559 59.39978705160483
60.93506506095036 62.41278993850241
61.89787215535719 60.84869542262573
60.98380186771537 61.36213057611418
60.02851558534898 59.54656955851327
60.12446213869872 60.73491379136907
62.79703238149086 61.35594826107896
76.73511530400974 30.77255940737573
75.88806440597484 30.05594565902321
75.08021343194848 29.32881946383329
76.57487070003256 31.7944305903455
76.92630205700883 29.75536488773292
75.85835173576918 26.21804382192879
76.11688963084633 29.03389270994616
76.41537280245898 24.16550638844094
76.60846107208451 26.97247440230395
77.95636372740204 29.44641408907248
75.59504046584819 27.25563017459393
74.69830171612089 31.3754489230537
74.5826465863217 27.52573448517792
75.33580442336667 28.29381881845234
75.71157471789117 31.07034918488989
74.85166136551295 26.48136427563859
56.18693508065304 86.8308563723847
56.68130488407105 87.82478133866175
59.76654322403205 86.07784608995334
56.70597527653734 85.90186981983159
60.58263360774383 86.67859400555372
57.74724403075109 87.77642186061796
58.26763160161381 86.86881953487742
57.21244794443684 86.86451254638244
59.34609201591564 86.90526779530985
58.26089187527475 11.446451100464
60.47220439684125 13.08993354589547
59.88090234500988 14.86795068605027
62.47199419127863 13.67824053145793
62.64640393996022 9.915859070349084
60.71867266938633 82.68144690641991
63.16186163134205 81.39147569563056
58.21225556329185 83.17968778735961
60.94396412238501 83.72377713615644
61.69214389803427 82.94425934973496
61.14802301798563 84.74335339471861
58.75952007902135 82.21288945671456
62.15229480568963 81.12724704523178
71.77738906894353 10.40298618185707
70.11569631297414 9.555535877884893
72.66763110958222 8.464893156045596
69.39464808624656 6.817281033045512
71.62397351097738 8.537832416800379
68.92301554864476 7.774517707108513
68.4556176426528 8.726441471719566
70.71363384780281 10.45377874249926
73.25599200940272 9.362559639849598
71.17092477000097 9.501730545369396
68.33797037380165 6.888939257228055
72.21782167076911 9.437751784794626
71.03525618426944 7.641219298468839
72.8256580225644 10.33945706465256
57.35427118608429 62.05593684070579
56.18510031016977 64.61403258355777
56.40870243670393 62.4886084932008
56.05179722303969 66.58018107456773
56.30565719215562 63.55466996657823
57.03971258016419 65.25795789607454
57.15357603607347 64.19899024333937
58.19767773066778 62.70140079446106
57.02877788395877 66.32667733027867
60.06347760387898 61.82078772762269
59.06061889284125 63.34228807488198
56.07226167495836 65.65415607709807
57.25641924474596 63.13153593542895
48.33204451461565 57.07666286720328
47.86138257940995 58.76926192360607
48.04992913307143 59.70697200964705
48.94361505292898 59.12773852488434
47.5608779425852 57.8003309506713
49.39701083151026 57.33040183249564
46.95749790595899 55.81849215165663
49.69952569731036 58.3394777613894
55.12141865495936 94.69904878439817
55.27210836780223 95.7329938445821
55.06410341798662 93.68216885905538
54.07981196752566 94.18582947723236
55.57262926062298 97.8411952125978
56.03640068308913 94.19118596399603
55.41105859820964 98.97674991584284
53.14267394706835 91.70214494569417
54.14021507742256 93.19348187417607
53.35081486365922 92.71107339358488
21.44270393969408 31.32248106764147
17.85334973217012 32.74479594951676
20.04314730722274 30.26425296106768
22.93800808542507 29.60876890215131
20.70628966430374 32.17865519766575
19.6499609956438 32.05681125245064
68.77951526320194 37.10065360372145
70.47134750951614 36.48054935318529
67.81361349056705 37.14109231030909
66.84164957220027 38.96635150127798
68.41790243375021 39.80744472793999
69.6894487026622 37.0350400802053
67.37481778550325 39.89723341340596
65.68765286509637 38.97362804102359
67.76735418996785 40.91170520021427
49.59926680534979 90.37025513630151
52.5642890363083 87.84074314528807
49.18735337848851 89.4079509641934
49.99372651040404 91.33925173141139
50.26334071307077 89.54293623275764
49.30295550996887 92.15564379032607
51.97484080019555 88.76285007775905
50.67793290489572 90.50869037994727
48.22900079005426 91.98411860872099
85.30735522615619 35.63275703878656
85.51247948265944 34.53295444442806
84.52848179215709 34.92814353398818
83.54002677618655 35.31325757260864
85.18384782974491 31.74377297699007
86.25583238278952 35.21921425231238
25.42490613995053 52.80110711238832
26.66070026387684 51.20153597166584
24.9676692803393 51.8245237708551
19.22376440075419 36.65039116380844
16.40574817416345 34.39720307852696
17.45215330534461 37.35410068125172
14.98894899190685 36.05639177863606
16.75042074476208 35.38363676032911
17.12757449369091 33.57017961415877
17.81137362416364 35.53278194603998
13.94388828505117 35.85479921598241
16.04247936663126 36.2190809908457
17.10053414880906 36.36962936122163
15.69001961313531 35.22503640161598
21.42447678666274 93.73983965929672
24.18724137508945 95.24391817850082
21.55356964432177 95.88366385185272
22.31943583314472 94.23651870443975
19.4530397684083 95.85284007351788
23.22740767923749 94.94151871614122
42.74412791638444 78.47767851778592
42.91641249095935 80.35882729963228
43.33563256806307 79.2892913209525
44.19565350799457 77.19055443978222
43.58278060833403 81.12971816908741
40.87969876530957 80.6378686685709
44.1251917231207 82.89561492266941
42.30119814086758 82.48384044182269
41.88583173843116 80.62243259396112
43.94679667781657 80.07457176979769
44.97221554483011 79.7848647270131
42.53957264348821 81.426146560964
41.72923563092928 78.67257362098606
43.76523499987856 78.23188659512655
41.30785934998867 79.68425113436024
74.73412541041621 17.97282639149159
76.05323027054405 16.5023343436343
76.79477623466543 17.25019623030408
75.26120034470053 15.77826239474469
77.42795280117451 19.01116489070766
75.78044316102282 17.61079817196428
75.57216130979371 18.66701167649016
78.60232726100944 17.67503684172495
20.40622653168579 54.94814680023575
15.55165891600873 59.11695307546236
18.82589147732429 57.63955284446352
16.05431755066633 56.57890706581309
16.62766338181169 53.86468015381772
15.79811905802524 58.16088090455141
18.23902529673887 54.85361698857664
16.06598408652203 54.76090028526205
14.97599034816854 54.71673555303008
24.11244141817161 54.24334743774767
17.69562654179906 55.743961606824
19.87549582478863 55.83495249130412
18.79641232756642 55.77744579728895
10.48528829577404 55.85954445398528
9.591825893148403 55.37005872465106
11.29408331934316 55.37824757281824
6.334132475721499 54.36015963746294
7.740394241671224 52.69810158027299
7.59464704493385 54.51185261787414
7.807427410813206 55.62011660837741
8.721620954363571 57.14262427380485
5.411303271341813 50.80245613912709
9.638750009778027 56.48272894292925
6.15484652353257 26.47214620667906
8.56890237394135 28.16860886898124
12.92223698187398 24.42652312426138
8.316810840406838 24.31542267376354
12.00736129500529 24.14265608246553
12.85384258302708 23.39376315188283
7.036102033420396 26.06401232433189
13.47348120671909 25.29886032376397
8.209393627242269 27.12068841107859
11.350281136281 24.96390255380373
8.945674611920285 26.33969019884777
7.934580460737918 26.16082100352699
9.249770471760316 27.35311564765217
12.36172717803445 25.2143738200164
5.009190564417882 14.33471336014837
6.13782831444087 14.23771636644547
5.599925365078683 13.51782907421988
8.671370937652563 12.8433781137931
7.685436504493609 13.06326843655079
8.717212080355567 14.8161508519398
9.80337649595258 12.85798806142948
10.7983526730939 12.18216276967968
8.195956893269733 13.91495487436627
67.29841804188342 64.79608122076721
68.29620971927812 63.2709989127475
63.60496131517322 63.97547223415285
68.15364705024851 67.35482507759559
68.22476567008179 65.30325962317499
65.37593096454597 65.96634912500549
71.02326546252291 64.87338309972502
70.1741913769237 63.29391566259524
67.33575170931674 63.78849527715047
66.33269031120355 65.35563989597378
70.12973093939773 64.3237991244908
70.07607663851577 65.36172496460608
69.25314203371215 62.76555298521998
65.40138240796456 66.99111437731474
67.26881869145349 65.78843522430719
62.55069804945705 31.6158436154657
66.43352782127326 32.56272462515592
62.54759860809921 33.44185289046757
65.76419732469314 33.47183351866219
66.98701462857436 31.6901598271643
66.78658644247916 35.34627989965431
66.25046371817969 34.40855550538221
63.59137195676983 35.31581224150838
68.35903008455008 34.36582977734168
64.1818169865778 32.5686137528182
69.04040580608218 35.16865635053848
67.28228287940847 34.45059488608587
65.75055772058585 29.92489329443909
63.63288975059469 31.65592850585944
63.62015743397571 33.46823355356489
35.06499691310722 92.18242468667309
36.54574014986795 91.21085019059228
34.27286538420965 89.52581264946498
34.2477613433769 88.46107588148324
35.18574148040815 88.95059415952015
36.13269823869351 89.46221788034484
35.18672687235414 90.02212558378531
37.14037616655902 93.96489800011589
12.47597403152318 49.91771038826073
12.4175752160587 51.80133103428943
14.04881888386994 50.93405076478034
11.91743768335637 50.82778005697637
13.02352963209346 49.00952157253369
12.91314302558876 52.76172612663414
11.41361548876032 49.84720125695502
14.46674771379158 53.7768807335846
14.16127703314145 49.07175592014206
13.39878065650687 53.72971148535436
12.0010793036 48.92391368716279
12.98359867598902 50.87883895066703
43.16871816693872 77.43275031536174
45.81595211846899 73.24033150550662
42.14613691379994 77.64749178527487
42.55758138667621 76.62969655072757
44.6096225260434 76.15721823482043
46.02755772827185 74.95229040954872
45.23478796744715 76.95834140789934
41.52904442875492 76.81660091633815
43.9742739734918 75.35464297893576
48.12183272872939 74.58977046455605
45.32790708618636 74.10637217038423
41.91834681460279 75.83053154704248
44.31012936292763 74.29853887487947
45.64946179896999 75.95799063200478
59.79125266432777 51.70865976658814
60.79919735069455 51.98860610319565
58.79308839930076 51.46188967368087
59.67464823075919 50.65110684042956
60.44389410819739 49.83732766608331
58.74084503354504 50.40118307068864
62.44536301660625 50.53693114523071
56.84798566455441 52.40596930335035
58.14768906078488 53.2948643543943
62.25364246775538 49.47724698227655
73.78373212432737 95.4744560536916
73.18734481403609 94.69082282632671
74.85364339192007 95.48338655775028
72.29446946654969 92.78895668561617
75.90059046676308 95.48318630594677
74.29119498943879 94.58010926319292
73.77415283269754 93.71041689474949
70.03699466202789 94.49657170692622
35.60908131568635 9.446691249616835
36.97455860267824 11.77952698710893
40.62868674600175 10.55190780701878
36.73891673628624 6.05472170948126
36.55333554938375 6.99308975754961
38.36224714918347 6.256082869053293
39.51748900611062 10.47831417489288
38.19046526009635 9.255014090948224
36.77756517404558 10.76095450518051
36.33392211225583 8.645270735480512
40.00185699433833 11.32536958803773
37.81871619379581 8.139806087701393
35.78107578862414 10.44197804716956
41.151596539593 35.85441517070345
42.27719004500217 33.36535605350305
42.23197411615917 35.95925192275546
41.70259740005361 35.05356640366502
43.30370232233161 37.82975335354778
42.22716397614397 37.76900724282506
66.21351123236443 94.85777427960548
65.85503780193518 1.488556030307552
63.63461359868212 99.6940406527594
66.62455181129836 95.83088683987786
66.48431967177001 98.66393809608302
65.70518952768236 99.51520524200215
64.29029876205047 96.90180808061073
67.269946996626 95.02042791686118
66.84097660949048 94.05047751666233
36.32727252611507 13.48564045042477
36.15205874673661 12.44772414859582
37.14170463033738 12.8164333819531
35.33106299546275 13.06898214703625
7.956468591790401 2.10743484046646
7.624232418804079 1.155987409958024
8.629409927059854 1.241544907109188
7.302516294672134 0.2103354523953503
8.609842508876444 99.37598351698658
9.200794420446227 0.3420074595032314
7.471774198536184 99.25371588010013
28.71035730987448 79.55742412642822
26.5788557748034 82.00177103870044
28.07925242931911 80.39709392191433
26.62652564264739 79.35282581766769
27.52567128504276 81.41446227058168
25.00687154634949 80.24560626821612
29.2670125726791 82.74453388446781
28.53102998181877 81.254764354879
45.68029220734854 17.30096107525258
48.37736743266014 17.99573861275323
49.31970819692935 20.70305537198608
47.34480756282385 18.0886245851627
48.69767973595804 19.84769917339564
47.59267253453641 19.94777568986673
45.27353897849999 18.28681730387654
49.09620844063925 18.88139949562618
48.0223408696575 18.98055130081579
46.50364476971706 20.0431335463107
46.95540614818204 19.07470796353669
38.09226862046761 18.15340475123659
38.3381713607899 20.97465103179725
35.39738926046054 18.60464884475833
37.07163359998746 17.91079641202942
35.78689662770931 19.63857920911395
40.0000391040609 21.97539605397464
40.05040027437759 20.22010173848115
41.66991981736557 21.1607972526722
38.93009862157633 20.15079008359853
37.43360031581197 18.98145479402655
41.68059987055693 22.94865990931217
36.80047562639446 19.85426263030212
38.87917528805784 21.90236478936718
38.46835921169413 19.17402772281984
40.57460236291707 21.12784953745253
38.68138082244916 46.20192086779265
40.50059817379009 45.63193038851612
37.21337347376267 45.07749649062949
40.09766073909585 47.3771457256316
37.59061699945433 46.02307533868901
41.96218850867778 44.09730646557886
41.57193380763697 43.13483057082018
40.85536769673772 43.90442913964664
40.13236875983359 44.6672447600976
80.1216849375194 38.67440585470735
78.76522686635029 36.09007860430819
75.78471512732389 37.02742069679542
75.95635362594435 35.94826508565951
79.32893789200189 37.99243378476973
81.33272460680011 37.15533117404375
0.04874543735044991 63.11620556147022
99.35154400012179 61.33064422497427
99.22425199595925 62.38366010080115
1.761904716459667 63.61244792757928
99.86400238307159 64.17929474187217
0.8051776290000418 63.91252431808425
0.1958869026710456 62.05337030517366
99.42460135218229 65.20098380559945
99.47026706775665 60.26443023861005
2.503363621079449 64.34577806897714
74.58565603392421 43.46111551985247
75.46299371700005 41.85920201266079
74.46108499673581 41.43389338989951
78.35749999158475 42.08381174361468
75.52459461415576 42.87864240366422
66.40032402076022 93.09090494085417
65.45754020014182 98.46200468612986
67.46556170614456 93.23944352204728
66.99508326580194 96.83237435974156
67.66305034538681 96.00272690462978
64.15284159352932 94.61630646095581
68.08119614245528 92.42520520063434
64.73451259574607 93.76211164026813
46.98764214660293 11.36614181334172
50.11602901636843 11.24448068486813
50.60489879918345 10.25950627696784
49.78221021317236 12.16052262190804
50.30556791320172 13.01524111831272
47.48687205886478 10.4122191922267
48.53711712242393 10.37095961096151
48.05438056264612 11.32126215894096
49.58085532603341 10.32930467971266
59.64341812513648 8.95537216238418
57.85770340471009 9.341744385952957
62.44507816055408 8.841873452607784
60.65041297096548 9.281407797886885
54.93559175546074 13.38693220876784
58.85124661649742 9.6715485336033
57.26513104605834 11.12838590388105
55.89283224842806 8.683221043939955
56.06455072457535 9.738952509048714
57.0595312425102 10.06882805150576
56.87129525795054 9.009139479933557
60.25589280072228 7.214681135378394
65.16233695700612 7.145218173156354
59.85643567433451 9.996074853878861
58.05497581402386 10.39591078636231
56.27323628885048 10.80338118920094
57.66393772595764 8.280010513628719
97.03684421379955 47.92216820518986
97.96077008624839 48.61067187936554
99.74343179312154 49.92058886533756
99.52517172207556 50.9917926903512
98.71272857251803 50.28419231688317
3.758263237128558 63.02476952421221
2.964849575735958 62.23331712997813
3.530208315415022 64.08088645007551
4.064230097931833 65.95079344940702
4.758319863254293 66.83165456373477
3.049666829125632 66.11407350111497
4.305682476971729 64.89596254286162
3.106740263487578 41.26856583063171
4.578858371763366 38.83218239287
3.565070522440863 39.14308556538332
4.136536481646627 40.94985761721071
4.361762006283457 39.890736682909
3.34205155792633 40.20509307848536
73.04887146738881 12.2224590845396
74.08933876673397 12.14179076563205
73.44326188809858 11.24328740222848
72.39847094164223 11.30689329833066
75.95457956507791 10.02896196085512
73.71740496813653 13.17387108617773
75.80578260047977 12.70152925697423
71.90965177389764 12.20460569663136
72.48792994111021 13.03041291664232
75.52915386613303 11.04494494707569
75.16069887708198 11.95702851146198
13.1431382335264 92.93745325301894
13.71436494722937 95.58143000163436
10.69469196351517 97.53344365608535
14.57530309218641 91.86868520228151
12.19690003035669 96.57029636883793
10.6147254557468 95.65776354867613
16.2599120880123 92.20212502647129
16.02588269774601 94.31087372640907
25.81424795752406 8.775295197392889
26.76668747212576 8.288240522987611
25.1774960002846 6.792275645129969
25.86647661476814 9.952485117538613
24.8210254081893 8.675253847368158
25.03112863489065 7.782996483030781
24.18975946261054 7.072692981576743
24.00030689939256 8.059725998048387
25.97250503267363 7.616021350198146
24.94394776401392 9.594329873798824
24.97923551469065 10.62009799284613
45.96732093272441 24.76084168265394
46.5588349093816 23.72663973141999
47.15200147313751 24.49658848069778
44.93062317935807 24.63611004570197
46.72984138988116 25.39091296687463
21.67405664800847 89.40018892054437
23.3729603438567 91.73052970587949
24.314894396676 91.28239455585614
19.99589647703271 87.89207668346403
24.42561535275029 89.1420677081277
25.27770769933949 89.76353827879204
23.42164915354629 90.66838616408447
21.76909865535979 88.3462858817323
22.47868622620919 91.10811440135242
23.49026919675378 89.60045242010072
22.54404290537347 90.04167869863848
23.33317132220404 92.78823989850314
36.15530621993085 97.45351542263276
36.9646598728226 1.969310550368874
35.10983479048597 97.57467198062905
35.17467273346534 1.710685446556231
33.88291018379169 0.4160809831442197
35.99562161666338 1.251003452910685
36.956099119854 1.007920203741159
34.2335024955301 2.219567206010103
34.17793838090439 3.257466195137543
34.05040129883606 97.63359387666567
32.20053688607283 99.60422933933239
57.4813061909995 71.83166502945005
58.47489118625202 69.97655917913946
57.4049058706334 69.98131551715711
55.82120999895908 70.93984930522173
56.3238331748211 70.00786904737946
58.61561218064656 73.70391400815289
57.36426478647218 68.12460710610908
59.61522751862263 71.82550741056983
58.55317524546228 71.83723687202189
56.90511241767809 70.91400898646287
58.97168824483472 69.04448783668622
55.72926503266245 69.1268460587479
56.40336989027195 71.84097342648946
50.97164575283533 31.29924272791348
49.79593254571068 34.32349474020859
51.9893125420163 31.19285738190435
50.41139378101327 30.42469975257624
49.3562059050393 30.56092685086866
51.87674670113932 29.29363619635396
52.45654717727786 30.23100215561725
50.52984353423169 32.31407848016352
51.41227783651198 30.26533809768997
51.76741537614263 34.13015640374924
50.81635876694755 29.32938985544246
49.11615652197362 33.4202469658397
56.03144643342691 76.46435078109013
56.51768194325381 75.52035558947779
57.54747593322335 75.50469913783522
57.55347722061001 77.43638747176185
57.03613600253956 76.4647878694603
55.48185453914422 75.53134917097121
58.59917436654672 75.54085742113915
56.1799562107236 78.37072707582067
57.04399023599184 80.25368164203296
57.02902355248252 74.58429009749246
58.14070304665528 98.58588987597834
58.9137733930559 95.81154442879279
56.37155647644374 98.49672073182359
58.05014837486066 96.34195704757813
53.01868877723688 93.69881689556215
57.88860695646331 94.20154037017508
56.26680847726649 96.28309355041192
57.245629196321 97.99800710086042
56.13297499514258 95.22970042334531
57.20872316283251 96.864519766702
58.95802376857789 96.89400042215672
78.64682512341908 47.31571960943643
75.75346488761087 46.98522561638951
75.89338867276572 49.06456487135098
75.82139118966789 48.02214791758986
72.8074625516598 46.59374450212596
74.89960142594249 48.58197004510385
77.72538456883099 47.90963383532578
76.24108415254567 68.34300802358378
78.89061247217869 68.06777049834136
79.04954233644187 66.95967230312341
77.97476030683806 68.48712194259882
78.75471243929601 69.19370181134261
77.72667534224162 70.74567412350876
78.47310231748185 72.51127968642146
77.84322608221235 69.62840341948323
75.02079040308939 70.99521585867521
79.85511423321412 67.76450653569984
78.64156466777638 70.32050513648971
94.14236578870984 38.93177120806246
93.12609200244212 38.74939640779113
93.94507798372723 37.94414586809025
97.29126763241547 35.90839941973532
94.39990954342758 36.19387327286825
95.02560155425093 38.22613420436153
95.93048930885239 37.50939963422211
94.78071847900981 37.22672141343271
95.17837016356414 39.29246449072649
93.67046182865791 36.95090805985446
39.35505471820294 48.14343114603771
35.38119516358338 51.56096770007078
37.1861972622514 51.43655114489625
38.3396463874107 52.62961866003962
38.53913075043059 53.60251202282089
37.48944400983073 53.33522675379381
40.07353233776953 51.15145987532624
37.25683011964281 52.43142347869767
94.04639841193818 90.97290131702955
93.89383999382483 92.75559801099568
90.975258951722 90.80373675044265
93.65995838229784 89.99604853205227
91.35425522336153 91.77332456173949
91.77702305199475 92.72550827571494
95.13226841068501 90.92895709785341
95.56373482172343 91.80479542119697
91.99598598754005 90.85149307269796
94.95501413459303 92.75022537603404
97.09042325058093 91.1303339252357
41.2609970729129 9.741249789499896
40.37749374545252 5.874236824979917
38.86769054597653 2.05797467236378
42.43768865079081 8.037428782337638
37.90925883093544 2.549963490087461
37.7934803224879 4.609020327531722
39.68059628519372 3.625130980996245
40.03978040998669 6.814169011381296
39.12600095527556 6.772002485869415
43.36616630666711 59.84605803583259
46.75018284579075 64.30520815450852
45.4694726062263 60.22407500761711
45.17670482036223 64.80989634261867
46.25069378023705 62.28304185970772
43.39642606667846 62.55519860623505
45.80796137590999 64.06744455038988
43.62772300554417 63.60900433077944
46.57880513082553 63.33330364705745
42.65189716843003 60.64655723893009
44.41692205733315 62.8125489743782
44.82206432323786 63.71694911509519
4.88086597408863 5.12861016492326
4.41075741797748 3.023468630659215
3.360763562177886 8.623270905443825
2.358515893199599 7.179025509680358
4.652263242037513 4.078397335748033
4.18216421643543 6.858207160435619
4.226265386418226 7.912691568817701
3.29909052604585 7.549412029208995
4.064072980840151 5.817453110344665
5.158887608325384 2.323051528779994
27.15877549631815 52.22555026092338
30.45023614344026 52.26456270076724
28.23914345903914 52.36219810033782
26.84038637610493 53.89872134649976
26.49071205467029 52.98568235788286
24.4828194540478 50.86544740803213
30.86098826959998 51.35308027383531
26.7596946228813 49.34938496541108
21.85904777296091 85.20181732655516
23.68974695091535 83.10950353410965
22.77528725522129 84.67884999901815
24.62856419062002 84.85975395782162
23.69242940188587 84.19687568016604
24.61206515248998 85.90851087609727
25.50932117564945 86.53363780620238
25.55685988541756 85.49484713634722
20.92175146943389 83.63324954305376
23.70486428118164 85.26997396139721
23.69352573044833 86.35027910136213
98.89137487056158 20.87791466790168
98.54135572501943 23.0000383690583
99.88885851354725 20.52180197674982
97.0304836431006 21.55853956473772
96.49837000197871 24.72707435524445
2.07196195207156 23.79060344867052
97.73795413695065 22.30541698558756
99.14744271896687 24.78456881506165
66.75906516580822 45.57198278787369
64.83954030552245 46.65044632192524
64.68728524098299 44.68496980858414
64.75166972330265 45.65567950565833
65.79701786495748 46.11036862291947
59.0388884050953 67.25042385690473
60.60949477977547 70.01437231185309
58.89440244009486 65.43190188094884
59.52134860677242 68.16557472384888
58.41662708585419 68.07982377280953
58.69193199898892 66.41550751557361
71.73509234941059 32.64346757121254
73.02682611579961 31.32694975538892
69.42150866546856 36.09319334490891
72.52775265905493 33.31026734680239
72.78110424666512 32.31675964997428
71.16591544178355 34.72642410637085
12.66697872131743 60.14327643201197
14.45064370430169 60.394599681609
13.38952500208621 61.89596133072875
14.14622627643548 63.5673303988743
15.26127178269279 62.10986279280977
14.05055820529259 64.60671465370142
16.35703432256666 60.7207722039886
14.25985409886004 62.52131353099597
13.49969214752156 60.79309572514553
14.36219714723214 61.46264650684012
75.0475712177077 50.65976732283159
76.04454845785489 51.15021354469006
76.96172564334998 50.61950865663476
78.01263862807549 52.14570890958675
75.17031816801379 52.71719273341442
77.94865592086097 51.09223941070272
76.12120298439589 52.17474246547584
80.03836589124411 51.97239268302751
49.00603437512777 86.72353723275442
50.25177698270402 85.10490645425202
50.47171326945975 87.72222682426467
49.48628715205328 84.59788600166249
51.08036635847007 86.86279593689375
50.62719456271387 85.95940725645687
47.28167809824438 87.29170624244179
48.35004643075095 87.49868509544473
20.84780803278579 47.77440187574624
21.48716807911329 46.9428615035272
21.78720437347873 49.66084482339657
19.590383101128 49.47418310616644
21.01569546580992 45.9982742847023
20.68566399581682 49.55924434286447
22.41803627825543 48.83620652045667
17.53253262523231 46.21324801266107
22.26379317325189 50.59508974358364
19.7530998501756 47.66832822194451
23.51933707126115 48.95991570321466
21.94910425032657 47.89042374940784
56.96567623626486 1.348385258801179
57.33927237279843 3.188904777272117
58.29253708348742 2.927570041125067
58.16948658045619 99.7997682676891
57.21963183057887 0.2183731516533776
56.6369154594691 2.415528027645453
55.98636035088367 4.60643417048486
54.18617935601912 0.8324333864637701
57.31902502368728 99.11190966555674
57.91679950040288 0.9684159124634469
83.65541610422021 47.57796169274043
82.2932998267798 42.96083248592707
83.24917107601732 44.41513641083745
84.48796372909246 43.94041893961295
84.08673919104766 44.8413090948304
83.37979870103536 43.46557899793039
84.29780216116029 45.83296713550133
86.81033519314617 44.54302384453065
81.32396058687446 43.48169617594234
85.67441591728037 44.23062668446168
31.24786533690617 10.16729211510365
33.10647695098267 11.2154118387268
32.94761334490467 7.952015708529996
32.09541702531047 9.608921541202781
30.34748559571523 9.580500589669057
33.85206223663808 7.41721221702517
89.69530857914663 0.4728030897512779
91.7132549652563 0.2693688482484368
90.96878686199788 2.466977091184772
92.33188717030535 1.131284714190336
91.26106209261971 1.277238245044705
90.37021396057531 3.388140068764831
93.30209527894147 0.963586696442878
92.16705600841604 99.25993840950734
8.267625706537384 70.18326743398423
10.18004007164227 72.5075829513252
6.544489409014554 67.22934897791889
10.68597440465232 74.76012581794181
7.887136866219891 69.12365123986591
6.860818957545258 69.04974217539078
7.466628417185704 68.06772767521741
8.696744965735297 71.24287766709375
10.76232452575297 71.64493129196616
7.256867958074738 70.04312906030111
11.45194057888512 75.49496171549961
10.24195204605886 70.60228408219049
12.42761234315276 75.16023639989953
9.129427158634783 72.27583898982763
33.46774198684556 55.9631602242734
37.68709747869021 57.88552990601153
36.51093424816657 58.90227593494903
39.93149914525272 55.75816028814706
34.60649447713557 55.67539255987069
35.72461708079961 58.10189635838155
35.02787625543285 57.33372706289371
34.62604622355203 58.3253454845352
37.71383446960425 55.34021613392827
87.52616913496169 67.31488009232444
87.02215397578246 69.34085376921595
84.9513017673823 69.97464010012941
83.86060798002717 71.5235236352617
84.19394407942934 69.3222690536146
84.77448981082965 72.10867952940582
81.26474877857819 70.17145172190658
83.22360512709764 69.7138779009429
80.67163211448471 68.46673055168382
87.77162717862153 70.08387880498074
82.47915037629197 68.88512979361509
81.94183269369509 15.64209174832559
81.21260731133306 18.8894312220253
81.61028529896001 16.74183058913782
82.86716179660148 19.34868665245183
82.58670692326464 16.47854135312858
79.41326356786278 18.4279502212421
82.67475935862514 14.68837987139432
82.19797644010434 18.57437864485179
82.31075691141065 17.55268003934878
83.75091065388339 19.06445514047349
80.39737819903408 18.13784333638301
79.21821895016483 14.61586241120256
87.22239222134125 38.96138726829074
83.36185600653307 36.37080005556886
84.20729157557452 37.06785343861689
83.1941098053646 37.40205521549154
84.35158472078291 36.01009572387836
85.11662582589193 37.82122427589539
86.09088087351712 38.55298636925514
84.92319384955704 38.80444074983618
87.77790018314701 41.05888272968694
86.0489671085323 37.4582576724091
24.28264964469852 96.92161552948244
22.11327578562159 96.81038538319439
23.20230664070067 96.91273888308933
23.78884036973774 97.8042252437285
24.78428822255835 96.0287325535848
24.8737205593364 97.82946121159945
22.2369768936164 95.16437187017007
22.69976746540785 95.97823615794846
25.45719836922691 98.79941334809246
23.6869637699168 96.02861765759026
21.30134711763853 94.83687859912577
59.7151272167928 55.61211065533645
60.4700621973643 54.81886391627054
61.2465493327437 54.05787623320688
59.44583093786614 54.57532657853584
58.42655680284024 54.35121529125699
61.00431020010786 53.02840723397996
62.53931168907296 55.32994456149729
58.70163510139472 55.39872152224483
61.50018902315356 55.07786829528269
59.18039597391731 53.53332380448194
62.29130335485933 54.3435343323028
59.30292766265899 57.48417141061951
58.6003623654977 58.27262511644416
76.4274651310354 82.65167247524727
76.42331287212328 81.54891524885483
76.25390254557301 80.43387282305115
77.19744654554765 80.90622940328444
78.02286177305156 80.27022238284894
72.82875689369024 83.1674999276144
75.56071623468335 81.03558963217039
75.52426819607062 83.13258856441523
78.09822804541722 81.38035020772152
74.71007072422859 81.33075551403383
74.58136557562241 83.48815714156187
74.64806167947343 82.42322516990568
76.41410919667732 83.76970145455678
75.55231985617445 82.07046663882093
73.73576191543688 82.81914778294826
98.18355328263463 41.92158095113029
99.09820574995305 41.27029077729111
97.977820015945 40.89710302013243
0.5758868665586725 39.96594993403831
0.2797379778144829 40.99453328442797
99.1102355395558 42.40203813835419
35.12704997441379 12.0644189767999
34.29280290820703 12.67190772990897
37.52898924129713 6.887809632393101
38.7881024329138 8.454195612507107
37.96791064843048 12.10917171564223
36.9074494648759 7.857003685546212
39.17220387605142 9.481554571618128
61.75739853299772 99.61597657032296
59.32182991787721 2.555667377020899
60.43351802390863 2.176142098197245
58.87085031528908 0.8412090167933756
58.59890834470705 1.841162767117881
61.54541059818715 1.849963984127641
60.86279617494928 5.579219372328465
62.59002492446303 1.673090555817109
83.24355346930635 77.58498660870701
81.39578780304467 78.72801109093568
82.25312405477268 77.02846460612959
82.29073894437182 78.06610741123562
83.06165690728277 74.25207630300108
83.85745764730913 79.47897218601983
80.70289420338995 79.4559814551193
83.61301108648291 80.51797418769331
81.68269629048721 79.95843497006726
82.87166501575757 79.77121477127281
80.51776833266229 78.29565062173594
82.22361013338258 79.10307359539551
82.97983550711697 76.35529644255604
82.55303612992074 80.68928733857022
83.13796452811094 78.68287363775416
82.0997151970661 75.90167872180464
81.58544917323569 81.04908464651861
81.28383524747559 76.54837206743819
81.35827947912381 77.63141587904028
91.02640891307091 61.51972641638759
87.60453707924728 61.22945216088388
92.79454280452643 62.65763116335774
91.11517900914851 60.40787438481955
91.89106076105885 62.07368554198693
89.84524554090763 61.89687936748636
88.98128369096922 62.55751649902808
87.89836876223538 62.20386863162186
89.06451934921638 63.68335132813304
92.84101030180531 61.59476429761715
88.1650742747027 63.17737771646684
85.75474495222853 61.63353342562143
19.28289376037092 76.46616812385236
18.75618707666018 78.24896080902333
19.85494794847502 79.85798804547836
19.93803081428496 80.94703761496997
19.0819333898857 82.61694785989904
20.00359279841481 83.13640043228654
33.93419000803026 71.35791023885884
36.00178582161323 70.92024779868117
35.15756135118502 70.18455629525637
35.48243941805249 68.15163595595557
35.00415877985383 71.19558163111077
33.43290916189537 68.80159451360865
36.16552268719232 69.8500117372915
34.12343922550153 70.44056242893508
58.23711702047921 29.57433767694082
55.57954745706856 28.45728036351187
54.52175624840468 28.39691367609513
59.30826923959354 29.63724257985679
55.0617493164258 29.36473989299191
56.10891167455062 27.5546345096307
38.77956931984054 63.65890383487348
36.63643734470968 61.58918465552225
35.22033427407868 64.45291774922256
35.64328579451067 63.43175877457551
34.24320766570344 64.73746198697903
36.16647016421638 62.5724540551682
37.84110968563212 61.66869864554072
38.37072730367795 62.5692553155125
37.78551880268441 63.29551194034673
97.73467511075222 78.25942546710993
97.53066369124555 75.3379708498524
99.56863632350928 75.3972088992131
0.5972885343009002 75.41519797734671
98.36653898557925 77.29487424768459
98.98240715988152 76.34581994467686
97.33958152861437 77.29419865702303
0.7208923203346554 73.50882131915378
97.96323717157331 76.32717227159509
96.52934217496154 75.2688907240897
0.462875144953358 77.32473207584884
99.41558160066685 77.30362574688094
1.629115211627432 75.43407599769034
33.24476652542332 45.45868342078424
34.62499441018691 43.84025643657947
32.15798847469561 45.33241875666703
33.52916296671604 43.70789983642285
33.93148273333949 44.64509208299187
31.33884289908513 43.45779297642587
31.06972251382532 45.2125345716156
36.82271159358739 44.13480992716842
35.02252542132919 44.77762290315395
11.05534108931177 92.88721377221745
7.285024020155807 93.91714772939284
9.439499413622565 92.04086013213885
8.92188246916451 92.94837970716492
12.67515305027894 91.88180643375614
8.347869830644683 92.09527051720413
8.830837562007899 91.20017718131133
7.81178908907003 92.99172449654797
62.75318441627882 87.04631465465637
61.35876354517461 85.85049450774856
65.36061528611059 88.34348677024776
63.63687235111268 89.00997029976443
64.88463635864431 87.42296150349335
62.89618458236689 84.23432124166142
65.79200191297329 89.27986777003953
62.39628856537561 86.05003193324922
60.44307782372397 85.45917121587919
59.98718768671969 87.63867253236656
62.11831466622877 85.03659590984641
63.03186383398044 89.82992379739167
61.05431607995178 87.67264057067982
67.62699825084367 91.45687005177857
20.67776172573945 11.07093939091273
23.20730150670758 12.89493311645887
21.40544239956601 12.81993462606811
24.01659362544096 10.10048349711576
22.16854883760772 14.47745320992217
22.08097503376049 15.51024134090144
21.10904123483064 15.9803819270758
19.73037678104449 12.48780546968154
21.15991457500456 14.95232872390934
23.15044221660545 13.98217891001325
24.14814742404318 11.22655296656796
6.741357721031149 79.87787723350878
6.195887863413724 81.92778725625261
11.40474685793936 80.4155354072672
7.512125798831956 80.59061849619741
5.167644861923015 82.24408271505632
9.326635971051788 80.99908947056967
6.466359787621261 80.89133910982865
8.276823194392334 81.30410455828429
35.65303004590646 67.14274614592519
34.63717803310605 67.47409961311604
35.00835156991295 65.46482807036952
35.45798015899038 61.81671304732228
36.8339820880004 65.71683253754979
34.81835042908504 66.46994674711932
37.79446476612707 65.27721998932194
34.4628058749865 68.47590473765814
38.58157392970415 33.98816752160683
37.98899580772832 35.71492801270693
40.11484814590145 35.67247256869799
39.60915304519818 34.61044891836519
37.65422619001195 38.83853449162744
39.4221522705728 33.46476577854811
34.14144472066754 35.7065400819078
38.06459965888507 37.66725790347795
39.12457584651398 35.71693433006981
49.60244184725273 6.693937705290123
50.46009697725032 2.882309608201851
49.06437534025278 5.772184027763261
51.04829690407098 3.890809172985032
52.91012530867446 2.130181037489217
52.49120639882487 3.009565536671639
49.61157927613071 8.50368152171465
12.83176403290607 20.52466274930757
12.37868495099134 15.59152530331778
12.62946386140544 16.63121438467405
12.53744680097444 19.50535030448135
10.56466739176689 16.08257322486875
14.24201093862855 18.97391167233344
11.91876225932827 17.4042637515794
13.63525105884528 16.89732636662538
13.93039896016158 17.9365549739927
15.83353946424799 14.57497127104889
65.4181840763079 64.921846692899
61.63881780923025 70.02120561747414
65.58843000666333 68.03082900657819
61.11205492020262 69.08237005970261
64.43912342987892 66.61544046645383
67.25618232832383 66.762302540376
66.34964521051893 67.36055806190406
64.84883992856435 68.70954584892223
66.99841620467359 69.27419963870885
65.19255626129512 69.7450726390435
37.63389715409835 94.83299112494747
44.31732531042945 95.03000951445711
38.67007131449796 96.15021717430021
39.56298091254033 95.52938420348346
41.71322022979077 96.23862647929639
43.27348482517617 94.81188386844833
40.63089503769827 95.87940946907214
41.4549062966548 95.2284973659344
39.7564306185951 96.51693285709848
38.52599179497467 95.18256119912547
5.897839276356322 90.99724106413289
4.267662561727185 91.98362669946225
8.343090524683253 88.97894175611918
6.748152040425154 92.9711341212678
5.664251155745731 93.0692463316322
6.412780726564745 89.89103675415362
4.629112090887423 92.98819187932861
6.259359767922493 92.04792194712323
7.494202449366331 88.29254793849
7.865650091797026 91.13112342711491
6.811485877572744 91.10644621405912
7.387494973963419 89.33540864322832
5.293085183597904 92.09184327165653
5.899755966972039 86.89458381895635
4.950690914473007 91.15646644324518
33.65271032133502 39.30134732259711
31.60740609039937 41.70946838109726
32.70772936243664 41.83969962755726
30.10010182733455 40.63281633160359
28.61137762210224 39.58162512800438
29.69270663099213 39.67804370870422
29.83373003701529 42.40163970533055
30.51163828956873 41.57953180165349
29.01528098967297 40.51958631332379
31.48358679237011 39.01672092657819
31.88048475794527 39.96426429427332
32.29182184552716 40.90474062206147
4.324767554856671 50.92480879279169
2.75216764982722 47.93783051906469
3.924463917234754 49.26896107175357
2.585712045802209 50.30539828789992
2.864871736468559 49.14772464757542
4.637584893547528 47.63795012144657
5.696958036238564 48.08522338654129
3.685751568904031 48.29026896543149
4.69145663601603 48.64081554125161
81.10270197814829 94.90755822423817
81.20988922064764 96.81901516627234
81.58035412976356 0.01981241481405757
82.27313349250686 98.47213886769093
82.16474055609324 94.83114174869827
81.32602507147504 98.90661703587845
84.041371648436 99.32222405436023
59.90320640403771 41.85890702938722
62.40902752933722 42.71265996498664
61.79100956799306 41.95400342239679
60.91570528920686 38.05482319380548
60.34837432066595 38.98244684623106
52.88126732197038 76.75879031180736
49.0648200990118 77.39371439627296
51.84373886437525 77.43150214671006
51.95438793933173 76.50454070241787
49.83655614284403 78.16230012207086
49.37112765878505 76.28476941716167
50.34274082447059 76.00064628050997
48.39429202322966 76.50391408660887
49.72707285418684 75.18467066387809
18.51513889009584 37.49039267702018
14.98009510625844 41.81499822786389
14.28008831931049 39.7213731659
13.38369518276526 42.4740889791663
12.65424829647514 41.80903754269289
16.04672152747171 39.04568331593661
15.33362698740112 39.89850978569977
8.597546936653856 66.56427848834578
10.40402873502924 66.73686946703724
10.13942836844828 65.46291752405121
9.262343009698203 64.59641283099228
13.14192308993765 64.03501674794263
9.562856483438715 66.34333243299952
11.16335835099169 66.0728780176004
9.43467716416251 67.43036274633408
10.48360851040132 67.79861662018436
11.26218017103207 63.89969313498853
72.68413670614787 84.2711447454306
70.0299852700734 82.49492896842932
70.11388676174639 85.41281818475186
70.75580420958735 86.28366147817538
68.18792890307355 82.86352285072279
71.22297161649624 85.38883270811088
70.98665841242386 82.82192093931353
71.93740111391885 83.47364523892466
72.35145298556479 85.28532984902283
71.36134069531666 87.15465359311477
71.05137208412121 83.77239732012546
66.4445762474423 83.26918457440094
69.21209492152296 83.24285739564574
71.9186385763531 82.43876730410314
56.81735389599183 59.0728547793441
53.95111499986096 59.42694873135816
53.03699746640996 56.31365683698868
56.20402910133345 56.91810728493557
54.75926931641969 61.25542672553701
56.65110588715267 55.07545844516787
56.93822529938389 56.07440289266791
55.29126277692538 53.87583528638252
1.321021902771841 60.68549292174055
1.976472764707544 62.52560768288087
3.146873750588437 61.17360080910041
1.006321252411889 62.82164334649008
3.286856959412064 65.11406428774842
2.757127084022315 63.29482369965292
1.46230056682187 64.73318120447199
0.3312235154448913 60.99045143694065
2.230817738308292 65.34636307393289
1.169484896947349 61.7483454232221
2.153186423419382 61.45613699664523
40.43706336741867 53.12564054601808
42.11424578083669 51.67462210577357
44.71738227509137 50.41054970769847
42.91835587337497 50.91717306701614
43.93017384293076 51.18529431180296
43.13324588536081 51.95058781910073
40.24914281795648 52.14178650226319
43.34888910253565 52.98478223708214
45.7265570304644 50.67928805653077
43.70741165441422 50.14555788576181
42.32159629661938 52.69652134491829
95.45641302256671 33.55222227187636
94.3855562979824 33.37410827470033
99.46277682785852 35.36079976837136
99.70619107414392 34.33834769298604
94.76232822467354 34.37824456654119
95.81482063945326 34.55233190071301
99.96795407421182 33.34385101666539
96.85131519841875 34.73963602969398
80.24812816397548 72.78656708390201
81.15161272527688 73.33581910422036
81.13946894300146 74.38235577915205
82.10608605656994 72.77079443455642
82.0899578574514 74.84172004703552
92.24835640356523 22.08766740255624
90.74937904775408 24.65438898800966
93.43875182566245 23.98800123893233
89.3797782537672 22.13062666875295
88.83276385277979 25.36061542235379
89.21119030718343 23.22718921276292
91.24869698830187 21.40420026944879
89.66266114281494 26.12123455739476
91.68494658117601 24.29797415010799
89.0197196512779 24.31243871782804
89.82188125067808 25.05492527725631
92.66223232291594 24.90971487777493
87.44105456526923 22.91986103716313
92.89439975939877 22.96287128993235
91.45477180426376 20.25380891964326
31.32532472697243 74.32368388324075
30.22402229741924 72.74288529693558
30.31639728127703 73.7944383712158
31.6600301461486 77.23910837074428
30.19771570887598 74.79479533335774
29.30471941285736 74.23011241779082
30.174176573784 75.98649280385602
29.16900429146005 76.16373929796313
26.77753450575994 77.43765246824817
28.42670639593328 76.82855249581249
32.28139157194538 76.39591700086758
28.24244703319505 75.81066200891625
29.32298833176765 73.2357553611013
30.60022975273165 77.03809956740552
95.74282998556758 20.40577736472085
95.57497446169803 22.21152461276317
96.13208397332487 21.37663104451157
95.88598065828808 23.14210313455249
95.09397484505328 21.26676862282105
94.08560201723091 19.38423424301924
93.55988596139395 20.26978251491759
94.92867079190654 23.12522720546843
96.24790751110682 19.52081744336646
94.05039556852752 21.21727359673616
94.49730094986437 22.16336058998942
94.6353392383603 20.32439096733664
86.10666200650194 21.56541192006149
86.18151733862443 24.2554470413586
87.01935207891748 21.12417653567852
86.83681029612416 26.06704365021948
86.70608440309226 22.24888624278947
87.69295307636791 21.83288602477758
87.18543581235707 23.93344521905028
55.60566211376788 30.3376444493431
54.10551227581076 33.11944167766395
55.60081961300992 34.11282947401607
54.55849824075948 30.27808093553166
53.99904494201384 27.43230099674317
55.63701955408781 32.22595475605996
54.60690979412817 32.17961969508225
53.02880592679836 31.17101211980662
53.58963856331875 32.12364317210662
57.72034222901843 37.73769174064267
54.00486985266215 29.31434944436445
55.1185157927502 33.15556443392502
27.22145485138688 50.34115612431089
23.37619929932693 50.72272274477725
25.7595848487946 53.8329059724272
25.09141434613987 50.05183061326058
23.86145037538 51.66443545701758
23.99727673787287 49.91132120488313
27.71015906198239 51.35453281192976
28.74969955719938 51.43768464705158
24.78612376027262 53.59449807303262
24.96543405515127 54.75622432624475
25.6954905141409 49.22152241934672
26.16978358243151 50.2010404237472
24.61350174771651 49.08905469065625
25.57901924499935 51.02309375500742
95.17424011211885 19.45383747017779
92.44645051533115 16.5554434753111
95.14156663347289 17.62194141259669
95.69879909914665 18.56077263811025
94.06034498635029 17.5671955356723
92.97381922704875 17.51271706211487
22.38980351207828 79.02459920526773
18.23923908770465 76.02180890058054
22.01979714941691 76.73234972194435
19.97107615430194 74.80529777778975
19.52170158905734 77.6023798162005
20.85050608728811 74.15853161262821
22.16341978114908 77.85235144558798
20.10240488581482 75.8595688582068
20.27142074139145 76.95017780625442
19.0979711759417 75.38946520297164
20.48015477381486 78.09018470339743
24.11021036611523 78.41950565358383
21.22854244200637 77.41410485489602
22.69941687806215 80.15408187763123
20.67459503347926 79.22862067304274
21.43828076686329 78.56627821814774
91.58464482739933 26.56252978895736
92.26551355949748 27.65732129138793
91.30424383327606 27.58119827802819
91.79422420827545 28.61132095038342
94.97536471918127 28.70111391046294
93.37494620351872 29.54404296747231
90.33662251211852 27.65310502504038
90.21749790540233 29.41664474916242
30.55794118528925 12.84855825661882
29.55301412870979 12.19532767888327
27.69079987746758 12.1431913536724
33.47408001962016 13.27968115393512
31.58049907664656 13.58530007928045
32.39751725198575 12.87224789259411
29.59381934460648 13.18498801117716
30.46464097372949 11.78437477844271
31.43043517452153 12.42440084279987
27.66805295568686 11.07123849097634
27.70488877018028 13.17100977920098
26.75767496863076 10.51482688307916
32.26109725338449 11.80338605979798
28.63057375622828 12.72721624131655
29.64686458027643 14.12341996207183
26.77891665421312 11.63237437358845
28.59929372677541 11.65107891151491
31.3204373168031 11.29055650080867
28.5660852346069 10.57022518996817
6.799880508249563 23.31649649867154
5.27461959984801 21.8557069939733
7.101110077007582 22.35144116714367
8.959337637401001 23.54519064853897
6.045680327467032 22.59580398015428
7.907355011622897 23.14373483513578
4.801852796821637 23.92787938173025
6.296372520682802 21.59343545405363
78.80468145898168 16.63917388112962
78.23120764704963 14.78058100982411
80.61095063012945 17.08041011335074
77.22670983456707 15.1076579932401
81.36578455583465 17.83040877534954
79.82614867602696 16.35471762123383
80.86876902890147 16.03845908298114
77.45262267933668 14.06934435136793
76.46015462214211 14.30465875076432
53.35029165218153 1.268360718463972
56.27854596276818 0.6270036451954052
55.60374060990812 2.636028646853654
55.94792406781379 1.630581719755263
56.25952788372827 3.443611576873477
55.29012315399903 3.710893712606857
57.63431105170299 2.105121985850395
54.61943614452608 2.846147477092946
54.91275642061443 1.792604922969146
55.22074363412614 0.8536246194258139
54.27173792656714 98.99347620414106
56.42528468753882 99.51986732083685
54.66488780754498 99.90342836203698
55.5897030017987 99.93889843603307
39.81006392073419 2.575267251168665
39.71012181759369 4.84023079265257
42.30391943511343 9.885776080417314
39.40128819973246 5.836083801006303
41.86892290524649 8.901521183344661
41.96045062849267 7.030047984919999
41.8852206257283 5.128983453897166
37.34487668398987 68.38455220449552
38.71935201009104 64.76528234479318
39.22449990039399 68.52234670640833
38.63375681218965 65.85279134603684
38.35813628579365 67.9403567573509
39.48359044567546 66.46659823027919
37.50570539117305 67.35531004801815
36.00221189023338 65.15908445926975
70.68661299824163 24.54885040616042
69.95100578702015 23.76647132446965
68.64594873590077 25.00322492558405
70.44833766501721 28.38445493512688
69.39495390879937 28.59428130630946
68.92981975883298 24.00408761726012
70.22331929152982 22.75081981027625
71.98390692910583 23.26915105198351
72.55340553501793 27.99352896944349
71.1209945516953 26.37149580955478
71.24570421411508 22.50112164504295
71.69677348214516 24.30813823709541
71.41154769506541 25.34328881725585
72.41437137417412 25.10564268634096
70.80914734248384 27.38990352870522
51.15139951030518 45.47441748681821
54.761616610599 44.24247833336005
54.31153382923448 45.1516478403085
54.9932831040062 45.95770923949291
51.87673440025666 43.56390196499278
52.11035054805809 45.3368934877884
53.18585931076451 45.24598033327361
50.84368158277695 43.56551217352377
54.50445604800155 42.46790319046936
52.96914753380388 43.47783768561193
50.1163959667981 44.15979185506974
51.29231462769269 44.49539397313727
53.40225860797283 42.53930834782912
93.94773221263631 74.22488832651379
96.54619967194554 73.374904037454
95.34636051687413 77.08185130210208
95.00137178243662 74.18232121590653
95.47036913455794 73.27942472522624
96.02082421540894 72.44414324423957
97.05505637865488 74.34678780970206
95.50146086575873 71.57485079604604
96.0258184565766 74.26078251606693
93.35471121213664 73.37383571883156
94.08226612587607 75.93609225356074
93.8107856688876 72.37485551031364
94.40937578248803 73.2727539582216
94.54309606557153 75.07680971149186
94.87244950106533 72.33183327974274
50.0551547779878 52.81308043086846
50.48931057915736 51.02240221128653
51.33630839513756 50.32430136369874
51.38769668107349 54.04186097704725
50.35611681376982 53.79249565414633
51.40943096373276 51.35558599529772
51.98387255123347 52.18099658491568
49.57514685840573 54.55787644766693
51.15321601442217 53.0097418830621
47.46560403715669 54.05317493092232
48.76289502767672 51.50268484139902
28.02352277336055 59.96615498209663
29.09608765587537 59.69594312165685
26.23892510286822 59.53375872425386
25.64651154416652 57.65001279928982
27.72928634893464 60.99419730251762
29.22974070010297 62.44527621711638
28.32780310160719 58.96350278770885
26.98257521854212 60.26128898409659
25.52238601940588 58.83148090085536
28.47907723338502 61.72215962110997
28.78361324864915 60.70075654862225
27.42351271607536 62.01899693714027
10.37700359491755 80.70756708492401
13.66561135466212 78.76487546156206
8.560482423939719 80.28353254859812
11.04664859557475 77.57472372655619
9.598915868302521 79.97479458793426
11.85379082501715 78.32490698883457
12.65878179562015 79.07630154233705
11.63798853936011 79.37050730550995
12.8605262184999 78.01830804242771
13.45410752319172 79.84081634043118
10.84285588442282 78.62371198457481
99.87739183407385 84.85678102752799
1.349810456146494 86.33297288921977
97.88249848224845 88.27048860951345
97.29453635995249 90.23710555527309
97.48561544761677 86.54273959770534
1.623844980415159 85.27938616230638
97.57540623996469 89.25941877308422
96.51296458617972 89.64993693220646
17.36498667506878 89.41425917024512
15.6722974471135 88.17010548365916
12.97016697210278 88.63445331247114
15.63997651463058 89.27752084661974
12.131579514166 87.03024586267031
17.42930551005856 88.26142653053546
86.7235537822006 82.8244781323681
85.39347506357613 83.99395707102488
84.09048249420412 82.36917368940085
85.72245357713825 83.0199313714779
85.05328682292168 82.15973316478212
87.41524900732394 83.62673640440288
84.69505274936593 83.20910294016153
86.43763312090437 83.87604849454387
86.02332709735545 82.00768367241488
86.28982645114887 81.03215917537575
87.72437302250175 82.56958204891917
83.17557862637638 82.54568747869222
87.35546651041541 80.75219006792615
84.35417459936673 81.32346135061738
98.91789425834544 64.39802000722052
99.41677791929986 66.93334599601431
96.73348083391024 67.93796345698338
98.33918195226786 66.9866135833025
98.85082788904863 67.88572812143613
97.76765614332795 67.89450619376279
98.24341271443728 68.80366176520708
99.33980972492283 68.80143716167834
97.79068815697467 66.1111135062864
98.13094003557269 63.89140055797871
97.26522231681905 65.32121277831959
2.04140651681899 66.26068142570479
98.24995249644353 62.81452141795536
97.29624004022315 64.37455159305631
0.07691377752038144 37.1355756742809
95.44056742371664 36.43354008829619
97.75210747453461 34.94109164104592
96.20700708022434 35.56453453081825
98.00402536121352 37.71305761164808
96.41052510397454 36.55502353930748
0.2824085576411312 36.11255992258626
99.23975535821879 36.38948279673689
98.66742200413462 34.59204525368561
98.43176298643931 35.68050318913445
96.920054875272 38.08111117988432
98.14911046763872 36.66227714343927
97.85154655954493 38.71091353687779
97.16501374415118 37.08513161411374
96.01070776259294 38.62927917189997
99.0297226886299 37.38067700738922
79.15679499158902 53.61253690578295
77.3558504542988 59.7591251262762
79.83975018286722 55.47906837826712
79.11917115947699 56.28300114107004
78.05594478448845 56.06547599899016
80.82120692965387 54.75953038211864
80.15932741714201 56.54310765117697
76.29369307535696 59.59079000694643
80.77268044024214 55.75892561627492
78.42794477446832 57.0954185048866
78.76696931687914 55.26259054625988
78.7871958249432 58.11142326396564
81.27932509247775 56.65323959933339
83.30810540957066 60.03865532368489
81.53182820206081 60.53443628918856
83.79388517625075 58.13115896437579
84.02996655749158 59.2799098708302
85.12176187986219 59.64470048413518
81.79686307659289 57.57634403078301
82.56748147479847 60.78066891327483
81.12406009026485 62.36553945609335
80.96997440849302 58.44097999831257
7.055743667328092 49.82484918318362
7.58689830534085 48.89933130719426
5.970199205805972 49.94348869831043
4.764136628600139 49.91351628220926
7.364842543592976 47.02813777704296
5.63162536497545 52.5983654001825
5.47233844951641 49.12819587941964
8.663343409715267 48.84255074772857
6.97035695142483 48.06036328953787
6.367455275863353 47.31969861357722
10.6364534787295 28.57666207648192
14.15264003996921 27.37943734454651
11.67442088302393 28.79140395404726
12.76112203575261 26.1611545224463
14.47820205079897 28.36106169646667
13.07596993810659 27.20540106014665
11.34396546054124 27.77985488641813
12.05247102701765 26.97765216920892
13.43099032329969 28.19011840025776
0.6686809385086975 2.586645584987159
97.50797830343453 0.6126325054888356
97.65458120947493 1.613166186540066
0.8826394239872014 3.634766272517905
96.6256418505255 1.392293189776556
99.30884079962335 4.982927467468295
99.66841398662669 2.239580570452218
56.68838856837215 7.937286219863205
62.32637486501261 7.87784549905852
57.08478766308534 5.034983033978879
60.08110508882221 3.163295051329362
64.07803838594087 5.315924558430326
57.48447291562397 7.206796142879161
61.45201943551673 8.566079138158734
61.51359884379064 4.699768191576269
63.32096315456219 9.170430647343679
63.47075020086019 8.169447735683018
58.2334077343166 6.465348529601703
58.98434449161252 5.802003123109801
60.02713794407358 6.207297857149158
59.77472456289423 5.220653811988305
60.86201118711293 3.794667504628724
61.08300460417421 6.518774262721295
58.97351346943444 3.602513488243408
62.70133488055193 6.267848412715063
60.55835501737005 4.685951043974171
97.68459735946514 69.71323824118642
93.46651902845919 70.55475033061614
94.26403735643997 71.36545808125024
95.76944983604581 67.85646993795739
95.50048419717943 69.79343401130741
97.15451432136889 70.62353674211634
95.08829972246747 70.74639017645445
96.11193193850376 70.65314032352775
94.3966979544051 70.14260691819001
96.57845866928595 69.70142040357121
95.92570879414953 68.82795868136047
98.5230004031292 95.56217056666799
95.91072689903906 94.57673805663292
98.06869541758142 92.82882900627642
96.26334774557556 97.23537259480237
96.48920295188503 93.71078499475827
96.40101159000167 95.46057408955342
97.55365720565166 93.73346656000564
99.14309392294868 94.53538093329668
76.99931459667251 55.91620743176526
77.72080137698295 57.9237014824133
74.46993912534417 60.23703567054719
75.98087236721808 58.57379529887093
76.31029745442828 56.73181391453758
76.65228166912559 57.73708886774733
75.90109983279721 55.72104436927606
74.97311403436231 58.39997778812226
89.0518824094151 59.8284811419988
86.02194105979027 57.37503043845977
89.05759407692567 55.30904566840343
88.65732789743518 57.86091904234819
89.57751305966262 58.10957341316041
88.10337163453799 57.17875683253256
90.44322226075448 56.49790782242442
90.4875065748181 58.52821432967484
91.32278678571316 58.15617646393615
58.47428331094835 49.33477292187546
56.30866520421826 47.59843697743997
55.67777415663931 46.74936194818427
60.9883089267942 48.02484897081111
59.87034548683949 47.61999335322082
59.15635954320125 48.48057549480697
55.20019533036226 47.62976258004704
57.48029612528622 47.54452556472407
54.51018976429019 46.85125557413139
15.79118623875267 95.39922589868917
18.34907449670574 95.95146335848135
16.77527909341005 95.09743904161691
17.38258214675022 95.94338895696829
16.98632515991174 94.01322287790605
17.04811760599577 92.9041886737855
17.78056753352826 94.80298112349995
99.12979722621878 56.31829540171323
99.47810793195707 54.12750999574487
97.55501135905843 52.81713021792851
99.30289413510009 55.22587843804326
99.31719465808921 52.03319760257821
98.48909126079856 52.45618972011861
98.52958628795373 51.34275018845695
96.52727684337214 54.17959159754131
99.66703919426219 53.02081362308578
0.4975319058195935 53.81715206568876
61.92245821269724 83.98606255708134
59.37031223984295 85.11455726772446
60.10256083086323 84.43966165084491
59.77239723033747 82.38566690836544
61.43226702425071 81.89901173999708
61.52662518933078 88.68672241524327
58.97368100105136 84.12912762669077
59.97927918430013 83.4681200113271
59.1224368454252 83.14827471974529
57.25679180705231 84.98182151766306
57.83373275336083 84.09039731411309
75.66392651578552 63.3372229852562
74.08155716232764 62.16028989345724
76.4028933241717 65.17686045805601
74.72539872277093 63.96550880329937
74.60407582158771 65.06665428249704
75.54899684607739 60.42735972387738
75.49413725671788 65.65331254611075
76.31034866760032 62.43809833149177
77.00150283113669 61.59814926287312
73.7811921798593 64.43731099378144
73.88177510581372 61.0624973993194
76.79032453187719 63.37156337884565
76.63666837384312 60.58374655262539
73.83707660189316 63.34633405832714
83.71946427155378 39.95639266843565
85.5967183082209 39.46180854120247
84.71645099113096 39.99072387222935
88.30633753298579 43.11808055881819
86.53435541723211 39.68074026102047
87.53914647810691 40.01629574457685
21.1335907734549 24.16784466131969
22.00677109050746 24.76177999750032
22.88192740303366 25.34444896987755
20.07641416923757 23.90923300584094
20.48675657709449 22.35540119599634
19.14897670214769 25.17387840321405
21.9121489592001 25.81827207528253
21.04483836204254 25.26761123555687
21.47467525479395 22.00552164745752
19.60669250087438 21.88141685132324
19.77159455179102 20.83264195136513
19.19933845412804 24.1296032773948
22.16813173652781 23.73174917329089
21.44669246926313 23.04705582448363
18.27707937818316 24.51147870683207
14.68969497996064 32.24314341280806
15.79201191500735 29.5903764261815
17.5371161358222 29.01541410545589
15.22740888663385 27.51537656981278
16.4564841983387 31.60118257094948
16.82798760371533 29.79413132763435
17.17284277553126 30.78914947630664
18.58326425580887 31.92232030362337
18.24301538768848 30.95707866429841
67.74313846027243 17.666591822025
70.15705913713393 16.08509859279251
69.84367730731209 14.28051605178775
67.79829878315314 14.12096530315751
68.47179006874376 18.41105592073903
68.78288643465791 17.37260413738296
69.11774773603106 16.32470131656723
67.44427270319271 18.68754840464906
98.77956912983974 39.35575627352476
99.90010016153033 38.15213850530485
99.60082684033736 40.22993055601771
1.291276579698211 40.82039720045736
97.83601634336442 39.75035993763287
98.88736231575716 38.38310055196122
74.48365120846695 75.22628596359833
71.38193980823777 78.6543737478177
75.08374689108021 80.14230106403633
70.39109871316442 79.02174725705484
73.25130547125562 78.90482565014285
74.18285503215871 78.4681800423139
75.97397380974806 76.41617458922198
75.28686485811374 75.81254716008749
71.33035674979818 79.67753721536104
73.50970288599285 75.68006327015087
73.65670418881243 74.62182484108327
73.29649259495221 77.84173349297059
72.55390677321353 76.13270092358381
43.66420810297895 57.94758799248812
39.72262030581249 61.03246823184228
43.24118918191019 56.89812622340796
41.51869014919244 57.89607646336406
42.65541003495084 57.97296916911368
41.16775003319952 59.54190276492026
41.91496859892953 58.78076158536075
61.95060863761698 47.3956763560013
61.83747947874313 46.33339207331749
60.95091384555605 47.00710192226024
60.19031705298272 48.7231943614504
62.98026884799665 47.80045161753252
58.0287120052045 48.41261959656674
61.22128907409916 49.09478974436266
56.89827476821777 48.42180532923955
62.06227997970821 48.42581517465041
60.06266513861462 46.58504405656934
73.68758257497811 23.79281789506051
74.6631280495028 23.61057772665396
73.40729686394796 24.85972970697285
75.39542156386645 24.41680822193461
75.12167383168241 25.44252936674951
76.71413531902257 23.16011359000213
74.39307184732395 24.63848134293427
72.69894719208106 24.05406786753236
16.95677877614283 18.62271486922419
13.55532792180119 19.77487883038659
14.88642373443528 20.99224003286147
13.87692758393735 20.82582642960606
17.38293145414174 16.80752730970996
14.56941051461517 20.0008544866826
16.63921614931503 17.60742906416199
21.94372378310324 17.67742443088179
22.7422441392623 18.30776221403023
21.8411370708726 18.80358805128038
21.05112989683801 18.20099607176724
22.85582912131803 17.18079577923261
22.64085221837707 19.42394421895654
22.02463317458698 16.56231001670341
59.86204675718323 65.06267941881589
61.7633005813604 64.03397336440803
61.20806328756098 67.263951673295
62.74759276108367 66.54916195451111
60.59953308508194 68.14640837196448
60.81936198286081 64.52472404098978
63.60036507416434 66.09818814165592
62.63739520949665 65.56723861567387
62.65956609127539 64.52853304692145
61.67863000287291 68.17251926967873
59.71124326398296 66.1744061118271
63.50321029877712 67.27752887575241
60.87710948189427 63.46977160912011
61.71733679726681 65.12159027735701
63.19166306497283 69.14858135137587
71.40012305133251 13.14964285353449
70.91865041360812 14.1388548674906
70.82984149357897 12.29422619896956
71.31227162097311 11.34059153703042
68.75569668683595 14.44278571955104
70.52482880397767 15.10704102897542
71.95779102404528 13.99175087596369
68.42419827033027 15.54885419232583
70.34054833940343 13.2814413581373
69.44869335958582 15.27623641587336
23.67646710340776 53.34510259186173
22.74177725962431 51.52182509391027
24.34097054429962 52.6119454774289
22.11514116987042 52.34544313326457
19.35507892664135 53.08150506606564
22.59413753876385 53.26383384977741
20.54136789874117 51.34230302874389
21.63681552867748 51.42272001271567
21.49312822744497 54.9872536791398
23.21590120508786 52.43887180201702
23.08419771195631 54.18403181325507
21.02475555818964 52.27104273308478
97.24965769612078 14.05511780014805
1.042249452805083 12.93950413957536
98.39360923518574 13.86810171211659
1.853298317502124 12.23117360339761
97.6698501283098 13.18761197414064
1.140735363412178 14.07271836448898
99.25625920527445 13.19237538941633
99.43992632642312 15.51701926771511
0.1021402377961371 12.51288467930242
0.3241887782296699 14.71489635771854
0.4541983685979677 15.67248218523178
69.21733019595635 63.78968278159315
72.91620517542414 63.86880245791664
71.90090208317618 65.4363857723653
69.80711486533582 68.4920469901998
72.59702878348966 68.13793351407018
68.91988008587377 67.94857433870052
71.81939974685631 66.49967157280642
71.73407838232346 67.55583735180433
71.97161927480003 64.37742713995345
73.40115066576782 96.32628470212975
72.46028198590611 98.77380902912776
72.60709548807667 95.71656716179807
67.52846668372685 2.322729355262283
69.93804065946364 0.2036815571924496
71.70966563071616 93.7278754424876
70.40668056418944 98.29341364838021
68.64397136530116 2.158404999356934
72.7685825698881 96.98379467592622
70.23085827379464 1.179428240263165
67.97871011291062 1.425361640840493
72.27211781167804 1.318833849422065
71.10228207726746 94.61844043791972
71.72163042863009 99.49690306146987
64.72355603091412 10.00075415321734
64.12234165666516 11.05106637321571
65.31412842388457 10.78265309816727
66.02600026883154 11.5976428621733
64.96927645892895 11.69372950523201
67.52986330332895 10.60799102199103
68.31970414210559 13.33169793566002
64.78501798257209 12.65419130818079
64.52718681894095 14.31804753714654
33.31792278527743 2.636429019924929
31.48703634047177 2.561954035841131
31.41289384888663 3.601856009938638
32.28406939413001 4.202506865600556
33.15348578216673 4.766475531333537
32.45328525387777 2.165661556044696
32.13868000445741 6.317621705329149
32.36570783948061 3.168758938976627
33.08004580725159 5.823219264311965
72.99389900684163 22.99261684122792
72.2739197550883 22.23332473810243
73.56117980247191 20.86034062261427
74.51139661759146 20.3918687989756
74.93826995942828 22.62128940037397
75.67790405115612 23.41334888996255
75.27367675113167 21.74010908219497
73.30835238661182 21.92243038567726
73.98331326428644 22.70194057878171
73.75444566789403 19.7626404641887
74.32918645353121 21.56821528026981
20.03141674302919 98.64715322618409
21.0186117689285 96.70280982339065
20.5361924233084 97.65872507809817
21.62374775818511 99.44757961603389
20.50070172902634 95.5973646460041
20.56128283079989 99.53802534044272
26.25126655692317 0.8934938304074008
22.68476177278464 97.75482392021941
21.07595536794689 98.57692551514245
19.02090788231576 98.77398902427898
21.59227122955789 97.67277752334553
19.51410585942326 97.72599912904114
20.0239770210869 96.69544523574628
18.96713013976561 96.82949235471341
30.81972571207806 92.9694596058556
29.86886770972221 92.45259476608807
31.72316144766842 94.52919564039153
30.85764396940204 94.04673517941369
31.66831011783751 92.36320545756277
29.91268333536787 93.50275583230572
29.82119703901153 91.3840839221774
9.395342949782222 9.913065126211821
9.388112680783188 7.029274396464961
12.4281019095168 7.689391905698358
8.494887225233034 9.820542871647877
7.921583515912062 8.703534351710735
6.758008326458372 7.274103062926407
5.949518317312125 7.73985348409539
7.64457223256781 9.692067536267947
46.58087875505894 80.26842657193495
44.33298436737482 81.86731349198851
47.14978591351915 81.94112355926158
45.13246571564081 82.58227192434855
45.60689529799384 80.54539796423245
46.34346722849588 81.27239851362643
44.60579619683396 80.83443969951786
45.99542206223023 79.50190339865085
46.46994279914593 78.50495399134287
48.16796808323436 79.27860130727541
53.20671301275877 13.84041273595843
52.01005761523065 12.41175132804015
53.78760971387486 11.98518176925909
54.50715393263162 16.29753037092895
55.28146086523613 10.47047845617898
52.99581741332895 12.74552826121579
54.3442139826887 15.23596743485637
53.39076067654547 14.93342616136776
53.9658465443953 13.06908958936068
54.53043888989961 11.21616903553793
54.74437857757977 12.30807189022987
54.16390741529145 14.1555596518843
60.06335200952725 11.02837979967869
56.48631405620084 11.87201699541322
60.87312688688689 10.31182694616458
58.46827898651021 12.49498758895793
55.71397150909898 12.62672438499098
59.46784979248233 12.79605283173339
59.26168047681822 11.75667819142743
55.91080237569764 13.69658585865777
61.65952731203777 9.590765535722516
61.07624558127105 11.33214739680479
56.89323924003998 13.99830404597148
57.47419105036037 12.18708810118237
55.50469997065613 11.54931221428842
59.05578218122523 10.7160159563282
57.88260984018746 14.29332999056848
43.33413101308217 26.90832665975558
42.07406212785928 25.61642699514241
42.49153825003462 27.65673862733182
41.76394127992871 29.38621650296877
43.13676155473223 25.82298771609636
40.74137312731025 29.04569454602608
41.62536257370283 28.37338985855018
42.34656523118217 26.62378940898068
39.71314723681198 28.65834829722547
38.69747944782484 28.3220671626461
41.47706483062691 27.37312000403031
64.67696017534359 41.01914935979293
63.00162234758059 40.03589866694568
60.86200518485889 41.66116602140507
64.08714680419865 40.04767695112303
65.46456976678793 43.12450504623472
64.37567599590969 42.8843512729567
64.58786367383216 39.02020423615418
63.54642927772846 39.09439419007334
65.04260898778949 42.08016476890044
65.09291821650659 39.88213581092403
63.55117176458807 40.96005599296116
81.45436032129405 63.36811428449107
82.88552383548398 61.79395635753643
84.26189159232807 63.0591434326668
83.62215722715486 61.04853802965029
80.78786581041666 64.23488408371476
43.481068211034 27.99293687765715
43.90828622903983 24.99348677153443
44.29974511940163 27.28334719087355
44.12481595403523 26.14524936464761
47.72062948394204 25.39612323795109
46.1185229471465 27.01296697017748
45.10929497038109 26.62996015413796
44.9813289451489 25.55863932615992
47.23181217948751 28.61591992905351
47.00112240843436 27.53824885811831
45.29080943493437 27.70808395484603
47.53389680758742 29.71777559718418
44.60355319272734 29.47238927137849
15.12214759314567 50.99902857629566
14.69230884876543 48.03481190700966
13.55302442266436 49.95922954626484
13.97499813692567 52.81433398977415
13.62970616237822 48.23970154586927
13.48118118134396 51.8462841069901
10.86982404869164 48.92752554302803
12.59794414380835 47.91284372425342
15.54689536813122 53.81691319877376
14.54608185457371 51.90202378740369
66.41332702205763 63.3162413726062
63.57334824079538 65.03254184335617
66.31351459828281 66.35768819457788
67.37299670162959 62.77098384552333
63.65069446448901 62.92007577014687
70.01132293746353 66.40777805721903
66.37318724824813 64.33928138715416
65.45688918184241 63.88352166756734
64.50894412688815 64.46067256438
64.55009923103952 63.41028599396876
71.08694145918703 63.82866297955022
69.13210355184997 65.84428565104463
64.59273694907429 62.36002373512098
68.25999471946469 64.2886821577047
92.52061160971986 54.6687934647288
97.43241286337305 54.85832599342792
93.63507819631783 53.24883258428352
95.57393391564278 53.5295319958236
95.36029966411461 55.5426328923642
97.28608627559483 55.89090401451345
97.12964276051169 56.90855289925265
98.29710075428682 55.58410038759703
92.29075572919835 56.68287256901242
94.45464763536445 54.90473299212027
94.55966948415995 53.89476923303367
96.25364265254123 56.20029383230423
94.6346287199578 52.87888780140903
15.68364532377389 87.06688643532971
16.57231714625912 86.53720078718163
13.00435228760807 87.56101437239697
12.17475595929189 83.87102549155968
12.04281616232914 85.91220607827135
13.88684773012301 87.01858830394741
12.96407550918031 85.40424222785745
14.76979632054349 88.67483679310374
17.45418301174608 85.99947035816389
13.84823171019891 84.85116582028142
60.92266994404005 25.27787737110091
63.88568589126091 23.52265561757628
70.34888184468636 90.85160168980225
72.45410153245716 89.00647636642587
76.01331620672427 91.80650199519032
71.84574874572937 86.22162689876265
72.40981835253027 90.89404106881317
70.80758032503027 91.797058852704
72.95292683046431 88.0672302455315
72.95785664139487 89.94875127178229
71.93213322899041 89.94912692949725
74.47796369266099 90.87628160828835
73.43761726974842 87.13660268846559
72.41642398872162 87.11181257933133
20.02994537747781 61.12285063855175
16.54517647593747 58.72878422368593
16.46109972289804 59.72274014207454
23.76217414036518 58.41038673440733
22.71476286630446 58.50848453430984
19.46575641241329 58.48723386362998
18.29306522436348 59.84303141805206
17.3632508463754 58.28162381308888
17.35721871845327 60.31558197562063
21.04470339785026 57.65370686310918
17.46372424763742 59.28024791612375
18.34178011326565 58.60537896456209
22.14673073324245 57.63062510881055
32.37371265657186 31.33346400451759
30.94375256905554 32.54979387166757
31.93990313680166 29.61120580424877
31.55907563497091 30.6004736115998
33.17816285732612 31.8745335827759
32.22700479981125 28.59405638348899
31.71205270318071 34.40142416802674
30.26237680145851 33.39988055453723
28.77253696338421 32.36153125522079
30.41694923198921 31.7092916082316
31.36366779057613 31.56127537092705
29.81653507915938 32.51124511903803
84.52963457343742 20.61551375915681
83.48117534820909 23.22949195931103
83.94526737846522 27.15393123224343
83.66463395427628 21.14268374910365
85.35227641103621 23.50536215836899
84.57836488201382 21.77521738074496
85.33140222607906 21.12865069813381
40.70549847333806 63.93808033435089
45.19909978582563 65.81641435670916
44.19134927985328 66.33105361617481
42.49316193767461 64.10039002634818
42.66812533705419 63.21988011703414
42.26164971697408 62.37063389386541
51.96412297317769 38.90414618797549
51.37388819582135 37.98646233060757
51.8222389195054 36.98388045365766
53.18348166324518 40.70900998197111
53.00858838860282 38.82584868185995
54.25363958998904 40.64115914352228
50.33126443603507 38.07443398022992
52.5621951344924 39.81129967120619
52.41486074740256 37.90499513819729
30.74214740036039 67.67556280433122
31.7744239789876 67.37714824383454
30.96640895703045 66.66082245216852
29.93181969833261 66.9749692447094
32.40520106390516 69.13130112328497
31.77446278386749 63.57753444508422
31.20936359729376 65.6363278001879
29.14337571706372 66.26392981119787
31.573177398822 68.38299983784826
27.69758321418676 7.787864275844099
27.64966000805958 8.889528701756728
28.60042207619067 7.272758670324038
29.45054682110436 8.983027759633096
16.38710216276829 96.19871644800182
12.75422057683356 97.48900494907421
12.25471817381879 98.43784770772255
14.84774277024534 97.34985430516245
16.93497538933543 97.05115450261955
15.40122517813084 98.20989649980592
15.33629134444352 96.38212069903607
15.90391854691526 97.21938875467869
14.35682970490253 98.3268268342063
14.27130847937189 96.49216347191626
43.30750748432367 22.06197521722909
42.22726611964012 22.07318310736426
39.45930852992289 21.06233704567277
37.24490611477275 20.85880817354462
44.36722432376207 23.86907114614717
43.85155302734591 22.97200296356439
43.34943110347086 23.96775980331636
21.93639597664107 75.67071731254002
23.39780135721601 79.25784831023174
24.53212181461483 79.31168985115256
24.70302343339371 77.3987032638385
22.93845106361762 77.11884228943752
25.71869909325448 77.46316608806518
23.77172488385251 77.50556293070713
21.07506214886828 76.30300620138469
20.95550950694934 75.23210996577822
30.02809514680756 0.116465189436178
26.34328191596726 96.84624468508731
31.4917299357122 98.8373472313496
27.59856014695089 98.6597810740675
30.77213597221018 98.14318347140525
30.08413617362379 97.38141074508498
29.84765077457489 95.58483519969555
27.36933821166516 96.7841319042783
30.35986817080616 99.11424823174833
29.67070377709765 98.38520400105301
27.11723723397082 99.48921069077578
26.48544718140901 98.70668597483703
29.25768067142865 99.40838787335261
26.95396299490988 97.76345365220003
32.2893844127232 96.77824589640923
31.90174533997089 97.83731910591958
18.26462311275477 13.39722148200868
15.6343690034955 9.577653813266743
13.43137901192625 11.94092753682575
14.38454181186381 12.21715890828371
15.11514166969503 11.43763767331472
17.29464670054251 13.05921811229551
17.07657423615733 11.99143998446482
14.16175435449455 11.15131828286824
14.89477669501454 10.36705048203087
16.32912460731017 12.76795518493834
13.20502872300839 10.87400971098044
15.34366753932437 12.50260297173605
19.24774835539133 16.19573915985069
22.24523486315416 59.47396390305031
21.97731400866309 63.34136283388128
21.46451082078569 62.17727799992274
24.25365370872596 62.91023779147262
24.57131024647618 61.86645924988576
17.30153054865965 61.31414102936863
20.57298089215878 60.30894154907071
23.83330109170282 61.10496359467889
22.93593747708721 61.42665396832318
22.86267080791562 60.39390400037498
18.32555056219768 60.86248956583498
24.86441861990387 60.83403695936666
21.1451659295461 59.44379873880878
22.45363745295236 62.36619793670602
23.55270720178495 62.19022966604403
23.12724832955548 63.15957399786739
55.96942417133187 93.13904940297954
58.76920905963124 93.68754129690092
57.78950581982852 92.07605674983392
57.83195931604997 93.13631399190153
55.92334644009081 92.07737215905692
55.01678985957687 90.53205470810143
58.84483007015046 94.74523372336513
56.89341540344841 90.50420345437155
56.85666262724563 91.5658398696516
36.01826255507108 42.24918795384031
34.07781262280974 40.24014233156916
38.22567173462357 42.57576525690554
33.81174739342755 41.97004270213107
33.39440828472102 41.03846995613713
35.72257331494127 43.98178171855861
36.71083721983719 41.45548031757443
35.61079602924126 41.305386302918
34.2216725483947 42.90381384464081
35.32182700924371 43.042855545482
33.12123635484009 42.77297974876485
34.91647374917073 42.104272136291
3.869965210818147 33.16094481766613
1.085235770203616 29.12222701601913
3.602894711402619 30.30279854884128
2.848626964163202 33.47744627018206
84.53905927071756 28.91752871246425
87.62133823536669 26.77500459648102
85.53233962013874 28.54058198475281
85.19947059853359 24.59625764978195
84.37389268698129 30.03738606821527
84.22273199218463 24.97295997950317
85.89394556670685 26.43046006530385
86.55901518535774 28.24665376590324
85.51666431414453 22.40350995480138
86.35086425725585 23.19642440860204
86.02476235190913 25.33296261948748
84.5005945576993 22.83119832973528
66.86017397941542 74.73082449354182
67.09895813229851 73.02539885114716
68.26578855328555 73.07781793397977
66.16941378570441 75.5633243967889
68.37111245175059 74.08993350362114
67.93599353761981 76.13475875657278
20.05303113548782 41.33251052159044
19.25240613448759 39.42818720159784
21.13992947649726 41.46244898300763
21.81182317611807 40.63392863178139
20.88756502574051 43.26282694610779
23.89046076003873 45.40452081795771
20.58892823064048 45.06510330879146
21.41153862033527 39.67578083537068
4.528623690723851 58.79412246638162
2.655636053146897 58.29424674030083
2.317994111768421 60.39613351239841
4.328961259643071 59.84618338787829
1.475110848871316 59.62900961254991
3.502872645604077 59.06663427673724
2.485702808972754 59.34223663482621
1.636551168812767 58.57621588104184
3.32141951749113 60.11775059084624
0.4696482135748614 59.93270605329821
72.37761137823377 15.76785274994491
71.94024454861415 19.46806429585954
72.58438716632641 17.40884220386755
70.19027902289876 18.92757203294081
71.95938561135571 16.66128283812125
70.50694194181614 17.88622147388629
5.429638369941141 34.63160652038198
3.168194489912451 36.29827700683564
5.806706283353225 37.45716991242378
5.21204968713217 35.68144239195819
4.192262596730132 35.99513169680925
6.017759791699892 36.40795119857781
7.03815425164064 36.07845630567672
4.788406790597725 37.77848672591413
6.228660522986351 35.36067745754963
4.99840570139774 36.72914254115978
3.97855813962417 37.04031942391877
76.41260001136155 84.91208862611462
76.10335018970699 88.03192664884986
75.5725630994223 88.99226913540811
77.2874864034586 82.04112652894956
76.5886360508303 90.91235767009151
77.3047206527113 83.15963278877425
75.92415710382821 86.09619022247355
77.50125060725505 85.28692437087001
75.57461134066335 87.11295462957456
76.79581255386361 85.94086770405926
76.59584934214904 89.04871121531252
96.33515685330832 77.22722340715529
96.96740555617043 76.28840373467163
96.54660075084436 80.10301453639107
95.67052821725922 78.1495717111592
95.99191049270625 76.19643103979902
94.29388917112783 76.8657101049139
95.02790499370913 76.07755552604733
94.88849423313175 78.86729105669544
95.53732131205528 75.17199625034489
78.27447014141207 11.49551917305658
79.71205719837906 8.937378727542898
78.96649490440855 9.688537470092774
76.47493237985495 10.86314136445686
77.08898049659764 10.01310622940842
80.09392285741612 11.13982178909821
77.34292946093065 11.15142098042972
79.38092859433047 12.78607813087379
78.09413340982564 10.39996066980518
79.90507758853344 10.05421974220697
76.67477985350061 13.16738781676023
76.35470878005111 11.8883633296799
79.28307290255987 11.79011010299259
26.54670463951848 55.71054870785529
28.95703255916597 54.28658434973526
29.68626806740215 55.07496356007001
29.79397459383152 51.4409044360908
27.03946620327148 54.79967456555443
27.65002379593443 55.48768886327635
28.82053589646713 53.32700670574253
29.97971175271362 63.16546684109309
28.36895353794821 65.5392213382686
28.92958707492864 63.47194884644499
27.88108797971806 63.77447831902739
29.68487387456298 64.19470633125859
27.59973366322111 64.80551203804379
28.6418832255204 64.50333840978938
29.40597769520429 65.22806149721541
26.71828722741256 24.76322768370055
29.63957099192598 21.27928721768295
29.79003576629354 22.28633151843959
27.68838952791333 23.02476069880733
26.84934638579904 22.47686010971849
26.75688974241862 23.57813357725673
28.69594736348456 22.52946310479602
30.88065891553062 95.23822084641736
31.36766299957689 96.2398178064124
28.3834261826229 96.7313037457367
28.75767802893312 95.76993556779257
28.98795692713453 93.98750131197652
32.94567953634861 95.89195671607376
27.79114200694882 95.79518026477545
30.01039916867684 94.5504058884997
31.95403422226713 95.59380494826981
53.5688398758995 2.948588189273432
53.7267780086737 4.724716440183138
53.26884983196752 5.750869214229386
55.34688800294891 5.50258326863249
52.19885904306017 5.750454437498069
54.28704292283329 10.11797365818168
53.79731864669938 6.730082181012147
54.84016645782644 4.63831298366098
53.17861281268929 7.562006957333297
36.09957254326076 88.41408966962692
38.02700944657585 87.46457918008561
34.80677987950992 83.76732842847483
35.17145574499616 87.86493073813774
36.25250816363479 86.32151187047022
38.15562870252146 86.4541927903351
36.11071716700774 87.34566268078281
37.28448947674004 85.87507477275986
35.57495381367044 85.60596399011479
35.18236757626212 86.77159647207145
37.13157874763981 86.90330619288969
37.01600609284166 87.9345621161424
11.84881650991071 52.7373091833813
12.33964474907692 53.67628579305727
11.36722820905685 51.75113039159309
10.31903078320705 49.8338600605695
9.749378295608562 48.92108539700841
12.2999252399101 55.59405659386756
10.32280199594126 51.68302785239187
10.86007779390407 50.76901210793518
7.866464169097716 31.89754781545128
8.24685534478561 29.83173194168132
7.69825049766297 28.96705780673499
10.91406522364209 32.3325277330209
10.30143528754268 27.56475595399463
8.268576224193723 30.8427570155623
8.82375716290076 31.69003051879679
10.95888400404614 29.57954083391317
10.24908208742833 30.35531368750676
9.904537434160385 29.36480200410234
8.687263598144469 32.65110040131928
7.350013950120542 30.09231798938031
9.517662326278389 31.08961215400161
9.417575263591868 33.33101358486115
12.37943154417756 27.99636581661919
73.69161236498695 65.53395152354091
73.55526370665592 67.66477232773961
74.42372395999817 68.24777098379589
74.56757785441233 66.13333073982879
76.42272523477156 66.20949571023449
78.1270676389917 67.31364974200031
89.34743805823966 60.81253540476508
88.70986410767136 61.55793847049568
92.88902796281343 60.52048355243279
91.05632623419739 59.33561423527741
92.0619606647542 58.8549083890491
88.31444668300165 60.52014396970633
92.00456645908437 59.90539274565593
90.26970557944325 60.98749892067539
44.37148144385936 53.2643247130116
44.94097290054135 51.45413303766415
42.76563190357773 54.75423116531439
42.53754568035325 53.72115973020276
46.18443876749699 52.76262859015561
41.69357607341573 54.38826232226702
45.3949668707469 53.53310898884084
45.89341926083768 55.57952885065872
45.9529465712944 51.7232471248734
45.16527047905205 52.49568142154128
87.19551507461931 17.84212734200699
85.37435196373845 18.84848420891142
83.6941082018396 16.46639773072197
85.2317330219209 17.71631595544516
85.40923916748299 19.99979977579352
86.20905987679362 17.51162536135666
86.2666782355397 18.42916230939126
84.43934769330393 18.41703000793333
83.6850053762535 20.07351816523981
84.5875633214357 19.52259795119602
87.13614685641312 19.99975253113645
83.20956788208301 17.27864894214332
83.23993574507017 18.24801290910016
84.72103086623666 16.66224805110676
63.83767743512821 68.35128219972053
69.43072827773601 71.5441929108204
70.53726461517208 70.10603138773885
67.56599928562483 71.3062078797861
62.45608798090336 70.9546934582832
66.72681251323313 71.98152884270594
69.54425769374548 70.54725075807622
64.6987972588815 71.46100353982854
66.3104752908115 70.00986609775246
59.28225820236305 40.99634878381055
57.8072316297024 42.20518119931651
57.43589034777187 43.14060366450699
55.60524535537236 42.39623632511194
58.18523754725756 41.26834662581153
56.31627194317777 43.24289624831935
56.70570301264694 42.31487011531101
57.08773263772068 41.3826170097597
58.9059446345539 42.04104649461418
60.76593673913564 44.86823305184261
59.27663142440207 43.7883715386438
56.00117715956559 41.46063642729089
58.55719170357462 42.99602394065485
31.7935007585779 0.5201612779758797
31.34344174401756 4.662766438960089
35.03461938945618 0.4999468598233966
32.89879746341413 0.4206444374044624
32.46646613256123 1.233446705285766
33.39643322916749 1.503476889275758
32.20997971472345 5.255034783220335
34.02139271404467 5.339071833549171
33.27882677625459 99.49299079062266
35.1197023177924 2.780054329343067
33.23623332964794 3.710696558684539
89.07226404090507 68.81226124279073
81.7986799489519 64.34834908097041
88.04758558205603 69.06845913768474
86.72823216208442 66.60300279822737
85.72491622167301 66.91890078919978
85.91502369453484 65.86267807165588
87.77549889056291 66.30153094807822
86.24960153592308 68.62324479883011
87.36852543305037 63.74341313967862
86.97536848787689 65.62352557357802
87.28188596682564 68.33264448387803
85.29397189635553 63.30355637742699
85.50615517263185 64.24956041961681
82.29059289402042 69.8956405103807
85.04769788154633 65.13672717760777
29.72243242663978 46.86340104935123
32.28462239461322 48.02219784222842
28.42106826025082 48.58030397569124
27.9980482354247 47.6242102338874
28.25080417351211 50.44969352778215
27.36849940634048 48.48724916485806
32.67484666265256 48.9517394685903
32.90776687616861 50.68718273133067
30.94100314187419 49.60180215705331
30.13196931990393 47.79372602226888
29.31017947319793 45.92833142032886
32.96521587623275 47.21784167528102
23.53441033129386 73.5037446984693
21.75966512720962 73.49839132776189
22.67027111764627 74.02004417470101
21.80061730564587 74.59597564033847
25.18556190037482 76.49595522302538
22.77800934380249 75.04376496449363
23.97946513614949 76.51845146399768
24.66428256669872 74.71211697844478
23.71250861206997 72.61252084130739
23.72938607042384 75.4490648585335
25.52194048988725 74.23494236485817
23.69798527943571 74.43827955817903
26.45224372327385 74.73566502756292
3.490297176569274 97.68016817258739
2.252077985374715 95.18162675225938
3.361970379621904 96.60023456741847
6.016601048402904 96.72432979789767
5.09995601030714 96.28133852091887
40.84108357220946 5.045470896505073
39.75213486981269 1.476319435223819
41.85272167593999 3.271103355724375
40.65256185725374 1.925861363925131
42.42124515809907 6.132198181214024
40.73831228886389 3.123741656981481
40.98009659966501 6.912841722763724
42.95572433487564 7.151957097664288
41.39733590109482 4.136754279833641
37.52662802388657 43.35378942809877
34.5025748471303 41.17046108356637
40.45843212335307 42.95161336977137
38.63340359937276 43.52642263737677
41.16709348219349 42.18093685793603
40.75605453499767 41.23776601600193
36.42300785654326 43.19257198962556
39.33726941989874 42.75663216536629
37.12015817237353 42.4064102476396
40.04962035168853 42.00794978334315
65.93321791083538 84.93885958609825
67.55370334894879 88.47239745206444
65.49717981465284 86.63698078034611
69.81840115785857 88.10706807408887
68.8447826286182 89.87700070330541
64.13277592027504 85.45328663466037
66.46307570392452 88.43521073862054
65.98892835498472 87.52207853983113
67.52942023128426 86.49625744971061
44.77604583229599 30.5589773393013
43.77452787238006 30.13554570502838
45.58376329107124 29.88429557354445
42.77520059352436 29.74544379282217
43.91307825518539 31.19141662846466
42.63261929213486 28.70014727313542
43.0754193994648 31.83828269680548
42.04338007409491 31.41456421163613
41.01908580206039 31.06111730228217
42.91443997119249 30.79005812430307
41.14780420017467 32.06828632464587
41.90133682099557 30.40235313831221
61.71557153508719 73.61604651878464
59.17662135461624 74.66746907494203
59.64320748042769 75.66502689551756
60.61193089774753 75.95661513066554
61.34625656441529 75.34923562079409
59.66781252019759 73.76317559819491
60.70422751420323 71.81275452221277
62.12135329360883 74.6175950171541
56.94387355890966 4.121828369124059
57.29221776789733 6.099438277988647
54.72351743329193 7.323985715541935
56.54404159620849 6.852144776796117
55.06059402136363 9.405145472607494
56.31801228688973 5.726101524907904
58.04534148791178 5.306463432458272
47.84006547207491 91.00550073587847
46.36825406232434 89.82018781340271
45.31226353251126 89.59399192693932
45.05729463803964 91.39573189600166
46.10018331839489 91.60694500945125
42.5966040229582 88.61069447201341
46.76844374794988 90.81269444661264
45.42258805726915 92.40999101239844
46.82789741137125 93.59180953262108
40.88286791251357 87.30010142498733
47.53471817474125 92.78684188505871
48.0545410365171 16.12008692288763
49.83066654260922 19.74375795015251
50.58925833747409 14.95558601381018
50.71639609945719 13.93488838550526
49.99044735352231 15.79979173818383
48.79090817999517 16.99534951960623
49.38315543327542 17.8752772859981
3.623384757149464 25.30685778583366
2.846138487155137 24.54878587737671
5.133917184660346 31.77470282695419
4.882882154152472 32.83864871274171
3.829852049938569 29.24028123213882
4.228304070901321 27.12287291295299
3.053635432274268 28.49567674041259
5.888495947374969 32.51443434553654
3.246443053366273 27.4369701333542
4.046768087666536 28.1777214855997
43.86612939629503 69.37986597888681
43.7381957633533 70.40771467227077
41.98270412620092 69.23933898696272
46.24458987591272 72.21046858507255
45.45877374666946 71.53352055325183
45.88386142756028 68.48325934260957
47.51987621319598 70.84704492879769
42.75646198276954 70.84704520465385
45.60304127610873 70.54371182136872
76.01545451075368 78.44849252936319
77.3614451459662 74.99484088375641
78.54709017094677 76.37694513969447
79.49714280185458 76.73191107181751
77.75698462350053 77.07459168736307
78.42226271906965 75.36832720355294
76.47215642411139 74.43575517425717
76.84075113898625 76.69091696738657
77.53296339572897 75.98560969554684
76.45515796400061 75.54037208978369
80.19489146447249 73.88310788058219
78.40154377055266 73.53662275045325
75.63614205024355 13.67327945240806
73.69986557026097 14.40236054948459
72.96510870776302 13.82611078490288
74.77420479573651 12.95397968910173
72.66145996835485 14.78742415139971
58.98656053022903 64.39891880925379
58.40654285780279 60.49982235663914
59.93335913274469 63.97013614021326
57.4801881265879 60.96249425317217
58.01370905051306 64.83300627972805
58.28523086613333 61.6170283844381
59.99941667026654 62.89312009292516
59.20665755851488 61.22664803473387
59.13215450094788 62.28111174180071
59.31770977732371 60.19780280374086
58.1118567994167 63.77274649602118
57.89665686807405 65.88950940725276
95.09762024405104 9.402534569038533
94.75575954334433 8.420963629866817
93.14389132605851 3.189070777653752
92.73862671222359 7.997985850489164
96.94793268185069 8.917883538196183
93.7330874029636 8.206451594958432
99.77529596685436 8.160631332321824
96.42238930078067 10.58346636839151
95.03171576053228 6.58065150686248
0.9204935665716764 37.8944675672504
1.110119058546197 36.8660610200396
2.322123803575227 40.49153981227231
0.7526292741000284 38.92511547594041
3.772162735200941 38.08842827766231
1.751113976823837 38.67151842699977
1.554976993085878 39.73233016147607
2.759211369185273 38.38377557570372
2.958226590345858 37.33897089769718
1.93822808255732 37.62679915597909
2.140220268049606 36.58971508132536
2.556637744389013 39.43584845836389
51.41694842093297 95.28369111092418
51.42361758781199 92.48123411028656
50.04810554238549 94.11069905789118
48.58430255193876 95.72610892656537
49.63248375797332 95.90656200449807
52.90387709301039 97.64153768710723
47.89655286231751 93.76599374639066
50.61200650278882 98.99515980136275
51.12706831291652 94.28892144036465
49.68830783890359 93.13494883884252
46.11010285069612 94.39945363433033
47.52415410707238 95.55103397321595
48.97084207792069 93.93789720393443
42.33578763074598 15.59932159704886
42.04662117698919 14.5780957091383
42.72217817191123 16.61786089562322
43.34803169861612 15.73753632381786
40.75629607132561 13.33406622840359
42.67194385335807 17.5920262738936
43.18006494722221 18.48174796848907
44.83272677321434 19.26053314446418
44.1052140583043 14.90572865570488
44.41076962054606 13.11490520329266
53.22289685591807 94.77901574267371
52.42950884656131 95.52502124056073
52.20338668515626 94.48141763507029
54.75940840611563 98.22603118751628
52.43081030795861 92.63787576614848
53.42379011715035 95.84157253099792
54.42616864400453 96.24598852904855
53.62550110063899 96.88905233557665
54.24710175403091 95.21831372467213
54.60208879004333 97.25272355072367
50.77586809830264 93.31033979658416
51.87950930928648 93.49717330958703
87.24580981739804 42.82781269785833
85.34569632910953 43.24474652083164
82.86563299814051 40.4466695256379
85.12810316205075 42.19599871772465
86.46476734258447 43.54433645108546
83.95149870752155 39.05791689806765
84.07806099136144 38.0629692038714
85.95027463271764 41.49747535785743
29.28990544477184 38.71320844195048
30.78778304644473 39.82529302545062
30.39572640316792 38.8793401205135
31.8079398738921 37.20765206475937
31.16022923941627 38.05365537063312
30.16873120991975 37.91961709945309
31.19420946766719 40.76963260079739
32.97540953901532 40.10298091681185
28.52863631391442 37.96542867007305
29.30513542897094 37.64721801164191
32.19219198200136 38.19476993478947
36.81236956095569 5.014298109140556
40.83543233232957 8.787871648069229
36.56062733163844 9.72250459401126
34.64470830405834 9.030175636523101
34.88655669667637 5.905359968516668
35.77152735060891 7.586173861454122
38.8228713070997 3.091853118958068
35.85828039767259 5.457936843885106
35.73209461686871 6.481035282691073
36.00958268064355 3.379736862849973
39.43389824427104 7.703099259019489
37.63517319773744 5.66529312388786
34.84629979254456 6.964876827619285
38.40522572758077 7.398500201863568
70.0866532392956 49.10288121194716
69.25995428648177 50.57570022188011
72.14017554301776 50.17591092479266
70.19056854522398 50.10537769700962
70.28240243612466 51.11150491504907
71.12146467421886 49.63534500194702
71.2147570113524 50.6510123134079
70.34501398791885 52.12089042306546
69.98204950417049 48.103154077603
69.34926922876981 51.57979102739971
68.22258229256997 50.06023821089173
69.15227687780657 49.57708552752272
22.64097065822704 81.43159495296453
20.02447999989095 84.25803568158231
19.98509794226462 82.02996369868001
20.90069002944484 82.53990988030183
21.65931374993165 79.71659050357199
21.78980790858862 81.96657322119624
20.89502900952644 81.42403588746819
81.71167888933327 55.60209498058003
83.04433852052202 59.00585247240867
82.73207981257104 55.44948546576357
83.40427414953983 56.2233050064774
82.26985883900461 59.74525695559313
82.31297914261809 56.5138598754622
82.71244594308719 58.07905874768742
84.77356455041432 58.67599616669936
81.95216046321572 58.71915004823649
83.03786487986591 57.219028712643
84.0755288124608 57.01822786705196
97.30528415423758 42.5534075036114
94.35200221346069 39.87390523550433
97.08810688578477 46.79072643036154
93.68433365434089 41.82043446349019
95.56431648925661 41.40813198673882
93.79918635913896 44.53158846394031
96.1042172884503 43.98538702094051
94.58223486799993 45.20336564826998
97.27976780824683 43.66517260063705
94.00027096469918 40.76303273448455
94.14642692164416 43.57527013546476
31.12174746448979 84.93340647598716
29.28030029399468 84.88202789774526
31.10473313987973 83.85805232745646
28.3606340870401 83.22032462298219
30.15071500669719 82.40178315332273
32.95524733127916 84.90861082701907
30.19905638933425 83.37442840447987
30.19640372832529 84.40763155325513
27.44719492049273 83.62837700449047
32.03074307722404 84.44195995439048
78.2690148639911 33.2457883413749
77.42696966394703 32.51861451195929
78.78115209343908 30.14816288634156
81.44197092627851 31.17522436410762
82.26883444851595 31.85643897939757
77.75931876086244 30.4668907585464
80.4390426402726 31.53467200586136
80.62085953454378 30.49236661172759
77.58488902552688 31.48962791838464
78.42913201862766 32.20693956690641
80.26550311067523 32.57920990096494
78.59766224486368 31.17496797734799
79.79968093907691 29.81055970670106
81.62446798450331 30.12413121712727
79.61052865689702 30.84320016548333
79.43375539041573 31.87921248667994
69.04099621874774 48.58109104450644
66.12252327706349 49.09864087671548
67.98979973867132 48.07090161040086
66.25480020819106 50.09122705419527
64.94523936000492 47.65103493408669
65.06946895819179 48.65245779056747
65.88846122617917 47.1085159643499
65.99830966191016 48.10451866594335
63.89751014229244 47.19052280300868
41.85592888078577 41.37886354313007
41.65382184777908 38.63329594002253
41.16687544930199 37.67343730149655
41.0200036261624 39.48604901866864
39.94064130932299 39.38002065887079
43.16902303110248 39.66432018453644
40.12801918458958 37.58063270189039
42.09738084823619 39.58139151811007
39.23062841127015 40.15979249659168
40.59879816526736 38.54060809801841
40.64552662909567 36.69774706714912
87.15565481801617 64.63682480770798
82.88648665641217 64.58014490008888
82.20062661591095 65.2405527507768
82.08825768171529 66.14324655293086
84.54753870772838 64.09560791055696
83.9416606073905 62.05233321100788
84.99540772674101 62.31495393763457
81.19155164711786 65.28754573935366
82.16497919082892 62.57351328905204
98.08280007357682 74.3980924639298
0.01341430469345688 76.36329754430002
99.88070951249678 78.25031954890456
0.3916928286397836 79.20112769569776
2.079909834427274 76.39438636956234
98.5447938653235 75.37403917630644
3.245650710286412 74.53116808839162
0.9336980107318652 78.29080504827465
1.940830020148394 78.30073250403046
2.665024248666425 75.47194201528029
97.04944832167209 79.14128739841047
96.65711078767589 78.24211691629921
99.83384372586016 46.54885364387967
97.67444092459527 45.67071829834835
96.34548652588759 43.02900279284048
98.85363944001253 46.05540287405772
98.23573829653637 43.02893924054025
96.62895516616652 45.70227173092959
98.48959209533123 43.99312669124871
96.81775731169759 44.71271850173987
45.79983085373993 46.77127939465914
41.15060747797536 47.60280988336441
42.19357051926128 47.83616333174707
41.90560745281008 46.82961324240188
41.42869400950233 48.61099004361508
42.95798670417835 47.05595225052925
43.41792271764296 45.26828054071867
43.22624831663691 48.07696989602829
44.7671867787183 46.50610814579723
45.02491769525792 47.54604992262554
43.72421890871001 46.26930423325528
46.04953566935929 47.81823490484283
45.26876444838797 48.5892057473968
46.28619437553035 48.86269851965668
44.49365062575883 45.47485982702695
43.99651061102096 47.29290918379901
1.496321632120111 68.8425512238114
0.3481002877898983 70.67464111386762
98.77065348380505 69.71939227846977
97.65949965126974 71.55968544276921
99.28242298555075 70.65699631210263
2.599712395662359 68.84067058800137
96.59606499489239 71.55641148596639
3.70310195972452 68.81867509878612
0.4094894990046273 68.82001512741044
25.42319941938601 26.57945375990917
24.6350504449244 27.49401429288039
24.8701174009439 25.55469760679249
26.74947151023019 27.681107768282
25.63144262215299 27.60056564121216
24.11042340919423 29.68232099854613
25.32955136709597 29.28927323889986
26.4260056428694 26.74710757763414
24.73090950557012 28.52580557635931
21.31491233227124 48.72046287251051
20.38830122219773 46.82071456854998
22.89395462055993 49.78029067131887
21.15961109150018 50.49415985331061
17.53838167868529 47.4014861138929
19.3122198762365 46.69858240963892
18.67299860408145 47.61471825400215
22.13106910197054 46.11840692788631
20.21651877299652 48.61785667112958
19.12545691603358 48.53905049770625
23.04996750835404 48.01066427030943
18.66655399973022 45.73713256018624
89.75487683534172 28.36598428110243
92.91774614270314 32.19400406122315
94.43887592576894 29.6015762062536
90.63667423840704 30.42217939414614
90.80436740080528 28.57628361729779
92.51341980130502 31.2427826581196
88.16770718783751 28.99178494505042
91.84732551393147 31.84581051944395
92.27465905927545 29.59584761859755
91.26221094968965 29.5762450737662
39.12558433394068 31.36334175225928
36.86063338113807 29.60396234650444
36.3268897227637 31.16044427593287
35.85235413088002 30.2509287789114
36.24775128695961 32.16684669842616
39.27152522750589 32.40137245492427
33.77377763462948 34.72947331531078
35.64248590225426 33.01145001066148
32.77999611865131 34.48892980687386
37.54971597542541 33.6203679593688
36.55539104049132 33.24175741544411
37.06762431906392 30.54533312061675
37.94945870812703 29.96776855761116
93.69418052449835 96.40118230043726
94.83407485015938 94.56870244993206
93.15973462324637 97.34577758473652
95.80734890357292 96.34331967695971
94.75077511600333 98.18129208335078
93.70685626384903 98.24144819911751
95.32133167255711 95.46005951395692
94.74859884667865 96.36876429289944
93.19846342640429 95.49720417949717
92.65568951546008 98.29671769304019
94.20205545927877 97.29685240501576
92.74063217330841 0.1183255007687113
84.23207210994443 88.26169332243013
81.34335802086834 88.18023553358766
81.96329581897146 92.95372310553722
81.17980868291072 90.17957878540628
82.16626667508589 90.17714137208213
85.16514903630706 87.64218077784254
80.18325791052918 90.16835655535888
84.29227669328297 90.52123091855682
81.40356256367426 86.96605134187084
83.95415080518433 86.25528138238619
81.674564637309 89.20638148733322
27.71459783935929 14.08543583326771
24.89647490773445 13.92072015790224
24.98805966704215 15.085868282763
26.77113009870757 15.80961575833079
25.74821591351235 14.2520579931341
25.87136300412231 13.26272002694705
24.05172414940287 14.53613810068167
28.68586336989326 13.81773515440295
26.78833853580992 12.75039539444711
22.97749141939592 16.08111365209514
26.73013725944462 13.87562857628833
24.05739580260145 13.41758313967501
90.89264252817945 63.5182150058173
89.96719318133376 64.01766603529171
89.7757572931235 65.83799108507738
91.79816722903507 65.19385820644176
94.62555860833844 62.76082148447166
93.61427220022192 65.46177571373718
89.32537267783994 67.80654806707078
89.06498109811116 64.86207302777601
88.21767826658365 64.27373833949149
5.543313539407595 63.5619873904363
5.061345737508759 65.73188210065756
6.794586407722493 66.16535433829365
6.319603325067993 64.35021445353586
6.053806577964751 65.43539899602833
4.757584625413102 62.76262067686074
5.761567112499027 66.57035868690534
4.538438832969535 63.83001563435933
8.154710875166277 64.81848858565517
59.32579449978783 31.47232617227297
57.16316878915366 27.64287325425029
59.85246180713662 30.58252371717811
56.14672419116866 31.30836749320832
59.86812008780191 32.41530895989835
58.79915479848877 32.36639020347758
60.92608985946067 30.63705694808543
57.19845440959702 31.36405069244316
57.71601968587697 30.46505802035226
56.63545833902057 28.533382017211
57.17310882106216 29.5037495861012
56.11580100148129 29.43148956347826
58.25892010563458 31.41869693950164
56.68041542151275 32.27181636492672
60.39713138297438 31.52452393544016
57.69535001631624 28.61499000583473
56.65732231557816 30.40132809820792
57.73552361286739 32.31845386627072
31.20476967430494 14.70824948076401
32.05889709240648 17.77976320652389
32.11980498742217 14.67608884186765
32.46059386318823 18.86442066427847
32.80058467564302 15.69423384837996
33.77671292209133 14.29077505219368
33.48310661278765 16.44387627947687
33.18806211025139 18.21165079021283
31.44880772697848 18.69647977111578
30.99165681798763 17.73575033559025
30.85563373201466 15.81251741220344
30.59222420533913 13.85393606903434
32.35250313804161 16.60127472346193
32.94638956699097 17.30473122177774
33.08805116664907 14.83359556413402
33.93544400878653 17.44798212863626
32.66597604133211 13.86108874145071
93.92016348926769 59.01211489612094
93.18254273549339 57.32732522180689
94.89095046975071 58.57810193361181
98.74318681372471 58.50024652404339
97.71507738344981 58.89508132738177
94.1770643927979 56.92380870720848
96.71626988696876 58.77899809289869
93.29085515902032 56.29414519540597
98.13085315679076 56.6670297190833
99.76747207098258 58.14327957333089
97.9469027174102 57.76721903974941
97.63878496528416 60.03953459927143
96.08805678389106 57.19492581527564
95.88268813298718 58.16758311230988
96.71973748338706 59.69764037710902
48.46176863706926 32.53140313200893
48.89093413547394 31.53855373018614
46.73854531607952 31.6166403955391
48.02079882127979 36.36785346671142
44.17028744711251 34.19795293290332
46.71689729289633 34.60251016369718
44.88871416852398 31.63028956805108
47.84350897837538 31.66410104823822
43.28315058654606 36.01145009687921
46.54689278833188 30.30616312988234
47.38408521561963 32.58398219795109
46.36909195246697 32.74122024984037
47.33020998113371 30.78308557586316
48.07948972847972 33.49807233359057
8.742980664126087 10.90367453984498
7.173911210425455 12.32132950269424
6.257788841748854 12.02549915831424
5.482028406849474 12.6110457662401
8.068290498242307 11.86576517894535
4.527683006994345 15.23436529229511
11.71060835796712 8.468686183772887
7.086347792281662 11.35653144231079
11.3227541456473 10.30254571799451
9.055589836496683 11.91289337748632
7.136870834616023 13.99416928181186
4.634832055175947 13.3526146439561
6.124749415679882 10.97220159123341
6.532230198433663 13.12536745198358
6.67462522882696 15.02898366272817
73.94964561452744 36.43208000404355
74.23902220690918 34.48671713664373
73.18185808891063 34.86762406599407
73.07123063512529 35.86714968849076
72.17310511756577 36.37367232074289
72.26930393961354 34.30660693292371
73.36693026075532 33.88811671809029
74.08284728366409 35.45829041966287
71.28045559068813 35.81811090777123
72.15556937827377 35.29325295349584
21.87593701660509 27.83107720099293
23.66503540777281 28.87279512223795
21.87296407511875 29.46587511949935
22.77828581802414 27.48597413517528
22.79241427457705 26.40217136351356
23.68595549942627 27.97436158832956
24.50594886942244 26.49310216938341
50.26236436954895 45.15106409229317
51.18563183333471 42.67745681556438
54.91715686602066 41.52774338568879
50.51235544450329 46.26253908850089
52.47664361004797 44.4079803475969
54.07979760453602 43.40011525325558
51.59488552944865 46.35296122319165
53.62142774800583 44.32310193667102
19.0464649396322 26.21692018542872
19.31669895650846 31.09952649915581
18.91930226695959 27.27710847174541
19.24954691742052 28.37150639923001
19.67600710797177 29.30888158255048
20.05233676405598 25.7707235140939
16.19390736465867 27.67976696505323
18.26435834594669 28.24800787540678
20.73503541673409 69.65042954488658
22.74220049473287 69.06063712298933
21.54997850154005 70.38696170399714
23.485954194585 69.8163587383589
21.16882444978588 67.59994209293149
23.91903357518355 71.63318545528848
23.98963797179941 67.70214451676071
22.50608878948481 70.13108679760815
22.18388863875674 67.26710741541535
20.74252700019164 64.88029571366481
9.564972239335777 4.170313311760918
10.56203339800945 4.38051041902576
11.27797050161081 3.612427206971811
8.52228155567918 4.037317023977748
12.66375193959752 4.825745037638515
11.89195130079198 5.617269790662792
10.34217264902305 3.299342414344834
7.477831970123423 3.875311488506061
9.303344792993306 3.186449720471522
17.09447544097998 63.33766871685702
19.98833290665034 63.18717924769713
18.12250089575712 62.93064228997984
16.17523846014958 62.72494485083649
20.96749006616293 62.92745006876963
18.99197516433721 63.56664455608485
20.91893986334283 63.87634189173057
17.19434664639545 62.32849892463296
17.98374334442132 63.96365127830921
15.15762037239581 63.13142686671763
19.8789041817938 64.21895939042926
18.85905443822483 64.60777260736403
19.16928497300046 61.50359508563166
16.27732999639727 61.718396514975
39.09017697530742 69.53720050016952
39.35951454179934 67.49891826690687
40.10109973194591 69.10312404362892
37.18443073538302 69.41392472019463
40.22838516857922 68.07918659953211
38.0643931074265 69.97320211389004
35.31744303042599 69.16675564160609
38.20922789340526 68.96246523225838
34.72643896123695 72.14589743394151
83.79466044186049 95.64714932564715
83.84357412942285 97.60501313532545
84.3298673319709 0.3012776918768215
84.82578571733535 95.64558880700393
83.31004057149708 96.63404050965397
86.38995525708194 96.47504352638764
84.34089542835643 96.62023677529663
83.25652061251795 94.68988317525532
84.28105001001403 94.65382309742573
84.92817019609591 97.54390360675951
85.39071819406691 96.59670526524373
31.77534547008007 93.47552247656081
36.67096227382187 94.92150222980641
32.61459204534547 94.90901272531391
36.50286176063092 93.0408875384055
32.768408295714 93.9498796668245
36.25412498227323 95.78185626227975
34.99308326593874 93.94395153512536
34.55930601577324 94.89883884168924
34.01106511818212 95.82560339742726
33.5286751709536 94.89900735119501
35.10780455759723 95.78455892106528
37.49427668917896 95.81115184843176
35.60669920655504 94.88609612752209
10.03578657497055 45.79568525486844
11.04697525321764 45.34703805875098
9.06920495306918 46.11955553898042
10.87947042460811 46.36583363458115
9.806203969934794 46.9388846610207
13.00031125698847 44.59126242023466
11.23577643641775 44.29349841399316
7.30461610288393 92.04960068398439
8.297973999219082 90.08078705747666
10.05353087978405 94.73548041131095
10.5335661212743 91.94268534459461
9.248081468662885 89.48085676404393
9.314166471093271 88.49654051970192
95.81473042120994 98.143681756155
98.01162750888058 96.59023213423312
99.1236175099551 99.23409123447951
95.24274104352249 97.2611184970564
96.87558635397171 96.32759108675906
97.23311819342054 97.18011826133743
97.91976731566136 97.78016095717655
98.97824424868686 96.48921637075028
96.88520178818429 98.10879671538662
98.84779692780516 97.50661267221416
68.1641619481108 19.44361097713283
69.70823302835446 20.96917851041669
70.48170306064051 21.73676859250072
71.50369203924096 21.48601652046764
68.93931609658298 20.20008386136348
67.12039315066072 19.73311526051929
63.71333299737123 59.73956806209883
66.46779390655423 56.08453352221508
70.26787276108206 56.18902420029967
64.62918187707965 59.20997072483816
66.52001061650336 57.12439968613133
61.87027847610085 61.90337416608389
69.32897114684626 60.70980549302467
63.65543285522231 58.69186243931163
64.67501763530613 58.20245056407688
68.42822967893186 57.15721083149711
62.77581478006612 59.21346325987238
65.57490279171367 59.71703932068135
67.48389834724654 57.65077245576477
68.10444266372066 49.06550614965672
64.64285920196512 52.31415194069221
61.81593306674558 52.29951221553935
67.30051004430278 50.56027086559849
65.20613165057888 49.65273254692396
66.38864175615839 51.08305380991622
66.93816975987471 47.57835523338652
64.16026625227236 49.23547513998896
67.05196020870613 48.57378170743279
9.100432152790878 35.38170346140298
12.50612900788692 34.67970873690174
8.263436859726653 34.70989794742674
11.2891202253144 34.52828580209977
10.31724113604253 34.03505018742343
13.23711091657856 33.88773171167807
10.16256736601505 35.00719718594357
9.290339118308149 34.3624317448284
9.746223414343307 32.19035739595409
83.1368278865058 65.70527435324878
80.88584228448674 67.44798846001805
85.46939120061467 67.9351179727125
81.13706211452892 66.42334668576324
84.44506973319078 68.27322337982434
85.21237970419637 68.95372231854424
80.35218297747414 65.86205989506128
85.99352101465873 69.6160536523732
82.68809522114317 67.84908935344417
79.1697271497965 90.15356926959018
78.66188444380218 89.14166050028975
78.2115047450779 92.01753144790476
77.66047607814467 91.00311129740057
80.65454670136222 9.313882413243856
81.02455952630154 6.004425273558029
82.23281568162955 7.755664970862332
81.21480156928232 7.635202798678534
83.03581888057163 8.376503426197299
81.46685209131709 8.609690801105812
82.37030103536387 8.996055094578065
83.0385544219761 5.54751683371553
81.57102233494658 9.704605908005323
80.84877063410549 10.44993581305018
78.06695129942129 9.345810428680979
80.441373640693 6.978203084405595
69.31724759975235 34.05195768265549
72.01876103277336 31.63755931658385
70.70137075994236 32.86512021698144
67.89846285706689 35.29465544451897
70.29440740298857 31.12499364588182
68.54137798697693 30.59466523196082
68.80293106793907 32.32052072885472
70.9871040605572 31.88058769183075
71.46368526805709 33.66744169404506
