# Supplementary material for: Universal hidden order in amorphous cellular geometries
Source: Nat Commun. 2019 Feb 18;10:811. doi: 10.1038/s41467-019-08360-5 (PMC6379405; doi:10.1038/s41467-019-08360-5)
Supplement: Supplementary file 1 — Source Data [file 41467_2019_8360_MOESM1_ESM.zip › Configurations/2D-Final-configuration-derived-from-Thomas-PP-3.dat]

69.32540206081414 25.32085109158099
69.33602310315234 23.16064709473906
69.32584986590228 24.22252684888495
64.89326610065115 25.96988257645414
65.75196314212205 21.15083606195931
68.39471182929078 24.79609630079593
66.50603000983338 21.83337583969126
68.37672592927177 23.69709596603159
68.3400514758499 22.61974625220925
83.79911554948292 9.770208551933036
86.67496131098804 9.685118963048195
87.73076885875683 9.238849015595365
85.86287784793171 8.996360420175685
85.02900011704371 8.3164627175593
84.85738239539354 9.396797362607781
84.19442828843607 7.634315126532492
87.97205657665423 8.228788443918004
83.99946935206469 8.710375810441308
59.55495032874408 55.56883120691172
58.01896541454117 61.11486453458812
58.86744711305344 59.40025199698147
59.70510747065768 57.71412683810853
61.42201101602227 56.3383819657158
62.9879719091274 53.98619982897388
58.72116270052862 57.29927953853866
57.09598300172846 60.49479756267792
58.87305947333401 56.32091410569456
58.9371138900298 60.56410393446114
62.26889777180248 54.76109082801236
62.23979033768012 55.77010338485753
59.74978814947067 56.66027838468148
59.79065389388176 59.94344175858445
89.7134564251475 52.91997444973553
92.37985790255244 53.8989104418556
91.30903094134929 53.8862754076239
90.24099891227591 51.95822753365641
90.23390672987928 53.95485227768251
89.16827407680196 51.89869598369821
88.57821285524295 50.96351899726256
72.01059591372943 60.43804588855647
74.01624214503713 63.16737602218202
74.17844525383312 64.96252286758232
74.34204992775064 62.12607155262724
73.03102822418337 60.14532426003971
72.23695186109074 62.24104464729955
75.6876295818842 60.85771648284297
74.68397410235221 61.11393046075337
73.6247593178517 61.25176693476903
28.49861107380196 23.85272121510053
33.55704037160977 26.5540825551736
31.19760680153516 24.86045053951103
34.52330526037876 28.18085375545869
31.42437351439901 23.81587660043494
32.63307548859185 27.27964814629663
30.13896490750062 25.25236373340424
33.64392327163214 28.88100481219241
31.57095948019919 22.72428145046862
31.00451584710132 25.95283260062236
32.55207344864929 22.30030527473012
33.62277673132401 27.68383549927567
33.6781019152676 30.10302097851578
27.89772303990513 25.99386582678758
49.41479684946682 90.20584450078859
45.02947365352602 89.30054289581672
47.2454451238378 89.49090581590117
50.11325903789592 87.05586023412421
47.61003301784146 88.29777273822518
46.5561346765127 90.41085959827954
79.40164179057278 7.404721076448338
78.12921748496723 13.71771426379966
79.17567361578813 8.472360455120469
81.05548141852115 8.774961939967376
80.44781178063208 7.023382495230042
56.80812109701215 45.48613252465646
56.02981804313338 42.77577486565863
55.91161489119154 44.96825257497188
54.10190538116345 42.82747720103988
56.94490558774913 43.25972310070194
57.10202510456379 41.10708558804974
63.8230058384918 85.1593829114564
60.96194709816769 84.7261379708449
58.85861999290204 86.89819929964204
56.87171254814935 86.89942597777645
56.88833794356394 87.99304600292707
10.83971030579098 8.125021127436199
13.14091003763791 11.20716523096057
13.47819577184531 10.21191141390449
11.26961566639228 6.010855688096003
11.80472105800402 7.673596020970296
13.73664868691351 8.099799332121696
48.43950777782851 71.6994887258403
47.70197665886985 72.41765506707354
47.0086098477925 73.21791209000205
48.50809299260723 69.56734425063964
46.65938615517766 72.13635291937157
44.42484620856921 71.73205821730819
45.50401510628529 71.97277423214015
45.95213698983632 72.98041553411176
48.4714865091435 68.50625711323411
46.7198177074264 70.46205752366426
90.67623329187093 63.29263488752084
93.38309017359767 60.3166951982556
91.73215062073092 63.70342098867133
89.31470261919591 67.94181949262153
92.44519458133307 59.83315457619699
92.43246951083866 60.92469978935906
52.65601012935981 11.01410438410819
53.56554943253971 8.954139855623101
53.11261305498705 9.970034577512527
54.84212424282389 10.7357123478539
54.21619341337045 9.83382552019963
55.3253997191424 9.773432786579594
55.78726316066018 8.857461115936074
54.33194930021294 11.7554844747423
54.00648493786603 7.976565952857049
53.73995344032761 10.85843912899715
53.38937615032856 6.891549250448591
52.03654823323537 10.11049040724651
54.69540040752651 8.820758144645506
9.607894442652617 33.00831807405007
8.632553546788992 34.92694823929886
6.334546171746923 31.344975901127
29.99928542178328 34.61819734764076
19.97339128707144 42.53072570025711
27.15144745832763 37.09511760667912
25.28542449109771 41.25067977491644
23.46919259959229 41.36361471167039
26.2695663998656 41.54058900738144
27.8139870364802 40.04990336218077
29.1139437050864 37.43008566314831
28.44373681075424 33.50310212735773
28.12712036773415 37.25438229281248
70.53415258715704 61.28592334468624
72.91950696460957 63.18673354820266
68.82902083959274 66.51530413661047
71.83234577521372 63.22719455328595
70.3886284512927 64.23033127372689
70.1855512589125 59.43642568103012
28.87223414209082 62.60181816653761
29.5399272929838 63.29495408677519
32.40000087809337 63.49318389806387
30.13088090487538 62.46103711852146
28.5574671708728 63.68626010909411
27.79282163429263 65.5539833438494
33.58118528222391 64.91045355929143
27.8005017482684 62.90102690817108
29.58760993014237 65.28707362080831
31.30399209416186 63.00621404287259
30.24865735714835 61.3216866643893
30.54601749397782 64.67212551477802
33.2615519365897 62.82920554650407
57.940469766221 58.79520510275779
61.282394097714 55.06649925103967
56.91643774661229 58.50502418668742
57.67871520002157 57.65965303390546
57.55477985510945 53.56058894177911
59.12656182306461 54.60713441382912
59.74478729912803 51.85000269026824
25.75942976638838 12.25238583203267
24.88300140992247 7.235275212516164
22.32169254907756 14.04196981977711
25.91295461608182 10.40964364307416
24.19489126641973 10.79759068409294
23.46174771011092 8.859778808736678
23.71500728738982 12.78826381814774
23.81073812126025 9.868382404537551
25.09870288946497 11.32059090427558
28.68462642620656 13.64444583722444
38.61875282185373 62.44118948061077
37.72678500157021 61.79019949494725
36.8895843348447 61.11862147330662
35.90132078743339 61.55892095740108
37.60759368175016 62.87698001240911
38.72110039123364 61.34376363251796
36.70656012189359 62.24182442728761
60.56709925527337 13.62536596537796
59.62695174417917 9.962531165340593
58.34037057801952 11.1930768202143
61.22076895742993 11.52125335666232
57.42708883177568 11.49110030261367
60.76671561826115 9.717638129723314
58.47034496650625 10.22736678597344
77.98130488127643 55.54566531922985
75.173307878757 54.61472248984025
76.05783254220853 55.25195524826283
79.09513498159242 54.26464369741318
74.19720433976602 55.12742848015981
77.05757632201697 54.85011128167721
90.46501319968304 28.52182796765538
90.82174223977158 31.76299359990817
89.44577571379905 28.45442683095086
89.85333936963029 32.28274405763464
87.98666421671228 34.44155559277404
85.71798684840135 34.81918408355887
89.8305249566245 33.31419392704538
88.11847291953573 31.14298679297585
85.99665207728967 32.8615770870742
90.72149445447283 29.59024363267153
90.85089636742609 30.7119383574627
54.11083148336449 24.34622229158067
53.75995904020149 26.19930784228726
54.76929376380091 26.2536887198917
53.38670745518425 25.19183780563523
54.35393685849346 27.19487443277001
56.4711452852426 26.16399127672918
56.45326118563854 27.27491557496423
33.24945350506178 25.28583589025574
34.29532882820022 25.82397258176766
30.81800100888012 27.09753951479004
35.25506872186529 25.24924649378285
34.4808497861608 27.00789165663693
34.32301757255394 23.60973377958974
33.43052373912853 22.98408714287497
32.68939402893032 26.19826405709802
32.44675206190846 23.42730837916242
66.89828510540453 63.06995893650305
67.6878353585651 61.03684838737935
68.04829196155532 59.94239350919683
68.36794615625662 61.77927553562398
67.16898605582105 59.29035863933996
67.07627431454011 60.32044144903809
67.21266014335561 61.97136060080833
65.16204814896659 62.69554308655722
68.16537197454028 58.85411223169085
59.17817035612259 68.42621161629
61.21742704287097 68.40941251445605
57.56225970550602 66.85856999222325
48.39726837917242 4.256740251751377
46.7907614406619 4.913986368494303
47.22318137728182 6.037089910518916
49.3356580335863 6.460515700189121
47.37239749204945 4.038543528244443
48.29817616853682 6.315029237946251
47.82073848450406 5.17071174004467
46.19676442158504 5.784986692703507
48.83948038853053 5.364351398441742
46.33609406476116 3.804952836188057
36.73761963364414 35.18350925005849
38.84970326118642 39.4515846575971
39.67377834433237 40.13272878477417
40.04034704239095 37.84416400076721
39.8388209764684 39.00135758990638
38.2126984547774 37.72117855087163
37.90742427312342 39.94508075874441
38.39030318493877 36.55548814468964
41.05237384707601 37.3785887925742
38.72591380575157 40.61267114530941
39.40442493579243 36.06719620937324
39.04978787540887 38.33183701371964
39.20274752089048 37.20342437965926
38.0179700523824 38.76267785724107
99.76143680828226 3.147614092535443
97.68110161177609 3.866969676410952
0.3441167729220824 5.3277055126189
0.582723054609528 3.621369217899209
98.78360698146517 3.559386656530062
91.08175123828613 24.52868350161162
93.7101666446368 22.56170066520033
90.99897225499775 23.4579407654913
92.98178497755298 25.43087624284356
90.91168103275565 22.43182683378006
92.0268691156077 24.9829370909394
91.96189638500735 23.86249731806597
16.20779295392211 87.35804045976745
21.15284160283627 86.62872372334107
19.88961006594521 89.03576951961666
18.10356746035071 86.68613081107253
21.71406435635399 88.66835182047795
18.44923176041891 87.72218386585577
17.7122535514096 88.5339611646455
20.754514072596 84.76280655043013
20.97887403034823 89.32917013711203
18.80217942099846 88.76049168579635
20.21165674639562 90.1008602210232
20.63201827489307 88.29604637626271
18.84543902487392 85.80348081586011
65.73729145959324 27.6750211969034
62.73706009844875 29.9726868130872
65.55202389810336 30.99413779497251
64.46761424566246 31.52207856789294
67.49955247794396 28.84089832798794
66.57648952158529 29.43455296215373
65.628269762353 29.91287136858202
63.74405829125192 29.6020813583943
67.52232893797843 27.68131301480099
65.68562322266793 28.79633147849649
64.63705929752886 30.3819428333041
64.72448987430195 29.25922257672752
63.83214825092293 28.51878683304973
66.83429203324869 18.04857175021991
68.60354605965823 18.63311113206046
70.44142614039548 16.29344635515798
69.29606199337084 19.46054611444955
69.37000413749625 16.51618566574709
66.45287826818166 19.09879635662251
65.7511063108235 18.31365346460394
67.53716142641403 18.85462131749125
1.805743691134237 65.36979979933692
98.37268337867795 67.1594242143091
0.7883351506906834 63.86323291450352
95.85135727520279 64.28809337102409
0.8091075661075809 62.77822969377888
99.38120785740632 67.1742433312676
96.77206086988764 68.09914774191667
98.87040776492661 68.1297805753441
99.83549955041309 65.40379360394508
97.25700244023726 67.13149507090405
97.80882210267791 68.09558942744111
34.91986232896022 61.96729798244119
35.09268806827329 60.84270949262922
34.29338907351256 60.10537839344699
35.57156091282448 57.42981979201008
34.62295157714405 57.85988379877114
36.52302976217482 56.99044894328009
36.38713555594693 58.13416050536603
35.79555019372413 55.18315888445338
34.73228377091351 56.73624286234104
35.68784811369879 56.29952875684529
36.64861808504985 55.85594026797887
36.23781766328905 59.28072281449994
34.82061713985186 55.62969021154528
36.07444706203216 60.4236456130722
76.52908996941979 18.68474414545017
76.90357497930493 15.08220648445294
77.85562342981756 16.90374514171148
76.75447869040359 16.86949620060765
77.50149607850348 15.93123157214343
77.17238942728457 17.81415538391676
75.72633176623569 15.36299358734562
77.5971826779091 18.80040382141007
75.50442523930074 18.60036628538348
33.79665511848506 86.44235120652966
30.23151626477032 88.14639815179291
29.58451851592217 89.94718505003178
32.82135268099834 90.8806229202534
32.23438448718048 87.76727607086572
31.25295918489938 88.44891820821577
34.23787965952986 88.32907014962949
32.83336159907026 86.91013842312267
34.55856886930328 87.29437154147105
31.48872477056195 89.53629860085546
32.19128150892955 88.81059942938623
33.56618095909266 90.26862499404153
48.98259182281529 3.332863652527325
49.86377636768214 5.468705733765131
50.42587371408162 6.438685634594923
49.42886144060965 4.411442784509147
47.95941825763251 3.148343277765841
50.47862626468143 4.517365893141498
48.60205816778769 2.26368903391103
10.35889691137676 90.87692787665483
11.40140216691392 88.36144315849758
12.91542578399934 89.57484867089818
13.30997354912012 90.58359847153299
11.48202368272129 91.13849092922432
12.19777140027022 90.35938081958278
12.5936781951694 91.36886181378918
9.561406943462394 88.89338268855462
11.01825879274266 87.35536329596967
9.916068606018211 87.1153660906663
12.51805344633114 88.5749330531404
61.98263526099473 66.25723775661362
58.35432278023118 67.6502635278739
61.61701576990497 67.31509988090843
60.16356727538854 69.08329931420478
62.70871892754524 67.07514158718494
62.07594699248524 69.16584702155403
63.47480002062643 67.83350471610231
63.81841765218144 66.8200339344867
62.33561674148851 65.22780506040661
60.17733331308449 68.13671919081806
62.34070005928498 68.11490665741668
58.61733892276062 66.57899775212989
60.93098573381489 66.34607563331564
59.8248210618183 66.48631877655943
63.16068588713137 68.84473101723745
63.06551267478386 66.04064432736979
59.39889953113182 67.38541795770496
57.8316520151694 65.73141193526389
60.58449815277649 67.30466085958908
41.19309183548965 98.67855568311332
40.3502548994734 99.39363022152209
40.11849066250302 3.33646290982769
40.94660547224209 2.689843666744765
39.33009378545883 99.02476491477702
39.51228574353242 0.105673497914786
38.48921909869515 99.73635180373532
42.20702689874899 99.04993727013135
41.36268846522296 99.76670381733344
38.67610174313628 0.8129783762323873
40.52796103314665 0.4830611827878675
32.27434217357715 92.60756266582415
32.70854284200516 94.74317417123213
33.11834960702866 91.88467278033421
30.84506414086654 95.08448269391565
30.11270085059115 91.9667504020433
33.29755893696223 92.98707461394989
29.29508218154874 92.71245629922664
33.5359098531837 94.04555793671889
32.01661808385384 91.57481670785128
30.67665790852696 90.24129011791467
28.7008425723434 90.69531562568437
29.84149031900214 90.94848477746035
28.85039007868268 94.32744640538637
29.98075640255431 95.75451206822335
27.38693241744398 92.67652957195546
28.39767154378448 97.19359673183189
30.23368164026997 96.8466195353802
26.05156130298686 94.05713525009418
31.24089885129588 97.20689860093376
27.68133405309332 95.46986643041622
31.40293203298431 98.26256972133946
29.81580734977743 94.73114761178063
24.89639736376422 95.64785068103048
28.31475898021725 93.42266481786693
27.48253491761002 97.72149864825541
31.03403280046822 96.13585837032795
29.37332669628103 97.55637860292359
56.73758227130622 66.15188736876848
55.47166940201801 67.64698710194212
55.97865501138497 64.40968970945787
56.88444369822901 65.06912823350301
55.65481596128778 66.55855187640752
54.58375426697823 66.92024924612878
56.51468282492323 67.25426162741813
55.83377414290286 65.49526042360523
53.83325128343644 65.20549231375303
28.45535300496923 43.22090729865362
25.12054828582945 35.64534265722572
30.11058915016236 41.65465736125865
28.93410325985915 34.47963824101772
28.07872665491102 41.10715501504415
26.74623689403357 39.7070500333534
29.77866111940279 36.5554333673348
29.630306497184 39.530262345442
28.75452183746848 45.3244010557387
28.73892678294537 46.36448966763234
30.53300608849053 46.67204039395219
27.88706432747741 47.0927638987882
26.77496446645801 45.6608716702356
31.1353436354348 41.91140735450715
29.66586822545929 44.61026900852405
29.48200532925246 43.53055663142863
62.94257655027825 0.3071701397419652
62.08081365267234 99.74404822380957
60.14813302675545 1.858904189919496
61.0840457364743 1.368632946976341
59.21477558116722 1.232061585088054
61.11095063727183 0.2627110880308443
59.25004637442061 99.03217157953362
61.09326043620002 99.19187488922209
62.00362402087002 1.965600693888822
58.41532467866946 97.27339769528477
60.18937792458044 98.56238860684785
61.12724676494973 98.09265884687098
63.73940189722207 0.9919318328690595
96.70693624495182 9.115036857647663
92.72699548673069 9.40347369171206
95.43052808911567 10.69730905247841
93.77328908435034 9.143831726381434
94.76276521805877 8.79792340751996
94.94567048688812 7.735932381920064
91.61136223643837 9.525647132730501
96.29458011507481 10.08015838291045
95.55635432459309 9.487528871114135
94.5928549019185 9.913842759122662
95.80227173891033 8.448500998256979
13.42455452354317 62.75089685053393
14.52457880478062 62.4611476060251
13.34046562137056 66.55549281819609
12.62133413412923 62.03288600285469
13.12631672767604 63.78047812277395
12.32235883805568 63.0684713173092
11.50943715683536 62.37840509165886
14.22366057360434 63.48580097065643
12.02880335422658 64.1019544336355
96.51472991192536 86.4358479294677
94.31605620820876 88.0362408876415
97.72028562530929 90.81839273516546
98.43186846833295 92.62031920009011
95.02514587033143 89.78618468356233
94.13691606286403 89.11240071273618
95.75090033360925 91.56675455738353
93.47261038593132 87.5207583048811
93.10249707307253 89.5514897977001
97.57427497165168 91.90378301477743
3.047425664321184 25.97654292320627
4.873980334232915 22.56331430440387
1.992651386778163 26.21930518746809
1.176675968321443 25.43444558698092
0.7244436874348837 27.45208681177515
0.4180464172522397 24.64504928445256
2.516964732689126 24.14825131912012
5.671743952209063 23.31689620970695
6.797356992492374 26.88333668945262
98.32477546489559 57.89016508485462
98.1954430946798 58.96209527447751
3.201121888049098 57.88855921339491
99.38534324957131 57.46264389024502
1.544150963526917 56.69923810779673
2.458376148698444 58.79270469745074
0.9348035777584246 60.64206867445075
0.1394466208302386 59.09141100201894
1.350245454760511 58.72743379595232
98.49427410546247 56.84210665467348
96.38109893668164 57.72382598404453
99.21656279370202 58.50920549197376
95.38399779988821 58.17929727258715
0.6150428334586622 55.99195679586212
78.93900618558978 46.42756185662817
78.34839650377167 45.64793493593796
78.68196044690541 44.71504371089744
77.61424167405336 44.84477430401211
76.95787242945454 44.00351197325004
78.03148487825067 43.84597734593704
77.98164886740854 46.70705447390032
76.55608297634529 45.03574637178276
82.53579960696227 45.79330221717986
79.53883015243059 45.5735349011486
76.96175011292533 46.91456058677403
83.04382113446664 44.22325603950797
80.14609338606198 72.77184057083578
75.36914222211503 72.17410033417116
79.31517851058103 71.78568063762162
78.80662482068438 74.01110044881163
76.32797214849219 71.66673686752399
80.94433433099577 73.5138218087647
80.62009457754267 74.58425969024596
79.11559134887506 72.93649523179077
73.39302457448125 71.60869199313058
76.15891549969389 72.78086170333272
3.764800656901211 61.2624262957025
1.834888334907746 61.05931456700569
6.853192367823616 60.95796894744687
5.766820156259615 61.24438045797675
6.62795634939529 61.99752182504004
6.416825719593064 63.08291417812243
9.294963639899974 63.0989035856126
3.686761317993244 62.25434116033408
3.802470378120354 60.34780372308788
8.492505954420274 62.41161130253683
91.10116229386098 7.237326487360365
88.1892025855401 7.201697869806221
90.94835480257142 8.389331995851641
87.3345911246455 6.508591329677007
91.94508949976736 8.671627238262557
91.28523866316516 6.134647377446854
89.87228314856542 8.677013155313711
89.24178421340636 6.87807793575191
88.79829796338723 8.956622920599667
90.09938772881067 7.621544210070616
61.65223665389627 60.91397515673609
62.770194558219 62.37223570839601
63.57533464523728 61.74716520794619
63.9391861892186 62.85990943208719
62.60600592555537 61.31271189358131
64.4774024160362 64.74202933839476
66.2204116926921 59.91383480712144
65.45625722036638 61.584508897338
66.44646962926421 61.14399507149081
62.65977927560179 94.4014616522083
58.71784197084563 94.05704252630179
62.44958847933088 95.46739347197644
57.73153010716194 94.31646279908553
57.62003227517049 95.46776262885523
61.5939914826408 94.85093826989377
59.62910375343883 94.69850279128292
58.59673969634924 95.08908618601325
85.67857313441617 54.35683360255312
88.20520248409085 49.98206191410369
88.51838833281474 54.7210516998211
88.26661268721639 53.70540301016046
86.63773518986557 53.78606335509738
89.24062073063413 53.89533375276096
87.49055167030612 54.25955646547091
88.58921428722107 55.73157960486364
88.0517435141812 51.90863784201274
88.6673585980585 52.8090219860786
87.55631954274484 52.97966912097875
14.82095039243054 55.71749816748171
15.28119631259431 54.8526354049173
17.84478005836404 56.1180665801807
13.96127959741872 52.55411087447021
15.59866986455106 56.56385739117982
14.67671773250983 54.11827883292744
14.20177586654786 57.81223763377172
16.72764616339093 56.37135877516666
15.89320368449063 58.40850814281673
36.31635910896262 50.73799738734521
36.48263568175783 49.56236537426443
36.21157959657136 51.87767241396919
37.50941943055707 49.24127919853095
37.18582683387407 51.40860965252948
37.26610202067282 50.32320276963296
35.38645275224443 51.23540572410725
34.03531563215146 53.8895005163378
35.9134150738828 54.07634315828312
35.03360368615431 53.42969389022083
36.06680815584955 52.98810398628043
36.77429029064521 54.7333342613093
34.63297078718594 50.59424152886214
35.22257875285718 52.36493483489699
71.78501842550304 20.94973418969563
70.68219774472151 21.18582685340968
71.35615511756384 21.94894583327406
74.4977401119511 18.54186969730713
71.78435967078136 17.99060592997916
93.0215251172107 40.84193824341941
97.40679600405701 39.76399703410333
94.77840890454299 40.53053677922308
97.45371623518686 43.16186688423925
96.78693274744671 41.39663279574899
95.49553691063161 38.7762063108414
95.7476480357502 40.90810848648329
98.8999770574875 40.90658628975262
96.54153419073575 42.55885856610681
95.33633859560248 42.76125306900187
96.45829077255759 39.21773295349044
0.06392683771486782 44.5494152276874
95.87387402653663 41.88905994932917
1.526947247624899 42.20271080142388
96.62352020240579 40.34981319285272
96.36627942466579 38.04370761538546
31.01927484062411 31.96836149289205
29.95832271425923 32.01089643095343
28.76862972171492 36.38336022623223
28.33559043758025 35.37645998648473
29.53551705388409 33.57899921715826
27.24293671133516 35.37046245281098
29.38410360354791 35.49999617141004
31.38832206878804 32.91853017861303
30.28220761666381 32.87607719110319
70.49500693228886 52.63571810134048
72.37848968170084 53.90930553393358
71.49508685645948 52.14795157464221
70.58368173557641 51.65066232572777
69.86311855813483 49.69206432165143
72.18821170805091 48.07805813227127
69.57484585494828 53.02291668097699
71.43349266419384 54.35821286993367
71.43604674187603 53.25330652493554
72.39419522598699 52.84919967905795
70.90729128757347 49.90496033291388
84.62638155774307 86.09966015568199
83.11870528754339 84.59096210146504
85.72364196091017 85.93973586198108
85.04881059504822 85.07769306986414
86.18244060993925 84.93382734846695
83.88994473138584 85.32787503398089
21.20219342914586 90.30343494590595
18.46782318356335 90.58379420755324
18.81451778021838 91.64905401951644
19.54728602661836 90.83905739943658
19.15503860991312 89.79478878275449
18.07268053728572 89.5580797479322
20.6885324961133 91.22659840476747
16.60256304168324 91.10415639324358
15.82968313059327 91.8579226053895
3.07591391592238 6.426351646085425
3.904659242303597 3.745733752074968
2.597838388488457 5.488293044973939
1.295923227931055 7.297434509022698
2.103804234904258 4.551782368654745
99.63531283302646 8.228204522539851
99.06710534542724 9.221100084657181
93.55644760130326 21.58354038813793
93.95061365786842 19.57407390218494
95.45741232362137 22.30450970729325
93.13998432587802 18.96604864534816
92.82674920076127 23.2106279090214
92.68949287112913 21.01333830534004
93.73988707936469 20.63143374147031
95.50041464622032 21.15483232380791
94.7101820394869 20.45489049399166
94.5499448308789 21.67076315672849
92.67661986966903 22.12186256230999
91.95249493837642 20.29132532033142
37.67322708052728 46.33705920402539
38.41545368200276 42.93671509387814
39.71644915613793 46.02773451295637
38.29138029392633 44.09623008535335
37.28111064656736 44.40830484544608
38.04817541444276 45.21091663546554
39.08971702779182 44.8841507763853
37.43729850671161 43.347683044657
11.734695571031 73.56231666423075
13.96210020322473 71.28446735709753
11.38820805617391 72.54569460780151
10.3901156449876 72.43887178168595
14.37277962094055 72.21037865375089
10.64501520234677 73.40103600081942
15.54900552833271 72.41462451234247
18.24318040714058 71.03890965295493
12.08556288773631 74.55903328602983
79.85119817373223 24.25874603610727
79.31407690419279 26.27944805836017
79.34103061496359 28.35867874606313
78.37307692983042 22.69430720712421
80.18162844328357 25.8745120610101
81.32203895990816 23.14139448833881
79.48661608897172 22.61312595901343
77.8906451666242 23.69893208294619
78.51097396368519 25.56619046039523
15.38259876869712 77.92559441449731
18.0899870189925 73.7073822621842
12.79283806720874 76.53500874501066
11.32462462384318 75.37271920076768
14.64786240311949 75.93038542852641
13.90535909407756 76.72594860644547
13.19352119629757 74.74568889302232
13.54288915674989 75.73570132122907
13.17088270492824 77.51948620920527
16.10838692079583 77.13752318861189
16.47948892648071 78.13668413602723
12.44615612300086 78.30907927394028
15.01000703774497 76.92697111563301
11.73677227435544 79.09362486961643
49.95787236255946 72.98768051409344
48.05377583537864 73.52340518518275
50.1021115308026 74.12718843322104
49.41634639252315 74.95455860758341
48.43567545723365 70.66554640606307
48.75117765930584 72.80943895221851
50.34649213270897 71.86397348537371
49.1390278566292 73.79657507700762
99.14576870538596 22.00811622201988
98.14279011905651 22.25782300956154
99.39080115853326 24.89828016477359
99.38976030918427 20.96079965261194
97.20078303703455 22.42446328729308
98.56187332597443 24.04086507253222
99.87602379238265 22.82298802840328
0.6703791645289953 23.60977541988198
99.61484828248106 23.85379703196152
3.300001153148619 21.02573267482948
98.79909523389367 23.05784232185413
3.825569240085139 22.84220501743731
97.35831382236826 21.40665469321813
1.529866342661674 97.46360160727976
96.4526012406664 93.35918570767468
97.29747890738673 94.0609042250922
99.4308485095894 92.2705230919274
99.71176345177764 97.19527678649226
98.99367161892839 95.44723334851665
98.55616119139353 91.55338637876505
0.0002066727089362902 95.06811788845663
78.88255056172474 69.52971212441342
83.0711565610483 70.93451593835114
82.34956073586221 72.50306413698264
84.91242208896456 70.59278342094011
83.27593986519918 72.01120158449412
82.03277797375094 70.52315971495398
79.93526219457971 69.84588396812066
81.20496356972012 71.26664560176216
80.98148070934795 70.20498915237317
80.11716340649679 70.89780433561647
81.29242725312966 72.43351020744765
82.18968198222892 71.5669827794781
84.0923320175384 71.38079816781355
80.37766587220597 71.85704642558275
82.00666761361379 73.39583370251796
22.14401914215687 72.69070405664688
20.11014958235308 74.62465423720194
21.04580211040262 74.16177960510562
15.40194865372539 75.13683053203592
17.56253374992076 75.55166083464925
15.74619032563541 76.13506738356971
19.24848245715427 75.04041791780193
21.14632683473537 73.12192235799805
20.26122035005723 72.53585604706896
16.49329377648427 75.33906251270724
11.83652516104802 26.24978941867822
9.972133785184509 25.94329905641463
6.530012832148456 27.92167676662766
9.54399727121926 28.09205534824211
10.19575477490141 24.87567740497016
8.930927307087229 26.27241869037353
9.755757048678049 27.01841442567129
65.69392518155836 86.23471339592032
65.80300288333282 81.73299389094126
64.785238519782 84.58422237904665
65.71223732102452 85.12846911998616
65.73080023074805 84.01081695357347
66.63590148352884 86.7840937689469
65.75823433516057 82.87561120805869
96.04827661451536 54.8814013873337
98.58641707086969 48.88980325399143
97.94563799855798 52.07806949930166
97.87830126203876 54.02671730868808
65.96503227713498 36.94210271698499
69.21149628412078 38.68596896773172
68.30226967559797 38.42503491683371
66.29775712330439 38.0139983705852
68.05176538267082 37.39882480197623
63.21477194197843 56.25728824783869
61.59613643802431 59.78759761734231
61.55543117666704 58.66330823971253
63.44437353586622 59.5828348885582
64.51077007229168 62.0204429998142
60.63216361081935 57.05986215646799
59.84386994211211 61.10937370711527
61.51762970093422 57.52847286859771
94.47008339863292 38.35184582158197
90.75562056443081 39.23574540324364
92.26203303321404 41.55362360785197
91.99542981750459 40.51365723655441
92.56252230091258 36.281719446861
92.58764279146423 38.62887718092465
91.77638685934815 39.45092089291271
91.68932395121546 36.64710886443239
91.57344624213866 38.38073415272761
90.96593872791809 40.30365787639588
93.60818711250256 39.01815422550474
92.79155561382122 39.74010278009411
93.79779409231722 40.1149049022668
92.39712580205475 37.4892462624505
93.43038819245646 37.92633793867108
89.96745905639624 40.03230935484201
0.9695806284428593 59.65633204421756
96.22890771967855 59.91453090277481
1.169714030610231 57.68842609106617
97.10911635499578 60.54462256478157
96.30061057997324 58.80948576961102
98.98267522386138 60.64671289163321
95.32631478426033 59.28453113190703
3.074814516462777 59.60358614371025
99.97518880773499 60.14839311410285
2.781060479160276 60.62290665118267
1.964129324764199 59.85861822764355
99.09447702824745 59.56331956065574
99.91887721401717 61.19504322426254
97.20146321231928 59.43484585812455
98.09217774069253 60.04993789748241
70.4993954194577 53.7227495876758
67.76204403817086 53.15916609821149
68.71863408726787 55.87980030907968
66.89204466946713 55.99563293242284
13.03362979143374 6.35445395962246
9.549854580029665 3.954686685055508
15.02501491778983 6.75828614452858
13.1393308576797 5.331672881847543
14.13176481086323 2.431848628416905
12.87916022782501 7.38254411846737
11.69398689328134 2.838423458151236
14.12462718299288 5.069219946929656
11.45565992271118 3.835647941391585
15.11274880004305 4.82130470935186
12.21934641415382 4.600430672360864
10.52708744601717 4.116115025630023
14.06881934244268 6.074212474936296
12.52467729699455 3.567034075960473
15.34003147479592 2.289931039295274
13.9171919575288 7.061079325181563
10.47486399803078 3.070990481543353
27.69363615499747 3.92219285038016
26.2712999712466 2.543322126312345
25.23425941327564 5.355530014393316
30.03384464184766 1.707472075857948
27.34505622889763 2.831486463766779
24.87901671235093 4.31793436809041
29.49819628657685 3.472080665870891
25.93908155720892 4.498472586122618
26.99017339120376 4.731253876416774
28.42325338374929 3.149262777284462
26.63545703929844 3.643086040904957
28.04781660499558 5.006684879378426
28.75791598012695 4.227136885094855
25.58339421425613 3.434828374458831
26.28927082100632 5.565919744557977
24.33786850447258 40.76985879572734
25.05366114234544 33.7760934580082
26.15684384409177 35.47392104959999
21.72898005918525 39.08894387043283
24.5491844339086 34.77442445716685
26.53878449392847 38.67894233149632
22.92115401002127 37.67730572614694
21.83813937000233 40.1307585387297
25.62173068623146 38.35836385678877
27.57606555277552 39.03346731356376
27.84332288795673 34.44120542373149
25.90604023780628 54.63533952044126
23.83057683772434 52.75368640612907
25.53631236037461 53.5550849898646
27.15279830547857 49.96599620297622
29.29900106265682 53.13620488563776
30.11341454511298 54.92866720058612
28.31972538151538 51.46805492122127
29.1699102024746 54.30728118311573
71.12945106248972 47.91598008220555
71.56944211860812 44.19971362446054
69.31173661634577 45.47292984231969
72.4363993433153 50.8556529286586
70.72107699342378 46.85327088476927
71.3553090886673 46.00905114416752
70.78057246188553 42.0587631117638
70.60870864359062 43.80329183369136
72.21157206881395 43.53616026976929
67.68932375613633 46.0377415473549
72.51923884118129 42.65965149270598
72.42081657130154 46.18704569804247
72.03666788449584 45.20302109059433
72.70267239186231 44.44266617196076
71.33471308775133 42.98999311946331
5.632132508366206 19.42923922458291
3.561419249949801 19.98160134071232
4.597645296415658 19.70831499069833
3.823180291907898 18.93487923625008
71.47962640179752 82.83881009756854
72.36558962610583 83.46698173663
73.49008127005195 83.16057009355733
69.55757537359588 82.99498533630738
70.43402116943118 85.62200262449581
70.5711134220456 82.18784306076087
67.64971529122907 81.81594212975408
43.32664492521505 68.75128005543009
44.40877868623603 68.61151603961257
46.45768752466557 68.42867884236883
42.4044812998896 68.22999097922387
45.0896399253131 70.89801979933354
43.46352956508227 67.77908346890091
42.4772151663483 67.16464041349421
5.832530756058548 1.123901812399269
3.630130760989718 99.21897988874092
3.707738981492656 97.37120843131721
6.438856394280204 0.2348873085762782
5.894723105302313 99.30333196741597
3.201264041004646 98.28740498366145
2.925814009484513 1.916021607624676
4.265418824899012 98.3284217658112
4.189264072285614 0.1518611226229519
4.768773192432273 99.26501400350443
4.693940964089193 1.083698013192954
3.091696416459164 0.09614892279689306
3.560178440774464 1.037804767136446
15.18655961115367 23.98296605993005
16.98094840020532 21.60693960800075
18.05675338395091 25.48938847273199
17.93381014328126 26.50495308480729
19.03852173300015 26.14138793329588
17.95269353286402 24.40539170336562
17.54063157340253 27.46738876370057
16.07699263930673 24.5601602925612
16.16293258963136 19.89742007379856
17.92990755853542 22.16875309967849
17.0203103128571 24.94395108864264
17.93254783997907 23.28274995907588
17.03016020630425 23.89224369837221
19.6658822801893 24.22330057382581
17.03117966539054 20.53898543675883
51.62774449256804 65.91353515599721
46.46110414381415 66.32316960015474
46.48226022772075 65.25426002158164
48.44872039206392 67.45340350564534
48.47017326753172 66.41272537917139
47.44940923034703 66.86382136765005
47.45181134717686 67.93078321929944
47.47273294560691 65.78072348679559
45.44995182804514 66.87939307919153
48.49608178538999 65.38801446695091
49.53188667261011 66.01616733083733
46.43567331762804 67.38934117627326
30.41637584297876 35.67705579258766
30.64379277462226 39.76705890826273
29.37193104921384 38.47626309648521
30.38015918500796 38.69511674674108
31.44666994978908 35.88412180536977
31.10484086129044 37.83832951915095
31.79424146487748 36.97137174626364
30.78612341200272 36.75396705557729
31.07213389690927 34.82283105585643
30.28572152034488 2.743611480802955
30.87608627877999 4.85435402169696
32.8451827167527 5.381057863799082
34.53548662855768 7.491651863722828
32.66802827697177 7.372125231259798
31.30651063566354 5.922875601280195
31.11477107520753 2.037594742851904
31.90185140690733 5.168729435723458
5.781651026843146 65.30602857718893
5.427934770633049 68.42280124216326
4.451164605434077 68.11289701289624
2.776003067277182 64.87210847084502
2.173988646735877 68.0669296144512
5.516567734174804 67.45519205154973
6.395872777579553 68.13159778682066
1.940342519020261 66.34931916075458
2.729520930368751 63.82366612416293
2.844377496383011 65.91698824106015
5.556308050546976 70.12352453453666
59.91897075351977 6.151444084780491
61.11387091128041 8.685666526047115
60.37233182810715 7.950307810801843
57.28724226240348 7.66451629079206
58.55594530568646 7.596393276995328
21.94366941955165 64.75217352500654
22.65998798036916 65.56406493053071
24.06818716976298 67.13805492275685
24.87293566081545 65.17192245121123
23.03489397476876 64.54805627189388
23.73160586992395 68.16543944298159
24.48037386380012 66.16290338746956
24.47658281783649 68.90975246555604
92.55814968586172 42.55178917468566
93.73355867546819 44.29612266461881
95.78636740519012 48.66006731602338
95.04349522260694 49.23910849853875
96.04176977925276 44.65562000230298
96.33678917115283 45.82837148566978
92.08406652801608 43.37547601297827
94.82396664712047 44.53555757400891
95.30936051299375 45.4651246983966
7.516352615015453 66.63894324208925
6.669540399332544 65.94985106617693
8.190289902844194 63.46696160787884
4.665302885686286 63.8340791414284
5.914621276340543 64.22006395427439
9.015753709319704 64.13571119763644
5.613214563830049 62.28802796447202
4.846055950637282 64.79480017098676
7.693886340082948 65.55208138448661
7.428332148385716 62.75464138258985
6.819799319942263 64.87187941711949
7.918023926674253 64.50474296032885
10.11566428234383 63.77012674735008
8.535345811799887 66.2404089265507
3.745212734485186 66.37464421001947
2.718808828405953 62.75729365933063
4.607171164018825 62.73891002926224
38.22566597722511 24.55471119397371
42.18654836591333 25.31289698310053
39.21743729787458 26.05138883335407
40.17944176205943 23.29471407431927
39.21523989915087 23.93003342953266
40.19609183907826 26.50683043074932
40.17668036564316 22.18001514416801
39.1981193116908 21.79204749374723
41.18432897840437 25.90498209967058
40.09065416710543 21.0917641879728
40.19877819735426 24.37576453221878
39.21600954698373 24.99149672976129
38.22453853373374 21.43802351779265
40.20358390347034 25.44088981054493
41.09327856669876 22.65709182676577
38.23317005622486 23.50735978466578
38.23729668793703 22.46839026242318
41.19142584868484 24.83953179737251
49.05136049077101 12.73974300726995
49.51506987033048 11.60550775793063
50.54141455300717 11.38632152279592
51.14019950301789 12.27319506816423
48.56095418331096 13.85792043004602
50.97137338613237 10.28309936183079
47.99085754042322 14.86287461162319
50.08354396420574 12.51123605664107
68.41308564438442 27.06098057065057
68.41098021996713 28.214015580882
67.49162253695489 25.37347724793472
66.61767061400057 28.27595931281712
68.40925241020639 25.91843790840224
66.64461694395712 27.12355615660982
65.76770015958178 26.55075377241653
66.61045473809082 25.96527627747114
67.5164274965111 26.51766526154399
83.35903253635405 66.98705041151194
86.54795797173476 63.02744251033691
83.7265147564308 69.14469432857435
84.56927696301358 68.41011190945295
85.07236278787779 65.521287814429
85.41890053410835 67.67110397489674
52.01838503150304 78.43093120914845
51.57481230267169 84.6193475549061
49.16888319079916 77.98521533429846
50.19872111293579 79.62128072236109
89.65981239457487 70.11459109015613
89.8548261833822 71.18415258762563
90.49943418223486 69.38606365439611
88.81218990118099 70.8485546590688
89.48038150572128 69.0316239928286
88.3682190683698 73.68510169637227
28.03182001094035 82.47098603202508
28.81040102632238 81.72093245799466
30.64334155639697 81.3416620283502
29.06893868129638 82.80207861542083
29.33949041917376 79.91465705213807
27.19126147049236 79.12366127780255
28.12767988281004 78.51203642576318
28.53950528187747 80.63437750094418
30.8995913345948 82.41594435096823
29.85344272480038 82.06644163327994
27.7758513533957 81.38022153644468
27.23504395293411 77.94263605507714
28.27410962434305 79.55775447748658
96.84603950496567 63.81139113379903
97.8341409916987 65.37157043924319
97.22695411594709 69.0685342840188
95.7568718060603 68.01263626871055
97.83720307357247 66.31685179297814
95.86315325564013 65.31804787364139
97.83787914241829 64.34226594674975
96.24446332884193 67.11528169677915
96.17645320484324 69.03338172178333
0.8029047549701503 64.95919443756819
95.19854396676439 61.52038592297112
29.60742127905326 46.77024332196022
26.88021849726966 46.71830305116218
28.88222153823958 47.50237195642275
30.83723320927052 45.70333600501023
27.77477238705416 46.01578389793259
27.96189188788785 48.1638553705698
26.97587536352915 47.77390094470347
9.7238243684838 39.84283704455348
12.24143676809502 40.56843031154796
8.798937820573471 38.2026768741057
11.29019554370753 40.1173219563341
6.825551575143869 41.48449233071563
8.742221634231342 40.4148128555092
11.32950992627026 41.18365764970028
11.51632102971392 37.44741761993667
2.373649324895278 56.03766786180908
97.29796489027052 58.34251863826681
98.69174971883871 55.78810169786008
99.55170122659779 56.3984187100132
99.07401640049839 52.41978796252027
95.58660960591926 55.94696775845117
94.43893469895502 57.63893273705884
98.80800138751033 54.66477900461158
0.6868432056082182 54.89358645574521
0.2710820299006381 58.11921673044692
58.75815531510094 35.44278489128777
59.41810610567043 34.60744100454117
61.11904999062191 34.03784708833454
59.10682708689122 36.57595171946592
60.43712675891567 34.86546599815048
60.06362378669091 33.74232788071507
58.10587498413281 36.27610276245186
57.14792789945975 29.13951072821874
58.38884254069311 34.32961487277376
59.77138488405051 35.72509264459118
59.75881771433789 31.26151306662456
58.62488316432147 32.56594334110984
58.9380949864012 30.50918804163931
85.9233103895225 70.95145561781159
86.11789537909991 72.04064423030202
84.74318047037526 69.49926909989507
86.94520380557853 71.28070382293812
5.436679754228671 72.0050020049819
3.213354943537445 75.40771719415797
3.629154037845791 72.68193276405069
5.730143819481447 73.07712020050032
4.75896239365285 72.87407666804758
4.977749440762842 76.10479014721248
6.773425090220456 76.7984081302248
7.749669524944078 73.75657287949539
68.55414198191437 91.12338543161512
69.19288577247681 92.92347989386704
68.47979496047998 92.16570113766961
69.51325108864677 90.61366968380044
70.49709279707135 90.97664088467803
69.85431861870742 93.8145953937227
69.51946093428469 91.7679673287593
71.48151332080526 90.47012438093043
70.56956762215677 91.91188981687733
46.55474068732023 21.71134253625161
47.96484117235736 24.31790370789419
52.99541910748471 24.19322654679706
51.59121601311299 25.90990710476357
47.66377673697222 23.21087038625812
46.20190459329289 24.71563540214777
48.38152604006212 22.57652444135931
54.12285235676577 38.50517998072715
56.0240199279995 38.62624346440633
57.74790719771479 38.22598819800606
55.08501218004233 38.28337251294618
53.67862378216483 37.37687602291793
53.17522083205026 39.1352067216113
56.98858848020816 38.98760333883649
55.07903623105818 39.22938638927738
57.09846166230164 40.06129643956082
54.47222935850477 57.17588522593535
57.00212861001802 56.55246246455206
56.57094037010405 57.48827927462812
55.01961792147348 56.27500358141262
55.50404373085319 55.33705204939886
55.49008098475735 53.32547204912588
54.99763776952486 54.24340900481177
56.49706541669462 55.47177640540823
17.43182730576635 8.796509500719479
15.56246943779085 9.466424159473576
17.31693565183393 13.46967909543107
16.38431325164886 8.608320058266711
18.19125391182329 10.82208737018403
64.74180479136885 9.731309850101409
63.02439940868796 12.08975151508694
64.42187144745219 10.78836174201156
64.81255834731816 12.65890367080653
65.15728551335394 11.60074304467401
62.92950656940356 9.178425116256983
65.88278578618078 12.41459711846873
63.74616169392947 12.90321745919521
66.2294393570956 11.35859140424507
67.67574257242822 12.98509534451272
64.08971197715697 11.84526379883684
62.6122054179807 10.23444793175946
66.95864447563625 12.17150065952334
23.02007194117031 80.457553814156
23.23135398129974 79.37809122284742
21.46900908822363 82.90633290677448
24.20552510804392 82.39897724660608
23.45999321776426 78.33199198776575
20.66373955237755 82.12875778151295
20.32880761566812 79.32118915382446
23.30403130912411 82.16542144725371
20.47249921534213 78.19383861941688
23.46565575516282 84.21226044099519
82.33558595403424 78.08275180604505
86.02122187364867 76.30422957624241
84.49904751015596 77.59638120543596
84.14091498695343 78.66455633338309
83.43013015903506 77.83711703599496
84.91387408501518 76.49266548326321
75.82026322282921 5.789546553401412
75.59332037405427 6.844212348141112
72.66369044585346 6.974892766472589
70.78509049389166 6.439152503986787
71.1799232336424 1.372626383549298
73.71384208436872 6.637783733232379
43.19787303514334 24.7326477001564
41.93836504623479 22.02703914522386
43.07879063403841 23.62870364517967
42.06810819643641 23.15228854780209
44.68269615547673 22.10684662922218
39.21992729598431 22.85906113630298
42.93635787031312 22.52404700967149
43.9216270888346 22.9089412327833
41.15799128424754 23.76588364272718
42.16638210710439 24.24716535371691
80.27983421674467 97.9025509379891
79.56233692965743 1.606824160105426
77.96718166345293 96.17434698167919
81.52686348716807 99.75083100632384
80.90853426005616 98.81793541477741
79.67066591269723 96.9960581998709
80.03492687910396 0.765626874184641
80.46532690641193 99.79879335863197
81.34375810514545 97.83355210577587
80.74796317325256 96.90342511353847
81.03611227839447 0.7775257284680677
92.97551812443876 66.18069426448123
90.17028517719399 67.20885777790602
92.8237465636734 64.07174775211699
93.52490140308157 62.47420617394201
93.02214741635036 67.23639077406524
93.88356583043218 65.50256617362564
92.50219690417161 62.02329269923295
92.88265952259877 65.11553524087611
93.15157096431678 68.33525607816934
92.04316998203191 66.86211495960546
93.36916867910355 61.38974157795902
70.25553877414441 29.19197210521378
68.40428754632723 29.35771756162004
69.34588927536126 29.83283903518867
67.47263235373421 29.99643419585979
69.74065798463218 33.03886640165439
68.4961207541791 31.56557552665193
68.41675708063656 30.4798122744579
70.43880042985522 31.36931706253435
70.6144304193426 32.41329044027744
66.5346094925839 30.61347157903667
67.46951333946478 31.13803908510558
68.66367904949857 32.63188315972803
69.16160440054182 37.66347308483235
71.43707279465264 40.14085744298693
71.8086308052338 39.12512568506627
70.10992124245621 38.46050952294063
71.06250292847609 41.12972797486348
66.6567938162456 36.07779283589586
71.11037763241798 38.27928170685654
72.89400378880094 41.71355223743025
50.20807929210037 63.41874673526362
51.85687286022992 60.73328213738667
50.71503263891395 62.56046854689042
50.26676494235068 61.60203680767292
52.45086595682181 61.75930562008229
49.62882136825777 62.49814053574563
48.48078187498716 62.50544475055004
51.23522650888425 63.65538814480741
53.44857058416036 62.37157342282481
49.58494856920329 65.08409521812598
48.04308353901121 63.49954505656211
49.07084811318551 63.36661975912541
51.00842243252074 58.71141385223032
67.04247266961438 93.43320562822646
65.42787437947197 92.7879685398723
67.7533185294259 97.21337738944766
66.70258674834578 94.47413364879895
68.16168510385124 93.25146517651609
67.4076078344261 95.3101644911599
67.51782346111976 91.58442266404114
68.8313662083044 94.03537040614717
67.75828272261177 94.26137441613494
88.09651598590803 2.265039282200727
88.94285923431376 2.973475994975675
89.98624647799942 2.619417971288812
91.03322086171772 2.259658177914364
95.05758670923262 1.84138053234534
91.23772480144251 1.209874829838514
90.18895528071639 1.566152236518179
93.99658058716048 2.202474607502567
24.44610914109243 77.93848007605401
22.63213870439869 77.62014623915567
24.61659063696875 76.84800618229481
25.72140668149109 80.81457809919256
21.81866487953075 76.90889735396642
25.21565500774947 79.76501339660027
23.7642300466593 76.15034986869337
24.92019273506881 81.65481626006714
24.02036960367513 80.06664794005194
24.30558143883846 79.05768729445535
25.26010838161401 78.62389056937054
23.62008077844368 77.23612502130949
24.76370036978233 75.76344001486592
26.11449778805498 79.19746275729463
23.87707876305876 75.08488431697424
68.93942045871606 69.76430247421708
64.91610353975155 66.56001798631812
67.01705853015658 66.04838682310462
65.72628715929731 67.32895881337087
66.80548549906464 67.10364036210868
64.61096723441139 67.57166457868789
67.83306815250106 66.85438846078497
13.23242754668953 87.78297292412604
13.63134999072408 88.77703620622481
15.47962691182328 90.91420980089593
11.07944475945228 90.12832777306336
11.79894455545884 89.35678771917812
50.47537278023803 57.77878439160521
48.52714866927157 54.94130795730389
49.29990429026416 52.99326410476579
49.92526811478199 53.87918634019866
48.86982462627832 53.94089216132257
53.7701907445823 58.03074653174438
53.53878240820383 54.99918990694112
49.39749969188662 57.80046653096284
85.04023966449955 60.46147405911788
86.03559591435828 60.8594352169011
86.2719814653381 61.96747853725299
85.47984602948165 62.67596971181253
0.4370358852415668 47.60299680814428
94.01723638091417 52.91526933513669
96.82662249960502 50.19163123756862
98.53064607518425 51.20038694193919
97.60949927126856 48.42237184728548
99.53796635592175 49.37097492938539
99.47160310127666 47.28395674056857
96.67433099478376 53.85805139411443
98.65632445221553 49.96962492048888
99.49303874242059 50.48594376512104
96.14945320440185 52.93828199825794
95.18523518316145 50.98232861309899
0.4287178184623465 48.74320886870093
96.76287422213444 52.06924370149505
98.51841480131168 47.82442145194457
99.46504073664413 51.50044285212201
94.5293522822865 53.8870743815169
99.39474616291632 46.37296086603254
0.4178348443382651 49.90400760272843
9.547930364351423 35.32415245056343
11.35708342075033 34.10985940589131
10.37226306320543 34.7048041530851
8.614352712661598 35.94274911362074
9.34824092325748 34.12377827682722
12.29872079162456 35.66732109305286
10.55208461513187 36.97508571607299
8.732543615945513 37.0624446768218
42.13663921849858 42.11846826952986
40.33503027045834 41.94339964166998
43.73588613684154 45.52546505377364
44.97515782357897 40.62150726346822
45.83235116185145 42.226493704794
46.74799113667788 41.6141325033616
46.66936469776792 43.87874890585443
42.4346978406704 61.80341412895415
40.05526201100814 57.48416365572488
42.46352217610369 60.68941128202724
39.80408514268384 59.77287466023167
40.65466946119022 60.45615639087634
39.10558513404111 57.93824247668237
39.24385462922243 56.78819860452138
41.48895096660968 62.24014786815312
39.60787269028288 62.00724635395265
39.69604740978694 60.90016916572273
74.02539465323201 60.36642668977478
77.26906646064774 59.98309825418838
76.81062321324788 57.99862226338294
72.07499675219637 59.48349480876608
83.67180760206695 57.75733830332909
76.87218774640658 62.84492327148114
76.57486715905044 60.63150526415932
75.96890656480056 62.5942037818502
77.85556513690989 58.37854543351722
77.84727423813459 63.19155779611839
79.13107373004298 59.61529168270769
40.65127532590667 95.44379630548919
41.49170467659841 94.73246734257864
43.58578482223163 95.48453139125593
40.45000997932611 94.36804980712101
42.8988481074026 97.25327872850717
42.3283274372759 94.02957868990043
39.80717241978699 96.15758420294627
42.73209887560365 96.18099168511982
41.06083160057617 92.56454924770341
75.68350784381771 51.23193492178898
78.46668251970961 51.47197313034816
76.06561089765434 50.09480631804713
77.36797426444652 48.77015836097891
78.10169899002632 49.57758677233875
77.26625888480881 52.77710373893007
78.17475137164014 53.51740967737881
78.68198942953448 50.4210958778279
76.69902004414999 50.94633617961605
75.93553517151369 47.12259879211353
77.70517863854333 50.67265025973305
75.58619206128517 48.18391745893891
77.0683938483819 49.84084957890519
78.84670683242771 47.45203487986541
79.47088404135539 51.23361801545431
4.350704437472377 46.74206935057425
5.141865778267411 48.44986436629496
7.145760907116491 47.59168287089082
4.133711434568208 48.83225415329164
7.018430673411973 48.66111238616099
6.138462158548696 48.04314432085139
6.78754549555476 50.6470190635155
3.989613494432605 49.8366566298665
3.330731994758696 47.19278213388131
8.270874840606607 46.04377757684927
5.82989679927856 50.31738736789439
22.62263172474392 58.16104603660687
23.18397342259698 58.90657778161206
21.55535335290577 60.01972350023685
26.93147433337302 54.82854524727065
26.13545967687951 55.63419312012968
25.32760618187976 58.44034686598537
24.27555667306833 58.62460400488317
24.7262614738841 57.49844536187299
65.60134926788808 51.23844511709901
64.98506480934273 55.04879013016534
65.91703621539949 54.44662479585508
64.90537858003978 51.95659277069399
66.83536222004454 53.81041212318449
65.82809036032494 52.33444325669395
65.85896819443545 53.37745197761176
63.34845385629272 49.17889163868412
62.92833497181924 50.13147530014699
36.25665798327555 25.74408129396926
36.36973192279295 27.93390420951984
39.22732390547876 27.11895977555219
38.27245588127956 27.7384278085415
37.23356134982618 25.15334022194676
35.46340870533393 28.61645469541472
37.25165713450941 26.21509616429822
36.43943415922038 29.02754903877018
35.31126063241938 26.33999833515029
35.53751819761979 29.71754299399575
35.40804013385606 27.48777609775794
36.29965614691327 26.82926387348454
40.19631425106688 27.58548204048514
34.5593875881227 29.33565826149426
38.24393339865391 26.66756993886514
11.21791898834886 63.41180603273904
12.27025145585363 66.867255741273
12.54657592413829 65.8363286208986
12.83291134761586 64.80815822640909
13.63052267528282 65.53001821482087
15.51416084547918 65.9974007763297
11.20815565160379 67.21989846706377
74.86406836128532 35.32006308977897
76.5333175247537 33.13501775696232
75.53689141340145 32.56776423855975
79.33074525729445 33.75466626030638
78.39269756421437 33.1739756590325
76.89599176273573 36.382286152903
77.51870267208234 33.71411964989085
75.97608059773128 36.92309499285336
76.82404816685272 37.41545983614727
76.64068831747403 34.23143332331939
77.64722449416298 34.81237390951285
79.29629183811295 31.61698281291
79.22116593997828 30.55029944058647
81.06867297291213 29.66873693981114
80.35232360034782 32.2121701557021
80.99704426736429 28.68009790530874
81.60286924721096 32.36638943069699
78.36075416118796 28.84533132596083
78.29276754479145 29.95243901832225
79.27635746824774 32.62122281021148
80.14676920248084 30.08530178920432
84.43770909946048 31.81690976017822
80.12066289078298 29.01617184348921
81.13973134352362 31.57168678604415
78.30628667073138 31.03718064861928
89.30136574257295 89.27330518617852
87.20815062525223 92.53854366011765
86.69604311136496 90.72569072818465
88.58164282681375 88.47062877160658
92.07433131341305 89.99158428550481
88.94885122666385 90.23184181437254
90.12640369622005 89.89571482759528
86.04316702286211 89.89737784915651
90.35709881840778 87.63616719533094
87.48143735551655 91.48921661435223
10.96756838533724 84.5489666914297
9.886018445760419 84.3349921355715
9.513409827045301 83.33157184885678
12.73044818991524 83.95689954730884
11.48680355138693 80.88402452305772
13.53453352343983 85.98869316140666
10.19160586783049 82.51373184451627
10.58360398989085 83.53367872832359
11.9145918780726 81.90490896427207
9.76013353338252 81.48894292870088
11.65542637717968 83.74339369835704
10.83550428060318 81.69160625869409
8.796851148814881 84.1187582838682
11.35056990141334 85.56157748739545
42.75926866049857 57.2629879310504
41.63140872747211 52.47461774689143
43.36280303771167 61.3546146743277
44.27827731071649 60.89402170494185
38.57775991295255 54.94683156369925
39.53485522064493 54.48603129069073
43.38205569592063 60.23707185789485
42.10298289822414 55.43721698616604
40.87184678643685 58.17738714004653
43.56532340097593 57.94758803297123
44.29108320200521 61.99924999683142
42.43569840706535 53.19642591011777
1.853608468285624 36.55582158813182
99.49889988890999 36.74336347873749
2.956226300146997 38.5150184053671
1.893008204110415 38.41284534328612
4.675490717516105 37.74070547601291
3.549353531353293 37.65173752652061
0.6673711646423174 36.35898779954045
0.2931650602573744 37.37622872082157
4.04492378604194 38.61371566916087
2.424256400993321 37.53020871700152
1.429613159123732 35.59203629648211
3.010804191179294 36.70024674228031
2.168825951675785 34.86980236595465
3.446511905652085 39.49157172720875
94.64004799869309 22.92254817145658
94.84971216370562 25.19547376789658
92.91270304345774 24.32243984782732
92.30770418728478 28.25828062753071
94.15027291205381 28.05461608704334
97.56683058170667 24.43741794256074
93.06286855397019 26.52204913598844
94.26102353086264 29.16232580797797
95.90689126930528 26.75205474376564
93.16875042729804 27.61134428672397
95.1276333961505 28.49195297448622
93.29355503140236 28.72072604698451
62.02413739686683 21.8973597270335
60.02752523505493 22.82213587058888
60.67231601954601 24.57166494123369
61.70830066684827 24.13707211856371
60.86302799227887 23.48046918140751
59.82621683946608 23.91612319646483
60.48271689105479 25.65025634375623
15.09736713937504 33.9562653026006
14.16508245053075 33.40883549979423
14.15504120763089 32.32420878955077
14.18687039222973 36.52621377341
16.0375032211348 32.18777801486268
15.19090630290071 36.3345434496754
14.2355325027768 35.5642240807822
15.09044754427482 32.82380145481147
15.14254839357868 35.12726582698304
14.46474613087224 37.42302293894734
15.99606367235319 34.48182775706616
16.89894780470097 32.71336951239761
50.20814992689064 27.62446738357173
49.38268561625038 30.48052447470084
50.29737892269954 32.48351098362286
48.33640276827744 30.36149086158483
51.73405141838372 28.76956438648068
50.45466614014406 30.57194040694512
51.3086547218124 27.76394985977163
50.90004208574143 26.76746327204099
48.97554100402383 29.43162079607274
48.73033340293244 31.42182084476404
48.55662253443345 28.35880912327612
48.05667918886824 32.37295008757062
50.02269368664039 29.55359977082118
97.69637772345799 84.73289468232595
96.60601165393547 82.95642566321207
97.15957893651793 83.83937358813543
0.8032931333424577 86.77623189373818
98.32350815542583 83.82932980596382
94.88706705998911 82.07928422487291
97.78080664588367 82.93991216039015
96.04542537343299 82.06673905932561
81.41797202239015 34.24112185392145
77.42214374114722 32.6161524840015
75.65374618230859 33.66087457687951
82.49477296510621 34.2692652565042
76.78735598914862 35.30835758053751
80.73077040283978 35.1800365110008
75.75809097480408 34.76112063297239
78.7803382540975 36.3631928990507
78.32719097279332 32.08962366468313
78.50669267189133 34.27192463479053
81.88788587957292 35.17735056487277
79.59827539546195 34.80028951312074
78.66226585599563 35.30750002270298
57.01877434616671 71.28858132946198
58.09186689700846 69.81646392586353
57.17042848315219 69.10145030671717
57.33772790149806 67.98528218950827
58.00992290088811 70.89708541787279
56.08575832934054 70.58550494920384
57.0826381562775 70.19132474168387
56.09496817555352 71.77065000308896
58.1776567028036 68.7434939673597
55.97845230376812 72.87783349480414
57.93327654940687 71.99099891456741
56.14916947527657 69.49338355240349
55.10361658264586 72.26920031491802
55.25586119965892 71.16653104526127
56.96673964140378 72.42331741967746
65.46583145927012 16.42925613472607
61.96315631111845 15.26410369077864
64.78352695355339 15.607477187152
63.39222903492848 13.96332204313394
62.62158713228043 18.98793735066717
63.34854398826448 16.91212608731852
62.97963729925053 17.96622080007914
63.72187657638943 15.84849650470163
62.65626779113062 16.08386262298343
61.48171712212141 19.14366014812126
15.18567514667683 29.66384694595375
15.12091386317178 31.73724638136602
19.741758839833 27.05899086116519
17.17334823698588 28.46428594949063
16.08490198948815 28.82969904412636
16.88955035504684 29.45993951218168
18.25366704766373 28.25596535693284
67.30830943228634 11.11901797725365
69.32382299806153 7.716710064843173
66.875975993078 9.25722578203407
63.23707187394263 8.111044481522486
63.67810279492061 9.979614992423258
64.92298831425946 5.76629191479009
63.99069373358468 8.919181582812053
64.29533582136351 7.856976127372032
61.8605498206928 9.449130854002277
65.80777161344304 9.491294022073372
67.64249278113653 10.07181676045759
65.05365082214951 8.673824731516033
63.35626502140741 11.03564694616241
63.5316033483477 7.039783311442575
64.53017370046223 3.908835877566521
13.72291683124332 21.59078986242409
12.16849269867407 20.2359923300681
13.47981830959011 18.82989970890232
15.33694552625037 19.17163693037329
12.47921818506055 23.07845060728072
13.48078770810797 22.6879492239825
14.30693483185772 19.52838197242672
13.22030790966283 19.86368379611969
12.95215372475335 20.91622811615339
12.7041008994651 21.99316376130536
11.68255204668659 22.37876891419245
14.0078369338125 20.53333007432526
14.51568496610869 18.46336131672459
11.91939741861526 21.30347138482426
14.76490035151005 21.18784856871164
24.9882221603561 50.93475828896915
27.50467574633599 54.04713925150068
27.315966518 50.99572398653566
28.38613150712472 52.55301257484
26.21604103850385 50.70603749581557
24.37849044481609 51.84230437923243
28.15036769819202 54.82588064253554
79.18731143317348 65.63130264327538
78.50708023185732 67.40771420648774
74.4653170482942 66.0511048351306
78.32483509266586 66.34662413454697
75.43025214807562 66.35834481613837
77.2801142069555 65.99391612495673
18.38218313711044 98.37478938561068
19.2783569405681 95.11753182969362
20.52954790934729 92.43133781758701
19.94146973956892 97.04773161702421
19.50898061359796 98.16776369088841
21.52711623953062 91.96410948039278
20.20011331351966 94.62732895881707
19.05397990305899 99.19372087852281
19.32093862904137 92.78285090694433
18.34243539514834 95.59449255795798
22.35502852619708 92.6952996711294
18.84136363097966 97.37002197747601
19.14453868312957 96.29689401153006
18.08686850167697 96.66080147505001
19.33989632666732 93.93992047982211
51.17537552337445 80.1399906209549
53.81205034754289 77.13498305990261
53.74323094471379 74.8997498859718
51.02251990491929 77.9827204785617
52.72667987534722 75.45388366341848
52.0288903978075 77.37307812883469
54.68830645747395 75.45419966431264
54.7956792957895 74.40608951661315
52.96184412463938 77.78401135720722
55.83798817005658 73.95237215130003
50.11071968310869 78.46369517007557
62.96357559610891 27.78073310727625
61.33993161238729 26.32125670929527
64.79301881306375 28.14865785615475
61.98993555657889 28.14997560706891
63.42595661069546 25.46604792410542
64.02751844203551 26.28580925400764
63.91785368544737 27.41556385606409
62.85292546575908 28.88370640178067
67.401542078809 68.93050163062819
66.25630643725667 69.07454376917643
67.99243760403421 69.83792510369096
66.94494806879625 69.94103773382966
64.28824464857908 68.5575415634645
65.43699460757537 68.31386994163334
65.10249815311936 69.27618710947445
66.25848820989748 65.24172531124832
68.56492655477993 68.73319051003571
66.57106309405563 68.10951789253315
67.66964349789468 67.92428309374388
19.9733546021108 55.49099839528807
18.72412530046991 52.89483523902886
17.90530793269271 52.16472799171883
19.49464286489197 53.62409434853642
20.16231224453516 50.42880526844127
19.21723202654364 54.73986081128138
17.69899235449424 53.2320549759818
18.18214439585898 55.07456282503612
20.8836361548702 52.19110224954225
38.62073745948923 34.42462340224258
36.57610414351326 34.15763536953305
35.04808920310681 32.6718078043754
35.7727437370117 34.9027133989324
37.63184581676617 34.87960781405992
37.69884659947579 33.86537801917787
38.50038360545559 31.03480366419341
37.38711315708239 36.0260782797221
36.78567987511328 32.22009077168298
81.48074644806582 45.40866746252594
81.24451171527652 49.19472220534321
80.01663030021918 47.68781364526431
84.46490626541112 45.39749944416356
79.6433866449416 44.54150680161906
79.19331523646625 49.36200392296735
80.20523072515464 48.78262322432347
80.46618686656113 50.82311012267093
80.39211725086527 49.74100564909571
81.34241305206491 50.27667867439422
82.11093501686551 8.3988871494674
81.65057034634816 10.50800645282883
82.9494658671434 9.088357707843603
79.32553270649818 12.28253733606956
78.28874401516887 12.65177692056149
82.72196397267597 10.1431425321023
78.94081232222172 14.30577709265653
81.43540861743824 11.57434614508682
80.82317161989883 9.832706011794826
36.00018418611976 91.87020945161706
36.47997563261008 94.04406704832192
35.21740924648677 92.70439853145858
33.75329115136405 95.10516350185793
34.58915886965633 94.41076810542597
34.3654973541765 93.35950400066272
36.25736822189609 92.97160050046003
50.77766587604344 2.561511549051303
51.14343050680672 1.552986823135407
50.20936675943332 1.516476814135269
52.75194538380462 0.2897778477283262
50.54714291620996 99.63625065640949
51.88282758646442 2.113135923992252
51.97221286066657 98.48249182564807
51.1308547201664 98.88341774065282
49.99731993539622 3.457206689087192
52.75480161764337 1.488695893967175
51.79486781687541 3.16360080362481
51.92407822477589 0.8799089586088651
50.94429629444688 0.5482589698730377
90.52017779011996 56.70965660978614
92.94730050137623 54.82658570867289
92.47119007871747 56.61920709414576
91.50801963345552 57.10670224553532
91.42232863388554 55.96428188934019
91.81310020184628 54.86128397275885
92.44029538558445 55.67056447207811
90.38649107724392 55.71136361794116
92.48505787176494 57.66188231375722
90.78143092033194 54.85178023556058
16.04110546203949 51.76761613547409
13.3065619009399 50.8732455477862
14.32594753246459 50.44071541098435
14.49388996426404 49.36602775681975
16.36438190431599 49.66755407065972
15.34650493125567 50.03506309902788
21.19996129579028 50.00302201245091
17.37865801091074 49.32350114891815
21.86513594361357 50.84900059929912
18.57894327192488 47.91321912135995
53.0353072936224 53.87542036663591
51.29581491619743 51.00259618994274
51.90856636108751 51.90547809325652
51.42376498661418 52.85239992015315
49.75126294982511 51.99019283172723
50.36245239703946 52.89775589780249
52.48712403221443 52.85452026716608
52.9864646803894 51.88322355403009
81.73297876977438 37.95041270492015
84.4360991106477 36.80477053863302
82.18700782427787 37.0251379204647
85.26625915066168 37.66051158702645
85.83378975145203 40.5447174206388
73.0973730466221 35.25880492377856
72.74233125680387 36.10918072650345
73.41065762522159 36.91752888033249
75.24325158998234 37.54189684405686
74.78664472032283 34.20848173352505
72.38516096345548 37.11292512519451
73.76756753310218 33.7139857265364
85.68923271232394 80.24651583145372
85.21503937591113 81.24423158681807
84.52830013421368 80.4484116624909
84.76795774168103 82.25177479812361
85.18603474995345 78.46052389399873
83.80317146284543 79.67361642166955
88.56757396333226 81.16485324130358
86.82157734119517 80.18101782605251
87.98553310213032 80.22800797891502
87.40360614012918 79.30519519188006
84.9717409049039 79.45791852034343
86.33347591401792 81.13961343933144
46.04916517279275 61.04715135868516
44.35465765962747 63.08035430965928
46.33362226320532 64.23633973596571
44.28352111016635 59.77647791456886
45.19587265090733 61.53228362138164
44.40793101068181 64.15770466467139
47.34172027708693 62.56203801325802
48.09676802684879 61.58381249977645
47.12952112283877 63.65523903090948
45.35596095300082 63.66060034544841
47.08757588717526 61.51994151320783
45.28286502922652 62.58588324934493
46.28165584744867 63.10345915095913
57.61366238427841 20.82479287577098
55.49614084594745 20.78252212547185
57.98676143567668 23.67592734558121
56.88259749926067 23.92164272216259
56.02446217378088 21.79344899952723
61.03369215424423 22.37307743821256
59.19749670156988 22.16385383872976
59.00143468870097 23.25183062847163
57.28806215977686 22.93687503093397
56.3648230943302 22.80407426517975
60.19146372745952 21.71090645550599
58.18448954882205 22.55843542771619
9.353933796279202 66.92706052086749
10.93270860043385 64.44762652780584
13.0551197057061 67.59070969272862
11.46742808781411 66.17361723058957
11.74279314620406 65.13590258326548
9.805339133894218 69.77239700980017
12.01524998390555 67.9051139047579
9.936294352856137 68.67600156734173
79.20467772408487 97.9974010706361
79.4405872749647 93.07341454216072
78.59093906949882 97.08945407189539
79.06750407416439 96.09383093268741
79.82998361308692 98.89448241107287
80.22501606191052 92.09974333371919
80.9010247279807 89.14824094946299
77.30877760229104 95.2477189140659
79.57072454772474 95.11749673760157
79.37771150843747 99.87750629528929
64.53369920445135 94.83284337314592
65.70355654839857 97.639470637068
62.2287235554254 96.52805423407821
65.30058657817744 95.69304429960947
64.70729899682718 97.84979290501565
63.13242343226678 99.21194021180665
63.49794884236184 95.07936282332174
65.01516474981952 96.76129186502786
65.31421452071633 98.72857674461571
66.35461800949048 98.5086052833049
63.73852690390857 98.07338318302554
64.97994087197135 99.79108579191798
63.72957542172048 93.97257451162695
66.00833755701538 99.58288238135012
64.01981704136183 96.98198523225525
44.44602170103139 52.4368163725359
41.07244577570104 50.64772008875568
40.83231028476342 51.74669450689329
44.78300090150238 50.37983389947742
44.24423180372029 53.49582842653739
40.49058538489167 54.03374591068683
41.85242960724515 51.36330621426991
43.25062660161461 53.90567563234097
46.06547400429113 53.6971777087393
46.80299598881039 54.3731865877519
45.04450340618169 54.14706412900563
42.62952504841279 52.0894255570757
43.42915032157192 52.80858791767962
9.531710974010259 73.0575040324654
9.770673102309367 70.85910194884772
7.731509671531882 71.69446565119171
8.492587585229126 73.11588958737848
12.5852799162366 69.85323650376833
10.69784529460932 70.43078135028108
11.81900519641209 68.95200765327209
9.883845954250486 74.13463389204991
8.674793942001347 72.21243299179862
9.6404848175263 71.85514971533803
53.55964840750111 18.45406615371654
52.52013442451268 18.25889914975044
55.69720936826419 18.81856311003179
56.07039366225614 19.91976135926303
55.39473806676254 17.85732016199366
54.91745421804317 21.64733002703292
54.44365847722905 20.58246614000877
55.04957376387176 19.70550700052968
54.63760967942759 18.66621702465514
0.4223428325499837 51.02889466066217
2.315418346071624 47.65918561317496
1.294651569005644 49.3063965541163
1.389901449725443 47.07846830438618
2.231096863424259 48.74842360098479
2.422702332766556 46.59172574911143
1.344373772241859 48.17666414890484
0.7129626753312555 8.250835282172913
1.786170020641062 8.244657898513625
99.99460576600966 11.11474606298063
3.170537796569768 10.91163432427973
5.143912764844031 8.365606079937841
3.346803919149623 9.16427040727725
1.692459683160217 10.2330313946523
2.698556018223802 10.08840469471504
4.011448840006789 8.28697079257571
2.218226542674753 11.25056440802196
5.249330852880839 11.18499845548872
3.811926012112984 10.05961567901082
9.917081168101948 79.67339295253781
10.60001106453027 78.89623809322742
12.04902343255375 77.33135599190183
10.3879303986941 80.67174519710665
10.55522040223671 76.17537576318965
10.98552447936248 74.38332783862158
10.22179932713157 75.16874072431557
14.28104296084008 77.71857994879733
11.67403104834221 76.35598936982366
11.31214797475275 78.11747656400611
10.91397834209823 77.15430260460336
71.4462543068468 89.39636629045856
73.31184767686499 85.01898340417208
71.42252680043589 88.31631770124541
47.97513234943622 27.26609625050905
47.56901281841399 28.20450419571535
49.78881246012985 26.61590231398721
47.56432135444503 26.20611337804662
46.51503681899734 25.86210838668523
48.67252418605497 26.43263453308288
47.94876344290555 29.28878842987035
52.29339406438026 25.04853539125122
48.29604733018304 25.39207630300395
8.129806135011803 59.66156023662661
8.747507336159318 61.36503591493302
9.521789093906364 58.32103942633469
7.030616779507731 59.87541258913661
9.848956048242222 61.02932585394195
12.36146319081347 59.29513177089516
8.410548725707084 58.70592529333065
6.0521294193 60.23421912490117
7.758382523224944 56.04561823674469
10.12122555230891 60.01735654307758
7.895286102901587 60.65399489064355
4.282804356414923 59.56005189757336
9.577951055062607 62.05740741528902
27.19277528004634 31.764435122435
28.31119311697569 31.65162538670539
26.16960102112343 33.65015693063044
27.86786232401142 32.61680320802881
29.0366172171204 32.54457852364173
61.13111258196358 4.683706182877983
59.26947560566036 8.279881279561586
62.18693107989422 4.285153767385139
61.43525103149945 7.615884195808822
63.85061291748551 3.097182203503551
61.97703041360674 5.404609928408094
59.61737079438594 24.99191384427725
61.86273362455303 29.2460910358198
57.43030274691414 25.71672222272261
58.38579464007586 26.42491857989433
59.42690396916472 26.04695568350756
58.52321944949391 25.3743210142067
61.14591880842256 27.43157782867975
79.2034924703419 53.24028649961797
76.65191756333905 47.95179974383549
80.23379294234351 52.87941558084854
78.37454087828449 48.54186657177635
78.30134800579157 52.4992681612794
76.36752474527211 49.00600824283013
74.92765835524892 47.37503386823762
77.73059239980844 47.72035567344969
81.34503589010744 51.37550151983184
79.61761541153199 50.25449492993795
79.32907922277627 52.22997883710914
80.11836136168444 53.91284327232347
79.30921909583783 48.35474601359103
89.74505136147621 86.66541503276983
90.85449898954464 84.82490569667553
90.2728586383639 85.71637122549271
91.43504856269682 85.738854389186
87.96652456151682 85.75388655773827
92.02315024128363 86.65578540344235
92.00641571853596 84.82998114833833
90.83279232625111 86.61164530852406
91.40172757283629 87.43776588657089
93.1657910427612 84.8666927139856
89.69028477936247 84.82280203109812
1.007292307267394 2.681327666634562
99.06990305587986 1.446682565382565
0.543925100691813 97.87803751637126
98.02433512470768 1.803825772318832
98.35353808910833 99.70312036478437
1.366791467148104 98.5928722463762
0.3655947691264993 98.95063345024265
99.38389699449451 99.34119069454732
31.63448955983417 6.905315030950476
26.9882463399104 7.700595449572652
29.50938937265519 9.134812946863315
30.31917916688778 8.483438701678514
32.55242985258793 9.528063103895619
28.04047705137881 7.913925128272134
30.65096220804643 9.484790144834287
56.0875531470403 39.65858464806612
53.1534863780278 42.27716975870729
54.13313914711813 40.69387810793646
54.12330126197111 41.75560257534823
53.16039800969195 41.20766655065589
52.20768620462051 38.43581459350101
51.2714244960308 44.44129845888797
53.1426504258182 43.36435834457601
55.11143968271231 41.2463039221028
93.22646482534363 75.73884523244119
95.48208233124316 77.54252160248254
94.33445581560102 79.366007385873
94.91236999328896 78.45848647664519
93.19686236219825 77.53549120428337
97.22834008146052 80.26828773489993
96.60750534307154 77.5254623643733
96.02864993753863 76.59957942204461
93.78074271587637 76.63908794062957
96.00046612923568 74.72573537396754
94.34327074514205 77.54809710984438
96.05715390839781 78.45484486081881
38.73021373433745 53.79808294467686
41.81489192194777 57.71997547829379
40.65188839911399 52.8861984676666
39.3867497665321 55.63767200180672
38.89234351784651 52.63859231601946
43.88755100677447 55.7005303269244
41.69606259107821 58.86746570115495
42.91098844016189 56.129668956334
40.3387630402646 55.18294871664347
41.45511215022076 53.60203182527145
37.75764447164953 54.27538252034617
82.00106566797362 59.46017946000205
75.93618722895269 58.57518194846782
77.69061541103365 57.45751238425324
78.0813723048593 59.34579157992843
81.66697680310172 57.3442471539638
80.95224889259228 59.10055633652061
97.50837951203098 42.12836097455304
0.2482156707334773 43.65139794202298
1.196306115572819 44.14116797585017
98.3361086238552 41.72696515525718
1.920192142256669 43.32690999743247
97.93254081151687 44.96446903153851
96.98815896478577 45.17653463284395
96.34854529725352 43.52008205651153
99.72683794328712 45.50846682963049
0.9095924526574969 42.99525228728974
1.72363067735314 44.96401782436233
97.12428550502803 44.1836069912553
11.64972681188513 38.5487511471695
14.20423864704601 34.50706258658244
13.24223994155489 36.11441349862781
12.31794193934037 33.50139175686089
9.596318985205171 36.45092794088404
10.65050881345031 38.1229880364552
12.37589243573218 36.77623992966579
11.42194177589237 36.32101863153338
12.5231239434674 37.86568221250734
44.65732633390206 11.57674703738988
43.90221440663002 5.468653049529616
45.74340706816943 7.673886784866721
42.93081191319018 6.101098218546649
42.84986763944146 7.234270624000698
44.72384404844747 7.273287295386309
42.84583468718336 8.332586271279938
41.93179116766255 7.765862833051421
41.0480961209742 7.18227248465706
43.77922290154507 8.858472628000406
45.5670863476142 6.594034560090416
42.84194422488844 11.64001640274107
81.63575258070993 28.03320842827227
86.28445733865053 24.03066039757288
80.23883362597603 23.33632614587555
82.02039563749243 23.97653996478118
79.90943199113032 21.6935094752235
84.42698934834576 24.2993697912563
83.40822511447968 27.74871353318619
82.38369878285908 22.99386175387978
83.64191180924018 24.91047847491853
91.85730665981961 22.73506134842296
92.09414121309167 19.04105434200332
88.90783908802213 21.41855296773709
90.10208753918231 20.0372563802823
89.88685001984048 20.99169798703214
91.00046850141403 20.62147626190568
90.73866083069305 21.52192034784074
89.84088766208698 22.01545076813662
88.92021440144498 22.45709699026447
91.75424340182003 21.5324894709137
97.78700108458244 19.31764509785596
96.73274936102567 19.65601664603934
97.55615311570959 20.37473929223959
99.57106540348479 17.09295506537505
99.21401480964442 18.18152145074651
97.07606378858407 17.51908027344439
98.81694372540578 19.10406977882685
96.50928915164316 20.71642691370705
96.97182614467458 18.59759406412037
96.14122352780768 17.8782170555083
98.00674309213962 18.22205639709811
99.62777309647861 19.92760819310986
2.354025695450181 39.40332736912332
4.201513348365272 41.45397074574786
0.8845051187453868 38.34693825219152
2.778059082510052 40.37324429362003
0.2297181554110898 39.26794872557604
3.154035695147531 41.34943315178611
99.18391033407502 37.75702538473907
3.857028887124744 40.4589224357636
66.07615577260677 39.95214777354541
64.41040370019181 47.30363029612919
68.10120512507632 42.22753812701053
65.60186907332108 45.58496305879193
65.73708693828539 43.70242068107207
65.13178340047372 44.55473836046868
65.44257332030143 40.79907504442617
67.44964736059723 43.05786373616651
11.52914473739866 9.661188338884001
12.07616471259762 11.37941997707475
10.52135162762829 10.21645551503436
9.553100495831044 10.36828000362824
12.45137204499554 10.39182315197974
13.08629957695341 13.08857869987465
14.74756660809325 12.11123675171334
12.03907827233317 13.18996504819084
14.52523681477558 13.80957270908316
11.6957690321173 8.707820730874634
7.693264504067539 9.638814371110451
8.63880078387557 9.924947878249457
10.96465912078177 11.36185945770233
57.68690034678724 9.52922730645108
58.81261442826704 13.05703125331651
58.11249712505029 12.26818004071241
56.45702717928994 11.4943926608106
57.03798959626457 12.43986066751888
60.00999832637178 8.982532134760078
58.83212166759937 9.234420413563122
26.2988947467866 8.542247966632562
25.94275200549966 7.467545775578295
25.58756564255323 6.406521587599554
28.0551667798262 10.80952261463512
26.64298639065299 9.661868881108898
24.92094344974901 10.13784856447437
28.37354997604849 8.908365485240994
80.52156378990186 1.898715260376083
82.60988642574274 1.408706873449074
82.11880482683891 0.6104419635746232
84.19236939835314 2.627872581156298
83.17219109403676 3.042593303613698
83.99017945138395 3.723215861787005
82.34347923115436 2.408325854687886
82.11356892805767 3.438980678120221
71.29987744972658 57.81707329121248
72.23290795776863 57.2742017298239
71.39039518725242 56.63263077906129
70.49834546316306 57.12705087934801
72.30411186491288 56.12790714381115
70.37368254403791 58.31117940379838
69.60851722825321 57.59093376756436
72.34749156376756 55.00333651974785
72.14947269935078 58.40650108760423
71.17796052397266 59.01061500210878
16.11121122918051 30.05589222712588
19.17200894929845 30.81905982054688
17.78194423462586 33.28056551968023
19.57139047386474 29.86907549969322
17.85535436184062 29.30779812647038
17.78896806363779 32.14210905723883
18.03040323845127 31.09120515254308
16.99037136957303 31.54450190164312
21.13931009257228 28.74248644812042
18.40230497840594 30.11199336304882
17.21068163758992 30.4321343278287
20.44519361972873 27.91161684000808
20.70239019268375 29.70419666247992
20.0197256992081 28.89198251719875
16.85940537824369 33.83793141123358
18.91274700000513 29.0877328253041
19.34010753655999 28.07121918480444
16.12133683664785 31.08313573080787
15.98254562535545 33.32395412230789
20.28589234051211 30.66484564137956
31.05451959489316 72.27961520947127
27.09302378731658 72.79098882957868
27.97359031820494 73.45198279804731
34.68986151296676 69.84021886930483
33.85745064030323 70.46857034945262
32.00511339773292 71.66490318682354
30.39377319886617 75.18195706262669
31.06602944948491 71.17405801319343
30.05915345084925 72.84143728338871
33.69702312575568 68.21120108722049
29.50184127695012 74.85047744287306
28.12207792461502 72.35302597427568
40.19370840967523 56.33345345579512
39.92472605261904 58.63224047160206
43.44933581108978 59.09564640629373
40.75465514185062 59.32205228980933
41.59855886228313 60.00847882401556
42.52957487034187 59.55529646354168
41.00255590224603 57.0283204840599
43.37189870254264 62.45770658662828
83.6113593596266 46.18458307393068
81.87351747619506 47.49059038906825
87.28781459593172 47.99318722043011
85.23934592042704 46.10156538205362
83.8093302976586 48.39661189021427
80.59839716800185 45.9967155106466
82.85207178198758 47.93694938399832
84.51394809538803 46.67952015427095
80.51384458290059 44.93067510382212
87.2851265766614 46.05357291692634
87.7316920950984 48.93100169581948
66.64702589916989 85.68025810949456
67.60238132973127 84.03054043911716
70.45204047225799 84.49914858490358
67.58932312691714 86.22891163697999
68.55327276360373 84.58570143415051
66.66508628645902 83.45230809908713
67.57891847964267 88.42035728272896
67.5968200753409 85.12927165176686
67.58324474736678 87.32678800024009
66.65747048485056 84.57095499405102
68.54412823864182 82.46630734369525
81.15295264250646 30.64789067736045
83.3131994194385 31.59146606718737
80.18064130632028 31.12728164095262
84.07554608961671 30.84448924875184
79.21758475783164 29.47378552357269
82.06874904813239 33.32299211534141
83.03241803472798 30.58640473187287
81.93229777364481 29.1317103202735
82.37479553736485 27.34996358640599
31.85111978231921 20.5606699504832
34.66628965147336 20.22265109808865
34.81784501490984 19.10140018887623
36.48461896534458 20.30788758761534
35.65444423495856 19.70916617877691
29.50107152919789 20.55165542347639
36.35249129480697 21.43818188021478
37.76759683645771 18.79746663887387
31.01633276330616 18.8361184176555
35.50737982579721 20.834108843142
33.82543229837229 19.59966125748402
15.02006590307796 64.23299082550626
14.13129277570803 67.26870031795961
13.92544575650752 64.5081503291745
15.32097505630654 63.21689114373448
16.89943678637059 64.77237283652576
15.98858233966688 67.78656903581086
14.7212813596285 65.24627540821456
15.81312432868461 64.99414471584366
73.10394578185868 19.73399065920335
74.1180580951783 22.44438263190409
71.15437318113945 23.03692948336425
74.63295838152065 21.5610612891019
72.51893428941349 21.74577936713599
73.53665290181502 21.6073025560654
75.64422330140597 21.65172929918052
74.02291670492778 19.51990541041457
74.04197516499309 20.57456024213704
73.11975315250378 22.79478586009887
75.17505864583573 20.61139412040117
72.11081863542425 22.62924330498692
75.10573066068919 22.75124715616516
74.94002231121682 19.59989324084742
75.99819732944472 64.57548606673792
74.84737786861741 64.08882656048189
72.570821720637 66.2063755066049
76.92999749800678 63.89395658629164
75.1958167822856 65.22600433704804
76.2356695688448 65.63316800958374
73.02836850919083 65.00525242588569
73.62363494033802 64.08765943585246
77.08004424334653 64.93368976887977
73.29921176597071 62.23914360337542
75.01069785706683 62.97891831325627
54.07766019527134 43.91556728891322
56.87341986991443 44.37403020311625
54.05804285614919 45.02290769480759
53.13293267393471 44.46720370960305
55.04271773941921 43.3571270798567
54.97218009790734 45.56506071973305
55.08191633574155 42.28910360838319
56.11226933359178 40.68420011729141
55.96799958485997 43.86289959998469
55.00198152706643 44.44936948166161
56.08844296736552 41.72111047695707
47.77238078228604 16.8202391113312
46.6822658129795 16.78163811031881
47.58027681670598 18.80966927378811
48.8127993754207 16.9447349206589
47.33209719227165 15.83358063910971
66.14557904718686 17.24405781815205
66.22744996638384 14.2915036951413
69.7590663460895 15.45621805179581
69.07346542503586 14.62509835349821
67.60981733860915 15.92688679626663
67.22168742518041 16.98938266452454
66.92123678748123 15.10892127719504
67.9964326245556 14.8637312895315
70.1510552409586 14.39644152658082
68.29738271030548 16.74722154560514
68.68486149304108 15.68672690079089
70.54538007650065 13.33828942621789
66.53563529229064 16.17543284547304
67.91288688901466 17.80415450377437
82.22626589463438 93.88920019020485
80.01990486422001 94.04846392904777
82.82120843830259 88.37129654272489
81.73744454859774 90.96489203996505
82.6956222751533 89.50730834002773
80.79671211437211 91.29907221517968
83.37012023174923 97.72568596258409
89.1374761187426 82.09875947605342
90.2707785924309 83.92160790529719
88.01227228703419 82.09401080161669
86.73890866773016 84.00935690936525
89.71451743229865 81.18539175932919
86.92333239155224 82.09803509043536
87.43616709431673 81.13702122621402
88.55604983899183 83.02969284514306
89.10479775930327 83.93245755959218
47.41174564172692 71.27786935005301
46.16125517414314 71.20672457682257
44.0504157151401 70.67983765532729
47.50672303219761 68.98893071393955
47.58500419452987 70.06961224978042
45.4897665197309 69.02320180591205
46.55836680459999 69.44681765837839
45.71572200389254 70.10023163826781
44.68101951486466 69.75325214374512
43.63246486372559 69.65334347322845
44.87141319048103 72.80400748257526
32.74811339848468 49.82000176928047
31.93423046041449 50.48653387540919
33.35519408385443 46.85337926675493
31.22151268272984 51.28036396113647
35.11834958219931 47.70297563794288
29.12688282373522 50.79727724089325
34.65484901609121 48.5654296929357
31.71269136336559 49.35460683210812
33.00651040366578 47.91863119494543
33.76846032561171 45.7826574464161
33.66081918774258 48.92598161725363
32.26090879762565 52.75098240563231
31.17554407157456 47.40565419431758
44.58396088680789 14.87907799606595
44.13081743876758 13.96895787670118
41.89947205248515 12.25050043580572
45.19385157270263 13.90473734247481
44.69851463663563 12.87659619172643
43.3996956807088 14.79507350436784
45.83253364739499 13.04292679594327
13.54863277428741 13.97204682290567
13.86862654468325 16.70771557439052
13.20509072436259 14.97271868060753
14.91964422431179 16.3158734919352
15.15283486494584 15.26818406936033
87.56008525128421 74.48982078417058
89.00732555957873 71.90482103267222
88.15412478269458 72.64211340620653
89.21487474465306 72.9488067466569
86.62052830581875 74.19610791803231
86.56894350353649 75.28358568376424
87.08250356566514 72.38700519920988
87.95499896394541 71.60108447400077
63.75310643406075 78.66771291366393
66.09020278679283 76.52922533618654
63.44046445179259 77.56551473300078
65.56075372558708 78.3630875830314
66.41722011345479 77.63954284714941
27.03339284908013 10.80980073238157
25.45539533380704 13.2869271785031
28.71442975810254 12.62689939441494
29.04921965543234 10.71312998732555
26.91336143465325 12.03486385736207
28.70442778761227 9.838687567979292
29.68641517263978 13.22492343170944
29.66823062947028 14.25962323454998
26.16088761736057 11.34980142986741
27.6518674204075 9.820333058595676
29.77428221348637 12.2118356332724
27.32168873875323 8.769471984919461
27.06018380690308 13.77941672781584
27.69399864841304 12.96181890106684
91.97396911178372 14.11723359842581
92.8216317729227 12.21753814849765
92.45140380042255 13.18062519441404
90.58693740771587 12.35348005794572
91.32668683698009 13.19883322211142
91.90317823531466 16.00444976062694
94.45135316981057 12.61887209926675
94.07774258560241 14.28285527145007
92.49595495758439 15.09729699737903
94.56447765104254 15.34568990472788
91.42711739554238 15.03166233500773
93.57166618313411 13.16481859107312
60.74330486916055 39.06956720248865
64.60351104766534 35.68049034376632
62.86905396809664 39.40355936107077
64.93226292606312 36.7475442711436
65.27165008218621 37.81639789341876
63.89522740453769 36.56427170850191
65.63419259017675 35.86467190077271
64.23616722713605 37.63133686700239
63.19694326393695 37.45458412769599
61.10552171263164 40.1070431886736
60.41536865792091 40.94960600512552
12.91841933383467 25.84756469841905
9.796072902047383 29.98680217217996
11.61304534803939 27.31926146572342
10.5747215953487 27.76263408501172
9.241149228295463 29.10801494267202
12.46466827538564 27.93608867170947
13.50769722224148 27.47806383753122
12.67157247322917 26.87725236281479
14.6203158544768 27.08400218280394
12.39175332030751 28.9991421339782
11.25553080142795 31.79757323998299
33.50015425471431 59.39676289843718
32.86577311000974 56.5290506435686
33.04535109728242 61.62373752550352
34.47557627749052 58.99082827740185
33.27801064524968 60.49221318173333
34.0846651789639 61.18372294866305
32.84322658566326 57.57981325095441
33.78334254708295 57.16605897078845
31.90886346459378 57.98263904235963
33.58277750351755 7.997958794068679
30.54769705335173 6.650858761103377
30.56367520787202 3.79083148701066
31.6452193297782 9.99902293168125
31.49892417399743 8.875608244185951
31.35812973419083 3.065389205914632
29.83331670867142 10.10146500901807
32.49583961618605 6.293790603424744
65.00894352981886 39.75324197881532
65.2648912385895 42.67193056962443
62.43183892902493 45.18795987757193
61.39856374149922 45.1210190210622
63.58596018318661 43.36907716799401
62.52860500095679 43.2373566785664
62.99754243505585 44.26688117682441
63.26771173434082 40.44265392178831
61.93860258159941 44.16697298587007
80.90876008711794 55.66160977673034
78.07446907411781 54.53332478393067
80.01164111782359 54.95357138014011
81.02009286681536 54.57790155320031
82.82082290391108 55.84939740642933
80.77636217565113 56.76570608910975
85.6334869867261 56.54174461665362
31.18991614441081 60.90517228075721
33.61602641653629 66.00500073914769
31.99359066445873 61.56777685121556
31.59751409679175 65.11321671011805
35.54171952424565 65.94285257358257
33.53543346107675 63.82143975249406
36.52497886178066 66.51126370444381
35.52196012752513 64.84964044818172
31.0889324641897 62.01875231123223
34.52121360211004 63.13929311510914
34.56412020196932 65.39416608375181
33.96799132898106 62.21247115162946
95.15612146743915 68.98729739293748
94.10725905857406 68.74432639479596
94.10642071492576 72.52392521422182
95.79141263223956 66.29081755149004
94.8593387574397 64.86256803211265
94.00224641023064 71.51477110131451
94.81590055349152 68.02631736313019
95.84345247233266 13.62937248929765
93.97342892626493 16.27807226919651
93.04677375868083 14.14175965221354
94.75076315292539 13.54039933166776
95.66769575183019 15.55336583687225
96.92988519265984 13.7240479136028
93.97210415209759 18.35718708976673
96.24915960459232 14.60929920600329
92.95652034796585 16.14252981686848
95.46754714194199 12.64738969507052
86.97202332193868 87.73449934000557
85.9790275050652 93.98005535009297
87.11297516538096 89.68016366457316
86.39847542457724 91.76507485481679
89.30375004139803 91.94241181958978
86.97830880810029 93.62963764282757
87.44507764195362 86.71158641804202
85.30192976540302 86.97015794837002
87.5450893368932 88.63063357321194
87.98944019873178 93.31318329000665
86.36598097048929 86.83006211764987
86.75423320514338 94.72399791285116
88.59150513713419 91.20905189549048
82.73535485683233 85.60099310081655
59.70898015236374 42.74567138803791
60.7753715527724 46.05256417463229
59.77141088562113 43.92887651387453
58.69802631176331 44.33973706487473
57.77018153816765 44.90945993313383
60.37656104060085 45.05003150867952
59.46398373149744 44.95660647041721
60.32634028725107 47.01130558968791
58.60409980153255 46.5594747425099
49.4767588919244 67.0019777736676
53.64721663105668 66.2115951160157
52.57734006885059 66.55629470589999
52.68616346161668 65.51955276234057
50.54593087648012 66.4768988798171
54.94178392107941 64.83846941069571
54.08364708167132 64.18943131933919
52.14554282575066 69.58025587266461
54.74666892576628 65.8774741669225
65.29132741156411 59.42435483093823
66.19441185365163 58.82619438702951
66.12355005767037 57.74721446098754
62.43384418174097 58.01613455110688
64.48481766309621 61.03664335447446
66.1928310988724 62.29335717815723
64.25658079436772 57.8503395034857
64.75854230478181 63.65562127344854
64.32929904870198 58.94007040224696
3.642317263932904 86.40420473007448
9.931884837983299 89.91065136879034
8.101731284154679 90.44803974153376
7.301944274183114 91.10586985912634
7.747448355187382 89.37578513497014
8.444188570974376 91.53522818049477
8.084459584743991 87.58731678625136
5.811930085552978 84.24423732317756
7.003236080040412 90.07622225176814
96.34180715655435 5.233067128544196
95.09234260191657 6.658808009264807
94.44197632105255 4.937714602316625
92.9454950409342 8.390220634929413
93.58699806901789 4.272748732763451
93.04610438982604 7.374498088611374
93.93686792495603 8.073781489195794
93.38847531702976 5.310038555453892
94.24592523562366 5.978901308440108
94.07888475261529 7.029909626065267
93.20729692073654 6.347616994093516
95.92298922375481 7.335408322151802
95.2899889337879 5.60814349056358
96.57355787391643 4.202933284559795
96.79929414562896 3.192466973950111
92.33584389504134 5.697575872827461
89.59959497989527 4.740925628523224
7.623382343273715 27.5989061202039
10.78725436932369 26.65926379643049
11.45239652277675 30.65847730172685
11.42657581384697 28.4011702271892
12.32712070989306 30.12577983016967
8.448874010766811 28.33653711440498
8.707963555215876 27.32052128594473
7.048856067504047 29.59538792844782
7.347649231877424 28.60338906617839
8.13820945351971 29.33928429708141
6.827535562099733 30.53949494901897
54.34522758452163 84.87006973639029
55.96914036815538 85.26547890394102
53.3960994910869 83.28111912837878
57.0302876139472 84.75907799218197
56.19533268609043 84.11537225461451
52.59134059388958 85.05967861251635
55.3162138199442 83.41499624321551
54.87500454461061 85.77780705746494
53.62088639531557 85.51916422847383
55.23892015941224 84.54079885367399
55.87701629207957 86.33993778938085
53.42135401103144 84.38534958697758
84.95599002337522 30.16324140015927
86.608456609616 26.08717315848209
88.85103314642068 32.71112337024139
85.43414748488262 24.59626113874228
87.59840547874562 29.14060888852335
83.65795801618327 28.81087344516802
62.37712226823611 25.89858947698134
61.87828334937286 23.02376053223984
63.6755959606287 23.20903467803252
63.10608375827633 26.65105975872772
61.52780421129971 25.23071464130922
64.48697566516414 25.01640374685141
67.42616924922602 23.13423476412552
28.6674425171718 30.55612918320957
27.34424763518724 28.93601640946102
29.30789016411312 31.34097800757905
32.0643140738343 28.92877522611202
32.84302559255476 29.60851306438305
26.10664984478806 27.20466748342233
27.74074892795075 27.95158045484019
24.39516684856448 26.56775651410771
29.7553116919392 30.32501336282776
28.09798388250945 26.9701406330842
28.80294219115338 27.71876229505271
29.08859712567477 29.52578943509062
30.45516140648105 31.08369167210972
27.14479459525128 27.04734405524858
72.31835822332324 95.22582488652577
76.48725032834648 97.34272593073564
73.01284309776045 96.02109190577576
74.36265790006232 97.67284655956793
76.0756497350621 98.38968030662764
75.43807349038181 97.49171963770172
76.14869554655505 0.5422144852897138
75.8544510066006 96.44617823663006
77.1935706363649 0.2523345643185898
74.77514573163 96.64916765671151
91.7572010820269 17.88304077066987
92.89055976050068 19.93406543664583
92.35529597092243 17.01617404350486
89.06886261503413 20.34456720090225
90.59605779865579 17.61104260340453
88.3217981844231 18.84902262016185
91.06302548390882 18.55226022050558
91.28121634377173 16.86709244234186
92.78932035589969 18.06069395876238
88.83608961978688 18.09491272440453
79.20611235199991 75.88603611939216
78.14039950260373 76.10348333964664
75.55068080062669 74.72837632232049
81.34195719025129 75.41866273435484
80.09381597843357 78.60122540385042
78.92988249944447 78.8558993830611
75.828481533513 73.76406263403121
78.49509166122867 75.0633211372605
77.79232951236219 77.11365901785909
18.05229136684388 20.06779118484065
17.97478843143269 21.111680004578
18.80973727247628 23.78284830009226
19.07047541755395 19.60432147042472
20.02194776717654 20.1203911707327
18.85891007989792 22.69578132508625
19.8746013225212 22.15445143227971
18.92604029611267 21.65191084377417
20.81957119128883 22.64309636128232
43.72560696036951 21.73810933197542
44.36730716105739 20.85696091451499
39.64732959829039 17.77225182337904
42.72727043916356 19.71630028202109
41.1060661339794 21.47015859373164
43.83244670114747 19.74676636122107
42.31907653113513 18.63600306311523
44.81758079247694 19.62156379163306
43.26752853746484 20.64281063446024
40.40232547315574 18.38078487229861
42.01747688015303 20.69551736575352
39.10648446255861 20.70423643239847
21.85699382290355 22.24753985922286
24.78945544463004 21.80697981983748
22.78730328056731 22.94061714148251
26.34585038294488 24.44716695683778
21.72584184880046 23.2708110740527
25.60448223592011 23.57037543531602
22.82266930649234 21.81019339389099
39.37958265143848 85.58683487968955
40.48031508627071 85.41889955829035
40.10656127668731 86.42213856928777
37.91351488089357 86.78268973018857
37.53623704082661 87.78893878120937
39.00883984562138 86.60110311334938
40.81995210660025 87.23664888083647
40.81443870432366 84.45109704589979
38.63475372452999 87.61841737538596
41.21953767109236 86.1941977249724
38.24949523238429 88.6278158819897
3.917235164565554 15.00294418043797
1.930777710335946 13.15486715624176
8.380647028312731 15.77655181557668
2.846388505630257 15.28232505012732
2.598890744496076 12.32667425141299
4.356616989947711 16.8388377804203
3.168999760926945 14.33199010010284
3.331281582352635 17.09931506434392
97.8857494696411 7.537568908013217
1.636618075323011 3.6082700079922
2.213085623695388 2.739152892439053
99.30226403544519 5.295290625661994
98.59171131025956 8.297256827272967
2.755699235710427 3.673153849575406
98.55635183034039 4.539275056271885
16.87322193832242 79.13511932012011
17.53367534579518 84.0311819148626
20.06852790147914 84.13068532665713
18.28174497783688 80.39028651547524
20.9040222762939 81.068803423792
17.57163716488817 78.34771809120244
17.8500287862935 82.08068799783216
19.12851294964585 79.61809696861583
19.0968026724902 84.57015657324995
19.5611539363494 82.36607281583703
21.21954693556934 83.85632798957774
10.60471009346867 9.14425926055061
8.602240772115874 6.773787377461889
12.57624779900115 9.415325077639807
10.04807668103743 7.580751323969832
11.14463188832114 4.980339087634974
9.557186309155094 9.41855604216628
7.989612399254606 7.75399228138385
9.967160526914535 4.983218392473514
9.007650420505572 7.743100645304138
9.705436980615938 8.501126974918829
9.677231555389906 6.741555879187359
4.996664947802576 57.03809209617096
5.587667884614996 56.09854737350874
8.870098190034634 56.12300484422104
5.56443175702768 57.99144719461462
6.676371003083855 56.07639534111776
4.36367869724864 57.89530252065389
9.319781581353729 15.53508745569556
12.87120411220515 17.06800500674775
9.217374335987383 13.87038413643028
9.843692446337677 14.78665817095158
14.71166832772202 17.38257411942723
12.07553208087291 16.36026481422763
80.47768597104594 83.28034655816505
79.28173406248482 80.63583853607992
79.71916420167587 82.47411824859343
76.74620262084636 82.23871771394452
79.08962197224609 84.57957068185642
80.81106600968205 82.22825796889234
79.40100351219417 83.5273676466946
77.56184079958982 82.97087657816162
77.855970548543 81.93719454148101
78.94872389651273 81.68327439827084
78.63277969556675 82.74527580933845
77.59153327302312 10.97665187350896
77.31779263679805 8.158752125292281
74.30614022993572 8.578998977066103
76.29607538685812 8.511851065238313
78.12661505557082 8.856556205857242
78.68922688726971 10.59541206787706
76.45806344427407 7.478473883769556
78.35552959476277 7.786401624162722
78.93744809117115 9.539041012714256
77.51440065471044 7.105225509948352
79.53192585144036 11.25867662741707
75.3872674664668 7.874151228464576
88.32169761725059 48.00207732227451
89.70635453358101 50.97495860387838
88.77191230809508 49.01576739371504
89.81839006508214 49.04559882530268
89.24161287313338 50.01362999509403
90.76500295902324 52.94653949036904
88.84405758380558 47.04115595809937
49.17687972982007 94.26688265799909
51.29522638654382 95.81406164733023
52.41652030951342 91.19263549153351
50.90474713497988 92.69089532106493
51.24343360577404 89.71297551529511
50.0335998811412 93.46739135262767
51.06494830277661 93.74141313961024
51.18191037765069 94.78741356156367
49.00706644326463 93.18154196613895
52.08255728934967 94.1272845144976
50.43304517824947 90.48880559280951
49.85708203520073 92.39041159135144
52.09091235439522 88.96728948182974
51.4389406088526 90.84078372108081
51.04426836469039 88.59636459297201
26.79745182761966 15.96491398455053
29.67753021036438 15.33515954006244
30.61736596923825 14.85768187475279
27.28724379341974 17.22229270778208
23.86063990834595 15.6481863807264
27.79264565135161 16.38465650494348
26.35270543649251 16.92689531786847
26.90576882558526 14.84617203203422
25.65448639673611 16.24743729914089
27.62144924208298 18.27409942039476
28.72852462147177 15.77791682762365
87.29222230113311 67.25749071794216
88.00482770662201 65.41884478867902
85.75789699953785 69.85203364993909
87.99797493468687 61.64090491073483
88.4652593699153 68.68478093542551
89.76759952970525 63.95957845537
89.02161769881279 65.75872605155617
86.97772019356641 65.09876414790189
86.80995641296968 64.03774215429826
90.0361065885383 66.1215192965323
86.27385224752769 66.92508710780491
88.82920091851088 61.17230902222886
53.26282186948369 11.90852185772319
52.40985697309484 14.0533852412141
51.59051680494522 11.18299107490831
52.81972902252631 12.97467622988187
54.93894975902855 12.64736771405683
52.75838870159964 16.20694643481515
51.76665287405653 13.15901035918847
53.87798141747155 12.80093007913368
53.46127022622821 13.8560306121149
54.52098663085384 13.68298026078509
18.84670387095243 58.74265157511865
19.76246064738795 56.61161500043477
20.98660973131546 55.05627752936535
20.97454344486329 58.28358950875023
19.91322984679136 58.5848354654492
22.74681719093396 57.13102917839643
22.64765968533566 59.8095828736053
20.13251997848213 57.6026084179033
20.90741085310962 57.09484765400821
23.64539073624166 57.82598778267258
18.12217424902248 57.9254438394625
21.85254317728904 56.62098589803194
24.59690127842238 56.42439171183483
19.17045492987459 57.69968323643991
21.77637044832839 57.70618018284539
20.77030395546497 59.29479701086294
20.83847730301814 56.10131111077202
21.90212274979666 58.94824397981397
20.42752710700098 60.29767295557164
49.62853073603608 83.64385277701321
47.45036000582439 80.43218611906313
47.53733798249763 81.52498388306458
48.73368267794473 84.21586365068838
46.53953376211274 81.06530734910979
82.21401433641367 49.71470020401225
87.7956610932191 47.02513755235451
83.16521132050609 50.26775777810349
86.5982472595115 48.95003446192693
86.32609855875823 47.89484932668066
83.85715465491444 49.55542459313497
82.98030027653337 49.05802750873956
85.01640091051451 51.51497605378433
84.69719789761947 47.75410839466959
84.70123815044788 48.89330141808834
84.04303281756003 51.96950221296649
82.23573955122527 51.93007677748724
85.66138134271061 49.45989939743751
85.59259309942055 47.12906325842349
82.03529872741213 48.5773269582021
86.22104998202839 46.11777145440705
86.40110353056157 50.19176260157385
27.83321497661236 66.56791127329262
28.84690599125813 66.99251277805087
26.17247954277195 66.76162196988138
27.11477969404361 64.86845009161448
28.95595209093456 68.10383052830443
30.83958896914427 67.891738461543
28.75415642296911 65.89686403911654
32.67500446841154 66.63312802472575
27.03571011141431 67.19816968813728
26.04048348192154 65.06824200399105
27.53204117780531 63.95871699470502
30.47667874043802 63.60740136245294
29.75322807498182 66.36189249104451
61.82032479071508 51.9955114150176
60.79448299622294 53.9317639487514
60.7815009389486 51.92309037299199
58.19597968681915 50.77376521865698
60.26648413903401 48.98092916564755
62.371922722141 51.03805250243809
62.29531183228526 53.01167398412979
63.45244843274052 51.13252494691334
63.99930124944451 54.53165057194868
62.33663753177324 49.11155742875444
61.80014297107945 53.92986777034432
60.81033348174555 49.9813010334172
60.25300736891999 52.87016465936389
61.32518079767976 50.98704908074161
59.76243287621794 49.90026646026408
62.85520749668225 52.00409164049908
61.26718729071921 52.94025750767193
3.397903293551004 56.02201466337692
1.68390176635911 54.49596395262378
99.69538638196592 55.32927506662333
2.120864138361366 57.78810217411578
3.940818252200831 55.12802598846655
2.755031967774772 55.0804243977074
3.691963518313581 58.74636468171763
4.611213726266939 54.23094045498513
4.488441054141172 56.08226114837561
29.04881689738117 25.61679830536426
27.71652785498173 23.16883673571944
28.22158183336378 24.93477162913171
27.43108122682793 24.19684830938455
25.97875488295978 25.42733099028715
24.84891218591691 25.59413460767934
28.997080871059 26.61775880327454
42.0462303699417 43.22452768860033
42.93676541252081 43.84293725713994
46.61778371542749 44.9864918168397
45.70766250248104 44.44463707255124
44.61942761754721 47.18776037528152
48.48426635816742 44.97754402250344
43.90654964888657 43.34581877701534
44.7294034410896 44.99577253078557
42.83901782201473 44.94814464842167
46.56571966392193 46.08638146953147
45.77278205667744 43.34012753068689
47.48966716513871 46.63113334518475
83.9369552141502 53.1356326475048
86.73960253222633 46.99266666592143
84.77018346958769 53.78108556192466
87.24221198557169 49.81385403768655
86.28123375626984 51.20699917176788
87.42627118395926 50.88750110958874
84.86832432659355 52.62878606346094
85.68227852396771 53.27215197012193
83.18735597067567 51.37237728836113
87.03561648478656 51.91065298411855
84.73037126881397 49.95014782708825
73.11214711163183 80.45501682804394
72.90133689349237 73.69932984165924
72.76219018937985 77.64426262461076
72.52164767166583 78.6907500000645
72.26885234671327 79.7308102435609
71.79133593268303 73.97733090552877
70.88810671534395 77.13874230548716
70.63515377006759 78.18192692527836
71.94517957783846 76.86659640066689
71.17748919843118 76.08612522300758
31.14842293563234 29.05017475752543
25.52639890144832 26.38684120913969
29.80225614115828 27.39483603048637
30.85411042595708 30.10738722604319
30.57620182168614 28.17865988025495
29.51565165482544 28.47663552083452
29.87447215521687 40.59005578861454
24.65675705493347 38.61389545340413
31.65664733250278 40.0016306811774
28.35253555210158 38.26417821982196
30.67938504679251 33.81083637940175
27.26756486867599 41.85482108494798
27.42819110105926 42.90263944707932
28.61036397969787 39.29177851270853
25.50294283158965 43.26957906414599
25.19128909064177 40.25478041022576
86.20064091480396 92.86267876541037
85.51104091366868 88.93331271128952
88.25270142844515 92.24638787761951
87.81482673815952 90.4778530916945
85.93636615779839 87.8732439187101
85.56824917964515 90.9973386535911
84.99943344444519 89.95351899765504
89.01190210926562 93.01383158881615
88.03261206004801 87.59394482957261
86.51601282572427 88.8026595429191
73.96022720935821 5.527853207321074
71.50327099537927 0.2891607474898539
73.44890175623388 3.707576371170185
71.35369015583453 4.322961348001367
75.27522073289209 4.030535794126616
73.54589223853627 7.758215277990935
74.75238025626409 6.237862747320122
74.78470677675419 2.264932438855375
69.10637693202297 1.880256361097523
75.84673180487127 1.759230836424936
69.53290916767394 3.763826689446133
23.86222415642562 18.25056452813428
24.34690438620244 17.41256433173032
21.9483966613358 20.10546683842344
25.6165320524393 20.39314148893504
24.56730792795047 23.85331060008367
23.82634854699321 23.14457121639431
27.83904700017417 22.06574000287125
22.93486612339802 19.66115824975191
20.91068261309967 21.63189595926425
25.8465297148737 22.47652916838145
26.61807496101748 23.45902075656321
24.8246596667518 22.81070836544955
23.78234385680124 22.229188137519
21.96759989114066 19.02871434847091
26.89893323571797 22.55739097031905
65.4263373907296 73.25865321668911
64.40173745675655 73.27084256202141
66.52252790387053 70.94303357419295
64.68689360057681 72.33545031604973
65.87181794778685 70.028282254036
64.78133987052905 70.26348403544061
65.54484595052314 70.98927560035594
65.84463706104587 75.45084029147044
67.97597409264084 71.85273007775636
65.60485873854455 74.35885092726217
63.56005478328128 72.70010707207851
2.949641247886796 87.18122715237855
2.995365204671033 89.97772137643202
3.712627838574389 89.1946358733168
0.1275207774223119 87.64357893121513
1.878987414733092 86.95301970006453
3.340717045239522 88.19071168873513
2.554835067001702 86.14578285516812
99.16519016876813 87.40108181801588
4.401879412088083 91.15000003313372
25.20667812791404 2.389368579506147
26.55187709756249 99.41602359646646
25.97785965968065 0.3620592292069778
29.20336641503201 2.41596802616248
29.60894850130242 99.64368375293436
28.10934274249754 2.079989593405089
29.79974907870608 0.6733239457885929
28.71072739663612 0.3191146919921836
28.9519528268849 1.371102259796056
28.54419016326734 99.28223541695098
27.00118194143577 1.743154532706354
24.69284873661556 1.445630872550707
25.86854021070106 1.439758327511516
27.61663371148805 99.91515330561924
27.88187376759961 1.020893207241643
77.7070832316565 24.84511685064877
79.4775711127276 25.18254777246749
82.83294710448946 25.65988104806796
77.50877895978451 27.11835567730072
80.39102050649718 27.87383808499312
82.88446174010831 29.51957551118546
80.63478286625755 25.03023116846337
83.13962283688386 26.69215916877271
80.3045984873895 26.84282518571439
80.61929657179672 22.34126124817163
78.69453454558426 24.47692236950888
79.04923560788843 23.53164290116551
68.53784778353253 87.864550513032
70.44220710034054 86.71918000951419
74.26195878078465 85.33185288392616
72.29210584764017 84.54685713780238
74.2632145068993 84.13423830054026
74.5260109433323 82.97847012353381
75.62410835999145 82.60147315561609
72.34233506234104 85.59432710628815
73.22730953515845 84.07352552757895
71.40614312468529 87.23442106372597
91.67318680289864 30.05432470538373
92.73133378833096 31.70344468506768
91.27071385798956 27.82331485571448
94.37487169177568 30.27394965699357
92.61502862968601 30.54406724663714
92.47212325960422 29.38622225510939
92.16396436657743 27.17581849712029
89.8502281922068 31.25048312791575
91.77673262822292 32.27405532297185
92.71780389583957 32.80173039517132
90.79341634008131 33.90501404374324
93.54853611297264 31.03682353579477
93.4236313682479 29.86254455211627
91.74137015299742 33.35563183797559
9.211582074993826 93.54524848146634
11.88126542936301 92.15877593140613
7.563700959296981 94.70988328624553
9.172439600451028 95.57248898322405
9.685414576185581 94.56746063218779
10.73532458578064 94.65647605277486
10.75239895804184 91.88811000404827
10.21345475160538 95.57066537094339
12.98329090570456 92.38167607267862
4.809247084492253 95.57216267241395
60.16280235458189 11.75811235932017
62.28920000318139 11.28203401996761
59.51221102709069 13.86166484113174
61.96099602365875 12.33097810404028
56.64714474019704 13.40506185518037
61.62285319824723 13.3867238031708
62.68258109257957 13.14589886918603
62.32949167913315 14.20520253871304
59.85460963717461 12.80968219742876
60.4488528750473 10.72429818397784
60.90375708031873 12.57010442302024
59.12283071528397 11.99833886019471
57.73598811050243 13.25835995580844
61.53662182417727 10.48688531998116
45.40690012888503 64.74469329708852
44.47657126593806 66.320080769979
44.45886368247911 67.43976722415354
45.47023214872387 65.79711025471238
62.64768262227245 64.20141843149781
60.63568905639946 58.18096346387878
61.92507160918351 63.18311116353965
62.98746011950853 63.29029664705597
61.75921220368953 62.05232301007279
58.94180771264758 61.69936044084243
60.85033087965072 62.63415916576769
63.74877277549859 63.97486819491037
61.6549696669209 64.32091140959642
60.66662014963632 59.30467537869269
47.34180104217168 50.94562586979129
49.45471901141003 50.02866403169183
45.63986217685808 50.96419637361561
46.52249007267584 51.56991874977813
48.1451691621089 51.4142371301223
48.3766730344385 50.39151336097554
48.16871225636113 53.06047139802405
23.82685641858427 81.24249755191462
22.53282614676462 87.89935619011291
24.34371302930472 83.45490956934113
23.6163091992653 88.38128770444156
24.6692106305582 88.42578531174524
23.29028307004402 87.19725715853446
23.00231338648959 86.07956019748131
23.76395647412516 85.27755523985779
43.64948828523344 80.78095127827751
42.81967305198341 82.49271948451364
41.7696572715578 82.00212822315534
44.63739378763105 81.24839104487532
42.7239557715892 81.40809003436037
41.60168183769287 78.68284247832133
41.10019903368284 83.5035783191164
42.68246415858807 80.29521491102606
40.71125163936372 79.21548544469395
44.70422523011366 82.3572722750724
41.93344589667846 83.02417345784795
41.77644675527226 80.87975047285535
64.86142245586049 2.804944968978758
59.06737621939943 5.477425910188772
64.0706413619986 1.982839454516568
62.85882335878026 3.475609406683224
58.91476532421527 6.527197895788722
65.19396544644066 1.758701807257727
60.94294838815181 5.773083267336919
59.63465203892875 7.240031040699273
60.68410429807808 6.872150670477062
22.03605914310239 10.44213469080577
19.93325399491385 10.15571860655697
19.24687541955192 10.97292211021768
17.52162261924349 11.68723215566933
19.89150452326994 12.88000308600911
20.97894919859076 10.32193100198469
19.55525020866499 9.125616325090908
19.62614106456767 11.97168293327179
60.86784678606033 29.65127181601098
54.480089237031 25.30205093768864
55.59463225341385 25.63229862039131
59.29065384137879 27.12642264829599
60.30718348132716 26.72937029883108
57.40842820912911 26.83119423042708
59.15478021722669 28.24529900446149
58.31130957286712 27.53208787429127
60.14595341434914 27.83433205680764
61.00538004668238 28.53898795906555
86.62710704453238 43.25843524411531
87.10547425083931 42.2952976794232
85.61573334692545 45.17252735726324
86.02288139093243 42.34389469729851
86.13441125847201 44.22101502564459
86.70257777572743 45.14088415132467
95.24642537624611 0.8033224379323882
96.11256808262544 1.483012518406484
92.28835786128175 0.8498139193915951
93.13970225951982 1.529420462726289
95.71781080105143 3.539801544274266
94.85712023564449 2.872173413908144
89.34842954625918 0.8646820344312323
93.79204004192859 3.237060127366468
95.92566385722004 2.516566556737605
90.39550489577971 0.5151010561757243
94.19523325918617 1.165693570608712
94.64859224103813 3.902485870618222
96.98586139096896 2.165406454724517
50.70628500820594 13.35719777199366
51.39326023511924 14.24156529727124
52.10449411921408 15.20474271198325
53.04826948884165 14.91344394415826
50.02039498732347 15.30696223726293
54.13238401170799 14.71619343351097
52.19891287638059 12.08123353361249
55.16197658299095 14.5912234267141
51.65034456173644 16.21260504968162
57.860353777612 88.53333692266128
62.84316890024952 85.7294164498098
59.87570034867856 86.34954312449098
60.84205714975383 86.84984284173029
58.82326437106171 90.11516976657286
57.85720287270917 87.44375211928472
57.88410167557663 86.3746917804968
59.94283945839724 85.29738477600179
58.91170084096223 85.84285801858066
36.4479911313978 6.409518396646772
36.46815891343776 5.247350009482263
36.00133139378106 1.870090838325241
36.39822776410908 8.674456321291439
33.68018468346685 4.812687224195177
34.59546238299873 6.423593019762367
37.3417227275449 7.012666515215914
33.57249013506546 6.904004243573671
37.35233450877555 5.840151070095963
38.24509073255713 8.779599746270122
32.77433064752264 28.31848728599338
31.65967193392702 27.88859359088129
31.76243947275758 26.7040747695596
30.35260528744069 24.17606961406452
29.99959705881917 26.31222840322545
87.04615310444746 78.34750297595667
89.7497042108773 79.37094284735483
88.10322615577087 78.41148685755155
90.9671519700907 77.55348822503349
90.45368633693853 76.64632039236284
90.36641799091203 78.47103961165588
89.84006325769877 77.55481804137749
87.61159953774164 77.40130122200415
55.10893247574901 69.89616792836532
54.43845925737801 67.98661246585739
52.31431194357751 68.58317946372742
56.31881049903399 68.37323636725235
52.33263274072011 71.26005941635124
17.48466761035017 0.3651107880284215
15.55030595834906 4.016279479662749
17.66260142594633 4.022307708664924
19.32769072557803 3.297672899833437
17.06641310548349 4.89860221753765
16.55587807505422 4.039927477453487
18.04296640803149 5.072334751395615
18.87863231304243 2.199160937719354
13.65711723609498 3.332674001163139
18.26636973117222 3.122325685899431
17.03229145480247 1.313659342082098
17.70729187487515 2.195609890818317
17.13193340454735 3.105272159740025
62.89745018788664 33.35157516618765
63.23170400908105 34.43117460149372
64.28651457192315 34.62340639529587
62.19111458176204 34.27212412774968
63.96409614364394 33.586435760028
79.84222436571177 85.43404310652578
81.25921198076809 86.94383300875215
80.44917507935745 86.24509406603632
81.5900611334979 85.90490604873001
79.29830818096552 86.60242821697079
81.22721772035699 84.08367729890041
80.88365326085541 85.14836563493951
81.98245100644583 84.86132584405485
80.15040000674833 84.34414193617164
78.87724792418332 85.61061899111836
21.15919485593023 33.31000439475982
20.23740687770236 36.9781021300831
21.63172613041085 32.33378648102801
18.6755036963789 34.64717970341102
21.79895668420847 34.14828842493626
23.35091329970243 33.05602255876654
24.12998066488506 37.5609524837636
19.86624882853738 36.075540980833
20.23941567552805 35.20877919770439
21.32638424577971 37.034257424243
36.98176384529668 40.48363761739492
36.21641659832693 36.01569599999775
35.88086472521899 41.9607723136697
36.78919933513851 41.51583860959913
37.4942217282536 37.07912347727896
37.12548091478843 39.25988437636572
36.58585573214572 42.65309505192302
19.11207691190295 36.68755917998535
18.13823374030384 36.33160256613881
18.57400432343353 32.73148461463904
17.06961039943264 36.02104342523508
16.93286347335078 34.94410022517254
17.91784986418473 35.34711268070227
22.66213316170287 39.71851201631068
19.62697814973882 34.46974626899652
19.73555256918306 38.64206974722224
77.20946065769071 86.87913361925814
75.26655694963078 89.14395025277825
71.37027807945525 92.56826543732959
76.23297305365229 87.46708628230309
72.4721681634724 92.19928841112343
73.36258739142954 89.30799646103758
76.21745954525733 89.59993574271547
71.25249964247608 95.45036155394635
37.55757855937637 75.33699507223213
39.50973407623641 77.61101671777777
40.42420151293111 77.10481817989098
40.34041621267979 76.04568059241139
40.41015650582451 74.94715577260692
38.63310280516711 78.1663755702707
40.96172308287377 71.75992077841117
41.33945729946799 76.59384326810721
39.40468517016568 76.54889949873576
39.41779974435894 75.46241143746779
3.844177345602676 26.75605830742371
0.1715008988303138 21.77530195208
0.9230804827895798 26.44519257440245
5.127517798796523 21.51892332592599
2.571618059938367 28.10069687428526
1.771464673222763 27.24478548103597
0.9348567137051845 22.57555780900105
1.465968288281019 24.39918630629442
3.581850064208996 27.84324539398485
3.037021499558979 22.068006977783
4.36173840951077 24.65218784826185
0.07695171808563045 25.68244922290439
3.567825401601212 23.88542398783146
2.247410682365627 25.18836849993516
18.56113161717292 82.71892409918397
19.18392594661026 86.90998297328399
19.53381876530834 87.977547027901
17.62581816292216 85.76456488319779
21.75876542472101 84.7757826044411
18.16166915647614 84.89959549985335
21.44752889731352 87.62680151834513
16.92859190488498 86.56156109596299
17.35217602724039 87.519681377445
19.82382749310901 85.27105524889198
20.91195605964715 85.67736192191796
26.75487916382391 21.64392506256157
27.34219201028406 19.98852463329241
23.80120678116258 21.23261217391994
25.73171729693587 21.41132873628233
26.92804731377584 18.97722589800585
21.09528093321452 18.33268152856153
24.98507678433763 19.55699289004996
25.78650908369297 18.67401992612303
23.90365385106514 20.17676141275647
23.96869468584513 19.2016179154381
22.94219652975799 18.64732796651735
30.7149007765188 20.85683327073474
32.83475398675388 20.08107033676707
31.65815341096012 21.59643623901592
32.69909317310312 21.2041003120906
31.12065914045906 19.88211808063003
33.97696256313591 18.48202788434902
75.72431125487793 26.92136783738087
76.45561978969744 29.86037556949948
73.92072819535248 26.79645830587408
72.99031714840541 27.34475978501289
73.00223967050209 29.53741287493632
73.89882000696977 27.90295740887719
75.68986810319555 28.05517021215001
76.55050241819129 28.7119973712786
77.40608867860514 29.34443492392725
73.91525413152513 30.05102046411164
76.59421002064184 27.58261878500229
74.81350000689608 27.40707988191227
74.76939675393835 29.67167438480214
77.36190573972706 30.45187673164092
72.0629154094202 27.93602674420721
72.07799082656017 29.04258496751341
73.89411840987981 28.98906226941823
76.72763394286473 25.35231965166411
75.6479601548444 29.20054880416937
72.97858329481858 28.44479690406949
45.43728364659742 37.80770406891219
40.80271426198891 38.54477195387548
46.52293496884878 38.15062191528182
46.26225409898149 37.08326711851014
45.66293619754804 38.84649971131289
44.11556747184456 36.40944216338747
43.60153710274609 39.31199838251919
43.00154996512786 36.16758853850824
43.58996210685241 38.22793218901256
41.7506777675576 38.12452546544075
44.94247203139687 41.71590723740294
47.5173508579239 38.61159147881181
44.38378054092272 37.4733510020661
43.23110836448495 33.31596483804725
41.16526224366007 36.2784810707013
42.10564379018175 36.93010059992664
42.68801832509823 35.09144677726529
41.48165933114248 34.94930929626825
41.25794229654069 32.64316937136182
43.76459697140015 35.38361886493891
41.37760708295314 33.79602713344716
40.19908535176006 36.71814992090079
43.4733704993128 34.33598602669611
43.06886404344309 32.26659491748517
40.46018443832777 35.5471003992922
18.0988017184265 43.15935181492766
15.41321591158607 40.3684795638697
17.08727296013204 42.94144117536018
17.3372845818025 44.10463471159266
16.06414977171469 42.53459795204824
14.96564672278458 39.45383059193792
16.2797062763129 43.60685222865887
16.4665440522715 40.67960437655955
17.81265914672024 42.09778996862323
14.15987086995684 40.30744477471046
86.10461569101878 78.1981252054579
86.1792793123437 79.24390203237819
88.58679846241778 79.34473339461846
89.14660078152706 80.26360922653049
85.52205903553701 77.33164245846083
1.210318825290454 21.53462327577691
4.341035290216571 20.75433608894404
8.01249714678562 21.65617399798021
5.981501908148557 26.14071101752829
4.619562787180362 23.60745957361447
5.167420100345925 25.39790705936021
4.654565511884076 27.46089526463192
6.230515051674476 25.10409498461444
2.775817006622813 23.10813492810303
6.721834805698261 23.01747204083605
4.083321004162366 21.79892394825472
5.420564751720132 24.35923163355814
7.873523502776578 26.57669476510868
7.527545252188564 23.75466627941154
44.52606848199735 90.13798139720444
44.67590082844296 91.07016213329551
41.1026792968566 89.18189309680869
43.74864229644503 91.60132712767486
41.89715891964535 91.88488370940654
43.84281235152099 89.4662334824461
43.61180480724799 90.57245778122999
44.86025534957069 92.03568022163959
93.92431756643218 91.26271394953889
95.43011894493036 99.75799183032983
97.15607055294944 1.12103340104231
98.83335373052995 96.52049055755876
93.72923980748067 98.39219447913806
94.94917528737683 96.96593568537145
92.45507150946163 94.90774374606758
94.57664626924132 99.07606439523522
94.76385764796866 98.02381502630809
71.36570186419763 85.06764061706636
68.54063787797074 88.95722791841808
69.50391024991798 89.49664091731719
69.49128450570744 87.29941016441933
70.46388820086904 88.88733243155221
67.56163337268316 90.5715974606339
69.49661061347042 88.39533059600554
71.39030029328447 86.15250263677947
68.54608161227857 90.04564722660334
70.45189544988963 87.80728475934785
69.64294273614934 6.635868389293694
69.83373130774734 9.600104277571385
67.72317969692178 3.179250387343458
66.43607398242428 7.38716040108691
66.56262847965093 10.3067251721649
69.99888676834293 5.625808676491206
70.00517558125357 8.569188750286209
67.9416254172406 9.026007991148381
65.48966987538041 10.5450740839116
67.07254131788497 5.282645856189189
46.92522786685318 29.12177385989792
47.011805741574 33.14507329621724
46.63177525561085 31.03351422429227
46.05677682749994 32.92115913979693
44.06460915059324 32.47220719316549
45.9054737327525 31.86374426139804
44.88432289083627 31.63271168848387
96.64188664000491 98.33501026728401
96.81293441054012 97.27532664393918
97.49541728960378 99.01914569914254
97.32721870115243 0.07460037034179066
98.52115442482207 98.64809467933367
98.19705666887361 0.7587972513055271
96.46669771972449 99.3905134427193
0.7528813393867219 96.79499597179107
66.94858434337722 57.11324552432234
66.86672949452239 54.8985042004493
67.85221340752408 57.60441168024899
65.9500000636604 55.52414887072537
67.12241827695343 58.25886867519628
68.70481043793954 58.01853355949083
68.70634161546447 54.77014752001331
67.81352033919164 56.47980108407768
66.01463487243898 56.62863743281544
41.65052005087613 48.56765365374451
40.07659428830835 44.15566712121196
40.84538366579657 45.86289091949501
39.96101241098743 47.94069693510139
40.46857940795999 46.85088446271035
38.71280057527916 46.05251091036749
38.95429751625416 48.07964022499797
40.96400633835682 47.71534918946912
38.32059275501559 47.1724929811378
41.64144596891258 46.57801784622576
39.36580940193744 47.02596325225667
73.12210076646019 11.87983804606751
75.28904507080766 8.833083403380986
74.22693939221209 11.73241823216003
76.15034052570265 12.40552168016461
73.23272045564228 8.882285637764745
73.81341048510293 12.747442784374
75.06364364336056 14.50807548482399
77.28816369659545 12.99099672713689
72.41585596615977 11.02546290363903
76.03411344584406 9.567317575552892
75.46498782367868 13.44794001393777
72.84907165362382 10.00626503834052
74.52904654629423 7.368434753149807
72.1271269585128 5.120926521509273
75.00839576375476 5.132276458384284
72.67618314287095 2.958413483102096
70.58800894784792 3.517119948338097
72.40063782077769 4.035836207628959
71.63395936621065 3.250797181172938
99.82317500105003 63.31888288469386
1.549854104017312 67.19660032891584
98.8605857927224 66.07328445798291
0.5186125080498393 67.16159936464808
0.9071091507431793 66.08096033371294
98.28944506649913 69.06661685584308
76.2557734732637 20.66709430439273
76.75185359831055 21.61871164973515
77.35575157054417 20.69060246968008
77.84539916825236 21.64834858287656
78.0211863543927 19.7854291935173
75.92457633124326 19.6489833382441
76.94921897105387 19.71221032332282
20.54463063590234 98.14692152236746
21.16821933872748 94.16429807139869
21.30199512083972 98.96844709911799
21.34650684515817 93.08984162216842
20.16307198871134 99.11039346570946
21.06618032048097 95.26316496529446
20.27870199979681 93.46911587888933
22.18822338093635 93.78782770166666
20.95179726079421 97.28683694463253
20.08607432769636 95.82077126309792
21.93694073896797 96.96971457039234
43.82465033302162 44.43647466780192
48.40021590066007 48.26370294807367
47.57302342837457 44.42467345944083
49.40417361825242 45.5359342307411
47.53170807383753 45.53328990352437
48.45352304592416 46.0838658485314
49.36320636956383 47.73681951374515
45.59138840835216 46.63839202302252
48.42337052974116 47.17884458857114
45.53062908837681 47.73644350151203
45.64920459941482 45.54075480761401
10.88733062641142 6.975632609370717
10.32768337177295 5.933523982043636
14.74538911255278 7.731376389834122
12.02116008153483 6.697353293775065
15.11113211182197 10.44591973115813
14.41287065271433 9.83033486468211
13.55782561995971 9.135510964219709
15.2421740415308 13.12696700540982
12.70199091233826 8.38624805765166
12.16301102490046 5.618626628098326
14.25380072332576 11.06548502146428
93.95861780976719 25.86133704315572
94.73896006696025 24.09064646205505
94.04754470230534 26.95559836920565
95.7379409055457 24.54484905202552
93.87180748172035 24.76704925626513
96.69780751498729 25.0366181244061
93.7919152009886 23.65617434521741
94.93200868983742 26.29918157330357
95.02469683628438 27.39711410089145
32.08112849589025 31.91929908801684
33.76554245165905 31.20263283329288
32.71085838648031 30.85156845071739
28.43156893906795 28.73613770466572
31.90221143563504 30.00513946357071
31.57039224947925 30.99561409072115
30.14638135760838 29.28763585654865
45.17344604032519 59.31488825856758
46.52182734024308 56.77321812595177
48.33069330573543 57.79893232691836
49.52690813056348 54.86383677800618
48.18969179717191 55.93942379192141
48.27240944230324 59.65703782643757
45.17854708918426 60.41345621099234
46.51609202528964 55.45795104118955
46.92940543111821 58.59098196866462
47.19842809852369 56.08186390510978
48.76523691363805 56.86428719406606
47.520739421814 55.09741055557486
44.51562230046131 57.50089489384032
49.16565047861927 55.87086493184545
7.310961230908675 11.60811278968112
3.431224274502954 11.81559898975036
6.646754098245578 9.478194086787132
4.487212812230156 11.99174285179926
3.708566009437374 12.81245385955015
6.267115446403443 8.486838061147497
5.944945373693598 10.33300154545091
4.471915004692498 9.213017700716071
6.981294122424774 10.51573473167874
6.28554700037685 11.36182591142643
5.570462909486319 9.330010449215498
73.24661029850482 40.7416727708815
75.78992199586691 39.31502660910414
74.6412246231795 42.43149598875174
73.23878458473835 43.53643995623273
75.40843879796309 40.36465840246287
72.86211179202843 38.939389397554
75.28090468053909 43.32283715382223
76.07586042086757 41.23229839956391
72.5163016051748 39.94572734281164
72.15013851431146 40.94581281243234
73.60040491575108 39.76139774565385
52.56934077053288 54.82009137598714
50.53222704833579 54.79880995470241
51.55402157195765 54.76619288003467
53.12950347178329 58.94756396767096
50.13692235896393 55.8176095294273
54.02637692713032 56.10248598302713
51.61023266442064 56.65867065733689
51.09877590542046 55.73046660907141
85.80715201218042 29.65505477090431
84.7046896121235 29.18241442517116
87.55181954824614 26.44920117598625
86.2336008926512 27.86459423532411
88.14621489040633 27.25957006644034
85.64113126903332 25.69000205788233
84.44001074851833 28.14614888409494
89.30744835594025 25.59528192030675
85.91478506823859 26.79670996335805
84.91009951052779 26.40623342211878
86.94725142662827 27.16166737094428
90.22191491400196 26.25432729691643
84.16747155182952 27.07574890524476
87.4501853297904 25.45991525476459
85.19625373647547 27.49721228853193
47.1194415444035 53.29829803047517
45.49524117715242 52.02298617869284
45.27704395522462 53.06603867967638
44.64036125472098 51.40632379777794
43.6323528753166 51.72868822915363
46.34956648639328 52.62813971115574
46.49394086109782 49.30179592455769
46.85134541096892 27.04116808139723
44.6229604004998 30.54168835976612
47.68361927657558 31.27827410472854
43.64954200527888 30.31150096854752
45.76141920824431 27.68554008100791
43.88947489240209 31.40352582169085
46.64251701546044 28.06799627585592
47.29947729426466 30.18992139019773
45.60517652642146 30.77326485251054
45.22635866530687 29.62297937994384
46.96312429848184 32.10809999969912
44.23000850335981 29.45211417287372
45.88456140999892 28.82286951919219
45.82060501983023 26.61313472038917
49.09847953276829 27.45875594737309
46.24961294494076 29.93574892753932
41.82441674969392 89.9709041011298
42.91794955506231 92.20097380367714
43.15253857471596 93.31305035865654
40.70274996865264 90.29465914451085
42.67205196032797 91.03186792544707
42.17197053248128 88.93821907633827
41.62966169794948 90.89707518240019
42.11214064285203 92.95210518791143
43.9850957154721 92.65396601878804
18.6355275317725 75.78529045502238
17.24842551176465 74.52198305242273
19.0105126438929 72.98682848094694
20.33202496677202 71.36924742958871
16.9790330565491 73.53442153135219
15.07134206026016 74.14556286254546
20.07183600214169 73.53159045080682
19.46518100404639 72.04142058496606
18.26965304858802 74.74185961943837
21.22181297367738 72.02572695056753
12.84491726100642 73.75704844046078
19.12994233893156 74.02170160508841
16.17306171597565 74.34254969379558
16.83372010255783 76.34850977805947
15.18742066612397 71.50987136912009
18.48229185246448 72.0025895012228
78.1988868667346 40.97566987422438
79.89508468619968 36.99226894484931
81.07882225763926 37.08095213125136
80.37066156745567 40.78579551407807
77.52322574748203 40.08029199482157
81.25937657119871 38.86482600366133
79.53969768081045 38.07177013698499
82.5708968874012 40.63212666505091
81.55682501061534 36.10902132549965
77.34385611456344 38.21938668744499
46.39702222075729 12.03932894728661
47.56860848927655 8.978480082976327
47.46865006369138 11.99860360313359
48.80317157642275 7.464784353148686
46.33858964534064 13.96104452849043
47.9097784625851 10.9260854051841
47.86417277339073 8.009959095368973
46.85578418548577 14.88669605581347
80.97229885447759 13.5897432472716
82.26307879256267 14.62786267720104
81.20310342758783 14.48306144324651
84.81948392111093 16.42638998982152
83.05706450723453 12.92901327915263
84.88692864698467 12.86694253229173
83.68829297510143 16.00312203131183
17.78046605800481 72.74312204811743
15.87194070267531 73.36696407206622
16.66641060395561 72.55205135807068
17.91734525811086 76.56129704014825
17.39458076416734 71.70133969946399
17.06030720687242 70.64069630657501
14.29975598504714 74.93576695076092
16.32438963409809 71.56895482018784
44.75103074591506 8.298815732400096
46.77343459970658 8.074151816344653
46.57410092068108 9.206166672606365
44.70473214886432 9.355450435409988
46.86457559109249 11.1191437249377
46.37697149593939 10.26920512620181
45.70711640225582 14.86754613356164
45.57171902398108 9.823265192631586
44.58335458446147 6.253859454556444
46.57341071782057 6.93860931980021
45.74847747746765 4.69558637044211
45.6970339810017 11.06874643113493
46.92020327423439 12.98856309942008
45.70958730768928 8.719571614593109
19.90810920827573 68.15828596914719
18.1193151051472 67.42852231029701
20.25113299158872 70.21838436721214
16.71467079486532 68.62230506706379
18.86572988414922 68.2751236408823
15.69922425910241 68.79753303066781
17.77428277966494 68.43077975275607
21.35468835422075 69.86486712443593
17.38035612611138 69.44524014643868
20.60700038249741 69.07988268159552
19.33144134557358 71.05142673971957
18.48909827870009 69.22848287718278
19.10351376731355 70.12164608203727
14.63730167806921 68.92724253155379
14.93039590844608 67.97883816746064
19.58694863648025 69.20598462751555
34.6423221621494 68.71143440340494
28.22761521161766 71.1827572902906
33.65407855983678 67.10400372811358
32.73375873350129 67.72759380282044
27.22758580910877 71.70297260475334
34.61644577386345 67.60283395605059
31.91349293155785 69.45597785774154
30.92841010541774 68.98108548809175
34.86487522806839 71.00698723053084
32.93926757554505 71.05627661740664
29.23402961283324 71.23103237955091
33.75325190850049 69.33309876736516
29.9359670216569 68.5344906485653
27.27697168211037 70.60751927285786
34.59062859714669 66.50043490592763
31.00819168915766 73.36453076384645
29.11608450820811 72.18836349527106
31.34998489411414 42.98143645811284
30.50649896705953 43.75747840698004
33.41832540665423 43.4104287616383
31.55064094951304 44.06167236834672
32.55554312592996 44.21753318146859
30.7131265660578 44.77058847176255
33.59167511052103 44.45693914023574
32.16554973963452 42.13948958339666
34.44640678582664 43.6981849567487
33.21756816938952 42.37219452702141
32.37667682133277 43.18458386168972
29.78408310319005 45.69586383449675
24.42052662300173 53.58501015077661
21.91266460279148 55.63313456458074
24.95941820426311 54.4399844400556
27.27580743658451 55.72732618754428
23.36130146071761 53.78689802875623
21.97942515343758 54.67859522177054
25.5398718031607 51.76088931122023
22.87165815442556 56.03424674816831
25.54016689104045 56.52288434813961
23.22809797160983 51.84861453489977
22.96415902710418 54.9028254120591
10.12714109336682 51.98468414082614
9.016514193569478 54.09509094821979
8.32775066027221 55.1155133923809
6.892742041134276 52.36977225787079
7.271771114828987 55.10989666197391
10.02895190273405 54.16028813290752
7.417717527848395 51.45330099528601
6.839025050634208 54.18866135718385
8.647369297757679 53.15743066613104
7.481919268393976 53.242439104959
7.949893833303398 54.14427307426351
0.4196097515415441 12.05766144122493
1.534266948259186 12.1311620960427
1.203780867077659 9.233899887618108
99.34748913291288 12.06802405594829
4.210642769265681 11.01428469077819
4.769960112751443 12.95286962339772
4.068445658455191 13.85699174939044
15.66921442339716 53.83178379070432
15.99410819010846 55.60411136966739
14.84187325455264 53.12526796216414
16.88670084667747 52.4882264591087
17.45578740193914 57.1354903140676
15.2374915074143 57.60390566050535
13.9917315591088 54.82478132700586
13.1017519558277 51.94359357607887
16.68124564905367 53.54353030890301
13.8395320100163 53.61898529520386
17.10319421142435 55.35795347632884
14.54222192289219 56.74946501798814
16.37353197360086 54.59873598956896
18.46659353458318 53.98483995234412
17.43097803446436 54.30892618378385
16.3255103041211 57.37388039438191
76.04717819376881 70.60333137194307
74.13650693971871 70.9851883453051
71.86138908015631 70.10770678630573
79.55166645639405 67.74481600684966
72.81417139772066 69.56564537952008
76.91982521615438 69.82663796866051
73.63743603882624 67.8419046524311
74.77290918974678 69.22683958723604
75.16592464077463 71.2590326199641
77.40922812410383 71.69569900443291
72.88848303731724 70.68394927423553
72.71496091863551 68.47130788046913
73.84135128651933 69.98197852790601
77.12364007430479 70.80393152240335
74.65773959076166 68.17707023205848
79.93034077596108 41.75363478645821
82.73629485999534 42.53574241636822
85.14999207504582 39.59517797186638
80.56279232112981 42.62216884229856
76.14146486253411 38.2286974981298
78.6197034450265 39.99371302912468
81.69341920842072 42.52417571219379
80.16876861869493 38.94809833178899
77.12844172922384 41.0882275540196
79.27852196680689 40.87531711637156
76.46416921898522 40.19321310021531
79.05492420386 39.01476231819336
6.738036197609802 73.33675575740766
3.86944591263475 76.21848480058271
5.827942282656084 78.69347485907362
4.350475442017451 75.20268403475622
8.388622408831266 75.77705329487677
7.537335068612663 72.66244524910542
2.72370111963243 76.35715784454915
5.637787078971246 76.98193527167456
6.079247249979494 76.02202611041612
6.532632780568756 72.18621863884704
6.349991084664221 75.09101727422428
4.068287917406856 73.57683826423181
7.224423830123413 75.64107924628914
5.359643155606026 75.08289062429783
4.637180261271449 78.85468419473131
20.18768277818396 14.52099123133863
20.95088263039602 15.2985106998519
16.75092080625777 16.56641191205511
23.08025623906172 14.84841887481472
18.53725292690994 16.84081268212996
22.78305874469785 15.87339751487636
18.28892530666553 13.89991806639717
20.65897265743536 16.30170357909705
19.41821084384185 13.80009920018122
20.57285821396643 13.52497950180788
19.59708871850075 16.52812490603896
18.79778324971561 15.7882450054106
21.69845770072031 16.11411715024661
42.85395251271456 15.66436868581386
43.95545026661513 15.76207935760833
44.36182384392858 18.66505688170834
44.44880304610388 16.732524782622
45.57334538855461 16.75970918035332
43.85698951626895 17.68919828324922
45.08849429580498 15.81229125028949
46.21053713926488 15.81672041043429
39.67129714494407 78.67516769613643
37.51599561016678 81.93192590562157
38.95355803134898 80.28588520590401
36.44607807969661 81.36503674878286
37.79635981185587 78.83219697615648
38.79914980963549 79.24245760116021
39.83110764879124 79.73763359966034
36.57012878764385 82.36335091874902
39.41986543248265 82.77435282325018
38.2328591128344 82.93270111111242
36.18825577899817 80.29044215849501
48.16395897085686 93.97379801360191
48.35548998069115 95.07639788578189
45.69604634668601 96.27042160168666
49.36573471113736 95.36245924702072
48.86335653230238 97.23469798596176
47.34215078014274 94.77356766184074
47.56298604663037 95.8869387934559
47.78071042924032 96.98951624788749
48.60857827335025 96.18005061555679
49.69838654749147 96.45887062092753
46.74416857030192 96.67445872548775
43.40999953845405 63.53834093631252
40.49728497044919 63.74555934386996
42.44974284278236 63.97468135559917
42.47065645423475 65.0407698010102
41.47589316473283 64.39616296226362
41.47263190104153 63.32653356241525
41.52924005332984 61.13445272037536
39.54373579499462 63.09274337286504
40.52532272344373 62.66873950556752
42.43148663519345 62.89851862381897
43.4461099159813 64.6096102566983
50.34254157337368 44.98660891542924
53.12736679444576 45.58297867018606
49.31692526140657 48.83333576140461
52.19956696257354 46.12449508787981
51.26387364618149 46.6812863488755
50.33277164526014 46.09720541413457
49.38330875124228 46.6405397664496
51.26906124328922 45.56150101194721
52.199359711667 45.01115787199622
99.38382561099112 32.49863778949587
96.67350494043868 33.05842852133244
97.53352411718313 33.66968320559737
90.1037174883744 24.0340773065389
88.1995639860765 23.95210285975361
89.07740977280353 23.4713642219927
91.12738755744913 25.63934137653264
89.21466349882893 24.52367656837627
88.00063412428895 22.89024209867518
89.9907375715368 22.99952297826586
90.19605178081487 25.11582292314534
4.299687796028298 82.88623724990151
0.8104288217916883 82.08596860584338
99.59994978802425 82.06266812757482
96.64253824322967 81.16656957443294
97.21611052016988 82.05677896195898
98.40165138001173 82.05363371270741
2.035896464482589 82.12093952816259
0.148145843645601 82.96753018425673
79.54708589497365 20.82700035212023
86.21206428632674 20.40559197688512
87.90765021344095 21.87969833833995
84.41343212899028 19.73315609700006
82.48815574246106 18.44356666332487
81.89541905127587 21.14664642183905
86.00867409200029 21.45127176954601
84.1447609697768 20.79492318298554
83.04386594829317 21.00763929782561
85.19120301005215 20.5891353759174
85.60435041252707 22.37219670446524
85.44326595479392 19.57160626737815
86.88081540269914 22.27253719835318
54.81927889943118 30.97462029034461
53.72569125378237 30.87333916403349
54.48789325826554 28.17064770616809
52.68348674753949 26.05094528418097
56.46005469049534 32.0617393501155
54.05238108619511 33.6889061593865
54.21460173606305 31.85137028813773
53.24462882961024 29.89742901399905
53.58368979552037 32.7238382612932
53.4053221931377 34.58078709477054
56.44218686828954 28.29810249255478
53.10470870170357 31.75339028728001
70.76758211217316 71.53559541481144
71.8029879468955 71.13071172807742
69.78688823820913 71.27946088816624
71.00235130942085 73.20954426744733
68.28575358237279 72.90393781322507
70.83642948183758 70.58161984160938
70.19610776145097 72.398421963582
69.01574782276499 71.93002340627294
69.82200784651414 70.25797344390716
69.98103772635847 73.56366918780297
36.31394149490054 44.70366802086501
36.78076457680488 48.48070581242586
34.44169683059828 44.84628965412445
37.01791093641445 45.51804556109815
37.24629742220532 47.42903440028183
35.55228796103363 50.00882479316412
35.38136663799908 45.01167777729252
36.15173299044856 47.66863259503556
35.99126919807336 45.79379196546477
36.61707930805206 46.61673139816869
34.85128693207442 45.88272002569795
35.52714201492227 46.74533001363227
82.80983576497977 74.11134182611178
84.22450098123217 72.61164640477716
85.05749041151408 71.68177437361824
85.2816683701343 72.66138584545936
83.94146314163027 73.79237819667946
83.18804141593672 73.09916296717395
84.99477966749194 73.59722578614992
84.61773587635277 74.65664845423073
85.68499669747838 74.40504359387026
85.39392033972071 75.44994330862978
86.17247161615205 73.22771615521813
45.91298139035005 87.48037567346225
48.09387881000381 87.32933728161696
50.85558124640884 86.36076318097712
47.41215425696233 86.50369560227358
50.66604039033759 85.29721249253177
48.63944271110321 86.36925793258352
45.95727316385437 84.79161305798105
46.96300038530216 87.43631605070384
49.7295618597105 86.00521465281631
49.20275477678094 87.21169698361786
0.3965902160276174 85.75414242712031
2.142784770135465 85.10644510004198
5.458843530075535 83.24878619155149
4.67866599981444 83.91026741659671
3.268297079702092 82.58459895761794
97.81699017813629 81.165256806627
1.059966741442503 84.90355885120879
3.552387641537182 83.61320316711601
1.323745021474042 83.0213747193052
99.94282742244526 84.7949385674451
83.10010891510153 52.51134999209789
83.6927531738191 47.30596101206942
81.02796661397701 48.12763153507059
79.83709782085862 46.70491503279248
81.68087115982401 46.42978274918271
80.86418794120334 47.05838897963424
16.48124460348654 97.81799522175852
14.53746531576206 94.98259302785486
15.34230303685596 94.09918695066963
11.40811855053461 97.39221315484734
16.9064014379807 96.89864394740361
15.74306713295612 97.02141653103634
14.06710458296575 96.08445841457299
14.1121694159882 92.64021520066549
13.7149538575342 94.33747748775721
14.67155618017348 97.04130008524589
14.44515654991039 93.67561396705666
12.01152579571464 98.26848444277749
14.23352380863019 98.04398118383135
15.33341322942162 97.95408029602797
16.14655214924596 96.14633343273664
17.3305626802276 95.99382541459026
15.08640088210027 96.04432034724601
16.59155901598956 95.34496189548682
39.19696750426468 7.152080766694483
38.25443538476238 7.658250635004385
38.24048529976965 9.906887822665825
40.15089445498554 6.615149816154271
38.24327229709618 11.03597889730463
36.38798921132505 9.793350342885109
38.26919506345153 6.553820446211985
39.17392159068545 8.262738294428868
37.319112549629 9.286976381486676
36.42115328340287 7.551090199668836
19.44253229204562 6.24050658043905
20.15333386142659 5.41378659248197
18.48982394044365 8.94798864600544
17.72784409123146 6.910353005259234
21.25099184023195 5.619051241681983
18.7829654512435 7.081128204204443
17.1440139612579 10.64758584711258
20.61664671063682 9.298102013289876
18.70085634521237 4.177952161209685
18.0917151878069 7.929831821282114
20.53973045238721 6.427689219609512
19.16751653130585 8.101402101347951
35.36544822645313 85.28616924007578
36.08471701131213 86.12833405708837
35.00783511063546 86.36212298444953
36.81095204444768 86.95667539724704
34.39294898233441 85.58736269832089
37.18798962311905 85.95403816542841
38.27798298601417 85.76761769653551
36.77618140550589 84.0657680737728
34.43892788294984 84.54663145714376
33.488184767512 85.24821745646231
36.47195855965629 85.1242174604852
32.71675787909763 85.92639236526382
42.14517270133167 26.38738689617959
44.08852771823258 24.06808354186294
44.2396199592596 25.23316903423353
44.86427228782663 26.16176459305552
43.16154728506179 25.79860875759726
45.10445359810885 24.40861927023794
41.15611824236026 26.98110009807495
10.89394704864549 98.34979460163635
13.61676595893184 97.15289898011196
13.33449779422754 93.38152625422779
12.65818610572886 94.2761657624722
11.76663665719749 94.72291304298959
12.40896299892624 95.44679797180268
15.52819001514296 18.07511041017213
16.98259159128421 15.47604302237659
15.96385778675428 15.88586336437366
17.91981857052271 12.70109839600207
18.01502688136546 15.01752019714293
16.19387999765139 14.77606998079989
15.73519607432485 16.978288968753
17.16560839202178 14.40414695771281
43.02814377459512 26.94900426265948
43.86666696828019 28.54353745616852
43.94064862028808 27.54721637380101
42.96740720499099 28.06259248719184
44.86121591337678 27.23138290752575
43.06602810773727 29.2278633902468
43.95776138006782 26.43766661526703
42.08945044017882 28.6256069271183
42.07360648876213 27.49944399466757
44.8844261778389 28.41769230210912
37.83603750154489 1.527131861774158
40.23462815206928 4.415302559368937
37.1910202610355 3.424927664330329
41.19495885685465 4.889274966686314
39.70333399063664 1.1903038088771
35.50470984988637 4.737046848087815
38.17391842378507 3.623853971489348
38.86451121083114 1.883590721406902
37.65118878323278 0.4495362433263072
40.23736523026357 5.507031159269678
39.05394811505795 2.93367871897975
98.46813247775296 40.01303420385024
0.4230242397290228 42.04071921593233
95.62344137019059 39.85463398414227
93.99779674239038 41.2354415900878
99.20257885892258 43.72196221022811
98.53123673547864 42.80418845445583
99.32200542696697 41.90924386930262
98.19091314526753 43.91039929989876
94.62540555470785 39.43023114965047
0.753680218249672 45.31503072574294
97.70853591092151 40.84977890719205
30.920340083575 57.82934227854579
32.48276960103902 59.66251937136825
30.95844879853228 56.61551794474925
31.65314517660264 58.89079390489515
29.93594718744676 58.29320654162316
32.71378925861291 58.65635704464835
31.00380936662711 55.50739208825226
30.0587882870181 57.13556721548785
31.44056547912527 59.89380978701313
31.87072042506565 57.02167963287917
30.42350305513228 60.13528736093001
9.390846358524401 44.4527878753595
6.380372574263598 45.87485889007692
8.026847081585132 48.27380689373079
4.795904391798993 43.62267167913676
10.99475574167365 45.77606154176286
5.255504799992593 47.37950828055709
9.266613746560957 45.55933572108412
11.34094176217932 44.56990574534499
8.989494063472026 47.84990394517491
6.260485827330848 46.95293707032719
7.507044378419477 44.31982945708253
11.32203820792425 43.41716686183015
10.40585695090024 42.83126513815385
10.39153652135339 43.96695360846576
10.05868174278042 46.23340475640151
51.02453949338619 17.16585039116055
51.0608302419684 15.25435557940609
49.41250946223973 16.06064448271703
52.12080671101558 17.19650991294809
49.60284055659656 13.6470115707473
50.54642517953159 16.2202887414595
51.46139446016486 18.14822660254967
50.29970640828913 14.37348306787176
49.90021622464187 17.07340581080815
49.11768152711778 14.81375870142389
18.67001725451387 27.22603203733513
19.79573359840835 25.35612701603732
18.88345705598274 24.93997681809999
16.00637353970609 21.01542437119644
17.05458112124219 22.77696086001772
16.14617857662996 23.42936792166493
16.74356326822345 26.75367840735052
16.02434924851764 25.69721498829321
20.28903824909565 26.21108715903444
17.07482619842628 25.88406269636753
38.43279692725297 56.09260619477278
39.50741163151068 64.15952066736818
37.87133018053017 60.67041905231522
40.5775614059196 61.57271318493346
38.15259651435843 58.38969024554579
38.97157660941747 59.08447860371817
37.47738351075522 56.54440343608512
38.84306141016861 60.22170201744815
38.29248999167397 57.24083807312935
37.19660638065271 58.83796782909041
38.01199912647377 59.53478996741175
37.61317292092819 55.4054794680177
37.33991226635867 57.69002585226509
37.04634102320243 59.98274241446495
60.73558173539078 30.76874328729528
59.08322065538406 29.35609329099493
58.16639760030568 28.67922987714869
59.8964565714337 30.09563966119026
60.03116853825784 28.94806117301756
15.11999429605738 89.93688030712198
17.35111606699335 90.34434559024766
16.23318149246668 90.12324379979835
16.9748887172695 89.33598378992632
14.02347208221341 89.77587016679142
14.74405416881649 88.95361826745619
15.86311141807809 89.13401233482692
15.47742331681123 88.15375857638104
16.60714451650528 88.33317343431845
14.40614830857027 90.79140914381121
53.67966695758821 99.76986306995599
53.53974908489042 4.369019091074674
53.63080296146587 2.074739173762323
54.53792000257461 1.519393991750143
52.74902075006818 99.18029918625051
55.43063078535919 2.119513306740322
53.57384378928116 3.24718838653932
19.45969474611203 37.67208617410424
18.34963173708709 37.39116192283446
22.87741728510792 34.03181800258391
16.50500872310592 37.79661811650115
22.94797396407931 35.90200853465637
19.03323447058173 35.55958492120206
17.57117241144583 38.10637689084886
22.64556461732223 38.66285603511895
17.80261016963338 34.26684053585783
25.62623578057212 34.62001377194747
22.25730627084597 33.17746952217674
25.63754096966471 39.3703105437823
20.88168515596401 36.08888701354044
17.29833996922709 37.0568442684105
20.7169247298348 34.26667813762011
22.39302391685208 35.01710431745375
22.72153681133111 32.20554858367657
20.03686708416858 33.48510557159209
18.65334377824515 38.39596331272244
8.913759118719762 11.09489615129537
8.29565220112165 11.90297834357824
12.53265875260436 14.12879886179076
9.349639287346193 12.09718302680156
9.991062605382227 11.25364638697448
7.965700605038076 10.7612306449278
11.49641965215304 14.15513214879949
8.69893360990204 12.94593025515555
10.97148045668664 13.16573326710567
9.82630723001771 13.05556490219624
10.43384869388921 12.24142259830174
14.13421307551994 42.62644719172072
15.02343470385753 42.11763617140266
15.32963365372708 44.13602750846927
14.27836771605446 43.63339489854904
16.81481129262782 41.80713606558211
13.15896638677101 42.13686074600164
12.24720289984317 42.76742382154392
15.20688129261206 43.13017045466563
12.27867597852902 43.84945830894335
13.21841105201824 43.20924404945274
14.02151017167206 41.55339731802644
15.82092788873435 41.45490622113896
16.09271695672187 39.60745075411592
14.83611935313736 41.09604677277111
93.7647782424378 78.45434672216604
92.62467968848064 78.44962723441913
92.60630702464861 80.28492143755042
93.18736382833271 79.36729302596088
92.62665021673978 76.60887419141527
91.50152456453701 78.46671836376625
92.06317972405404 77.51692026292216
94.90622224829141 80.27146066381057
91.45754198671848 80.28994635570091
96.06494604544787 80.26928314752668
92.04829825650158 79.37775310020388
35.39514798957836 42.92878187100413
37.0637523598934 38.10304792949631
36.1752461383564 38.84618712834421
34.9630604063047 41.77796031584748
35.38995810864124 44.01566657610909
36.2841783242089 39.87487986457392
34.75268641082589 40.70890278803241
35.83476620267746 40.87984634795627
33.96223969585612 41.54820766182893
34.85114427275453 37.67446324225788
34.29506584427376 42.63880763681632
35.92991067436596 37.85096703292
83.02263150636024 98.74108942347607
83.38770426487619 0.7060308523678738
84.49242945396621 0.4238192893035745
81.98274213410902 98.79459647340597
83.72758464817814 99.63753791865972
81.28877977120636 2.702307481663505
82.66669416825243 99.75514118947662
84.79907565183957 99.36875664166853
81.5736742820642 1.648345330175533
58.49611819789388 96.16846070959494
59.49146922777325 95.74076075008036
60.52620925115129 95.29886937703087
60.69950812791025 94.2695704824166
62.73411226007989 93.34316016847751
61.39461158079102 95.89924740979676
61.73078986389757 93.80419483067755
16.69490093751006 9.61796095169721
18.86161673210906 9.96227338951037
19.85519879660071 7.258310083813456
20.77403377949582 12.32336578650261
18.87401877409108 12.90103862368252
18.58180796336499 11.84163754536725
16.47994823402797 11.5078272068053
20.30929497565639 11.2141623251867
20.23954543356413 8.277431322139675
61.85921298301207 50.0473610255553
57.7407291579655 47.10490185834007
61.30646627282427 49.03667438339622
58.65369581496769 47.82924073015243
60.79199432263508 48.02520532085159
33.55349576450783 21.85589180649295
34.25675555736366 24.72939812259714
32.32573562679541 24.53142811911004
33.33450645311898 24.13047792526186
35.31426895054453 23.07479218104859
34.53167556380078 21.35347095563392
32.01840236576446 25.52489384170468
63.45935218650686 4.209439459821508
61.72348705425362 6.518548564120125
63.02106140845087 5.143885478799345
65.36192101226426 7.619159795982406
62.48177647179542 7.308691073038891
62.1814660006409 8.388795001022574
63.81936545551076 5.978058763180473
62.76036703015932 6.220698613126973
28.027457810751 59.19373020390018
26.43638978070695 58.39182960591928
27.6946646287202 60.14570219249681
24.88798451915655 59.50038428182712
25.93621660272432 59.36371720945441
23.81833017821991 59.69121012588388
28.76290878063055 59.82684625725375
25.55766083235494 60.38444269929476
28.22310361461557 57.57523615190863
26.61834530729833 60.25967821065145
50.149727648896 98.5513241435759
54.57535308466829 0.3849562516295126
51.76453055342118 99.7360130965298
49.88415882024049 0.4867295218491468
53.64212707914235 0.9124891899447334
51.90683873489201 97.37579556540494
50.98205430600407 97.83407711149704
52.86725077335964 98.00378755658801
0.701537308633009 19.71485644082008
0.255714290014574 17.90010003435406
98.3675529637537 21.19211146668455
2.256389892190335 21.28653496244361
1.750914174911784 19.46347407856018
4.087283458301802 17.88665082210331
3.059031861737034 18.15165280244593
2.789894642332528 19.20184718284108
1.477707899344216 20.50053185994023
4.85478507660893 18.66046807940816
2.522138677719332 20.24609443918719
0.4262470206520752 20.73499456982799
91.52808539639584 69.74640148679818
90.06390378142483 72.24642532778306
90.90348597330566 71.51614543150637
90.69548376968341 70.4595455977193
93.67295754659649 70.49600482970041
90.28420442902451 73.31115343291799
92.68388720627803 74.86750409308085
15.47404084500446 8.404270335851196
15.89405169839242 7.446149729758599
16.10400638775992 5.14225192603509
19.08351623175757 5.227591422976334
17.79043573709163 9.799281392777152
17.16286799085713 5.891839359946605
16.01012810562666 6.210127888357063
16.72995576766289 6.83971726299085
18.33057201784662 6.062765379741178
14.57515451776507 8.827163622079381
16.01034172541299 3.101999179281349
14.85622030673082 3.190089532679549
12.90300422208487 2.607977207257905
19.75077817632602 4.376217673098032
17.0096100120096 7.797546821513319
16.53619325118427 2.214225844746676
14.3834402216872 4.074856369877316
15.07799713994106 5.753718612576491
58.83998356390736 72.6886036542455
57.85167010479173 73.10038216021401
58.74555089800212 73.783574883616
60.66883200678853 74.06830884689728
59.64274259473878 74.46271214512632
56.85719365150971 73.52764789005337
58.63094495102148 74.87649775114903
58.48552677928846 75.9729139218979
30.64874396285643 65.72336849435571
32.27479888551689 60.65882673594449
29.26361643573311 61.66359292043412
32.24918839391289 62.48106311549771
32.56667190328216 64.49927271914994
31.67342374281043 66.1763069508164
29.49413425483367 64.29683663199221
34.53752239113086 64.27460767607876
31.49288578592961 64.07269249060792
32.62100242714126 65.55549843919111
28.44687908338766 64.75717944094716
35.64679971573081 62.69800672869544
4.847169642117056 93.69442452565288
4.26610261965553 94.61722989837297
5.479752647939255 91.53037896669572
2.249744487279906 87.9851279395553
1.517033089459464 91.61366171554852
3.139849752980133 92.81700085560841
1.522774628906223 88.81519654708312
4.238015669523314 92.90961036472932
3.345759951379179 90.98358422691778
99.20937825237935 88.37968916641162
2.640199834943204 95.5391735036673
5.464750097910094 92.70957898078004
76.70595199412107 77.38180388947177
72.25451377282202 75.79604863027927
75.92096742958255 76.64768635185058
72.14432276433523 72.96026512638869
73.95332144639825 76.30815944576752
71.70054008379942 77.9208353644371
74.66155588047691 78.15719969028075
76.40917663741607 75.58157851905315
74.43727879495631 75.22409094043222
73.32609382263448 75.48364186773867
70.38043644071338 75.33460553081525
78.88192242848613 56.36485186118877
77.87314782721594 56.53331730627394
76.95694120879519 55.88861445400497
74.12297513277429 56.23418893038824
73.17397571280752 56.75654307852686
73.24007208368839 55.62841997638649
75.95199372328497 56.33180419663866
79.77786017268964 57.01748194606307
75.07855673662179 55.7212537378085
78.99362008198968 55.30432715578833
75.01067413072157 56.83638672570518
15.00730981202668 52.1183115501615
15.50868381176269 48.97031572443201
18.08985894721008 51.10643145019205
19.77382415287687 52.53956097117793
19.12331202654237 50.77464240362421
14.1425039350917 51.50457025053829
18.94806050820057 55.84677894131492
18.93157405680418 51.83168355334696
17.22191430862792 50.38411849626802
15.86757621540392 52.80156330671909
20.23046851789827 54.35624381745667
20.97287969690597 51.16288179827313
15.17897231950737 51.08743208532594
19.96856644509733 51.50192593020561
18.23294873813167 50.05585351604007
17.06516400973096 51.43577834752415
13.95692319937821 79.5074521428901
14.47372342155992 83.35909439626292
11.25620035766618 82.71873878062327
12.8533676615611 79.29901003964264
14.74763752903365 81.52984977798783
15.06139243102668 87.18402878754493
13.26094479791361 80.30201900421696
14.63949354224135 86.19648262715212
15.81837113520055 81.74229624983346
13.13193653599538 84.97738797865111
14.88943682107756 84.38673331047771
49.96513020400244 88.19145153930278
48.35851710917515 89.98589269695817
50.24008417740013 89.35414676788056
50.99309987798774 87.53293134901996
48.21498391141043 89.03566875500017
49.65050368256139 91.30271192978724
52.00611361637617 87.89578156728477
59.8426395897085 41.73530099384537
58.44001758544411 37.41628513454335
59.72129920589158 38.8617761676975
58.87575868554409 42.08389282668884
59.16695183915189 40.88155247437073
57.94580304413424 42.67266459106317
57.82832443560355 43.78343614093568
58.12269707836661 40.46597839009186
57.04827971864229 42.16819924621038
58.7309582541294 38.57275258394206
58.97331280718939 39.73060779692516
59.42806232261043 37.72095778559211
57.9739588081426 39.3595977736889
58.06945206099113 41.52155606755926
59.99042001882555 39.97570770323927
58.82873689716221 43.27192164051489
60.4305531938002 37.97150598678693
26.44989203861939 80.07595662946333
25.05824312190559 86.54596117920904
25.86879404602434 85.79030833153831
27.19898175626173 87.13595559185663
29.56826278112294 84.94824742157284
26.67506515681776 85.04589240199924
25.34176592150761 87.51602584292449
27.48766756044491 80.26431394598622
27.73145284545011 85.35447538605845
27.98500742655448 86.41642987493731
26.93719188285625 86.08576289985787
43.78339954231341 82.96927671878477
47.62952444645124 82.60720809102735
46.62115729088713 82.15148943722585
45.54653026805987 80.60356711378076
45.69283725304188 82.77355857100783
46.71003199171552 83.22844248201461
48.53663322819211 82.00823438240164
45.62177281474346 81.69576750187618
44.77126261629302 83.47748703223516
48.64297180381813 83.10961782002694
47.73445457680979 83.6701987457306
45.77534974513544 83.81927413924335
50.60150967560445 84.14741671155072
39.17336004345626 11.65712888550205
40.99461762523657 11.70248711070233
40.13991437638685 13.41542143746704
41.03886592762319 15.11973870258261
40.07742579553609 9.983767961317918
39.18652156655058 12.7883083169288
39.16164244364194 10.51966377708032
40.11011767343687 7.729447331557047
40.08475704735 8.853809821758702
40.11678799777656 14.52055891085456
40.08056616246883 11.12074444261167
39.16217364040137 9.38778125859352
40.10568421593471 12.27157263275281
50.61073143904024 20.96504467428568
52.57552886711868 23.17704625799893
48.36974288276662 20.86657096081095
49.50829354326508 20.86041201360107
50.15819508374127 19.96600294360795
50.80627744321414 19.06146814163682
51.061750228243 21.9858591633047
51.69188114154788 21.10742815547274
51.50155625891418 23.01867207647289
48.87067644232946 21.73036953966353
49.98179720889188 21.84259003893578
52.13565817918827 22.14349245897268
88.85329506474777 45.08145078421187
92.9624647733247 51.03090734909334
90.43480737567113 44.15533305687228
90.79367913451539 51.0066264219883
92.40172401521038 51.97653073868395
92.04783945970948 45.17272482095648
89.37553942689583 46.07321911451648
89.90279643328226 43.12118931520406
89.90366109621472 45.10657408445233
89.88011158856983 47.07589509349796
90.3842416712416 48.07563976156584
91.87480383548311 51.02228787483874
24.51223947125537 3.303555331318434
22.26264272726822 3.028525981809721
24.16265382904306 5.172431955855322
23.06922538705527 4.993601678237038
23.79432868894093 4.168842330722074
21.55659909574454 3.819792779895539
20.85186323392854 4.615339253301909
23.39942208900796 3.200633096683936
22.6771965867738 4.004477633450608
52.81033261057768 28.88927379335642
51.53626368096965 30.67030346446541
55.81553804095402 32.92308046309496
52.01463530126192 26.90516468062097
54.6979895684123 32.81639957486843
52.40234205446322 27.88835697296646
55.45883810749526 27.94936581255648
53.48035447977944 28.00367483697732
55.91152688267268 31.05392479255672
53.15126397993941 27.04297902810256
54.33753150253978 29.97949242695423
45.8561259330312 98.40381741852252
43.77715652340458 96.55911821482192
44.82796524540755 96.95133035766108
43.37537737506816 94.40366537697774
45.88671914014342 97.35746325173385
44.4314464351886 94.79747825744943
44.640245658518 95.87540501827878
44.2118090338199 93.72205625315847
46.95390529042018 97.81614123052118
7.819804934350135 30.36880160215886
7.421020506688577 31.39630895534314
8.43689669421043 31.24430323901583
6.919480250032502 32.30323475116406
7.508904291625034 33.2354974696986
6.43257011125357 33.2280364598664
9.034093016232312 32.12955738887118
8.09807555824742 34.14121324646981
5.847662884909405 32.24126664110575
8.613296074873896 33.22362155309755
8.808190456399039 30.16203771493649
14.19847546943336 29.1665248235032
63.61276492812106 74.85900315869229
63.11769704663102 76.59019019520636
64.51817147918602 77.96155496619802
65.33541038407473 77.27612985230766
65.02066540594714 76.20240678320862
64.75353235797868 75.19446406567349
62.19833285136041 77.46879483206133
64.24477792628393 76.89216565334318
62.58454251979911 74.34741673991591
66.64788610656231 74.71042588486289
8.937540977856903 77.78373145150339
12.43296490352912 75.54965113547425
9.461002010120938 76.00866590837366
10.1498586479521 77.94434532108166
12.16019303933585 80.08897089349033
8.681964816362038 76.83686637801618
9.780436982523375 77.00021682857728
25.05133943488289 48.08750297886031
24.98829882507432 46.99238018185238
23.03312567801733 47.19216172597039
20.93648872254458 46.31034116580251
21.82782088489276 44.72789654555918
23.94834378804052 46.60074191501796
25.96854362002959 47.40166407483697
22.89695994976273 46.21269212727
22.62175224542801 44.02818702848711
23.80438408323014 45.55721907977904
24.1432437317156 47.6403667394557
5.216527262781792 53.33543841232219
3.050507749288671 51.52494008256979
1.289178063773346 51.66379469188428
1.300473186703049 50.47824959439623
0.2464729669847069 52.11825599959818
2.958321666755062 50.38238109135324
2.142156842944428 49.86293299157696
3.546753575959117 52.37218129235187
2.246291905843926 52.27458799113776
2.143262608095077 51.07744987289126
99.11538803906571 30.2950413763089
99.99196887545335 29.59674854396521
97.39138398740253 31.52568044098482
96.37180089808516 31.07019200243663
97.0773621474262 29.3871184101928
95.5438758134259 31.75889973650436
97.92147301700376 28.76620260725956
99.24627607471453 31.41758612825716
97.84979827767333 27.63595425098683
96.10225905889418 28.9270617230552
98.86842145370741 29.2794363961439
96.21955226392288 30.01349632559709
94.50004816637259 31.35506398149728
99.5911153925738 28.668961276892
86.56287519693103 28.88628404178389
87.31316775679126 24.44181320726227
83.88235440341872 25.99237217945052
89.67879694160857 29.39283914704203
88.91490598580847 31.68195141041664
88.36558618419336 28.35830888237304
88.33581897206015 25.01877270956136
84.65857873722462 25.33158250632402
85.49994495652024 28.5769395227025
88.95915094567404 30.47602709269204
89.27470339319873 26.67365065862164
88.42518264300345 26.11140551013023
86.44612387237372 25.04522889685329
13.4874087188998 49.78883307983582
13.76588824680521 47.62241109671081
10.90816587900406 46.88774079831051
12.85352405200787 47.04287476529965
12.27997192383305 51.30905974374914
15.10904528354166 46.26208661992288
11.72463164149473 48.55210866630197
11.82539363168891 47.51759106607053
13.63755938207052 48.70428690743411
12.53183452615444 44.8253897814123
11.88877270932016 46.49713130895528
12.85267046076891 46.0039262514282
12.74677137984609 48.09267722372934
28.34435399550743 96.17972636290162
30.37625262401489 97.91333790656901
31.56692297863596 99.30192256675042
26.86585598346442 0.6700831062925915
28.45077163646892 98.23920591729804
26.56453747655397 97.0844613887611
29.26380796550896 96.47421195518865
29.47161452071345 98.60818450991765
30.68020942686848 99.98754102244629
25.95203667223941 62.2550961229372
24.85348260281955 62.38822669750052
28.12079714582973 61.87014851607362
28.47072389559688 60.88676439346201
26.73055950070852 63.10502819333228
26.37655453190616 64.06444685949211
29.49331564461079 60.5601224646725
42.2643331880237 54.31140076940989
42.63081979867473 58.40836238601031
45.48712984629275 57.08197169154248
45.69625292075247 56.01187856886061
43.07720537964911 55.01053352045737
44.06985455170439 54.59950446936502
41.95152626038463 56.57420574313504
41.14428904147258 55.88039234929632
44.36387598620745 58.63369874656856
44.69171781165382 56.38809364968751
41.29522186916208 54.73783196783842
44.88320791419491 55.29217269153793
43.71622360445009 56.81611599754382
53.6665106886099 23.34824254484934
52.93660688010967 19.33485877299346
51.88307928859179 19.17681687571636
53.84147294022868 21.45444422857341
51.24674681438781 20.07686678063301
53.21154123185542 22.31463871871754
52.76618104604425 21.27210325752814
54.28882444770352 22.50726385131441
44.67562582599078 46.08213665909753
41.97596284984378 44.32527372690641
42.75646618091044 47.06155245263282
42.70763082019483 48.19270025982253
39.2235216766171 43.63934326637228
41.84946463027271 45.45484588507139
43.65584451304567 47.69635442588442
41.9056162146451 47.55036492426384
43.70701548651673 46.59076201158811
40.07397059737245 45.14154640272454
42.71558343917806 46.04112482904661
26.60341609403563 20.66146587684864
24.84183008950373 18.43277709402485
26.19553666495676 19.63298940577952
25.43446341860119 17.46493476466593
22.88422861076088 20.71157216907758
27.67169212682212 21.04899263081257
24.66768461424388 16.47790348973105
24.74156137171758 20.73981058785943
92.47184657332784 58.74074791393846
93.48263459255388 55.92684116292937
93.4699865981153 57.04336242692332
94.48656096272536 56.61145748837492
94.39553949932113 58.70527892020304
2.414430156481904 7.322084954486973
4.6735570169389 7.422579578483599
4.866272450786157 5.607998679077665
3.541411808952284 7.358806223336244
3.244334876559976 4.609010704667182
3.73037473775739 5.543887612228883
4.204811158055533 6.482238089836583
2.88706187970081 8.248387094408642
4.390661065065162 4.672293465516025
1.959853366355879 6.385885465513408
3.398411238768363 2.827422664948744
20.40028488969252 0.8428614884945504
23.57183552952879 1.405132825831326
21.56906363213125 0.8345753869836254
19.70543382784647 0.06296607194710231
18.57511669931024 0.1886333043749186
24.08734133934709 2.342296397742054
19.19464286527753 1.02211260188358
20.89134700871448 99.93939409630994
21.85881696302549 2.025426211838198
22.96927478013283 2.261093353705685
22.50896780411644 1.319352489807424
55.82230114472398 81.25536980142357
53.93474455588869 78.24051476440313
54.91151926797005 81.76325229005261
56.57710809213381 81.91510436593893
52.28703800326524 81.73826544882826
51.48250086316632 83.4898020730155
53.10788380658041 81.04991866910056
52.38878190798419 82.83939779558766
54.37398453381915 82.67344334091652
86.01949379234101 2.954833658441024
85.57976609909898 0.1120720425502589
85.35026526495783 1.158630460272801
85.16823154515681 2.223473843784607
84.30149340830752 1.473268762920891
86.20404895689339 1.887563179162529
85.01069691582092 3.330808489403287
83.39853981960721 1.950490994808383
85.84245491825321 4.038965034293877
97.79174361432328 79.35922528579106
99.3622293422487 76.53847853891612
3.624630426454077 80.8041378331843
97.66715940295886 75.63376042180346
97.73150516633211 77.51204914237444
98.99974126616203 81.16799440543261
1.089585554408873 77.39672582768115
0.0782374037470969 79.32055296533949
1.34734501757278 81.16838786002495
0.7064347440397902 80.23618831380968
1.812274735644632 80.123128285779
4.732785540492528 80.69588332813181
1.199328188916552 79.24457354014505
98.9396575783348 79.34874487907581
9.816717174923074 53.09782369728531
11.20376322403379 51.68313137534177
9.456744085886115 50.97427325822723
8.031869548130562 52.29616182473415
8.46553506974244 51.25391011507235
11.94726080598416 53.38445364909901
9.121062531905753 52.14326619338822
12.03753380457505 52.35322310372349
5.785890038766856 52.40047327845932
6.292548811974657 51.46462987509869
7.775206188130083 50.40819385636495
28.05504229534086 19.27330666276355
28.43206417055177 20.37738495532818
28.28942507339867 17.54594271411339
29.84723130068606 21.45069600039614
29.44203741313986 17.59702274749596
28.76056049945553 16.76884091097436
28.77659228897941 21.50718158305203
29.09302997398003 19.53969112415066
32.09428395388298 18.35343843079743
26.506226955887 17.96448221230591
46.48837371883519 1.843516816273187
45.41622158662415 1.58510540490134
46.15413987172632 0.7610811102687125
44.44106779206442 1.889559887292827
44.87828804595153 2.732140150392126
47.18781363702981 0.9922254633147396
46.92597325480345 2.928020528221514
45.92758356501048 99.61141267631488
47.55496907467748 2.06121912262623
45.19802430624787 0.3585834836594717
45.87778411004623 2.719091150724861
89.84920131346186 34.37005391404205
88.89661873866417 34.89884221586655
88.83345120599978 35.91191131409391
86.85676609852898 34.98443256571774
89.76826912138377 36.34327344430135
86.06096348355462 35.79518010332868
87.03586658647386 36.15006658595687
88.57910535727525 38.71162517300289
31.40404598270852 84.55363968265537
30.60697117245014 85.28617024052819
30.36171776022417 84.21440062020385
31.65312804005091 85.6198993179987
29.32106156779118 83.8765858672768
30.11206686567708 83.14280072283104
30.83175349343002 86.35437274270905
28.77312411944268 85.68354863707175
31.16052034032699 83.48912257899605
28.28206432342128 83.5482472848463
34.40998420644942 46.80290213215313
34.13772954595059 52.78647278066313
33.74273244296517 51.11447912020224
32.8644358362216 50.89511163727853
35.68603857844047 48.79015014501148
33.23828028312376 52.09946573957503
33.71942685381823 50.02993684206118
33.9982512519974 47.78626321700636
34.67089346208355 49.5156151869695
32.90105939847447 45.18236133845927
34.40935112778894 51.7696093034306
96.70685634029428 15.57811603856679
95.01342270891779 16.34932283526142
95.18772572289407 14.52220434237243
95.91441964655067 18.93999050541562
95.37242454934542 17.2850561298916
96.13804567584361 16.63997929558658
95.68574540418749 20.02152974583068
94.38371090445166 17.32989333588892
93.39906327905194 17.23669041509303
94.86983995652675 19.27944658850982
95.04747340743781 18.25995469972063
93.52729750177619 15.21001916986977
71.69270038409462 10.18106252909736
68.39537681377708 10.88056629270431
70.59690588598762 10.38340637000444
70.95987475228939 9.312432145072313
71.31627622334994 11.22835523556408
70.86394374050046 8.185675022000602
71.56722160046225 7.297521651998664
71.69332038378032 8.431038710930732
70.22548489050891 11.44623423294754
54.05323982296507 47.29775081759031
56.7436367276301 47.70200514030717
55.84241111677553 47.21649873393482
54.06486897778133 48.46196981850898
57.69405374868293 46.01328749972567
55.87773561805777 46.09241969310467
54.9623170969685 47.86302664272121
54.04529772527901 46.14816936294317
54.94812490024038 46.69781665091694
55.89000959051192 48.36348757771848
56.78594374522724 46.61404075878072
37.64679963543692 31.63076571754715
41.09434439943361 29.1644854733517
38.39852824910333 29.92480144374379
36.52877589407732 30.10853615033863
34.78929401451791 31.54512690905792
37.52348413733505 30.54702685547309
40.20559713259838 29.78940223094829
39.43856324914167 31.56581313132666
36.92407492015334 33.2444434798423
39.27841803110474 29.29621268479318
38.62994015144547 33.32055362841561
12.26948753554765 31.27834788021877
10.37539390534008 28.89182992462535
12.23712624477694 32.35821078091477
14.1938478949647 30.20629687860825
9.433856194608571 31.03398180855348
13.3478429990566 28.54204581293532
10.47717033774284 30.95865813126497
8.01146320404591 32.29438128567757
10.58214593104834 32.64409743255406
14.1628810335353 31.26015830585556
13.20602518578204 32.89008415181292
10.04743258790271 31.88449369436397
11.4800407472387 29.43965589038723
10.7074983179142 29.92746751839857
98.394357139069 80.26706423079182
94.37121573803698 75.72862326469328
96.56656872043884 75.65618049982518
96.64038790365083 79.36418845437581
98.25339834391292 76.56558088964665
95.45742281580388 75.66511906127793
99.28329355662986 74.6593219091159
95.48702990927998 79.36621700532847
97.1954313322961 78.44522604044545
94.91844753972735 76.63115254017613
29.39740274653859 88.89573012701601
31.80720524898958 90.50902611062411
35.6597129444195 89.90653192213576
32.67035324722602 89.71970646823694
33.12411097821256 88.5507820924247
33.81348454471646 89.31234433468502
33.49872958908013 87.58084564737712
34.92779242011362 89.13869088697403
35.71247996839706 87.15270827564841
34.10179615890162 92.322650814242
35.31751888938967 88.12605998222907
30.43683319867232 89.20630175604639
30.95107028650845 91.24357877765165
93.46190189885175 53.86412097637708
94.54366463025627 55.67943341143087
95.60582345867213 53.88672863618138
93.95789251423112 54.84406140367472
97.2542985728869 53.0097853258538
95.0599322061998 54.83618600872857
98.24107569131576 53.04396143130074
99.81144842029356 64.37566614492799
97.98873362015027 61.14972099638415
0.857405080847504 61.70091680768772
98.91576123887862 61.71924697555708
7.675959943208523 77.60685989623673
6.398336977170507 77.76030041444206
5.963072937530749 74.10989637878292
9.150800431262049 75.001055967749
8.835345904927562 74.03280405962272
8.02872812853067 74.81326516837311
7.05104936557082 78.54501504542733
7.72027522966844 76.56259945317041
84.02061459775129 35.16981532733895
77.95584458831514 39.12136597637046
78.89251369632579 37.29715712458124
80.81728525788959 39.82816561901205
82.6292765353114 36.09971970559079
84.64434162540854 38.62459419361655
82.9859891747204 35.18474074617988
79.66782046288603 35.829498082962
80.58904531984362 37.95706046729401
85.37556131843898 36.58918284897525
80.39669060902656 34.15317217228019
82.39082989328338 38.80901564874326
54.62529254847482 99.25472684629808
53.83241669818766 97.51414329178736
54.84187937802434 95.83901183537107
56.6655669313928 95.95085961719855
54.69240798488403 98.13204675709162
54.77764571594843 96.98665626706804
56.75881910276786 94.80311637514497
53.90159096124516 96.38002060952975
56.58786506346946 97.0971625119071
22.6769742692178 81.46150185250559
24.73106697439615 80.68818844949087
83.10315339495108 13.98676147076531
86.3793881820183 11.93012864255164
80.15643855998395 13.00582972538138
85.27694934372165 12.00834180149031
87.14683072278517 14.14473058105593
82.05677929834256 13.50486871753991
84.5284019081205 15.39690413442973
84.24282293652269 14.40811216844926
83.25627685227825 11.82501813176837
82.46169164298692 11.19568455659319
84.41795088243626 11.42487921824884
83.38072793675987 15.00033799425871
84.05502915944319 12.38047037300497
82.24281491135743 12.31665504483337
84.00986028260283 13.43398965764806
81.25180164822824 12.63454107775972
83.56144034295271 10.80566494492642
88.58020726540633 56.8171779274753
87.62773104130265 57.43019616678548
87.77240280985293 59.53990935234141
85.65686976172641 57.60669575801847
86.67240537436793 58.0467059810804
87.68763499286896 58.48392795969409
87.60723177521307 56.37052739435403
54.90958694292852 86.91117707995429
55.90309388437912 87.44513122266808
52.93452316084795 87.18886100311195
53.89495375747587 86.50004968686304
51.72215317120938 85.71301045309781
52.76011420775267 86.15197620301292
51.86518685262551 86.81607066328294
53.96469073855658 87.58130096309111
15.21741703255337 66.99305962035672
16.29350133136125 66.7848369228888
20.92713892087556 67.96096285720431
14.42433863003046 66.25733682887109
19.18100883372425 67.26021950660783
19.80867797914019 65.18207047393797
16.11393597940165 63.98514184457902
17.67307915768128 65.58121205479824
17.04825320693783 67.60417898020275
78.02229958211899 70.1998742730859
76.74467999635392 68.80961847934431
79.11607112264728 70.605612822594
74.96293431467159 70.23457114594554
79.73709457924966 68.79801896349868
77.63477767657717 68.11480561045128
75.68998460307589 68.50384365241537
78.3062413868001 71.21200830922875
44.44805198127201 65.23842065006271
43.47282663173102 65.67535454583206
47.49634728564363 64.67136850417639
43.48536389879203 66.73382235865385
45.41452959996695 67.97001881047213
55.1114098663037 40.22523555577148
49.42655070222993 38.68867937306716
53.1627503240976 40.15821674328797
50.40934579984974 38.25690937210996
52.20177030256371 39.51402731819952
47.46502751308788 48.79685147274136
43.54574751824073 48.82085647993969
46.51399780620552 47.17896486187508
44.41534427962964 49.4398352130004
45.46001255460184 48.81389683676186
44.53806334439471 48.31201437974007
46.47493535668982 48.25986488295867
47.45172390744223 47.71828647326295
13.25865731382668 35.0665936968403
11.34827624175715 35.19263737142373
10.40624216512188 33.67678504607094
9.686252480710468 37.59991534037052
10.4810287938417 35.83854352693595
11.4239950989382 33.02219125499019
12.30232075124374 34.58880069001458
13.36241537969449 37.18901108866496
13.25142231627738 33.99348421028275
26.68858052090211 95.90175785000446
25.04997573431828 94.4931167344141
27.45738459601704 96.61652075037324
25.73964676049795 96.34726659958463
25.86475579472603 95.19750539911179
25.39806592737926 99.52122390799087
26.84917314654585 94.77978234849871
27.50636073601748 98.83649885972441
23.74711697847868 97.29442421217598
26.58286263953026 98.23239846327925
97.41815586467744 57.27320376174559
96.72024167978896 55.68330639810409
99.01957511260051 53.60992592780906
97.06502442603566 54.7161845288902
95.4569779342587 57.06816911678976
0.4113993484881475 57.01575022927645
96.4897080824062 56.66847062800878
97.60855355236713 56.2365429569154
11.46116817517845 93.82863534529744
9.718533430229618 96.52814183973153
7.560091640531846 96.5488638645522
8.33042380427411 92.72674930993814
4.244414989982507 96.47546622943925
5.350144569185475 96.52222625587211
11.28562750225807 95.60496973986679
8.665250403061545 94.62753873640611
8.107447195498459 95.60517211184637
5.912404329747155 97.45858173494166
5.896954974327794 95.62158872365504
7.426046871783433 93.04668397518306
6.961402253831065 93.87370630232364
6.458537937051031 96.54659570484407
8.131426430676896 93.78030040242341
5.900413289815527 93.73811483644072
56.92186882167902 63.88712960657578
57.75813374156095 64.46709718588332
56.07309255523999 63.26523323506206
57.03285810913739 62.75744686796313
57.91338675078634 63.3524036531744
56.17014901405691 62.11782027854136
57.10337288496113 61.63238174706601
13.2198349877617 30.72894761877047
15.10997166318685 28.7001010660912
13.20278886856496 31.81295567364179
15.42906616359631 27.781128552516
15.14276967807944 30.69812517720791
13.26021356210047 29.6411981173937
14.3284538865259 28.08111603636522
90.78324766282732 35.0243088076447
91.66543217612941 35.59196218267882
89.67165747887569 39.00145945038268
86.26678500349836 36.9497512970304
89.38690320942212 37.98277296328408
87.26766913116504 37.27509661435298
88.03257739986712 36.57350848570376
89.85204285894855 35.40244659866581
89.23353131840318 40.77683913152832
87.53112765456531 38.33549602160875
87.85739710229541 35.46567699252754
89.04554640032352 36.99379770908939
33.07105170168338 32.03848631145518
33.43231466840952 33.21133115509786
32.76777067330882 34.10141046158517
34.13314194379812 35.48054602695622
34.48154990406362 36.58539058389486
33.76777716290879 34.35042783502992
36.0079211454755 32.98308196064437
34.06375132328215 32.35148633872519
32.42631139696679 32.99468651130971
34.76963180563861 34.62985292051101
35.15982410138898 35.74555366799169
9.781291680047097 98.40251053499956
6.467995847163498 98.39753956152181
10.36728220432867 99.30580259810694
11.54891895372252 1.069001268431858
12.09197254845784 0.09956098660444553
13.91770847167906 0.775885996591558
13.13091625171744 98.15778069686624
10.95518193777318 0.1970387268001829
9.251051358926761 99.34730739872305
13.24826185852702 99.97784851388364
10.41495385653988 1.169374810258985
52.1992176601037 40.599634701265
48.48033600883226 39.26310964210569
50.33739419206032 41.60474331854456
52.20307275395833 42.79018679928942
51.26040571727843 41.08148029953169
52.20247021128291 41.69077742984116
51.26653560590069 42.20022946799752
52.20140260586695 43.89797580284125
51.26081049490794 39.95922407579575
50.34549518453136 42.73676827254805
51.27086319161631 43.32032451856644
50.34767870993517 43.86551047900613
50.33074420460093 40.47418564746322
21.02426333770623 19.491873652671
19.77304776820804 23.17780400383514
18.99494458604774 20.6257315639835
20.6812922461947 23.62668890252974
21.90498647867024 21.17889021469099
17.16278121240169 19.45368654859835
23.15718635300044 17.580348183655
20.093100961942 19.12233586473736
20.96974424381892 20.58116587747455
19.95399134337046 21.13607126144128
20.44611474194508 3.61322604317353
18.1705541063877 1.254033248716054
20.88511681411815 1.765487426272235
20.084870985984 2.622577109410051
19.8289545724172 1.719438314292044
16.32602652684025 0.4901214231190238
21.16071709783253 2.820072276322651
95.08391259487342 52.92601066056853
97.3108245162673 51.23711688677589
99.5029794081541 48.29794860436625
98.42311646490997 46.77239566915213
94.5944363192625 51.95562419592707
96.23280087880266 51.04990350859383
97.66758098685247 49.45092153073706
95.66688381590305 51.97334955856707
96.65684654403005 49.14324118330822
95.78650994250503 49.96241653865781
97.82990350683627 50.45078968067401
41.06078467595686 16.37971776078156
42.79949616924068 17.66265038919565
41.74053630694377 17.51528536791016
39.93400596931237 16.71062105953881
41.84921433279058 15.66486048668105
42.2370850389779 16.63367218303875
44.95073166899277 17.69433150291971
41.35149496764733 18.50341831333197
40.73647809326815 17.41060802823916
43.33583068375597 16.68608026278389
43.33287018175978 18.72249580375172
2.817534199335512 84.30541660191186
3.944143736629557 84.63098922967369
2.432100464784556 83.20838391160387
98.96484868395932 82.94132048721944
1.737919207217633 84.05114142733814
0.6261104343219501 83.91080464807411
99.47655938212574 83.85590021384991
3.233893512356392 85.36043376211887
55.29917100984743 68.7634554566887
51.40068498656532 68.04836852351907
51.51553257749877 66.98560868240278
50.40732001669303 68.58440988975134
53.52563406286601 67.24417432941861
52.46397158015318 67.58264389210009
53.39514611341806 68.27463310431075
50.46223357826295 67.51288588056393
51.48994205284723 70.37413735721486
50.84702946317248 60.67373339817115
49.76106102966264 56.8310369325875
49.3468917212035 59.68862291291286
52.04945103673973 58.75466071962477
50.40749669647543 59.68916735444259
49.80814527499462 60.64746360594719
51.44753861215998 59.71306819629748
49.1702776059233 61.58671046411909
6.757303134137007 42.62484016961533
5.724308394961119 43.08986476300756
5.480988309493686 45.2529419607453
5.360216016482178 46.3097636347688
7.619988359525691 43.22460861962212
6.513859088183716 44.80221215046149
7.69840584480886 42.09355117977641
5.641358145307914 44.20103413964201
8.573729083109052 42.71829059599483
5.91429949076428 42.05406195864917
9.502391204352955 42.21035707217925
8.628688526820953 41.57056107339119
4.790854959846922 42.47171229324485
53.7202857691694 98.64985370255873
55.51960426365036 99.87003951456376
55.71862826901327 96.46062524465195
55.57787699746228 98.74375134644488
56.52310404480292 98.23534655653442
55.47426800686545 0.9942444373195497
56.41991169612754 0.4839073472044088
52.94564824074632 96.91931925494612
57.53444964437456 96.6069708284509
55.64372966741665 97.60927649605901
69.46091955496905 61.517805016159
67.28495120808734 64.96311539528233
68.01128526056576 65.76517499401177
68.62659340886736 63.56243547599057
68.28037555322094 64.64763951034351
71.17233777790923 62.27648254045091
54.4997805250055 34.6516354456006
54.27227453639255 36.46501012534107
57.44691882507031 37.09172537044186
56.7636217115512 37.87878031089532
54.93503908888567 35.6119815656762
55.60150834787586 34.76384332957051
54.66316691179708 37.43147608548175
53.83666639085651 35.53254429641355
55.34535294302724 36.59406396133322
57.08445798121529 35.99139007821671
56.016461146339 35.77457902457402
55.76344860733666 37.55660867696891
56.42911793376499 36.79059602470983
71.61619569203931 94.40461146745018
71.96360070758013 93.35852623588804
74.57640816844932 93.01474851468512
72.68141476655811 94.20460993910153
72.48034054298108 91.03232132630478
75.28747269971765 90.24118945199292
75.36866815116603 91.34137406183724
70.20177969368135 92.79035956407962
70.91212260911074 93.58291239811142
26.91045772325309 90.96569616947065
24.39709267364763 89.39050206853624
21.90553587862042 90.95048756787483
22.95789759854921 90.58030625816218
27.47516180909289 89.35515708273576
23.37182625542836 89.59165492992942
28.54140596266341 89.63712724328349
26.43744335219012 90.03740137930887
26.42922915212101 87.82767156142432
24.10670709769335 90.41558383375946
88.22188296574305 12.60001573766886
85.12348723043765 13.76311379072724
86.19093582225807 13.87567064014844
85.88747165960334 16.6693792455822
87.00522343719665 12.93261219038364
85.3666682834326 14.70019789473966
89.18924269188848 14.73819864859197
90.14642710443431 16.63412524082671
87.06713795607889 17.09514029594289
87.77604287247192 16.26216625390641
88.50247120196862 15.49640351168616
42.0407835045746 97.96338260787471
43.36882446761091 0.513347502093785
43.21647752858074 99.42751447138036
43.05514695843548 98.33592195618549
45.03248567573261 99.14808363938506
44.91311489480277 98.01725783221154
41.8713989508584 96.88379880613964
44.05775716240696 98.72229155753921
41.01941713551162 97.59605239277037
44.22441940434508 99.83029868400226
43.9175515374622 97.62862056520366
70.88032692865711 2.448253705506972
73.9877956392417 1.579697562726852
73.17670024290733 4.792778518110516
68.75270000306844 99.97296317398886
71.07363278231574 5.389701254908166
71.85432614622873 6.210743316490504
72.91326713466835 5.885785338594391
91.19116467712264 37.42776634350679
90.75641529958543 36.20472671556694
87.77766718832056 39.45147554644031
90.18491741100506 37.2252317031745
90.4654329690613 38.24329164547436
88.88778074187223 39.73774186637945
88.30014179691722 37.66223786454837
37.06377731038732 52.51491868252931
38.0613877113077 52.03208663435326
68.1116761197891 34.43095755669459
67.37496253049029 35.22873140891527
67.84470887833972 33.33516605050811
67.59115705044455 32.23011368876315
66.51915840912913 31.81609731783178
68.90105462441666 33.69788036675918
69.14868829274367 34.75933161704606
66.80712662546117 32.98544307904769
65.32612315752547 34.79075590657658
66.35733619028447 34.99410068796799
78.3063122003668 72.26739973257968
77.17619430384968 72.59007998584067
79.86408357367017 73.79230707949114
78.02208989851096 73.27728826875041
76.92714610576967 73.57825921963608
4.231511545680069 29.41522969699177
5.725718477810267 27.17341575750349
2.778227889418845 30.05897997038653
4.857163854003044 30.26367358344144
4.796576272640298 32.11830406910807
4.268086527999103 31.16988545024953
6.255750942840835 28.98461413505566
3.688315494721458 32.07096231520999
5.364779047438814 31.17168485929408
5.92918730510729 30.12514786199899
5.252978163414114 29.25169887318162
3.744823494229665 30.2214587172823
3.167537016834995 31.10447647158233
5.467839764688729 28.20794798121004
90.91868476550913 47.10449580232424
89.34686663074798 48.04779573039397
91.8498956337251 52.93222478979784
91.31592547789488 51.97837373267958
90.41712975973174 46.10801737934328
90.96223879880212 45.15496974254926
90.87043272042455 49.06764323964137
93.51890771308246 50.09027686184456
91.92449915892425 49.09441208880324
92.43848941505756 50.07195918106888
91.36798949038526 50.05207055960153
90.3042327803701 50.02919543852336
92.50763235393163 46.1737380864934
97.89749984026774 16.91664073197214
98.58702232529154 20.14362538983828
99.17129401423216 14.08244001500702
98.76587585289769 16.32994918329285
97.87470676158702 15.71822599590425
97.31353536973018 14.71952879722551
98.64038848893485 17.42176962414138
99.79767759801359 16.04751496893752
97.09050598229429 16.45851479371099
3.797134963755266 50.80064123459112
4.798574243690386 50.55662149493657
7.90385230189046 49.35389021403874
5.999184855883821 49.15250200754158
3.22405259659207 48.24881710904354
5.022298797846362 49.52249470795866
5.304393090147161 51.42428706225341
4.718863763059039 52.43120848314494
4.250560532369311 51.58822081716485
6.871744720275927 49.6924471503221
4.243130650769038 47.79339654110935
3.107301098911088 49.30974849681436
85.50827071331877 84.06211434847351
86.82808878344277 85.82103645747986
87.44207810779012 83.05814134329688
84.47983180118742 83.34948434014123
84.29022757834585 84.33539634547721
88.53269532910404 84.85032052647826
85.86064356958595 82.09907422357746
85.41748922370249 83.05585457719755
87.93588368016812 83.96642888698943
86.38138539215434 83.0845422260428
87.35464361036951 84.87636075617944
41.14477229067543 28.08366742982497
42.22300774025754 33.04086551022719
40.42734061527677 33.29327910980908
42.91136058355141 31.22542411584229
42.72989625836381 30.21124440130358
42.01609893860739 35.84389795606176
42.37133620415842 34.12067911537379
41.97016598822727 29.66284784132705
40.49568813090289 34.44274222744201
42.081212596988 31.94624927374053
5.352801134986669 94.66066190459388
11.13608863882119 92.88525925096924
6.428412975404965 94.72686650495963
10.07250019291445 92.70945903956279
7.006034408681464 95.62773998647695
6.483281313822479 92.84889983310165
10.33604005946455 93.68994677758683
9.147928228086412 92.42374204908434
80.79063612662581 69.14004622447193
81.46012881243517 67.36291445971868
81.27589762358767 66.30361367263674
83.54181436822795 68.06124577622292
78.68716495703885 68.46733048278473
81.64722087482451 68.42095046456555
82.88536521479118 69.84855207835487
81.83535187444676 69.47783965077441
35.89688003637655 72.68560787800128
35.86159385447068 73.78886112011838
35.92775106594556 71.57591634638133
33.95371388510212 74.70439383443302
36.81702567017767 73.41210046356959
34.17081311382254 75.79133558376354
34.92355333662509 73.12641910666642
35.79835156672994 74.89407587736905
34.94049332154066 72.06472662049916
36.57042697990614 75.5996381910184
72.98399738667237 14.86109664093417
72.72053504984693 12.92988389951783
73.37742489729628 13.80894512559922
72.30751999387957 13.98564717331129
74.42644405133447 13.62081066546666
71.63151292528283 13.12652717402711
84.91983730333577 32.70771608307282
88.89348527587785 33.82026957390911
86.8322338616608 29.96161111724316
91.15044728962938 26.75723018322385
87.20161786015156 33.94760095640039
85.6383183749294 31.88217318639457
86.28402647378027 33.9250501452885
88.67177681885269 29.3889479104375
87.34459491735785 28.09371813718638
87.80318496355331 32.13801479993337
86.67283777872747 31.89334113938098
86.08867113812357 30.78914255156979
87.0021608419741 32.91382307455342
87.89319468512969 30.14694134353067
90.1994373764522 27.42124671465435
83.38871374440829 80.68575922640488
82.65301700535436 82.78490983063985
83.00458304325575 81.73196723562464
80.05138847029838 81.42778763122951
80.41549531269875 80.39873427102721
81.90913659775799 81.98408442298464
81.56365213114421 83.03185590180129
81.16429830915985 81.1880201533619
82.27638550596811 80.94169861168309
83.4202448499282 83.5843002080159
82.6651802921732 79.90875718735171
83.72825821856674 82.5331445485091
81.54275108100171 80.15634306853697
82.32297669650944 83.82796292608903
84.09235667598359 81.46326503451699
22.43179324837215 16.87333471986141
17.76949669833195 16.13200916938962
19.13325887140384 18.58267091632371
23.56090195616627 16.64119128359719
20.40091467262907 17.29312048675551
22.02476292440068 15.08940007549983
19.05962081212213 14.75357395736882
21.54890836569605 13.2308123017105
21.28327844215543 14.2975618270872
37.76549948841883 32.72135135390392
41.09957899011673 30.30078536044491
36.56286192157429 37.00073583251138
39.51699351778001 35.00030058949991
40.26520594714302 30.94188680942008
40.33027702155428 32.12956327621969
38.46613515658758 35.5101623858551
39.55460585648139 33.88657606194553
36.64617628682739 31.17471127817755
35.79170864060901 31.88426265230135
41.13912455306986 31.49165630057412
38.60612703471111 32.16029264666647
39.50005267386283 32.74218094886192
41.94079004925023 30.84631556268826
70.14545210696862 98.64513019734309
75.04726573538029 1.229030033678523
72.22705036870133 98.12848826107158
75.5511274607951 2.915509274562363
69.83731107712914 2.70260848980878
72.20288216142235 1.101845260326135
74.50233577142906 3.340459176093982
69.43952999122278 0.8065365192859452
73.21680844871172 0.821912562171817
67.71646868551713 0.2115880564236634
58.7704518269983 58.28784935497288
60.93483592076298 63.57927068597872
59.73630871970975 58.80603044339248
60.77872667245998 61.56545678578532
62.54074610215793 60.22827912308281
58.04914800938614 59.99998290345565
60.71277672817719 60.43834911722163
59.87369693489947 62.27353237135221
85.11363971749348 31.0791239956008
83.88358811320558 29.85308666456148
85.30922965956304 33.70330636073162
84.91324862250153 35.66958740284426
84.24379590789418 33.515106343991
82.19047282765156 31.33511322101052
84.71642997801895 34.51616215914282
83.76333033412403 32.56899796846361
34.02286432443616 83.4672792917507
33.30547721930682 84.20745880454558
29.14049956801864 78.84765577377837
33.78843540191465 82.40330391226652
32.2196751782078 83.83749931593903
32.25259706305124 79.91080647323517
31.44347802098615 80.62415523960895
32.74067074249513 82.05234254021109
32.45004883841637 84.88112395148126
30.39401351232347 80.26942121909458
32.49059064261095 80.97975651720905
31.20856518426465 79.55362085196307
57.56986082534555 18.84357697556932
57.35291875001865 14.23945802894377
58.33497511554657 16.93321355655577
60.08972021175247 17.58645802808308
59.82468966673896 15.71706345697196
57.15052649583374 19.92899193928488
56.65784071929412 18.05600379577385
57.68149919286859 16.08704466554625
57.22522688053242 17.10551415469481
57.89343979957492 17.91867888974379
58.43892424726198 14.07158373229002
61.58210531115464 16.31737855658553
56.11722026806626 17.15281355761025
61.18785312245137 17.35845117622771
59.13622554844359 14.8904046591758
59.41959916951544 16.75152008945343
12.12251483379559 87.5770285437154
8.428253560892284 85.84535913640765
13.94071224332328 86.9876259743251
10.63872935310403 86.34668260786066
14.34736950361757 87.97425003275411
8.051232761354498 84.8524693362763
12.43995584686888 85.77779618010725
12.8338731391603 86.78492176837727
7.303869462733039 85.54340088780171
6.534234840381879 83.4839648574608
6.914457928684754 84.52194955337009
7.68702572821396 83.87895346312636
11.73488570771463 86.57157190242108
9.164557012838181 85.10832714169808
9.53907572120751 86.10755210607955
10.26108194942998 85.33951396652526
40.07255277402015 71.14269147177161
39.84450940959948 72.17191298520071
37.68932260424332 74.16230318704798
38.51811036128552 74.85394687405234
38.43211736478197 75.97883620428023
38.81898784916439 72.63152826713717
38.46734371023302 77.06681299097201
37.62850708315709 77.70141888637885
39.48718455411512 74.37420398218327
37.44345451279718 76.52172376654261
38.64847144104925 73.72087305070919
37.97818808824562 71.99822870283182
39.64149975814197 73.26707555690707
71.70305127553497 32.85003766750583
69.96760661883523 34.0896624201015
71.12388367041984 35.46834403774935
70.57224146549038 36.32657201786258
73.93919734703813 34.77610633573182
72.06237454827314 35.07466162625477
70.17743133915545 35.16264394298084
70.82021534692008 33.4413391787525
71.32873593779922 37.20920920022472
71.87628795362311 33.92876519647889
71.01992213802227 34.47314443006283
72.87562175112258 34.29036151871293
96.15531727795337 34.92037125437021
97.50145671035393 36.48169378063556
96.50163849030271 32.10955775500982
98.46798929190624 33.13683969132113
99.71535537923069 35.75036115136744
98.36372664963766 37.1186517653082
52.16052474158516 95.22175296322138
54.93445491544107 93.58688418892332
54.21288420468499 90.85963360064231
53.94910755802839 95.23482933701879
53.94314802388465 92.99728732274276
56.88708374015056 93.66196261442016
56.02048058420976 91.97615589200431
55.09984338307111 91.42164083052177
53.04933469441454 94.63711630255128
52.90255128949967 92.38544723866561
53.01884941569565 95.79685302028255
53.96852294667823 94.09625695480352
55.10112980589437 90.27255655413038
99.93827270823807 18.93897369021418
98.31135430333487 14.73469153415823
0.5657020619572263 16.83856677454719
0.2434266578590507 13.96011476178763
1.042862866746338 14.7941110899254
2.579734281785947 16.31079975269541
99.97794885405075 14.95819308080658
98.71950207158245 13.01377723002997
0.7922220383134025 15.7835014512671
1.288133912608681 17.62490653351247
0.9931295312488662 18.67943560414152
34.65435005345692 30.45050343593484
37.28868535378511 27.28801288252621
35.6463385139002 30.80551478928018
39.34940500285956 30.41938088395308
40.18289130485947 28.67087144900434
38.32270013557385 28.82518084143371
37.42344947535058 29.46093980758357
39.24049463991017 28.19595930598985
37.34841889468409 28.37331139157587
38.17064790573298 92.60466998692081
39.62919598195831 90.20985028462877
39.19433225767155 92.91774026607142
38.92875820025459 89.4887068840078
38.98434553895937 91.79895644227845
40.01259716913371 92.22006769922599
37.17096937656797 88.80493239366503
39.80005896506339 91.14334443966628
38.3738088514889 93.6710485025686
58.67319897341551 18.80091702577442
60.20700708607639 14.67735350890137
60.50106562900434 16.54555709345107
56.97477558934018 15.21926497686376
61.26835689782332 14.44449755263486
60.89555508668865 15.49882607381045
59.71388668070011 18.65498393617815
60.78102244991886 18.38272167528116
56.62654069671822 19.06383641677916
56.63824988365244 16.20084344973529
59.01047300510534 17.78362994056296
54.51805868875227 55.17339657906355
55.99858207551004 54.40150100998865
55.06636238046232 50.14340352290986
55.85957932054736 49.39711307331915
56.73574801668337 49.80320849195559
54.50114022473453 50.99347380410547
54.98036871529216 52.21784079389026
55.47369730379663 51.341204137338
54.01504396988264 51.96064426253689
54.03248227347764 49.78758353949554
54.89626036707962 49.02553184143689
53.51588045661489 50.89050933530485
57.65226465503088 48.09133361819963
56.05571203824147 50.53345891065136
41.48738670606905 40.32330657832645
41.17441043386288 42.58637917657818
41.30051296536767 41.46159507109722
43.34359134988669 37.12232715936469
43.09155534012137 41.65436505299208
42.26059647520763 40.99734506583301
39.52700997722809 41.28988717015718
44.87812100883251 42.80730143485324
40.65239835829718 39.67391192797724
45.79708337952953 39.94569857104721
47.62190465724898 40.98964797885453
40.2001362237777 43.07194337722497
42.51237727950462 39.85159949019648
44.57212865520606 38.54202709556005
40.49450787111453 40.79791312082169
99.83814806336416 26.65982065775557
3.305329624260744 24.9304104345323
2.80616369086689 27.03057235503744
1.72432915558952 23.36274338445396
4.912112429255903 26.43206068467676
65.69512095923778 71.96710435940987
67.30971576968321 72.8683886221677
68.71452826883331 70.84539376784619
66.92996825292269 75.8061288744406
66.89608634792236 71.85031313196043
66.29480837440038 72.7256274510551
66.54437813521821 73.71020165342328
67.60286651380564 70.86590588899173
77.35242133092736 22.54168938825875
76.83167536664217 24.29903689842926
75.88220727929659 23.58247556112718
75.83565263014992 24.67449031898283
75.77353661679373 25.79197704778152
76.88884147695846 23.35153026634101
73.10403981749214 23.9603770330775
74.07165196937888 23.44189707774423
74.89258492012196 25.1362789692231
76.19510763317309 22.54436749247904
56.91686022191436 89.10576885228194
64.5622995784948 92.14226644295071
59.81226823691836 88.46518039594177
60.78360834414324 90.02889136607241
62.71329580895559 91.09434086946902
60.7913612226796 91.08814334282022
60.79052704093793 88.96955548408332
61.76607372352169 89.48755015915489
64.67791096215645 90.03290663804145
59.80496343037284 90.58206583402449
73.87760722151991 47.41428429637266
71.93119262861595 49.96266702732348
73.79476760666444 44.48099537929613
72.56241803733208 49.08722651410871
72.43403843357717 51.78949150286759
73.27779057994755 48.23530740018553
72.8281800224353 47.2177734169853
71.77012688655196 47.04685463741414
71.39900245731134 50.98042453850337
71.51363329339183 48.95634912414396
73.45117731545243 46.34063047641935
73.19366459954892 45.369769755689
18.17532645130994 60.74706308399264
17.75307457361725 58.95284863487214
16.63677609578004 59.17906164762201
19.29479271227981 60.54031757120767
19.63102906250771 59.55780588374896
17.40059149034349 59.96021746875697
18.51745805225205 59.7494698937184
17.05625583178965 60.95995503215694
18.95346798014277 61.53376782987483
15.14026845294613 60.41096436475285
15.49783276083944 59.41181447742674
79.83654437390391 5.264314218899155
78.78425898394346 5.6686497038833
79.0025145836952 4.612523577307847
81.08267995844976 3.793673334627748
78.56785195076627 6.726333744679162
80.8734351948153 4.876947027203143
80.6616887702875 5.952802478821228
76.66478946021581 6.437572246258152
80.05771818967644 4.178569327642962
79.61869928571559 6.337316599423723
66.52871983681688 41.00277502288437
64.80136914756403 41.64338719600153
64.65830238803669 43.52551895020463
65.00445619698426 46.43789228380192
64.53724373264227 45.42025672376666
87.3915703990567 19.1004718377202
88.26010065006014 17.18262169313532
87.20583422366785 20.13916838634714
86.4181452386 19.33628022459707
91.18656547361549 19.60266218610235
90.27744881088289 19.12463132577199
87.70449725245001 18.00324567423564
89.84125949323209 18.29350183280247
88.22038604007014 19.8143244389465
87.02964737073945 21.2015830323229
86.75838488723704 18.28620572484038
89.24631658022965 19.25802420248328
85.70380410619069 18.49453142767592
88.04351428152771 20.82995827266261
28.82517316426773 58.59767415114723
30.0035250684946 56.05393058151778
30.68076713339232 59.02033255826476
29.65959693745929 59.36041258789054
81.03529830968618 88.02665998597791
78.44977608029873 93.51570171578885
82.05619129246931 87.65494211392756
79.04606499230422 90.00938697083546
80.80023307139274 90.25970290608456
80.18242556386689 87.31151393462538
31.09019345446055 74.43505911711441
29.10868972370504 70.26105998044456
35.59788455049765 70.33406116108739
31.35016737664115 75.58835287520132
32.97144269250732 73.19472964698764
32.00852347787512 73.81335300627548
29.04887555883993 73.21316344736347
32.99469708700038 74.25655272965582
32.12549682690729 74.89583148362607
32.96790857978041 72.13549720140647
31.44878601210527 93.32194287907959
32.48601535002071 93.6825029385995
31.66493003194705 94.38260041630181
30.62028788298479 94.02503776098906
32.91777537367325 95.80445811071417
28.32869650451328 92.38844121881208
29.02918719791497 91.65345360489307
29.55870598457854 93.66190146352186
31.19898763366943 92.27938380266927
27.67292640757391 90.34809184223845
30.38940424608952 92.98536863147424
76.54932836753385 61.70709116059265
75.01593432850154 59.02608724061226
79.53554074362901 61.73225146050308
78.86588807029267 58.5745239332849
78.51141064022073 61.41709676749748
79.34230890152129 60.67215134844432
78.31015979251904 60.36685399823239
79.66353865391567 57.94544042651048
77.62672597996861 62.10937029633745
75.88787371908246 63.59512783226964
45.28123896314533 33.77036139000328
45.06755679132706 32.69475556670167
44.26644977315604 33.52823068831866
46.27301400736419 34.01921665033606
44.52767742401019 34.59368611766741
82.74764521124314 77.01983660819428
82.05753048673796 76.21646539105788
83.83529977252927 76.76344421091444
83.15295216436087 75.9481135139891
83.04607230968143 78.88554668383115
83.53579659664406 74.87653339015208
81.65207909179387 77.2809482037103
82.43706773707497 75.15795231252532
81.68771726360146 74.38416259770128
84.24909569178543 75.69093875771853
2.954882029732345 53.15300659987584
99.987532374971 53.12251280857159
1.101441896676053 52.70578572920408
1.57485292535646 55.51730924930495
3.530847340073933 54.18116236647694
1.872269719765727 53.34184232804675
2.562327849182802 54.08650669522936
4.085469046249765 53.28820656516913
2.726551514362097 56.9485937262122
97.86878697889364 55.200072988026
0.8562015972598385 53.7846188729396
99.85219299032745 54.2392451874065
87.78894289477805 70.51988975978972
87.61711404148151 69.43548532635235
88.152671835245 66.50471064181892
91.17291384251774 67.5755454713441
88.88062692814245 64.66720232126615
91.33482407043361 68.66588555714162
90.32424127374226 68.29960747886479
87.45224758050438 68.34608767218471
88.63570003341485 69.77058099441794
86.76981257200983 70.19275496263054
45.49345579816545 88.41892348485328
46.58974532263623 88.46512185838539
46.33754727993993 86.46995006369401
46.13330832148812 89.38887602303497
45.52566013728769 90.27457355705485
45.21785862998117 86.62847020932806
44.32753955608073 88.52160427954945
43.19874180029904 88.70887065640814
81.13880591974674 26.02990044697767
79.38148958786888 27.32800588178707
77.58077706765285 25.98942714495865
82.65582463899844 24.69843176514527
82.64933976829479 28.4222839331578
81.29060961157764 27.09908103230916
78.42357240160814 26.68861647102102
81.00479772470459 24.14586004099176
78.41556095324903 27.76218406669927
76.64654560285844 26.4587291659215
82.08467552581216 26.30546592453762
82.0597870697392 30.21891413030988
81.73073828464335 25.13272870464326
47.57301711555869 98.9722626382782
48.06606412225649 98.04855557280359
47.88326745649101 0.08322443135246987
48.53636056331456 99.17360632099425
46.6668154597115 98.86091910661854
46.89740960354806 99.9295545236556
60.1613633886222 0.7563192549528875
59.38264601392811 96.82038410310793
59.3021178689313 97.92212284966298
57.36636094555519 99.9872348210633
57.46586089029503 97.74053308713536
58.309440708202 99.50435646503097
59.22461713815649 0.1371285476099412
57.41027545070639 98.86840869750299
56.46682520357637 99.36431482526558
58.35332615632205 98.38922949975921
35.50631281783729 36.81953507312524
35.15034142407232 38.72711570197222
22.4249036971214 69.53676780367601
22.28578868228121 70.57639202105652
22.2074466368368 71.62298594856891
21.25780203205326 70.91268357603873
23.15609008629869 72.31360644324957
23.23364140275264 71.27938039676646
7.541678306183382 6.734587921979911
5.800925052581728 7.513886397479365
7.09781014691402 5.743483632347978
9.233124735145818 5.823295413527445
6.909213822904675 7.629297417408353
7.392485988917301 8.631583370015001
8.54415293256052 8.792929849809108
6.449960546731464 6.641714039908812
79.18868087214425 87.76241708799844
77.1972595717 88.96819769511427
73.42764011634408 91.53062179532705
73.39745633530173 90.41178235656363
74.32626438162481 89.77316946885765
74.36449118066379 90.87237386749396
57.01073536337142 54.50854536132834
57.15307635881371 50.73286938611605
56.53730940538727 51.55529250409445
57.69769802358342 49.77448689431582
58.73729323067116 49.85119924181147
55.99693441917738 52.42333992137164
59.19481198714729 48.87823966184546
32.67598000417103 40.23622732575098
34.12425054122085 38.52432670154813
33.46893631005272 36.3361142729795
34.44672969082097 33.51559453412324
32.46168446536169 36.09760715121881
33.12268407206566 35.22152887850794
31.74796439174966 33.93504920376652
35.48848843154437 33.83124728409535
32.10997386699939 35.00241062530509
32.10535357462538 38.06333131414871
7.944680152269586 17.81293501180374
8.746961853939261 18.52571632164172
8.502618035006716 19.56381553760889
5.883299929638252 18.38432442130725
9.54630081900881 19.21446485846895
10.03309692493478 17.08089188785572
7.153993133954462 17.0627489078051
96.28983642101356 0.4394834468763861
94.47654037919322 94.14063049209888
94.38752200969058 0.1235556226718778
94.77328301728475 91.95609083351209
96.14134351884418 95.51765798417701
90.81252717545014 93.51258892945894
95.96895248302476 96.58803986239691
97.14661476232202 95.13429438071294
98.68505828366811 97.57982592267152
97.82572069223352 96.89729932371702
95.61251123473309 98.70727742554924
93.47430593103221 94.53220571514765
93.08543365510849 96.65132335643519
97.66681360375317 97.96083834583979
93.92176836695833 97.33879066376956
95.46516709013594 93.74574971735514
9.104482946662021 46.70646867865437
9.741691802464128 49.76329764923465
10.69134445688754 50.01323846469863
12.48734060955007 50.22894027133625
11.65084124820681 49.58713617372054
10.81190752971299 47.96757271087361
12.63623493315449 49.14920928043972
11.48860926517166 50.6587964272213
9.939476686814347 47.37774803310085
8.900633527141137 49.00187259262756
7.269694155554847 46.50293111767354
10.70640433389914 49.02364533972201
10.41624173010436 50.94090607639364
8.762972660591329 50.12164943145427
21.25644231751884 53.96137893844187
17.01960568912145 58.16236542499796
20.53978188483117 53.24282605194274
21.64637686424237 52.93084554980708
18.59484640820098 56.87012727108142
22.0363317508461 51.87882491824416
22.84666524082525 50.91595319131096
42.79710596773194 12.72659899547018
41.01031641477892 8.311371910091585
43.76316776735038 11.03284594722645
43.78266826555578 7.784480301055384
41.92168854452795 8.884398884526181
41.98504863505025 6.630520088234906
45.41797022906498 12.12037710552944
43.80103938926064 12.1330796525019
40.99568231492606 9.435067117722221
41.91194715819958 11.12082410992596
44.74775191819933 10.49625714107296
41.97675553099477 13.44022013892625
43.74427110737489 6.696954194039368
42.85087984641597 9.434041981037588
6.76201511527813 70.06976417847123
98.1475369367412 72.79068414767914
99.28794814068993 70.91955455809992
3.257753640612097 69.9760471876824
1.972262521414257 73.64727222206707
99.81511228251006 71.8338725216926
4.371840099863119 70.07316317584376
97.56879064140963 71.86550507603266
2.029928677344308 71.78358316204503
4.901410374526107 71.0084680417702
95.04153490584835 67.0381007650804
93.82480377212987 63.40048903228507
93.99415154971602 66.58456742531685
94.8529486566155 65.92367604208471
93.85312431698006 64.44586696580259
95.51603540391518 69.97184238930116
89.61756313521198 58.35638124539926
86.75944491280681 59.10414708255938
88.76416049431454 60.04488701428426
87.87475597902262 60.59580357464814
88.62979501271886 57.88363203606365
89.66071743796232 59.45431448239057
88.69032412155805 58.9554703008952
89.57138792721472 57.27323070776822
79.00044973507812 94.26171818035866
81.8629004975586 88.76450964383915
77.80096892285248 94.34486997561837
78.44503604244254 95.20184480378333
78.74546220460765 99.00846952791277
79.96233864949241 89.62565544374294
79.24875521289172 91.96989286908614
79.88169994828993 90.86334345633368
81.75766490943683 89.88142503014035
80.17219194590231 96.00651211492121
77.31470016098926 92.27756688214571
77.67231016607109 99.16121344524862
78.36213867848079 92.58316256924851
76.48354969705937 92.9659213572931
78.93529038266887 91.01856002598815
23.90411832754303 50.91161613193111
24.13709544633195 48.87589600115246
23.37366229645012 48.17031760460701
27.08387320156947 48.84530013832028
24.4364012416326 49.92984088729528
25.19346083826426 49.09614749657406
23.43208864345987 49.94032210667014
26.08234997543698 48.4509533642207
22.9994666425277 49.04968784525386
64.86068536075669 52.92905057292555
63.25680581091257 52.9421136101468
63.94543191939242 52.18256966621752
64.020853876309 53.47597569650843
64.48031460665935 51.0881747178658
64.34271401897169 49.24088105490076
64.00913967799805 50.16744984115246
64.95512560366195 53.99320299703511
16.05146987868044 98.76203167309423
17.21654221248631 98.57455409114611
16.77810282996393 99.54408844713672
15.12800762135712 0.6286451256983057
15.60380807818643 99.70513690975412
17.91729021487582 99.36026105318834
17.66744123249896 97.61955584844638
14.89493248243186 98.90635419022884
14.42095895461576 99.8493061762033
2.029764779764181 18.41754120929158
4.643295743795711 15.79824320497772
98.02549283033785 13.80271490309459
1.569415975935853 16.5465813016468
99.76028259790112 13.04519168337228
0.8299844293488843 12.97361648365012
2.305509944135292 17.36157172101148
1.839055352692663 15.4706689629516
5.382268769002658 16.54882196477842
1.264335411287593 13.86499803361322
99.02795343611976 15.31201958293079
91.42976309272815 83.92060374850689
92.01010561926849 83.01797968977093
90.86772167491858 81.19641472224684
90.28318362850831 82.10356990617363
92.02004415396523 81.19692603819647
90.85403154232459 83.0141184674014
93.16996980791194 81.18914616674444
92.58653233437362 83.93487649323899
91.43674797802746 82.10726005427009
90.30415861471384 80.2838175074386
52.19839804484312 47.22511172018882
50.32237023175445 47.19417571840945
50.31016670615909 48.26846891893191
52.24660183256359 49.24826378431173
53.14250649502653 47.8400956374888
52.94447816562874 50.0186508675508
51.25528430474201 47.81083313388348
50.2025942054582 49.27588086744659
53.2212024919295 48.96368692178031
52.19518413351414 48.29065156460097
51.22819579141861 48.9758210622897
53.13272505115786 46.71036291126163
83.40257233785536 43.35133266719544
80.25250615132995 43.72473149377149
83.37709580300482 45.18451729909723
81.21896294239707 43.3789670508807
81.32191106045542 44.31752220204105
82.26654386710035 44.74737853527395
82.7244556603127 46.83723151195075
84.04615956175486 44.3542298657478
85.04638462154772 44.33084876694804
43.4062499366039 77.49422273305012
44.28969431295808 73.69060421650826
42.63194319759056 74.31022982856439
42.13023158777431 75.12246891834229
41.25109141396709 75.53954822884867
45.29219483148751 73.86034069331085
42.76914030362428 72.41387552214205
41.34122077148594 73.41702753333249
41.45033061418133 74.40302774758591
43.28659849782892 73.46310169230082
46.726726948152 75.05668649860749
43.67799642272508 74.54339876785666
40.62385411425164 72.77837177097132
43.09529234522421 75.38164458404884
58.93583945232115 62.82143790213999
59.87929492124324 63.44919916269377
58.80938568103485 63.8820790854293
60.20261642505699 65.49691877448328
58.00456247195119 62.24584334716204
60.56342486635194 64.48806623690876
61.28134746913339 65.34169689101596
59.12675040638739 65.69387101660674
59.56878048287686 64.5933323806166
58.56488573847323 64.93807545129536
98.45940599583521 10.1722895038632
96.74283279106109 7.965960899635692
96.96477151297746 6.95289355879092
97.98404255122419 9.278029078995557
99.84339602423789 6.314514188790254
0.1833691949697114 7.287922153311062
0.1322960957422062 9.204300368440997
98.89958284397069 6.26300957688743
13.18869156650609 71.97798788355983
13.95787690580481 73.94375049756573
13.52892469938122 69.29270334417241
14.74099508770088 73.16712923757629
13.13261011813525 24.81530203610791
15.28504629180045 22.91063630233527
14.30940762592485 23.36062119464678
15.4052032664746 21.85722822836381
12.06931497829545 25.1995401052338
15.14881597886344 20.24728334804036
56.62306069524531 75.68992849828129
57.74523665027759 74.19776720810563
53.70434003652104 75.98304794113209
57.47364459259428 76.39165338457046
55.96855667737226 79.04415069700481
56.7378860826537 74.60998279895234
55.62481899587795 76.03531519699186
55.71894887318916 75.00272304500359
57.62376045063187 75.28927635073805
55.55315017051085 77.05539841392633
17.22008978037043 80.12936057862645
17.98977550351734 79.37671973947165
16.14151645468736 79.92466088197014
16.52402716763128 80.93616793808687
15.76800636720453 78.92522553911704
18.3178460271799 77.53701427173233
14.66681221248645 78.71565820160576
18.61463297052194 78.56052389910583
17.0293190689692 84.84838153119807
15.05229512901038 79.71671131772501
17.20685817732414 77.3520891690922
17.40691292975002 82.9996252961824
20.94313094428796 27.00766623773585
21.52004351709402 26.14056110994432
23.27182947708053 26.74982601767984
23.72666569194833 25.77539828037778
22.62406739965557 25.95763190123012
23.05645556799312 24.96232285300045
22.13763441576779 26.91833854666838
28.94360907621432 48.5224478405432
32.6116614992212 46.10973899934842
32.27048604965496 47.16653389795869
30.7168281401185 49.35453762865286
30.88747727182792 48.40202947655642
30.11311435945527 50.9995671599595
29.99840978213198 47.76550527477529
29.90185178575627 49.98855291897648
31.60607606190256 46.34383800702557
31.81935274045686 45.17948521202795
29.85274414139412 48.85530298781701
28.99007647314437 49.63010630570455
28.68728882782826 22.70127718007084
30.54500516238171 23.10680810690462
29.65808779169565 22.41512202673702
26.69277875479732 26.19079768896843
27.12230212394948 25.22451398800967
29.50500428091556 23.48022346125848
29.30057972213152 24.56452133285611
25.44036972258669 50.07702328035997
26.24544406269546 49.51342702182444
56.28880854146524 3.802503854694872
55.26262651463944 5.495017000856928
54.37892073327384 4.954782119139897
55.32726670500799 4.372200966020696
54.46008609114926 3.805111713752779
56.22584994900372 4.891672904713037
54.41876010105366 7.104223504649211
56.37923335632719 1.596651615136553
55.30199469650633 6.61456998451253
58.20521285960858 3.838613153302669
56.20860230668329 7.079462542093856
97.66334650006029 25.57157487770517
95.57643374435972 23.46388562229957
96.64537129701179 23.91073814828458
96.40851656556596 22.912028893131
97.65347241922194 23.34777058935017
96.00886135131489 27.83210595196427
96.79836314877771 26.13853965983165
95.81831379915501 25.65720560668748
51.3876734886889 32.56194957415411
52.00179758966897 31.66215127946978
49.7902041229179 33.42846274743951
48.7940114445626 33.37606697334312
52.4808186414706 32.63991136676416
52.95664153694301 33.61337693883883
49.64123281382643 35.40747884423413
51.09096427567917 29.66437339664967
50.82332705753029 33.49011434909404
14.79290972789849 91.83267286269354
17.50113982734838 94.94763612505834
16.25902008405006 93.53413738598989
19.79638925005014 91.82725366087868
18.38209038633432 93.4062572433478
17.76236407842636 91.33340971385006
15.23781679516992 92.90716866601657
15.57911141252021 95.1319078441186
18.41744706624154 94.4715442417293
16.29144856767052 92.6435630863114
16.4343131648642 94.4386550938375
17.06030077010865 92.01740397646883
17.30296355578887 93.01151367796319
18.17015739124124 92.39355170909437
17.39886228607468 93.95919700443892
84.24147922339952 61.19821709259811
85.24874009513519 61.58035182122843
84.70720284824411 58.2289838869734
82.79713382408856 63.78003027091997
83.43231150747501 61.95532663042535
84.8654362712841 59.3424389083613
82.60629400335019 62.70097479534354
85.87344814549861 59.7603705585073
83.861606481861 58.92497637207821
84.04620165968552 60.06985853817373
85.73749933965171 58.67415801254409
83.63110924009636 63.04482408832712
87.02444389698208 61.25155932683126
14.45637767760123 22.28178845810724
11.23805352027938 24.51799104128272
11.01241816250987 25.58099872149309
13.30871199906527 23.76477689080567
11.45654523291375 23.45283094410089
12.27965417844196 24.14655570275541
15.71671161730267 26.76457130871088
87.13551193683604 66.17378481123696
86.43791338279858 68.00983004963895
88.60243333569066 62.45773773136089
85.58872796612454 68.75830435499392
85.93602936277422 64.78244398545529
86.10877899652745 65.84846581447046
87.33574748169038 62.33647097777701
87.85544328110785 64.33946482203798
87.7000910857476 63.27442627915386
72.07878084305565 26.82981428983346
70.23157620887731 26.94390294127929
73.95680914543009 25.67693552102627
74.94706436333971 23.97658408757884
71.14626573184005 27.44065245258291
74.84616317382672 26.27636902104794
71.15185429013 28.5557408398173
74.7949371857847 28.53333233249496
70.22930238728436 28.06972021726595
69.31581506405068 27.57685631348876
73.01924625137812 26.23213845780991
74.00194026288393 24.55290409105708
50.05918352885497 77.25682474863407
52.87045263740821 76.6334567218247
51.09024712346472 77.01658500316478
52.11997942745447 74.56939207014761
51.51857662048472 75.39327355063573
51.91013668033847 76.28811644111879
53.9295342474508 73.78601551094229
51.08787174062829 79.0421143904364
39.14780278597187 97.94816430551938
37.92763686196449 96.52393194362774
35.00176145239812 96.5251230703625
36.88807754816683 96.17084844756737
35.64329800601418 94.76862111094543
39.99295184072725 97.23264515163211
38.77242067716786 95.80539664027529
40.8403346594602 96.51865320028215
40.23859290990906 93.29131245955591
38.57626642491355 94.73747217879993
41.69040441030696 95.8090621542603
42.5372288958927 95.10672311992964
40.80299024900857 91.47627068850409
30.17693631752788 19.75489162225156
33.68288042672252 20.72388747436371
35.82787571718198 18.60511478910555
30.39123263503405 18.01043264906791
36.87866686152931 18.14793889642366
32.98857309798633 18.96037083303736
31.43624521478334 16.586094706546
33.11300137642531 17.86830679614955
34.11586467731345 17.38195120662903
34.9778220232396 17.99527157320773
36.66764971254078 19.20545568323249
30.71401266064901 22.02640455814367
32.00936143031875 19.4072004106826
0.4752601221516896 69.04298690597537
97.03985194084242 70.95405313022381
3.244321790211407 68.16956481343983
99.89977154841233 66.34669602250122
2.731169715382266 67.08297823956443
98.77927889600554 70.00013610233712
1.5983913040521 69.02265737100919
3.846481966486641 69.05815068476927
95.44660226593901 82.97767187817912
95.38202579520168 84.78811256870357
98.80881434985066 84.75804371020561
93.72041844431668 83.92762411911629
97.11926433238423 85.65770777644114
99.26953180684895 85.68111036503463
98.14850185348185 85.696979016857
95.93126108321361 85.63248670143892
1.472415036578054 85.93219775681713
96.55516746692312 84.7566846339454
95.99871585607718 83.8723769110256
94.29627228200208 82.99369468422606
99.75356253907771 86.59205533954447
94.84577001735117 83.89683962929081
93.15541872495866 83.01220555709446
67.03880364116417 99.3616351889234
64.27511682959731 95.90198450150567
65.66143320412115 0.6644347996183878
66.68345205311567 0.4428054838758905
66.02859996571576 96.56479446012258
67.39138328850692 98.28604644903847
66.72097541050513 97.42977791999263
66.0418119660592 93.58865618350646
8.458957417741921 3.898467226783873
8.173235230686011 5.791860314758411
8.865747538724769 4.857996859458575
5.9923532079399 5.675167263612376
7.335903661914257 3.874012584167292
7.770233719488498 4.820616491101338
6.198822207126446 3.842405545686863
5.53149165484595 4.728724786141846
6.660289219351972 4.780173177711487
6.86712194978917 2.954604347425223
5.334074171999207 6.555436491374742
5.053608752353499 3.799147487318839
42.88396006421321 5.066640613584293
41.14455290062726 3.803131483036653
45.13762421525812 5.497488125870612
41.09691869581378 6.058169166684547
42.98764185266802 3.476328389767443
44.18425163290427 3.582797804591287
45.27836802719545 3.713042119535618
44.5987342674096 4.593236454350738
43.51448897584023 4.370409567321738
82.95037257054437 4.11340052013472
83.36228986192427 6.94767466718338
81.70066171155003 5.572185680813278
83.57073058827143 5.874228168181418
84.61002187244446 5.491247777492018
85.64817689710056 5.114354590782088
83.77951444884179 4.800279646975841
84.81532080319468 4.416753793784629
82.53155981304405 6.259366078008786
81.49108910773724 6.643233438722417
81.90816188702576 4.501930141587068
82.7405326983101 5.186397504593228
12.61548346069904 12.21576551408906
14.28848897802736 14.73917093774088
10.86765066632224 14.94429404931909
11.52393133256523 12.26923478692911
14.06043497322422 15.6976196700721
11.46594317034924 10.58314484871801
8.023978593460297 13.80984953354177
12.11023368181391 15.15736236023042
13.00328995464477 15.96985759238584
14.12036493356134 12.95154129818895
11.28797846689525 15.78543709612575
10.37722965301811 13.96350497669038
86.12654796083901 17.56604283255122
88.94366938198591 16.43190905896198
90.33001820757619 14.97419637189932
85.93248723868996 12.89462930158
89.44722983433419 17.3231159579852
90.81582311604339 15.89012708294635
71.49705345174769 31.81885985189976
69.41371134631356 30.92454809674565
69.54561312804611 31.99008683419787
69.32160481044144 28.71304914073339
72.17809544868291 30.15292249282952
73.18806936713976 30.63790594787315
71.32010369159636 30.76283724679459
72.36072642443361 31.21502450513034
71.20800984267507 29.6705614013214
70.32028266846578 30.29467164459979
58.99988455694739 84.79094721819071
60.02483631747309 84.24331532216762
60.17300274727796 82.1312557119544
61.95998765278992 84.14281260537993
60.10484314101797 83.18603450617432
57.95864648595713 85.31520095352492
58.08131797583987 84.25393793501385
61.03174044387858 83.65407304933531
59.10095661445789 83.72990690478488
62.0154303926281 81.94312743890451
61.08911303941357 82.56872618290485
95.61208999309925 92.65721344304511
94.89926105919416 90.86545406717923
94.63290321298363 93.05013560338135
95.3050982972985 94.8288155461412
91.42608618400115 95.26068279188402
95.13137550782288 95.90151168128243
93.80192391181674 92.35697500254177
92.96007202593356 91.67135990604693
96.98095233493856 96.20734255639672
93.28144304501436 95.59480874324923
98.1535948904821 94.75443262391272
96.30221468174746 94.44130403349551
92.04095778903202 92.12162175454365
93.04167621884473 90.5962319096493
94.2993869033334 95.21604082297945
20.77841320712354 38.85286548539486
22.36273143057786 36.90872692546144
27.30846587399101 38.03382450284948
18.92719908519235 39.41845000992662
25.67610650390991 36.56509042745618
21.89886324060517 36.00835325900203
21.3218947272532 40.96120782372048
23.58477171838625 39.2883770666396
23.49141355875907 36.75369802651418
24.47455169123437 39.64475835063092
9.792474137597511 18.15673388664081
11.84859716850959 17.43004764696882
11.62256545624907 18.49227724705095
10.33867406268147 19.91672840807473
13.69175814178745 17.77241119585357
7.704252593285033 18.84501148833226
10.81792353098554 17.81006989185845
12.66078579973231 18.13100673957585
10.58299620868716 18.86184059889829
12.42266661285938 19.18151490643343
11.02415039949231 16.76155124688788
84.23713236148228 87.11501892698909
83.54914551238728 89.08601291187708
83.84988571543037 94.62031048900798
88.19899988723483 89.47676657411792
83.13889282286178 87.34242771793836
84.51371589687108 90.79804708655939
83.50663276721667 91.2290484089558
85.37768806206401 92.13213707741299
84.32276136716685 92.72785727092727
82.72077188006172 90.54755512204544
83.24854171495127 93.53981858065852
82.85414646790616 94.7327926119785
83.7058346657286 96.72349453861175
85.22188921932687 93.24483724511407
86.48816301464841 5.811858598309157
87.12412440425535 7.558155197407359
86.89670965071966 8.60799619621155
85.44435051782665 6.182241638044903
83.15771572270609 8.021796551639225
86.06872317502901 7.928415879339468
84.40173295278339 6.562267354218001
89.04203439301703 7.92420154700728
85.23479179592918 7.247314388688539
86.28296573005854 6.871135317448802
92.68976451846794 98.75529795118453
95.79187100380669 97.65092720333719
91.85055173557318 98.0623094564633
94.11262370874677 96.28065685906833
68.78987580119033 96.98498096055221
68.07264527177547 99.13208002238967
70.47485424219397 0.552785221572906
73.54728803802109 99.74231625366035
72.52623516769617 0.01758194558913152
77.55170677860106 2.159203402845788
70.14790586600357 1.631979909112891
73.93680178337856 98.68537937929111
71.55869278877903 97.31916602899717
72.88823121286417 98.93833620449918
52.46018473293091 83.9391330569607
50.50607601710047 83.01076103229923
50.40931277540275 81.88451033124781
52.15221508112846 80.60741727669665
51.3945637651416 82.37377698457304
50.30369284606105 80.75947914265568
69.81628731849187 77.41789982228477
74.8709957068627 77.17112615205981
73.59504689704329 78.40825648327767
70.09785839699546 76.36593257050026
68.74125420925157 77.74119767271748
70.37121605840014 79.21347599065258
71.99637149475797 80.76892821201787
74.87037305368587 76.25041902973676
71.44641916495164 78.97112941942889
73.8175367495292 77.36537453877187
50.80883403724993 51.91992274166333
50.71078493895141 50.07221255026293
51.75694178052908 50.06534009712487
52.40719934647616 50.94768082866098
50.96886543792716 53.81993814971052
50.18421901291189 50.96037584940923
52.01132023189408 53.81016562494414
70.89642551691986 81.08619049337864
71.70392211635516 81.80798565164768
77.05257287067502 81.19354490792938
75.92186668110762 81.55273256140606
74.80346071797311 81.90504241664664
75.0854562257875 80.86589678985199
71.17938183920053 80.02212057612957
72.83954462427705 81.46745801986147
73.96645595629717 81.16429258246252
73.71070099275238 82.16693773706994
72.5949668652427 82.47048313348745
2.53193523883141 72.69627304860109
3.769845752211554 70.93874014518001
3.146491145311856 71.78723580485803
0.3506265819248351 72.75446692089682
4.310010453467634 71.88154111626021
98.1696988222337 70.94091181101859
99.25185597367521 72.77732112070534
0.8941414790520109 73.67952411950608
0.92237080227419 71.80866055580725
2.413300412151235 80.97681898061994
5.427257200392951 81.43610643751038
99.45949916033618 78.40767234146901
98.33044256113489 78.43290444966037
3.076720352258281 81.68558169212984
5.093033194621289 82.31199227953148
4.199808086444426 81.74088167118228
6.155257671804969 82.41360346783257
0.1832033548869011 81.17324319630065
97.14352693578782 76.58606836670161
99.55800652376432 80.26108948727932
99.96769964898442 77.45288195732057
2.959284954766298 80.00107786211936
26.75685327229949 81.11225696981901
25.61168468938261 84.76180980879731
25.38844201348181 83.73361551593356
24.28709775137937 87.4243991634149
26.21699507245122 82.95289789945454
25.96391769136671 81.88388579221608
24.54227979490433 84.4870987449729
25.19981892578851 82.69807097216334
24.80559230724662 85.52464858178668
27.24745670040194 83.24245177615552
19.86584368187466 15.5141903181871
18.1552639668504 19.01052775429797
22.12332439113819 17.94831894074852
19.31350478721244 17.5273238511882
16.53024940847891 17.66958324322639
18.31382236966973 17.92443273167869
21.39512679935711 17.19187384110015
20.09792902143139 18.18800400516325
17.53073853060348 17.24051680705776
16.33522472454893 18.78194016994048
17.3264271727945 18.35101634454065
90.80828126220356 64.35593280357826
91.52190238293684 61.56941980979451
91.85892004988442 64.7368279089803
90.59256948818951 62.21956933792719
92.6561137540657 63.07876267356395
88.3049097965113 67.59445654202308
89.63840429819473 62.87181099736054
91.95841276939234 65.7970947685039
90.58879260215238 59.96841503615805
91.49625529804155 60.46018751322326
92.16817700246317 67.94998779190773
81.75428718188964 94.89474356719397
81.43018400456518 92.1183053664127
81.5206262445368 93.11947505092824
82.7810873260328 96.72504592152266
82.49800669774469 91.68871589533519
81.79008249877057 96.80410202343401
80.63484784126371 95.00214966983847
80.52693911804997 93.0586313503145
83.51844793090906 95.69068154560215
82.36839703456063 97.77264307887216
82.45349039543996 92.7621094757471
89.28610601567581 76.66713897361574
86.58828491217253 77.26162386568578
90.90347465128291 79.38179272245017
89.22692918032105 78.45088914177873
88.69507283305988 77.51726316654776
24.84257958341041 45.95064675423132
25.61931844213985 44.27868847965233
28.2802910972201 42.16594953775689
24.70206547831953 44.9152919463915
26.53997932909661 43.60860768487701
29.09364672084136 41.39542294682781
30.31835610074881 42.71263807691071
28.62290968159736 44.27473303810532
26.67040057098194 44.63218748506371
24.47396487514429 42.88382545745191
23.65976753716831 44.4955104735927
29.29842284193468 42.46115903180831
30.89313825117609 40.83885325906387
28.85199553208799 40.33375876749508
27.58031463055986 43.94276556363102
85.62185221671392 15.68977720020349
84.75117780836291 18.73288149166293
86.41436899866159 14.95742998371688
82.89536769863435 16.71607188434137
85.07543072753263 17.51373214612712
81.49101030641485 15.46453655914985
82.57615073259333 15.68428661584539
83.97777587851623 16.99638749994644
79.71301205308318 39.90267187968339
76.72894416607708 42.11239182676407
76.84404945139087 39.1541780695113
77.78859109526746 41.97073944563741
73.96676149788721 41.56364158313697
79.54478323832305 42.77271311255412
77.37795206272671 42.98472633113375
79.09962849547382 43.6898793034259
75.02543676048779 41.39942452908676
74.33280463653195 40.56116043681354
78.66866235526184 18.89045294964054
81.0628564632518 17.27602939365255
80.72281856766828 16.25377927898515
81.42233924825057 18.29160247151405
79.32243092383511 18.00899008977411
78.55126694837031 15.95651234784746
78.25400750393175 17.89262018543963
78.05973145408568 14.93198112614522
80.00505985707922 17.13512837726523
78.92811825806386 16.98429928803153
4.891392914434802 10.17793139408096
6.607828603352252 12.39264637006977
0.6157013172130347 10.18231320468478
5.556418068188951 12.19947710328837
7.64950450975799 12.72699090883622
2.250603810167476 9.181983471034918
1.100724713173001 11.15775792349348
34.34821156558059 15.17579190084205
35.41558058282354 12.49364952998934
35.3818669834079 13.59623903729107
31.69985855434467 11.13926971267907
30.7885268030611 11.70378729190548
33.5480699337626 11.24692117186305
33.54130580413661 12.3516989161676
32.6180811199305 11.73872707888203
30.88520810149733 7.700447238957207
32.59729948327462 12.84427334944235
33.30668575059244 97.92197131849318
33.49494879658253 98.97421887609215
34.35007675594687 98.28374787250615
30.88436255352737 1.01236606260034
33.11427055062151 96.86369869370414
32.62886386365028 99.65515214854669
32.26818463083205 97.56352323929582
32.07445975646531 96.50206811496901
30.51268256247052 98.95712195984891
32.44500954438603 98.61468513216252
32.83115851206517 0.6886158522247172
31.87965501351084 95.44391767161596
92.52928342748744 4.654337594210429
90.83138316219527 3.313523917409366
90.63456940398552 4.374433379032058
87.90253548822709 3.323616318361356
92.15420185808991 6.73043827899806
91.67707597080822 3.996061865427053
88.75142144784353 4.033269749011613
89.41748497557582 5.809743832778843
87.71549088453112 4.386902248101467
89.78938659103893 3.67722016746136
99.87082675276177 75.58596327491138
4.909015434583282 74.08631994498181
2.220491324183772 77.31340754095295
0.380107691034563 74.63352161601755
99.80531564555682 73.70638477098188
1.476821627986976 74.59932905062787
2.578450273008975 74.55262653930525
98.71009328092343 73.72556385279734
3.033818038670709 73.60883155306972
97.09088665697659 74.69521909797217
0.9760644865997566 75.54879358036905
64.86038896628391 48.28943849552665
66.87312717620841 48.82861352007276
67.19223962270199 49.92159238025595
66.16777238780385 49.62005225835108
63.84775995605804 48.22813273925394
68.8696975521422 49.45535424598455
68.49984993766488 51.38306617441734
66.36922175748454 50.60616522213307
62.83497604980369 48.15786153394681
68.66054283317621 52.48616545369146
65.27005349787022 49.26185793080352
67.09648976939637 46.87106877104167
17.10326152224124 45.32538335679181
16.13186693099874 45.79467071239182
15.91080788405318 46.88168009714659
13.86465038252347 46.52692828993283
18.96458191527136 45.86200328981697
15.33154334041648 45.17022128121112
14.38046469166813 45.65893866905603
4.928993012515384 58.74627732968607
5.72477959386927 54.23637776323616
3.849600377780716 56.98254557484557
6.101412927026177 57.04270437693187
6.335383626139184 53.29901024515247
5.076637210966876 55.16140207202864
6.625191903763046 58.01300208684673
6.187629937806862 55.14890006309488
35.79431705122423 0.7850155867611802
38.29017603787819 5.49854465537072
34.12516639277289 2.114403930494825
39.25453389640569 3.950636438737062
37.38169098851728 4.621160459690944
32.64931528222888 4.384770396810571
37.01185103790183 2.279209209541982
35.18087056340762 2.536898585431392
36.38829959945954 4.118416661055796
36.82162712144427 1.172193779636922
36.20470484466113 2.978551289761756
35.38515638502424 3.628180615832328
34.53192596182018 4.231337120636866
34.34662688153616 3.166580988387037
39.31721692570209 5.020606420098985
47.22424651091708 34.28856292630243
44.85233013997109 35.65622763360329
45.89931548531698 35.97743624282283
48.61845317610578 35.430235647473
48.41615794079157 37.23327786651645
47.57405516039603 35.3395510541471
48.45757975829648 38.18458275479595
46.56680914453657 35.15775623208322
45.5671514324546 34.86050275733426
47.950399069836 36.34882536573452
46.93867861409576 36.28225218563676
75.17128041986959 84.75798012354326
76.16585334798488 84.27606743647534
75.31922851315288 83.65947964974855
77.29792998963369 83.97603146139402
77.16184193171014 85.8351873010695
76.99500722569785 84.88633072729118
78.32797534760782 83.83055630559841
78.02002522543624 84.97069769849914
76.45150540840793 83.27132849375056
75.18547687070604 85.89609664962285
78.1286275110467 86.21541733326248
76.0897342342806 85.36608963045283
87.76438543595127 94.39354655810955
84.066385659383 98.58105618593213
87.92177289149998 98.37214822999665
88.77669836972349 94.08246868097878
90.19248331475227 96.64317675819643
84.905484453391 88.01453928385
88.56796693815794 95.15271192922134
85.72726505759877 95.06881109600279
85.54447204170415 96.10187374596538
84.96790708691614 94.35663194797228
90.18511148141253 13.22556663167619
92.3820492416927 10.34973763004806
93.49834682398729 10.16216777419508
94.94323511184069 11.67862245323325
92.06352528951305 11.33133909803016
89.84559108334534 11.58574359171907
91.29632484914821 10.46689754091426
90.24012888624141 10.5620413630397
89.55205678442852 9.733258273509374
88.49607801198573 9.993905993841597
94.25849455449827 10.91757792672875
93.80732538378942 11.93019118903023
93.12909112842024 11.14777178388928
91.71893648258184 12.28200654632685
90.60457122663962 9.491194327926193
90.96185456495925 11.42485687808291
59.7480551485057 73.37948542373897
60.73502802563733 72.96625270985126
61.64976830010784 73.65993137905716
63.85757780640544 75.859178578594
61.78893156999979 71.40612221194228
63.4991114310965 73.80561159763451
62.15979154433359 76.41964533045213
64.55726572805284 74.21293531154399
61.42001422454043 75.76586142765761
62.59594396648822 73.20210317328876
72.47910347796235 64.12052233692138
69.71444143983281 67.11840317154059
69.63431046462848 68.16361255323085
72.0286103656798 65.13416343209957
71.58519140353805 66.01657121591745
70.89432774131602 65.28975924960692
69.29179730993603 64.34741519945044
68.97161523727148 65.43028038739142
19.38674897754565 63.33310941358055
20.83012010920196 62.09002817288599
20.47873968353747 63.11525170370251
16.72979217293171 61.96323808861047
17.83992100457812 61.74575819490111
15.93696416366832 61.18407279294137
19.72496363816953 62.3160131925763
17.51713159567901 62.75051227728966
14.82820846276662 61.43442699500076
16.27373120104309 60.18102934581567
20.07357883506878 61.30468040832639
16.41849789027076 62.97352937785934
18.29533621114621 63.54761576681733
18.61899286731003 62.53653537842231
15.62523716799897 62.19928246730645
13.56178244761903 78.50931079129579
12.32707550284072 82.93117767333852
16.58315962002258 83.76369545949777
12.99523748092355 82.12114425423098
15.96913257553731 84.60129316400852
12.57957926232439 81.09994170190119
15.32086621239431 85.40525245678333
16.261361183289 82.76826369907087
15.44067192012706 80.72537190206515
52.31778367300426 20.22462365929859
53.38167585450373 20.39762055481313
53.99154037577457 19.51970594979884
53.16589423680684 17.34562887388578
76.41290646839614 30.95985029312456
75.45519031515335 31.47103995566551
74.54012239396305 32.02370447946983
75.4840392754642 30.38760659217718
74.4646687047407 30.91161340494216
72.60209023000664 32.20644375281906
77.36456554577831 31.53267777148429
74.64903103446778 33.12264991728731
72.74016459742209 33.24946606426725
73.64002154786334 32.64196584478885
73.52846269699472 31.57776978371137
76.44031562084778 32.04396469840448
35.39299502301561 98.64799029299209
35.59088784715474 99.71318979801345
36.43108061854092 99.01277234146724
34.54565053873497 99.3411511449393
37.46232581376135 99.3739427757386
35.41743154690947 76.01595995447717
34.52112983857409 76.73781779089325
34.87687462464394 75.16667355682112
33.94186339579615 73.6537889353221
34.90075858254018 74.16248324546831
36.74887078759161 74.5150970500421
34.70635996833642 77.80652020846154
36.37049267003847 76.51455890898265
36.80453229322893 78.49758340696225
33.66522085589081 77.43914605871835
36.88021719291304 72.33034809664488
35.53116853845403 77.11698885973722
35.76931811241328 78.14850418102232
36.63490302903034 77.44949499375731
63.64185811093373 91.63993917644211
58.82687712380216 89.03810265122357
61.84792102414546 86.29238069544246
63.7159614405968 89.48768947032295
65.66560066365709 88.42843999443433
60.80879535259556 87.90956802480015
66.61673652259904 88.98757864878411
64.64342700614081 91.09854072320761
65.65400426324209 89.52176554657063
65.67802398106781 87.33364195026903
66.60137184038459 90.09865853150825
66.55992737585943 91.23032495787339
67.57315291916923 89.50598040087215
63.75618447014781 87.3348741856046
61.80752779889539 87.35893453249292
63.73414145493339 88.41306443531805
62.7509212187481 88.94997210191357
28.16908316008739 50.34672785589167
32.64816661023533 48.86055896445867
31.20471466963841 53.35721522195367
30.25952757496545 52.8269779665637
28.03734419558052 49.25120976312163
32.02312757344372 54.9097165438935
31.8989444817327 48.20177585293235
30.37343226136833 51.89851926770248
30.94784449627977 50.29087879100167
31.10708478787036 54.41118290449394
32.20914174075021 51.67051298352855
29.33504126231801 51.96294996519356
30.16593941900107 53.86086429787041
31.31235674445805 52.33603020721499
32.13626765618387 53.82869339414165
71.42337425279347 55.48305431778736
69.38068394453826 58.72214505497086
68.72601796347308 56.96413715351887
67.79770975749588 55.3731633145383
70.51784914479573 54.8419244275559
70.52263198301544 55.97568594606406
69.63013766615302 56.46827280996195
69.62062052040031 55.34300029659029
76.19850884769122 86.40854770286647
73.3308265767638 87.13240866996047
71.55575634873352 91.52435246556148
72.36148434428918 86.65939672634795
75.26320157770996 88.06320851241018
73.32295434427452 86.05799069611371
72.37571744613184 87.73672341837222
72.39555491267951 88.82285733570419
72.42665042030697 89.92018099957384
70.47927496931712 89.95090858732787
74.2732788517549 86.48189067622728
75.24504846963042 86.98291285364066
73.34390564078775 88.2149734025935
74.29601613266611 87.58485303337163
74.30623169696482 88.67752220878094
69.50014988596809 85.10930686254719
68.5428279640352 85.67478631583869
67.59885814768893 82.93373979776786
69.52673934984026 84.02841720899873
71.39030893866567 83.95077123077292
66.76946617785495 81.15023644167073
70.50374907903125 83.35098491852261
68.53749765508644 86.76999984520049
69.48907711684076 86.20477709510824
68.56297929116892 83.51329407540393
66.69841107556647 82.31013290979114
60.17040403416288 4.02698083607034
58.05094322811337 5.895018687200769
56.27744786127096 8.015175857229426
62.00173706178207 3.047355163503003
61.16559387431697 3.620877284151279
60.09203350214711 5.080013631929559
63.01174789426602 2.44072362665736
24.1379166004502 94.05571829262279
24.76090893553244 96.76236104374554
27.90103513015942 94.4872292462431
28.87405048514438 95.34101567161009
24.19030944199596 93.11235729261546
27.16180594368312 93.71291954392053
25.63615269518672 97.48083382118573
25.65845608392832 98.54551762542108
22.9925828901509 95.52078762463888
24.63880256884829 97.81305813648908
93.41483248139404 59.23658759703378
94.28866463182815 61.88850923062972
94.3552000726647 59.77885646556806
95.2732544188527 60.39257098714913
94.31843743279805 60.84275775198213
43.27581693901544 76.43604029851838
45.08473952435565 76.02884260750666
46.35369448321114 78.88858715447616
42.38392603633599 77.09545198713471
42.27086297896237 73.38245259064593
43.50439580708215 78.57871063245571
47.13030993055625 77.19657673137593
44.08550707353142 75.68354820937267
42.50541699204121 78.12711464953232
47.01219274515108 76.14185272306274
42.25574194328556 76.09537024480301
44.479112788691 79.03915569122888
44.27915021279684 76.79153116519301
44.67709133378636 74.82532709585168
40.45504351748215 73.90817926572507
43.82742646364906 72.5801808158872
40.06317679901979 89.29696280049869
42.55247220185038 87.86948556450997
41.49339101198772 88.09446904989397
40.43351186772746 88.27757353430945
39.3415204606005 88.47077251832802
39.7253465385576 87.44297765014241
26.06461528304357 67.79367193366295
27.99289944703915 67.67794563001019
26.79900161315292 65.96250243374529
24.79564245346612 67.87640715362474
24.35929489994271 69.92794670358248
25.38059274350107 69.5594829307496
23.32489729121743 70.2536374380105
27.09481266485398 68.28876222174328
25.18925159547812 66.98479172348488
25.44905182453278 68.56536026362416
5.757531325687437 39.77536393283684
4.570987315477947 39.57783944113512
7.87303375032177 37.6548323226426
7.829580454679303 39.85772733724811
6.822673958950951 40.35139299615778
5.122369733472336 38.71350865312757
6.908980788913658 38.20441326730197
5.15022291745816 41.50178634953306
5.950665103129554 40.87188519087708
6.895702582877787 39.33520603531883
7.842592655547333 38.75841368386036
4.927306066696061 40.51830938789725
89.14207471215704 1.917884070433392
86.68267571305222 4.746005904119059
92.73135937692668 3.611151816344107
92.08458691197414 1.89541262979257
86.86710918979098 3.674360962495766
19.86240816568287 46.47252877951108
21.40125975761607 47.96439048118688
21.89865322463886 46.95578131232131
22.38211076355517 48.01056129985751
17.93200394597655 46.10099793331648
17.75346510822647 47.18437634670595
18.77712815444571 46.85827665792295
20.68589832129488 47.24491086527708
19.60317142059806 47.5249037276938
82.13456776648967 65.57951949695916
84.87750105818955 64.46097815364149
85.24778676537704 66.59203047548515
82.9875203478407 64.8519238493229
84.21419093349367 66.25654655548377
83.1747954173178 65.91898124200014
84.66436993293718 63.39464357374181
82.50443745627672 67.70826191107305
84.02804805571968 65.1900837705583
83.90834737398085 70.24779620969169
84.39252711153595 67.32967160824889
85.72043258585343 63.73792304550761
82.31882762086282 66.64341581041849
82.69173297198617 68.77667484945192
83.83182772296294 64.12240802368525
78.0556010302201 90.50371279326724
77.41991248962225 93.35547675563848
78.13551119261578 91.60120853341444
80.05538067809732 88.4536315935469
76.65890055116208 94.22088147333831
79.10481285122496 88.90364772239738
77.53094416879408 97.21113980435052
76.28327647766486 95.38162016206867
3.682227686951056 63.30380193548447
7.680530843298378 61.69767898749044
3.738530660278714 64.34128803991261
4.721763442955436 61.67940803772425
2.747176070358037 61.68280052272851
3.815666431033926 65.33356628925023
5.666088795397597 66.38632473289
10.39897569556004 62.73490999153591
7.075299147575164 63.8436043974333
1.783942055247107 62.18701668940003
5.474193458711597 63.31547090066866
49.45786835397475 70.14031461358375
50.45703015006004 70.77660023084128
51.33974507289646 71.47528192850953
49.43594214830594 71.14274569931781
49.40091680606579 72.12564176717578
6.645115553839363 89.04361633553602
5.150333185814137 87.71484440403471
6.260122657262333 88.01470716063346
4.813868250170584 89.46760792403103
8.464364709331452 88.62080928208887
4.344554770583853 85.66069954073131
9.183060711854356 90.69665294602885
10.29278740228981 88.12841403999086
6.582637185746468 86.27039585210277
9.659703668899487 91.62180715348063
9.188674135170031 87.86966579366832
10.6719314656587 89.13904973048525
7.475379409501501 92.0727680050371
5.17345167262572 90.48340116940315
78.67396814611395 62.46292415917272
75.38730165319623 61.85939810064653
81.734049075372 58.41466817108314
80.16717865087017 59.92322826978254
79.95722475679166 58.88068829970663
73.11000025110008 57.88695854834781
77.49520516543309 61.07669863021191
76.05073556528902 59.6831016758528
72.64653909337534 61.25767478726915
76.95177255509429 59.02998403073056
62.7174099599705 23.68183999061104
66.46960887490437 23.82274295558713
65.66031187706041 25.40716480379423
65.51127645671914 23.32417018825871
62.56431547669486 24.79900859105403
66.49819570956838 22.78725087851556
64.54786829223869 23.86939734099474
64.85621034927765 27.05181948756117
63.58314462504166 24.35995866169126
62.13963830540605 27.0363790412684
67.45221687053044 24.25215277873849
66.54102280222754 24.86041072085742
65.48200624024055 24.40245663347924
64.60829517611784 22.72258773171424
65.00400249768019 20.4383872206054
64.74569430420365 21.55462029816673
63.02348137288498 21.31003080820384
63.97103330797193 20.82306325774977
69.67039274843107 18.40846415300656
67.8602173224602 20.7672686110456
63.80012788420482 22.02270483913468
62.85850812665474 22.51485164655004
68.23349919545818 19.69469479263056
66.10107288836052 20.13788011455861
67.17911934695239 19.89151798126337
65.35864589721791 19.38197561761482
67.65309178371352 52.06658329656506
66.79084099643005 52.74188234104638
66.63292711279014 51.6586038147813
68.69414806090239 53.63783547578225
69.60100128478 54.20140264145293
67.78288473217596 54.26471318573277
43.2776411934641 49.86753130082686
39.85391906952798 52.16804282264003
42.45338307705198 49.23927941463334
43.86620137477171 50.63822420718893
39.22375266846961 50.23629086571228
42.87606813243733 50.98397483182195
93.10454557317115 45.22186788440769
95.61989576699547 46.52500665289235
96.69859269812363 48.01464729282513
92.97585928804932 47.18757180332889
92.98223607336166 49.12093342885004
94.70110507127968 48.22531882611683
93.49198872887332 51.97916326496568
93.53979296282621 46.23252566409617
94.91232349089441 47.24084901977827
92.92709690686574 52.92853674805091
92.48835321830293 48.14195507865779
94.05751546201151 51.04239020396278
94.58100437318754 46.26587303524163
50.6378962570519 64.48170627528553
51.73070253382097 64.80674156844202
53.3023133517581 63.52661181682691
54.266751342193 63.08440179750521
55.10577050427657 63.75246754519465
49.61289647045813 64.18042523484202
48.57531515918926 64.39162443210546
52.21632178294312 63.80752667889236
52.94866170792022 64.54549936924245
50.64739013455682 65.46548477694355
55.23582468201529 62.62481814604362
41.02543551926445 44.7619919002853
42.6428413121462 38.82052512385943
43.97753448580245 42.26829346873103
46.65710445674928 39.28044449816463
43.19733618912417 40.53958477103854
44.04349873556047 41.20819326328294
41.6365578013779 39.22600384223356
44.80479007137154 43.90207168004412
39.37445039761994 42.46115921247946
41.07542379340193 43.68827463400469
57.95546100663893 33.28221034447184
60.71951860363144 32.98249281820381
57.73456845326571 35.1677976204192
61.51941841430735 32.34617056008771
58.01014999083232 31.01910869766322
58.1611215753448 29.76408671965978
59.69861819383221 32.50947776363692
58.82206209153449 31.64278123075363
59.07822733542378 33.50041362186916
57.32024002350781 34.10924575723735
60.59103499064786 31.87153363801384
1.324821901513804 33.37655066364348
2.113029675885038 31.13534343727148
99.56214962759611 34.60006450523536
0.5226463893756118 35.12277168672694
1.325745547848247 37.38959183143589
1.380818823902037 32.18364978428847
2.14927796436825 32.89781425021155
0.4024650810122269 33.97735564961607
2.555310783329102 35.77849263113556
0.3964515038261687 32.89232549838788
99.40504388618966 33.5749724626691
1.347336790903445 34.40706521769997
12.02478703048748 39.49141628521298
13.20662456877594 40.98227995456931
12.26561851692808 41.65128951193979
13.64317628637897 38.1807308684872
14.71152859963658 38.41870294222116
12.82793054984814 38.85977662103235
10.73993201599559 39.26388106084142
13.0976111181877 39.9101374383042
13.91437691963316 39.21993246646058
27.38185515283706 88.2486647262575
31.11189450177327 87.42774126571867
29.20306707513313 87.83627149251035
31.85168474316077 86.6793845313435
29.00788481385086 86.76358525910351
30.0447018436983 87.0973479019916
28.36328476738885 88.59394516118199
28.19440312487062 87.50454053464475
5.259415687290624 79.66221499977104
5.166655315094399 77.91262427426689
5.877988010921199 80.43940895387421
6.446823534432145 79.48675976239844
7.013918347248262 80.34987862021563
7.03514309752231 74.43925503618422
69.50925408259988 82.05408581600342
68.15044539010478 79.78476003677906
68.65464047246105 81.40343766836756
66.86869842658326 79.98366811108728
67.77144070733243 80.71936247846432
69.83959534403054 81.18435458008621
70.0996943542095 80.2136355379795
69.55953661774035 78.45881328597396
56.95242855096156 91.39118783253251
57.87906858097313 91.93976223192497
57.87044841980278 90.77830771895032
55.95057541054381 88.55946414392436
56.93769262528795 90.24123901388302
56.02371967110239 90.83451907664305
55.03553087422111 89.14988402008359
56.00059847859814 89.68649164899604
54.96638749395176 88.03323676307288
56.95684120192007 92.54253985358221
72.89943921323537 20.73400086328957
72.08897526532142 19.92019791384404
73.91918020344028 17.62573676526767
72.83626171946243 17.77934603353638
72.43512377070263 18.85474890842698
70.30979449677382 22.34601039647582
73.44857961168709 18.63743771472457
71.04578777772922 20.12788572925782
37.40192284641387 70.27399233392642
39.01570482781732 71.55980741118731
38.37615458558001 69.84400224408743
37.16016727452933 71.36628381415807
39.37585884091114 69.42515720343997
39.22523643852934 70.49604856810996
38.19565860892137 70.92980442542807
36.46315739251067 70.71830433535233
37.47225078694465 69.21094856481298
37.79042275111367 73.04275881340877
22.50590580362383 30.3986240483688
26.27647077829874 29.07854050565222
24.93205433422182 31.97305440293015
25.40067261259857 31.02228306927129
24.2833311736433 31.12796376378871
24.54940305675313 28.36710892531204
27.6192171128365 30.78519242581946
25.84724764556307 30.06105260319712
26.51609217268738 30.91465268101745
8.095576196877172 82.15916012325253
7.069253534500441 82.0396352072956
8.43962993121896 83.13775063116884
9.137055473022885 82.32468682539698
8.764987307151211 79.49828960542635
11.04756739002486 79.87805687907317
14.07691129460822 82.33725016356398
16.8656219495469 81.95571243209696
17.6115439593806 81.12892573045089
15.53948423048455 83.56730518064848
13.40082273286577 83.14576475352166
14.35356907965185 80.51451273388325
58.63475514712749 53.64490823880034
57.93903856474983 56.55661447228324
58.12658883057775 52.66900937851998
60.5379287058861 55.87773458378205
58.47219738624182 55.45605691268173
58.03577194209503 54.52987763303717
57.62730016737854 51.69203092773746
59.24318116777319 50.84692567300801
59.19915589895736 52.76141255024166
57.05020454845986 52.56401625939594
60.23043156668208 54.78559202095295
69.22683814979018 4.814278702709197
66.99539634130636 2.353709073777586
68.46778855106619 3.99929805854002
67.39520206677633 4.23061125889713
68.05536529635893 2.12001059883182
68.73120018063292 9.837673436965698
66.6545687359371 3.410134068590207
66.28020166971091 1.526514442687648
70.36064164169927 7.390909968024623
70.29687643160496 4.577989203860835
66.7536212487129 6.33595636810975
96.16956941550173 88.34998698143822
95.88658127827787 90.48158917913773
93.0831112102255 86.67809073942165
95.44177437974261 86.62722823886689
93.73241909348459 85.84656436431138
94.27090567752542 84.85991014294011
95.16269360939219 88.72060841919587
98.1009967017709 88.64969139808136
99.17119858742696 94.37750286669876
0.810184591667266 95.79484863999248
99.53291746232972 91.21445228633861
1.333426220772443 93.62971351091026
98.85091149483497 89.42634811819632
96.59293885435933 92.27342306033377
97.44081516196212 92.98334350375325
0.9881438474751197 94.6687515906883
99.7406050472279 90.17454414759585
0.2096094627866389 93.98882660118871
98.71321166952562 90.47643217870467
99.8301922640818 96.14566209045628
99.28927125448591 93.33066360395171
48.92209766386478 10.69850062375023
48.49936519760227 11.8246604311694
48.3159539050758 9.797320407551052
47.61126656319855 7.093070333677105
47.33068572224438 10.04365267952954
48.01040923544241 12.92032691919835
47.45631603526687 13.92349313859029
48.63391954268204 8.688845779690899
37.29870780938604 12.64330308981511
36.37937738009848 10.90703758149215
34.52306317129973 8.587610294399726
37.31520053222339 10.41226018001695
36.36621839241676 12.01530580932989
35.4464467666528 10.28950199058664
8.332959966166181 67.33325079146547
8.109862718950508 68.45991054121619
10.9805051490508 68.27657244068074
10.40080306585828 66.53975561525716
8.72042779092426 71.18940903243134
7.34989827980463 67.75417413546781
8.759522106954233 65.17828901320237
8.822364205079808 70.17093474370452
10.16124430496336 67.6067807527063
9.124174661142526 68.01548628240187
10.75977508088097 69.31728832616352
9.58682687537558 65.85811430308715
8.928492029355326 69.11244139156315
7.79230740206574 70.58869686380005
10.65844033775726 65.48813699471077
9.84127826437232 64.80856303742597
81.60446894854942 22.11007502324029
84.14537724547608 23.42410308234436
87.18310067021164 23.39640298960581
80.78231225693516 21.17747835445935
83.40638002028919 22.7409795827126
84.56369297169638 22.54989964205389
86.22823868971312 23.06105367621178
83.19746189048465 23.83440784021818
68.29266471386025 45.20104185290171
70.94781585540001 44.96261379185432
67.31078232214772 38.22220575152906
70.1873595678493 42.77017854642948
66.6910399418087 39.09254145635006
69.8898177056539 41.49484052300526
66.98996419792219 42.03768858488425
65.89478406662548 41.83418425140917
67.71964030950774 39.30439003026005
68.72049223006462 39.54772129065169
69.2131780852725 42.39527153091123
69.29665789212265 40.52074845514932
70.76769611631784 39.3365799747493
68.74607037278209 41.39533398569773
67.1408225539967 40.16456973794366
69.77486044717423 39.552568001259
68.53312712926166 43.25435774838866
71.80097213408486 41.95408029245951
68.19869041008548 40.39485820358649
88.14699564740414 97.30045344849364
85.10473920696528 98.29881827200506
86.34440689191504 96.87164679823495
87.05384456178746 2.608940186797958
84.38921995936441 97.5229355671178
86.64496420031503 99.78044200373509
87.56108956867394 95.47220449016436
84.62953671600933 95.3755073119178
86.41066322236027 0.8336359280335224
85.85564583709896 99.05064640533666
87.69203941785227 99.43903864915137
85.35138152209561 97.18823811192094
86.11196329192947 97.96173306219308
87.35250372710561 96.55129565859639
86.88994794612533 98.71006406990848
89.37611906193021 95.90605726312147
86.55559596468605 95.7969699235644
87.12731465162942 97.63078395320987
87.4337024700113 11.86802356949529
87.47494679444985 10.23448776952227
86.70289129438932 10.89653489546894
85.59367995501981 11.08449249043307
85.74844729216221 10.09752402298805
89.15352579567015 10.77200320263164
88.71649292188653 11.7318113605361
84.67463416902943 10.43552098703717
88.00138128549568 11.02121429227059
83.73141685928086 56.57811567602329
82.61600608749366 57.8283741769071
82.7458618209574 56.88880024803769
84.73239394357981 54.90301095881326
86.62907545213135 56.99315843051844
86.59207632982799 54.88168424206944
84.6871115620054 56.02607096620985
83.8467932647424 54.29101947369473
86.6108165635267 55.94251043850149
93.25225227059568 73.12685215494125
94.79697961106967 70.81304419775931
95.18006772951557 71.85226459610327
93.3258679052752 74.06886807198565
94.43614945904788 69.78203698229672
96.58360632506079 70.01797438642761
95.96432717436412 72.78602585115384
98.97707852370108 44.73446686590128
93.32554747345563 43.2396919299552
94.91051712053634 41.66899461639723
98.56937190269213 45.7367354142753
0.4553171470542071 46.45514695668172
97.54690370385127 47.31120021344466
96.62522009873368 46.87385424375492
94.21101096516551 42.45754451872896
97.49618870973826 46.1346122371799
95.42084425875618 43.77650423630459
76.57699251532109 78.50351225443332
77.46577946936857 78.10129566885462
72.56217060330017 74.73458414743065
74.9982105566521 73.09972806022733
72.97637923038322 76.58679605271644
72.43578160259808 71.88270950737606
73.66324911176861 74.43830410851984
70.72917708321388 74.29616664141425
73.97043784100801 73.3326798853542
77.04499271100231 76.37130348663791
26.46397831499722 77.14997948590553
25.772087190038 75.36332621011884
25.45706076477153 77.54314400595686
24.89502995667437 74.69379505161692
25.61805857537116 76.45329925154755
54.12875440304197 91.99792260696168
54.12838944747374 89.76048231791545
54.04202207324447 88.67178454841347
26.69824392697157 28.07340906138255
21.61155568672774 27.81605741213609
25.19151875683618 29.20841136746647
23.62403357594682 30.28446916355393
23.91456072448073 27.54647773379503
25.0219371095065 27.37864466864376
22.28659785013124 28.62704437408519
24.08466822314174 29.33335039011159
21.82590530837416 29.56729971259713
28.01017713232686 29.74923637978153
22.78257223963735 27.70318478804987
25.63836031331401 28.21913159204653
24.74114388040256 30.17447799574295
26.93865776062833 29.93667968512394
23.43266180700067 28.5072928356992
69.55026544631042 51.79776524955761
68.4899594173646 48.30443298482415
68.21541318975044 50.26715436357316
70.10077600265198 47.71739090380385
63.4783285089014 45.28876880294568
70.24195087322377 50.74174186449339
69.94881812956459 44.63486569214235
69.69929809402772 46.60655594565628
67.44574324855191 50.98843570213252
69.23092644417376 50.6186925221303
75.18011509396932 95.62168921107839
74.78888578188861 93.96065087698891
72.91731402656426 93.19036514298861
75.6994511695049 93.54591915994209
73.75337675242363 93.84462674802528
73.62565053313268 92.57623251585079
75.47601830574385 92.46015020901861
76.24820322586592 90.7037174779834
74.43518297934864 94.84841352027146
73.39967849570814 94.96053001337708
76.23759420710886 88.52421452073916
64.69560706429804 88.95710667242889
61.7815265232716 88.42356059207752
59.80282039350589 89.52640841276161
59.82838383874031 91.62489121051814
65.63291047949123 90.614946283786
63.69189697448197 90.56137495894043
62.77161666340749 87.87995936129032
61.7575248362914 90.55335750275728
70.19854732033227 95.68855729449639
71.9159953795244 2.177607559820413
68.42936048059796 98.05690649574279
68.78482754724163 2.944690077361679
69.14738942401313 95.92176236742151
69.10869357499237 98.8935020560828
69.50833480703464 94.87069648304715
70.82170633217567 99.46917399704414
69.46842575347776 97.81751722438894
72.94919506098798 1.88891666150327
71.18395727261935 98.38893538011907
70.88224641665194 96.50559173093606
50.82990123746146 23.89481760908183
46.76622048346644 22.77357930077221
50.44331068302242 22.86970003997886
51.90490115506037 24.04087481540156
45.93641433358079 23.60842544076511
50.1215690921899 24.76192161467687
49.40285866682598 22.72530255993475
46.93920236284121 23.95685202775347
49.76696635832668 23.74833269020857
59.36123578274174 21.08593563297427
61.13211620199162 21.25456771863741
58.30584055065042 21.56521037570176
58.61348436598329 20.53688366833775
57.17423736443123 21.8732161755174
56.57898927685599 20.89847172945388
60.41777409754287 19.4554664504276
59.20827652331698 2.323885965226366
57.3321089978921 1.094938348809491
61.07488787232835 2.482372718621811
59.19674287638215 3.391359593553542
58.23949059662937 2.780947961668535
60.16194852383568 99.66537915781051
60.1695657103616 2.965478126233879
58.26317729983855 1.703394922595941
57.30121414730811 2.190048847311814
58.28130720482753 0.610204327607563
96.34767652431654 87.34988848448093
95.26642224610566 87.62838916628621
93.2412530034027 88.50656189204641
91.32336344135777 88.38522346452329
92.57898910416962 85.73802813896495
92.40629084904457 87.74840217044212
94.81476874843865 85.78757171848657
94.0256703953993 90.1797125922737
94.32998250658606 86.8427654495445
97.16405288508261 5.902713884843707
96.12692739322029 6.282192885099272
97.41134037921657 4.858183311956287
1.473852401011841 5.439838734805751
97.98746730198562 6.584115808978535
97.8691307029477 2.855953147621856
99.72801860223841 4.302857300598817
99.03263289091461 7.277921898253376
0.9626107517635903 4.516040278287038
98.19677470133443 5.52065691036827
97.53900815723333 8.478438044531066
0.8667479899616097 6.332108867660639
39.04563103346934 16.08666616251292
38.13281067223117 15.46690819546525
40.11327431482905 15.65802335627258
39.15283979112881 15.01215470767866
39.17457526217461 13.90006778494634
38.2341427886737 13.27251269879045
37.27243108468672 13.74943105147708
38.24559033228631 12.15981985344851
27.58109775499817 58.35189956750462
26.24787506068331 52.68769916122146
23.71138710396091 56.78541529695425
26.61661521140213 56.58543159443859
26.99605780517484 59.2821188245288
23.86753541840768 55.65654729523967
27.03047946643449 57.50124874398086
25.87781394205534 57.485239119732
29.18690507360714 57.61375183669137
27.34944252108585 53.0396081980479
24.00762805149069 54.65691678160103
26.51983409660782 51.68780774013316
74.00789844688042 50.35447639435808
74.65703468040901 51.2124849575826
74.27692194203304 54.04341937791994
75.0985602969032 50.2875136944859
74.26816801853306 52.02493837441072
73.45497922841717 51.25339257283029
73.33683697904996 52.37367669229803
75.26081148530349 53.49110138020036
73.03702118850278 50.0851005322732
73.59731231488718 49.20032698697175
76.148808381028 54.16738917007363
10.96926089204497 60.68215189664532
7.176806220351357 57.00634598874068
5.297615683349906 59.66403376597586
7.692973758239042 57.89976446427643
8.999438905875223 60.34612012179133
9.262200574554695 59.3463961551122
7.289604878120716 58.88498972175936
6.15684793676663 59.03080767305762
10.3474643453139 59.00037842312604
4.853833404189927 60.62018956816528
8.282473951622739 56.9360487778562
54.89681809504957 94.6993899538878
55.79305921154152 95.31311185426731
55.87469835398934 94.17914603403005
52.99310891219801 93.50808425713751
52.05959519205901 96.37105632265627
55.03291420432279 92.52893005432377
55.96400073321939 93.08404076270881
81.58329195084259 62.36603490124163
82.41414183946911 61.61657479071516
80.70809907504187 57.92804310839005
80.56071722090776 62.04757751066174
82.85296722857501 58.74779560199217
84.44857523199097 62.30763367535248
81.18808073085191 60.19925126820755
83.23799921631142 60.86113859896587
86.87742676720255 60.17271192625208
81.39270200517549 61.2852469581163
82.21588395276122 60.53334020948017
80.37171011120563 60.98137638908749
32.38762578255432 39.15127969041735
31.38394785603776 38.92085895997875
31.91171544183304 41.07439224446755
34.38945467196056 39.60498938140734
33.11049446252368 38.29495505210956
32.80151412887183 37.20068392354265
33.70678881335482 40.4740288740394
33.39165043467248 39.3827941068735
35.36045012125729 39.79798452114912
33.81630118802245 37.44064824898858
32.93688026469558 41.30697536960974
37.52942463476163 63.94013833751669
37.50238065662762 64.9939729401934
38.5443659823295 63.51543966160779
35.51690334560121 63.75597102013091
36.57171707245038 63.31556998080987
37.50691293966754 66.04944871993112
36.51201530896738 65.44240446529358
36.50891224448885 64.37311947398113
39.49676253503979 66.26336712431102
53.67176085176085 15.66413005811033
53.90715747259996 16.60194840305123
54.24714927616544 17.66194249891537
55.88004156426899 15.33499600651485
54.91712536588071 16.8780445916683
58.05607539220217 15.07656204021133
54.73750955315153 15.68989743952475
55.5719424105996 13.54630012920779
55.61957356182918 16.25597452164979
56.26095954785806 14.37737728273507
80.41476281883159 67.02575128964558
80.91892019459257 64.18081097470832
78.13832744512187 65.28876359618667
83.04664077873498 59.78041195374263
80.23239799673817 65.96790232168527
78.86126193385502 63.52633690671933
79.7091592776288 62.79034537265562
81.76763965083842 63.4420480970809
79.88807829244681 63.853202871224
80.7395452726541 63.11412610991454
81.09506892987987 65.24328045684922
77.97249125014804 64.24096893876931
81.95167687609155 64.51341756287597
79.01504881558535 64.57860971778632
80.05567369393813 64.91085365227585
78.4449744766971 42.84085046847029
74.25837243081163 43.46284224782879
76.32072591961369 43.14591194623508
74.34781093692233 45.44070144661934
75.27064969614368 46.2509392846284
74.83872188493831 44.38635448392846
77.29897383710384 45.86727847661406
76.26829045755026 46.06108276759407
75.68119085582667 42.27264808162134
75.89752448172443 44.19283772723781
73.59420791295997 42.55843649344659
75.47357073786645 45.23163456149116
78.86807912991523 41.86894168791098
71.51361108212284 16.08260601812408
71.12021683246424 17.13650430719543
70.35842253311976 19.25175240389862
70.73154766423055 18.19580991326035
71.40075295325737 19.06040141386229
68.98422161506552 17.57525900188029
70.05327631419956 17.35129987508404
33.3854183431708 76.423839992455
29.52241244747047 75.92073360039952
32.34810145403996 76.01023746711252
31.53999797947618 76.6930534212629
32.5798741016601 77.08774958319927
30.5240967396023 76.29655713335086
31.76523389308245 77.76883776896179
33.14061165631144 75.34849339401023
60.10864955675156 36.8509553286289
62.15583709129341 37.27643085184742
61.80847048459128 39.23015179623705
61.45704835671145 38.16960189570231
62.50454242635394 38.3434399884195
62.85659157337324 36.38913756756498
63.5537688964062 38.51861120893494
63.56258746441835 35.49751513738441
61.47504759775273 35.11573292758447
61.12392548325295 37.08062118528743
62.5222317563407 35.32518103226072
61.81712340393358 36.1982845933876
60.78707229825571 35.97682133124309
23.18322953786994 93.42631267204895
22.07389796967749 94.84902706035098
21.98258644959915 95.91570849029182
21.70539463753826 98.01956792808451
23.42037450003879 92.38826466829642
23.60732279529332 98.46000349684519
22.0172970811747 99.79132356378412
20.96362292369905 96.32738266317347
23.09884903394787 94.46635101531557
22.90625544446477 96.60093324494639
52.9969304620441 73.11746344355093
50.42434989383085 75.18365562845148
53.16461049867325 72.04999399495576
50.89736704957046 73.45493039703632
51.12466912497925 72.54300266421755
50.74167761781592 76.16675661644727
54.04207302800201 72.73432930791695
54.95120846340972 73.33311386642856
52.14174510729269 72.35979029740231
51.15105012802671 74.39256064972764
51.96639688535005 73.47433618333453
52.96576031522103 74.19346621447218
49.73863093111959 76.101954727196
33.95339047029587 72.604491442669
36.52488587186129 68.63407640058985
36.5035231630856 69.68234975929826
42.51102258435706 1.236564577543018
42.36710403625571 0.1402716113260038
42.71569563965554 2.366170162493701
44.38065453244864 0.9138619597142743
43.72680380965668 2.666278726500293
42.18549221576949 4.272685802513547
41.96047346782129 3.131100570164953
24.02417297128151 86.3499253279884
22.73760518856513 84.96858088211339
23.31498765283556 83.20286098815451
22.35487362831808 83.80769697660814
21.96785084107961 85.81862745942578
20.31485193558125 87.27391415682742
41.93361245119122 84.16184578410743
42.86684510048638 83.65046430989089
41.63262324050301 85.1721632049579
43.8613888909941 84.98280980248079
43.83391772602598 84.03952652750517
44.89463248880104 84.61640644934577
46.83557437327884 84.29816495716565
47.78676351000072 84.72503484518691
49.7270375159547 84.79204551321604
77.22482310285406 14.13194580167494
76.43568786312089 15.99602017965125
76.05421464948698 17.6332976057207
74.75156431268076 15.62472367588484
75.5315905269855 16.55958762754595
76.11552013786428 14.37596147021849
75.00714922413117 17.55500318696191
74.39935888063741 16.63165728855525
45.86567848258041 41.09850854205561
47.60917639782111 43.30234031840344
44.07990070588758 40.17033971351442
47.37449146100589 37.42561434379697
42.65359484650051 37.79001946486093
44.80522786043255 39.50796946708169
46.71803744907281 42.75681434203381
43.01063729935434 42.74912391127152
45.179809953578 36.74192663619652
11.00797280181347 2.060669510371059
9.236755786034779 3.013701110083669
15.8452554905004 1.401888855837391
12.18968141763817 1.874520327313898
12.72163804674213 0.9274822272694846
13.40719813433584 1.695630112127988
13.2965572739908 4.316554483459416
14.62766393879274 1.530839292139514
97.33541833875113 10.05883241615958
99.53836266833609 10.16504330955123
98.90792674743217 11.10855554470528
97.79457817737291 11.02944665601781
35.5442993620405 5.850469580908033
35.45839286260884 9.184085276625613
39.24245157959376 6.064360810288956
37.3111478654338 11.53158434765918
34.49291976117678 10.77034756628723
35.51294615778351 6.970830121091436
37.32905350271092 8.156972771697424
61.62845475118376 31.38965214084724
61.86079063160233 33.25791881717287
63.63140764959136 30.65313128056536
64.67725055792398 32.67393160860235
62.58390896579277 31.06051808077644
63.42806077923205 31.6365015975936
62.54365346193703 32.2506224041576
63.65828538828479 32.56373901872302
61.7303039219582 30.32373858658671
41.48579202453938 65.45644546360947
38.49928272369315 65.62359048043805
38.50232007155087 66.67338927002484
40.49059824113793 64.8073837360112
42.48447521850565 66.10278298365674
40.49342361796293 65.86126310969883
41.48914554408753 66.51328036775668
38.50654367637436 64.57314360105867
39.49670196265576 65.21394709727404
36.29603197285194 22.53432726664863
34.41692990124021 22.48660496997628
37.26699605305703 21.99362084714503
35.3909030669805 21.96416343894189
36.23943151807575 24.67613855207309
37.23535218318889 24.1006380418475
37.29359824790207 20.91934872155439
36.25687458610422 23.61101807086051
35.25793959673113 24.16911747696571
38.22801813324045 25.60692448170102
37.2502625036788 23.04988113777951
72.59418144800017 15.89707795630012
70.83329889027073 15.23680916956518
72.18905566392003 16.93015721673861
74.04602462085475 14.70653662251384
73.67985273454212 15.74492134312722
71.9095884071982 15.03638579561992
73.2820477931029 16.75593373107135
75.02410595339562 60.04313142695263
73.05469403134489 59.00974598698227
74.06733452628471 57.34217990750569
74.98976484714335 57.94868778609575
74.03472176601814 58.41877674171366
78.70391793766136 57.45173202210827
75.90062424625509 57.44696900995257
76.82242361424402 56.9154867171392
74.01245174691694 59.43082210327362
49.81943821302355 31.48937838701173
50.90917697757873 31.57199201761888
50.65697849439421 28.64646104684973
49.59239532541908 28.51042124807387
47.87591328812969 33.43447269809436
48.23659988438769 34.42973524443591
49.19473951592197 32.40945245683716
25.24273125376014 8.282167874872036
27.84823117782078 11.83544492569018
24.54131031166422 9.095734154999871
24.44384295106048 13.54833274766606
25.93621618303698 15.20979822400133
28.87044586133334 11.64518037467426
23.81119147299699 7.023317401441385
23.00886522883139 12.00557446661061
26.50653394551224 12.98676945264053
23.16301440085437 10.80884576599651
26.67205543449831 91.95047630459806
23.73971551806135 91.39649739283983
25.20407108742473 93.31656664504067
25.58220516721276 92.19406345730529
27.8235796111959 91.49850372692396
22.65065622714151 91.65511531840099
25.90064258097013 91.10904451671564
24.84348085370482 91.26712825128365
24.54374029067074 92.23110168841663
26.30060864079108 93.00495941343191
25.22075650128978 90.28603980764484
23.89171398020896 96.16706911104872
22.76568716769953 97.7244952938544
23.21540271763103 99.49900337687804
24.01873789178622 95.08491369679501
24.26204003003545 99.58970816794495
22.46222221982618 98.77821498664605
23.89921299861329 0.4991030333160307
24.63947131786431 98.74659106683899
22.81450990399551 0.4425309426583175
24.97935866848236 0.505407270003454
7.459803939955906 19.883562969772
9.299897814242261 20.2687697050876
8.813394795794542 22.3783502415483
9.055330635356066 21.32338263103449
8.106386028051244 25.53537798715186
10.88853609365118 21.67806398319771
8.33867920728491 24.48582233290982
7.213842946006097 20.92642348073974
9.853352160737431 22.03643667799737
6.170781632630665 21.22845219160074
47.39202265133431 74.29199124092904
48.15184601663871 77.59429685040892
47.99971540907718 76.51232588904598
48.43112579866349 74.59923700613922
47.36188218263941 79.33881715892426
47.25561883302458 78.26012481905911
49.01549764695807 76.8881323733453
47.74351306381269 75.38794602426162
46.33095010778241 74.03930421749286
37.19755906062411 80.71495556321037
35.9710768098926 79.21130548529969
39.90497959485218 81.91411071283359
38.14020159212232 81.04765626909141
39.1400345417912 81.26649320923845
40.86188571291473 81.43709831114536
40.08907775441059 83.53930132622267
40.84745660248257 80.29696768921978
38.62514442876452 82.05272869918383
36.98488478819792 79.5864119500124
37.9633522284151 79.93935823174633
39.9881721428799 80.7947989870772
40.73861917414077 82.55769690498785
75.67297499621961 99.40436395522181
74.5789550345213 99.48537330332202
76.0640746573756 4.718241818405279
76.82729452353712 1.36438753915671
76.55622358982684 2.516936027999443
75.0233321203194 98.51191942065743
73.68752939916263 96.85639006586419
77.33831215033315 3.24833859001168
75.21135454999892 0.2757345444628619
76.31176939080243 3.630337376763149
77.7263188137002 74.30178559816866
80.55863734558557 77.53967959672757
80.9691097986943 76.47347977830138
80.81065822569401 79.37513558132252
81.93383301692835 79.12525626038463
78.84141969451727 76.93844832108182
80.27157606683866 75.64805990239897
79.48070556097628 77.78695083865085
76.62848187864897 74.56234099267324
79.89867343114237 76.71309976916862
81.22365729795479 78.3394354877086
78.43652867163539 78.00472436033846
77.43144305093462 75.32278960251479
79.55127233104309 74.83398205919568
72.63451172332871 67.36743012464723
71.662538258908 67.00418342901584
70.78873987144807 69.59538597210958
71.69900787190218 68.03389320181751
69.7527091614751 69.15450647590957
70.67616546425458 67.55623776046303
71.76935353257886 69.07138687634715
70.71454452538363 68.57416968260881
52.25398007003599 7.185473187461511
52.61258219571143 6.155241399206688
52.48254570253903 9.053856368582748
51.3907517182009 9.219087085411534
51.87875284359952 5.433338257319214
51.63720089584348 4.401712421260661
51.81218271441547 8.189898129237756
49.94562045639817 7.423090335321697
50.6874047231867 8.337363903002284
50.95993778701091 3.619116285724111
51.51101914212768 6.400058133223819
10.23631529482162 55.16001876543498
10.95072406759372 55.85502015348909
8.734738743418234 57.75928751848127
10.93748474696962 53.70827134265109
11.09101281649016 54.73325152400913
12.01895298343257 54.39836971674818
12.48366876171701 57.22417830731703
81.9118027685109 55.21709751213572
81.80374004627011 56.29348537740457
86.58272689512569 52.79228687465321
87.57469013002833 55.32434101788859
79.90180722216719 55.99384566110466
84.65120883078436 57.1429061474219
83.78748250633764 55.42879816175903
82.01805611144056 54.12721690004872
85.64506834570179 55.4587264516307
82.89812227889308 54.76154529020634
90.60370114205196 99.46419014922067
93.33935870316343 0.4872901731372573
92.49008878005694 99.80359780299466
91.44288998519033 0.1614738065730136
90.8115793011204 98.4123099612661
92.05259934226039 97.01117337570953
89.79269684251686 93.78947092508137
90.55465059135209 74.40883221554446
89.45149448141098 73.97211159275849
87.31400349266352 73.39676063138245
88.17959944985633 76.51761876844638
88.60957279889507 74.70563148566174
89.70152853237516 74.95231960435345
87.09849066213906 76.32323914077607
87.73193556249227 75.48796964522504
91.59581897808896 74.68627213958811
68.57761812567179 6.905875150210961
65.25689931146496 4.713964137729786
68.99253845965346 8.795203710043817
68.25913019030537 7.965131300669517
65.58488778051785 3.642549364763314
64.59628329849004 6.80035245315604
64.1760257261372 4.972672543464683
65.92809395016467 2.58198940494415
65.67894741428718 6.57376728876806
67.50760621237082 7.149579196249942
66.32404359890377 4.465681306318253
66.00128380545891 5.52365253610666
66.12111466970954 8.437563167713936
67.1913794506999 8.203772764584226
67.82555271012308 6.095588099018793
68.14528743310829 5.043924754145583
68.89830205510253 5.847770882967357
95.77909928247162 47.62511794463119
91.95267202155557 47.13959057370584
94.60884904604488 50.12877177960553
94.03612019707806 49.14281916308987
67.51682907044321 77.97075224439745
66.55940045040825 78.73525082946718
65.8570977936738 80.60052462042218
63.8768648445537 80.76848648222102
63.83501306074536 79.72015059268226
68.97997878727067 80.46545601171164
64.76761970949143 79.07683386862618
69.2574133079905 79.46391900955282
65.81358222973276 79.50807352469157
64.85635057426609 80.14953664405432
67.45681299809084 79.07073321014985
64.86636265812793 81.22863340765049
68.44270456208993 78.71273642777793
71.93992136055962 96.26416581724817
69.83275061211664 96.7480438511044
70.55810614159405 94.63219314891229
70.51068997603824 97.57039670861842
86.7143421690748 16.02520233448477
89.84419792191669 14.07557697647417
90.89708633609057 14.10021132890293
87.89039993472177 13.4868026421354
89.64509773557756 15.70703121693517
88.21639104219335 14.44275989936507
89.38265231674112 12.56369043177474
88.9538960855737 13.54678785455688
87.45282017560214 15.21133004031863
26.32824597185824 70.06395240347926
28.15766413146629 69.97975504195433
26.27740458931293 71.12225509641198
30.14085215305073 71.76729732021768
25.31338641674273 70.56249375618587
26.06000907231669 73.22918572164784
26.18410367136127 72.16975721718534
30.01806514820861 73.94910202550668
28.79311472418159 74.18816392640497
25.23421754729005 71.57394474675056
27.24163267030727 69.4662210113551
32.99244181162924 83.12598300783984
32.01882090431253 78.83935737055242
34.57390364332354 81.68045453122352
33.53398687891481 81.33294173236996
33.06387011803281 79.20188461982153
31.69251100957989 81.69576201790538
29.59264344691105 80.98814743183821
33.29956366478098 80.26701083344767
31.9467433938889 82.76780526834811
30.97754640688063 78.47749395736916
58.83520091712455 87.96287139493479
66.62618626368771 87.88521331818789
59.83412062366199 87.40513023983183
64.73099213115195 86.78649535019717
63.78611395293555 86.25112829290916
60.89456074381214 85.78995062541883
62.80190460194878 86.80717966863284
62.73428606372121 90.01961876728929
3.296821691948687 28.99153219836369
2.218798344565057 29.13150062711032
4.401050269902698 28.47122153608503
22.06367883048714 73.75645354806768
22.41851671517178 78.67927858410796
22.96588932968865 74.41805290777707
19.8714323542346 75.84079467134404
20.91366000442597 75.26089403502689
21.93776466251033 74.81420203271304
20.87828240703758 76.27783640031825
19.39963307998188 77.73074888868103
21.61902318903743 77.99286545545901
21.86853239261771 75.85899307945689
22.86673533050338 75.46805968514074
22.78063331227914 76.53054108948366
20.01796133658411 76.93687119281572
19.03318398215526 76.69339025819411
24.52354021131728 6.197044770615055
22.02138486347081 7.643899670088143
21.68210309982626 9.462372473865024
23.09878155189588 7.8392916478389
22.39790897984414 8.671966442470183
22.31033541445187 11.3586573339147
21.8768471394114 12.27304386732243
49.40873504597354 39.84584877079227
49.41728018588946 41.00005218256719
50.33992946067666 39.35237877372793
48.51048064251499 43.85812939653655
46.72370118296287 40.44292609942366
48.52111942314873 41.5686819523804
49.42184118849594 44.42024208011355
48.50292378298643 40.408257660184
48.52538848231789 42.72248687550726
47.58656864771694 39.80518087745813
49.42836055796935 42.15023839274463
49.43132078921766 43.29174645667994
47.63140385236682 42.15945404719397
7.769140511844067 22.70547228177025
6.476329931009508 24.06232798691685
4.102280653318742 25.69899756943392
6.967637130184818 21.97161411742585
7.047161927037849 25.84566857090724
5.380330565551262 20.47409076738331
6.419501979149834 20.18462109091908
1.987343608190813 22.3255743882952
5.921477516282398 22.27289739925253
2.85030111329103 78.16777919405625
3.361771453497418 77.19538126256415
4.123446629297312 79.83268886456979
3.477493171793057 79.01625620876409
3.9937562284256 78.04183103115429
2.087800206979046 75.49523220790705
2.335348873649442 79.1443451830073
1.592436075778086 76.44324286472903
3.701740497235052 74.470646860663
1.712294573143305 78.27653310635716
77.85745124459886 1.070047608204103
78.26342193249707 0.01470575747889488
78.90935281735955 0.8236989572083258
76.64639810893172 99.37206725793958
78.13841092703785 98.11746447697082
76.90835824385613 96.29616843368272
77.09138614575234 98.26848245578732
0.2804725917760763 92.98511620229226
96.73445415094496 91.18357032300976
97.86328140945436 89.73486686768499
96.03874680265477 89.40631570017463
97.05927328816246 88.98989162705534
96.87936349539515 90.09289439933174
97.21911009606201 87.90283204155467
98.2936154211948 93.69065151443034
55.26966364091896 59.21548512333022
56.01192419110361 56.42327396553248
54.49273265353738 53.12735904522827
56.24074655418901 59.6382289634218
55.51949675276193 57.36135103753598
55.93212473568833 58.43540189472861
56.24490739344503 60.95471327644469
53.51562474673984 52.92003234126521
57.18975186710461 59.47044972438194
4.69056877985563 92.08837387241036
2.048381932730443 94.52022138398399
0.7895862062224017 89.68662838128317
1.681376516185789 95.4508391825764
3.668393967021483 93.74835727342912
1.152880535074513 92.58271217844526
2.331245281941591 90.81909665553255
2.60141374809408 91.82892770271101
96.51003752469703 12.73053552994551
97.14644787260447 11.88986578217451
98.26352919300575 12.00530479634165
97.60405991663224 12.85066042444195
96.0083649159473 11.71360398430824
96.67386957839669 10.95929023566351
6.354421011056102 2.042368737512398
6.977825552176373 1.15947485126337
4.806901993377929 97.42216739089683
5.205194268508421 2.005640609063875
5.36112863718154 98.36680325555159
7.51325208109495 2.074474240120645
8.036259355619853 2.979322211616005
4.556972395518621 2.87982027081694
7.017493789757697 99.33443416230389
8.13092891480296 1.192086128837367
4.061993948115474 1.962464450792756
7.573399221931449 0.2666864315845946
5.309307810519184 0.1969542578702838
8.136846274527851 99.35356011221506
9.616277300787544 23.09723468102464
10.42255747936477 23.8123433600948
10.09433330837531 20.97552500090981
9.154556583410148 25.21536733500633
11.13081022562766 20.61116955036427
10.65289731837076 22.74627230465769
7.287610854745563 24.80207261378699
8.25723268252599 20.60827518139756
11.37824655638981 19.54945870137583
8.574307703203656 23.43278498986547
9.382944237096552 24.15670948900892
89.16339645745954 66.84949421521578
89.90595897957084 65.04128814024155
89.69216330811925 60.58852314439218
90.56460360691909 61.12004480037259
86.60332283762399 69.10004194724708
91.04484459376143 66.49060074347474
90.93600579406329 65.41838592240218
89.60945383525741 61.78882869116322
88.73665202781243 63.56788938887738
91.60275081329667 62.65413592639478
40.38655395696416 69.01254958878724
37.50321573611046 68.15718274146259
40.48827606362854 66.91295714691081
38.49229960168754 67.72290138039438
39.49189332208053 67.31371309461699
39.45426810905441 68.36235837158151
38.45700109275178 68.77810122711033
37.51169866945971 67.10380443777723
36.531752066134 67.57593777961375
89.13008097908171 87.47683944812891
88.56217300352989 86.62629988352407
90.95350473277645 90.55229538489907
92.21963548090416 88.88889529913357
90.39028503742146 88.83554008104679
89.59456120704959 88.30563215647496
89.1379690771585 85.74637365879011
91.20075916729205 89.48337574581737
89.75182510981027 90.87880028128332
25.14355848461313 37.50967941575632
23.65349871635476 38.36832831608339
26.72824253513518 34.50005578523527
24.44847958355264 32.93214791987901
26.05888599720954 31.86818882620087
23.45312962498907 40.32143829856413
26.65009522193266 36.31850787019811
21.39401289047559 30.52599251855442
23.9628303558247 33.91263805653738
24.59743039191159 36.60311151685823
26.25388421458742 37.51658050436543
21.32469421601651 35.11768583373178
27.30678185780461 33.55551271111065
23.4626131613298 34.89858227342811
27.74277705094174 36.25370236086375
26.7074111967813 32.70739463529568
24.02554037036092 35.75927436375122
25.56558957664691 32.81320045202153
25.60677643082935 9.332222621569619
28.74809964657336 14.74593723133759
23.38586311526839 13.8151275005104
22.64188473579233 13.02197167517914
24.12755193828227 14.60702718386518
26.12009661290577 14.10155084740427
27.7812011246662 15.33036849943234
24.89492290384984 15.42424558991886
23.98536660472961 11.7248739978089
27.86656145852132 14.22835159572934
24.7443039566143 12.44078197065662
24.17652091287308 8.055496652405143
25.15129785560433 14.38141594731127
19.94506507380934 39.66594479769298
18.19422392026473 40.20594070521239
20.64654518100854 41.76201899389823
15.4637454121058 37.48401141877114
18.51725023127322 41.28133497836374
21.7362353085935 41.89583027037095
23.48850596677553 43.45334094813757
20.26872987951494 40.73294370295858
15.74010926189491 38.58401421477811
21.1741157571618 42.72554220024773
12.62096824727339 99.13317678703439
13.4070230613744 95.26159476440056
13.70373078869297 91.60689935863597
12.2661215691747 93.20163699115028
10.79603972896012 96.51665307870422
13.75654642596204 99.02090976948931
10.29751582984894 97.45707312908972
12.51851819577247 97.29823667190347
13.00500334361971 96.30720820139744
8.646649906551371 96.53956414100085
11.91538317473159 96.4329767394278
91.4784708196396 5.058299257087524
88.38357291386562 6.156476984464507
87.52958478847978 5.451370180560002
95.50067073950896 4.56802414351773
91.99733088303559 7.734839404367394
90.2647565530621 6.527704500030374
92.93622900919576 2.569868143524718
90.44468787203014 5.444921144808979
91.8800537777482 2.943067951885455
88.56620352552271 5.096092479489289
84.46558213913833 43.37517897777531
83.31018344371471 36.97112968909848
82.24575873577677 43.55475812272018
83.52728736034382 38.71322379830683
83.65817057526333 40.58399341895921
84.7433309100379 40.54804456284838
83.19917682145882 41.55260959476617
85.53653128952897 43.3274945187577
86.49038405196596 41.34646617130738
87.51695334238056 41.31910899270416
83.84604371136992 42.43217637804685
84.9267395092016 42.41622718366498
0.2835356309176057 31.85116386891769
1.098072333879319 31.16250248898636
98.40270345447651 32.0214927203537
95.36213030846739 30.68524933102695
1.143009284615083 29.26491239627908
0.8008041587752311 30.19224382233139
98.06069698543105 29.87404063621569
0.03835608552210901 30.7836952703436
0.5123312598928035 28.49336275384079
97.54541576464608 32.57284198484175
97.2265682178662 30.46969183982511
1.780751378827873 30.15944876240652
95.23428963675792 29.59248860119959
98.25992205106259 30.93231136812285
75.72810826833194 77.77561019080315
76.51689718553693 79.49563241669286
75.36354497846868 79.84657851808707
75.54815615275028 78.83738888796529
78.50173797883384 79.84815702511214
77.37056170847971 80.13942983400216
79.66746870446924 79.61965976441562
78.16837809821124 80.89234270145238
76.22155969865096 80.5159965663176
74.23204297297318 80.16058571208887
74.45950703267236 79.16183196537148
73.36491046508048 79.43692186974998
77.70524517892058 79.08146522931467
69.78827829428269 99.72577126844986
73.72374760009794 2.63484305597956
72.61706177089329 97.06866780491205
74.22622484220427 4.429624938115366
67.3446228336676 1.290838375834839
73.28071827094148 97.88244667420143
68.39650835236945 1.051648989789501
74.21916327484223 0.538271160736122
71.85392154714889 99.20445345194825
89.58095008186501 94.84517386421462
89.98435060244248 97.69976872822129
89.55960650732904 99.81143620706179
88.36214530809393 96.2261180598299
89.16785572317208 96.97084414649034
88.73334112326484 99.09790345914953
87.466350799423 0.4979834801961269
87.25182253415367 1.551568938672896
88.30095638110994 1.210533090846988
89.77261828862683 98.75653765742904
88.51451975973916 0.1558384877123724
88.95293011737256 98.03584183032926
83.57737220830494 34.28184853528658
82.64694059675155 32.37650750918245
83.11623818988706 33.36060364232073
81.04095549330371 33.20733797558962
80.09776922884711 33.17197499729358
77.47322846723621 28.2268786814114
51.87980511103772 33.55166666836858
49.05799268182555 36.42153263434053
52.3359609806565 34.53519232436726
52.11512292817436 36.48546510545957
51.71821950471884 35.48722035543566
52.76219429513005 35.51328533484114
50.25046881088967 34.45033125572235
50.04596373362057 36.40152450840883
49.22673515048083 34.40655257370416
51.28324976544114 34.49571624391152
20.18730113925784 49.3872858140866
20.34378377244376 48.25893292234552
16.53009017497364 48.60363195954135
19.22901798476622 49.72487395015354
16.73248837680033 47.54976085643042
17.56123694000978 48.25898235536923
21.05611886723802 48.96949003729528
16.20462290406459 50.72376716435684
22.33790463000179 49.9398142100569
14.64529128879164 48.29026293300279
21.97679098203774 48.99379894750675
18.38859749390776 48.98923866298816
15.66880186675488 47.90540203355722
19.38100108992063 48.63329967968026
98.25134323268622 38.13977644853824
0.6355857405426326 40.22392410911653
1.711252912038655 40.31040934480395
99.69657551237502 42.81319413182892
97.26188065172207 38.59608096133475
2.125212086747262 41.2957234536321
98.13652955211636 39.09713097554558
2.539504049016477 42.31980813347027
99.11716847990677 38.98453633579534
99.97056097153924 41.04777957566741
99.53096342477781 40.02936547319274
1.065129881185763 41.20163894663541
1.29100234662136 39.33490771865977
99.90815806588817 38.34109114040356
26.33437430858271 68.96983262016251
30.75649914341283 66.80510705874754
28.06357175649869 68.79746231693724
25.57896091453757 65.96214858295716
29.84469745548756 67.44432800735476
31.82749597425887 68.35428938187026
31.75193057896589 67.2605354015753
22.01985864012696 25.13127979890324
25.27560987421568 24.61817248687206
24.15420196073921 24.8056809366577
20.50134884246927 24.59922862608179
20.96065642753537 25.38302619855584
23.44390541455648 23.99756157909514
22.45269973599576 24.04001303233989
21.46126522472403 24.31685936258241
26.10418126830641 40.47779602193146
30.10758414063247 37.62578292949559
25.74656093234329 45.29894018616424
22.66026888057139 41.95408063153738
26.40693977330061 42.57987469251455
22.47175105320796 40.91635595892847
27.0733396577691 40.79137667115699
27.7151912927246 44.97860191303918
24.56104922593023 43.88894636172394
25.39276863978972 42.25864299586151
23.48382970398272 42.47144806907637
24.39294977396402 41.84809530392952
25.87520467002586 46.33736494352988
55.99120882471045 12.52054104196447
59.37593916554006 10.95883643173804
56.98152477965386 8.743503929303246
57.24683007142448 10.51568429372025
58.0564627155824 8.491161835143982
56.5149591722956 9.692833561074378
56.00307668961322 10.61107260964796
55.40605091675432 11.61401849110045
57.89573150765029 93.12785281484753
57.86605551630685 89.64459767917528
63.56946056384008 92.74558457271586
60.82648384539956 92.15042184915453
60.80638835928585 93.2183814283071
61.75989572401482 91.62927202869335
58.84933338945269 92.19314002689774
59.87701340426898 92.6480927487909
58.82765893320497 91.17727684551993
62.68584549308493 92.19241750339958
58.92377225693043 93.12489208113004
59.80658472536002 93.69412592454272
61.77920867875314 92.73306277048513
45.43689721646759 18.65934770046961
45.46514605756251 21.44855130932937
45.92101690076539 19.61042675341147
47.33590802766502 20.83106597062319
47.63655320272424 21.89848768939247
45.29915950745691 20.46793732121644
46.3094667089207 20.66162962058339
39.59123319379021 49.07173568380436
37.89620848732483 48.23828554374802
38.60872364718329 49.09099127494047
40.0279961570391 51.00417651029559
40.61040668062219 48.80576771716441
42.15555410098204 50.27272636540384
40.27653460474044 49.90211919625984
41.34769153769738 49.5948353619742
89.4992064061052 56.18344797940619
91.52417770458179 58.22363273657345
90.56146460891537 57.76474159562183
93.44732457298035 58.14521038980192
90.58210688398522 58.85110879526933
91.5175613390756 59.33794664310332
89.58665539760105 54.9851742254015
59.16000452654934 77.72982241680268
59.33534083739616 76.64527804617229
59.50806801715828 75.5516460857602
60.53870200087496 75.12857906055018
62.64979649838298 75.46698624616056
61.2179980028406 76.89586614717551
60.19677012217909 77.31430651803615
61.62210602954541 74.76483369989823
60.37753654490326 76.21636781090267
66.57525209423149 64.1724715254321
67.59409284869828 63.85662713507614
65.9868835983811 66.30555174288484
63.40194235939495 64.99952130219941
65.2184907681511 65.51909829245366
64.14714530110449 65.78646605918809
69.06037575801744 59.67521229671199
65.51592446124315 64.44495183916675
65.87125462530638 63.40500541403549
21.76553692117752 37.99326818041892
22.36876983604828 42.95247266009869
19.56636644834481 41.52938681247473
20.91431697344233 39.8976928780612
16.81698883960741 38.8479037000553
17.87972973235024 39.1435420746501
18.8589394975031 42.33944215126765
16.22931774255829 36.7206905051757
20.62368407078939 37.8975719351028
19.2305261116821 40.47747935587888
59.72747469616544 53.76481463645049
57.48617540615996 55.53673449685657
56.51230739821732 53.47259247129475
60.28112133079843 50.9121316126006
56.93168764780842 48.82696532986127
58.16244401203188 48.89395090789588
58.69080777753127 51.76616322557539
93.69823795843682 32.24600665271002
93.59166015935575 33.39859204513763
95.65903931916611 32.92522519137412
96.42952589359 33.94877109285756
95.71360695073919 35.93158905930636
92.62084443472661 33.92142791450514
94.18940432271013 35.20584332066451
94.59824744791248 33.23693875573866
95.13210335767974 35.09633884677085
97.82918486823264 35.426049240402
91.70954992618742 34.47383219034381
92.57895605632132 35.11447865654857
97.24073010910136 34.66807417623566
6.669634610768816 15.25357951258938
6.884161193027147 13.41508319844469
5.666178432762987 15.45696219357631
9.219239766984794 16.49522253326614
8.987589893060813 17.49931336350819
7.057857078466506 14.30832873515977
2.143484615448151 14.36188274326031
8.695495458666846 14.6992828028827
10.24897918860972 15.94385190825185
5.886906085161374 13.21641832425488
6.381070737293196 16.28941511978406
8.179571247537019 16.79093570241174
7.391907790849523 16.02487204783094
7.734302426607425 14.97734685773455
6.667003985857595 19.1423548908396
13.66672546185981 81.31579346465296
13.80882201400129 84.17176005225045
12.04817984217514 84.76340468116572
16.43096864900707 85.62771318782045
14.22197761695024 85.19108141649612
15.76029442440188 86.40177310043329
15.16204063885546 82.55234046314726
93.30944797949431 41.97074049183387
90.97912692390128 43.24987206442823
94.16027672872937 45.31741688297936
91.43088512556896 48.10454413454193
90.47597634290426 42.21150884094808
93.57026770347176 48.18243996903426
93.9780804411032 47.23666158716924
91.53254229929034 42.37145160811197
91.52206449166496 44.23896508720876
91.2126169830307 41.34445257554034
91.46743968298271 46.13427508051821
92.6703059043822 44.21697407942614
94.41465245423316 43.47284892846917
91.24967544952237 91.49362022857495
92.84345233856975 92.78151309934002
91.63197159302699 94.21711345043374
91.64734241437577 99.11252637242671
93.53539734428433 99.44163692965516
90.60198381907402 94.54567356072012
97.98847415183579 95.82705828263153
90.31726994561605 91.6640768103925
91.84178960043128 93.1755966895893
93.65587451117324 93.45645033933037
91.03344469892203 92.49527398542838
92.07560717955937 90.99604611907196
92.65543906524915 93.85198215989286
91.22227849180683 96.30860996776462
90.39723252530206 95.59042247098758
91.01786953748014 97.35985867809714
92.25387509771549 95.95975890853344
90.02729731722323 92.73412251244936
92.88807607725725 97.70456765348735
81.8883514592937 9.457014436297703
80.38938477537016 11.95451741497919
79.99696925865805 9.153032949304597
81.27739868886401 7.711747549040854
79.17834230657319 13.33487950965844
79.76299738822112 10.21166204542887
82.3229549807719 7.331684902701672
80.59599795388199 10.89404362215248
80.22732638158556 8.090292991873991
5.539692830210302 88.73798829973065
7.695601604515395 86.56280265699698
4.046113058231429 87.43169782870251
5.064286642755887 84.93681128797279
6.978096415153548 87.29400308474392
6.240923591947744 90.79464015941593
6.427297365391078 91.85896078022522
8.828701395982058 89.6628285698429
5.910993816431272 89.76052989878013
7.369234516194731 88.32720759882747
4.749883932449075 86.68887798010294
6.190416240476012 85.25399488133783
4.437220954916509 88.45257662425304
5.461827179137186 85.96212202812698
8.809518574624795 86.8521450048775
5.863151058523871 86.98776421315006
57.2622629527349 3.274781726254031
56.18447553324532 5.970788206578705
54.31678348564299 6.092274830934835
55.3908127047212 3.243209949115453
57.20927322492696 4.347674331105532
57.14078753044043 5.414641091169924
57.94277377501933 6.893055469214769
56.34015762377219 2.701703827221305
55.21817395012844 7.812198889106209
57.06653753657654 6.506846483675996
58.14603136416155 4.875268801026116
59.16062449478135 4.437475376767194
48.26753905323555 78.67873388690629
48.44070067769246 80.90145942278262
48.35207104230545 79.78930226288431
49.32807110840582 80.26439994878214
49.42578324236617 81.38963424208244
49.52892460474128 82.51086214320452
49.23957827138892 79.12829902601254
39.57624144660824 18.95476677041107
38.7228384453461 18.33314002316936
42.71920601346527 21.46245470250282
40.65127854415181 19.37588892545806
40.92657775456432 20.40199891635766
39.80749124524965 19.99640922970535
41.69613542594769 19.59682790814039
38.20401222289351 20.41259783816425
38.68491249211795 19.51175180066827
37.48646244632752 19.79441169183061
67.67171670306527 36.31844552732492
67.08582454918287 34.11999621992602
66.07118942825487 33.91944618391678
65.79253851265004 32.88140269613727
65.45356229009769 31.95699078273596
65.01936581581833 33.72536199577268
83.77035873316227 90.08010539291909
84.49470153754228 89.07028818866635
82.37028741084674 86.61567719542094
81.27214984771287 95.88449595380536
84.44882499377539 91.74178613662743
84.57365863196112 96.3914374031484
83.40993461847553 92.34472543996272
84.22903480960994 93.68245120293081
83.50138023413479 86.33263730905503
81.09605256076604 94.04789534503327
83.88000751468338 88.11334567980163
82.39264881337769 95.7626908899677
30.16850728263342 79.1998764890641
29.6571644255239 76.9827570790775
30.71469923101286 77.37970408027712
29.96304351449231 78.11276105000955
28.59724711618432 75.34738360292435
28.11718798153343 77.43081700591355
26.61531580964065 76.04839267164164
27.65902890947638 75.71759764961051
28.58981501496739 76.4959455077334
26.80458586395791 74.97890780817413
26.29980419059987 78.23624226219131
27.43789475989967 76.74165747938085
28.99369376240421 77.75151916846063
56.67346909098485 34.94567973597816
56.93848393361997 33.0192539401894
57.35047813859259 30.21531295925719
56.96371730607287 31.17347889330831
57.63733018837658 32.10379725454139
55.51670334645973 26.86372170392225
57.37262723890913 27.96206051167229
55.98294491716641 29.13026814160578
56.41709818446616 30.09210103393176
56.26667526306029 33.90309971434501
91.31429691794436 73.6120818815528
91.97019016630652 71.82708012292782
92.1799155826651 72.84436941529148
92.84483519365331 71.14141908520305
91.1188956184602 72.56176641643451
93.0551035540563 72.1257579352516
91.74833671962928 70.80365403329087
93.36466960423954 69.4474379650071
93.96794345654585 67.60855106388644
92.34857585904251 69.04443261335629
92.32714828443171 73.8594749394795
92.57401915476129 70.12000532724298
94.72770128110994 32.32494581679803
93.43143555810539 35.7713667410945
93.4212671625327 34.53920322361206
95.42021938654223 34.01278980819093
95.32366520241065 36.80244800477075
94.3702233429967 37.29373128944056
98.80607768121898 35.1985065777389
94.49159825887746 36.18179589080774
96.39823535086852 36.89227691670953
97.31994841052342 37.51939382197718
94.39973302293848 34.21320875152251
95.40465480408041 37.7422926077676
98.40520758792275 34.27191444129033
93.43259208527397 36.84937630645855
96.77061223350034 35.76992411484477
98.61087399818923 36.16540323865721
35.98412633929892 83.2210951001191
38.98476039057007 83.74606713879776
35.6044641764023 82.0795410117704
37.19938511764622 83.09805803275908
34.85088652119809 82.73088518642521
37.89337874994231 83.9463090140468
35.02637868434595 83.70211196102518
37.53503892759429 84.93089376689289
35.3963611390301 81.001822086926
35.73245009765599 84.34285279431472
38.6389969891096 84.76265199236701
39.73103363866768 84.56755439707993
40.56204900221532 78.15384316140033
41.7208908043058 79.76003395751577
44.56050952442604 80.14769688074949
45.35346414103149 78.38962444873752
46.45429405072331 79.97476789132531
43.58579860431352 79.67812634424988
41.46841150510741 77.63215371236549
42.61034712647343 79.19421808238381
43.72507208078713 81.86951637312629
38.00051137252324 16.55176882780145
35.32229965422569 14.69769836702819
37.00297014589807 17.04253906448415
36.1205062635036 16.4215442013626
35.9994977191625 17.52199512513442
38.85233753110462 17.16525064554321
74.37625750620708 36.89531981339682
73.16143815469275 37.93868494330729
75.07841229764961 36.33419211394811
78.37958446880032 38.13989636268811
73.93602547536875 38.79043361233994
75.92124450165224 35.81899110504708
74.1974005948347 37.83754326187196
77.83845488132573 37.08521846961261
74.69971460094654 39.55757195476473
72.11230699219111 38.09916119818104
73.93905157378094 35.92214836673842
77.79148498841776 35.92387760650697
75.0452216756463 38.55431646589053
71.73154083357251 36.22893431661443
73.52909301163386 10.83967583916488
77.87155554677638 9.926507392359129
76.43810970753984 13.40529425787411
77.08203916416826 9.232692391449481
74.59147690752359 10.72164483425968
76.46524571793637 11.34376091389688
73.90568693339874 9.734372377174763
78.43292721913645 11.62923424685962
75.68328528231045 10.5629747570762
74.91571016570583 9.723348067494154
77.30904685871765 12.00089712825825
76.79163119893637 10.30023694008579
75.35779402837804 11.58669350384139
63.17852804039509 55.1575710733259
65.14773233861634 57.24730081745572
65.06469845204685 56.14525173054079
64.11180044081475 55.65181936890633
64.42447078075679 60.0171488570482
63.50432497939942 60.66324038120117
65.43715167673739 60.5397021218766
63.29841796376186 57.37092814900581
62.34939205546716 56.88481469341136
64.17877192005194 56.75249965558343
63.37340855206565 58.48278866148836
65.22418833522492 58.33668814939171
62.48918377087108 59.13052055373895
42.83095308097404 89.85215427654244
42.33099638493143 85.94348742259761
44.56457697214988 85.72652717783396
43.39104435121699 85.86196283156467
47.86662795880728 85.67386748358653
41.89809917251647 87.01387580444693
43.65090591258003 87.69698899535635
44.77812221789592 87.57721267988805
42.97594326276932 86.85076470807709
42.7926781008877 84.83799513795582
46.81247022853998 85.46136026131424
48.83595824700823 85.30013521921761
44.0955832753409 86.70440544695199
45.61585423827757 85.6606336089786
75.38651294227684 49.19113689745321
76.22540529021678 53.07627531290864
76.40236563474062 52.03148906509573
74.36920174124081 46.49135786196206
73.2993431625666 54.5215311345892
73.35118471603364 53.43911806668478
77.14574270580978 53.80652967437421
74.4515776284657 48.38562901016956
75.31794370286421 52.32162626780234
77.44676938130566 51.73960439437569
74.49021361659143 49.45030432316359
74.34246764544548 52.99252378852566
55.87350754033925 23.77504519552825
54.78328493657811 23.55985832952207
58.77053180050203 24.34269523029212
55.35186026537692 22.68379251696237
56.46541620451447 24.94349121409118
57.6328528140823 24.69758325893753
55.29363503109034 24.59957497742373
93.75356230245417 80.27610688717473
93.73495112252792 82.09164324455745
89.69985498066302 83.0176476246436
94.32118278842471 81.17942615470062
92.58722574248122 82.10341334627833
95.47775194460178 81.17147982689778
3.440032373447501 46.13538762081915
1.519166417006308 46.03060875853188
3.600453133902981 42.28736009456978
2.952836905541053 43.28312209623475
3.656727005649603 44.08737524023966
4.439852847536783 45.67916086895301
3.493694412333028 45.05972078706969
2.554618267220774 45.50810123603545
3.979007266993151 43.14184615641947
2.528950720179333 44.31153380880665
50.18410866377896 94.54480545280242
53.23533527214398 90.396821026715
51.97700162318065 93.04233906601723
52.24375304177359 90.06821453224588
53.11643564574357 89.32881009207208
53.33965656708308 91.45009391232303
51.77007484568328 91.98595116293923
50.6933144545869 91.61649366392898
53.02761871085213 88.26103386144931
66.9996609026707 37.15986609408507
68.40289553782522 35.51796963295699
68.68045308353484 36.58833891205563
69.45235291196377 35.81341356828374
69.66370106721311 36.77709676334872
70.33284904817334 37.4776596437913
49.9504175082731 97.48147050155701
48.87441642928024 0.2844800478549568
49.13545786516089 98.28718107010057
48.20364959604314 1.175585608571392
49.52571747049452 99.4068608675389
49.20797062857496 1.368586607559204
49.66609976371267 2.431523270459615
50.85347359691355 96.75709148338606
5.750958508034389 35.85493045492781
4.207825190384457 34.88132190815374
3.630101339264227 33.92454164098963
5.823537404571395 37.76878801451634
3.161586915142301 32.9960873325373
4.24430598520264 33.02832003317103
4.097364727885157 36.76656849556555
3.621390495622508 35.79733744858139
5.896251282646273 34.09615602896964
2.582262183349526 32.01998503978607
3.152256818627761 34.82408683522904
2.448543408559964 33.88752516621657
7.036564335636246 34.21394615172625
21.96150949098424 4.810632195878254
20.93509375691722 7.442144184594823
23.44361802817396 6.001639568412735
22.72748527633934 6.82075901953599
22.35063106279054 5.810430769808262
21.30329724036982 11.34940667441547
22.77334192149648 9.718645698701048
21.31409896317571 8.455768886128958
21.63743137129243 6.626587115056399
67.46190494723639 92.52502275023171
66.36074877207645 95.52349160412234
64.9887758180023 93.9028840423879
68.45721167632594 95.08645567619415
67.06607579302847 96.36697474753944
65.66110673845783 94.68016359036083
68.10474350533434 96.14625423801185
66.45319707671747 92.39783583971331
65.58118967972808 91.70781662686103
49.31497435177307 9.56902125791509
51.08582126362517 7.356466746846929
50.32139239286428 9.37222969387672
49.93752564963548 10.48105402275274
49.6056278997107 8.4322680115511
34.93407755045268 78.85709656443612
34.11334118857546 79.55986310130778
34.34709014375485 80.6229674015965
35.15761577324646 79.92491472599649
32.8306357855074 78.13479087420004
33.88024314232806 78.50068548844376
53.04995364934969 79.93952429757474
54.00016202911933 80.35313642354585
54.00377381422729 79.2762195655711
58.28500377598525 77.0746356286928
56.98897042796656 78.54554841006352
55.01148161784604 78.60286428248484
54.64457686590426 76.51656574854597
56.48765765115586 76.79155280382163
54.79986178494823 77.6341312122708
56.04803061880132 77.94675495076066
34.25008688731153 16.2788876553451
33.51059938887751 13.45364132163688
35.12196486871532 16.90231813262703
33.2653496809172 16.75509263185724
30.64662374418785 13.80235504408031
33.37425598606696 15.65099646687981
32.29125927729614 17.22837613296532
36.05202579118402 88.93910152982839
36.44308179896093 87.96389392483343
36.30935989806486 90.732786446912
34.02699934901698 91.1901750643157
36.77831834597972 89.77887369050785
34.92048400820527 91.76229813952261
34.57674749552955 90.16335751380538
35.27696733513861 90.90959051694406
41.44295054893485 68.65009478732257
42.15390799202281 71.41470162565226
41.28135947164546 69.65958532748527
41.12125862930979 70.77142690107161
42.03208748015407 70.35500772976862
41.72363004065375 72.42207519017384
40.47091481959338 67.97045961081888
41.46388444683441 67.57073838246322
43.31723607639783 71.52083946230033
42.43368904633905 69.37491574282468
42.98143817866988 70.49318787512942
40.26163294798585 70.08343689529453
80.35573296661082 51.85369259901421
85.5536275622578 48.37765471684363
82.26337702401746 50.82613149839685
84.15256975116482 50.81094004560253
85.83888929322505 52.13776774799234
82.99375054498302 53.64448822354115
81.25022059180165 52.44092327647888
82.13101879105518 53.03061754693105
81.13321486962981 53.505684708893
85.41694374082448 50.60781294089121
31.96700441452891 1.35245873275957
38.01012802440844 2.595608847609142
33.04988081195664 1.718130336734938
32.42445774277671 3.381303905480353
31.61479179060379 4.103611643012383
38.39578944266223 4.548018767891865
34.60268829327452 5.337372369488043
33.49623675003735 3.771635247079415
33.90330801118561 1.067027663788917
32.19405321651563 2.369895954334029
34.74951027066898 0.3993343319313655
33.69210592069084 0.02140972577367576
31.75485043450134 0.3304016525134053
34.96296522609719 1.462747724433408
33.27650496961351 2.745132204670667
36.6260719419891 0.08668140496024633
27.00169229121252 82.17505990185703
29.80229691124379 86.02205117071053
28.52808981509904 84.61586175810912
26.43576956186427 84.00397625292192
26.14162285820282 86.80651400633725
27.48350242072769 84.3005854296397
31.5822029070261 14.40202926015057
30.78440571837098 10.59005622191585
34.4633571664635 12.9718252288852
31.63104459591779 13.33196830471464
32.54989442299065 13.93289878814778
32.49024602776269 15.02149916004337
29.91183858349014 11.19001002159306
31.68672285585468 12.25507132648419
30.70287054968539 12.75853598274868
33.4552810377724 14.55075555443329
34.41930980259302 14.07385806621864
69.94056617877881 65.11672461082409
70.13043545526816 62.348928410883
70.99345882483208 60.19290654464658
67.93651510201546 62.77138303258769
71.40850334988829 64.25335224450883
71.55030424446645 61.30719222327033
70.78972356664208 63.26697385116236
69.85799425524671 60.45877420738302
69.72213787854253 63.36667325218617
69.04881664589257 62.55498042959592
72.02628377915271 12.07409622967156
72.54573028797324 8.029254608997391
70.93464757112577 12.28232918398291
71.22987351180061 14.18197722983405
74.94666609228241 12.56993648998236
72.18308322422327 9.229481159873835
59.67307731733275 46.02637441127319
58.64591922744638 45.51358497513779
61.33133420886153 47.06674214151733
59.75731211209751 48.00936407261686
59.36913172726158 47.07098821772163
61.8177485535515 48.08806084025031
22.35839119051198 53.77994224358914
28.37111322481847 53.62831128519688
25.02907283431147 52.67284651817295
28.99188010174333 56.59569571212977
27.75886517335964 56.70152043596229
29.16403016254676 55.39952465499999
28.28253952540097 55.84532932580628
25.01404484571557 55.45577723754764
26.53096612658488 53.75330334109982
22.73562797127657 52.78711643630683
27.4154965304101 52.07431490299223
60.36914378699394 96.35783146728708
62.0177032677388 0.8518488579147095
60.25961965057227 97.45493680488217
64.42573068822554 93.16486716943895
63.26109910085595 96.16003704977678
62.01528658779965 98.73325316814183
64.66820038309174 0.866561412764432
61.21879128013209 96.97307157615522
62.82782251297976 98.24238007265318
62.03728043656864 97.60005091754265
62.91581082132145 1.445806327910282
64.25201957220202 98.94325317539256
63.0309811970419 97.21226731598634
63.94959666157856 99.95816691790448
37.27289124281621 98.30275120084026
40.1732437702447 98.31083360869914
36.23763543431367 97.9453313607669
37.08215030426999 97.23537462538062
34.80005568063827 95.46639943819696
38.30387994419007 98.6617464287318
35.84636050364846 95.82258118454217
35.19786478395117 97.58564153726002
38.11726593025902 97.59086287624834
34.15583680762199 97.22474885867281
33.95894955975256 96.16521322325509
36.04374198670124 96.88205627722058
36.68818476471584 95.10806517892331
71.48403345605007 75.04227864133608
75.47045417702927 75.63953284563821
73.21888241782005 72.64152475436349
74.30096238816627 72.17489822046807
71.40344105323319 72.24257098657564
74.70710257478709 74.13806239555856
61.97249304310229 42.19670734653269
64.35645939791033 40.61181877306196
61.5023254028462 43.13904439425374
63.70504989671861 41.46944816399884
61.84467589408803 46.12370757020394
60.85089917505437 42.10266525317276
63.07697996301361 42.33537571000445
64.60495285456736 38.69611387792294
61.48921934974194 41.18061739259194
60.87611529244005 44.1261537195713
60.54102948001741 43.1447637959204
62.17773289604223 40.2888970993548
63.93907420995073 39.57149105490354
62.60184609209086 41.31430345069762
46.48517956154227 50.38658813783359
47.43465332178641 52.20500000594332
45.56413827712994 49.81560405288151
48.44460332503994 49.37068003625784
47.44355116195491 49.86123678868908
49.15640470570706 51.10886888974533
19.88282161046036 81.39430728840011
18.40083017291052 83.73774946749934
21.9358680102357 80.745657385559
21.68979387659004 81.82936572236986
19.99529535715106 86.26787109308287
20.39414206042644 83.12617975362468
22.41395496616019 82.6507474417572
22.23564153839487 86.86059982909985
4.901991015721285 14.75953289138994
6.134224725084493 17.33868786687117
6.016566295104453 14.3529472468634
6.912504786301585 18.10207635038421
3.61119491996915 16.04717726626741
5.114573558299957 17.60899968850427
2.89781208431237 13.41149624632383
5.114883540223379 13.85239189573753
60.04266191730425 70.11227753148759
62.65812644393996 72.08625401143202
63.76876365250433 70.61274870584697
59.92972268516908 71.18705247923623
62.92636368449021 69.89719945082371
59.01750143713357 70.51660928933215
59.11452398456792 69.45877758946908
61.07559385353353 69.58023331258157
62.77703442152617 70.99543514439151
60.81733868702105 71.84605834383997
59.83331328069778 72.28255197839378
61.92163374496486 70.28560416663872
63.66641459694452 71.68876209401623
60.93108378058352 70.71801916176867
58.92707944116118 71.59614252998229
63.98257516614135 69.55610381685041
61.69840978253866 72.53365542482895
64.62457741267265 71.32900292535628
6.856702803756728 36.02929800270649
6.116195847027409 36.78126009081083
4.687294323112882 35.84413388697683
6.450633744612066 35.05010588435091
6.952434454405211 37.18948137744255
7.611201670919646 35.25350957839387
5.332813285437759 33.12887726490327
7.775881057009831 36.49007274803046
5.140674954261684 36.81958771157485
4.755684318045915 33.99093582076369
6.077920261485706 38.78559480547482
5.296831038759487 34.93169195060718
62.15744300297342 20.83103370925363
64.09278424188003 14.7833149577418
64.26302880787195 19.69983562505986
64.67635944359834 18.5965699237065
64.40360726998216 16.68243771003437
65.15797209855545 14.53884703691373
63.20084198789339 20.06862726859836
64.01966950481633 17.76989738891946
65.07549231614769 17.50710297177941
63.62677879254603 18.88615087027494
65.84978014560043 15.3580456715584
32.40245330810705 16.12120528287189
30.45644486333913 17.01498278097624
31.53018450363808 15.48313755641009
29.8140848988258 18.76627709308882
31.33300521034748 17.68716317842907
28.77350971371018 18.47698218470841
29.6524843952384 16.41911132047408
30.58302893481892 15.93236733008001
29.82157296909275 4.540568570932589
29.47157048898353 6.368406758196564
28.75886523505774 7.135098089615174
27.68964842928654 6.870879637770938
26.6386075509073 6.633456716301984
27.34038624921866 5.80741143912411
29.11552680432904 5.305128748522618
29.83967799493421 7.42745170424848
28.40076250144995 6.077910368421307
29.14817874810447 8.1656056391059
49.26838770434731 17.97182604804433
46.05400931351937 17.72452832621786
47.14193618231428 17.7726852056621
48.42538076120721 15.83752414082992
48.19804590007762 17.86931903175796
48.63538198460842 18.89769426889709
50.36285419750815 18.06477893085059
46.52985437362685 18.7085222065311
49.71254555783855 18.97784320984359
49.05553108592985 19.90724652976676
46.96296432696985 19.75667047691833
47.99510440806285 19.84916865600414
16.93680157109144 46.46252577055223
14.37568061490124 44.63822152835112
13.36812351515259 44.21611639268929
14.78145282959957 47.22178557008175
13.49235590204424 45.28292085634316
36.3433652187301 13.12080274030709
38.20743674526032 14.37904718009784
37.21514428454807 14.845640111562
37.117086601547 15.93775080455029
36.29821261392444 14.22176167913321
36.22196070784824 15.31976377351311
35.23585149195991 15.80004230628479
37.87521198112619 17.67339614397798
20.02687596446428 45.39578091750221
20.73976544809387 44.43553215709819
18.49307933147865 44.07688718824765
20.41564593735359 43.45113090344181
17.15378730976515 39.90713486630602
21.94591922860683 45.85803941311774
16.32122707055351 44.65834142613515
18.04885364499656 45.02870174446923
19.06541545460883 44.92405790746603
22.79825357511967 45.13434265360895
17.48799773843699 40.99739642357458
21.03596504624692 45.36372397956354
21.55066691229968 43.69569600464502
19.72045060757151 44.24896383689484
19.24677190785401 43.32020346588668
68.38031440622007 13.80196941519241
64.45710911234171 13.71976728741473
69.13094251511657 11.68903518552377
66.59761633652093 13.22919730610831
68.04130424038333 11.92991507185521
69.46198529448483 13.56426360785839
65.52500892351169 13.47471054086659
69.84688279041961 12.50530870316484
68.75929357349035 12.74338801861453
67.30174472573746 14.04512998365301
69.49176505198076 10.63999806569996
16.06103405557588 35.62892443967275
22.95765850686723 29.44930686947841
19.89698668645217 31.63413794258841
18.83486842157112 31.76948524273041
23.17175336967936 31.2394146396027
23.82000336041354 32.08558865247089
20.55644883211575 32.48266528881854
18.89686530192548 33.65435311541692
22.06925519380198 31.36097907767178
20.97540247576203 31.49499609425526
19.52655659041252 32.63315411677995
77.23776384843543 87.90625655202086
74.48088653258385 91.9345302978916
78.19681856922328 88.34125334689871
78.26224487900232 87.24847266361006
77.15081911028788 90.04612857262683
76.33668132462252 91.83466102194798
78.13281589180438 89.4340919175765
74.07777683876161 95.84009053474472
77.18528770587078 91.16363643750545
75.59960803436151 94.61877892331484
24.48800329891598 60.53527008012411
27.35592795333239 61.10484425340985
24.10702563266208 61.53137197330206
27.03254756906532 62.0971455378571
23.75918143354988 62.53956579114597
26.27768654958575 61.25589720946648
25.20215188884723 61.3959176727811
23.01800419026412 61.69155469608582
21.18992322764182 61.06146270416499
23.37612892914106 60.66886038262541
21.92657980205766 61.87924751103824
22.28568015169556 60.84802063241493
45.2956915771661 58.19984496950044
45.80219786536609 54.80149650407072
48.68267147202521 52.17300823365649
47.83551097808027 54.08322119437803
23.9891451345424 74.03068515208621
25.02278554403448 73.64184276281857
27.80200463201743 74.58192062742692
25.92844532662569 74.2958802553005
23.0734034374829 73.36144091884357
25.13750474715098 72.59955483233621
24.18942725124532 71.95550468868109
26.95410384156967 73.88149186332045
24.09822215670713 72.98587708737752
97.85815483276392 63.29180131032586
99.86033663791157 62.25541809491949
96.84855808908345 64.89972240519546
96.89302599546063 62.74514435826154
94.84377760511035 63.79474923405098
98.82856713137492 64.95743262148699
98.86157096891107 62.79135564535594
94.84654065015901 62.71619461578837
96.14236393293426 61.039249748505
96.8182310220909 66.02646234462212
95.95386829006394 62.18596062635721
96.98534037555834 61.66556135538011
95.84951652591694 63.2336320666683
97.91207180863725 62.22881942728801
98.83173654858645 63.86689992033943
16.26519936808893 13.57109213794156
15.38779101770173 14.22373926213781
15.85561378466733 12.39066602731786
16.84069833866551 12.55651478479938
15.42327084749975 11.38214153256391
16.10751129331047 10.48184050447258
13.67837175567378 12.0509057093675
41.73119413527694 1.985924270498781
40.72556128804379 1.583716053978276
39.90677785948687 2.270646118867193
43.47373934909424 1.585763429960308
41.99917590825649 5.501762155962495
41.52962537136672 0.8640346961933287
7.346673133276161 82.93609600137518
6.457700100025226 81.28846554801559
7.603063444594043 81.1957938113088
8.688567512165173 81.31456407231029
8.219939900056993 78.55394919533379
9.429207716597345 78.70980415767416
9.283251140653121 80.4769483741138
7.606119035060745 79.44409571808812
8.169622185603599 80.3463701225067
80.56585828579355 36.19648427531182
82.12618796837353 41.58601834424889
86.15998895008612 39.65260810134596
81.9178642086293 39.74820480932653
85.37943922364211 41.46937816895023
83.02768545696523 39.67519318564993
86.43687610939831 37.9734800744522
84.06130957591456 37.76558979525367
86.823755480797 39.02674217062485
84.29317323977197 41.49235944832942
83.7476465596115 36.05697049553309
81.47097896475631 40.70708657305349
81.02437454860923 41.66553551645157
84.11020385862027 39.61073495695464
85.71178586269578 38.67278181918988
82.87622460608132 37.88299547585427
44.90909091981147 23.27450953742741
50.49534131792705 25.76735734972568
51.20527477496061 24.90663089161492
45.46526409643565 25.42956432616312
45.719448383046 22.51176351778663
48.71139164605542 23.5755074404527
49.03967601585746 24.5932284585338
47.23572875277628 25.08950076586526
49.39574738344498 25.60766386799481
32.63414139242077 8.513081602636364
33.56551217779857 9.088995512981578
31.82171657620763 7.932937449823193
34.50867685520388 9.6824750746927
33.53848138502826 10.15243150412137
33.66153337137875 5.916339301277183
32.60227662417469 10.62362129302654
30.1954184993777 5.612027225520162
35.43271681093317 11.39062962714157
34.48491175355055 11.86915248158513
35.473448439311 8.075199904483684
77.94496376916106 5.002398599179859
78.37023778256548 2.898819039374631
79.43177349971944 2.552024468773875
76.88647973456661 5.387036787708675
78.5613166871275 1.864055690797509
77.11476566872452 4.324482605042299
79.2198085413085 3.565833972386421
80.28583206415439 3.065956334717301
78.16183480934251 3.948347141882683
77.7267750895963 6.054692324421231
51.29718804477303 69.14410336774228
53.15698044719245 69.26570249816569
52.73146219652034 70.3117639444426
53.83908162482604 69.988687210169
54.23444825746446 71.71264319603451
50.46061900671183 69.72349517140975
49.44801974731449 68.02798682645152
53.42601356705838 71.03408388931014
54.27596411145557 69.05713850837409
54.44326329865093 70.69595853878798
49.47654868116872 69.09135356997936
55.1601262408461 33.78606102880869
55.385379564077 30.0667134119615
54.9805699213375 29.05129524034884
52.62448319780216 30.77637644058596
53.87312616925478 29.02716968220606
52.16759188883925 29.77690148091713
55.336084467146 31.94818149212885
35.27386238669365 59.71094294504928
33.84598230588798 56.0769378689609
33.15442834896756 53.25952789160647
33.67497266465143 58.28084463177586
33.93336696509075 54.98553858804899
35.43392028623632 58.57046159562884
32.94128370116771 55.45757500377195
31.93878122913084 55.97481566533169
34.92175362568091 54.52768373374035
33.0375699876196 54.37062133039881
53.56227795642187 60.04620967392642
51.35763587189179 61.6666439362761
54.40548005704952 61.97952285068349
51.58617862860761 57.71987895751382
52.7014711222775 57.91130383831813
52.48323823775979 56.89137748291893
54.15171346866581 59.01697859827454
55.32361496467238 61.47672221200274
52.482028450518 59.76324143258856
52.81222845010671 60.73775042679603
53.53404278942346 61.32876842621327
45.64154843679032 74.90075738002625
44.38398230780365 77.92175995103879
46.09985851592052 76.76652306034032
45.22626947077545 77.24380271891492
46.23316819398573 77.81295140167772
46.04189416908524 75.79745408527268
48.73637847303205 75.75286442151106
45.45828605655242 79.50412311515301
60.89863300755147 79.10740648007207
61.10443911422043 81.45274054483947
60.2324535007123 81.0884845009962
60.05560611896157 78.3967803935379
62.90604747850356 81.34854221943677
62.78842613724566 78.28494851497038
61.86505976671995 78.64504496613766
61.88402301795315 80.79969723628123
60.81411651188932 80.2341126686247
61.09984239122602 77.96003354758655
61.81724266905996 79.74488273080451
62.80949004288817 79.29147046125935
62.85504222181004 80.30405987818298
38.57845937366904 41.7880651794818
36.37201556388981 43.64306221021523
37.79487460588967 41.1105302566752
37.5904443393288 42.23267371958971
45.06570163970626 93.05369233861603
46.11898968722074 93.37043099410549
46.76500163567955 91.49901978447875
50.35755800563834 95.64042548010683
46.31932565458376 94.45152464356183
45.48821205690368 95.1832928641425
45.92425291667851 92.31257653419203
47.55392103950543 90.66404078458466
46.53240576667433 95.55470855795777
46.95820285142745 92.58280548741185
47.98146732822718 92.87790891140732
66.35588994123499 42.86360544078126
68.91348719950135 44.36937781190596
66.81696305474189 43.89396310425428
65.65203924525471 38.8873413672984
69.54564227504467 43.55067990058973
69.09300031138824 47.45364983893602
70.49346274390456 48.8143263781339
66.20247111800028 44.73650801337241
70.31306444354895 45.76864781978814
66.65859574566133 45.78686762965711
66.50579639727914 47.6927050532197
67.87587192009515 49.13713677286973
67.88574914079952 44.10194416523949
67.26250987899181 44.94523152550954
67.61914812183157 41.22024647676002
65.90121452663405 48.49081407717102
70.3534391574895 40.42594171214119
3.72350721326444 95.53097023153646
0.4186736521866025 91.87039356551038
2.630588684992953 88.96917367176438
0.5207534323563362 90.85433038206192
2.081378165978205 92.72236695967658
1.891652313658144 96.4475212978881
99.82673093822208 89.20363496906459
2.527212627197941 93.66462441570204
3.131499444123856 94.61560644953686
97.50322642102037 86.7654785363805
3.120901405825661 96.42743170781442
4.068523570083414 90.18436399289084
10.83130136963081 71.4983278553772
14.78151198268573 70.65922767808739
12.04403807596466 71.78831884321082
13.60152562406673 72.95731355901796
16.41302913933718 69.70327719322809
13.83483260230235 68.27782296180122
12.48165965902583 72.77094959292519
15.91813843612961 70.65463792581598
15.37198012653192 69.76390981466085
12.77932416937878 70.98635675610637
18.02855105471759 70.14899662653515
11.73993702851269 70.83814620784744
14.35393249742975 69.83145527555017
13.54916738781652 70.36236814597896
12.78202271024252 68.65969089015566
11.58575138960043 69.90213393975887
96.90912531631905 27.18239717624759
98.43933173973342 25.05313708011325
98.74194275901006 28.13384774913421
99.71161704678919 27.66834461422188
98.81168642754061 27.05263520096787
96.35637994907451 21.78837179851521
1.530844945990441 28.26068434480994
97.87490189555636 26.55311593660022
96.97472426371169 28.28236225659342
98.90968301213852 25.97779102529446
36.91862446221857 53.62437910156266
39.68993564284273 53.33045273370573
38.24573255462547 49.98564617839847
38.19654126946241 50.96071327167922
37.9102445304576 53.14812976930005
39.06331037396825 51.45758987657749
25.27269112907792 64.22287838177868
20.13763007017007 64.14482330715273
23.4023733215617 63.54148810456557
21.57036816236037 62.90491147728763
23.00238534357284 67.40127663144513
24.51140510222396 63.3836258798232
22.66332923588633 62.71004579413654
21.64568809385035 68.77572776200098
25.61399357662815 63.23438309172443
21.21702675476631 63.93205750925858
37.73340948884169 95.46169330182047
37.32853192636831 93.36635692854298
37.50811541273371 90.58259243833645
36.95545592015975 91.43340849552824
38.648542070638 90.64933340697088
38.96248655284245 96.87530850261061
39.40970272052496 94.00478406574075
37.11429447742946 92.36291033945318
41.28107802600667 93.65161954492552
37.91214121440937 89.6665249519461
37.53331230663763 94.40683314669181
35.43312541850969 93.72534879059646
39.61324231725771 95.082925558496
37.98383078412582 91.55264209912269
88.31832512855706 44.11294822873638
87.72068029558741 43.22604532534885
87.00340520233317 40.29335431507078
88.33242504743092 46.05679742092651
87.7919449684882 45.09025976696013
88.8510825490462 43.11207253206135
87.21947272526695 44.1787808933183
89.37999864282546 44.10152014281764
90.16442974620543 41.17080150403077
89.38808040602586 42.06365911105689
88.11421813972638 40.44809277998294
88.55315779228053 41.4175365148127
88.19558204374029 42.29869852306426
94.88931536785003 74.71305112657735
94.30142620299111 73.72018375938087
94.98104180615267 72.89295034199424
95.44210883870922 73.80562190242192
96.5196574275808 73.74972595028058
95.90084277250716 70.95825377936845
93.85729515244608 74.84818691017922
97.61271884513233 73.73804767179939
11.329518253579 42.28140811798111
9.551695435894821 41.05522338765911
8.789950394046269 39.30323438146346
9.75669569509464 38.73966258402511
7.759429075585757 40.94791250855051
10.43634014510493 40.54772594612368
10.41648467827874 41.69650979144886
53.30412579480939 82.20756690994779
54.96909899022574 79.65575481590562
54.34991051958203 83.78774503911866
56.87092497008249 79.63235775104739
56.75507247736176 80.75216361536216
57.20306646270964 77.51144711825883
55.89528294513663 80.1433122023268
57.54482278229352 81.40510934867238
51.29111241098574 81.25922443705453
54.02958034633093 81.46866490643465
57.89254444555407 79.17419825166303
52.07339617122812 79.50808779793577
53.00156997648217 78.8660916504774
58.09424669161074 78.13846948430472
57.72195949629698 80.26456888798182
55.58154167772732 82.41337726572634
54.93586949500088 80.71522775313747
82.33459426753363 20.23492355726424
80.76624415080634 19.1875594704918
81.77434680010414 19.29360824463674
82.78001829156257 19.34360382249999
79.11031162855382 19.87662645953468
11.49000000163422 99.23276258311647
9.870575727690401 2.140829747375788
7.017228186830494 97.47896410939475
99.52879757476975 98.26261838647807
2.062045586273729 0.1064099147297777
2.428809668334967 1.000058580244908
98.88670171957288 2.490330782291507
1.223944488093386 0.7312725421243849
1.257774030630886 99.58598641479362
2.234645813090565 98.19287430303756
0.8281350941246123 1.677148470588748
0.2923703572753945 0.03001443321406424
0.07084340402226516 1.03349027838734
2.443426204611469 99.17018147696238
2.618610697133981 97.27889128660308
99.93959122651677 2.155624889972874
99.22195377694767 0.3779062142443322
1.796341343314766 1.794441939652607
69.28700356051634 72.88222069087564
69.6254277303694 74.57918418616573
69.03384577687039 76.64877442439243
68.0617425635065 77.01645623777416
67.67648639516938 73.93566344243135
69.25625655387836 75.6260068058488
67.12939681949464 76.82905363511701
68.81446265461982 73.84124503455477
68.10081473060839 75.95272448804049
67.59394296531575 75.00007933923378
68.54926666976269 74.84563459500794
64.84203158468405 82.33836203496951
63.89249871086319 81.84150064758494
61.90157544595266 85.22138855389831
62.89128937500075 84.64429708397996
63.89200816715681 82.94800274193767
64.71106090577607 87.87478170951542
62.93542370881373 83.550821441148
62.95394149055087 82.44949060537945
64.75643913148934 85.69060309573075
63.86225640669907 84.05759566541724
64.81584452405755 83.46449952372205
62.00815886199099 83.05301787644402
70.24425423912703 25.81959332334822
71.1798613560961 25.22105591856245
71.16133685608351 26.32812982118233
69.32065174089055 26.44229252832529
71.18512324048351 24.12341915976929
73.05814264586894 25.10590855216499
72.15228337641224 23.59025651154041
72.10708344320899 25.72614866134396
72.13744423097208 24.63675399300102
70.25452693329427 24.69546017718111
98.8508910761476 77.49017559320424
98.18622849896278 74.67836429993031
0.5819575849158849 78.35459442662125
0.4739147628891945 76.49989775716627
4.498279326495608 77.08193846590673
98.76828913147746 75.61278052799365
41.91267790832023 9.997142208640543
42.83635693548231 10.52920550655433
43.79573464583007 9.957669414240709
43.69866004791901 13.12422228613146
41.03990407365333 12.87262654778891
40.99315196432269 10.56416206076478
42.16187724472377 14.62648397820953
41.11920175719782 14.03873464382244
42.94971256689801 13.86323968928797
54.42646549164142 60.88076270497109
52.59985463878903 62.82474185192857
54.55005833208572 59.91190887502943
55.44460631230501 60.35805077940554
53.04583436806569 55.94401763762723
53.45335862877894 57.01594594024026
54.85630717708538 58.20327197112604
54.0124220262458 54.05678438619653
51.69504189641473 62.68718953478581
52.10097712579473 55.75098118799411
83.79411959901098 21.78331035333948
84.89548136391937 21.56791653146422
80.22341618754972 20.10428795526636
83.64527366414306 18.8617506915995
82.66685372141217 21.96098571423021
85.24133410588291 23.48682517116748
78.87269442827768 21.72938655794366
78.45454826298857 20.74868539236985
79.73994165006862 19.04248204362427
12.92266708255485 60.99151904987488
12.09474851619295 60.31974652505672
11.48854765606219 57.59956031462986
13.51998944469242 56.91147956977956
14.3384666276676 59.64283945955781
14.73708922710163 58.65638599728068
10.64074389133514 56.88917881310687
12.73173646644123 56.17418453399678
13.21998680046485 59.93974076039741
11.36065061508571 58.64323242870263
11.24037487618037 59.66567745396464
9.303703480477481 55.11907123382876
9.888936317749939 56.12944163446555
13.52546972817109 58.88593332689366
12.36495102160602 58.3146169201604
10.45551605422625 57.90879614078351
89.94452846681845 30.28861833728672
91.77987142868551 31.1928811433475
90.80764280791017 32.82575088368953
87.99142685160128 33.26325355394425
91.49803878085032 28.91504761275937
87.14510255383755 31.01291824667414
92.07692216606891 26.09366771817859
89.11811622605434 27.58858475467105
83.44727109098946 20.02731559499893
84.17228289840359 17.96753104804127
81.26050161153398 20.22547635173751
80.37687299304321 15.21913577971133
81.80910517566079 16.46489253764105
79.65485390973826 16.13283437289551
80.37838933462339 18.15383078680932
82.12790054445429 17.46334813583574
79.29051514563029 15.16893431200578
83.19388761497295 17.75778045633033
80.02727839413974 14.17423172570369
70.6911955081399 66.48020963211327
68.76396682845966 60.73323329530768
69.82648961958368 66.07011248169039
68.69599751871654 67.61506358588557
2.698762328346222 69.05635167436344
6.083685416994177 69.22767201896454
5.978948765646694 71.07558057757888
1.44372860154094 72.72504505377479
0.4030702049657021 70.89368418599314
99.38180276885565 69.0568764731821
2.639939470597395 70.86991465477378
99.88668789065133 69.98199067173751
1.046330194505831 68.12360509620049
97.04459312251498 72.79239313213563
96.40681177808293 71.86297443083804
2.11685465524666 69.95931470729226
6.914515198912921 71.15339376536592
4.910832554219341 69.22551802724659
97.67734535296292 70.01911029359049
98.69972400814434 71.85546794196956
1.514857365415304 70.87428471873757
1.001060090770732 69.95535633618739
8.392216419853694 44.93799163466734
11.9016004935713 45.48624252817834
7.395318162939565 45.41545791580901
10.27988459670354 45.05919174636745
8.136095460526979 47.16234688831634
8.499961897296018 43.83754132225182
6.619547786528157 43.70520717790163
9.828628371195826 48.5352329013502
9.471084368210517 43.34615015237087
4.575418400763205 44.64488891366787
19.06021205947104 64.35666860569651
20.87144911383192 64.97002498579994
23.36779304188636 66.3603346425467
22.3049731056589 63.72786008669657
21.25108668175109 66.86591953663394
24.14128751825444 64.36418346067204
22.29697615576756 66.60863998186169
21.58971659678163 65.79611784765791
22.688385106039 68.4682363990969
23.4654777622111 69.22184197226123
23.7599633971166 65.35925282832649
20.53874233753767 66.02351270794672
21.95795885991644 67.68360321973333
22.14061646560483 89.79112551660806
25.66237760214736 88.44453155181371
25.49850188161087 89.3763316876237
26.53925700522581 88.96267553387364
22.69841027524927 88.90097179381966
6.522188906731752 67.04331609509281
7.883443265176613 69.56713538703134
3.746135757289063 67.35390533091326
1.763883267231768 64.34252198976007
4.679508546345408 66.94054752128332
4.755738592464128 65.85535368838688
7.101077643802183 68.92058297208609
1.757566163619626 63.27959738767632
99.95336406880354 68.09876921869257
52.67017810926409 4.898448817291798
50.91417918681605 5.438468085691757
52.60568938533802 3.806559745195714
54.49728446920765 2.668523849666165
52.74493784991243 2.657811934187123
52.94126181039073 7.998574310717137
53.46529912968973 5.588858672217897
19.19872031332888 80.65753630623593
21.33472224448376 78.97150658705601
19.58635861964127 78.71155280252259
18.73145804357937 81.56014336583709
21.15604659938736 80.02064584168073
19.36210784451076 83.42594288762825
22.19250665447065 79.71026579449747
20.89374855480833 77.30959998586673
20.11565453686104 80.30050159445186
47.78452596625233 91.7805012110851
45.27514310650979 94.10703779850866
49.24938883054764 89.1338810134334
48.60749339340722 91.02755607524577
45.73868530310043 91.27880308187704
47.14757108928338 93.67208536184027
48.80876969263903 88.15964439927882
48.82076673058847 92.10068382841898
13.77855432199094 26.46416223221171
16.42883272008796 27.74346299137697
16.21313725477576 22.28648205982366
14.0132486342373 25.45339934492559
15.09452019224216 25.05510771302758
14.18284694881264 24.42335146000181
14.90419085985884 26.0722251551962
62.27791401455668 17.13299862677777
58.17271499871175 19.70562651294935
63.02866735773258 15.02483636446626
62.2052914050293 19.87267218474052
59.35530804603341 19.7683489437135
61.89711118056039 18.16136424406815
61.21156842602747 20.20231485567418
58.75103142420168 15.91181835604468
60.2103906407723 20.54217816389024
58.74621153105981 79.81390130040459
59.89065483150902 79.48660529737029
59.19721199375444 82.65335252398452
59.54993157124029 80.44453247569702
57.37744061312579 82.55017002316693
59.29395013939462 81.56275179556795
58.52436484211072 80.90899754589103
58.34079938114895 82.04968521510526
56.91597185224929 85.82905038215604
58.99817119663843 78.79254097517872
57.22026836918345 83.66491221858348
56.38766647068628 83.03756044592883
58.21647994674417 83.16349663715354
16.59699771485241 65.78124900522236
17.98121551211991 64.56402819856028
20.21949551204055 67.08977542570095
18.43312138618921 66.41003538390129
17.20512685528295 63.76088691250542
17.36590489687824 66.59542766786429
18.74378326264203 65.38410448826934
19.49136331063635 66.22379657469286
35.57052933364009 68.11879168353677
30.02076593255437 69.60851909343008
31.99732385611641 72.74928990852646
32.80026383013774 68.83493122681057
31.01824863892921 70.06647055864825
29.0226935799193 69.19894425887229
30.1297437334318 70.66863746914791
31.97645057638877 70.56260253300547
33.9259443832584 71.55033862025108
35.55999311603577 67.03139140111765
32.88140685494444 69.95508655785456
24.27220342825832 70.93844213996519
35.57444501197818 69.21270280174539
10.6852596446924 61.70367645188522
11.80442365060869 61.34771531666504
13.72575249142509 61.71732386929197
14.02776022787969 60.67873077034245
12.94118177856599 53.00010024186894
9.535994478706549 57.13234499957486
12.94744460659827 55.12068507176178
11.92813259602719 55.46105982135611
13.77837464516126 55.87689275867921
10.94123787449894 52.71564845872474
12.98253703462929 54.08596490164747
11.70078136470847 56.54299902533361
13.24714929573414 57.92189361775236
65.46676162483882 47.45573402803448
66.06322602357538 46.62449263258285
63.94398827071505 46.30102611410584
63.37662473627582 47.21613790648532
68.69893300093406 46.31762781023294
69.4809995512734 48.58127573485889
64.06177301836605 44.39737679973151
62.89449600086304 46.20218868607706
65.17646028971065 50.25275208084192
67.49711501591796 48.00424764367534
64.17287006869073 42.49479443889246
62.35152434837853 47.13807180054422
68.09743336860282 47.1635826240844
90.8943952234572 75.52979217521059
91.49118844933811 76.55845570701499
92.03881456117971 75.68418682191444
89.90427107266628 75.85347737768717
88.83237699364854 75.69052751308429
9.284351483671218 1.211940216392156
8.707135268368981 0.2844801306188528
8.678057148551936 98.4208829057839
9.205104282481374 97.47863169749679
9.831143473414798 0.2624094168399468
8.114573595881515 97.4847918691387
5.710656142270579 2.922190371175177
7.57514442227467 98.41729808432594
8.687818311582186 2.109129728280923
73.51545896072003 65.80386618379138
75.85314367702823 69.54730160393851
73.54021997989548 66.7968267073086
73.73785824278714 68.9054095146524
77.46536655591976 67.05961705931082
79.36943088285037 66.68798378975595
80.59979960606886 68.08309763894432
75.55850474216396 67.44095658275126
77.81481257635119 69.1616466996162
76.43509997882589 66.71229098855545
74.54840385305918 67.11667236195603
76.58618172122684 67.77184447635207
50.48024416600288 37.28727823438059
53.18965507862346 36.46019732304882
49.45519172746188 37.53349374890123
52.53569373527163 37.37793278900839
50.68215221190421 35.46756630587165
51.28432131497339 38.81900563915488
51.13172023579951 36.47668079552105
54.12672712180958 39.62378619163837
53.16325431304315 38.17462876329918
51.46904491990078 37.6121567185302
66.86070977962471 20.91729009694178
65.54543097771761 22.24610174011379
68.53297692236295 21.52967330830851
69.29802984431221 22.20568752935128
68.9331026531359 20.51039686296943
67.50133815452763 21.93913559798141
70.25332627546369 23.555503428418
70.00049208437349 20.28928626848007
69.66966063068038 21.30903759949962
48.77126656048088 60.62985015875936
48.89452063146899 58.74055549852763
47.7758162265655 60.57546621222924
46.847705149954 60.52571361979737
47.8684358623107 58.70069197695252
50.72224294007634 56.7932703766994
47.73189844080525 56.88534415735137
49.94521942376098 58.73713032702393
46.08628417047201 58.91595343383255
46.08543285198548 59.90983729132178
46.23564618698159 62.09215887012355
47.16479714341822 59.57116142010623
47.25455595033716 57.67973007351721
46.23356137863433 57.80500591077389
1.20405201289383 87.77444600082399
1.941996447900312 89.75709849801297
98.21177235120102 87.62092473020118
1.386953683989658 90.56650398064471
3.668235576484323 91.95676980218357
98.59754765181506 86.57575009766219
0.4993582053264878 88.56952303073592
