# Supplementary material for: Universal hidden order in amorphous cellular geometries
Source: Nat Commun. 2019 Feb 18;10:811. doi: 10.1038/s41467-019-08360-5 (PMC6379405; doi:10.1038/s41467-019-08360-5)
Supplement: Supplementary file 1 — Source Data [file 41467_2019_8360_MOESM1_ESM.zip › Configurations/2D-Final-configuration-derived-from-Thomas-PP-4.dat]

44.1746601322432 54.10609708972451
47.96220803719761 52.38086968826526
47.87392816469261 53.38705643049085
45.7017928172457 52.70657260727122
44.95324092044702 53.36912734702815
45.21536942441243 54.36504038643667
63.69062258790213 44.07832511124684
62.71725716785852 44.12790940239739
64.98657882191688 42.30337289207331
63.54305769160818 41.27276937243774
61.40947438857214 43.22175144818103
60.72635536591948 44.18692645118635
64.34618363359233 43.14394089156256
63.08460014826538 45.06137273075622
62.95233321236508 40.39427239946023
60.99268029863075 42.27292185745092
38.45220939388422 81.69589390171997
36.61640120757385 81.75717098149248
36.63688528007318 82.79148092581124
36.64545354229375 79.65940623216302
36.61110707086976 80.72329943686547
34.87493820354163 79.73563054429133
34.91364140542181 77.5945256086714
34.00208982329308 78.17219088256257
9.534873664993414 40.59814823771431
12.90620479023878 41.8913213876995
11.19623505663969 41.78294874200299
10.36341336330945 41.19046238746387
12.88090225316829 42.96118920974929
11.97475959075357 44.50385668330031
10.3182798698989 42.26452428821823
13.77328076734457 41.40635444116423
14.6105113363511 44.1081297334359
67.66568090544817 25.48928300402414
67.77257355329321 24.47568600368489
67.92768048624592 23.4127985601972
65.14420735587227 24.40408900751036
67.96385471684228 19.53102267770151
64.15400439004137 20.00010771879735
67.44498052763029 21.60662886085037
66.69638283781015 25.80508828714752
68.6570561992807 24.15399882219809
66.84988933860581 24.78885658355113
67.48413488851101 26.51121789134119
58.43079052573787 53.03875832688992
58.27937898171965 56.131594378827
57.35839121368397 55.59055654526006
58.30063234812746 55.0859565491254
58.62153723138261 50.98478524324832
87.1039047697147 79.70727922724021
90.24684864286873 77.29282652821696
89.2652355011633 76.7877328355714
88.17856620277524 79.67006387572177
88.28360306015612 76.36229532794324
6.592287014769495 47.31844948367741
7.457941627690564 47.90981202018308
6.720556055196001 45.20682506691139
6.67221050499696 46.27423140561427
8.541034227352224 43.21271886982141
8.408423432766122 46.39684638112342
7.510922430581997 46.864266087775
9.301447484984189 45.92786489093255
74.50944996496033 85.59847056544199
71.34294700043985 86.83051033202223
73.46341483406847 86.11858241843476
74.41013556131848 86.47065104782617
74.52724746666486 84.63441963913638
72.53753936335646 86.76866398253375
72.63536805494354 85.61832112534493
70.8606658753054 85.80603356857502
71.82732900358508 86.06027270158118
72.60922855595659 84.63307656982327
71.24569625931406 88.59172616646296
68.50299478114424 0.7739028128302567
66.74758007655521 98.68264608928661
70.73677200845127 99.36371622794645
65.74904624360914 0.4898632230150677
68.15204508470383 2.524866773314402
69.83316019437125 1.973238469060186
70.92659611169428 5.032620519316889
33.86564397551226 49.28344912959902
35.12166589037986 51.79672657950994
34.79466685839754 52.76125433045598
34.36281981913439 51.05575775716165
34.07114618234338 52.05063216640215
35.39118281833368 50.82944830878466
36.47329399887318 53.30324015017025
35.08486989957193 48.03106223060768
32.7963387667705 53.27280095529182
88.73605899485064 69.42933622340892
86.07722466089746 70.28903779518237
84.98359586892721 70.17824816071816
85.56302987495995 69.36370024761061
87.15605861188506 70.36757000404704
85.93623851678218 72.06256733685203
87.6851446507408 71.3044679797475
86.58254501247761 71.22783449353794
97.84116901105804 80.37373182070773
96.87415086605488 79.84579058776767
97.04953490510995 83.0418264838342
96.07333433263975 81.35021070531586
96.43710474490567 83.92791772511244
95.16186649751909 82.93621579875477
95.10823003172636 80.85407342412417
93.96220719668877 78.30184257266205
48.33796234377154 85.60845591833119
49.07221509456208 89.59635357574143
51.59737175832689 89.14139175283873
48.71245329378869 87.63013081368099
51.94790888606985 88.24713250959843
52.22667974808651 89.98800631556
50.44402385287319 87.32741873014679
50.29996191178911 86.32213582176641
49.78830866952671 91.1827520612933
48.23082368592813 90.32421195379568
70.48654067028299 78.7235993518473
71.4527919886869 78.30005497728044
70.99782955883347 74.69692530652767
70.63731849470473 76.68134881019432
70.32471901291888 79.78392717608222
72.27991633486825 76.88435280078909
69.79812596187043 76.05833298147684
73.17665265377825 76.93486507888181
69.69464762355567 77.07180416054155
71.46694500835737 77.32617668751409
73.67912612229732 77.71077363522853
73.57025948522679 76.03052884603595
32.72130943949073 98.33751988306305
32.82463032544105 99.3848604241617
31.77295972660799 97.95815232272213
32.59425750572477 97.29561756045162
33.02716279461552 0.3253075157938158
32.06535430821696 0.2193318356669672
34.36833425699799 97.09159691432407
34.66282092642468 0.3420065681780934
33.65739747675448 98.76361447377495
33.54321215454165 97.70963050966182
33.81322232961248 99.79725997274518
31.15221440649381 0.6892033131678261
31.19613448767936 99.60965903645054
31.93558024956319 99.02295983734651
54.15448177287427 12.28731643798999
55.20999977303734 12.89524248789638
57.21193607030723 14.81453594654402
56.1850032375787 13.28494860227739
54.6235011655052 11.21367375598567
57.12023467332709 12.84726136792238
56.24623701492929 14.3116180240187
58.09708134378161 13.14937999606188
57.66578851391845 11.128372616967
55.33948333229058 14.84573214436761
24.78438447566758 84.30145191563146
26.89021140844049 83.9658938330475
27.2375211838134 85.77881146375276
26.53047755641375 84.94240884290129
26.85331395355534 86.70279247697347
24.10033678432167 83.34317201321812
23.83249461228084 84.46523562882358
25.84190305529571 86.69558830486187
25.83508661389468 84.18464183546625
27.5527041393324 84.73741423526013
32.31521088068158 35.07557960221
33.26537413943374 35.33680216722492
33.56524331644982 36.36737071786812
32.04333644770515 32.39574833473144
29.53150400967039 32.69938414805854
30.92385165552608 33.92814244049362
32.55257445227563 36.16772331009201
30.01335217932796 36.58260338539036
31.08147296346236 32.1188491094486
32.00407397205278 34.04474957417074
31.32031381301993 34.87749717254537
28.66117490226497 35.42210786261753
31.5421277096992 33.15624822708176
31.65666660460574 35.89215556917019
32.76884407750286 31.88636711852435
69.32219608300996 66.86029338303743
66.62859789895198 71.56892342633391
67.507645735964 72.24457958510237
68.56998986504431 71.91924288703377
70.15760786317433 67.48097545994769
66.30643735023612 70.07397847101907
69.90123424420295 69.52839298712769
65.65219297559085 71.87795881943794
47.57248467010025 91.14900408837867
43.20819753648401 87.51614644099784
46.7428407445662 86.92310975236524
46.93001506843067 87.94424118122382
47.12491603477566 88.97853128387753
2.691907493218467 95.46923523391693
5.356546934279818 94.87732270628564
3.112007194469441 97.23699603475845
3.575143069392968 95.02814988277457
3.675252633153065 98.1356548369893
2.755498266298817 94.42034182421472
2.352640667552839 93.47400601058858
1.464834064325731 96.81334260893313
4.217717210337296 92.4049636157629
3.289372873242587 92.92703901272547
4.451631354077336 95.42727748122033
2.47743094970748 96.47808829823171
2.076834801624785 97.48813763121018
0.5452212368145475 97.10738805031436
3.520590973756037 96.16155443458636
1.915042082303796 94.67441021897906
1.788725111134672 98.40145280889325
2.73813560802348 98.27769583533635
68.47850854402452 52.25182982213079
67.4889783827366 52.25498301699147
66.50699363742837 52.27013731329991
67.91915419796101 53.15688606333891
68.97993065074104 53.19200705381142
62.87857052393326 53.58089432149227
67.25376038603227 53.95915413583192
66.83560781368595 53.10947106772527
65.03114957009737 53.68311668375701
64.68215318621512 52.83260126357293
66.92980646055474 51.38904576022028
73.45036806727619 30.37817194249039
74.16407931888737 25.47229074728556
75.7376296203724 24.53318659851083
73.15747304003808 25.48990776294688
74.35376522733303 29.99502852064911
73.91643331289924 29.18849995451766
71.50280808263169 26.4412641445585
72.98674470694985 29.33954188811533
73.71370286706744 31.49408588445543
75.17291118623238 25.46777948873774
75.05423033934996 27.35285499550551
7.943443560407613 73.41226409075834
8.401638585221493 75.27910800944181
7.396556595164078 75.5777117507966
4.557124930445754 75.61041472180294
11.63022082490951 74.663453399208
9.593561918230449 74.17521323985825
9.716475828294996 77.67299300454599
6.429406544867384 72.13768066751696
7.151854313464312 76.60538712426775
9.98914403208348 76.62302858587229
8.598682713105559 74.27845210898415
9.174458554468039 76.00201052837311
11.16247149100971 75.47668155567219
6.06804381425153 73.22955469025791
10.23805625553067 75.6849982102173
81.91224321145823 98.16345650697461
80.18983817917258 97.60581982046443
80.7918796505115 95.62737738414647
82.21111213919787 97.17164835126209
77.1620187333365 98.21690617209089
79.47858814446144 96.81887185907974
82.81267059960354 95.19741250764841
81.79700561814958 95.42164455087611
82.62400755650772 98.92292363370309
81.49799869024396 96.40671959261282
84.23625817011251 96.68398432355603
82.92605492462785 97.92875342001372
5.325715914936274 72.6343348572148
3.751913945892936 74.95592072046253
8.601138525656099 72.47593076765169
4.454021066342113 72.11867212095378
6.618622176104837 74.92351400309079
7.638446650326923 74.52822015276838
3.990552436632563 73.98301992682734
4.104299694353199 70.41017025601843
2.15960193881022 73.54143716211181
2.405184604202201 72.56095951898457
5.591312533243324 75.26386159171196
2.712777639948403 75.25472730407232
3.426225259557844 72.33538947011692
55.22211795191545 27.05683373385786
57.15632262474962 27.05073538179554
56.27494039662252 24.25496877742738
57.93643958477362 26.6108186014123
55.7688136395063 27.97124944464893
56.24052491571895 27.04914489515779
58.76708873104371 28.04701018081662
87.53101180469316 14.74546513763653
86.6364986573717 16.34965802342654
87.48152534057182 13.70747034387514
86.55185869657669 13.27794434032648
87.4767841829937 15.77639782832563
85.6950868250929 13.87769684265826
85.71055465790192 15.96948434748347
88.27254521763432 17.77831312559526
85.13433260005846 18.1901681503178
85.69394387302061 14.90100980575492
86.59226707570672 15.32452291677143
99.96750201543381 86.76853087111368
4.576121578442466 86.08514845466638
99.91458445283227 85.69507717610557
5.35017435372521 88.78504159768043
3.606427710505536 87.6681694803231
3.538605605710107 89.76679352795814
2.685399001727339 87.17065187431399
0.832235420760019 86.21533233476252
1.751957859533578 86.70039922261878
1.709902369067339 85.65768461745436
4.461344203421877 89.27336499776787
51.47166349904538 49.05040822683647
48.74949120060419 48.28898690149002
54.9171196358069 50.95555462833779
49.90473310007872 52.46544673869382
51.245629493074 50.12723928837722
56.49356638786215 54.04033224439998
52.91559242347952 51.56676268618266
50.45576525075674 49.46652448377053
54.09277886595482 50.3639377722774
56.7663615304553 50.99578815923422
50.06067032573112 51.49754504663333
27.05098665914763 59.17691862947925
27.4113628668604 60.99633943179131
27.7574256218405 60.05524339503939
30.26461235989217 57.20153338070182
28.8199572931363 59.74924225239317
24.27137037193446 5.842849888640915
21.93717521264964 5.503896033904185
22.43664794014244 6.39343745630226
24.62802617337105 6.796736983310554
25.38110162638958 6.076129072502973
20.82989167969258 3.602644326353157
19.77564913380127 3.502509172154695
23.28455090990014 4.628323252985372
24.89643858721111 4.122271864805138
23.52739080659896 6.55158588090626
21.32819568926294 4.561153671763136
26.44964714766521 6.307797768683566
23.12047318566992 5.578951526051059
94.32752207808132 18.73299776561263
92.76461540017705 18.27951450416567
94.88677426310707 16.69730537512729
94.60393989627306 17.70573222737464
93.61941401520703 17.93804556405264
63.01088800964389 97.98108096563411
60.40945717125661 3.521347550821435
62.47948105694138 98.84069052730791
58.88850573163535 0.05038121302849605
60.95682345330523 99.83932245483078
60.51278079425804 0.8022617794174483
61.88552720254196 97.97398114793982
60.36821963147123 98.97344650671678
61.41468321110797 98.895591603287
39.61489258561801 15.47433820339782
37.74828792587834 14.58260981333671
36.80123216757387 14.17697775464619
40.45138711297385 14.87520946598236
38.38910532293988 12.88198546212684
40.33863154932901 13.8205567182905
38.97173032758677 18.20480626013272
37.86572526470761 16.75476505476654
36.12615692938546 16.03898867080658
38.90505304232334 17.08057422277615
39.73765893011453 16.51244185338505
94.12632889389337 80.36543667465614
98.85404946635636 81.9240155094125
93.55885307877888 83.06829142518342
94.45503453969926 83.60692437746421
95.18263359014348 81.89125616463434
95.38045579811104 84.11888678293236
94.49677681622327 84.69940960510692
97.27303432538072 84.18576122031661
97.74573450253027 79.32838313200372
96.13164690857124 82.34011643300417
97.03934029716079 81.94562251314815
95.9027063003869 79.31134663637512
95.34541230655387 85.24815734237428
96.96460091757832 80.89057274146417
56.08181761076048 75.80272767370373
53.57390090898453 76.83202643427701
53.61111080574719 78.51740450088379
55.20697988604142 77.58897256092402
55.33400873787428 79.31907649384449
55.67463129856517 76.72132117366939
54.73377173791746 78.48023691309686
50.77559029181526 77.6777340738463
55.83369548425255 78.43590919747481
53.01763695251497 77.68603343951784
34.08079709203835 6.456132824156134
33.02070701967758 3.866008928119518
32.71053315661621 4.843604320874743
33.73945429938483 4.651203117912901
35.20715322209917 9.033867738596062
32.10193601162341 6.811186279229815
33.34363961114046 2.881800058758095
34.43212235839771 5.472999634511808
51.94860626753562 9.358921863418804
52.03217307042268 10.3708007989075
52.14459528582483 11.4144902631656
52.96473061005725 10.80266575559121
23.31615245662898 50.27304498898961
24.07349041355782 49.59425620747835
22.34677656595883 49.90809766222637
22.62772517419523 50.92888631238582
23.45933279938009 51.38991509580697
93.77504440280551 66.76690847697922
96.32685639779439 66.29645603957923
94.1801699770768 65.7026802554068
96.3634054949047 65.29268908811069
95.55262447596435 64.59511823917873
93.53440271738452 64.93739841909164
96.38780750143034 67.38060862747965
94.71846406750613 66.43581265473328
94.56994732614864 67.42420038797501
95.52665888017881 66.85600519392021
95.46427090999345 67.91160220701157
95.36100019257384 65.66356160036861
94.5916393242654 64.79899412531225
71.54861637044512 18.19847525520849
71.85980614284591 19.97559601593123
73.25431989211107 18.96065291618828
73.93859357179076 19.84863261229569
70.80887738196179 20.04439852633099
72.21758595403425 19.04618185791263
71.16439907311124 19.12112027811464
2.539219854564409 24.97772576002597
4.267717796906534 28.21271359041671
1.161740170813019 27.25115518308616
4.808930434702114 27.32556707375913
2.194374562992868 27.5472029318939
99.43498695528442 27.59280406640051
4.077696997534531 26.47647399821396
0.9401149307032838 26.19558204262831
2.656156651038183 24.03091673985887
3.831181106406852 27.34867425642427
7.313261616932602 27.44292604569878
5.70681187124714 27.08583060290438
4.498597779654954 29.13501968542581
99.48873209476254 23.89492241264465
1.149813109844448 23.46477598849936
37.84325968051299 95.78653897049047
40.63761702778271 98.20330764984837
40.50534344020556 95.15372008438109
41.60993401098386 95.47917964305718
41.54584908252016 98.16301156806959
44.66013367259568 97.8230815044483
43.40221117763491 96.16461816938633
44.02544775524328 96.99868846937686
38.80185228932498 96.26106135301153
40.59255942202223 96.11707832610651
42.97956143039028 97.12088946768442
96.64479000827771 17.3205622894309
98.09297691986609 16.05871855518142
97.72742960693249 17.10304549392728
97.0386339709779 16.3932787761011
96.93691427431716 19.07455785509903
99.38775726897371 17.8519457940905
38.26232082230283 46.10345703352338
38.73620474997615 44.00335488613852
37.96926445883006 43.39446892824313
40.17569119428425 45.41923531240109
36.00189188114751 44.02160538382853
40.37233333736259 44.35081664889037
40.91812898123722 46.15221974933259
38.99639607849165 46.80161364928827
38.01966673255048 47.13599144542478
42.54056900815586 93.57226022062967
41.11527422542013 92.62367256598351
46.51039570404378 90.63441601081905
41.99068507105866 90.85079849998584
43.19423636103974 94.40725598593204
42.02715523165411 92.70918702863509
43.05089492105984 92.64791867209962
44.3725925925618 88.88083927628217
33.83086935132089 70.78839730610825
37.7324578642845 69.34758525678541
33.93813663266283 71.83314429362116
33.98486552762044 72.89559441672453
34.89019887421318 73.38220066308249
35.80571781192621 71.68456348062179
37.78778097967049 70.34785134290563
33.04922329008244 72.46108471709053
39.11768797657214 71.53642845102279
35.77029913799299 70.65884975389812
34.83401695719796 71.20947379275903
92.20888726000504 79.40616238465073
92.23546670268468 80.4930321465348
93.07951459647111 78.84636372207919
90.30883305214883 79.49475051996848
91.06659781543937 83.06713947826134
91.21227905841218 77.81726352263863
91.65444810498535 82.14414001672661
91.2349297393429 78.92965408373398
47.07684715036816 29.0133467834825
49.98460695550301 28.77109997312547
48.55534506330306 29.78679601474316
48.93623330458144 28.82051948024842
49.52261175385069 29.66314109744383
50.45302002937292 27.90939154570229
47.05733945905494 28.06262648416693
49.10948757327243 30.67830933374916
50.57228518459139 29.61637775553628
47.96360219707608 28.89961246760869
75.64936130059985 53.76849956299173
77.84863257155165 52.07488757135518
78.70008431963761 52.74846582147624
77.91742028709197 50.96449732317922
78.29890724577477 53.68692177602191
77.48110349465965 54.27115189156834
76.87839439313122 52.4364166407925
74.6075641097688 54.03741400150059
76.23291779251613 50.71686653002619
77.90260142019966 55.37427837367724
54.8474116777162 93.22559029242107
57.65429229479731 91.01956141187904
56.16950163647601 94.86319061429187
55.29768878806484 89.54545987706058
54.63517505289909 88.73196831177218
57.21585346481607 94.74216024764746
55.23063246175565 92.28012173930884
53.53265322289214 91.60448193611985
53.97777473301176 87.93443114267085
53.91602233074495 90.6591796746622
56.2650750603416 92.13979359796353
54.45478072058776 94.16108626312986
55.89115308197417 93.09574950462282
53.26331032809116 89.85464650401349
20.88591049534222 47.59080771144247
23.58405551726352 45.77729052443029
20.69805019729876 45.54262000545911
23.09136018887627 49.26729324594174
20.66568906032866 44.49136497732411
19.79509456669505 44.02122261532778
18.97272407149394 45.7131455581496
94.98336462543897 19.54260875364779
93.39793924845183 19.03115938837839
93.97654839325266 22.63816640563327
96.00014967833353 19.36069959573582
91.64810894851929 21.15770636682693
93.3020183204882 21.8362636441522
91.27117123421095 22.1352450070298
91.91691535817971 22.98681553175002
92.56133243495192 23.82584323366778
92.66115838919156 21.01613714057819
96.08299659512932 22.14706151360248
23.5274166369066 98.4530923355215
24.2162144084352 95.7981212628283
22.47631987474492 97.07318508469922
27.10869516355773 97.10183405889381
27.93610699088584 96.39839021425715
22.53458572399539 98.17901965157333
26.26519673921508 97.66137411175441
42.15026568221117 35.98099958892637
40.66240749039473 35.01101604718841
39.53973475912911 38.35153655526624
42.61893640349832 36.92719187499993
41.12095946701974 37.75618783744177
42.64373673794356 40.44850005282594
41.15407578841542 35.92281495903171
43.03535345802943 39.60430086195825
43.61815589057621 36.94967186966378
41.17729961066231 40.6160659316382
47.16058996482082 37.92436259074942
44.59081353968522 38.76336204062324
47.69554819246171 37.02934198316201
46.10190544946403 39.70905050519111
48.69007765957867 33.43854263104465
46.68426194427727 35.2073320817794
47.11062284579425 39.74003150630312
44.65773906754161 35.14944669455733
46.14170570725374 37.90059991941362
47.19416456916507 36.12005671400503
47.58380340958202 40.67633352701321
47.63967032606811 38.84587729277946
44.57281704036225 40.57213326938552
43.56272189673679 38.74052867677329
46.59357540431676 40.63749318665989
23.99237975846303 67.32130678680588
25.40105065599463 68.48710780519438
23.44096199047204 69.79204367230419
25.68382766266222 69.45861210558159
25.08668732822181 67.45757494793563
22.85584250044099 67.20043186803636
22.28116382492932 68.05038645225177
23.34781716736097 68.07287181033057
24.4505117141495 68.27492244611616
26.95885631323156 99.34459580537987
21.23242291027922 0.06002213929321813
25.45466949487239 0.4523011791602048
21.92357597949709 99.25960765406346
23.31354156028045 0.2645632479801538
20.99164931363015 1.80818894556037
22.88750369339297 99.24694544836461
24.39549905131203 0.3792367685802442
22.70804424655177 1.100304603696719
22.05702621220212 1.909608615355735
26.45551634654098 0.3407565833605763
23.89203510311548 99.47258301868239
21.64009656995085 0.9868878208882088
20.3672766350163 2.648531035750441
18.89272234869495 1.585874176801618
19.3083130881618 2.545493196390736
19.93430478606614 1.689928418366289
25.40148987108626 98.39604276538378
90.86289596993069 6.278037886317943
93.61553163640077 5.723818514024431
90.33541342794476 8.960407480912211
93.97610465108831 6.644089390464135
91.6233287137505 5.51602378668025
91.2939641204085 2.235267756265837
92.83225124552773 8.23442885584068
91.99291059884466 3.811468327534328
94.3338191816058 4.895274922670059
89.33191268662216 8.614137711598611
90.6338258654492 5.281053107162775
92.88652173191787 6.636080364668077
92.07162047350712 8.742100964525893
92.09938975457598 2.878867901209866
91.34260564932393 4.503872773955432
91.08624031434078 7.276313226772187
17.20339168772384 48.83639998958823
11.00842982253024 47.10219214942107
13.56060351436777 49.82057893919028
12.72173851125226 48.233664275983
15.32715042577025 49.91270711055288
11.76469946840387 49.80055912850398
12.64390863564214 51.38439994754776
14.46612183432762 49.31303727813397
9.158559179845911 49.1110643734795
14.39373244547934 51.26459384827463
17.84677937321931 49.62781833527578
15.38894284642875 51.0748484429545
14.47116800588004 50.34171384560911
11.81542457965472 48.73860909200887
11.73456730735283 50.87257488029366
12.67977303417062 49.28682412569539
67.21791035576854 69.67870798811445
67.50725648722633 66.65543492493545
66.45831694960276 68.09320980472839
68.76797635133087 70.93713535309291
62.9245724206744 65.97387174442011
69.44449042074575 65.84909034357052
62.88140274401668 66.9719765288486
67.63012323398019 65.65183141810186
68.36252997530848 67.25725868850022
67.31758262889838 68.66969408146397
89.522464439431 32.78269659934547
91.2558972693478 34.0666460992114
89.24544478577117 34.87913501198805
90.33505150253933 33.45940149100834
89.38657199412297 33.84396288590256
90.24134470722343 34.47588184127887
91.24978242302298 33.08249796178215
90.67921247295023 37.18857311091841
74.01008469670406 75.2747128976163
72.07255384242572 74.35795373197011
74.78324221661745 77.56933737296592
74.22325602287543 76.79616784655093
73.18679290514572 78.55358766221018
78.92788716985228 75.30026344726888
72.48261440176124 77.84803150394158
75.84159549864555 77.6034667514401
78.09479069584771 1.744259412420767
79.10765662795085 4.349546944842684
78.79663006129732 2.560177765113289
76.82085122621599 99.21384863136738
78.45963856244839 3.525221549091728
77.11162756282437 1.928720337864327
79.79041732101653 2.392371000621897
78.35336840697593 0.7624951644837304
80.18235286975397 4.233264184876706
79.08549092792559 1.570077995321876
79.48620740241488 3.395143716522986
77.78837594113854 2.726313136893638
80.48296637107114 3.212768693581196
88.10506804092191 99.49371719279233
86.39507225765804 98.92675278719409
86.67557771297099 97.91830321312572
87.40364015907679 98.67374329518724
85.67069203977934 98.17532114204182
86.94663357239742 96.89454273307597
89.61998343872304 97.04451015795669
88.64066663943615 97.36012677810137
89.35763646291301 98.08888628054294
88.90227463279329 96.31303656580494
88.37657209502345 98.41653096276595
53.21756393273453 96.91149591010847
44.86563018644371 95.12722483666221
45.50028400765976 95.94641504456632
46.55871190423681 95.83525313624919
47.41618191041455 93.98454190901731
46.987088373737 94.90871546160538
48.47766186811062 93.88467175417645
50.61096897019401 98.01635580763632
47.84679838031102 93.06485563455007
45.30630556919199 94.1995277418217
51.42803605078997 91.841278436076
36.50707353352899 66.94742212867524
38.60011504574738 68.60738670032016
38.46382372338257 67.59662235850196
34.69715714219501 67.29627464564915
37.31707264117833 66.26176737620153
38.30639319183394 66.57988121694692
36.68080824332137 67.97466929083014
79.70858593429512 24.99446101170703
79.74311489262944 26.74432711259854
80.33470504697625 25.8210116736969
78.66198278998193 26.69740610290921
79.25868707395048 25.8941198315467
76.04758050865121 27.37096318995036
98.56905437489563 76.67891992770494
98.55240942390917 77.72240076748156
1.470878030546006 76.54130581818268
0.4511686304880564 76.80980453980042
99.99486277238317 75.05253456407959
2.300938245096283 77.25445994280005
99.55621289288518 76.13859943637088
98.60569423530745 78.80131349949535
1.168690824391341 78.60622112436863
3.106458036070495 77.95441729374519
55.14269815084758 99.39041692215122
54.05583352465536 99.43852383769176
55.7637566072821 0.252161631319833
54.17826797451909 1.157865474819419
56.37586741422906 1.144351814653088
56.20698078328164 99.33758659315561
55.24892899937058 1.096836122974502
53.5882202867333 0.3276777011972284
55.58176018235996 98.48096025492563
54.51053421705472 98.54981178357798
56.81771549544452 0.217901409737822
54.94343184548597 97.64282347105959
54.66657458587873 0.266566784374879
27.74396777415791 64.66099655846358
32.14701505242139 63.67119486634562
27.278759308863 65.57589558690489
31.30993121343583 64.36830015690316
24.04408502592909 65.63371789441609
27.8621835141985 66.23867142391258
30.64702881886226 66.07081194011904
25.17519016701872 65.71230035550177
28.21133984621774 63.59548988176475
30.30920280391872 64.07385992536328
32.8138173158416 61.96893444097564
27.9637817025565 67.16603377637151
29.59923131892175 65.72203685408907
74.36494124902619 9.217344846556838
77.03807468013633 10.13601653284786
72.47966464437886 9.990242451410468
72.65936338847122 7.832716752585765
75.12526979373918 10.91497442725532
74.46949998136178 8.187593067700337
73.41851493842856 9.590405575232925
75.32157151271592 8.853603809235656
73.31520112486533 10.63545459540737
70.97234564298824 8.743447251907135
74.26842340789419 10.25385214241152
30.69847966073473 47.16505042212695
31.40915561198074 47.95046273923526
27.01159390689785 44.21758920834656
28.91593504393305 43.73057850682211
26.75402214175345 48.07034287233723
30.96421352652275 46.13623592943676
30.26935419413157 45.33663065208707
28.46552819878231 48.65787970080311
50.92991704138444 84.67837230009144
53.87602670082016 85.76422821114389
51.29101042619914 86.64631861471446
53.10918043059833 86.38178555833191
52.91448143716317 88.10412615867835
54.93159579557076 87.72561254223007
54.20111813410217 86.85657418009757
52.61248771826266 89.05967035738995
53.29941946670885 87.25620829156578
51.92091495628999 85.0678137724732
54.94182307544799 90.51071993109554
52.29213956968487 87.15963983413302
54.3855772600738 84.06927095127786
38.66676257491162 30.30472432859497
41.45530783071109 29.54802428615876
40.19098968980753 34.12338565955724
42.1762528025446 34.1376858647047
39.63341684211092 30.68253869307308
42.14519505516467 32.30570312844407
40.405745924413 29.15711135920042
34.89291491829702 78.66062415969392
35.86936678857614 75.97970117427674
35.75197615246515 80.23475811535893
35.7727645904592 79.1572685138371
37.51387670629489 81.19264059183571
35.68679527575534 81.33658199837893
35.84079844319671 77.024157238375
33.99349993380581 79.23793610851361
65.3884687180885 30.80322135762782
65.0240111427788 31.77239290382244
64.35965585825319 30.99943045682498
65.69658145184061 32.54641741694638
67.66325195722794 29.19026882244476
66.76764220724453 32.32906900408743
67.91435065313681 32.12542369456335
67.08648321960808 31.37367772951676
66.69546544833042 29.53196648750781
66.06149003837722 31.57580372678581
64.71045689812277 30.03916709428393
56.21106402147961 60.21789519622794
52.76190418468099 58.6176436382669
57.2030538472642 59.73407000205942
52.19442220426495 60.2995724597428
56.30584566389255 59.20644125677963
54.60702859133708 59.16714842364411
50.96174728710843 59.07997995695535
53.71500017230739 58.91922590397854
51.17509950560471 60.0767588986707
53.04645662676781 59.64650910164963
55.35128888053718 59.69999780336668
50.14877833273098 59.77707117531155
51.991694857113 59.33809033168108
16.30730106668151 20.2355490010502
13.16894577722743 18.73033313279135
15.75468355100356 19.351265892672
15.82947533064507 21.17851880586623
17.31529539457664 20.16688649305438
19.12364071908057 16.2897706484466
16.76170181683553 19.26425668396004
59.7764305532458 26.79059522206375
60.70314593959951 24.24096780575247
60.86320759890776 23.21829325460919
61.51811940070822 24.77223050360098
62.64547048406896 23.41141422273765
59.10217236305927 23.06130276945887
61.84264143695627 22.79286694409334
62.01740339227725 21.78934353292303
58.88076796414672 25.16744151733753
61.36824309458305 25.73973181447548
60.58994046847528 25.28988436057286
19.49154930781092 56.49230910058961
19.92223477051609 57.48242747256611
19.13777870312262 59.61349674491982
20.74406918703089 60.19642361939339
17.56909608875337 60.67663440189748
18.71812404655286 60.58713697336322
19.38302386798692 58.42252534548044
18.2280479110173 58.06620775564007
18.4828089928468 56.35948283294115
19.7464450919643 60.42172014781758
18.04782108869023 59.80937748841368
19.09342496429338 55.50964434489212
20.45889153522774 58.39006672328626
20.48956228891836 56.55424052992164
20.07123387526091 59.34038247945367
31.48936436120405 65.3852297394031
27.15798803564076 67.78271793663595
30.87683750396034 67.07672447379755
31.18232522544824 63.34897199531124
30.0723651669265 67.74751251151672
31.92986523418951 62.6415376367794
30.49298186901405 65.08153722985558
26.42222122450772 68.58132694298418
25.73619369369001 66.62340479330554
48.72388434768712 27.14447865127762
49.74710514359055 23.65111062539885
49.23144139319194 24.53594238198417
53.1381024253861 25.26915157237588
50.86869351816594 25.43304195253682
53.52208480095797 24.31529533741296
54.22691065932993 25.10520572115635
52.61022602822577 26.15859466733083
50.25941572873682 24.61141522118708
50.35779240491608 26.26515624835726
51.84130170612647 23.78292538588283
51.48692089708058 26.21831904204252
51.36694156909566 24.61251348302292
52.00771380030076 25.37591277981927
27.66675486118612 38.12295198637148
27.45363639882671 39.30250816936922
28.13351857939864 40.06282233672356
31.00574696074393 39.19620959754917
26.79816960500057 38.6531066384343
29.19738455970837 42.6765742342233
28.36553671534609 39.00663235047843
58.33361364290171 66.04693332748826
59.44429956518905 63.49776121707801
61.92306916274855 63.29649960118687
60.25959493823632 64.12538217728599
61.0513401095074 66.7903583013741
56.71884842969585 63.86442040164975
60.36329035414675 63.03180044915661
59.85981535170245 60.43777073127445
57.4535222799168 65.47518406319506
57.55912851641218 64.43205111594089
75.76705377999993 13.65524297604338
75.6430528708571 14.69063389626077
76.7259542384017 13.27746176385516
76.61418570298271 14.33662997831174
77.45289623058279 15.00836005272064
77.56870743809645 13.92813485567952
76.47987518751897 15.39481075840334
10.93583862558457 3.692015861299141
7.823152242159916 4.490414728434647
8.185959983884485 1.818526625290184
9.931683877887371 4.084099426990746
10.19763022567242 2.001874196487952
11.82154819972269 4.442676264879406
10.80641777699559 4.635945011737782
10.53164063510723 5.512965676242019
87.01356225055143 4.68872002929169
85.25494137224705 4.790967532839403
85.21088529526878 2.755746695730107
86.12214727435854 4.21411688925049
87.21030849604479 6.828202444860943
86.7989670162015 0.5539212963258562
87.91346261168206 5.160373381515687
85.42897116843982 6.981788797761455
86.17560524233222 5.289150989647815
52.3849051870233 19.80833441776698
48.15652732525546 19.12962166226305
49.18850163518211 20.61544594512578
48.19467735049803 20.19360424184568
49.00969314816994 19.589038652619
48.34105389119965 21.11951778939623
91.09626159137601 98.44674772716456
90.34922190437248 97.75598364660027
92.58790189444869 96.0990198244083
91.6359185244028 0.1453283024130355
92.10183218516207 98.1178271742009
90.60628452451289 96.72533327118339
90.0925578309387 98.78706640988445
92.22798930008854 1.83835858092144
91.59692524937056 96.40945823446941
91.34717244403403 97.42872026442043
93.11260482895842 97.79443230268232
91.85800910691977 99.12825178259551
12.68411054504746 91.55254872533054
13.10853045720612 92.53338498838353
13.72519188935279 91.62393206599619
13.28866346601817 90.68455898399404
14.07971533934866 92.5338240778234
13.68583420479613 95.66677845315262
14.35745792474094 90.83432077752134
14.80018671515338 93.1174828978495
12.51374464857955 93.31825464789563
15.65665707869593 92.66308037221279
13.73406513224571 93.49200769254405
14.81757843067073 91.86694231548488
13.8016118654434 94.61135200643704
19.44711908172204 82.95281393239048
20.42461297203149 83.04837258004699
19.07197458084321 82.01127646291191
18.06300659716598 81.91847695834977
21.19329984562192 83.59700516589578
20.08723099531891 82.13063238843331
13.76911628911958 83.38540209592175
67.11748065324103 80.33963488400519
68.3486813585707 81.7191826853518
66.55974722599794 81.87009215955727
67.42538766884738 81.25164787210886
69.86772794481645 83.98705362357124
68.3994323429206 82.80420427453379
68.33580681814853 80.65191276526492
69.25132395698797 83.22869097240662
68.69177775557461 83.96119410681578
67.49383568707519 82.29036389872557
67.62932659458515 83.32179712481287
69.25092529431895 81.21684481456765
66.67122440084783 82.92699418456665
65.2109444476129 79.35297563968132
69.24771700957515 82.23371604118286
67.82049264888188 79.81757245034055
41.19003798741558 34.12143674749302
37.8129662166204 30.94539580185009
39.21915421865204 34.16004339280671
41.67084585213268 35.04192433837117
41.67416219281858 33.19814233862865
38.73387015703494 31.3096847058702
38.57985155555267 29.28098669727682
37.72364191746516 29.91688569654785
39.62824563945352 31.61076754815347
38.98479078194188 32.3520395899938
38.83427074743787 33.29274520526311
42.6627133046341 35.07935641253377
39.29569508281374 66.88445446135076
40.9507598856497 65.48298725586098
40.38735335229734 62.4686613523462
40.57738984816196 63.47514618384199
40.76541167882979 64.48026601057978
41.95890643816418 65.79104536515173
42.58032818207484 64.09387705277965
41.12910975174608 66.4808173134733
39.12696178754776 65.87777885418087
39.76404064185138 64.17414667117153
79.33335811337389 18.24627750300768
81.08387470906874 21.74420403720002
80.19553842496953 16.65155167322355
81.97635809083744 18.76698449611867
80.19895688020281 18.73538976799966
78.52358410647345 18.8548941710357
79.27305397247135 17.15833233686691
80.19123429335018 17.67624146634924
80.45731162733311 19.91108449207861
82.07063646856221 17.77689863086637
81.13141603647394 17.17605816367679
79.26357416768384 16.11940523282057
81.0257080980962 19.11066926367785
78.55049609060354 19.86945068993757
79.46489032986719 19.35249230791057
79.37039913506305 21.40493212202309
26.30927510799078 29.38441624142737
27.53962544992893 32.33558669747098
26.74923429034361 30.36367879545227
26.32380021309772 33.97300022249161
29.17120488995591 31.64888483773621
27.92576724154318 33.34473182459053
25.69683153312039 34.77716429585617
27.15687230843718 31.34813298472085
28.1690032936429 31.50113759761702
26.51326088857246 32.16315233876946
28.54712042924512 32.50483721581593
74.0448055471896 27.34148844758758
72.40525873911838 30.2036678276776
76.76163521603381 24.56981963221887
72.5617586502493 26.43067381277885
73.58675440385714 26.4150172071218
74.60343044947841 26.40847430353993
74.95906315217967 29.1862731743129
72.70875045231092 24.56811896731168
75.61077008101655 26.41544454505996
71.00346237979979 27.31054744416172
72.04027664187316 27.35145186148289
75.50811695962568 28.31507366861331
74.72152826752277 24.52505923629602
73.49502993647134 28.28931477481867
74.49748872991729 28.26889539364069
73.03979951756055 27.35714218476288
75.25091045531275 23.58225385523071
14.31548243608814 77.95383230696453
10.19743058779468 79.26731319091019
9.324744141684786 79.6715435257635
9.50511744228063 78.61836962625847
8.520809757902326 78.99086111849404
12.39702296049275 77.83566807916836
12.67688285838813 78.83968819800876
13.27927691567576 73.91769287532611
3.188744095400977 2.119306723343966
2.122420172261759 2.060415763773835
0.7840825751027927 3.699300937962901
2.488779293202021 3.000589591783851
3.80331851601569 99.97739431477331
1.12946755183518 1.867995978221135
1.456905768224538 2.870339277809467
1.806388079361324 3.839925514302131
1.810916559308797 1.0232896529925
4.512658829232413 3.418786434437179
2.702980181108305 1.247356813031133
2.707241237079186 0.2135666581253051
93.20928734256601 31.41131437785007
92.26670450493395 31.64840520294611
93.70365953107903 29.29492232482392
90.80379255707268 30.24330849407221
91.538116950975 30.93844959337447
92.75743370734723 29.581672586806
74.88653529467858 53.08441334316785
71.06112567388007 52.97325050173509
75.1859194783836 52.15259407302505
71.45972270958586 52.03225189594976
74.13082653035856 52.36644157387972
72.55439970501651 51.81346896296319
73.18058612420394 52.51679197623653
70.92911694232487 51.06866285892882
72.13209897496596 52.76672392074052
71.75089957974318 53.72035562174923
11.6576810403386 51.91904627929921
10.76854470405283 52.53612146066045
10.28291687426143 54.48621727377193
11.9547248662992 54.06493329029016
9.998949786140743 49.70321988989505
9.056233103373367 50.17290886794115
7.418849136286017 48.95470866783354
10.81037090975918 51.39265650666562
12.55816512188275 52.34668068116304
10.0551258731039 53.50317261184652
85.84900480609964 41.6236669643248
84.82582334784705 44.38416547910479
81.90273280020249 41.38942954689104
82.24988897543003 40.53438544161836
82.11234411743297 38.76604515693349
81.53082604969428 37.89157323713195
82.8930414599421 41.44649511030544
84.23495968385784 40.40980924274223
84.96115486524214 41.10260546695604
34.93304052981834 27.63238827656913
28.37161692702085 29.68633654802053
33.47286725576082 29.01695064783719
32.94422688762017 28.18636822269005
32.33392863153266 30.01941158053375
34.14478248248658 27.11284766223082
34.23392254906864 29.44323844193702
28.97102258268553 26.92203730212726
34.01220300668228 28.16958696061098
33.49880469196732 31.19350879766315
35.80106908872715 28.07469075251549
31.46388355276413 30.43879273588973
33.28585117406569 27.24677744373849
48.70493547972855 25.41829456080321
51.22464908274783 23.07019512132845
50.74050358938167 23.81729634403942
52.17184373071795 21.81468665884012
49.359889377976 22.64335749879076
47.6597630551403 25.40645855680616
52.25769589209789 20.82881342908417
48.21591216738709 22.78947044902879
52.1195803112648 22.80014256668698
50.32732189122707 21.83602902297962
48.20689719968558 24.50872242784317
3.4025045444216 15.91978893717016
3.247409334432228 14.14526197028595
2.794000561561377 15.0276425093132
4.134459859455874 11.5999025018369
1.228530966311467 14.12268561814592
99.88615197558985 9.387381907464638
1.723864862804252 13.12082092952177
2.308874826532292 12.25654831071936
98.25381897855287 11.83458437479122
99.07697460503806 14.27748639327851
99.74282565150887 13.32957035639591
98.06555046852299 12.78776791093986
99.21603320504204 11.24660850712226
3.365674164201906 12.36536362917751
3.084198656260616 11.44303252796132
5.446653920719487 12.86171461305107
3.822573609975092 15.03540361661059
1.890016161674273 10.32921414249271
67.61995005280899 39.85998494048417
67.32579831182808 43.89689280358378
66.45629466340658 41.29929784681627
68.09462610837734 45.5424733434947
66.17047233933555 42.39345723440891
68.09349651916399 42.46097024813822
67.27852871803229 44.98317243461658
67.39263817175296 40.87983223939774
65.65849924297278 44.21644802308882
68.16258514767122 41.47938570692572
67.17870769183719 42.89714785230527
35.59390599559856 61.90879921465566
38.57805232503802 62.86088095620578
39.38923629528841 62.16441008275066
37.76409296434205 63.55387040740942
37.58000894448359 62.54752460215365
38.76380146613619 63.86604623763283
38.39160884665852 61.8551785610829
37.39654420670922 61.5391765999651
39.00855254418081 60.15491936537011
37.9485991497823 64.55993600077616
28.07329463099635 8.599789696629461
26.62066348556962 10.08422598798381
28.36468310697676 9.614004605197914
25.90749772322108 10.84889574850006
27.92663822125823 11.34012973110509
27.63072488408383 10.34810518209451
27.20020448437092 12.077258939323
26.89504468594689 11.10363781735024
29.09654249960778 8.89449323142496
13.62765372283907 85.2004495381687
16.15552586411695 86.30450406318769
17.81925533361884 85.50268376285685
12.93609792580171 87.89684732418667
15.46928269800313 89.038632848646
19.31607664807004 86.41148512990662
12.47116492913727 86.92921309333273
17.62431186995616 87.26495073174767
14.53752029590006 87.11572173978136
15.56660785988464 87.18355775910365
34.98732934689649 83.01736539628014
34.10712795167594 83.06671104830076
32.17059290109599 81.37201032682756
33.1170769164498 81.0507949785331
33.10527936296385 78.76776309289077
33.11826810853137 79.86548866785451
33.97716251203327 80.30295152024269
33.6326315813001 82.14799645667593
32.63737429174289 82.15903991778671
33.71365118006151 84.02390892600521
32.05048332187073 83.01450202182684
3.420815543732702 81.59978617839494
3.546537467514337 80.61973813704743
8.200811653697853 81.02043459874312
6.375377713861925 80.71060929562866
6.276011004466012 84.61291199497342
5.105844084631153 83.19776574729801
8.29153588615228 86.48122399640019
24.40694056209015 85.32717963823991
26.23051130035364 87.59701674954019
23.09004189438107 87.13942650430815
24.6139502759547 88.16887397098178
27.24527318342248 87.64119299447329
77.6265760905016 53.08794200880478
75.93758494417553 52.81616476906358
77.03894796737525 51.39063419133863
78.02184374574693 49.89820142751636
78.70466044023178 51.59677819773959
69.55453643420259 58.04028333310756
67.79539625240947 57.50312094915052
63.84223589964395 57.95540022305488
69.55665090853947 55.09540238099989
64.27263369536138 58.8368825068407
68.81815862455112 57.4974836273706
68.42546582260505 56.66866773797273
68.00986204938123 55.75982988413279
69.08421943738729 55.98348531234608
65.58655725799059 57.19002144268707
67.55570867873593 59.04080125177343
67.35334377586949 56.55568964625267
66.25867637255745 56.40436264107112
25.08742440788169 70.39857490947759
28.3890564672018 72.00512742209932
25.63292346297709 71.3332913301479
24.63209501598961 69.44221580230642
27.35600058982216 72.03701917034621
26.71219759572601 71.31207827142025
26.10556508375551 70.41249928262052
83.28415779831134 40.52546869569293
82.33258332459411 43.31060252381538
83.29557925357275 43.40688114523224
82.70653647473569 39.61316866027288
81.11176781314587 40.79845468580662
83.70458232183849 39.51046032717347
81.3812893959042 43.03351684078572
84.90702226815921 42.0879275441558
84.0585448776438 42.58012471705418
80.70099188264355 39.82747582359855
82.15260940589073 42.32359105007171
81.66491650532051 39.76184931065836
80.07532750009507 1.386576287259975
79.72804226662807 5.120279084260238
80.78141854089516 2.193628490914587
81.16721310095851 4.027498629864533
13.7959644504521 78.95001900462107
13.15466161769748 76.36373523749687
13.1255265772271 79.74613841541478
12.06365497760328 79.62206189099524
11.65228728860963 78.59553782738899
11.47840780838757 77.55667475975335
13.23726583252982 77.26769007396972
14.20052159340137 79.82393823600535
31.00963211645094 16.57266930424669
30.64746630915403 17.56719590134369
28.85322717624181 19.67879286687505
30.31447167201253 18.54779330401264
29.95554839069531 16.77236417241976
39.79974109542515 18.68888873509362
38.02583333110021 18.68725011176859
37.85026386668706 19.72121123038899
38.05994396635062 20.86179160864407
40.67135516750287 19.15404385310193
82.54536125313794 37.77202466500491
84.08893283191016 36.64252949500722
80.9010936782423 37.04130065158675
82.72771459177852 35.0227253972969
81.29945368018747 36.1002792355702
83.41283984063379 35.83362244645672
82.3485865927468 35.96875935908869
84.12721904339375 38.49706074446174
80.51639888984153 37.99125177589914
83.00294733551387 36.78602732246666
1.64958528636842 25.46446943302571
98.69070480772159 24.5910863488915
0.2549555265529784 23.165442064944
98.45418136597185 23.6309132796104
97.94600244038988 25.28914523018906
99.97386087369043 25.86996124567926
0.5050186175695265 24.19379169269709
99.71815973286812 24.87905333047787
3.389610930671704 25.77765848934598
0.743084272002416 25.13773554695015
2.502730085986673 25.94100991760078
97.41736289271665 23.3800719062588
89.32728718054192 58.14280585448814
90.34438161229005 57.90545250376385
92.04913512951994 58.45877432328503
91.34933155695545 57.65939437869057
92.35441787727882 57.41006904374714
93.04501391797352 58.22887090620578
91.05336372808985 58.69225227578701
89.62314419013227 57.13703595187228
90.61144872030333 56.88058505995568
42.97372165420934 66.10892188765229
40.12502221853625 66.18056209607039
41.76888760019893 64.78847700633345
41.38530557883612 62.77272601096521
42.38368317684466 63.0813008724208
41.57816916159602 63.78199218776222
41.98624520756327 61.04861758586298
41.29968235057375 67.47280334150325
40.29336702379361 67.17890858653121
35.90301769958799 58.14026630968762
35.75966651385521 57.11333426007916
34.93946476012923 57.80513814341835
36.59226354785526 56.37846994109568
34.78507948733213 56.77731645109122
35.62749450309131 56.1129166208983
39.65790125911099 43.55062161958208
37.93370081862577 41.304876451465
34.10139690232662 38.5893601805656
40.19910698010757 40.35860619735957
38.86904576685462 41.80925656868185
39.52073941253457 41.12833728902065
24.3784837934483 18.30192540508195
28.53358728151644 15.23412043466962
24.9923680553759 17.55985877985481
26.79310000816205 19.27044753994016
24.1195874659344 17.25999241295302
27.5381124935089 15.35815205276932
25.79172054675382 19.29525534155102
23.88580112696975 16.33359116772241
24.75159747534786 19.22418523304236
85.89744424689445 55.62885435199824
82.09819400219284 55.9636728063996
82.98275664603561 53.40307759106236
83.55112853230537 57.09517128047921
82.74269413496917 55.16452318954253
82.33903481389024 54.21111025325904
84.17504886009823 56.28310372022799
83.38611059730258 54.35920453548927
84.42933104410751 54.5102400640122
84.83763118612956 55.47428506260751
86.49474053080813 54.80081766608255
75.55230465037857 61.55292445122199
76.39050559571199 62.19118506434434
74.45531594939457 57.52832403069394
76.70206543037727 59.05565698884816
74.09873150934754 58.42767961461474
76.57178765366797 60.07161142400977
74.8082578062062 60.00895921206755
77.39531372090747 60.75037598315075
73.89144352670237 59.41491997623714
76.55648773978857 57.17601615682815
76.47304985643285 61.13809050962881
75.74759854861502 59.34462281644311
72.60419787089265 57.07476469681153
77.32396162131823 61.776956446748
74.70742513324718 60.98522204147962
75.52801183955658 57.35146442387359
75.17823273659265 58.28379333085567
75.66227449244039 60.47601225674591
71.91098828406231 61.06543007682829
73.69584226035556 56.83286542575325
13.80962277067638 40.33008150595976
16.35464280930933 43.09672188700554
17.21163682043507 41.52195655808001
14.61266737165169 43.05166817380231
16.34390104577689 42.046909759367
12.94037636258509 40.81562550401021
15.64693914219685 38.30170295963573
17.16259181699597 40.5125732038318
15.47300803784696 41.49908115834311
14.61564965373261 41.99028680903363
16.35870764187779 39.93635991192997
13.7516204887535 42.47752843962459
12.00391580196112 43.44222577828212
54.14831611561245 60.0209405644079
57.09163067085564 60.73603036941279
55.1255732313295 61.65612187066453
56.94392251346764 61.75590517767253
58.11480993888792 60.2255575337517
56.06871690579826 61.19605511652622
55.14302949242484 60.61915035936043
84.24634128942833 45.28848067988572
80.51211975857268 46.11597119794061
81.6347097203351 46.07148717354686
85.24322279454282 45.46640317987423
84.66942298937853 46.29137040973285
82.64011622046414 46.08377844662754
82.12404840850149 45.11749626856236
81.60282258892356 47.86306197377277
85.05411246306618 49.09848603800718
81.61572902753392 44.13960331429929
81.11799791321832 46.90654128655795
79.32667497644914 46.20386693593046
83.16990697459477 45.23379632446828
2.482810041838895 65.65872013550101
1.54199454608459 63.84865780475531
2.059343897931768 64.72291315681355
5.891050401286701 64.49599899090516
4.162667135568864 65.04787649663342
3.108854877510286 64.82973512644546
5.58639119232198 63.50747294230766
6.924155781858336 64.70717685002191
2.738484100544425 62.86757529003013
5.194894638671784 65.27256068167026
6.603536730953721 63.71831306611459
3.785081711558662 64.07199734128042
2.67114462947707 63.84817035710752
80.68436054698178 71.24881657922187
80.00386943831253 67.67726646462224
79.02759162027797 69.12066134521481
81.76262124278715 69.78341250725279
81.45586360743204 70.67430320568165
82.77205981467333 69.82251457554931
80.97928217123543 72.1886218763827
78.93969751851139 71.22327242047909
80.69436359270819 70.1667252095899
82.39387616286432 70.71812667113635
80.00732045671722 68.66478198547338
78.97274054381916 70.16825450496202
82.08174523982493 72.45515069291072
93.48549980174124 45.96949329895504
93.41742063536906 47.04790259212059
91.74830745085237 44.90154655600395
92.62973842257126 45.45572299712764
90.87154006742993 46.47347480712506
94.22959491972748 46.48646820504821
92.58665573605316 46.51301190709447
96.04480596744263 47.0235771561723
97.21981538762128 48.40980896623566
91.73262705011922 45.96461863433347
97.22145840570795 86.24735882037909
97.1954468067577 85.2178061150596
98.01983097522957 83.53955629828393
96.25363106246189 84.80874678436331
96.30278209330773 86.77748656597041
98.1197692289775 84.66588107944197
98.12219711796565 85.7185610137585
95.99356861609789 83.23729390954267
98.16530051485681 86.7653475774617
98.93862474502758 84.07238675056848
95.33419024917099 86.32674008091143
82.56399340756559 86.89872044248929
83.4687641657904 86.38699186117752
85.06426373345413 87.46123806277964
82.85355728971329 82.66190802901824
80.77101529062867 86.80866285413184
81.58955750284389 87.36076198563964
82.44139629849344 87.92220332586156
82.64542690409768 85.83123304964086
84.28321338726643 86.93516572937671
82.29521488301658 88.91718015960222
83.78466250888182 83.13010350272181
83.59531988764265 84.26374487254635
83.55258447239223 85.32046670365872
66.28506679221266 23.02160987450341
66.72751110947941 20.89837402844133
62.99916749096403 21.39659498496703
67.70446985578708 20.5621175958955
64.57751110721914 22.69010368532852
63.79614218981305 22.03241028471165
62.82139578860322 22.40566173920305
64.76958368978164 21.66595719327716
65.25606783198738 18.65760997764148
66.08906773287823 24.07192222975949
43.18194844508675 62.37698231255598
40.45056818680638 68.17067134635745
43.38259143016823 63.39528769707913
41.61993059139679 69.43245605381615
43.78108195321515 65.42648206939245
46.74272942395836 61.58778561585059
42.31514510429745 67.77435644836724
42.18612647462034 62.06632762574691
43.58371946125724 64.41212940782376
42.77474856612132 65.10320761272658
41.46224759285502 68.45632824498084
42.13977691341002 66.78596289420695
43.1561786587533 67.10358196551073
39.94781828569364 65.17824588272309
94.91970839432061 90.65893390428508
93.34547144864096 93.02172901375708
90.83976272940677 89.10365178190122
89.82462104234494 89.41450745357351
88.38312975901876 87.97515342872798
77.05104117257817 44.47741739463573
76.27362461921355 45.29564716917729
76.44418936797132 46.40078530637476
78.04166922687997 44.78206796326651
77.31473069336202 47.21862126926472
80.00372840575693 45.33350995364562
34.46033295456267 53.75682018561459
36.37917891701397 50.58208325854424
34.85311279160851 49.04959124865643
36.06077881798441 47.75946108766676
34.61936449356744 50.06147517244863
35.3181721068805 47.01408342463984
35.83102482886422 48.78755273933252
33.0664152889857 52.26765084080582
36.57964652886679 49.5349883602096
33.75825244695258 53.08551168938507
36.80139793846652 48.48961962114504
32.93536577496077 41.75248973836036
31.73086263402039 43.01118503916087
33.87021786855124 41.57492296571971
32.17125998495834 44.87276716470141
33.59525818937738 42.60205218472232
32.00061401360448 41.95874330194532
33.23967436864542 40.71055451122335
32.29104885774127 40.90940786493689
32.41499642455786 43.83655300352169
32.63129009355389 39.88509577638091
31.47497179902938 44.05957929111838
42.95152192788617 77.84256365077212
42.64525591108115 74.23956042868122
42.59550830878935 76.86748454990726
41.90122197990848 77.61616959917576
40.49895406065824 73.84577231519359
40.07651000766586 75.47679572605594
41.56873860591512 74.04687947393911
70.84701716862118 62.44953751742762
67.73926270198669 64.62977680409961
66.31313042643811 62.40262121677886
68.09881971836748 62.64169299864589
71.40918206463643 65.07552925730452
72.40652456581184 64.70348976941662
66.87337184108605 64.01370707721119
70.28481980084041 66.46555816829088
67.34733179340967 62.04062162003409
70.71216560318872 63.45771908454442
67.38686740598604 60.90243213009841
71.55774050270479 64.08178246415554
72.54883431729493 63.7197314129264
40.99902051317643 99.14748278210649
44.96408681457861 4.011250391846632
43.66384275730653 2.413639730097328
39.17209029892652 0.3800857081015466
40.84009586073044 0.1311916232331558
38.76780689911306 2.09875514335446
45.29244771232462 98.64282741197891
41.96160777043993 1.750734987376579
42.10503139615614 99.00765383836335
39.99239842975619 99.80800528853239
41.34634028682621 0.9387309517303571
44.24185081512164 98.76930235957614
42.79629863364915 99.83087286472885
39.43269775709018 2.901006346044544
92.55853435157741 56.3596999342959
91.73348880004681 47.06353975844453
91.76409873449767 48.1897589895877
92.59065193824905 47.61226431163193
92.35902053935777 51.27433987244007
94.08205801555754 51.19558744597138
89.77319402629176 51.25806546675884
90.89031873850084 47.57915458572007
92.67772628999548 48.67797135039908
91.80699857386324 55.56397796093294
90.84130822709973 55.84316917527614
65.22360358802091 60.58379253013752
68.43879137719404 60.58514189856791
64.70365197072522 61.45308200465021
68.40535374372372 58.4153836414328
66.46370274416341 58.96272212486662
66.27635642131318 60.62948745940657
63.19048449235966 58.83605968793645
63.086488849761 60.56208580494686
65.79497902670714 59.74816925401626
66.83755302601365 59.87389260997524
67.73634074378091 59.99447412513198
68.52603040237528 59.45910406832827
69.38407621955415 59.01740496203163
65.68887095917114 61.48384780640059
64.73210832206675 59.70589443206968
95.01219389784573 79.83098054307837
92.67664402796399 82.51961632627814
91.33360039839779 81.15599272924038
95.99148123784259 80.33528296629184
93.41468666358848 81.94013953749918
94.3108797323568 82.45111924235827
93.1380217846251 79.90029135811474
94.24320650510631 81.38881260428012
94.03350600205658 79.34139407876448
93.25131976238228 80.91712521745762
93.00056186950712 77.79930279181836
94.40287584752444 43.52635964689005
97.56377709215012 38.9918502917784
94.7219335749966 39.46692015226353
96.30507144417193 44.28077096829109
96.28945690207657 37.37309677773565
92.06965929674082 39.53972370152568
97.18171698550212 40.57780271054517
94.42060107491103 41.42852011306609
95.98597667725875 42.19679101989421
14.44453616989416 67.13466344466694
13.78887935235892 65.55187563523529
15.73623004419345 64.99976110941765
13.74633070666479 64.48617322178536
15.41411042020938 67.00585933055481
12.96546386115265 65.98436199555002
12.38427494393745 66.73473697884646
14.53749491280793 66.22432996185259
11.71781787682057 67.49243562434842
12.84369832471531 65.01906706044441
14.20874724115875 63.59181846502899
85.45079555130847 82.2231711826927
86.49147684872877 80.53468441454568
84.74980095293157 81.32134428659745
84.98277859236393 83.17503591606794
84.50406692167434 82.34461252796616
46.93215973664108 72.14979819051757
45.53595883129743 69.78771313986266
44.69956405102867 70.50368260733178
44.17510883232917 72.71366145569334
47.29837068847976 70.55573098496316
48.21706741471773 70.33640886951407
45.64326386256738 70.86820511390044
44.82545224030578 71.61656682510664
47.77296423737245 71.40167195041158
46.43696386425412 70.10641661552779
46.48578275500951 73.93920271157747
43.8251196451346 71.00110535594423
47.40204696761996 69.58335574015261
43.14294794347356 36.01972328829508
44.15790365901794 34.21543773123717
44.144431856662 36.04739084351208
46.13267489156657 32.48328945231228
43.65668598809019 35.11665947619128
44.6113264407848 31.47110763472032
45.12610604881051 32.42863775233113
70.78321238890308 87.68323315782109
74.73133201807185 87.28523131861016
70.69538813370973 89.52916431773278
72.687065489388 89.56260061967781
71.69600077425885 89.53888535501549
70.22315186968694 88.5971908354266
73.57259480201395 85.12479600377027
71.85664364172823 87.6662993628653
82.11716235721073 14.70923941012298
85.1423443458412 12.0418993271552
80.35259014188617 13.57602413362214
83.95620252274948 13.74968904883288
84.20899063688918 11.63779406507508
82.3611610049725 11.59415832600235
84.80296586006969 14.33637089395007
82.19332624628387 13.66188407799097
81.31583990820336 13.1019511117372
83.15220788050986 13.16933742273294
85.651304409041 12.87265761971254
21.81708364927479 37.33904118058711
21.48781851658624 40.79152564514586
20.6392400650978 43.42442675232585
20.59163028433807 40.23653856194055
23.3406395918378 39.67986887476346
22.86543553653307 37.62273744736683
20.00064869811834 38.4424634615085
22.38835173464428 39.27677347130609
22.12353846902826 38.24652377987041
44.58767058603187 64.73435936374791
44.17163613417119 67.43817473556874
45.1681595747109 67.76449802950538
44.38126354676169 63.71287956577023
45.37820978855618 64.03031709611965
45.59329449029133 65.05612428957311
45.74850829687134 61.2715939278546
44.96357059251569 61.98306704345169
45.03730175535373 66.78199229301484
43.99741530958523 66.44104838238691
45.17853234683883 63.01007450293737
44.78236604970466 65.75355925092248
41.78877039175585 25.00657414088154
45.12986325258391 24.42068216607484
44.45689852332863 23.50302733928534
43.48451167344717 25.08681225637124
42.74986370592013 25.77539411504063
44.27652134554513 26.95483345668984
44.94708474449685 26.1998075073916
44.53990488818746 25.32008163191475
43.82611572212365 26.04382517205463
46.03369517036109 26.26433463703091
45.40976881787928 27.07491256408923
0.7630549161211045 52.53793892424238
0.1703608252831625 54.20465725209425
0.4993553538083425 56.08090724919667
0.3699586842652496 55.17761334279852
99.97358804229528 53.19761463524141
99.18676048499185 53.88608512190984
99.15809208039477 49.08519008269857
77.04569316282937 4.62972288247481
77.74760603370373 5.406351718375165
77.34436471110082 7.104726231147954
73.16083550310049 0.8512970734505279
73.81719882154884 2.900808012820322
75.78842496890782 3.104804039274252
76.38335897072952 3.88390894566213
74.81397850646158 4.950564509903495
74.76193055953843 3.111967778382137
78.2039284460741 7.578744035680104
78.09903106730469 4.481752149591591
75.91720763681789 4.783767071647274
76.63659441947235 5.50028521665721
77.34562730586028 6.201641217044458
42.45760286671553 5.059834098529989
44.567648751104 9.891068304044991
45.44921846855082 9.330588484447683
45.35372954952113 8.346369955016222
41.76849706563872 9.532963667919132
45.07510600938868 6.485797700126861
41.58512350915109 7.464927455216701
42.62732699011242 8.981044406100356
43.3602202669935 6.323656548229312
18.38454814761779 61.49128850391056
20.21775866515719 62.39126066655533
21.45526484207006 60.95790782705921
18.70236748640735 63.38173797870381
18.11582435454572 62.40772712711087
19.43887357453908 61.46709311134876
20.39222755155118 61.22658351765612
20.72779719320402 63.45243251534558
17.32166188016062 61.57775346195269
19.14567102911461 62.41989361486699
21.12197727850189 59.23092375224739
28.78027736483428 95.75097318888074
27.28020567354706 98.21367068659067
23.41366200369694 97.45845422547386
28.0622133689762 97.41570302195473
28.27828466265647 98.36207010085214
26.03439342054296 95.59734779136701
27.82398879602204 95.36140554106079
24.48661622480686 98.71436576812114
27.93784078606129 99.20745428685991
24.30899775631424 96.81650250267184
26.98547269940099 96.02500050931306
26.36561348554293 98.5955435819974
82.68421199474321 44.2744372027131
80.061593189663 40.66278047942648
84.21823212757022 43.60325693486796
83.7186708091026 44.41187547415198
83.12618728155414 42.40231475598944
84.97538379409913 43.14245821167918
26.78155160442218 14.63281829903982
28.78752496297369 14.34125266161633
25.78010681365964 14.70480264734051
24.29902748607807 13.20918174860352
22.96574514075726 11.70373616919924
21.33644015443755 13.91688529120393
26.03611833021817 13.72889401960387
23.69540466020222 15.25562501216653
25.080929357779 13.8276990095347
24.7776696333124 14.83403554484243
23.19925565761241 14.40070642850526
26.49982788213292 12.83058998532086
25.53610724665964 15.68054822232057
24.57815515087371 15.74710226412309
23.21488195119138 13.40604133838554
26.05077238127144 44.45863180599294
22.48123882943687 45.3994311364489
23.21527600152341 44.84123854964744
23.68236896393255 47.60151315573071
22.87285512984393 48.27608126862486
22.40783534942007 43.34507213271289
25.70578701235609 48.22658739749615
22.09369847599863 48.92214138419185
24.59423417160286 47.90823745920757
25.07577366617745 44.71466488777894
23.83509689987262 48.59934939889215
24.39252301844582 46.73919062362777
22.66714456168005 47.32168811804003
24.80283860297855 48.86047587861497
24.63602227747172 45.71825997628785
93.35558660079835 96.7954940883703
98.29115745677161 96.27149740286229
97.96211684838543 97.22990422598632
97.47659513747969 99.35392393987
97.6369472752003 98.21000514303317
97.19386893188081 96.54107900854181
96.13276212542517 0.5548538414990744
90.23865457624522 40.39930383995212
87.79742512670907 38.47174096577531
90.95941541304006 42.14354190817343
90.50479158027979 38.24633324037683
88.51797618134391 40.19323489802323
88.10499955557847 36.32243344909307
91.03676865955403 41.05158239610908
89.21079227982267 43.0462262460419
43.58880554515412 84.80662032232739
44.39154729965995 84.15426818250043
45.57041669187699 85.54002288171313
43.79068957372652 85.82190327069
45.7594497218995 86.55663714001828
39.80394195843653 84.43803792190685
40.34247881231033 86.36007618982792
45.3859720846375 84.52842186943991
44.7754241606662 86.18924302056983
40.02582816598743 87.22247205787563
28.83909091127979 66.44052717209719
26.70037282510605 64.74189151125738
26.8694300421359 66.7012868336642
28.68623845450901 64.40453833842797
24.6051661842475 66.52752683024052
30.25339532861765 63.12140205600871
26.2713438579588 65.75190147055096
29.52637150219619 64.72215393970751
28.52650987848862 65.41544196306059
26.13378153309012 67.57854053350738
29.32272384759764 63.56016996278415
25.68000628590191 64.83380589366759
67.65667205915122 7.036152266395314
68.00588579070117 7.969303928009435
70.58062395570404 10.76699170726258
67.6724518245789 9.66356127576528
66.65012596249716 9.540489202214642
71.79018018755737 8.225859519302697
71.32555497595557 12.4574867273477
68.03750257699606 10.60973839187543
68.98064681869943 10.67999685408413
69.50158999753322 9.218623507986109
71.48017798993585 10.34570447425392
20.21033218845345 26.30007563037266
17.51024778265305 28.53625507941327
15.79640116437144 26.16596634711215
16.54201794722544 29.02240272868757
17.72104292478476 25.27539611503382
15.77845930818388 27.35004728182345
17.26504035245928 23.73354636397045
16.89361089714406 22.90902305280402
16.69723795537362 25.69687069870661
16.31977683043692 23.94179211693973
14.95707106809973 26.78659691060091
17.50165734830288 26.28553084362772
15.89123168859852 23.00592264022626
15.39874712815114 23.9537668611215
18.01070429029456 23.04040294931331
81.19903808426005 97.3949955359157
82.50997954491406 96.18216242743478
80.62313114056489 99.38609747705645
75.62740769325812 97.61916409026226
79.35217938722589 0.5780371288228456
79.89790448559016 98.59665943553948
79.62294606675457 99.58687279024853
76.71110015364826 93.74274589547706
78.8862271341395 98.79493591664597
78.76139400413902 96.0441242357756
76.64155994677189 96.43942508721248
78.16934574582781 98.00742635579161
80.90481679299631 98.38806571855439
60.06402710581838 70.29952347435791
61.09790647939258 65.75795706466714
62.94794868961785 64.99554189013554
65.52202648164541 68.59924006160844
62.84657205313665 69.00943223711485
60.07115960888545 69.27356113089104
32.27479299064588 3.123663125105968
31.9582985795093 4.073106365477686
34.7125081263645 1.535143922987582
30.88438521270843 4.293997135250677
31.54459324260015 2.374517166000342
32.82472822396855 1.206806808681382
31.68518868588011 5.025137223101579
30.45752449173283 2.63935821980104
31.19270729699926 3.34417295444026
33.86153174595307 0.9100031193286267
33.65077653136847 1.891715436961058
32.58777115479142 2.163794811679042
31.86592875665302 1.355209977801174
29.82465235413666 4.499972733497194
30.67739081771354 5.275395304380189
32.39017770281963 47.71889652210062
32.131649766482 48.72912598752514
31.13687637066345 48.96364068159399
32.05952477701159 52.42184298694477
31.58123543593045 50.72246811482403
32.60266262350717 50.49198244699421
32.32871815413536 51.46768024558622
30.85451396885036 49.96968849273509
40.1465590468034 32.33939454668182
43.14020828615698 32.32258238050495
42.14231857627227 30.44061067425801
41.1207054885481 32.25845154350686
42.66597388106042 33.23479046119756
42.62818525625263 31.38171046527493
42.52827748468814 29.51430591996719
43.61972923345151 31.41255816972043
40.70478709166925 33.2134525004218
39.47251969886568 28.67926643781827
43.65381685305736 33.2702666660729
43.16587870122229 34.17643497841354
72.23198715152313 3.482123119165692
68.78450308527401 98.89407905647494
69.56765046070026 3.761978328634452
69.18951539414729 2.747216346953267
70.12676896195512 0.1612161872126294
69.75301677438826 99.10931318234744
71.84751702431431 2.443651726819678
70.84472704491465 2.205998180963287
70.48563938398587 1.187107405704434
72.61374266238518 4.530083059399807
72.13724761139332 0.6304170918550771
69.49045734039005 0.967636145634638
78.62009608123057 89.64184283660039
72.83109337231701 91.32743470634445
77.46528403152482 91.96207281182569
73.93767272006832 91.16910431432004
75.90619356335263 88.39325193345759
76.08649220678214 89.37944754383169
78.69102740140981 88.5725843043971
74.45262040948715 90.17271259387958
77.28236272040272 91.05040073822033
98.00995128298909 38.19105424226862
96.50727109256593 35.36286899858683
98.41335438200372 37.46869304617476
0.08325404940652677 37.54097884403523
97.37733652895059 35.18298632066503
97.33243455385026 36.1742684916925
95.58690272204394 35.58566469988628
95.88707412093746 34.54475723197145
0.2087014960349568 38.58080673914849
96.41199595028422 36.39724436970942
98.56532874903507 39.07143030422854
1.37206680183915 72.80301162261493
1.932795295909773 74.52803495263379
3.660230631428461 71.37160277100962
0.1539382779627106 74.00400679961659
1.005071635037514 71.05477350089741
2.683132090308036 71.56867356611241
2.43396619777774 69.819003580472
0.6247080556441574 72.08161953062329
3.188656000393006 73.29553732807378
2.953373811261782 74.26802954213701
73.57178737897122 46.1373926372317
75.75766491784078 42.05786912260113
72.60976422031452 45.72450495175998
74.36775387935252 44.50455020713981
72.55508416220198 44.72475537082009
74.47826184239183 45.53753832709543
74.53724836371912 46.54871546946126
75.32022173961556 44.89990743676705
74.99053311268391 42.76074715464225
71.685217177721 46.29406739340536
73.42185591916682 44.11604562612793
74.23482643200167 43.45577245490097
73.51162110051807 45.13327624572687
72.63799919634667 46.71673141632689
51.03973358585564 51.16494700585353
49.42943569330795 49.88454136515497
48.58786339089329 49.30173080706633
47.74976249769166 48.70588216980624
47.57433171962683 49.71601768584799
49.23693128951715 50.89777335448711
49.60075118326922 48.87665168835682
27.47942113662829 18.30487420843698
26.52125590154867 15.57376814046364
25.4247859571555 21.09291250437751
25.08003894392761 20.14748028234954
25.42429246478223 18.41471018160343
28.20874957244015 16.20404016107508
26.89067493869909 17.38758370163048
25.05604577366521 16.61983966818077
24.05655352484374 20.02846325923035
26.4391978364211 18.34964606856425
27.19286019435262 16.38027937163968
24.40972814398362 20.978091326672
27.86618582962264 17.21844541647533
28.34795373303884 18.80081039907247
25.90325124209762 17.45751700704271
26.1512831801568 16.53082873172222
67.40585879428734 15.86886333838897
73.01764163618454 17.20720347920889
73.72006069749872 18.00088541111536
73.40747215034114 16.31274731730739
71.93427088258602 17.28577716028208
49.83083831525072 6.430444223806821
49.5035309932636 5.428440341841052
50.55827400244431 5.697693033681226
49.91506036478728 7.441340493388662
51.62939747656787 3.953250826571489
52.56530468919909 6.746666841211483
51.61472435697819 2.192104441387396
49.93430778898162 4.603004587943645
51.63937729289595 6.335511019671445
8.966755260119914 67.8977660096578
8.62184312865195 69.690790818545
8.28795849233933 68.69005311290077
7.015275825307345 72.97414047262441
5.929447979000915 69.97024339932668
10.35004370425305 69.05929794019835
11.06066747901496 70.96045420615403
12.11664453616918 71.08911793770322
6.240403473758349 68.25242891232448
10.70375363175562 70.01347424084378
12.46814254536912 69.35977774102626
2.919820818264762 54.29915616227709
2.129779061342215 54.93329137896792
5.677409666618237 54.47670420759651
3.881514665075632 54.68303520236757
4.704079418739942 54.04999016602478
1.937486053428406 53.91923383219773
5.740173286624183 55.38773144597337
29.53776034285693 7.130527856335161
25.31822138530409 8.785724320330992
24.979881682364 7.777640651039671
28.80680629575811 7.869245531220804
27.76535253665236 7.593813501243392
28.47994198951408 6.869289845447872
26.32156948027587 9.071182064148628
25.70274536834864 7.046941328133821
26.02127020513158 8.046450743678983
26.7449423341803 7.309051181881628
27.04181035506395 8.326826807689981
94.85003475713576 77.77190477202707
97.38713334489533 74.1242509054433
96.72051269333694 77.75950792143313
94.928402049198 78.80447697799612
97.50124076125542 76.23053852994349
94.6543571520393 74.64520903955524
94.7062379624024 75.68988527006769
95.65731140083786 76.21562752379396
97.62483973295944 77.22334290470215
96.49117190207164 74.64930344975775
96.79025698006657 78.80129199943318
96.62267258796317 76.73782181350042
95.82398817540778 78.28071531516369
98.34911014182804 75.73972328960572
96.53922602886051 75.70149734472061
95.73820190988334 77.25214980379448
65.61400376927305 90.96197617867604
67.10005123033247 90.46343270209388
64.09061222035783 88.41031934469713
66.49534690054845 91.41741322186621
66.15807169790686 90.24409562536732
64.21962197359653 91.8798770086034
65.12901051081462 88.42051132254839
63.42713123865685 89.310734257897
63.99528539678518 90.14687836408379
62.20302228126448 88.38113259956421
64.91587267859224 92.66720085726753
64.58795959867238 90.99345114757975
64.53231621633091 89.27952541608612
66.04911002142653 92.43844346606797
80.15226728162312 27.65884048678965
81.14431828563536 32.4086309987857
80.36427656769555 30.40407901959023
76.66955715841421 32.57589575527003
82.43511097928568 33.37485867419424
77.48535028274746 31.94404021426345
78.34351057451751 31.26565106485972
81.73512522963456 26.80852978103032
79.24297012434492 30.51411702408015
81.94067319521409 29.67319413835045
38.0156927674126 59.83890600202015
36.05996935725766 59.17418189122498
36.85695934959585 58.47846820842597
39.80781187471943 59.45096203559482
37.03162371001967 59.50867245178969
37.21345747998205 60.52711452889219
36.584738652748 62.22974634954503
39.19980737592855 61.15939664042158
63.75347956061222 68.56857110648855
61.91755612844965 69.4266374522827
65.73158341710854 70.83370791786589
64.63526206535624 69.12740080853493
63.78263700508475 67.54561954780557
68.4777142150437 66.24924143622457
61.94786216688507 67.38651388084872
63.79712510897802 70.62445219565217
66.79143184043224 65.07101397844249
65.48601040637257 69.66310454368336
66.54656707120525 67.08584082790406
69.20536324735164 67.87523782895161
87.09438173778835 5.768175266049218
87.79670290274565 2.931677085764034
86.10226187201606 2.096428099892703
88.61301540348411 3.444087019903266
86.96998879654738 2.505800300778633
89.85079897893688 5.964653948496295
88.82213619097128 0.192501959931677
87.80004747051839 0.6109410894462138
86.26887838431912 6.377537211035445
89.46330630770503 3.941431035394595
86.10657018050144 3.153358536948322
87.32567005061033 7.868778025215283
87.7588501378748 1.749749716815034
88.70508257284975 4.550096393856269
90.66594349934707 86.49962682190197
86.95667293636788 86.49593265846852
90.88719586546745 85.57831675123229
88.64510980486283 86.94924090814656
87.9008535977118 86.17430420317859
87.68645563758903 87.22561014059495
89.13291104034508 84.96601371258359
90.12540338348337 84.81825503142042
88.87217039882781 85.94372883140849
0.9443125211172007 89.60302359768154
0.009600411803739821 87.86358577448493
0.8644470259354069 87.29758219024485
3.435573067655792 90.83706394771963
2.631461383304706 90.28106253769805
2.72382269657341 89.20273823060305
0.8808801757089101 88.41645182353555
4.275195486395203 91.36851362829563
1.764015332023197 87.74073167965454
78.04677606105868 64.48230040631661
75.45489918720006 62.6001632715947
77.22362044557495 62.83278847082456
76.29931801252256 63.24455758044927
74.39881997730575 64.00282907115532
77.55381848749998 59.73912410842898
76.22697388709045 64.28801527112751
77.1631052576993 63.87549086307313
73.25160741422363 65.31956988996264
80.91238490323983 67.23160674934553
79.93565880953587 66.67112236639062
79.89073289288494 69.6571194060036
82.05867208307275 68.85061725120077
78.93364432744015 65.08156456111348
82.77523482909942 71.66987741750026
90.59765781369126 80.47238782140951
88.60844094164814 80.5407039104705
88.53727251255137 82.32245648673752
86.98041757437336 81.42929042198298
90.05127072541372 83.06196963910139
89.54584969910499 84.00241754340688
91.36363404265927 79.96504921578773
90.6637119155416 82.13109594018047
87.97747352991438 83.29789778677615
89.00841935194524 83.18246825484803
89.10802255342915 81.38350969544599
89.57379245683173 78.78788092373389
87.56678498206271 80.56443487332605
27.4526314411901 53.61945185582021
27.04799752967256 52.72612913441321
25.92526924880571 52.69448678302231
25.67553856600731 54.35463345484622
23.74239531253251 52.37204931851965
25.17184803867928 50.84132761483355
25.46472363250656 51.8271727646496
26.05621823054751 51.0490060878085
25.24941352748624 53.46478655807472
27.55346210325898 51.78219130484565
26.06739597412124 55.29320907922906
25.02065688820509 49.91808767710792
26.36967676794379 53.55573269228932
24.80848516632001 52.5733254778293
28.41878275355829 53.85879006674501
26.54110124280334 51.88148195688686
24.20994396115802 50.62957657993518
24.45865349083861 51.61672548912993
27.00483925753822 55.47324217778197
26.11977506539829 50.0971382017586
28.03882744238287 55.59120292430617
55.26391913893763 46.84645403463062
56.19170675415258 46.36618226311568
56.19301278894626 45.3533951617249
53.55685910761392 43.74455286935589
54.33181577037833 47.31471194156581
57.11686528019424 45.87523921144663
58.88830443307174 47.89430142898161
28.35337882943488 45.81033230314072
29.84735720389322 50.21729989127022
27.67362534097966 45.01391566227029
27.96613877648621 43.97513851946584
30.42633358141176 48.18708854807113
29.03838128688948 46.60829584317317
27.76007268912656 47.86255455900779
26.15254189569129 47.23886670039827
26.70226351162312 45.24663125036972
28.63341334878558 44.7753236898266
30.0021789600961 46.37237210624524
87.45967499525186 77.00812940217799
87.28372940268416 75.99698347531869
85.88683065449737 81.36381785034195
87.70076491385028 78.90937669205604
85.43668232640992 80.44692137484461
85.65738473160992 77.55502770054495
84.45236718213033 80.24714663361536
86.10078521660337 79.58376876877334
86.63781270233009 77.74920153550285
86.7701903999145 78.73555503223261
86.46099031327799 76.75380805353498
87.62689279747684 77.99150801105657
13.1077816758715 37.59455336929297
11.60273277442759 34.29672662658339
11.74981871075639 32.21637899386459
11.45825348966437 36.40531558473143
11.67435656560847 33.25424483335705
12.45234322665166 34.88072879192679
15.93984031596899 35.25063854205784
17.23370750606037 39.45445503332103
15.0926064010152 34.59920757382051
10.68606827538836 34.76101303809746
12.28486101801092 36.99976602566642
12.21849707723145 38.06897546344227
11.53189191115852 35.34483202129791
13.040921912113 38.66329770339613
10.75024662072913 33.71143356805519
11.39351480915772 37.47330037260659
4.09022322032642 50.98500506254257
2.336845637616056 51.20848382766363
2.534713156558125 52.24728983812708
0.1285571128064306 49.44481931655258
3.528658678603376 52.63984262399985
1.348094830422076 50.83761119183679
1.744960403741898 52.89722135570369
35.25768747408343 20.68957251317598
36.29771101079606 22.00333461693303
34.59364583446772 22.18360916231305
35.37589347740909 21.60481682992192
35.48911287839537 22.66828257159835
36.24272695883268 20.86897838354481
34.62162434180094 19.95185067483922
34.33677505744194 21.0334237744864
51.49848559752672 57.40566849948856
51.97965916645368 55.74002116150137
52.83892920181892 55.11916468335542
51.01922041259594 55.39425980162951
52.60258218271326 57.6103310929065
54.50881287201786 56.17928748086799
52.2635935354519 56.74062594298859
53.49335922503482 56.82091459274968
51.23360852555828 56.42202598100947
51.76144045984184 58.34851928021277
50.46308266518583 57.11842638848097
52.91689921940623 56.08322582725671
49.91930139136363 58.78940239803034
2.039972932849717 70.80008283077849
3.520686725972741 75.94185940259986
4.23452975818101 73.03165555137133
4.800204801102351 74.61482116800819
3.309218355096504 76.94058418315755
1.668019549677638 71.8127829942926
4.607898707893872 71.22327211333604
4.343734972575017 34.0758873665973
2.524111000922437 34.39372284819372
5.228026049022731 33.4270433544857
3.53471906792069 35.79231302604864
4.400174406034213 35.13128683221289
6.457739213246691 30.90916017282226
2.81969612250112 30.58150817077997
1.765508450668799 36.1335531970663
5.659803292093232 32.51824877165986
3.472084368951666 34.74728806630102
3.367102854092036 33.71539793924802
3.206024714529689 32.68052351856788
22.76315102860797 18.82976996884869
22.91547398686913 16.04632402492764
23.72529171033836 19.07278729840379
22.35534325424289 20.66534506257779
23.43043045408618 18.04813185621844
22.45669242498012 17.81519358770524
20.55390008208774 17.31639972380636
23.13501022019399 17.05169187145912
23.03800406736215 19.8605495318626
95.1233270160882 41.99636171085883
95.27384815783127 37.57087886383945
96.28697589923391 40.31965794149891
95.51106750529057 41.12557598442983
93.6033539571449 40.83974537360528
93.98628852255455 38.78894497226079
95.76538233534922 39.30166300286395
96.51236398645608 41.36522661132855
94.24035112469795 37.80772378156923
96.74932130993204 39.403499529357
95.01464455962476 38.52685723061632
96.97034380335528 38.21200960513141
94.54352884262879 40.49909641029687
93.01751098422096 39.14643071806755
93.22455901986443 38.11570901541088
96.04218351031447 38.38743107461263
15.55911169207777 66.03271870024219
15.99402930790875 64.05023188462133
16.42544001256168 66.8776028537404
16.48326578124518 65.68781179472066
14.72002581622338 65.23760500970741
13.56614703893563 69.49182829258817
14.92185463574074 67.96606265591004
96.08058060413252 30.63867128729163
0.2503977595489412 31.63049253023854
1.243720385609342 31.97535110926352
98.09630278554651 29.97566332836926
0.7559319691063165 34.70756977706091
97.1719651068875 30.57765817877848
99.64743703457897 33.29435760384606
0.05590669151159142 30.62703719443113
1.135227160676431 7.434760251804553
0.117842543843366 7.342886917770673
4.760020900286028 7.194150177785177
3.801374398746913 6.986341392936319
1.801819585164665 6.617050882282941
99.13853996817093 7.270387383217466
7.150871493961288 5.919309065713313
5.663314175179775 7.315827693256605
1.500244252742951 8.36187905622192
2.818472043316263 6.779588662350192
4.441541180407471 6.17284473753856
98.87752082370555 9.105720666046219
52.68941592792379 7.749585294586517
57.75239342193265 7.521085237694788
54.57928158418824 8.478025914123446
57.00905952516501 5.539002400120921
53.76562144833962 11.30741640100113
53.94580837373352 10.27627780882998
56.34345267747445 8.35324297218988
52.79247932709998 8.771830489237262
54.66679419019229 9.494855990522352
53.42677849015844 6.291251922218731
57.37745342591426 6.564736415088803
55.50718523190731 8.823765117114103
52.93474771533194 9.807466205119809
56.39578497466069 6.382860282027692
83.36915364916199 70.82537627644452
85.49091264021057 71.11467237391963
83.86670115541853 70.01105085875463
83.80824149684393 71.79275507655589
84.86438029174793 71.92837526586285
85.26889370012735 72.8850726086813
84.40985243401991 70.97148328693679
47.85471467888083 82.57161635875933
46.87158598701183 82.24221694114925
48.6877312129681 81.89281689452328
49.53420950115906 81.20064017375191
50.42066175044811 81.61419067632121
48.81735169992742 82.92120424102413
5.418656010109904 95.89935056120012
6.865123502551726 91.62261692106554
7.850372688611613 91.9148450431864
4.535245683913605 96.35527150599647
83.71786753789675 1.442405939339044
84.27808613445154 3.215138715279553
83.4662792215545 2.542415463751658
81.85243310679948 4.780093477941687
82.52192110593026 2.800312799018458
84.3787852772307 2.166933584107246
81.07062148003766 1.189985653340575
67.36796659655168 36.03057588385827
70.2241909545023 32.54967045553536
67.33858480795668 33.09312944370968
69.12223528404687 32.38707906227182
68.39045228437968 33.05275990940407
66.84195798989181 34.1817565278827
47.13389078009693 78.59452644687399
45.75159812489736 77.39939053473617
46.58688885599467 80.27666007334857
47.5417863092642 76.93566721483772
46.09268485415404 78.3290018560926
24.97000619860115 99.51844859912556
25.57980848981931 3.356142541595292
27.79645121985368 1.989202330819514
28.34232150471463 2.955802320413489
28.52496385232584 0.02420989231956059
96.35812660052176 69.48556126955995
96.38977010467551 70.53105886093704
98.21298615468326 70.56869347512146
99.4278988254422 72.16498303742601
0.193897342372868 70.35229722557889
96.44004796137624 71.56146506855382
99.97125574228467 68.48121651814026
97.26911056483546 68.97191294668596
0.04716040198864084 71.34522542972371
99.18492459512731 71.03460241441437
1.317297511384343 70.09830366445107
98.37472595959528 71.61487565068158
89.17318033272225 13.49737007406607
91.03138219938833 13.99084910307393
89.25084638607596 15.79280509923349
88.44974422078205 14.14533638619236
89.89198619913063 18.53465657700749
91.73634982958743 14.62570417246574
91.27435354954268 15.59033662141046
88.31635278653135 16.11672301012109
86.66503737858602 17.25490902804095
91.47619011403879 17.41615983338431
92.30483260275382 15.60058904475602
90.07420067402825 13.83164805864112
89.35796163364931 17.69170165115811
90.20335251287406 15.69339520130859
41.94351388664912 80.37650918831143
43.07059138969845 81.72891375276662
40.18883520856098 78.19500607806222
45.61228489209181 79.98732202409853
45.7291507656315 80.94038021350811
44.65078046611276 79.71018080215212
41.14480877394804 81.09328430378817
45.20697417030731 83.52422657580861
40.98620606497204 80.08793262494288
43.3120486464479 78.86652009288825
44.87018013160641 81.54488169291645
42.66498651464789 79.63938301790701
42.9203467300204 80.67234696876304
41.64264023915032 79.34798609073067
41.26511612390512 82.09646617109775
17.83960706851153 57.13757024763474
16.40977328194186 60.7050225509751
17.51993727972581 58.91137514492284
18.07742749361406 55.3618209685193
16.96114256952198 59.80534200973726
18.91594741498663 57.37394854740131
18.52749829905154 58.9305516004543
17.44554711635145 56.16916767550442
43.32862716125565 58.58332054673335
43.55030255701963 59.6139930964986
44.63372921271058 56.12167335742274
39.60874078189108 58.45242115574437
43.6158511600079 55.82753358314456
44.09326437386628 57.86574318639587
43.09167355190272 57.55225485281746
41.08663003485106 56.93512525633233
45.63520501515572 56.43945317652248
42.33674119799215 58.27427579003841
43.85479024373341 56.83863792177233
44.86126006864837 57.15084325823313
40.3722744114157 57.69218480964361
45.86147589806058 57.4754385538221
41.50118318042387 19.6737283125524
44.46691926313106 20.16150762281419
42.93065562550714 20.8274033551863
45.11907823500842 22.67666764624163
45.09712304890297 20.89660950734754
43.46471103188155 20.00714013427106
42.1925132823493 18.97261222817414
43.40894365316595 21.85897227098642
46.13108935045258 96.76468836547018
48.0496356923961 94.80341481480878
51.69586176245924 97.90855198547682
48.46055923040137 98.25578073037536
49.53182597188051 98.13257654560263
50.18263754461708 94.59491137727677
49.75899295198209 95.50876777402956
51.84130327412088 90.93282169238002
43.7995287576947 95.23223503324093
49.11592233007327 94.69980487134708
49.96964459819232 97.22108589808644
23.8746725968198 86.23095288231573
25.42478148401165 85.16779151147365
28.19767255835995 85.52352420007776
22.09802203067409 85.56221298625145
27.90195242018634 86.71680591597882
23.19087582219235 83.82668808206232
25.19889780089267 87.37120048095372
24.98679502620321 86.20019911876948
23.33333122998454 85.33939508397023
28.78525903321248 86.23064046959767
26.15655403320869 85.84465359693179
22.65412212981074 84.67104033623555
2.804625239255532 21.31030877006217
6.625761365967035 26.7322743952017
5.129161866867509 22.88291419040292
8.286502750181727 24.58385194134708
4.499195773411454 22.02041299288638
6.282848068157489 24.87387396700089
4.039378308773439 22.88620233737602
4.95918568722869 21.11436808862024
7.646154230032271 26.56264564273885
4.364412891189549 20.27377967844951
5.354446106850317 28.27670418727357
6.545310162127307 21.97181845627307
5.553543575084078 21.99041247381902
6.636596269316312 23.86596944637273
3.396820444442448 22.10503584891129
39.67157036285893 74.60704762339238
43.40986439586034 73.49247224080548
42.89219231393266 71.63432936137478
42.23503691470471 75.92109161011413
41.30134261883232 73.09601547889794
41.15704483304839 75.71942155907364
42.33715026731657 73.31631808877981
43.09761322111704 72.59375291690085
84.22808933848457 51.75326217631136
83.81811175012652 50.79032092249577
83.43260408411027 49.83672983902218
82.58035580089143 52.44520997420373
84.03351363711641 48.98296494242805
82.76298863112288 50.65954290520281
84.44236042473327 49.94981495441731
82.61139040940148 47.90895986059079
78.99169450854856 48.4500371522776
82.43242599344119 49.72506766170986
84.85812110304546 50.91248046148144
90.33454475729424 68.37713644044862
89.24095921620626 68.41969822798113
90.14986745488842 70.07590135477412
88.22064007888353 70.43883599337597
91.85945272646565 68.97155394821682
91.78422215998714 69.9625888304779
89.19334081629621 70.35015467271677
93.53621484377827 68.83516692710775
92.55530970800976 68.19185140487608
89.75256653783893 69.25788317345972
90.87952416400448 69.31244994459527
17.04657016450399 96.2387598100749
14.67902166552754 94.12934939101017
14.38712596805194 97.42778680491493
15.28015138654911 97.02010744461663
14.62956644435371 95.22446806308592
16.58176281658118 94.33815650857079
16.16580290647365 96.61069094205713
17.05649100369078 95.22407104738444
16.21801103534064 95.50911295819418
15.56113839585796 94.76695135480676
14.47569132561166 96.33499380063563
84.25592796038684 25.26307316794644
80.7023835253456 24.84350703389221
82.77320695795142 23.05767688066652
79.90557625308294 24.02423353358584
82.4980930364505 25.15761049419478
82.36449311875994 26.06367349474496
85.28964757912571 24.70530809688624
83.39441075036603 25.92743516971143
81.66035595844296 24.57904594096279
81.40652656739248 25.69210022122917
82.61698132389485 24.11373070512515
80.86545437593216 23.80755688105196
84.40302622546682 26.33196889758829
83.72638780385451 22.54935005929378
83.44050594118347 24.75739451711005
35.75897579098016 72.81753489768137
38.88714156829519 70.5479623059672
41.77540299192941 70.40444390384475
36.81017725069703 71.10109704856033
40.60355408319403 69.15183772995725
39.7416759600171 69.85354225498651
39.59103087259007 68.88003370311128
40.76120853968324 70.12823270782677
38.09220244240006 71.21960384566438
15.56658955961902 3.187935852489555
12.55196709659276 3.772940450834212
14.90978293216992 2.36264466660619
14.54127643206219 3.370820192934533
13.85414612623652 2.592297090946054
13.52807420552932 3.573977496416297
12.81767692903948 2.837452729466033
14.05820340221091 4.378329642962657
80.3954234927151 42.63567349837351
80.08101908070155 38.9159061065517
78.94407549460922 39.18677571858904
79.4898046842373 38.15726252407727
80.26768650600134 41.59998681350689
79.85735365312189 37.18877324244678
78.79757374487707 37.32204458543517
79.24820771239612 41.3184355540486
77.31621868303088 40.62597548047489
81.16092754591412 41.97453892932793
81.1040589563365 38.86221322335272
78.5628625691967 38.27139295378422
78.25127300170516 40.99041060881767
79.72789735740479 39.75812187276538
79.00344619174426 40.3271552797233
10.10387182948412 28.97257022373647
10.18744694838765 27.98166316035837
9.18875456243406 28.32477878669415
11.09347489963811 28.59314720354271
10.32993515454632 27.00329913895365
29.38930421121746 27.98341567174961
28.21732606489709 25.0376650471614
30.68751552167225 26.84459609896597
28.4336712139702 27.82235390386048
31.93310333514003 25.77452835822817
29.79479364885168 26.0609976751985
26.42408639399724 27.57734645113068
30.35788401298254 27.93162356484385
28.00909475367798 26.82738235279431
31.28645645613468 27.68335365589643
30.27980359168323 25.07326787282192
27.63140291618457 25.87956908710044
84.46005588108147 83.89340758728403
80.45705599410469 88.74121602264739
83.30840614815723 88.49597064791224
82.81554223384863 83.68205316556616
82.71388626008265 84.76190589738057
81.82282285514877 85.27348485801014
83.41485200901319 87.47165491469592
79.58236286628096 88.10194061737489
84.38903123729759 85.86948501896826
84.28879688922622 88.06802440756555
78.63623173381369 87.55080102774117
80.95336048038965 84.75410562490279
84.48812373978841 84.8489045738385
85.20368251059071 86.37618451867074
80.51511847940657 87.71347926616814
81.41783681892547 88.334351717286
52.43016322658217 48.2480406339994
53.38626549871142 48.73619815655076
55.17132732413068 48.88705745878188
51.52085481435595 47.94896846787
56.9789989244726 48.94007957677742
52.45835911129279 49.12690515776647
54.23385050520364 49.33827888041533
57.85200964072421 49.4518387607429
57.75021801573615 50.47966360813804
56.88244281618729 49.97006350446475
56.16504843185255 47.38136818429067
55.06440797175898 49.92357362557379
56.10928559044687 48.40803956469222
19.36785316162365 35.64790946980641
20.35958256850507 36.25281010834664
20.08699613430832 37.38755568051279
17.66016112750768 35.28124642233227
19.49126392370092 34.62394417522499
18.4470754561813 37.0372052722354
22.98978831581238 35.00906063927464
21.49893032854724 39.82092262144283
24.01670072095283 35.32686124650068
20.50364226241076 34.38724696421418
20.24808415685751 35.30920558235568
22.04230917979649 34.83085959021617
97.46118376949771 54.25387657476956
97.60480215746358 50.48346538200838
99.36190719457508 50.12865290032475
98.21451882806734 53.55686754597318
96.98275233255231 56.02328997690119
98.94343761723258 48.03799089281788
98.38698036198319 49.78423147802979
98.41808141591433 54.6027031752178
98.00465111511431 52.52797473539228
99.77490418889138 52.17945109858852
98.58341618430089 50.81721413987512
98.98928063092137 52.86195300655806
45.11954468197707 15.88415504228295
44.05568675440542 14.51110025841881
44.14281541049714 15.5170590050384
43.01139757399276 13.08474548945999
44.84836270312598 12.90373251639882
42.14520107809185 13.68543316748495
41.40148100896787 15.33305529648026
45.8226734629502 13.31616137320648
44.75734904601482 11.8999156760123
44.93706189146814 13.9039193859219
43.09827746591282 14.11105957432302
79.43640950936319 42.31239954955412
75.57360698320666 41.00742349277162
78.63217996828901 43.03442468472252
77.66150479672235 42.72333101519726
76.10541804017031 44.20534368869252
76.70280749184541 42.39832281995427
79.59939941921213 43.33081407542438
78.11139424635761 39.90645167662485
77.47961424624054 41.68621920210609
79.73820707506071 44.32496168285105
78.45124075784572 42.01378334119808
76.53258384261154 41.34222381593474
48.00273027085301 83.58409368110152
48.97484990864138 83.94072801154445
50.12482068441589 85.31886420348104
47.35836619632086 85.251868113375
48.16629729195924 84.59644389493711
49.14282778835616 84.95739508076161
47.1872920139964 84.24236658081763
47.53590818637843 86.26464052727123
46.37517826864784 84.89375026748618
59.34937081755208 3.873080288459176
61.70564940622261 5.352088606138462
63.10188344234403 8.276719004002423
59.69910839342116 2.798224123854952
60.07076481932782 6.066782543251179
60.20260978696437 4.405910822340039
62.17030982435966 6.342895653357192
59.61510497922845 5.088738621168765
22.8819214095376 86.17249006112451
23.73223474416588 87.85010190954827
22.91741258877284 88.29930506711733
24.00691295848662 89.89242475276622
22.07784030905127 86.69802345972231
24.81931914543336 89.19277023668309
24.2777291540325 87.06260737125116
21.07882761475812 89.31493064154191
50.67073414770036 47.38195905540819
51.64746617299387 45.80146957682056
48.18146097196359 45.62903952208208
48.30457334154927 44.58032341667687
49.09520944668285 45.15228912417462
50.85845798877288 44.18154381501811
49.09569468711253 44.03339375441502
48.88436708381791 47.2628837154867
49.8275292840524 46.80332122855616
52.57338325003315 45.27490769583924
50.74246236708272 46.31244563183717
53.39097592007128 47.77115622944827
8.925990284531412 83.76821404585475
9.91296407017691 85.7357342559588
7.204196943705381 81.40170637747613
9.048835701912358 81.69389397216095
10.06918234881185 82.17430918950195
5.553484034518774 69.02289420030284
9.994379261642861 68.09195555869171
6.927434483531209 70.2723159599921
5.205638371894158 68.04478769007638
9.658172935043597 69.86067180442615
7.27262561998115 68.46845135170433
9.310385138152661 68.88696286768017
6.920933303194267 67.47398178548873
21.12444629994375 79.65398333904582
19.73892771549198 78.52569478254236
20.43524005191445 80.43407417728834
21.81699596522109 78.87531661926822
21.46144450807413 80.64755001657753
17.588579439616 78.22365815319814
18.66581079816587 78.37611501215235
20.08744734814404 79.47234473993566
22.74088084255369 81.93356599255077
20.43595700459734 77.69393820108509
34.89973476531991 68.28615077943678
39.45108302152546 67.88675920976344
31.67404927008009 70.05043169696754
31.95071574459257 71.01907321634263
36.78889599803146 69.03954139688869
35.09174318002276 69.2723440412738
37.6298960195797 68.31884263023454
37.48974254691835 67.28246268284622
40.63724663373432 36.77603017882283
37.96998466237553 35.76713164636475
41.57548535919508 42.93186510749826
42.50854895007567 38.79319693472372
42.08875856456447 37.8421327720279
43.07770718996805 37.86127172653919
42.29421834574318 42.07120359208887
41.37657755719933 41.75541384442261
42.0174726019414 41.0478107149061
37.63999817486952 37.48314528393407
40.14637606573197 37.59735335923627
41.92252876064975 39.78039000540486
38.87439312116715 39.00044242603835
41.53317701919337 38.76361720772191
39.2317521491239 40.02351656985697
40.90894775462888 39.59442619143331
0.4551821382544316 8.278106419499872
2.741232696203818 9.541761624074375
5.34561152880234 8.226644672078473
3.74332386931952 9.717972782682251
2.043656715163529 11.31507796694548
8.356483465094895 8.374034414570565
0.8907327600287017 10.04771600562141
45.87827946243924 81.9088311263756
45.03609401223361 82.52728768230946
42.11158097219413 81.3970406553525
46.72512736992334 81.25514335564837
43.86414902849111 81.04636353819707
40.05991105385674 79.80365757590518
42.24676942966248 82.41731750288118
44.71498264567664 80.59386497054548
46.03588360466322 82.89299772770876
47.02615360617506 83.23721851369613
55.84804670445477 29.82718061892584
54.82801261522825 29.78239865912843
57.83856447047923 27.79111846062874
58.32719957776821 28.84457383584474
56.78869662604068 27.97484647583806
57.9165930881806 29.73821607612829
57.35651476695239 28.80418555192452
56.31565015943553 28.89325280688191
56.89293547341771 29.76262262260813
93.83842977744307 32.23738992587314
92.92436470270866 32.47048886462531
93.07781707649289 34.33386923873045
94.78074692803634 31.9827609098616
91.6589255518703 36.78385424381111
92.85641693864366 35.37642673750152
93.63569699776663 36.0957931505574
94.10755181770418 34.05306177032224
93.85534153739229 35.06754221008037
94.86932622678366 34.80097544659913
94.43369179064999 33.03444816560759
92.06157847943474 32.66204283164275
92.64606803115176 36.41645853426197
92.29754776832347 33.61521506571045
93.37469667455457 33.3181773395094
94.61905785529416 35.82086668243195
73.58027965899983 50.24127737706345
75.39689206314237 49.08132180171316
73.52087915350545 51.40062969411056
77.16528313411008 49.25710570094134
76.26237736381182 49.6649242707385
75.35927243802607 50.1152686725392
74.47646417463662 49.6024719623025
76.11640100102446 51.77197227256237
77.11521331725994 50.3069555007199
74.4328161835797 50.60475475215956
72.82166808854259 53.50310112255097
75.34318748614287 51.1207340494337
57.68217724206598 9.317793985730059
58.10823030316891 12.13650566537496
55.05991208785966 10.40146003152076
55.67813007245883 9.653177969274561
58.75827452314388 9.39879009515975
56.14800900008262 12.23636473809834
55.12582387052633 12.01550450987781
56.18571143379197 10.36143626349458
57.16098024534674 10.22799081453711
59.07150308597518 11.88715015722845
55.67988366149756 11.23977699814305
6.282178200436423 96.40343435825264
6.655081044158285 0.3512766313070684
11.59118199402908 98.58069361765732
4.867538077613808 99.77258972422673
10.76956185612779 97.92566421198839
6.232908567425035 98.58096813845854
8.233016434715095 97.09279187756619
6.923444362590974 99.38821602643345
9.844981869269359 98.33601590380063
5.611711974228933 0.5252721779221864
9.474914607002221 0.421752196018861
7.916667429844525 99.11292698031109
8.688670017004839 99.78543095012843
11.17132803670152 1.619255566008625
5.917372291841602 99.57379209594808
9.256270905088218 1.430804172998036
8.146032093124226 98.1304510561866
76.3469736323167 30.39650530912614
77.48873460453626 28.37955872618322
78.69364640452912 25.08472719377265
76.46913388107969 28.33536640795508
76.61546873104859 26.45793706333937
77.9278989861586 29.29202462172183
78.53098361413356 28.4733461872875
76.8764698666804 29.24441606998737
75.94659389996323 29.3410685918865
79.12615659367353 27.60999763578983
77.2470934751917 23.62888563878648
36.23054776460901 60.19985371260759
35.25578574142548 59.86842664070664
36.40643773634228 61.21768291254872
36.76519608244363 63.23781879583465
38.20431531857026 60.84821278654976
38.13133800654911 65.56786091336056
35.42280738970853 60.89212027254516
35.09514551277841 58.83763336495939
68.2680023172864 86.69160151465037
69.31724599566128 86.69436840040136
69.39176921219764 84.83794936267513
68.33408699841662 84.96347886387333
67.13943467172091 84.94017152523696
65.56695051353474 81.44955887307869
69.7673291383643 87.64597351499701
67.75392391525831 84.22230155356242
68.8433965509372 85.80123255288248
66.7735829585455 83.96607633319432
30.7921225373292 22.23206342748097
27.16514086848933 24.94249016811368
26.81167241840314 22.16790724635955
26.41214172485494 21.19017579883896
27.37744179823519 21.28907889680675
28.83626470740696 20.64676628385512
27.79121057248501 22.30084329153208
23.17541011301259 22.62334783785077
26.69722167215616 23.99378978769137
28.31823794252174 21.45982136660225
27.02270844738508 20.29050108256223
26.07818528700824 20.2192212140118
23.38019719879133 20.83588124780411
25.81385319322471 22.05586941543549
29.29096381052772 23.27615729851092
63.6538799869936 59.69895532927854
62.55531681036958 59.72712737434075
66.62960316816479 61.48858180607264
66.02705823510392 58.08358199945105
65.33221667745926 62.38001692298407
65.36274645319641 58.8743202960391
64.16965880030766 60.56191339738292
63.66256501757456 61.42037151308141
51.22532161307913 32.58836598827629
52.1531498045371 32.37170840976939
53.14511221756213 32.29614217413058
52.59361043801508 31.42556844714736
48.66925713367204 31.61785872683753
53.14883561633243 30.50503715049746
49.68499607870985 31.57641220032663
50.61395520604208 31.12247458158514
50.65434336664588 31.93192261142123
52.1302170202698 30.53544068577059
51.58383280925939 31.47948470841271
51.16728407401892 30.436679739939
62.10839577291934 29.16250043753319
59.68894657361961 27.77527998505855
61.07792938311337 29.35223250822843
62.66138597498561 27.11029868751285
61.67332341948882 23.78892789558796
62.62917142920905 30.28318609810093
61.94418522716686 26.43453117508091
61.38252565054699 28.34521078696776
12.53020796885524 33.84468624291735
14.36742471197577 33.9673652172521
14.0078394176872 37.12874777103853
15.85280636341586 36.25339915245097
13.55035643672226 32.38228369865347
13.39247000456814 34.42325646696349
15.01223725245605 35.64290879205923
13.86163176248053 39.25475244978885
10.62390228656158 35.81503334262771
14.92361159730229 36.67942510210538
16.7828090459427 35.77258475484985
58.87320479183241 57.6743094594749
59.17467121671659 55.61077650032503
58.07675020570927 58.21593093317458
58.18054188829286 59.24564768370482
58.12851449671076 57.11341438634098
59.04182862529774 58.66677349642188
67.72871672674455 87.60045806255539
67.74155702033605 85.78658853719666
65.64367904927695 85.72724947988846
66.05052011810233 84.71342565957445
67.20185299616112 88.51580144383705
66.172169420087 86.65013532980345
66.64136334022102 85.73887414877591
67.21264295314805 86.66074021306893
68.75079713581236 87.62761441966649
65.12643421532096 86.60674429792836
64.53027617581452 85.72276494151377
36.15741054345869 3.214967566766342
36.48002716051877 1.097652989818091
34.06243070312456 3.63609925950836
38.99283861714574 3.813956976095373
39.06066502731127 9.182032830951689
38.69178667014843 4.807812094920685
35.73354687622542 1.677904409985333
36.41908538558798 5.02081537970396
37.77036160732166 2.233979452872899
35.08215546613036 3.45483309866668
36.81106715858387 4.018093221077264
36.08822576626264 8.348966451866664
38.83569436743666 7.020728379658595
34.39433267170956 2.602541895564122
37.44579148129629 4.775133888884113
22.4620160949596 25.2887438858612
23.34506537462947 27.20791485966758
20.70385021625142 23.3053778364545
21.61997302731713 23.40207238475613
22.92773095606207 26.25834094018681
20.82809341815411 24.26392641081406
21.45824548441288 25.13523289321312
21.96782312311882 24.31772684607809
21.93593735887729 26.16546807474052
23.48610629610288 25.40798524428649
29.52402265798509 51.22807429083395
30.98679317810451 52.66141700199861
27.890333811074 50.71086383270892
28.50326200897518 51.54569214962478
26.73998038668815 54.46848845018243
31.75006526495497 53.31108466468226
29.94379361660023 52.93479980488711
28.85004444569355 50.47960908521443
31.2898461432892 51.70237834366892
30.54230794666856 54.58883919469125
28.79356800076869 54.80629720760084
57.77747410504033 36.99507181386328
57.26882728572165 41.59428971196435
56.27491780200899 41.15339421064105
56.32056331657889 39.9440428406706
55.4550884514339 40.66176561820731
58.39082588132845 39.64322922237127
55.83656813794566 38.95914424983754
57.19714122991638 36.14410600140572
58.86834806095191 38.70219640611961
56.77673830169957 37.09039908952035
57.85121797572754 38.78886390463747
69.98327685512069 42.07506039443739
68.63480238671504 39.48397440908914
69.31347739613597 40.1540777477573
72.65494173287709 40.08315099241475
67.97228490071481 37.82865528002831
71.5910231459994 43.16964639791188
71.00076141976545 40.4507613399135
71.89909238505386 41.92176979550855
73.82182063304933 41.37273553402526
70.11242157916023 41.01900485958846
69.98608192557366 43.17358677453641
69.17856556268003 41.13479017458653
70.97383091819744 41.51985915621162
67.18898191403179 41.92434458343536
1.495460167635298 44.03910466981699
1.878777804009305 42.16057738817397
0.9492123372152914 41.83725391653274
1.214261655630643 42.93561530355679
3.771300984601342 42.78058852808887
2.143496453685872 43.24215858745811
2.380403663903775 40.35851819800431
1.418420316030895 40.0106186736406
0.8756954616943844 44.82293027566818
2.568256728953868 41.40522705954838
58.77988081828814 27.13445177796829
60.76345504574736 26.47826675619694
61.59130934774986 27.31807581060435
58.85927932357068 26.15405301275311
59.90273749315721 23.66218004733778
60.40126902242369 28.54419919633011
58.15970626396815 23.49389463274792
59.77878089190386 24.71663076836152
62.47383521552398 24.41434643683134
59.80447367300936 25.80058339700219
57.36053177363198 22.85034092136865
58.96774795922439 24.10929251374241
58.04170334766833 24.55577944282578
82.39279044570117 30.70006649321807
82.90656196295811 29.81963237611372
83.24734686149579 32.84550853103931
80.52681567178998 28.62354736599635
82.78794655494866 31.73918532696359
82.1665243821365 32.49006573277272
81.14166322638098 27.70714517185487
81.79946312211662 31.53379530167826
82.03139261930329 34.2521636326112
21.13946610710144 55.65094259034527
22.4795670924714 56.54397515784511
21.4051594906893 53.89242957042449
20.75222923852865 54.7317260645543
22.46913191342981 54.02430841981393
21.80648088795368 54.80871493157558
20.32398048398425 53.82011041759835
22.0590730496438 53.06499247629669
23.08572581631552 53.16404512895137
19.70881003348532 54.65566894761613
23.49970058596366 54.13659620881592
47.19119669786841 96.64816948771562
51.02829334538955 92.77623076399243
51.25108123978015 98.80788502765535
51.05052067221933 97.11181535460175
47.82561735790089 97.45507933182351
46.7641785807769 97.57736621231376
52.08155066363116 92.65672150458464
49.32808552598357 96.42107637060396
47.62067340259098 95.7240785734122
45.07603711545425 96.88145227050006
51.48353787295994 96.20665801869806
44.44599742867049 96.05713500766831
48.89419529938898 97.33574305571128
52.13427291212233 97.00845832020369
45.7094034251062 97.70041556554757
37.52342180722483 45.41786877329172
38.50308512290487 45.06238415262226
35.78204612761395 45.00743160979059
40.56697088711337 43.30737102428264
39.76152719029116 42.35126266278055
35.46297551038919 42.28985358132115
41.31833572291323 44.02201124751262
40.70758386938137 42.39123115441707
37.15644672465319 42.81170174182269
32.54405470563153 91.48428693157547
31.05171029247392 88.74292009191332
31.41902117507805 89.74754701681996
32.89697486890773 90.62864910075295
30.20993266237367 88.38147587296051
30.06021077873549 87.40389790117986
31.80538751507709 90.78567138463713
32.36083618350727 89.75811928746633
31.2214547366152 45.10117725693252
29.76511952219644 40.54672294740304
29.85935436589392 43.48416172932886
28.53758845068547 41.87477703412409
31.35371852445673 41.11660922107809
30.4188600931274 41.35544092054901
30.13627434658755 42.42505974400478
27.59201647167851 42.13232217244811
28.25349164149025 42.92896126050465
30.53266656547314 44.29361499124735
30.7972576508472 43.24194174717355
29.48249506944955 41.61631447397856
28.81942439403766 40.82364664543803
61.08493572541158 13.4778982907965
62.86810154414393 13.66477498809211
63.38445621627835 11.08664293380104
60.33002357079169 10.48758337754135
62.36252062333631 10.95447305397499
64.44672233157972 11.15717539662256
61.01831411063998 14.50947527797398
62.10483145478233 12.87577316424877
62.95190354677863 10.09864419777099
62.76854039068607 11.97082687164832
77.32743041671846 78.62263124525521
77.6090449621957 76.80687861009781
78.70989716795115 77.1207329154595
77.29202444406627 81.18865417537485
74.31478151438162 78.47099689598335
77.59544824378789 79.63291662154647
77.92704356145552 80.50754843593934
76.37993280214684 76.77646816374474
79.03171305114989 78.06736887152417
19.84710789589423 72.53121118598364
18.71440213683247 70.68505859895447
17.22889741152417 71.57614474954805
19.28968183544202 71.61716872747881
18.78177370302556 72.51744576601155
20.90215421900102 72.55939040257249
20.34581870747119 71.63797390753405
19.76452033177673 70.71995706838797
18.25110611572266 71.59203383764147
94.76074042372906 8.564925688521193
95.70623952831016 5.914473666983793
95.40558236799777 7.714828609996997
95.03066767397387 6.761021789512996
94.01398098743174 3.964259775953071
95.01036146793219 4.001364874378445
94.09224473758127 9.486985599366061
93.79619130636024 8.458064874352795
96.74441688536679 6.027833892678791
94.40528856856427 10.54431267051354
93.08187013569872 9.205730332048422
15.28336592489003 20.30731605043461
17.06046504986806 14.532210157467
18.59436007709958 17.2586471938681
17.17233639329845 18.28520561483504
17.60405058432972 15.42961277256014
17.15264713198023 12.68156812245809
13.71050834637585 19.55680543915414
14.17841672011681 18.58392249956243
15.64641733782011 17.46612385336058
17.09650971267597 16.38241814739697
15.2007275354196 18.48124668028162
17.61486234120653 13.60856429946804
14.66476459097912 17.63241558402207
81.55712014390372 76.71152317779905
83.90765050438635 78.1408481544223
81.40602934037257 79.35504666684201
82.79971805700634 81.62740182251608
81.10580148542729 78.40543255950548
82.61540342664441 76.92902238808932
79.36107080959908 79.04114611611394
82.46301802284066 79.61188127614989
81.87115939731441 81.26492591744754
81.85595734809577 77.66907926009439
49.62593866227947 82.25938069504417
51.41655835594737 82.03005207661667
55.8516940630899 80.18769052265394
52.63467952733735 80.29143612781277
54.23329017269913 79.34120041116194
50.58789336232785 82.64031032779457
52.02782294105604 79.39026689726823
53.99135124251246 82.04129683345306
57.61048982938473 35.19384457567276
58.20835912462059 36.04232351136465
54.32910496658732 33.90442950354995
58.62412765062695 35.09045205611202
56.99952371148747 34.35873196057943
55.56459686088402 35.44212744451997
54.76877586385596 32.94876682653845
54.9384292874721 34.67117950063288
56.59371003016624 35.31351778472968
58.78904761121394 36.89621286886283
55.7797916935717 32.73275237857858
58.01062437688928 34.23715651424371
59.64230923853263 35.00163427693728
60.74429087447452 11.49552960870742
61.35878257629027 10.74195211188801
64.5399297368118 14.74587264371782
63.87652886456987 12.00526484311204
60.08890897046117 13.11230662642976
62.51396451653819 9.106080885844419
63.99759435882281 13.66428004579981
63.98036761232974 10.21209315628705
61.76037287637433 11.80127493194948
63.3035619883366 12.8272627931125
62.05826330893288 8.12891197928097
61.93357483508584 13.99108714113206
65.46174375485165 48.24420104676287
66.11281773442461 48.94550970157687
66.61528484363548 47.97965177180114
66.28404432759082 50.64767657258049
68.14267517834399 48.62898303442263
67.79846215731637 47.69006781101748
66.73341607713945 49.69357713544404
67.1771017465791 48.71750049177907
69.37712117349038 98.02219892501971
67.31268212854644 97.8244295944607
68.35905208692236 97.89490541242735
69.14881552006231 99.94059645445131
67.78647617209491 98.75390197033722
66.65203692958299 0.4088495035673046
68.37755389561224 96.05870120548177
67.53808547160632 0.6124170278204305
66.79813392351465 96.93303228125743
65.17386121169956 97.84996343379545
65.68964880085485 98.688291328492
66.24619819683606 97.81125535496415
67.32186342492936 96.0407424032727
92.70711763160561 70.45878073256341
92.85999245987239 75.69526500782435
93.75400332847308 75.16864331361006
92.74761270536001 73.61366499890498
93.66850599694149 73.08913105750263
94.61746121417666 73.60492526613045
86.77772992896936 74.02025460437125
87.34188893400159 73.17651459992923
88.10952193635046 75.29407301677658
87.00403219944693 72.17901979797527
86.32540810888872 73.03225607171485
85.67177224249649 73.84598383007577
44.52393958992895 69.47215627189884
45.37172482179114 68.82617515905288
44.3630902428061 68.45343158290312
43.667421335149 70.05395349807938
42.48129262706679 68.75367209377062
42.64035881316387 69.72467995871416
43.50619018277146 69.07914099327368
46.06972865793661 68.14145014610507
43.33796238962287 68.09616256491375
43.11310225333629 30.45724402170405
40.44166699952643 30.13109074289372
44.13305631242952 28.67225206633679
39.38427050396908 27.67408520548874
42.55615244082228 27.7072469688665
40.35281944245265 28.09043914668839
42.15464563094585 26.81156743081053
41.22489808218607 30.53921565667031
41.1722463557663 28.57315894181058
43.63994078578387 27.74598573274921
43.09911498716122 28.62499019505967
39.50894247275162 29.68482617704919
41.40965998444116 27.60010985758086
41.63328696130489 31.40896090085804
30.86936133180663 70.670031419735
32.9179809177425 67.72669888489334
32.46940642633372 69.43125829465737
32.76447548346043 70.41050105311643
35.90442939284573 69.70452156271713
31.14944792510485 71.6207693341869
28.51341990723242 69.14084296940739
34.17520881861218 69.06971876028331
29.01089891409096 71.173204431779
33.91717005701567 68.02857735871756
32.15760786459347 68.42154848715354
56.44580110342693 30.7049649716675
58.14725215616601 31.4979668118717
59.61393053409092 30.47231319802506
57.1087120277897 31.57809344423398
54.58068311969473 31.30798315812933
58.40295099638589 33.28603921577021
60.05032593741842 29.53899238154166
57.49362060167463 30.65014676457111
55.29524668383041 28.88381034661654
56.74638378798747 32.5332837597326
58.97512550809722 29.66685783059139
59.19496306234988 31.40516840890804
17.02979023806882 97.27570506779044
16.11795392484862 97.68363056972075
16.96683661302442 98.31596564684158
17.01340390284718 99.43630523999711
16.09748080535053 98.77188639073249
17.93258261215756 97.84160500984558
15.36449692686505 95.92096860002516
17.93046760915678 96.80958837228835
22.50989856122283 78.08838698728601
22.05810840489175 74.31084054937708
25.60465093737242 75.98933548660142
22.92754342990015 76.21394019701074
24.57087885013273 75.89743484746968
22.58423705126374 75.24860789157488
24.91588889741796 76.83529971509215
23.864443911288 76.51988249342969
22.83561524842112 79.10870981419762
25.85979566512331 74.90010248928807
23.13809049177796 74.35845375400353
23.68478076119081 75.33352013320824
23.52076336066098 78.33087516645399
23.19581909203041 77.29407259522969
24.84976666155272 75.03714537570603
25.22398044874283 77.86222096446859
24.2064009129272 77.56230900194268
77.6683590470823 20.64187355222898
79.01796301012232 23.27182954186095
76.26188639497478 23.59832966233462
76.86390422966764 22.67230777087399
74.77116863545622 22.61549563041816
76.24124856306615 21.76909641576641
77.33155352807175 21.75289681551521
74.94073245480288 19.84471183838972
75.25391508572534 21.64731638222293
76.10921146859663 16.32409011033501
78.62051550436655 20.80235388043863
75.14105554455271 18.87223564205815
77.34115561051269 16.09928796469387
76.77058438977376 17.92055040480505
76.75955356316597 16.92752131534245
75.89982858945844 19.55447319229822
75.8307786691016 17.40498505339662
75.10986677458845 16.75674099472597
78.41827520068779 14.53344244895213
78.32290730713089 15.59033681659278
75.89798875311081 18.40069434898975
74.840744200668 17.86555809025343
74.24511601919392 18.86412576246189
51.7501497308448 17.08289515220505
52.26041052561062 12.46242534986062
49.76943823348783 15.06097003401324
52.65001760781068 17.64811779158856
49.56043771708321 13.07340867295778
50.83214606274888 17.56064549922795
51.71841376350891 16.05876575328777
49.66754030364162 14.07047393828771
52.5187712190534 14.49223081929918
52.59800444912067 15.53580875696209
51.54206334734506 14.01423318509993
51.7207357004876 18.1180517853707
95.14217562945734 0.8350468479851035
94.90050523971473 98.15198271114197
92.62785807567518 99.79936595315669
95.94286217378219 1.486133533079404
94.71484997358786 2.983751116719322
95.40336255288936 99.83406893050402
94.12886034122526 97.47753232039739
94.14657090080101 1.134073251835982
96.91790892601612 97.52593601422299
93.19027173622838 1.506973857915607
94.87988912040507 1.818027024515506
94.39595712139095 0.138839552705149
93.97847759907995 2.163706991429126
97.01754720314368 1.30798489942714
50.35020300055714 60.76667360418048
48.26506093137376 63.98514848104767
49.84773384143051 65.51718078874404
51.36697188465347 61.08970178440259
50.3712618810419 63.54611849934752
48.72979720230717 62.16428580102555
50.53384557070032 61.74118414469046
49.55248368132084 61.53807380335794
49.89737914982975 19.02441679098503
50.72574686690807 19.63751412754777
51.41209367794283 20.25726363395547
49.91786618340783 18.0330973048462
51.27160602472877 21.22751910833412
47.36390128198964 19.73622555397092
47.25842105611583 18.69709967475759
17.04779176781636 81.82811451858556
16.91997662612506 79.05046303753424
15.2275973745335 79.84381959080278
16.27343888009057 79.9338465374353
18.46323111439544 82.87870203867864
14.59107483490102 80.7381097788417
17.97024503295381 79.1727381114062
17.68215659670055 80.96287017351494
16.02390557481468 81.74219705698437
17.45624008674558 82.78444016004062
17.30388692232253 80.00837116912184
14.9948337852231 81.67023486452727
19.52051717859085 84.75486146261133
15.62385972233412 80.79244623353817
18.70808987136295 81.06676261779542
19.38796785472329 80.25457514142582
27.4049471328548 73.83636392883065
25.73832293640876 73.13118138092545
24.60005799900378 71.39829692028628
25.25316101120686 74.07252847815838
24.1071984250208 72.38667380527885
27.90677044854613 72.93785396981451
26.22347561204974 72.1965736370026
26.83041145515743 72.99164249132615
17.50176065807079 51.56631932199046
19.2904377954948 53.69154643012725
17.67794244794025 54.36343915954423
18.28229463699005 53.53568242510743
19.88467914323369 52.87053903286508
16.67240293486681 54.18184515419379
17.27624162971333 53.35924394205228
18.87769092380699 52.69838076518261
19.46758945564013 51.87117497687468
18.48710153114983 51.68266146388525
18.68807700127568 54.52793372717615
16.859954564679 52.35720888574083
87.01250777019796 37.80301676312695
88.25737750663831 35.28499011369784
86.23402089060362 37.09151908930444
86.85913442660629 38.92841962519644
87.14818915229922 36.71538041749963
86.24167833749109 36.08409792463195
87.26001514030682 35.68758467780226
85.19926483255723 36.4961381756038
85.43904257510435 37.50521665945108
87.95122221492623 37.3865431171481
38.27555786466866 49.88788389337348
37.32676632048274 50.27633591359204
38.75860159153454 47.83404504096512
37.77791991294283 48.16800871071642
35.60954654644807 49.81592596656326
36.19872114962143 51.60058288466497
35.52144091618985 53.42904515095629
37.2813280936701 46.43592151434891
39.27830688039939 49.54001459484841
37.53774893241697 49.20610377583161
37.99399741439242 52.0331951663756
98.26431015429033 74.66617442190791
97.4286461275957 73.09116979031694
97.42796425435934 72.08521295005106
0.2931697105580988 72.98649645070249
99.20258086438501 74.2397869357869
98.41604423049442 72.60926981503165
96.47628792013673 72.57641479777357
96.47788862003539 73.60040423312115
99.10250126269534 75.24427121269534
98.33341472537548 73.63281180819484
6.385135116979779 57.20473684476163
8.735568038423668 58.65708423729785
9.817180884350304 56.1999334406679
5.017253399068221 56.07639839679777
10.8275104435944 59.17870189769344
8.067112850510895 56.61185154714743
7.70925543656929 58.4060405190609
9.09957472745325 56.90752604996031
10.48571508244966 58.19326938491209
7.057467716110028 56.32362831148453
8.401516034353019 57.64296779976646
20.62356212527053 42.35897232561942
23.36044978885791 40.66309804485004
24.83629632999944 38.23895785366165
22.42942730496809 40.25874748554665
19.76136903675819 41.84104329641195
20.58853698063363 41.28316433500883
20.62340856347506 39.18695997818448
25.81170352819267 38.66452402321605
61.50519730633341 95.62338660394661
64.49078792105021 93.56280846013803
60.39152970687453 91.46168532173466
60.78406397461976 90.49973198422197
60.86834016588073 94.97854055390528
62.33684127263328 93.79515210927896
63.82320671853829 92.77280412810505
58.92349417114811 95.44625427171839
12.65897100043119 19.64789165974974
12.10578945798311 18.82049983079546
13.76875763320764 14.19123693788018
12.64307925299144 17.92965645427847
11.9975065088541 16.36035986657788
14.13303684898241 16.82636287182692
14.612972096962 15.71387611637048
12.82514377594984 15.791871170978
87.99347244884184 20.61437877669123
87.26569872308023 17.97323249755646
90.4402237954574 19.40777855801375
86.9656989915363 20.72587835509617
90.88964628672359 18.40296284693301
87.64174208786625 16.90134527244127
87.8384746464688 18.79271312506636
89.43279520459225 19.51558421801635
90.55140849860695 14.80622951909471
86.35012152311091 19.86838765351826
87.38587190120936 19.75326500786641
0.7819447316214773 6.482732188434909
8.191787926843531 3.651504181580538
3.480889538961363 5.962591799935468
3.873046065021573 4.198387902408191
2.131781433446085 4.831677398879935
1.120992746876172 4.672601177957733
2.808114086908548 4.033504817662409
4.189758902528397 5.133072328793544
3.43149514032273 3.256299182418934
2.47185682029889 5.801254717763998
1.453808770398135 5.650048999633691
4.986888879709666 4.30166457148608
5.122986861768951 5.387141751355501
3.161658906166457 4.990627609490312
67.34229546639371 37.08913554068878
65.64915877789548 40.64302961143184
64.61563125171463 41.183801873372
66.11861285852787 38.55607591022522
66.36611866061172 37.50055693650474
66.62829849585913 40.25458231593671
64.47336499397352 38.17639700472508
64.91964961427277 40.05873756403335
65.87509461215474 39.60844480189847
65.54157930308172 41.59318712117972
24.89647096593899 10.62454256086441
24.28744935567918 8.519040555588381
26.15255926335018 11.8957176439333
24.12958938048981 11.41054765368575
22.55867209397311 9.096496977876193
25.6092453755743 9.835014704032583
27.34358124585723 9.335753396197719
23.61536722020126 9.27370095541735
22.93292051258608 10.01210062581314
23.23484262784231 8.30751963365017
31.28383723724502 24.93455006044538
32.99436309157975 24.38265886648031
29.81112935743602 24.17561888750737
33.84446015353787 23.87725739901747
34.8362823291361 26.47780521426981
29.26940121956384 25.11158686863143
59.61670539090799 93.43151565885559
60.63670919239249 93.21836759436358
63.10229538085748 88.42666017760362
62.4927475515173 91.13628090840147
62.28915440825832 89.3406582684289
62.09239276075866 92.08320211659847
63.40788618914721 93.67291570512565
62.9127078385104 90.1910926790427
61.68329691506904 93.03004764296332
62.74978776347692 92.87888633012513
59.99892820767492 92.4358832309635
61.17030164975674 89.55346734673662
63.60999317153728 87.499709408546
61.04096496437754 92.24450948862294
61.85619512507478 90.30877060249598
61.92051377758452 94.7102051652421
80.0303138559331 46.98153393928749
78.0781943378544 48.84926634715203
78.18207977371358 47.79835160598796
80.66018613363946 49.81450992707693
80.67316494344277 44.53111115367972
79.13746626841537 47.36353794594057
79.69605200242506 51.19144434879016
80.58182314175679 50.80040580378744
79.87575621959624 48.09879016929954
80.87228859783205 48.72073562089496
79.7372909350802 50.14629164291005
80.68350364850956 47.74454779597404
24.97166854044644 55.10027034822228
25.39260695287008 55.95208236701947
24.37602249071526 55.98170365048365
23.094728937003 57.18771281106632
23.71050604695259 57.94459889323799
21.49081661005762 56.55783215464692
22.65084484997837 58.14497319494039
24.5580187344075 54.22888716202041
23.9100031394489 55.08934852433183
20.11305803449612 55.60324036156349
22.8937179854698 55.00203186770108
24.03102007329391 56.90966705993696
23.32771783421688 56.0212726105115
24.72478149471886 57.72274579601141
22.194464682752 55.69685760773753
43.22994039535737 48.37996698854879
42.0602845426731 44.84475640780291
42.63632325100505 46.62361868334433
47.08600290213629 47.07270411108461
44.7515061770516 45.03109749774587
47.91079869313518 47.68984384505362
44.96512975283227 48.86533667668824
45.50790996217622 45.71082569395443
46.28189790525146 46.41000798189036
44.37617497839087 47.087879774688
48.05294959549988 46.66438950667244
45.15385936944328 47.80624025661684
46.11721369904043 47.44674827886051
42.44474102931756 47.64296212633077
3.078332060209619 70.54818435578086
7.210849878231977 71.33107919920123
4.798331179857232 69.74099096350955
9.309043475812029 71.64868904308952
11.43970196836304 71.90174560557311
4.509975649925259 68.83985872476664
7.606777055395156 72.27279376086376
3.582029234784484 69.56813128584822
59.40818921987407 28.77647763792259
60.23748199430466 31.30021950086999
61.67864522327531 30.19074839018803
60.66370752388438 30.3441715947724
58.55160323207461 30.57735048878631
58.79410709032989 32.34186437634693
59.82742988415859 32.24780415838718
61.26361296067437 31.18772866605188
11.80974572165748 62.12904436353641
14.57498445723325 61.79792791241793
10.44630385146505 60.89380041075287
13.28679865966465 60.64298211749629
13.5595726479233 61.59939769242814
8.330118923332151 63.15878227800633
10.77540335072605 61.88032953468817
11.4918872283756 61.13938948319476
10.59457296136672 11.07054450379952
11.15985122793541 8.388462871303487
9.047517210174993 13.44072777667462
8.360990472353958 15.10075247584302
9.067120722631969 16.85623164127517
10.4733304757781 10.05913587224597
9.152764272902953 14.51352696396203
9.970441412326709 13.84437613596103
9.868805348937174 12.78258003497166
9.752441636127148 11.73659582664698
8.92658083306563 12.38789952706617
10.80622406325744 13.14380738425132
69.51395431719999 33.27687645241037
69.82763929670787 34.26558025858657
70.79802082499525 34.54134040984012
69.22510152222326 36.01694036262963
69.68425362949695 38.01547503152527
70.80324529495175 39.32868669098189
69.14383659080326 35.01265806828059
67.79502305278476 33.93090066575063
67.82415345424293 38.85480981521295
67.39090662527622 35.0181290330945
71.20797339168199 36.59991635188846
68.8442032109367 33.97162241172747
68.31749328601771 36.68939221716608
70.25128447924543 36.27579833858258
70.06363665959549 35.293568869531
68.26374548290769 34.73584508898942
70.53606391737044 33.52480684565881
54.80861609673594 85.00806087394872
54.44549861389304 83.05393059669146
55.269590976491 83.96557778191492
56.96721918904819 87.44917505072273
56.24987609881635 83.84835846559079
55.86743232545343 84.81926589504103
29.84823653811021 66.74436783525159
27.46911313442564 68.8162435904926
27.79222886526837 69.84301841858814
29.28065614390114 68.43105301622731
31.11395528267423 68.08350572386078
28.71729982382788 70.20891023702967
29.77260703776228 70.39370377567815
28.23235595466735 68.13787493577105
29.02558021305269 67.43591334852503
27.11181504507624 70.4778243250727
30.58128260876741 69.72288236655893
26.73262784164507 69.54650428887453
29.51342059606812 69.43885716587464
33.07962819215759 6.677919116569579
29.81858584896746 8.193381573685375
30.4919289820641 7.505678944429312
33.29770369381469 8.418197596565285
32.0563768180522 8.681001753133177
33.71843741848342 7.484240703507961
59.04160157746836 89.89254034769648
59.98067666281675 86.98043431601339
56.6403452382163 88.42386951281121
60.35581321481034 88.77972752046547
57.29390788431328 91.99104221881308
55.96244305035451 87.60797954163519
60.9829152494627 86.80369947398954
56.30554171980175 89.38959384293202
57.97208249179118 87.29682699659089
58.65336725101452 88.11817447077831
58.97325571356604 92.63077813878979
59.72576116571544 90.68097165201712
59.65309247131676 87.96171595080841
99.83364532070226 0.7325249855974227
99.79745789667834 97.76931281486318
99.11155149793204 1.602704852228626
1.58777107879768 0.07493038362702546
96.76099208760706 3.251044673961355
0.1239889106788671 1.722253905870251
12.89646768789031 81.4966599782846
12.26233410169765 82.33636969606317
10.96639676709914 85.8598852395962
11.08569268213541 79.44301398461324
11.18525549923341 82.23667140178637
8.323844870299375 79.99718518172965
10.8238226582977 81.29325656595822
9.16234557367641 80.61969857351984
10.50060956861475 84.9111717798059
12.1360618724652 84.14736856773257
9.900620281760016 81.20003128031153
95.39081678257651 40.16983195293369
97.82080001431282 39.88524475078703
97.27738074668214 44.582730320134
95.47998428966461 44.97442619019694
95.34950729548288 43.96081874266506
94.50593485369274 44.55952986390828
97.49339633876433 45.61178145679754
94.31968171133636 42.49695041448093
95.23259609170654 42.962015128148
96.15351640795036 43.24796531163466
96.49568741570202 45.29057434165457
97.78166080037015 42.76855718302964
63.70834900253588 26.74927781176227
65.48761907560431 27.10184780948002
65.9050721073129 25.10456377438887
64.72004879005968 26.42252891333371
60.63587920424769 27.51176456401597
63.16880138668675 28.61192630859536
62.29111197013967 25.42150928026088
62.96287246475386 26.11816296734096
63.43919368734926 27.69982841149016
65.71382691368399 26.11115140957549
65.24390658171538 28.08481734469755
64.18864945216195 24.74146076779775
18.1855785105995 47.44046000973131
16.16164975990574 50.40813419150111
18.13887384188666 46.31569544183655
17.2883282863277 46.83754560644083
17.31383174746368 47.88344413646531
17.26029726626503 45.76467759195842
16.38540608898346 47.31151627710937
55.42611387841323 4.584934955916637
55.78817550379265 1.911012414665734
56.57520285479779 4.498581089216544
57.42166350302568 3.932610683493709
59.07081099047209 1.909287815961165
58.45592623541659 1.024807911251301
56.1905133184925 2.712308771516382
56.79098712578736 3.329295645571344
54.80765989587864 3.763708738221173
57.41078647930477 1.126902706250293
56.96312525716817 2.097976956465838
45.14538775445088 92.38711507389635
46.62399923039408 91.51815679331943
48.88565371576243 92.95295003548401
46.15430108622484 92.34738750114059
46.79379875226717 93.15165084076708
44.70018456582416 93.3655078999862
49.31114304893688 92.05504562224752
47.25021690693116 92.22485358613679
49.19402898565216 90.48883957147027
45.73312123700953 93.26463589470892
71.3766145169332 98.6329193044057
71.76234060803692 99.62777696580208
69.76827355016302 93.22880690954325
71.00271839876393 97.64901023699964
73.49428321308952 99.09970363082053
22.90396336150151 65.53371915520697
22.3271141864744 66.31851631387904
23.4648341387198 66.42334862020955
21.23917073790774 66.25039503567987
21.76663079407597 67.15748057317953
97.82660382851427 8.883342901533414
96.39603732006228 10.68665576127013
94.44398344901434 11.65337006968342
97.46752138960619 7.929471584453275
96.25099287452507 12.79386723112854
95.35725919677066 12.27344105049586
95.42290438552487 10.36212946803201
96.42654363935208 7.80550124294327
37.59174584061122 13.52747897573376
33.95117996912247 9.342707437436209
37.10361136091112 11.50411374701933
37.59542043971646 10.70926451968811
36.34414643080539 12.18548271868664
36.055871315497 11.19044273579606
2.490655018514428 84.11549648687848
0.7077098136247597 84.07273796049799
1.545845384151209 82.47365995227619
3.586684497873215 85.62446689583091
3.618207244565339 86.63016222048014
1.631208213780355 84.61746204026967
0.7687101757647813 85.14695301514672
1.567335817941776 83.55355908269593
94.57496782287735 87.86356380746815
89.10387371602575 88.70306326521188
87.51410866152673 90.9840251461443
92.83409599244517 88.48840929219386
88.25048195920951 91.72423662654276
89.24853993725459 91.4424632087694
86.74904259133197 87.55270412648758
92.25921047033428 87.75318386736774
91.17284246670327 88.09609231598631
89.69083112807697 93.199444468062
94.23242395869855 89.94613457379583
79.29938259719502 15.09345328688656
77.610929294787 17.28012557903481
79.52676637442856 20.35303912527552
77.64138126214115 19.50973111840137
78.33569222480817 16.62293566080028
76.75923999322251 18.97199203838592
78.45791451448105 17.75615636205099
76.75398782290023 20.02678194860923
77.63924820818946 18.40468694574211
75.29315971143538 4.010515187893121
73.99056551934119 5.522076150301368
74.73071863734337 6.114886192688508
73.45490456864967 1.850563689684704
70.20749801693158 2.987604064277223
74.26112343320123 3.976167874383723
70.57609186465392 4.009488392402928
73.23308445274502 3.701519036228493
71.93512393850314 5.24426093363654
72.83763272473773 2.668452406410697
72.47587273021728 1.638608599460885
79.1247373089093 83.89736439863461
80.02784392073157 82.23425098541506
80.93998159046463 80.91957488846195
80.04295717841762 83.27846759607412
78.23240285038915 82.50450194083122
78.2054322513536 81.5082585253336
80.96147346495356 82.77605985504758
77.29894752685544 83.12101996902334
78.96133991431043 80.79841891918862
79.97091461117014 81.12334535649083
79.13636968098233 81.82696805509295
80.64108047110508 80.08973221443696
35.43247018822368 5.265945352515366
35.41027318055857 2.508016896627837
36.82723055345638 7.698692908140965
37.93856020119077 6.397238558616243
39.74389529056809 7.539068010915248
35.12980651476809 6.310806756376923
39.75258336741486 6.489876335356923
35.87047790521861 7.15795339447858
37.08615627345044 5.767874855569172
38.04330559456332 5.466952745300807
53.52604471218939 16.0440172551257
52.41807478750903 13.46665093574381
53.29237802232256 12.89830078211855
53.47020217708666 14.96983013681751
53.39746882310477 13.92338352946993
49.90143934194305 17.04098865988709
46.99510059261101 15.69629225848067
10.00672571553583 31.0273123305382
7.311983429664875 29.34164217706362
6.491241736358246 31.96444752368418
7.2937531493156 32.51742973335919
7.34850624990281 31.43014371254898
8.190358836689086 31.9870546623658
9.153932376066074 29.36963564657997
8.25458717454632 28.75293512616312
10.05572617531607 29.99054111164181
9.089718638079557 31.48781977295662
8.235676820794108 29.83067053794383
9.126939024455417 30.42276399733077
7.335753384122263 30.37193279675315
6.401289141918451 29.86268644021641
9.953376044694201 32.07618661605949
8.227868021755567 30.90456267792645
34.92959735509877 90.73345969003145
34.86827510579364 92.41901577219804
36.7314421802821 93.24655882712983
36.4049474929533 89.69227802103343
34.4534097851719 91.60926773778066
40.41649018630019 91.24439645356847
35.78834886451497 88.88137705409376
35.84504408132451 93.79889039776255
35.235704228588 87.94520363410658
37.4305968223237 89.56035102059751
38.49079878432338 92.10850367805702
34.26078715188627 87.86145099242469
65.39165036634481 37.88774139096039
65.54471420546344 36.92581793568229
64.76628772998905 34.42238086241627
66.53681017327737 36.47586029503977
63.66838351106731 38.51027075904764
63.8570422312313 36.44571036512286
64.53344450906076 37.20238442286548
65.86427042018612 34.35052944465491
65.78562741337875 35.97959371737069
65.17384818900437 38.93520918033031
64.28980839141879 39.29344551214379
45.78256626605051 2.157510003430616
43.884473925617 4.209773029401657
46.96168054517371 6.297890864181267
48.87694892866502 4.539028368027405
47.19567374454927 8.174565540498827
46.04878073666674 6.653493662983252
47.13740448119156 3.759221903194883
48.37148605673953 5.406538187357097
44.26125228108521 5.872315696945218
46.72265089362339 4.680248203924307
46.21796427421899 7.704589471244068
45.65502486622814 4.752296121811385
47.79127241145807 4.556184791861907
47.0869238323903 7.194810905134957
45.32614441101978 5.649190232558914
47.39224694147028 5.479987323752836
46.29707771559998 5.597055983150804
56.63332089618767 7.39619140176932
53.58681717972694 7.196699448051267
55.55201764539676 7.010439965807326
55.50799069567101 7.881022298925471
54.46368594246982 6.460357305626731
54.86383476816471 5.427927373151119
55.86746579624126 3.70986707705805
54.5626204947499 7.464445372213274
56.01798268199401 5.36690809768791
53.65105040054883 8.168624036020832
53.85831462997112 5.520729342794515
53.74091168457298 9.199081211825929
55.42254042780628 6.133106763135013
6.574321843351324 66.47893536285069
5.894057842644425 67.26136715269604
8.284198304231076 65.91097465238643
10.00051040916763 65.34090122125519
7.600061952634172 66.69239089072595
9.646590093613245 67.10946245171316
12.5536884634662 64.11053003888429
7.627970808582288 63.93128198082171
11.77367398812892 64.79308012329773
9.307407697994565 66.12042571012896
10.40522643148377 63.6068407961527
7.951788440642566 64.92034753904967
2.260894581586592 20.45957596882054
99.33928756336928 20.42267662062263
97.9896134668235 18.88163895960002
98.6392928783673 20.98310943818362
99.70441536361626 21.32499980357926
1.199042309838595 22.42567117016578
3.301871536093225 20.3701108471707
0.2954079534366528 20.49554540431127
97.71459614308229 20.66595874476996
99.64279691884968 19.57083653452671
0.08375896867558109 22.23764535889984
19.70760455575243 28.27821409980702
18.24500986813089 29.36799856440846
21.05025327967369 26.01231217517878
19.93714361837218 30.02600142346834
22.27779589026287 27.08583719206256
22.79133154081191 28.00700917959305
21.2804919200485 28.84980233434123
19.30122239073177 29.26672466672144
18.74028258952159 24.86894015271151
20.70830617216599 28.02415320712594
16.65593912551168 30.3011221033517
17.83437983086388 30.33204937329962
18.68646102539784 28.5143821916783
7.892647526253395 39.41150414950111
6.260048852579811 38.23388721935759
7.020602216732718 39.90385878750082
8.130741553046384 33.05739205163905
7.100769250984292 36.66453527224016
8.760739074947979 38.91987709300738
5.192396824862852 41.80981676468745
7.070165712526117 38.82501863775854
7.975574142547561 36.17936135670262
7.103945210753971 37.73505723011441
4.379206757823652 42.13052390744427
6.202519439828677 39.32804750118934
5.310942295293795 35.58414671419348
65.01128835392088 84.0800888487572
61.44651411650503 80.39808547698809
62.52371551264699 80.19405118305951
61.67839582462629 79.44200785863755
64.10335299118275 83.65579827788255
62.85387549198955 82.11137829206142
61.79558572171529 82.19482665261144
62.94495052540123 81.12776096753262
61.07535030715249 81.38421400342368
62.05347205363501 81.22213258214629
63.27254333773577 83.03355169558884
57.79813063694862 80.16516343152519
59.34518711558185 64.56415659648751
60.16280091787043 66.19342356567329
58.27061514409801 67.06926715834477
59.15207718575794 68.6739940252792
60.5484178643871 61.88104335832558
57.37000229108576 66.49692650195175
60.08673243711538 68.24942578881999
59.17699388588026 67.65505810116551
60.11668178289558 67.22377871446156
61.13665088345719 63.71874625649582
21.77670469066803 81.66427339728416
20.78047692274845 81.41032394458388
22.21715232037698 83.69323579888179
23.15574790266605 80.13902982215888
22.46532467724942 80.89845205424615
22.00804348395834 82.73426887919474
32.88028950787542 92.47485158420942
33.0897936259672 93.47637402106528
34.87927554140629 93.36814348721431
33.20104282184916 94.53815167090771
34.98058839301842 94.38956908764339
34.02342503195423 93.8701944211353
31.86648213145828 92.07168322390703
35.9371956969571 94.84659274026785
33.50737371329551 91.67642762173395
33.88966419815286 90.6980004422211
33.91073613273162 92.73415246637497
35.08860011270535 95.4353430062317
32.08664096682652 93.11632276436833
34.1391456851776 94.96139146318683
74.05576902365567 37.56555070817812
75.56710055908735 36.11188485355778
74.81575356941148 36.8384075688327
73.66738416264846 35.44591406174695
75.01014282346533 37.89230109467094
75.77065556518029 37.16851106057038
73.10819301213064 37.23758813464764
74.61620408755877 35.77743794499778
75.19720672865975 38.93857383776244
75.96838347737823 38.22854545188574
76.17775983362426 39.24793913960361
74.23637694558464 38.6159269233333
33.26163384215221 87.8139199868388
33.36604289173908 89.71655372892418
33.48753413942858 85.90515311731967
31.824556016343 86.82227651987691
32.84627195326244 88.76723955544915
35.15533911582946 85.14779874156216
34.14700947907798 84.97891757879164
32.23073708300464 87.7835604417325
33.11163536745737 84.93805275419911
33.81909566252686 88.78954172933607
33.85465989938233 86.88566242182864
32.84481916927725 86.84805812196315
5.077977997704464 44.01616012077427
3.105325478612629 43.52436436089355
1.634172129073344 41.07799812511347
2.176202844680492 39.31532983266229
3.658722103702539 37.88631809501346
4.553840106175396 38.23639809960989
4.202224445854859 40.09854087242211
4.447404442587033 36.18222348474498
3.972169532263812 45.50314281488855
9.622256330146758 10.71365712390521
7.380935839430918 14.67750865364423
9.479504097265009 9.708176826585287
7.295435375612971 13.64326997572578
4.667635529543505 17.5943223491819
8.225352622694899 14.06667069699419
5.824316011953138 14.90023902906073
82.62434170189384 9.524441778628201
81.87650025977523 6.913871022933657
80.76961157322125 9.425840414853754
82.76874878948679 7.503385803076544
80.65924509521321 10.45555239422722
82.75414653149612 8.53908586828628
81.63221017099619 9.990092330226453
79.80135296669552 9.875556818519826
81.80395282093824 5.80640624982132
79.69506925854698 10.9135256883474
79.58841374976559 11.95830099870883
78.73750062801946 11.36248207813932
83.6858715827691 8.077224580628291
81.75093821465774 8.971318478385381
82.48185174499277 10.54843508790183
78.84319725170292 10.3148343580629
83.46500532935119 10.06221745810286
35.35400260886483 18.02848996323555
35.69764092730907 19.85188372117242
36.02607254638151 18.89376640417261
36.35287980844352 17.95922195261565
35.75132418050202 17.05272742763878
36.75826827116607 17.00437659458169
37.31358612442862 17.82490127787564
38.1899188676284 17.6863339339979
37.06395523954803 18.8469018793956
34.69321025441974 17.20017718674555
47.31852914872804 59.85759456268495
45.53625831104618 60.24476167879088
44.54207643472534 59.92791373535544
45.09140815589507 58.18365446803266
44.32215486063517 58.89734290066912
42.9781219948559 61.3556986305238
48.10455399844233 59.16108298801806
43.97074297701225 61.66794580016349
47.09329235297948 58.83597096199795
43.7629683586074 60.64211903345366
44.17903549615814 62.69222021832775
46.31519236539268 59.53716487917295
44.75504216198643 60.95615893174231
48.32911170467487 60.17083334487716
48.89093502903243 58.47861236441977
78.2870604435178 21.68954298608119
77.97178431657474 22.69577838829519
75.72702687781943 20.65148372625557
76.70451528635306 20.9591911047211
79.07190256164071 22.3535607548095
78.15025118606 23.70378229648179
75.78581919296089 22.65823423191131
50.31456213732841 22.81163458873029
47.15846668317965 24.51266143864597
48.75789320397179 23.59576117900698
45.89112446775697 27.94335742733988
45.57565383545348 23.557914994266
46.61123778013047 25.39505984777374
47.10118954409437 26.29367354538782
52.48551813184985 24.51567736159445
38.28773231422223 85.95509422002506
41.75324099669476 89.82635535859299
42.6046362898691 84.44174510429359
41.59775108593612 84.09214870592115
42.93906030248599 91.02787224023416
41.99789747993465 86.1603005945406
37.54780836153885 86.73861496707389
41.17871839930823 86.88771124588084
36.20073590662536 88.00969707636946
42.24128400532815 87.13520140564515
40.04792770726785 85.44048521365065
41.08025557837362 85.76941344167369
74.07659916345371 73.47213091303556
77.87159789097308 74.73106045758
73.99822570710755 74.40878457961536
75.26646928207511 78.44828146328604
75.35465428615515 76.69949771458732
78.47799132903762 76.22011607683919
76.836388279697 75.14090299040464
75.00372555827782 75.03051631110486
27.25421613671776 81.14555030735515
29.87062010500015 83.18351154147989
30.63134830601651 81.46843991401494
28.87986123816126 83.40636904430757
29.49651543718173 84.18213399704901
29.20249565498196 82.30172880331004
28.63223947594441 79.61607140836739
30.9852392535956 83.02314162910976
29.60778553994071 81.31008030504397
26.23338247252085 80.95133728894875
4.353860464326774 90.32454544938635
1.771415275858366 88.75912980689615
2.690346505744401 88.19425082316413
3.616563447225211 88.70021555895359
71.27588307756527 79.35000402249466
70.58357587463527 84.75592707030832
70.83068675732498 83.63879876815317
73.58278697366114 84.13945617172124
69.8863272490243 85.71144161917373
70.12026532765336 82.90067923564
71.6263981154292 85.09590549578927
70.32203816544556 86.71176154691204
72.75505125293314 82.62745033014622
71.65520103195784 84.14858045107101
71.79011290166622 83.1182521330327
12.82085696935211 70.27897596483321
13.87083637842708 70.40068402769893
13.15790531697148 71.21733354357687
11.03746139014244 68.26922250502585
11.40675229495485 69.21030139568875
13.79979264265226 67.8175827402417
14.25506413648034 68.7261105491457
13.52171548859201 72.1618733501
10.00561889187708 70.82732913480569
14.87121268202323 70.53324279244957
13.15232175798191 68.58467883707732
18.41225146241245 84.66706794904364
16.59913002989338 87.23860551316635
14.37158044899385 82.52967054693403
15.00017168831334 88.07587928337433
17.34529332035618 84.58667885686236
13.5053387191666 87.02738609157186
69.5585369396978 79.13154062539373
67.86219963720679 76.83059568990164
66.91370272851172 77.24718206967901
68.75757986914088 77.45583141729206
69.35570098469917 80.2126931358398
67.82200495979751 78.82926676865731
68.66808386719914 79.52516097403277
68.71899299395045 78.47720533304768
95.06176976276997 9.513659369240443
97.08944693781484 9.651317040975846
96.29631689947524 11.73505300482541
97.10082577610228 6.977557629834739
95.7690578793252 8.680687159590972
97.7681285586396 6.137269033496192
99.77519929390958 6.374137133187108
96.12480177092372 9.637700427630994
95.37267596747327 11.26316023177859
96.78254357889223 8.734963488401165
98.50204181743548 8.101716975247736
97.37960546162054 10.49132667974723
98.77940644329962 6.267676244994457
98.12947678792393 7.11294292947934
54.22379532755439 2.925050718880176
53.69063003924049 2.06525120754955
52.70339674093177 3.894350090018178
54.31330876255828 4.623985026173544
52.63290789048968 5.685727217403175
54.73468009714361 1.999415248314392
53.73190044516847 3.841132611174277
50.98645373406991 4.766274931720659
43.86046878908162 71.89681173583413
47.18609025779681 73.18815786621423
46.82491145374205 74.94929982944454
46.6165459781165 71.20862644629355
47.50818122639464 74.19487814393497
47.17835430464594 75.95000854769739
45.85416595616231 71.91094740729967
46.17998036209408 72.90976462604722
45.14736384866953 72.67788864485162
45.47377141203768 73.69909987337931
47.90880002728995 72.46911257421486
25.21202638161904 11.61741700597644
22.54000079441619 12.55067669938658
19.21356267147413 12.67938162690797
20.90948323353959 9.933883528863122
23.9894331863537 10.25618959059504
21.86260723920297 11.81072614657979
25.44484649037704 12.78852043554451
20.23521834125427 12.61860930822277
19.76247961226741 11.73564255482792
20.82576216812096 11.78667467828608
24.58171116360787 12.30671383383491
20.33080628491235 10.84807857698584
28.63761899204237 77.40521584688456
30.36139000767425 77.3474678820634
30.36954971116698 76.27523933239122
32.21889807912321 79.32233586989592
31.31915778514644 79.88568175443137
33.10178767820356 77.69636073840992
94.23927019988929 62.91016086692364
94.88025768337916 63.75621787888877
93.90431709152435 63.94882549068163
71.72444469155568 7.132506639149502
70.86333283761194 7.744926420096817
72.81833137163355 6.841360291854931
69.82573082399482 7.515270297289884
68.37290341587331 8.901238190034901
71.58781108666609 4.246763084250691
68.75978344732177 7.278424620941888
68.53453665197064 6.330463342880683
68.55862475823334 3.517203160259359
70.24685304620814 5.800752455981669
69.24939697896026 5.560091634287546
69.55501952071296 6.55736322032734
71.23990578328046 6.062927987898345
46.92328590574581 48.09318298742347
44.1959714504734 48.124305710234
41.67368062830592 46.90280998380539
43.41559692141654 47.36843651980571
45.3318850812257 46.75981751488867
43.5991533592122 46.34765761329267
41.46987136460229 47.92973830863741
41.1162320879826 45.09344268835525
41.86740041091841 45.87068041774364
44.00160468280128 44.30607487585204
42.82734076070268 45.60251150974159
16.64205360591577 0.402461836594184
15.95453373925048 99.78570961633146
16.81831069661332 1.398335765683641
17.1445032686069 2.335604607380654
15.22784305234734 98.10578640571855
17.54954353279669 0.472019737308407
15.99048899593382 2.137781262685134
83.57007875716049 23.67644037361177
85.25679582554294 22.72596034978456
81.80918854578377 23.48248635208228
84.49331721646533 23.23192823145008
85.54270990991918 23.69520426087982
84.44707968785612 24.2259688449386
13.50693792296591 50.83940061279247
10.90958765278108 49.23715177583142
9.216125050302837 48.0490559779831
10.86497871236144 50.31195776062227
13.63812479877208 51.8912650333564
16.92961060907585 49.77310064725386
10.06370325667285 48.64233622238755
60.9989572489 68.8437990930709
64.66357995086368 68.06894514588029
68.14834771100884 69.28992040658272
64.29486685890865 63.9736518063184
61.92765973562401 68.41056588369224
63.20857073029288 64.04152750619272
62.16232457258705 64.25886139380597
63.89861846643828 65.6185291823348
63.7759599793658 69.61369294594952
65.68292388071313 66.53585644015784
62.02503900023899 65.32637832834514
61.91008127245334 70.43338980146277
65.77778605058298 65.50596995751403
67.74432920599556 71.30685159119409
28.44075340481635 13.40762337781773
29.68055376057034 10.89792270455531
27.55622480574972 13.04661687015711
29.61563232025671 14.89674802247813
28.23085071075568 12.33393412886142
30.3003180846926 15.83036979474781
29.27551864323752 15.93034985841451
29.46329084060926 13.70440117946192
29.18896305280456 12.67741769931655
30.17595946112236 12.97826039249879
27.81151085114803 14.30837421635096
28.66123029110242 10.61313581381636
27.00315631817341 13.73483103180606
77.1410366675304 9.105967664637735
76.18021870129701 9.50506808981595
76.41202711020021 6.477011329802967
74.56005588364404 7.14548677986697
76.37525384734671 7.473551784147285
75.61873196997071 5.733322989415734
76.27828346257668 8.482566835407301
77.24577660350073 8.090901937180586
52.89024415124201 74.10036759003674
54.54618803276698 72.02900651001617
53.72727329999292 73.58600478712512
52.7884608234675 73.05753266155946
55.45386676166331 72.56642455375844
52.94389589410169 75.19760138972683
54.60853887576955 75.05977580235025
56.33995016312399 73.06540971920327
55.54889495465397 74.77289172537186
56.34479454431819 72.03516479942934
54.5886445036266 73.06411512816571
52.01667000688929 75.8808831176721
55.49487408556305 73.65052447288438
53.74434679813525 74.66264531016785
83.24047883453699 12.14376097007511
81.51338899441213 11.0243342025274
79.38589462519171 14.05304388315159
82.27605483850455 12.62631345402219
81.40544473194559 12.06560808605241
80.44587395218734 12.53670530673563
83.30460834979257 11.12197325081748
79.48456518044954 13.00633727225352
78.52444040491335 13.47271293564178
73.83279644956095 60.38437489043377
70.96229000141335 61.42468353837695
74.60095808229843 61.98894956177375
72.76994356541299 61.72312035707092
73.73694055108412 61.37023586684973
72.6641145156228 62.72345310784825
73.63423251853855 62.36593517249345
74.49965953298017 62.99785189940771
73.52889586367012 63.36297780755775
75.36052461226046 63.63550052409686
72.86904797493688 60.72525279035609
72.00871101457207 60.05568831336248
97.21822826550924 15.39910508563283
97.11239919578024 14.37184502986468
98.74604931793051 16.96382731029733
98.05289011379742 13.86606585170648
99.83410974459535 16.94656068394799
98.36825709059654 17.93170945968943
0.03929112418553928 18.68237718138271
1.080280050829632 18.66734840269841
98.79933304745268 15.28786685910672
95.25035097208989 15.62187224136901
99.24713796018831 16.1111572938618
0.4588178523892106 17.78803023244723
38.52107805610945 82.64806599336661
37.54335221761674 82.19841847270185
40.5703742713052 83.75177193092742
38.82905236466704 84.38396289498257
39.52589130457387 83.39644332356539
42.40986613552996 83.42925131772247
39.43173270833855 82.32382069059913
41.40653578711203 83.09401397105297
38.54102065170426 83.53411104995546
43.69272793140014 79.93450539310719
48.53996037690195 80.89326871059056
46.38175962473333 79.29308082717574
45.01384926212256 78.12981202301559
46.82500975288694 77.63148234738539
47.56716981652026 80.57385872249104
44.28094636004926 78.89849609675215
43.96283894420262 77.97993021875372
16.60486396618696 92.16494674432232
16.50611867603254 90.9701758581776
15.37033859858523 90.84155524464779
15.79035803420311 91.68128240886686
15.97115978918432 90.00558231211889
13.87964982929987 89.84537964782
19.19937998923353 90.41180631972648
18.728879186245 33.9268201864143
23.8477233145145 32.68544620555256
18.48417109522739 31.17057148170294
20.27893767726525 31.71024157467117
19.73515844258554 33.64330102813944
19.20902834044717 31.91972542685638
21.43824380351234 34.15354019106625
24.36154519566633 33.61467633692386
22.73978493672089 32.89322256510233
21.67592266199882 30.54318176217674
21.33053843713835 31.48693260410434
19.01468128317048 32.88157231637166
20.00712270151596 32.65418630993405
33.33220451133093 18.23517088793485
32.68571834813474 17.35408468409353
35.01072643497098 19.00532413769796
33.65434687149654 20.11978942195222
32.42922312204257 15.66247464538378
31.65870313127319 17.47259807451274
31.42661443843713 15.55692191435087
33.98073599791441 19.11412235018591
32.98793139190094 19.21826216596997
33.69668719527294 17.26422091136326
34.33984249235191 18.15573645015407
33.08001653040849 16.37606984795917
95.30981435268399 92.43327669148427
96.95244992301554 90.15450242041084
99.43327753077371 94.69387521265405
98.66988099481382 90.96855759950489
97.57951399008796 95.63737377742869
96.59591481974935 91.12734292558464
99.64594507425177 93.60604085017047
99.18826216908823 95.81137123121606
97.32758621927664 89.29346990975689
96.18311842034277 89.46960876110238
96.05519377558203 93.16284934275428
96.27373445061406 92.1582725110389
99.77776427782517 92.50747528131431
97.20321173786355 91.88099196772571
97.78860208691964 94.47226657000962
22.00835287066735 57.41918915112588
26.75633285035209 57.34787800095503
21.8123553118221 60.00546268740943
20.95846174918624 57.4700716317652
23.30068875677378 58.90047001138505
26.24485433154859 56.42241082401006
22.21488394583742 59.07026393298155
27.27884149512315 56.38495618010958
21.54258989754301 58.31282392134221
25.08958387564308 56.80319409007429
86.04627440456919 93.32405668251536
87.01465440424404 93.03394969105396
85.32680746765139 92.57632726606538
84.81563807933932 94.65986398385922
86.50044772541376 95.11258358152607
85.08188974043064 93.62255864719924
84.53107219785834 95.67987175743761
87.21262674946691 95.86079244415325
86.28929184436618 92.28286596359925
84.59349270868252 91.83786938676586
86.76109385244091 94.07326882639482
84.37082865528244 92.88574970005428
67.11452391798626 45.97431270673633
64.48316535320572 45.88241639145154
64.08485329487598 44.99229384716651
65.11873035381508 44.99646809445594
66.98880140205395 47.04549456132534
63.48002956803194 45.96447001962571
66.236429369215 45.29142774507521
65.46364247278893 45.84407300863737
65.38359704920479 43.20677187244299
66.35040696755836 43.41076206098197
64.68457567113083 44.073104556212
65.87077865176208 47.33582539269901
64.02712557687643 46.79562701988101
66.21432948369139 46.40122185382366
62.9292612030667 46.93555546931105
64.72662720545036 47.56620789979291
65.10568271429062 46.70395457245537
63.6422707893807 47.69278138389914
62.48994307231398 46.07878747045252
60.96822644543444 76.02380758079008
57.38783086903561 77.47430903743128
60.95914367830405 78.66314125013959
58.76367258869544 79.03380320711148
60.60926056500039 76.97139264343242
59.92835841745767 76.20027213432398
58.04976426741557 78.28753628143615
59.15178727204601 78.10244245541703
56.95766010495411 78.40253018374968
57.62062457340556 79.23095190935609
92.75319022973946 83.64305637910945
93.58881794693322 85.23984242215414
93.61841920271708 84.17136839879895
94.44502539951917 85.80132458947804
92.70570746619238 84.65602314235471
93.52938552689814 86.3422792439633
62.80295094907179 63.20732895991587
61.52450062761027 61.55196927655744
62.59988376103839 61.43151997300036
62.20784727561862 62.33230391827426
61.96755618138213 60.62682883301994
60.83613350168773 60.76484039836571
4.548959623676088 53.03120504053254
6.693621392643919 55.2182823734551
6.36174603661869 52.92353030838838
1.10761287282202 49.8219256909843
2.136282053871019 50.16803099785658
4.317791091128234 52.02807579034832
6.210237770785482 51.83596243098826
3.119815243120497 50.55185987339829
1.549639002524273 51.8682900318161
76.53518072817394 91.92304089139191
80.81772733349514 92.65372972604341
80.2413971791767 90.86422953474361
77.77007871372618 93.57858663258935
71.76817061433097 91.37004573261464
77.08965311691988 92.83647119169835
79.42439064835311 90.23743761972474
73.43051573933174 92.12835952856125
76.08646866114023 92.86190016658827
81.01115486841388 91.51893695354043
74.47838311095705 92.03741237386585
77.01265242514116 95.47878316326144
75.50504055506228 91.98847301590148
80.07787127055104 91.94387057092787
76.05473090584385 91.11515860188682
76.57309564675603 90.33361128440514
81.09383512416738 94.63440587694981
79.47062644758509 94.05312165535629
50.76856757210567 6.791355424651108
52.18084047459119 4.752758232191568
51.82794402904445 8.337882600424097
53.1988676401921 2.979935414719264
51.58525005853535 5.479045813447582
53.22296712537738 4.782978330329021
55.24028919287127 2.856298668582659
50.85879996856284 7.862014695875646
51.71198241203236 7.331922109321578
4.364162128291742 84.05881944618248
4.150545070546821 83.1405567767135
6.105342076451769 82.75618311686969
7.922736293467137 83.91549303187809
5.274099799302046 84.40812203099752
4.305647545148038 82.24595084455564
7.283294039461571 84.62135045282498
3.330848890241061 83.63003363018778
8.772646504639155 87.42446080714495
7.220854399936136 86.43508745567169
3.307837643538991 82.58403478667
5.539816810521547 85.48202751818654
6.49718183087375 87.26779468380091
6.236371378553637 86.28044721342131
28.29753090924337 34.37891111874835
29.90228462401942 33.72971544156497
27.67344704380223 35.20452343791415
27.03429297856117 36.02876197002675
30.12648143776993 31.86462858994724
27.31281172945184 34.17384321740621
26.68928643112476 34.99560124594819
28.91315935268277 33.53714833096478
30.52124159365946 32.92547468790542
35.89780255426456 87.13154862494275
38.79466870816454 88.5338949865543
39.73583743791418 88.28301480615015
42.71721573926656 95.34089836677634
39.03085642124333 90.33489288302995
38.0697431740686 87.70239737318138
39.39654441354728 92.54814094622505
39.10993500954405 87.52528392141841
37.03997270711274 87.603190914122
40.50178192190272 88.82346377914853
36.82955030436911 88.72096758894892
38.01459092784796 85.0403993987301
38.51967629893765 93.13228936045699
40.27617922412391 92.13114455212524
12.80603339422252 46.13018563561666
16.38518351470697 46.27281760918468
13.72701040669472 44.5957140170925
11.15761112383558 42.85481731495252
14.55462717852363 47.23629039468589
18.09344611604382 44.12448631100216
18.08945453499972 43.04661616962989
16.37477680540347 45.21655320019134
18.10882301035313 45.21320066453433
18.09192863644298 41.98291847503609
14.60419675954968 45.15935340229779
15.47958644651435 42.5550441796565
15.49730919480998 40.42834709561691
17.22239531983121 42.55965458012425
17.22880846348761 43.61735666582758
90.66804859587886 50.89783909770707
90.01203236466587 46.9516615464352
93.27993856943426 52.94814818019089
90.43277903617607 53.02883702279511
91.82732386818797 49.32092493609389
91.51589584062341 50.53012580833759
89.10203487225371 49.51900773236508
92.32535096133213 50.23323621346842
90.00861912694531 49.10191229274911
46.84462201308782 2.029786874298248
43.42807816278585 0.6599902168308486
48.25222690420443 0.9287757279721165
48.66470010244643 99.97979772138687
47.88588417173863 1.908479862812052
48.88352635399416 1.723541662361436
50.1686232703866 98.92398256287392
46.57474554171669 0.2724606290705649
45.52780687694811 0.406329490035882
45.3795503936599 3.087996178485853
45.93220101489781 99.45905264550363
28.21961679946281 87.80289063592039
29.07012659361304 90.93720415815166
30.04380760651039 91.26927698111894
29.78131613111283 90.22916830557638
30.78185249039577 90.54219874452552
29.50791037122859 89.14921636860873
29.23552829025897 88.12469705298531
31.03351520150034 91.57349814931935
29.26571372225177 91.97830056552849
30.43842155781604 89.5001775614659
6.35050809789252 27.82909884528347
7.323344477712947 28.36029196874081
8.296594540658186 27.63836749865331
5.59481795896488 24.02089421578227
58.21380646548049 69.09582669114343
57.31315720793652 67.51026331421878
55.46911998014362 66.41391128856216
55.60775633449546 65.39742299292601
56.47501585875874 65.94220090189256
57.28563353187398 68.5217701874782
58.2320610161683 68.08453089657264
59.13735323096996 70.70350633331368
56.34596425900891 68.97464261453675
56.39547510790201 66.94904475175478
59.14143406306591 69.69019113616098
54.42830831533121 66.89539702638295
58.20668721513852 70.10262540922116
54.59484236949911 65.88192146311445
55.42197604232781 67.40153898766079
56.35648806551368 67.95851103529277
54.41688286851741 15.36895911911371
54.35796843589313 14.35812379006731
54.243364158038 19.10828711925414
52.53851757068406 18.7304242248081
54.37494059141619 18.13098209868741
54.55868926252759 17.24690636567225
54.45856856586422 16.34592977090185
55.39517921722264 15.82811677838455
55.45233798072654 16.80046752452372
53.58762634651804 17.16959301803598
8.90117116079962 52.17615954396515
9.895236472859134 51.72320816115337
8.253715033778201 49.57578801318892
8.067317560900277 52.76721849675477
37.32623480542497 53.66439682435969
41.49741868761984 55.23227138148423
43.1452574605707 53.86886268140788
40.19340271510631 53.95094610504875
42.31475631771999 54.5599141866888
41.03975425661401 53.26569107825056
41.2415808246427 54.26097809103512
40.39914649777183 54.94323600243015
42.08832826523434 53.59367927038262
38.29941819063298 54.10883323445661
39.34184055356642 54.5756362926739
39.14349202631038 53.55479202935532
89.88066674155229 96.00480517345005
89.16323801512307 95.27103945520975
90.67475352253652 92.90273151701707
92.64186188384117 92.29917244697171
91.93914828839469 91.5731670349904
58.62185954968379 11.11007577130954
60.02945506902466 12.18275467552958
56.63275770104103 9.316783090819802
59.72182556489797 11.20504672093533
61.044658457657 12.51307508866117
3.734839998549476 13.2903976198435
0.1769052680901754 11.54538768646819
0.2127777854519954 12.45178351605927
2.89210073804359 10.50295612911761
4.40785129396274 12.50857771277468
2.73506872664586 13.20327830026204
3.916531142710156 10.67001553076333
6.507521188585025 14.30387607912371
5.469623521435126 13.9788788878152
6.323048477735128 13.30455039463335
6.601821770465914 9.603401760955789
0.1845352115021581 14.19440842489962
27.40992212767937 91.31559844759602
26.81025920297357 89.51220685033761
28.99050337117258 87.15849290012484
29.38246378018849 93.00361238189407
28.11242612800523 90.60952273333105
25.56048640439998 88.40363589590764
28.32589243040718 91.6445495756342
25.83115500820348 89.40947280776557
28.5405392398442 93.67025476432808
27.43878641225752 92.25276777633763
28.51450192232617 88.85398934058151
28.41727240862068 92.64777532935602
30.22130913406406 92.30646127208534
87.27718902468757 12.61506066850901
90.75153760093065 12.03566598366689
89.78009545604546 11.69410064070761
88.62885283917329 10.27316086474072
85.98533001569757 11.25284514419049
89.62287002121647 10.6534644667179
90.60999681067474 11.02312269286401
87.809187933196 10.91188164761534
86.57551959599715 9.528620528406394
91.73201444467361 12.42186145367193
72.8703791476803 87.76356702395327
71.21067192426935 90.46320059873248
74.27540624895781 88.94976049241292
72.24539287605855 88.62382972272863
70.72321560367959 91.38594236975869
73.95792577993296 87.97824523811278
73.25493527973552 88.69467481287093
74.97938856562985 88.22854992789861
73.593888410174 87.0769167150472
75.71040663788698 87.36129361917104
15.55051225438476 7.024728800743119
14.04891926467641 6.168637987707596
15.86957761247259 9.846310219158331
13.55094894306799 7.085173688014019
14.89739818101818 9.786890259318954
14.97099030577527 7.957910229286142
15.99430644294105 7.958366349095838
12.97488270475695 6.185362560095361
49.31973097235168 3.629296003009657
52.33881326511413 98.70473379651209
53.11824571478759 1.22531993277903
50.55895958156745 3.913607916619721
50.35961207494766 0.6189987909002574
49.72778168956584 99.83881714062765
49.92129309368022 1.540273818473851
49.29429133710131 0.7669621382583459
50.80425984088716 99.71013591435548
52.17207958713603 3.049919937713912
51.44129869497838 0.4902476580489405
49.50317863053343 2.495627429495054
52.51615090891366 0.4003776659335926
52.0623124030804 1.294694613814353
48.03211656741836 99.18478529850776
52.97271273036099 99.50915225101942
48.57037205520643 2.7512243932075
42.47277044409619 6.939584601811821
41.52684365070073 2.684603554475749
42.86715064919254 4.24807777669222
38.35078918453411 3.040691958473559
39.26376419038153 1.278669296037185
44.3036659490573 3.240952108709747
37.36411727709841 0.5096080942029029
40.62047898743549 5.868551839776219
45.24575998720972 7.388065885373929
25.33456171474647 33.77276872646594
27.76959634105901 30.51583891447856
24.73643617564752 30.0368416460647
22.53959218645465 33.98452575673114
23.68304383278365 30.00824714858827
23.67707541563537 34.38951762984685
23.36714835905386 31.05009321768894
25.45441852665274 31.99129890325958
49.21673018158359 70.0115248054812
50.6014239836902 68.81216148989671
53.68694392037529 68.36365934101438
50.25245047391778 67.17210878025746
52.51949668578963 66.70303813101081
53.76154907310833 65.31282175021231
52.7634922110858 68.42766283026793
50.26050939878082 69.79089309358638
53.56026599047922 66.35699885991573
38.11896496489889 98.93019849798588
38.97746190313202 98.32982089324607
38.88305563869367 97.28001895194429
37.9363949348562 96.82675282963868
38.22462780308749 0.01094179115880748
36.40674602518587 0.08963479551018622
36.98904109490639 96.36097712000993
38.03573956980263 97.87540717883536
12.50240876090594 11.79793127276858
12.16457391826777 8.714417905769128
11.45896210997014 10.39898248590431
13.19032259209929 10.17836509540619
12.32508516259743 9.710895830211744
12.92193237167763 8.016858115492438
11.54274083347253 11.43264021772779
20.37242488714758 14.51975186389152
19.67572234854422 13.61546661893667
22.16382538636399 16.78755334500971
22.13770141266082 13.33319692552318
22.29542774272722 14.22138182986849
24.07815515062985 14.16793190427297
20.59689633324809 13.47755575083737
22.56589937240958 15.15618080252077
48.82857339811286 63.120598736726
47.73500910531075 61.89575583235148
49.71914056701062 62.62160199848818
49.13054262654728 64.73108523454785
51.56924696829808 62.13606944735854
47.34202933554898 66.95366501255683
49.34641519205562 60.50102008818144
50.15925968480336 64.55134254750689
11.64898434608649 12.456813421945
10.6995095863246 12.10534332287737
15.54410423908697 13.64566843546184
10.89086684245301 14.17723199102945
11.85321901407735 14.46491293357056
16.14233686218243 12.67930184424776
31.06862497693608 42.18117145814107
31.33193937736889 38.14984761003751
29.38546681691645 38.71279255061176
30.05786952150047 39.48660758207565
31.65773884947751 40.05271474133641
29.08862249233435 39.75621178626882
31.80507603616618 37.0947545421659
32.30428912354799 38.03629981565526
30.71503295782822 40.28282596954164
31.98663065022893 39.02886381867888
14.41000158292618 32.99462233672543
18.22630356035583 39.13504567554018
13.46893420676779 33.40823903522097
17.40043036937366 38.46602575737465
14.18826454374917 35.03010300531278
16.44867084705704 38.87758620383156
16.68915138348244 36.82379777330195
12.60891417522433 32.81171128011402
12.16086253661371 39.14395319954715
17.52293850801258 37.43189873264908
15.75538411241451 37.27389945079275
14.82962624079489 37.71911007636478
13.27241319000441 35.47757570020855
52.65435808677802 29.62990050959655
52.07820963243898 27.02530843903884
51.55622129900742 27.88140095399543
53.71526302858921 29.64738336070097
51.05520996596908 28.74055865314901
52.64366416721779 27.87479617505718
53.69961912274817 27.92549413803241
54.26202456504966 28.84066851673033
52.12967894132537 28.72980686713113
51.63429415098747 29.58853154497833
53.16219702800046 27.00383205904038
53.1850632032135 28.77021180565001
89.09133755111712 99.13943644922382
89.39903546321081 2.847364994813588
90.85569814650954 99.46278244775411
88.86675677273693 5.587909139758634
89.84410761325269 99.81257218099219
90.6469990167783 0.4703878394307539
91.44293273230183 1.173408899300195
90.36101232618987 2.447308170565779
88.58115739674761 2.303982974774562
90.48533872215923 1.471391700029826
89.66579793988979 4.948162759891471
89.64755841962683 0.8215751214885436
83.1635820344501 89.49619781490338
83.64213219892447 92.16740064100998
84.18130580928545 89.090226440355
85.19501712728361 88.69006343893165
85.81881535353632 87.91399842251192
83.4127556653638 93.20428210261868
83.81768366673295 91.1405176072652
84.78972793336177 90.79463385343189
85.5511825779529 91.53227455339555
85.76363690183383 90.49947033887346
84.99033431393116 89.74875125894718
83.99659622925699 90.11460620110066
72.25976280836062 23.64703215985664
70.36439923159384 26.48914623971219
71.55113024544883 28.24753280315358
74.25220752956007 23.57752701213549
69.96961470876788 27.51759417342698
73.25038379265673 23.60985257183585
71.70122321589652 24.60502305607359
38.1214851361066 23.00198279861464
39.78981786154388 19.7419572891699
40.75078015566152 21.2813430814647
38.8518838820802 20.26172736438676
40.70890465331603 20.25896314358548
39.80219706611297 20.7814919181874
63.22276638143979 62.29159928208484
64.73041509163579 67.03369991934316
65.98535407444673 64.51143482286378
63.79518335479372 63.15618878973368
67.40871679946144 67.66310512366657
62.85180400306612 67.9861509889719
66.64448995020574 66.07301462608041
61.98368885599197 66.35956499230215
63.83689948867965 66.55766875635889
64.89283534295024 64.97811177455762
65.23473378353179 64.03590608622477
64.81518457095216 66.00693845098669
61.01856124063127 67.81865614971647
61.18591057445798 64.71523029803792
63.90514789100053 64.75273025179069
33.7076486618732 22.80692148946194
33.7329898717503 21.82200567744252
31.93543410492245 23.93941555320935
31.64737444631873 20.27615346849842
30.85122765807473 24.08436830253747
32.93589917121417 23.39383832262606
32.26707122683762 21.18408204215886
32.82205202904673 22.14460594571413
90.87282837005516 73.63195414700449
89.87877148786197 72.04265761512059
90.92405733005867 74.67712279220594
89.9621976198207 74.18474166385023
90.85316539991753 71.54541874719214
89.02808827543156 72.54427492608049
89.04694683925658 73.70500110223959
88.04807684477046 72.23284253524537
88.84288060436235 71.42798086003158
89.91366363274682 71.06755381872696
1.850251388262273 49.17392913933524
7.070478755971908 51.17106010553256
3.745526343070092 48.79787432294881
4.701672648493877 49.3271822942045
7.152989449081299 52.27481571308966
2.55233037527132 48.55019968236323
4.721548687821235 48.29921555041768
10.05472147559891 20.67233612544204
11.67424264830694 21.46763422449731
11.19893318528746 22.38446481683023
8.562157846793379 21.72608353940224
12.25311506371521 22.32075753551016
10.2735345530583 24.24056998789717
12.83267581309647 23.1909801359056
11.78336760397579 23.22601522497247
13.29128700864474 22.25946979628783
42.44900161288174 88.19711681847643
43.98785736743975 86.84562288047657
43.0105051501768 86.48245069448895
44.96839497785121 87.21107136685761
40.70116458845141 87.88256404380452
44.58206024806151 85.16957949995007
42.79385706423327 85.47420437716853
89.73434882325974 59.93506430613906
90.05703324134174 58.91764261808824
88.3625310938517 61.13160383472035
86.02554017941841 58.43983682047637
89.0630702114773 59.1277592320796
90.37418337164898 60.75635693256397
88.08259464595632 59.30821251691628
86.31274979910127 59.37759039158706
89.37409558595209 60.9472587426311
90.56593574703219 65.50839013769425
47.89364635264508 77.90936649541877
49.78220757429092 83.28682343617709
48.98822104276865 78.20705003768401
50.4217595803795 80.49134950043769
48.38264804279778 79.87637521898438
47.70791498373862 81.57232337318419
45.36779366170963 79.02483210160766
51.76204169490019 43.70197813274707
52.7626302498275 42.18327762622025
49.95039266470263 44.64715044685115
50.01645658052468 43.59342947767453
53.50171863688725 44.77017845260362
52.62857730642961 44.24366430198205
48.19953767222471 43.41786409246328
47.53801584860712 42.52143422817939
51.70963030076513 44.74844481389359
49.91027460306044 45.73615122678787
51.83477019961472 42.67792640046436
50.79763389506937 45.23828778954318
49.19695225382696 43.00368899429274
5.097348142963214 16.68638750471688
2.977922441591558 16.81900090660341
2.547961527584564 17.72566403219317
5.891828581307373 19.23741501886457
3.602766844863524 17.67106251519763
4.222299941594313 18.51131764194617
5.748686066078672 17.46875932839153
6.583208340963625 15.50107127837128
6.179599918458927 16.51622462155091
3.767437936588977 19.43658614037046
4.035572325898629 16.76060297337502
5.293855094663004 18.40548362731064
6.360833043473058 18.29292162743838
3.162325770324297 18.58761425904543
25.97792092329097 26.62140423134273
24.20120172581651 22.76571936667973
25.53857940538892 25.66702605726423
23.01812799415985 24.44208682454658
22.15571413104161 22.48918379133239
24.05648003400503 24.57027829189687
23.94130278068537 26.37896390819459
24.51239381841757 25.53751561433358
26.57894973906087 25.77886201504829
25.08960965542725 24.70165144218753
24.94968500943452 26.51369074915151
25.67114455651535 23.86664762769655
25.38812992233648 27.46707524863893
22.61044138971072 23.47455048837798
90.873894892723 13.03637557019101
93.34170739714394 10.19597860811145
93.56303025569298 12.23361011091063
92.60657065352899 11.78635142679757
92.68272660169521 12.80792431456814
93.5045601969768 11.18752589916484
91.83523502343525 13.46730445858645
51.39279376146571 76.80501960575087
49.99100483573669 72.8888972120574
55.09873919991685 75.84128803599189
48.923757206201 71.00948410739063
51.18190523552676 74.21348004926409
53.66482302377371 70.49870266202764
49.71616018570214 71.86449542539977
48.6728065021905 71.86256241051481
49.90098556937925 70.77883944705697
50.44630953726429 74.93313996436289
53.621276199318 71.52587553747642
50.88413063250307 75.95410487488691
51.68843400274576 71.48046807512003
49.23656426052826 73.69544886750298
50.64653437354085 71.40343177844129
50.99830991226592 73.23125209253469
50.30116287340255 76.74271352268727
41.19109267096498 61.7614621318834
38.94790745034819 64.87147435570436
39.57742115996367 63.16943475581709
18.65713282043499 13.60587275460915
19.72858816916927 15.39305377312499
19.55625770534514 17.20630353554316
19.23322723535052 14.5114633657457
21.34227957608106 12.72656715137595
20.14358339485869 16.35120793779727
21.4735149993633 14.86761189519923
10.6222479176912 21.53642125987154
11.59121695063751 19.70815352019074
13.21581514317806 20.48528163193874
13.8400334277025 23.13541669599324
12.72639633988303 21.40179938362819
14.32426078559375 22.20082381736076
11.10012810997655 20.61336877689942
14.80630792291463 21.26067907009704
12.15831392621097 20.55419864482579
78.06835225180706 95.28160253153148
81.39317536952561 93.66584268633349
78.14005203125863 92.63469228511778
78.82207447279657 93.3240903985526
79.10849297928898 95.06066812058066
81.7481105319131 92.80316721225985
81.17401161961904 90.41879867528112
83.52389447172993 95.94064771362443
77.38581968781492 94.5233156569891
79.82091492854258 92.99546684398746
79.78783536957332 95.83028910270068
78.31692695218105 91.59151574426457
12.05782715865187 92.38760513061312
12.83201666711746 89.72571352766104
11.93486683518617 94.29041163518701
12.9524339611617 94.11867544584608
55.46213460453269 58.64812593706731
56.34480516376979 57.11485385189567
54.52653411757181 58.180793884347
57.23546643551593 57.64496602603528
55.42741312800958 56.62098693564181
55.4224036135744 57.62921436155384
56.34693579201252 58.15189289130085
57.22253197320672 58.71972668241388
53.57522550874111 57.86149464338612
54.46310791343065 57.17845378209184
89.08022997118574 35.91735548112671
88.6163092897408 39.11069816545954
90.35684777383734 39.31617974925401
88.74868713506059 38.03693312944873
88.91092953281732 36.969550609232
89.43261653681073 39.75169837102263
89.88512695285006 36.55224333441794
89.55571161136902 38.67490040749756
89.33778738560542 40.84005434649115
89.70884890250882 37.60878266826727
91.14771226278881 39.96376829102211
90.91033019485106 43.23051877021798
47.39596643624164 10.177476243994
50.43383408470983 12.53211514991951
51.29554155821238 11.98088473372548
49.45337998655418 12.0701769514658
51.18305868824734 10.95213565594008
48.37066359595912 10.61275070244606
50.3231330503009 11.51692552052172
49.34746509719211 11.0626689336621
74.5103509510042 30.91042500702607
74.93872698690059 32.93517171388999
73.9604342296834 32.57164774817352
75.9044840908435 33.28211303411079
76.10068415776219 34.34935915031733
75.14949392622836 33.99598676366061
76.36886375431763 35.42175180361761
74.72970671885832 31.89524772934582
75.53830484387126 31.17679767541267
75.71106829790338 32.22175264216033
75.65195015500866 81.08132008007108
75.73971068863851 79.21782689559757
76.95277657975031 77.61253983051576
76.71314580177244 80.46263480290752
74.80659490790832 79.50519257557947
77.98011194160733 77.817852769531
78.32225178883252 78.82836323365694
78.65782327755764 79.79679168667882
76.11677281529913 55.48616764218436
74.0090213417831 55.91380240147195
73.24238185078582 55.20221753952008
74.79766993094496 56.6143349769952
75.36956929598723 54.74262043248221
76.71510916949492 53.50880732581431
76.38783254233785 54.45600204082689
72.92394747923481 56.13988977733562
74.31186390251182 54.98045301244484
75.0822861618921 55.69504300311097
72.17757055417476 55.42026464999508
73.55187586110988 54.26188151661531
75.90272213918882 56.4095708028553
61.18700202143931 53.55095412609867
59.49290059570283 51.49671160959058
61.05423081641132 54.4848794289823
62.35224123064435 51.01246853814339
63.4010343280974 50.50643994917443
59.31360396714547 53.55946713632584
57.27435259909851 56.59585087451318
52.66651319751247 16.59719863497916
51.63988927989742 15.03243645156519
50.75163437990432 15.54688262279857
51.41334452989376 13.00635895482441
31.90168075415396 67.40531243787183
36.3199525771779 65.93625154969942
36.13242258842379 64.93055983055731
35.50701067169394 66.61433250668013
31.67500530049664 66.3914068008568
33.69624662314287 67.01220728834352
37.13376423155045 65.25080089860613
33.94596057707354 63.29071370371851
34.12823380024254 64.29921991390444
34.49974421230743 66.3015423219037
35.12922858150329 64.61242820782624
33.13296692980178 63.98762587824073
21.31576397614612 6.31888297648378
20.81399834255034 5.406747454639447
19.21326988140298 4.360005827190757
19.72894941165949 5.314747432972831
20.22521456046794 6.249407622347352
18.59287652868474 7.075586852129505
18.66811870738654 5.230142188596954
99.81897568393885 34.32274333451925
98.21807284020625 30.94974520130807
2.988142593005399 31.61852864090863
99.01477641096366 34.96014288792033
0.8595666754885685 35.76230781602438
1.68656418960188 35.07858656803567
1.573562924083572 34.0346681855447
0.4488377935469646 32.641991650923
98.86403853607148 33.94040234307567
2.225760292000729 32.3253470482486
85.07964861289638 53.70363063676103
81.04604140250079 55.81696551711173
80.64504657899711 54.86526428088575
81.28875407870116 54.0408091701162
84.02952855115838 53.55029978017359
83.61521005122717 52.58724871545927
83.14317840660961 56.12352332611673
80.26692738243408 53.91318194064858
85.2304572367898 51.88278393009681
81.68998846661721 55.00699380626447
83.79046933576602 55.31826960604209
3.013296050437344 23.04678908067857
5.334688352861617 25.14260655093016
3.675504435766714 23.84162381277077
3.528553633828169 24.79204951926087
4.360735722937759 25.49751555477447
5.980665559288107 25.94919001357612
7.288048592855786 24.71990284016077
1.756029516347786 21.43764457922937
5.058018555588409 26.25579124359756
4.525505687983884 88.18898746299261
3.499641200988033 84.62106824891804
4.501481000770911 85.08853234263543
2.66256592083032 86.14915833901723
4.516485391132888 87.14697603817265
2.429316224244569 83.057559168488
2.603770289629071 85.13106806141043
6.813943605688825 17.36159421265712
7.193339783056151 16.45247176566076
7.979710778331468 18.96865091343424
7.440277045342035 18.13279904806852
7.93290474048508 17.16100940972824
8.298299366828291 16.21433561081503
6.945998764010841 19.11132957591414
4.831430054519028 19.34061788404084
7.487591931540293 19.97231829342553
9.170777270741398 15.6798561128781
92.02457028600656 20.18386905595242
91.02862393467191 20.28624762584922
90.63997830883598 21.267301721234
92.40076439556587 19.22268082642023
89.86695242781316 23.21326390280024
90.25554802399455 22.24461293121442
89.23424569467788 22.34619968931089
90.51585497004312 24.08352160034714
90.02522869980935 20.39253081509482
89.62901683820147 21.3739211250372
89.48013807018104 24.16895587198762
91.42661155719134 19.29554230502486
5.549319493522581 53.47107602306092
6.523387265636195 54.05908080012643
7.283652892081464 53.40009948165014
8.48224544762655 54.87355766406587
8.771435018204112 55.88873820017932
7.457682197561518 54.51673261666362
8.227147983509735 53.85057309944546
90.76950653113336 67.36598218124797
93.57286285081841 67.81762886346971
91.36045892245383 68.20605128631861
91.8382419861444 67.2947596643119
89.74041209942376 67.48517933861693
92.81522226007699 67.0915481765141
92.19068853161944 66.23394091270104
93.16781906378893 65.98315698970868
72.97746256216558 75.00265599843966
75.93180845032651 74.67237649342552
43.97754653302454 19.1734013741636
45.61042026303056 21.81549424612426
41.47916427685458 18.48183606488203
44.57050371307412 21.72758175332747
42.41150777776947 21.52083000199558
44.15926255295083 22.54750255389682
45.61082267563081 19.9970868147577
43.05126140498449 19.02625355976834
43.93979937632626 20.97919515948118
42.44869728570861 19.9685777477099
59.59409235921265 62.42125760691486
59.22100938451905 66.63152664423663
59.28556364552939 65.60009700498657
60.23246287035129 65.15519877569353
58.40872062847877 65.01413161567729
61.23506841952413 62.59058801510816
57.79677499040412 62.31580340715313
30.12114077906712 99.17768997134158
29.95469075742847 98.22408523358841
29.49379627782531 94.04900570166845
29.87036682545014 97.16465272483259
31.64330100108712 96.90913273438399
29.61674444533821 95.08988467860273
29.74020329579321 96.12778754924739
29.06677479236727 97.83274767449467
30.96011155735306 98.59467426510956
28.90573749029516 96.79028064889143
30.69862489507386 96.51284965744233
30.31928032689375 93.38094888278913
64.43119523259413 79.93904261251382
65.74644950428902 82.49694330355517
64.35166527184552 76.89745519049832
62.6193125707088 79.18112468449571
66.03643924304463 77.7601208689654
65.37185535781389 80.4187316498935
63.22193639823765 78.36768253446212
64.22648636360523 78.88926723542531
64.57109229248277 80.99099601593446
64.21445085227212 77.89672505980863
65.17268799207434 77.27694401498781
63.39919735107493 77.30817693326706
55.28136247991634 45.83538518700253
59.53247834098584 43.13442506168473
57.0883477404286 44.86926962940123
55.33434717017014 43.76982822830277
54.47784699481478 43.23846536010925
59.96511461664347 45.14971221613582
55.2948801457616 44.81432434094497
56.18239309620386 44.32484115115304
57.0342723005814 43.84064994072402
54.35697554527287 46.31242772933852
58.04162328946313 45.37427096959668
59.77321369674016 44.13521716118524
58.62700102813599 42.96149367146202
57.99014395951424 47.39894560340102
58.80408021127192 43.88540237792707
56.22548676928424 43.24975947375475
57.96296728256575 42.2909018883011
66.92462536466567 7.764952835865075
65.02003526580269 10.29699469585771
67.30521304389696 8.718577764166639
65.62188400516749 9.436335749132873
64.15103592036589 8.395456715813159
64.58453402134589 9.344356759628221
66.25901930572819 8.587739693737287
65.49957734782794 11.24830098485884
65.21134310829495 8.487985084336744
48.51435236646597 86.61896992329279
47.72425323292242 87.28036937930112
51.36787141867632 87.57248257850307
48.64614197786508 91.26657860156925
50.68067661591004 89.34353263821384
47.90055804791413 88.29299276627516
50.10331478127781 90.12776617090795
50.76979311498727 88.36528275598192
43.88179594513023 12.48657003400069
42.53399595959285 17.96724146423596
42.42930819092732 16.86614401503203
43.18615548324701 15.14307242034613
41.18935563893924 13.23923385923596
40.63658191133104 18.04866815803915
41.58345913981447 17.47141930334973
42.33671045156782 15.78696637726128
43.27337218687843 16.1781730579515
41.50070027041794 16.40076288823109
40.65485370501184 16.99660760928528
44.38039324532848 17.47316680905866
8.634762128718984 10.34601103387594
8.109519241581141 13.02034289818576
2.228151709381962 14.09076484030621
6.201526928222387 12.23582735851265
6.990291538298711 11.59946694458252
9.347175327958881 8.711379180841686
7.389309483702033 8.021379672670518
2.366396021210659 15.93755212556477
0.7677073765189204 13.22930872646159
7.548159949136881 15.60156548853953
4.876575908466942 14.92431032662814
86.97844750405021 3.596238341730243
87.83053833065807 4.067479822999283
89.50584701991635 1.82844609771767
88.18597754047993 7.239286892437905
71.17394820991616 73.74334324943591
71.43590382118624 71.76881398001649
70.43962525758076 72.15605890712411
69.42081884923796 72.52901688910296
71.30445321558807 72.76193726506247
69.24975795801132 73.49542569466114
68.21862409033929 73.8608194382351
70.28969201150731 73.13600827803812
69.48560549470778 36.93382175727047
73.86690471813766 36.50769401015991
69.70478596769678 39.08488722311093
70.43374423555605 37.30937701434168
68.80360037569515 38.52821967392316
71.37825906136133 37.64465349974879
71.57521780382537 38.66960227020699
68.8205345474296 37.53584877166428
72.71900984316298 35.12563478769592
72.4986519793584 34.07035825830354
72.34154857452651 37.96105009761337
71.02749601540987 35.56488280979185
72.15614833309971 36.91878395370188
66.849448673434 39.22514205787213
96.2644846320958 85.7915576227435
97.92732836961007 81.41081260927633
99.00820617983966 85.1711958345026
99.85054911725769 84.61015964627353
98.83515828081215 80.86425169497534
97.95157145968878 82.48093515437365
98.89029511159561 82.99045097309261
55.77577473195173 37.19544328584038
56.18123686204201 36.25513394830163
55.34737805859039 38.15047005879189
59.3484985822772 37.7564444804477
54.78936288286472 37.26105936495711
56.33930222521995 38.03779142716228
58.3335285536895 37.8443861871486
57.37674410173772 39.71520178486242
56.81961671603471 38.93045096640933
54.42676615581367 38.14910396807529
54.55233361522851 41.16091993948213
55.40724868106623 41.70001365176753
89.37928158685543 87.70316132763745
91.53447389853729 89.81761086705916
91.47294174476446 87.13188107573889
87.39867289553152 88.28064114908614
92.92793953382423 91.27387866856961
89.63732008924468 86.72184269190252
91.72053972869197 86.16946289936077
88.09899324058283 88.99596389428675
87.79970990043759 89.99634752931799
93.75245136856671 88.2934610658213
90.53563172447019 90.12404183097209
92.549630453658 86.78624245791204
93.6260202159967 91.98893663281679
86.38921248263506 88.59825123567769
86.7591359797957 90.2399210618909
94.52782120918397 88.91807634955714
90.4056252219324 87.44180043493286
81.84333818563256 7.961506914170521
80.5492903866228 11.494210009856
81.03437961837062 6.341508656302893
78.30470220259413 6.451812590055713
79.03902832428052 8.225300055131694
79.98877265240918 7.831139889593953
79.29457664734051 6.157331820859518
78.94552089110148 9.270638955230579
77.99465367022367 9.703112051601545
78.09983274308961 8.651598519474172
78.71218114532005 5.36602010203476
79.12139296503105 7.175149223348162
58.68170962059161 79.95971437497181
59.65035548577483 79.781006331379
60.23641915414078 77.91088998887066
59.40322992507257 80.75894894925403
60.66440028094032 79.61446238768917
60.07509618340893 81.55818236416913
59.87736707481223 78.84670362974057
56.44607636502163 79.26692669443106
46.59133761538689 44.31520297764082
45.08460985908665 39.67888108238406
47.00564037232249 43.33711904140806
47.36486474636957 45.04768979608023
47.07116575337625 41.59603295675836
45.06966503246339 43.11573681967664
45.96612974393595 43.4904487910098
45.04555264892043 41.47520462155417
46.07516817650668 41.5125053535026
45.58308397079818 40.59533682799887
45.55906704696836 42.36652694546297
47.52913997077883 44.08836692985147
46.49954677612008 42.49703811061335
47.97936702897867 16.12169013992595
48.11121462538034 18.11256698572321
45.23662313668994 16.85744554561765
48.06016094952034 17.10800751765194
48.8730551064192 15.58433718152962
50.66007126046395 14.54307337424347
46.23255805954815 17.23844708958623
48.99643829586316 17.56218687702678
50.81237219630711 16.55125841350304
50.80450432332531 18.58414340643121
47.78954292762032 14.15944971883085
47.19542520678978 17.66688018379731
47.8863213680259 15.14179351689418
97.68390461119854 27.99745904969574
97.24349757974787 26.03565362225317
95.90295708081364 27.85308530472341
97.43643373173938 26.96856680562003
97.62629219069527 24.30508495038772
95.88732864577278 24.97597458499478
95.26249862552595 27.04147957111768
86.63071382752969 43.32479686103932
86.61775168033917 44.39967486084934
89.99226897685162 45.87121359582919
88.26613941951069 45.69763718751144
88.19338919442018 46.79629265013781
90.86419101140086 45.38634883044364
89.10722055217612 46.33829073768104
87.36707104337655 45.0905440595466
91.13883853862998 3.33049079019289
89.03206990886991 6.609370311401952
88.04620089303813 6.20958897388835
87.44963831441959 8.891277391964069
93.74330388913492 3.097662357704259
92.94650695879498 3.702699526758953
89.19075997180578 7.612826965509807
63.69568387020381 17.31773831516112
64.7403821672038 16.86993466140024
62.71502317319504 14.71109258700399
60.09498009044503 15.02370243905689
61.86204760633012 15.09790160466915
63.66246282802338 15.35187164464275
62.7791111392991 15.73526563600959
63.58796285773331 14.42225554980105
60.95104421987374 16.58253468638249
61.87235580368207 16.13817347429273
60.07638122926107 16.02843116344402
64.59442025461162 15.74749352233292
60.09624343286772 14.05015498348699
59.18069252715816 15.50390582963726
56.5528975459243 93.91607731009374
56.92692807535605 92.95792521125745
55.62544877083807 88.56360204459133
57.954972012088 92.80772710381639
58.61352614297621 93.62972217626887
57.58870374223925 93.78086451578572
59.35149525944443 88.93497704034432
57.32173196956292 89.24162297981796
59.34844719778639 91.64789909696383
18.13389590699062 32.14179285837189
19.55280400950678 30.97124209895976
18.48266014055095 35.98274678329822
17.42563400951227 31.17632152352824
17.11804041540229 32.08718352087526
18.52127594424762 34.90358961327173
17.65585794999845 34.11399398616231
16.56255680215707 33.60374923597785
17.25075853553527 33.01785054091997
16.85143221814434 34.68699491878826
18.11910952351684 33.17153782232147
32.62916595301368 83.98926203552492
31.10859918580958 84.86703802591853
32.47414996084355 85.88148380266165
31.45578755910605 82.10163579260417
33.1031555197934 83.09807032302579
32.09472601545358 84.91105038570136
30.5576545048164 83.94385010953594
96.61481835088185 31.4343253473081
99.13708542114411 36.02014075972038
97.34153342787116 37.21956892923669
95.72217133049666 31.72592528193124
98.05222119304072 34.54754693618577
97.86738996103952 33.62191673023126
96.09638003935994 33.53601903545163
97.64048758243685 32.58998108292333
1.425594501854949 33.00084007906485
99.94145564080628 35.3702503725758
96.53181440280484 32.43691370739964
95.47747896303657 32.75167991006575
95.12131407908062 33.78972290093891
97.48496168374321 31.64393238498822
98.47026683466649 31.94924579898686
44.7536806699021 27.84538458184263
44.59605419116605 29.61626121700132
42.08055503305012 28.58265606111005
44.1317233900673 32.36750492057654
45.0950077751422 30.58224483819169
46.08510181786775 30.68572111128506
45.17465269192729 28.7499846765389
44.1031317470589 30.50821792049785
45.60536238801079 31.54960194461646
43.5740160266675 29.55590396965976
45.5996877348358 29.70631826208001
40.56656978738649 31.29725316435896
64.42269760375392 74.36136128480031
62.66131574147355 73.97186598240754
63.63475635179661 73.65825057144447
60.97584842028348 70.90237111182223
65.53923763045377 72.93043563256875
63.75227672902045 72.62850244467404
66.20276097461375 74.64274123060657
60.95145562463372 71.95890988460654
65.39005002782552 73.99245724841282
61.89177244213716 71.42734116831113
61.8542820926733 72.39788922326143
60.92465616649238 73.07342162566036
64.58710526773648 73.3069600389563
95.38377600021978 96.17491485701731
97.61505008663005 90.83215162393391
98.00530392041613 92.5608399187128
99.04219666467512 96.9613355607062
94.54091161881864 95.49457868958768
98.70174157661954 94.05600010878534
98.48748207379174 95.14934078665904
93.81107135508583 94.77061425462895
96.24754759130698 94.78667607745675
95.90177732259134 90.41450267370671
94.36743730899997 96.48786685574886
95.0210599134526 93.41584008451741
35.72372787693934 26.97592297094246
37.41060652192518 25.75018753159299
36.56357435602108 26.3570355989818
37.48308727584833 26.80767540631388
36.63289698821561 27.4261261190181
35.53060005393242 23.74896938458592
36.50003871050733 25.28274257613242
35.57798304767133 24.83777882704424
37.27289210143602 23.60542645467639
36.4268227324669 24.21091156994542
35.65867202068521 25.88757803961262
34.69828281904604 24.37194587723016
36.37454642935732 23.12072101625307
67.57301338591864 6.104480213807112
68.92675669324512 4.538342907258672
70.61216937419972 6.8021201444656
68.27283655359548 5.320210221231755
67.09204608272775 2.326044840558287
68.1809039393811 99.75719083650959
69.92196969535443 4.78423019746703
66.18833742764104 99.53920813054732
71.12276086386305 0.3953883650507028
67.73902691990553 1.560448090228149
71.482722174477 1.415764689973103
71.21932387669831 3.228845857037967
94.78316423297517 94.45925828356272
96.42298992313304 95.81817047067187
93.57349404004441 95.79443809681129
98.8461454023099 93.02916534567491
97.02478329130895 92.89203409818782
97.83776133510355 93.51018868701412
97.04338883903917 94.95592547184417
92.34925571734111 97.10917991240737
95.47219313870166 95.20613049749582
29.1819585721963 52.2208891763493
29.5827313373588 54.05512157324715
30.5923514902894 53.5996503914224
30.23749050514952 51.9547884983425
31.39060044452069 54.12513680591653
67.06167345733468 38.18082262902154
66.4606860594301 35.27598463308263
37.79004231090207 75.92166169203293
36.60336609558447 72.27980759447539
42.08742338241655 72.35645725844007
38.66386245254085 74.32242080880327
39.49391911597451 73.59664663838089
36.82944174019215 75.43859677552791
37.66559378126147 73.88784233757188
35.86554453523704 74.94727400096691
36.7828262289869 74.41535728067068
38.51603595777512 73.2778486437543
37.54272838725688 72.86324295151353
39.32945614812141 72.56971105506375
37.79026529752014 74.91711082752333
41.09460881822678 72.10487892161836
35.81523703293958 73.90053067053661
75.50918079191715 90.2368100015303
77.00613730808077 89.50996684626671
72.24096293158541 90.46338893644867
76.87799673803374 88.59586278829357
73.66585841718884 89.61161711816227
74.9710369721021 91.10055410651148
73.29607413958796 90.44973539232201
77.67939379939152 90.13164770393792
79.29879562120848 91.26671566255447
75.13561167702578 89.28591432259964
9.069691360462967 59.65801045591387
7.384539256301651 57.3795848387748
5.346470662015814 57.01835109855609
2.614444711714502 57.42954899716049
4.283032360666319 56.7710346627402
4.009521138029366 55.78512260844512
7.330228546219492 60.18145515053581
6.088693903935062 56.24503360054658
4.636209021692544 57.77361781793852
3.138556124556893 55.33749551621172
2.39942873283231 55.88000212208616
4.788169295082015 55.07467941381261
73.71939867407015 6.466461288937924
71.67491717221478 9.360914635624768
75.41588237236131 7.8259754047961
75.22229798384349 9.881963582088597
75.50578722871684 6.80676438475413
73.60907739807948 4.689824398588232
72.97827298103115 5.614127306852368
73.51008991052262 8.542264018870382
72.17249272095323 6.201740790873819
18.34251640198574 80.12031916096505
21.10912822989225 82.4229506975645
19.74057581227137 81.19645168662971
23.03444963583954 82.91243819103003
94.18376650228633 16.00862885473649
93.7957828378773 16.97905530533902
94.46581392651731 12.75444437274929
93.59499290880991 13.29831024579834
93.61472155973142 14.35002577656846
93.03273828956122 16.34408386391888
93.41854694379325 15.39950894681416
94.48208094876739 13.85718599573696
99.5485789871622 55.90714312740487
99.12852542943885 60.34009925194281
98.51607635391333 59.4839696971684
98.89764767492272 56.72877288996498
97.93467794878542 56.45810175434331
1.105208630164421 58.53245835067974
99.93478845762324 56.87131773233996
99.35616102535705 57.67009860139495
0.5038686163937328 57.68473447779645
1.268178280681366 60.21598445497085
98.60808487002095 55.66494350309085
0.766111752581474 61.13172716566623
98.23803244621088 57.56111264441165
38.49122158561841 91.17581474473512
40.70727249373661 89.68643725132986
37.0084776205437 90.52691873598761
35.92073159705644 90.61082822328621
37.771956324059 88.59844948373137
37.59178941171855 92.60686515282708
42.55086065733359 89.16468155897722
35.34758766976933 89.77376320515118
38.69025484981105 95.21599401511975
36.63915645032166 92.2372615881369
37.96807729280314 90.41154888044238
37.7415389982625 94.73925720103659
15.03711289271981 54.82555436691101
14.37136428523003 55.61609337982978
15.83430500771593 52.13594403630113
15.21319008523766 60.29131096420689
13.68367136035628 56.35491973252423
14.05201339226941 57.34149820241547
14.30417030397524 52.83367735885511
14.02275994871841 54.64633839791079
14.73326327900971 56.5989996512607
13.70934436740854 59.00792000424439
13.32620429533156 55.37252343153924
14.43033548462398 58.33273271441642
29.31362020893802 45.57462067275575
29.72401729019633 47.40259304708211
27.30316921927054 43.17650182558183
25.39661454071814 43.69052233326155
26.40753903031326 46.24755310557853
29.58604629890596 44.53412938170624
28.07329501617015 46.83814289142536
60.06068014901473 22.63005345960202
59.25904747916806 22.02773747322805
56.56544415577935 22.18028348958083
57.79456966823564 19.75010435964713
61.03468094760189 22.20351278449228
57.50586245100887 21.80297880808184
58.30297648025272 22.44426358340917
56.84460939000913 20.10843109797216
99.19217270829799 38.20582708269857
0.05074924406609184 36.43456218913297
98.24979521339738 36.568792711455
96.98277073202904 33.30349775159517
99.45773356101769 32.29294372535703
1.025709588947486 37.89374677097529
98.23807750221442 35.58529003077867
96.92985979319268 34.29848642362212
99.242216715582 37.05693232315113
0.9292895954209081 36.84004968965633
13.54269065682012 5.32316325048503
12.42203646688618 5.389941479767633
12.60070535199552 7.072036862071776
11.8634853503356 6.463947762420861
11.91069222460499 7.685795595205924
11.03768479297621 7.332958680729644
11.4857779740823 5.479836803581012
9.794591232041306 6.093940113833011
10.85214416946281 6.392574280254956
95.31148223069094 18.53994704502547
92.94234086207219 22.82784118818199
92.28719989483497 22.00172450548205
94.02830241935348 19.81059438238093
93.03483317656742 20.03083604436246
93.67208974657615 20.83384905300079
96.15474626247565 21.11107515350072
95.62335870452532 20.32308395722796
94.66235014724357 20.60807057644087
94.30662298409631 21.64616258269034
15.49540285378637 31.63046696722805
13.78183132450985 30.34743368671116
15.41628716170838 33.50149177015351
12.69651141024372 31.7806231678707
12.79156244545503 30.7589918496563
14.65740716160554 30.95745164882348
15.96698809240367 34.29307708297797
13.65300638996363 31.34829977100755
12.89102002008693 29.75680847423107
16.22535980930785 32.56539341566899
14.48035269938401 31.94894472804723
11.82898337456535 31.18675554456788
10.88215377652216 31.62437522562472
11.91028628519369 30.16884989158187
14.77239814221814 29.95140363424764
11.01425189020767 29.58323227737138
15.2766476228529 32.56013532855494
10.94796873626949 30.59553618679053
54.74166941563016 27.95632810337919
57.90711486398963 25.61019989867166
55.81276080324817 26.19922803721131
57.22479464211244 23.90824751175598
57.10265122007578 24.96907940384416
53.69152368650688 26.08716947149821
55.17996745140261 25.4383301651179
56.90464905480768 26.0558784514113
47.29722847651873 9.173976214526862
48.26801597894406 9.601522478177468
48.47301413573047 11.61835484985845
49.24251744757777 10.05333565314646
50.2151848103912 10.49900438014855
51.07451882845215 9.922537599699051
50.00798129363173 8.463473932330649
46.61369848931074 11.74636939764712
49.03790884285589 8.046415098151753
50.10953109949455 9.480470242718644
49.13846189332013 9.045606395492158
48.16453614630249 8.581859964727535
50.9733909566208 8.899233064773469
13.37620373413851 52.78959162836045
12.98286332953117 57.06396950881157
13.68923753209019 53.69859766868581
12.65357969838142 53.40888987934856
12.98026145768457 54.39287240108744
11.57751784044246 55.78480164601373
12.28009434085653 55.08371589243968
12.62576846408916 56.07894968423449
11.72016754887664 52.97506765963082
35.73670505083363 82.35613893117474
34.05516875358433 81.29432954125667
34.7446611160962 82.00303326816008
31.59418161134595 83.93887264458323
34.88798611458463 80.81509203666135
18.65480148671361 15.39585221913407
18.13704262758121 14.5103976834585
16.0885488456155 16.44233288251642
16.56587879856206 15.46691871585271
18.14844602511227 18.23496073781552
16.6269088917166 17.36228304659217
16.18993418786164 18.36338930427633
14.25853683383416 20.40118558076464
17.61389640036495 17.3043507518584
18.11032189252914 16.33641882479861
14.73268079054733 19.44264965652967
78.92339490964065 29.47488125625357
82.15192525465817 27.78539708768968
80.77670656977756 26.70581759929732
78.24928314902759 30.28426762329074
80.9419446673451 29.55558995135563
76.49738479288007 31.5040084001365
79.92434850937789 31.23427122048072
82.52470407227102 28.7942823586249
77.27545006918712 30.05561443585378
14.14251393840157 76.87083696444223
14.36111901264487 73.96251789448698
14.81830282271583 78.88831325293457
13.3618277605333 78.14514136459272
15.47243490347359 74.11145905210284
15.02369997291799 73.21427634096985
14.15095842711227 75.82956001797253
16.23436664477851 71.60557037339515
14.75038376080844 74.84158903005606
16.12358761447728 73.34717122666474
96.05704829877541 55.65248690982706
97.79717936312117 51.50966939946057
96.21215327418071 52.89584167001213
94.01625529995339 58.25709201890471
93.36372675082757 57.15528294741685
94.35384721203475 57.43469608794802
30.40200902663933 0.08619397251253613
30.09369218421926 0.965810951062758
28.88470043291745 3.920023007237724
30.82372574497202 1.671447229758344
27.74902674281577 3.800928034163039
28.13283946509842 1.03174022081739
29.11045971779309 0.9856315869196357
29.75952355642555 1.907369241663606
13.345997165979 58.04153755008045
10.86434549648005 56.49605088044196
11.89003796578638 59.43745570110761
9.521998826144804 55.19584339979826
10.1457024247922 57.20038624476867
11.54697521072772 58.46423651561226
58.97708658066319 87.14242430904895
61.32646943115048 88.61586570999999
55.29132253773318 86.80882417486995
58.33712066774444 89.08853618212426
60.64039028293168 87.795221105408
61.60641418553527 87.59410471249888
56.29069947270624 86.62621657942964
5.428086688057538 38.73485393729585
5.352574518540729 36.6406414949607
7.839420797033916 40.49177425591002
6.126035472753657 40.37964662731692
4.496834893049334 37.21934431381901
2.758053069664277 37.53266755009845
4.288303874694212 41.12889629763421
4.605607205001886 39.22934455334646
5.165885652039604 40.76988861362111
7.095271498611566 34.57000798828939
5.396846415090205 37.6869219877612
6.953928778253396 40.96778256960675
20.53984765892601 96.15055360855671
22.94195069219397 92.3887217450973
21.25094038872776 94.55736413360728
24.05863013559742 92.6573116988433
21.15773091888509 93.48866756088742
21.41390021778455 95.55615783966758
20.15826478417105 91.95220037120626
22.64231200761053 93.40137421808703
22.28891902558378 94.98493634493182
21.93640643637868 92.86124204766801
78.46385668512683 97.0187780300365
76.49287235361297 97.40358379467163
80.4887852849328 96.61679944352259
77.71252657140792 96.24687947931433
80.34955160614722 0.3871837506544408
79.18026589995817 97.80705671596395
78.62056618849903 99.77697713196967
76.33364175237303 94.67853915360031
75.55145366559024 96.61517616093967
75.96284051671475 95.63828519372328
27.67038115376113 57.27375255419925
23.98231705249084 59.62753129506338
24.30644901696977 61.30823631140508
24.98176014265195 62.1461330130047
23.24007002394771 61.42675724903423
24.67371613169661 60.38909860835345
23.5986679530263 60.53906632880508
24.54899132091221 63.07947192658182
22.98725945020172 62.28457716391187
23.97541909713929 62.22220381043525
59.53496022536137 77.15024056496424
58.17688412419311 75.56676923535147
56.53919594985961 74.99603359092576
57.46935560884757 74.71597628001597
58.85443377657324 76.37266063116823
57.81027174366727 76.54289363934181
58.46504720722694 77.33921028602153
56.31081817730578 77.56193461205389
59.64339719499158 74.4413147815084
31.41186071202891 94.80883861938305
32.24886897831598 94.14619905317747
32.47690962528111 96.24873228158548
31.53067218955609 95.85573519690523
33.31085113516348 95.60120979387899
31.27481814185089 93.76910482612527
30.80856036789664 97.56706021245968
31.11956382553545 92.71525717433866
30.57622358575291 95.46929282036855
33.42432198638813 96.65785450329096
32.36573647789889 95.19589275726449
30.44963499357148 94.42855083306648
15.95849064850452 67.89295803551545
8.965774609422079 70.66835794434832
12.02140340452342 65.74526037739552
12.10605863400587 68.4134292745192
11.35370853954424 66.52771692953603
13.52776091128944 66.75096512203909
14.89776055949955 64.31269361382442
11.7583811315312 70.15282939089221
10.67529303318938 67.30598926812769
12.80786868768191 67.60676967554603
30.9133592936738 8.468743429103961
33.40473914596059 5.653322015444105
31.36488162010596 5.981622840045794
32.39439774772564 5.831505099858391
31.21173945381098 9.429860065143947
31.13988556442359 6.878280569991666
32.63617081829533 7.704604335746862
29.78586437303183 5.482981257842576
31.6042623199092 7.757912298787486
30.28528863480016 6.362583404518004
92.82990071383513 25.65722695471279
94.50471031479661 26.25354298062382
95.4759666664265 26.04891688337857
93.21489284466672 24.64215419236015
93.8595686754886 25.44436628289792
95.02886356355909 22.43157352467028
91.54017573512763 23.97471150777555
96.52120443535976 23.0554730830129
95.27257451099287 21.42530104285605
94.25626645911586 24.43023295871551
94.61387054551008 23.43345352996626
93.58776167488496 23.63891972204403
92.18482630624545 24.83220679546465
38.08874253708123 50.9577074660694
37.0445096688973 52.46959150047024
37.03955979443028 47.45904809538232
39.96277181498633 46.47191692420618
38.08604558392853 53.04796810016152
38.52032960524725 48.86242953506206
37.15784788685971 51.37194952352673
39.02506657256397 50.52568033093968
39.79587731340649 51.11032965712504
85.5693483671686 21.77730243567852
86.18049298403918 22.69398973655944
87.1791556440559 22.56712061768566
89.08003941183976 25.10519477254498
86.30494059732777 24.47897823347115
86.57028821440163 21.69767322808385
89.01593364345698 20.50394721022905
88.04830001490973 25.19184909549828
88.8277081304219 23.30680255917584
87.58866666274869 21.58926940024521
85.92952558599626 20.82047514755296
88.20677698399533 22.45017872364449
87.02814042498656 25.27842387342586
6.230968000980424 65.48340741715222
13.21751847572322 63.44235910273841
12.16990972512124 63.13376613911186
7.258783208526869 65.69869827648915
11.0186559856226 65.54586978494596
14.67153997151209 62.73638097365208
10.32950628637149 66.3260842490061
9.687082862754183 64.36132553029653
10.72462168016806 64.57672568794025
8.623920355655159 66.90344232868549
7.946378804460506 67.68756428926822
19.09301740420603 27.52895254231784
13.15831950833348 26.75166732258627
16.41545135650967 31.36939783187066
14.94051741009183 24.78469657418671
15.65130176358323 30.60002289526161
13.9538654936113 28.32627990856317
18.50433365961719 25.87174851331876
17.35797224599419 27.34414170380345
13.8743727446107 29.34380150716967
11.99650236172118 29.16322333514698
14.84123495557397 28.93550896492788
13.98611552769747 25.06518574946285
58.04516063272653 5.73847981517696
61.59468527260441 7.167978153227715
60.6781392182545 5.29368052044636
61.93360407694635 9.930431254680219
58.85163841538454 7.665687330867201
58.41678260733653 6.723260804902816
59.03369879743998 5.892572748243483
57.26470467949873 8.378987401554438
61.13981992526854 6.214048346431335
58.28519140365358 8.47364784731006
64.79416469067418 82.01264942371914
63.14789754618374 83.97175680947187
65.85355496238131 83.59010811277867
65.04198688560233 84.95450007056975
64.00611659122279 82.56277342039897
63.79391018894019 81.60791588901634
64.92639088430109 83.05514896530077
63.62191874832128 80.50694775208893
33.9940354903001 73.96443284232841
34.9193658601748 74.45103622426568
33.0733371321738 73.50642399447902
32.14314848759178 73.07966390634408
34.01159854531964 76.06268693073345
34.0091606798474 77.11282343369409
34.00238131499905 75.01525546465741
34.93190901961987 76.54084533067608
27.66686399290927 76.76618591871753
27.81465965774719 77.76144178013283
26.68271142045823 76.46933348624353
24.84866548751412 79.63755910693416
26.87461868164469 77.45863094397021
27.2606624396678 78.48731876430531
26.92251815452198 80.14883270721378
12.22301553083125 60.40729619042681
7.998726669703165 62.16774616971022
9.735844153298457 61.63957445384431
6.281195234885052 62.72076753045593
12.53288016665895 61.38262121275429
7.302316585609295 62.9393287896435
9.032358874143826 62.39465602339754
89.28118705197856 54.35874984088659
94.17596345561461 52.26199024108658
90.06218248379869 55.08995747937664
90.27134948692949 54.05748760522658
91.03749256868952 54.79685489140818
88.6689886164107 52.66112269452341
88.16783432699241 49.89396487184675
90.91758471555852 48.68358081193698
91.25546381696016 53.72617515324496
88.4186201804427 53.68212298280653
89.92971982758955 50.17377221278991
91.39797566040144 52.67970202349645
42.62270239385347 24.60551702170556
44.20046214076573 24.43345679385986
41.80969536594301 25.93727187371151
43.16937450914036 26.80442331908076
43.41939592798737 23.96584416505612
42.52726915702367 22.4749805673739
41.71023647885227 20.74844892534261
12.24284990881321 90.5857992565477
10.75792979951864 89.50925529393733
9.741391207630567 89.39267445475542
11.02563572481054 92.29023010099489
11.48159844508257 93.2786611816323
9.96721590670316 92.13971228188028
8.473305265831812 91.09313977552075
6.881181561128665 88.96593901356259
11.79274733183989 89.61841448412781
11.1975594291417 90.472084523631
10.40865838419009 93.10179181077952
11.63151075493634 91.43119871451262
8.123967553488109 90.10826735690176
88.42881984976209 24.24734657314954
88.61073735708112 21.4793243946578
86.67883904662483 23.54125384316664
87.37380305120749 24.33990658595173
87.76855800226079 23.40689180553183
90.89426142011664 23.11212866611883
79.48111824486119 52.13288024345664
79.85821895044145 52.96631548149267
82.20355732013817 51.47590367434425
81.54527804421004 52.32785723431521
81.2480249944343 51.41982260139383
80.47026919842925 52.01729505479404
83.21192799753099 51.62011384047412
80.86941557091389 53.05256854543725
81.93498978589521 53.26140383615476
78.75607034873663 72.18111295554834
80.38479161278602 72.91334880203277
76.97422004595076 72.14412978897803
75.96668980585221 73.65210539800655
76.91199653217686 73.1705700619767
76.10626284418929 71.60810397672759
76.89272938314322 74.17998454245181
77.92287915509704 71.65352169257132
76.02576148429877 72.62872548307973
79.49378259380663 72.72182456708852
75.14363112828224 72.06938593727116
92.71481117213037 41.26426753635064
92.64014476437906 43.41118770961263
93.62257527325694 45.02525757521647
91.93061014677225 40.61543148409511
92.65913028299721 42.3392932137442
93.7783287486925 39.81517864402205
92.8370672495638 40.19234892679243
94.62296870366417 45.60226322255148
93.55067691610533 44.00666538880653
91.29273338815226 38.88977801512709
93.49285361962686 42.96463801340651
91.837501390463 41.70252643754885
92.66747225160688 44.45173432421641
91.78760891662843 42.7842494430183
91.76639629841377 43.85435489664118
93.5271595992663 41.8861552390761
14.06066530864673 59.95318198737986
14.36757348671738 60.87367580732323
12.96389559422908 59.69130189055546
12.26801636434586 57.76112870277797
12.61968139155376 58.73153683266555
99.77086248885206 80.30394869756549
99.80149816524747 83.5251235081318
99.76339886183551 81.36457208587285
99.77257584727739 82.44073496259909
0.6623316098760039 81.89679161490375
1.572107844420255 81.40069549323889
1.643548946269145 80.35158343022891
0.7422154602423081 79.72380831002447
0.6863912208798959 80.80854518250433
2.535089337570947 80.97635305678465
2.447472946022227 81.99756065376653
0.669882506979522 82.98725861943184
9.716708030155237 5.025543991799045
11.01957858604916 2.630420025844751
9.294116058607049 2.396236639457363
12.98693974186745 4.553191429152178
6.896493423737939 4.873241787042327
7.150840584349586 3.80308910795027
11.79955918973642 3.268808420830096
8.846578339122059 4.526397517956807
10.09955256743891 3.056370739048003
8.892899390280077 5.624061878879801
41.87577281793145 10.57634330206266
40.93400291860819 10.10836831954849
43.69362158079333 10.45476256044832
41.97245713779063 11.61813602280795
41.03328467849238 11.16944669777747
42.72877295362008 10.00348263832838
42.92326206662875 12.05863621355584
42.82907988379687 11.03084866555149
39.23715690408646 10.2455525569008
44.66363306560194 10.89478812896397
43.78992190824954 11.47084987203387
41.11181099003917 12.21222622952954
32.40808254001637 54.17313954879123
2.401283616099877 28.58997197697823
3.451207668098438 28.88004923061498
98.23040185900707 26.28631397839405
1.616318360232856 24.38459935741928
2.018741123787442 23.24878903755436
2.980991053609531 26.82271852043731
1.877730557828317 26.58804155665733
75.47941269056028 68.09350868253972
77.06681701164491 71.12182234299566
73.38805528442946 70.95193374629919
74.35792344801551 70.51731286904979
75.32664044562775 70.0699206870725
76.29140856838868 69.58440364511382
73.59004849677859 68.94216284954261
72.52969764634628 70.36078183585207
75.53448060908022 67.11716999668498
76.37181502789095 67.50845776703392
77.22602902652665 69.07819028275757
78.04699059372462 66.52372398329707
77.16739543020057 70.11045889039747
72.89182713501701 67.31039542072402
78.13593919382542 68.57346512851674
56.5955955289491 64.91360983845772
55.88312762856317 63.30193519699045
59.7547568275255 61.38148225124123
55.75435012645062 64.36008472540536
57.67563629749808 63.37386053365917
58.90489932752221 60.77424682542997
57.93351902816674 61.27094563312647
54.76600278724311 64.84750636933494
58.77134826906756 61.83209014025163
56.83487643343828 62.80647702160059
58.50751195924884 63.9589974409169
59.19961126192463 59.68192319631802
58.6319595949451 62.8913103636732
1.834110987897162 45.14886458867865
4.87095589301291 47.2035284425578
3.997336395716375 47.64594005487567
3.190784229195852 46.07802384054275
5.667898615786068 47.79696688505651
3.408322761914998 44.50779374553663
2.193026507811756 46.24596295019609
3.112476988479495 46.98037165942856
2.804242314686847 45.27121801272982
4.044006979503194 46.59611823098781
2.277748851357715 47.39214680827061
1.182053462405 45.90546568369194
99.80117212729716 69.45540026804936
94.49860019638469 68.4176484777422
97.35383712879417 71.07803803853952
95.44335246851794 69.98464124079919
0.9538313558088268 68.33400166073407
95.43052889448995 68.94729919382142
96.36000355709076 68.44042782305753
94.4958439472466 69.43392614795101
0.7055399674227667 69.32958422529973
97.26663015851565 67.91556714740057
99.08525951234668 70.05248842866445
98.16974281445756 69.50954569206549
99.00168905145409 68.93775600262778
97.28274752764976 70.02787586911052
62.90040935508264 32.02202773346224
64.62603076259859 32.71222599235065
63.54823974702436 32.83570065126272
63.29565378395594 31.11900431273889
66.31514468522396 33.33580919566065
62.25380572820967 31.16844498511783
63.96261070791873 31.9199741725433
65.26503495091572 33.51094638051409
62.7033927187749 34.74023934468198
37.20894438481064 22.53070465274121
38.98487314285443 22.41637418036834
37.18672708823267 20.50451084325368
38.94996115833958 21.34983731494812
36.67740134739463 19.75304746002289
39.8601003576688 21.8423408519445
38.07612772810943 21.93146127244262
38.86297607935107 19.25438516493668
39.08336063314849 24.56310963459713
37.154796784409 21.48376915401871
39.02266890920902 23.49257946623805
15.35168967335961 22.13049622001276
20.47340061095932 21.75602548023457
18.83415303753305 20.98596360694539
20.36143638949184 20.03168427635106
18.31919009670902 20.09138015025184
19.91015640328534 19.0896539353598
17.77356890373554 19.19622437441589
20.82447544191684 20.93453771018773
21.66240830070036 21.48514574281568
19.40932222591663 21.84191607540609
19.33935879775426 20.0116239416117
19.09963473291038 18.20157635383859
21.16775127319805 22.41846785893425
18.81320675041444 19.14044823528048
19.82860854304708 20.9169036842894
18.40781939817442 22.0015799003012
21.43874882073855 20.30199135887418
17.85421575035722 21.08089511922105
16.85958162558075 21.13581594381046
98.24885741943935 44.8973599640349
98.02228083129141 43.8432437842186
99.51014732793719 39.31608717994163
97.46657724590744 41.6653047587365
99.08810176963965 41.19624057441443
96.87117845046092 42.47395241613975
97.08025860238234 43.5429032474938
96.73207539195998 46.30539864247638
84.46540900569229 65.79515980413386
85.04320276861453 68.44993837829718
82.58490442032738 65.13556717005173
86.64000643709788 69.43345531570543
85.55648967403013 67.59506126951926
87.65723571553724 67.61911179571096
87.70552871007236 69.47753509929433
81.7957918372198 66.7266100516688
83.29746072130085 69.08795220875834
87.16847566530525 68.54791164792935
88.20828022892472 68.52219317227237
86.61662859274763 67.63665824263572
86.10777916605969 68.5115158253676
86.04155529820082 66.74902542032221
22.17412305815376 8.1640358781725
19.16187693158969 6.182620985043003
21.77161486747952 7.228407509202092
22.84495167236384 7.346547584998707
20.49999999128427 8.9917133030181
20.69459355169097 7.171232310483969
23.91443240765516 7.53079388873538
20.08019002423234 8.055670820456385
21.12535645349208 8.0950607712708
19.63462797614864 7.1223575927878
80.22267035599249 58.33881863769254
81.70985523575767 59.47390994143555
79.95661436185931 62.6255312337769
82.73628908355174 59.68344928182157
79.13255433881848 59.9250782183341
79.87302194315711 61.67272969565914
80.79740620687652 62.01258832543376
80.05823816478279 60.12295565861751
79.26809321601789 60.91074528463555
81.10460782666915 60.24960500469987
80.45602415426788 60.99290630788698
80.65973174924837 59.30533198191237
82.11914222661251 60.46655938465764
82.31640520173984 58.68991950761633
32.10901472016885 13.69596562851241
29.92430823670568 11.9438727365
30.15400366543424 9.172076515932529
32.29982100136723 14.75159679901131
30.61259322893958 14.96888069029966
30.4319037076077 10.16988027886748
30.9083912185367 12.27930310143154
29.40250067571872 9.88885642615624
81.94924839291369 36.92595806571815
83.75740445701878 34.85532316381997
80.64162615742489 35.25971228366081
83.08774600532277 34.04218468859243
84.46861037934461 35.67434538736399
84.72868943246205 34.62344402190399
81.66071528661259 35.15458998149508
61.40025007744403 83.17933174382374
59.73242276878312 82.52661554524239
62.36457170963187 83.0623027392584
59.06596602189551 81.74012386058853
62.86706387871268 84.85903813214189
60.76218574551675 82.35783822635561
56.57410971217836 82.90652333713406
60.39244550414234 83.32607283471222
62.12781632809882 84.01999700318379
61.08849288310636 84.13411902612742
60.40890347994758 80.57560121475694
82.76978518359147 74.30753866491679
83.08719498836368 75.23573694404708
80.49245680441507 76.49599845386942
82.31533510995166 75.97650779558315
84.58666159089213 73.68969632396063
83.38404083250455 76.1789521019037
80.90278139463581 74.84401746841367
80.06210544240326 78.21265776847889
84.16095055150292 75.4132526074133
84.93012828798312 74.63267667776171
81.99896379097909 75.04365553829115
83.51150246002739 73.54034069515937
83.85132004164615 74.47338248557958
81.68726711441245 74.1150162110595
81.22752306919406 75.7672005750601
73.87652461908216 80.16517726829032
75.73672738226669 80.13525956671329
73.80584871948173 81.13328254482364
75.52367520855074 82.12485814761469
74.59246209159741 82.62637269881878
76.35181040721801 78.44625163487693
75.47465726180737 83.16012346279382
76.39211766613626 82.63291783063637
72.65959459164181 83.64396135317422
76.42917164439383 81.58523579500488
74.77273573476795 80.56047451777667
76.65300844654386 79.4633725543882
21.9179929060124 9.964304297939153
24.6419924760865 9.529842517050582
23.32505227246259 10.88316609993207
23.60246292870087 12.42513750423472
21.34017814014863 10.87825882122279
21.52546942298176 9.029950431778724
22.3306286232467 10.89232737692356
20.61847374035352 30.76577420344338
22.01710016961195 29.60437808643862
22.06996606039984 32.1904011090812
23.39062596248014 33.53086880388227
21.04708522854842 32.44510794980815
22.38325436548365 31.24452671144592
24.69949788802123 34.58093972473853
21.7815725910485 33.20821031970605
20.73985306371961 33.39450267830026
63.12303292802661 33.77396515492119
65.32674705621318 35.20115744612001
62.09213486428725 33.89044665361157
63.72381765394272 34.59107278946781
64.83242255809694 36.20305747567394
63.29442036730064 35.59064775164559
61.68463874650663 34.84494044845579
61.06992517965847 33.97708904700495
62.4980350344182 32.94610981364141
64.17528925170497 33.6322528529709
62.28878277615713 35.71586349280126
64.29542582055768 35.4022042509574
60.24273825162216 35.86787479045071
4.55127801804497 24.53957838766998
6.95372808921643 25.72044612399952
4.666102464974932 23.65241072314114
7.664286940138521 23.72239967161256
6.081476735789009 22.98739163374416
3.886447207542624 21.199373438294
8.586835700785754 26.54647403213038
6.001383259352261 21.0497893868421
11.32946072795363 88.64776493748734
10.29716039878332 88.52961658084597
10.86115221059911 87.67389763082751
11.89915400095503 87.78923736681706
12.36654790483046 88.7581216445075
10.39143181056837 86.70300760019873
9.822768809707318 87.55370199529493
11.43330197795706 86.82160454007838
69.40038205635892 18.41038916497277
66.38005585971068 15.90587859765865
65.55257981582415 15.04225192294443
72.30171899691432 16.39395514988174
71.30219076997221 16.35473122874154
70.64755252597409 15.5666279425508
72.62463255993944 18.11717199524242
65.43315963229442 16.08388168510351
62.79066402886396 16.73302081334836
57.30296222954215 15.87735726326991
63.76156263120912 16.34362208608216
62.53368311597507 18.75264587625363
65.98289214468382 16.86892427613938
25.22893993810324 47.31488549321154
27.49438595595625 48.87015453177343
27.15185646447107 49.89306299532404
27.108479657517 47.05402723078148
24.10431131093182 44.84230643039155
26.54181087668636 49.05524555703226
25.4067249783166 46.3952631757526
28.74617012267566 47.6375381694595
25.70422325259532 45.46081507102693
27.38652768581314 46.03851343564621
43.37334265514488 54.84089248147413
42.56929429876554 55.53458259039905
38.38985135049074 56.06745029083444
39.19733345633945 56.49463437469826
37.82665594450816 58.82456329506076
37.46293846034902 55.69179142330028
40.11093887076748 56.65054707684061
38.61791161947665 58.14861708753702
41.78561351373353 56.2153861713312
39.40408421545496 57.46523818392429
40.7040659308148 55.8984632392074
38.42872073566974 57.13756503839715
42.83194986134038 56.52971478290465
37.64615735627189 57.79690817985122
36.71078340595695 57.42770669361589
38.81458894867308 59.15155515841465
0.9620006868386998 53.57115244535055
99.91836626152188 48.38599123950063
99.56829996329847 51.15934545551202
99.37763803880506 54.90625631780415
0.5622258797710596 51.50940462610438
5.378006516509939 52.43526720020066
3.7249072737129 53.65372527994623
1.169696388449634 54.61734497395695
0.3444030776678088 50.48673515667413
60.2759420295538 55.138595504629
60.93499806616046 56.02191495985196
61.53790932516957 55.22620163056635
59.96810401431591 56.07913723933873
59.76239839515065 57.80363809462113
60.18369433287739 54.06460617804804
59.30300141379719 54.61974127617519
59.19809080848501 56.73782277743889
61.98646542846573 56.10987213046651
99.54897816646169 79.34761495848275
0.2838741568657532 78.82647670149541
0.3596932738473672 77.82105959593004
1.826293661238719 79.34778577935622
97.6728627204387 78.27241003322841
98.71082084838643 79.85573630320094
2.872116412068653 78.97999784720807
99.43625418311184 78.25233010661061
0.643259531756262 75.82670487999293
99.48103518386723 77.19497029448402
2.115041400235576 78.28479145395698
49.87353409462536 75.73794096847789
52.12548679161051 74.68825967675384
54.54153659322355 70.99647288774035
53.65339408310865 72.54371544456431
52.69191350034005 71.07245260522842
53.95328675859856 75.79886197014544
48.9904606398145 72.73600823471581
11.99858935516283 2.250051051387891
10.86876098863487 96.86944298457523
8.908297538868009 98.76320491229721
11.80762598369177 96.47419190898832
10.64204191504067 98.98165951514348
10.48264405534433 0.01622639785145038
10.29741839656331 1.02016656182574
11.463886000594 99.61760226443533
9.959360746585952 97.25260883598249
11.31461634206856 0.6303631543277877
9.681897977574447 99.39564294682047
52.73663572330695 93.46640856292923
52.56356769297731 96.10437425193135
49.95548538778386 92.8715963545055
50.60375714440014 93.68446605120168
48.25669210907731 96.53307681386281
52.98356245647611 95.19407440740841
50.39472196383155 91.97265811837585
34.25330995622873 30.51367200385447
35.08849607189219 29.83354209087166
37.64082541883726 28.88723311456853
34.91477419688132 28.70179129710644
36.71196151341624 28.48689595215222
38.51130009753292 28.2676414424776
35.85209448318339 29.13136796008959
33.53379967068268 32.40829480418127
36.7838247218293 29.53327084542821
37.56339139652374 27.85245670900186
41.24568213275854 48.95043810803192
39.50714298836305 48.52668384588974
40.06088095703084 50.21946174431231
40.76662560387578 51.12235116144727
39.90706686475142 52.00257674645123
40.99308577174799 49.984163047067
40.02140864374159 52.96921006135635
11.20211478437429 27.62289503177431
11.34540941265482 26.67482586770904
9.550095116806441 26.28116036621581
9.316053678041731 27.31181865668077
12.34531630198637 26.05208140481433
12.36525583480634 24.07810784187884
10.50775017597814 26.02027545432692
13.29233097376036 25.79279590692817
12.21038403985474 27.13351153491542
98.76463316750907 3.432725715450417
98.43061096397922 5.27946269169955
99.44815175515321 2.580712071632991
99.09740866047937 4.415580608540748
0.4422102614361905 5.514159682868226
97.42028577377893 5.16880535519022
98.44254216617119 2.444620794538635
0.1063460683394003 4.541198433074645
99.43460883471329 5.396315754916705
97.75842082191137 3.31022672974228
0.4526790574774057 2.711792683558004
97.08355982279681 4.206334281977279
98.09027950088222 4.295873041376272
99.77408933462507 3.562096191519163
96.06735033752864 4.163783396303251
83.52935729331679 65.49685678520585
83.56816133046004 67.51749967879186
80.70836354528697 64.16751984625824
79.93320437793439 63.58621594895715
84.24276850363073 64.709127428996
82.74646260195171 66.16204082963461
81.74577176252031 65.73646449088808
82.43866081538937 64.11002490142906
83.97867215442368 68.39893978319509
81.63066856724363 64.74625029703382
79.83996207196124 64.64083491566687
84.92996023294272 66.6924524608138
68.28540425386424 35.6883675535896
70.58473305507724 38.3657448627937
71.97478265571917 35.86976169767127
72.91969536953543 36.18444024776279
71.25757900296269 32.77003498317529
71.52539862432226 33.78673888261322
71.76583844555901 34.82105448121811
39.04131227227061 99.36363334867123
41.93264770157523 97.2678950757187
39.91639936549004 98.82302070718107
40.79615064310267 97.22187252107919
39.80687390859934 97.72740532018683
37.184100018865 98.4541440883325
41.44166514554286 96.45294549205552
39.79128744241491 96.72766457238217
37.09100795610013 97.40744387013559
42.38508979851992 96.27854429839896
46.89827224872595 14.71699525649685
47.09668568862021 16.67489110564443
48.57547475882799 12.6186766728936
46.80357138597607 13.73238272653752
48.7789665021424 14.60113280885872
47.69151355676057 13.17148874394831
50.54716794299439 13.54195251169491
48.67795659881715 13.61308694453936
49.85053374713488 16.05021449167194
48.94949205373786 16.56916136654426
46.00717479838259 15.2893273955029
70.17358214586768 40.0003961967352
73.61412178770033 40.37764923103887
71.73155237120241 39.74136026929428
70.89664018748672 42.54594564184917
74.41317619939713 39.65507555946387
71.86743289279856 40.85472108557512
70.76395534030281 43.72333764440304
72.79439635533832 41.12031989350491
71.62325677082875 44.24885993890801
69.06918587800143 43.90150281187736
72.50996924704181 39.02126842908843
69.00837709392381 42.02022960297357
41.72403373375994 4.407739703196087
46.06232067917482 3.861980625732885
45.12476971410049 1.351453967344682
47.22496384431206 1.08532908018359
44.71844680895533 2.294638882335589
47.61627977848557 0.1273388360035874
43.015332543291 1.608652301930237
4.542734849429426 60.48198340458109
4.919837441880191 61.48905748492258
7.66391117333059 61.17436671156405
5.269419443944748 62.5037379777788
6.969196066281613 61.94283440796015
4.581584205607267 63.30477943489468
6.290668011395471 59.95725469199695
3.61098927462202 63.11428517079336
8.36493651062348 60.41168581342794
4.851988915176317 64.28213988404325
9.403117601318183 60.65056414734838
6.629630604480764 60.94679266996693
5.590943360556542 60.7176405240775
5.942625092740541 61.71748493186702
4.274737058804344 62.288363376831
7.008916558449789 59.18949914294677
8.035568645094097 59.41436123353795
4.94628118958398 58.77082365028576
5.667240219908207 57.99386247561398
9.775425270560469 58.91717732068042
10.11312832293728 59.9078276320072
3.20202281898765 56.51216736521167
7.72569987901274 55.56499583385037
9.43627480921865 57.91782107273227
3.946126464996211 58.56920468662135
5.97882177328778 58.97697949919861
67.22864733290318 94.21167428296442
65.59018576922132 93.40965206331124
64.04422759277276 94.4701683679815
62.52723032947051 95.49247285124561
66.64161753333561 93.31230110932189
64.63676051355317 95.28042283851751
65.12295829027831 94.35249650165788
63.04178483210874 96.29994028944212
65.18661219194411 96.11544330191985
64.11557636252881 96.19986533068626
65.70021025699626 95.19825200738356
64.6477809763154 97.02132027675353
22.98254032425291 89.35022256383976
21.19105420437505 87.2678942145283
20.32758819559361 87.82762307645281
22.12593870032053 87.71899842602001
21.19492551201231 88.30371548502292
21.64390558368908 84.54754169562108
19.56891056183926 87.34587865728111
23.84333570145386 88.86913170956575
21.19074949789391 86.23694395937144
22.05259078393826 88.80966760938546
20.17687351557738 88.81402061316712
64.95880021542519 20.64929248424756
65.74663223135971 21.29716978496494
64.38620249944324 23.71651995463951
65.95387894966365 20.2829113334112
65.54007115116913 22.33099658953589
65.13701254542261 19.64555303970468
63.97825106027339 21.01633006124643
63.42937216332916 24.066029212292
65.3397508027426 23.36966252917069
67.01814324731849 23.74344846246549
66.49761249130412 21.96160980756561
66.97317583247595 19.83565893885552
66.149159311555 19.31108735800233
82.05579610217194 0.9651726126820896
81.34253333887509 0.1761413078861616
83.64228608926635 98.68096609955583
83.32875668188726 99.67090292173111
83.22403216934796 96.93395939513599
84.36148854894167 99.43101605208088
83.93865769337734 97.68185656121089
84.65385695506146 98.42695140053912
81.62145206441369 99.16455536694691
12.75374409119651 96.10098856526304
13.46612215128418 97.81684115086564
13.28369365320191 99.90619727251405
13.57036601819477 96.75196871145229
13.3769369185938 98.87215022938909
13.02360169402949 1.888138476359151
15.13774404524484 99.16057783650929
12.53393083336598 98.19947211369821
12.30816336715227 0.259110694468932
11.70253261448865 97.52884269591924
59.58152012067572 19.99534445580565
59.73519286511082 18.99613260644857
65.48475659678265 17.65576846544177
58.28298420498308 15.94826026974939
58.45663972659738 21.40968162310402
62.36353058674018 19.76982022854607
58.61013764207981 20.38966490239498
60.86306106596819 17.58923036255342
57.92554231905015 18.74085078770952
58.15246451261542 16.81388457789857
60.39783004494839 20.59523492930868
58.75654067260345 19.38359998805703
60.00799247055222 17.02852164137923
60.9814903447529 15.55804863133354
60.56335282743489 19.5875086735949
62.69327776461256 17.7355771794275
60.22898114909944 21.60907651936026
60.72220181392652 18.58619598202008
42.24202878966331 14.72784860716687
43.37046658225788 17.20545864407847
40.56959378544489 15.92834818540009
43.96978484496548 13.50015230050733
44.23781851529871 16.51024856049019
42.05933260125292 12.65290917846423
41.292349057331 14.28135484763461
45.02570453363411 14.89824106852637
45.91402355170636 14.3060478463597
20.13060636454649 90.90122101802262
18.36128634862847 92.081630774117
16.9893202538228 89.93487313473396
17.42719542377251 91.63005867241812
18.41151047053107 93.13308778793088
18.37392253352417 91.04199161588967
19.38617371635322 93.57682761182427
17.53027627358836 89.10322284023823
18.21855486485884 89.96088344012736
19.30631539296047 89.41120857760076
18.49882437091654 89.01017873475644
17.48651436455812 92.68534807998932
17.49304719219234 90.6760986697283
17.49955427609948 93.72353217725576
19.25994185740422 91.48725929869619
34.29696245610575 43.44008413640288
35.08549341844396 40.4715555671937
35.55204327953314 46.00529424352261
34.80767638076747 45.24330826915444
32.66368395981453 42.79623811915561
33.35488124106953 43.62894775719553
34.80948152939849 41.4407056563432
35.03135300495136 44.2475315614632
35.24564978999891 43.26320770483304
34.07246331980674 44.44825649402465
36.98088688127719 43.76448903881224
89.13796158643653 47.39208785682064
87.40054997758513 46.13459523391833
87.47561619039077 48.31926068641021
85.76150299702594 44.73420531309684
86.40724584097019 45.52763537161243
85.72008658664268 43.75777775530207
43.30399248675946 76.09431911591953
44.68856886534349 77.20397408798493
44.03759099564908 75.3308934463108
46.13149007585953 75.70049136053487
44.46664308635114 73.61319515262649
43.71810097772099 74.40585529837814
45.08986932212232 75.50103067105441
43.63920078323401 77.03547985681639
44.36278736009039 76.26665223194706
44.77219395713706 74.54770799235408
45.41832026559425 76.4544478093627
45.79456230251178 74.71032966229885
42.96847933113711 75.16434986165413
98.7100676037585 43.07543046771667
98.7116553037434 46.98836270477308
99.92184370378332 44.48761618459952
97.00287043124105 47.35910262382057
97.97028551906251 47.69745589061286
98.4772170586977 45.94213391553119
99.45511364346773 46.27894863211758
98.9707077142256 44.15916749782586
97.72775648581749 46.64707708362226
99.21930324989115 45.22588357233882
0.431088839147647 46.61817215481432
95.70559897603644 45.96028198972435
89.45483801398656 14.6977354043803
88.85765795119245 18.64360537800448
86.60760496964151 14.31047342420936
88.46356484801974 15.13715388530929
86.13630868200767 18.07408118326821
42.51875332445241 23.51797243879095
40.84146118367567 24.5010604429811
41.69029194990905 23.98897451629595
40.78100773843774 23.44675607349946
41.63577511301388 22.92481795250268
39.87464710722164 22.92640480337348
40.90249750927043 25.53213830734851
40.72508510934759 22.38317903240706
41.56655741043996 21.87508279017784
6.401318440742882 6.637509735192953
6.175925067901935 5.671726815978333
9.027462468877566 6.706516575194031
8.100302310559117 6.34185658764321
2.172814108716839 7.578673864343872
7.305459655462876 6.987764712308668
7.963515586882346 5.346710445469613
4.550623565874488 8.962618575639345
3.5080350013742 8.756958479287176
35.88299538100259 84.46229073558391
37.58140910618123 83.168682126121
36.74557412969766 83.81232533378444
35.79914228167976 83.46846864274481
37.73951221353843 84.13794632281198
34.49465167580694 85.98889493137662
46.53088388971626 27.16402181566066
47.61415867636334 27.1816384274455
49.84318361346149 27.10454361280375
49.2472788879784 26.29024034429685
48.2061083993589 27.99739345311485
50.96551162349302 27.06281265701384
49.33766865878164 27.94800785129413
49.76310420421076 25.44300687324591
48.16482185964891 26.2999565090586
22.20466787550892 77.06679775714744
20.9506697040536 74.26891961710581
18.8384995922176 75.00764678705769
20.79796343717533 75.98337920709076
21.50335471941966 75.16770917896591
20.3578714115063 73.47569345697686
21.48486056748434 73.41648720622122
18.70025945894254 74.15410987927118
21.87678205426212 76.09988031798163
29.82263895783158 30.77818508002078
27.33981190209752 29.53189517522183
30.75189790347859 31.05907063358785
25.85217377263514 28.41272761878858
26.88261305260597 28.550981717181
31.76342706852603 31.40757802074458
28.79790850368314 30.65578244880642
29.43144735984285 29.81318089329003
3.901017684982484 78.63468610137849
4.723839247433917 79.31352353316267
8.161633613784709 76.28973248216882
5.129097249790712 77.28737875884529
4.329791475383048 76.61188309194355
5.723387094429409 78.9967286984586
6.716666756491438 78.65505896029592
5.92222595258317 77.97183644380715
4.916781296735325 78.30354466990795
82.76466366647711 1.75127909507293
85.36809626813881 99.1684657280303
83.03128999445995 0.6959749596925657
84.69510739840366 1.092929397657446
83.60076497135873 4.864138217701059
81.78813097711841 1.994803175825323
82.33138237465897 99.93510760576112
84.0211240525791 0.4004138654154144
73.79273400541649 14.32760921452028
72.78106023957616 14.68681960932324
74.40420010685366 16.03305888715316
75.3907892705365 15.68596281980651
73.66397318446488 15.31271445918645
74.12019395657165 17.07122353268535
72.70343857655135 15.58819000744772
74.63272901493032 14.99633729249502
74.7924012761344 13.99713165702461
32.86832703530416 49.50278936468519
34.57712854234298 46.2489389575216
34.10621858603403 48.27461553985216
33.1222954903404 48.5018714043647
33.12060532746914 44.65463247625007
33.3441502443447 51.27202169794518
33.84293872136284 45.46087828659657
32.88315061760112 45.6792984628562
33.36796170773847 47.49148635459591
33.61348175907434 50.28139570623858
34.34296271863276 47.26111374246896
36.29756842255127 46.74119772313833
32.63985379781673 46.70151599985079
31.92427099329206 45.90438995493776
33.607894357947 46.47642704485769
69.81027870799815 46.46729102365071
67.95126335349362 46.60085896819141
70.75148084594291 45.86655061183967
69.86180803407416 45.41693217038854
68.16751150801532 44.46887899878602
68.92983021470779 46.04306668627991
68.36829757530322 40.49834379581159
68.16951759096186 43.42432181468317
66.53789309274714 44.38993679807895
69.01154944547001 44.96772551486062
13.1758897432934 84.24403887059076
15.84474841997873 83.56130725833161
14.8086541528704 83.4762112087288
20.08322669752986 85.63983912762642
16.65737429970854 80.87714280972949
14.08173014367728 86.1575021318253
18.95443115916651 83.83723528126148
15.70520566839491 85.36757150515734
17.06946571450649 88.17142601557939
14.66504561886962 85.28847777206843
19.98311618102293 83.85056234054262
55.39186174200344 42.71966718269526
53.6115277552688 42.71536003252179
57.92716669799928 40.59395599775974
57.0913614183559 42.72457303113386
54.51169616712392 40.12557904893345
54.51178567659003 42.20521343680911
54.38355802703095 45.30035086146435
57.84215026531502 43.38430515918907
56.31378823134546 42.1648721159258
57.39967041211715 54.56266731392649
58.52199416147494 52.01399153643503
58.37975264999998 54.07485007669139
60.46055517547385 50.98404067994313
57.46828370590723 53.54493784606804
57.64174409482427 51.503879579682
56.38083597705215 56.0892896906995
69.76904133454291 10.17996964015542
72.58305866744701 8.917740693729312
69.08518176554078 8.236726925498658
74.0573571341864 12.3130524418123
71.39776513166667 11.41435810481889
70.0949363310333 8.501945790434323
70.59113453162826 9.640336114265372
73.63064538377493 7.519601369159498
68.70670323354182 9.795531935651038
73.20368106868507 11.66032965924559
74.16863637613999 11.28739521956508
72.34083906596055 11.01326699978596
12.60417736770981 12.8178872455436
10.01322462263854 14.93045959498442
10.93596167447222 15.17732213418628
10.03807977207862 15.99082055795191
11.00419621227563 16.1474412673119
15.17812441784095 12.63402503722568
11.75783168794025 13.47493555288935
1.611439953324965 48.09070485092595
0.8800617173153661 48.76518992667746
3.158493232668142 47.95396084213559
99.69235813312589 47.33198285156986
0.193933417258233 45.56414778730432
0.6698805537600172 47.68260620908057
1.399445554151846 46.95614206223907
22.97083368508185 70.68500878876188
22.78839195199511 68.94387036484316
20.23409552526324 69.82844881537487
21.75924905635882 68.94465778256917
23.79821449596042 68.94502474861723
20.71774785787759 68.93314684957258
24.07995239907696 70.49852472111749
21.406435703297 71.64845679668969
22.35441734297875 69.84061521010405
20.82330055927102 70.74117841428331
20.70506196649475 67.12349977667057
21.22786761931399 68.03637829536544
66.00047271857952 12.22410382636947
66.50957452436961 13.19529718542799
64.96670769630734 12.08670532486378
67.09673685371364 14.09417322275556
65.48425850536029 13.08248256354241
69.19818333212078 14.07028418778821
69.34304500202789 12.26052901963591
65.0169727530308 13.93713113838368
67.56752447853191 13.20190061912872
69.91640885745494 14.82597240382965
66.04753076974042 10.39294146449214
70.25587561918512 13.88316994036445
64.45180292608818 12.89420526874676
66.52467438305132 11.36383164840579
67.82913358045418 77.82826384237303
68.06458022968202 74.84815469137453
67.05319035471899 75.24745381854291
70.12524541325317 74.09909899447098
20.17080773691266 89.87633855561603
21.05034086826224 91.3860489821586
21.05662123840041 92.41786004452882
21.05954653888491 90.35467746051856
21.97025647894992 91.87897019021084
22.86132108564093 90.29345922662063
23.63874436362842 90.77777211986665
21.95411878916764 90.8402226395296
21.97813913783603 89.80838341230074
32.84672513141297 37.12507587156163
32.98777807793783 34.24475991959132
33.90752657581223 37.3764716193264
33.28243799347132 38.03370317501127
32.99916457519826 38.91653703333199
34.57293664318407 36.64164231994683
34.25941265616081 35.60375609274081
48.0539436219598 7.547731662869942
47.94853413616725 6.479243876598954
43.45495321900369 5.220887765006283
44.55958165692874 4.941879933337686
48.88215497307879 6.16695005738173
43.25869030346317 3.343779899656664
48.93548991737349 7.076718693560604
86.36411125441995 31.05015410066357
87.24249070104835 30.69246315036091
88.42394211527598 34.23809492710646
85.27481999152788 32.59115548152056
89.0661506112481 29.83959726218916
87.82837488530507 32.48358779388487
89.67863782216644 31.69627994892053
86.47490053510195 29.86495516057382
84.98820308689459 33.60020611576092
85.71660819518894 34.34294470295733
88.2248400934056 30.30247742092245
88.93969476335761 30.99285940829839
85.59140743720019 30.46969069333252
88.58800931864866 33.17378914295935
87.4945405170333 29.73626344802571
88.00754987118046 31.38319906836192
86.89239531267954 32.87599809061204
87.64163451160087 33.56921753948308
22.48098992288222 2.818212470833128
29.46387319888306 0.003279108734346613
26.62945827257133 3.603537361985362
25.97590002499089 1.391846935249108
28.77077682072703 1.976539163130732
27.29068219482597 2.871839266388165
27.09403809601106 1.096813963951936
29.07490409764667 98.99655498567137
24.8822245797442 1.309060745719012
22.89307548831091 3.723477659915916
27.51419341541808 0.1813426725257265
25.90801947940986 99.45480205349757
28.9228227142208 16.92587889152865
31.31846672241615 18.43463054983541
27.9739960538331 20.41315742777681
30.29291463027208 23.22588477278123
27.72761982603462 19.46186734647646
28.57250142885939 17.89019628665126
31.97511277433189 19.29975537446785
29.6123337341487 17.73618363639805
29.92972358466274 19.51787975213892
2.881458527215394 38.59815503266542
1.197298866640637 38.94752763581148
1.962915160474671 38.24440795397776
1.845755296432455 37.18651865995788
3.767568373935356 38.94853553025624
0.4618153423321154 39.66015128858177
3.481360569855465 41.74175530860965
3.590990615880258 36.83892353006932
81.85443763151572 91.90500008938908
80.3594003696299 89.79673311692655
79.09641331810184 92.28609414989089
82.43549261277866 93.50350094262079
78.44202912158329 94.30985509565807
83.1276120408139 94.21825536118094
78.44468288169571 90.66844296509687
80.44876407186543 93.76397207572288
80.1177665009551 94.82103693572633
82.10149913341671 94.4482294054645
71.12906181190823 55.65889203043137
67.15204344271656 58.20114249346424
72.33347737826105 58.04081479724813
70.49821082637497 57.63104853623553
71.54905043847839 57.35276020648585
71.32721415556115 58.33700613504353
64.9249675015715 58.00037386567576
70.11959007977254 55.92767243243333
69.66566433209054 56.90342450707368
66.6881025123551 57.3142907306936
73.36317168422245 57.75216977104115
72.95253093308514 59.73115304903268
71.84507436131585 56.38374964660595
73.10988580443873 58.72874619346335
71.18431918545011 59.36740274445581
72.13706881408919 59.0381252935207
71.06218954950327 60.39293821851244
70.37154555046212 58.68237272622198
69.32173347975022 60.10814081166982
70.77920810384335 56.66327982663022
70.13304135679519 60.7662606501287
53.69231269518639 52.43931058730593
50.72660251873602 53.31087059688546
53.08364942995418 50.64637143817205
51.82998907632315 51.83883793216879
52.05010359157023 50.90709365646015
50.59600057875846 48.4444019556172
50.87788586942794 54.36291123767474
50.24779656091452 50.48770518693916
53.70381298168256 53.50253781299574
54.63705546703339 54.02230544737715
54.62205146589159 55.08285807467984
55.76536315869313 51.49752379337886
50.86358367678856 52.22403218973508
56.55722213697042 53.02318857898426
55.6440763891362 52.50386655799065
53.27775256287062 49.718357102547
65.83903635365685 55.48947492134565
64.30797148290728 54.4057363159211
60.3018268402105 56.96538729463843
60.43741764790596 59.70361256953364
60.02322991445472 58.82011036587452
63.42976988134031 57.04795379426131
61.33258367728351 56.97845598576758
62.08551614538803 54.23466282955597
61.75112278238033 57.91587586166137
63.01996517579309 56.120528629746
86.70595711171811 42.22784737916211
84.69416585688232 39.35177402235499
86.12373129004716 38.25386338184187
83.128179112916 38.62876583912011
85.15529490342638 38.48537152380216
85.95371091771494 40.57366728957147
83.93615593607839 41.4963915722324
86.7445599962315 39.99074472252808
85.19031519164555 40.10866822434231
85.86327373264427 39.34154600470823
83.55456659488743 37.62694122911945
84.54378236563819 37.52295846432032
15.55556974553458 39.35688602190299
16.32312988276154 41.00513431682356
17.98726478905697 40.03175044586911
16.36394516019217 44.15493854348869
16.58552308676832 37.85434667331499
17.24015682599769 44.68788968665726
13.92830481640613 38.18653365647679
17.60064144283463 36.38181956182648
14.67980911037821 39.84329278504907
18.09101210724985 40.95458809514631
12.98516885881953 39.73812484885295
83.59987247780914 48.01360531342543
86.60971331548755 46.53893842003651
87.26911454930935 47.31592931793414
85.68613920415991 46.36649263653461
86.10024328017384 49.19736283811987
85.16574022321561 47.25128785651842
85.45188389308923 50.05783719842997
86.5875969646372 48.29864518935091
83.67292137943562 46.15928206868168
84.14622299523226 47.14932199571892
86.1776455582271 47.3863454185955
84.6001292467091 48.1200061122124
85.59340000554241 48.23826502981864
46.70886512966376 12.74195350344941
47.5931026589787 12.17784583762516
45.73073066530146 12.32114351323331
5.423824408733314 20.18219454364753
7.011299057736469 20.96984397848843
8.497684480947985 17.9390628415646
6.465995838779844 20.08565471296237
8.020316094336971 20.8511413110896
8.497417314691386 19.8560135897007
9.032018648237367 20.74607363951638
87.15476803144117 28.90381430146678
86.15668037425243 28.76088258500526
85.10955230175297 25.68043288113059
86.76585667601478 27.97545982533514
84.14305340092793 28.08565297384633
85.73331585489301 27.72731630266196
84.80833190388242 27.31096969843794
40.26656337986623 49.22173534397498
39.738768051875 47.5062273257981
38.90741603485461 51.57216458426949
40.49342482068318 48.21488618781225
35.89390479013529 52.49573645464307
40.71143616334044 47.19278151653211
19.2448244215222 88.29731746980785
16.02667607507529 88.12513751435088
14.90878009122012 89.91317203462532
18.64813054232986 87.33520422282874
16.48370502815001 89.05302911620335
18.10890651336851 88.16244172816292
92.73294179649088 55.22448740401248
95.31147832039711 47.74813176314155
95.1735928262669 55.21331475383589
94.65449471137001 54.35401465291847
95.4177500296671 53.596712982124
92.3609140762691 52.32951215563697
94.70739976756852 49.46427965358475
96.81384697269947 51.18113833416186
96.18662664075751 56.71292135502632
94.44427168726367 53.22588045011808
47.63635155540588 68.62690718435572
48.4399538513094 69.32112735059842
49.52711029727371 69.05355184013679
48.05662960679684 67.66437412991107
48.76652001600289 68.36857999765886
46.51030056967669 69.03200799901995
52.17056859201013 67.6359112746218
49.119128642981 67.39602538622043
51.67982744195339 68.56579022917977
49.86795865630935 68.09824897652021
46.97485091376345 67.89675840968327
5.234986087536057 59.73417588365647
1.588796516492036 57.6422758367716
2.007361296595999 56.676391534414
3.637058798528621 57.50475941445083
11.16494710088826 60.15905396274485
1.393535179373805 55.70367107333404
6.694457991261944 58.19444037252686
2.162439368297587 58.47451434809047
46.53363781162604 60.56277401529276
46.09001681397417 58.50829326129467
46.8633902700716 57.80919942667162
41.7835260238662 60.02817402343618
47.87222057781989 58.14495712679626
45.31704721869404 59.21561439688217
42.77241254568304 60.33193131825768
25.15676737901943 40.82314158949451
24.2073167341423 41.14806560015035
23.15894992131846 42.72437769939005
24.94393444043405 39.20097291487264
26.41063805007023 39.56802821599658
26.18114314015621 40.60515972685766
22.33733823406942 42.26128812375003
22.38907738465324 41.23881482331551
25.71657464725326 42.62756227559372
24.34393953727749 40.08328308807769
4.10306326359247 97.14974321018218
4.653970390983859 97.94197690326632
3.216956638999035 99.18234353533602
69.94407491182396 75.06288139752259
68.93583947485821 75.45044723155462
71.56165339525602 76.25631326357926
70.5501611194799 77.70814629138711
67.94007615547834 75.83776605365773
69.6284771107873 78.09470306421071
70.78132202252662 75.65524027961085
68.82559795903727 76.44731297418946
77.79305331916625 75.6525789835878
73.06772845398022 73.97268602503132
76.90612945461992 76.06783471372918
72.59941423796145 75.95390394476114
74.74519634663434 75.95625969553792
71.85097426153327 75.29271681355419
75.86327881954709 75.75020530601923
2.007230203610086 68.19322099605688
4.513681455003541 66.05860394558792
4.876889663950435 67.03838771395836
3.835093336358045 66.87109423860494
3.605189454105991 68.57583546467976
2.722679791703741 68.85247642664623
3.101963839197273 67.73217423328974
1.850708770053834 66.46735064192293
1.229647229734029 67.40958493320279
2.227854945803509 67.31812414247003
4.1985529741277 67.80489203699982
1.420811610266615 65.59153948317598
2.893335187103228 66.62698381020579
5.549566029749021 66.26041051422601
3.510715700408324 65.82531028930131
27.92508039843538 71.04067052434011
29.43659799168961 72.13870434509376
30.14755717960525 73.12338282532414
28.95629056347405 72.9359992805591
12.81844307406647 62.38360520632924
11.46183121079599 63.84337851906464
8.977291673868251 65.13190887522036
13.76627468093449 62.58469066405696
11.11697577541681 62.86891329426715
8.655621571066103 64.14616656715539
10.07134307658341 62.62673213916106
9.363614934822261 63.38062288898362
75.02326617155248 11.94873045501685
76.83169642418741 12.22318754415507
75.98061266782331 11.57315054311006
77.6775727565792 12.86055681536665
75.87688619549735 12.61451294425727
77.78391895554014 11.80238105991759
76.93515146601173 11.17554543373284
77.88949831496599 10.75104406316544
76.08073002639854 10.53548413780427
78.6310053919207 12.41513083444441
74.91289611739069 12.97756898866516
1.838393432660758 30.26967449680311
97.88263013994909 28.93231789009762
96.32589174483772 29.68076096456121
99.85557222983525 29.61999879841787
98.43629474908187 27.283545153782
1.046257576805568 30.95807543150545
97.21343228465783 29.58828396091075
99.24635241457143 31.28718805515014
95.70644926961961 28.8450549527849
24.20012604731416 29.142763221038
25.14610176354147 31.05815362029639
25.90552068614065 32.96260966044662
24.23745732805051 30.84704162314285
26.92242816808553 33.15526160634401
25.27811255386256 29.22984214616621
25.73263666424952 30.21549668344645
24.87423979548937 32.76637763384061
23.16768129512395 31.97320648701922
26.14488346823655 31.19578861834648
24.32146526214417 31.8143679087533
22.72547599533713 30.23270125289617
45.52452845077922 50.58306342183812
45.73750768559731 49.53225879766662
43.95588235736125 53.09259145121175
43.81528200127795 50.19988510128315
44.01066017788229 49.16517296210884
45.93660044049567 48.48575055321012
44.7191560544441 52.2884950368975
42.24057305982543 48.65279613922878
44.52214053133643 51.1167351148996
44.7587753219134 49.95712939132461
46.74371707949192 49.11034156439331
32.30752487634798 64.6856556306188
33.30727373020903 64.99696017117186
34.77550424106285 62.60087040341771
32.6900527105153 66.70844400912328
32.49203843586745 65.69786156461714
34.30960755537026 65.3024554790041
33.49550974171524 66.0043360727575
30.80844329888748 86.70859829998378
29.75363670338191 86.40633371873092
30.4372564839624 85.73593243173353
30.13525507427782 84.85148214905166
31.91830251336883 88.7473145064895
29.29861209866981 85.35055660040376
31.46471920218823 85.83818236867761
31.15773133883558 87.72556995208836
30.87614987258796 62.29302679995244
31.04643416981908 56.533193676907
32.50744302276063 59.91401078844724
29.28256720165773 56.87432681735471
16.57283471765831 3.16866145336042
17.62620123737546 5.154009027556219
18.15720579217508 4.264069883762063
16.0954223311179 4.143796640815637
17.6449905878867 3.293238791715934
18.11978633735687 6.121061667751232
18.71272695301514 3.397020423071663
16.60633672282556 5.110965558578568
15.08910879033406 4.222136249546734
17.11058447770038 4.171634910046418
18.23635566696149 2.436384450825314
15.59886461550158 5.133690331831664
8.699807148578895 77.97590361846019
6.141146739757258 76.95095454475482
7.519504733189637 79.33527245840234
5.35344411683438 76.2740777566722
7.71159826428849 78.31734813909128
6.926640750133195 77.63010307489589
4.116049899778802 77.62141301665406
78.96232818904855 66.09749808912896
79.06007032781032 68.10696873329212
79.82401957634599 70.7378866826987
76.3538009262552 68.56100967499154
80.94075953977725 69.19550035002086
78.10198015450082 69.61625257362302
81.00512599880602 68.24766182680912
79.023890936214 67.10291931769817
78.0476172158165 70.65424288274428
81.74817516318173 71.55698579939677
79.86986140333069 71.83456806845642
91.59296838475076 56.62281583491578
92.24472407377101 53.35676983585534
92.97175339873665 49.63450191746561
92.88662213011945 54.1092353788115
91.9801073582548 54.47208256836971
94.3308721190825 55.51216216318714
90.56425662995341 51.97760455615917
93.43968415716809 55.98965912572495
93.25149791870096 51.84458616998556
94.2758305647545 56.5282276368175
93.77323923614776 53.84742419916982
20.9999754409222 51.27923243124925
21.96467413624173 51.49577424936628
20.46765998029829 52.07334518891297
22.69012858337928 52.16384547179552
19.0788604454766 50.8293959864793
18.1340411810875 50.65465423459725
20.93044194756476 53.01978356828201
21.51059740140417 52.25670730986224
20.03480636028066 51.05390656254684
5.515558680668847 3.292956830094042
4.230036050300494 1.659247225152956
3.557318689286751 0.955522515535265
5.276902292692538 1.472479300558131
9.166505377674707 3.486526895692209
5.973923213489323 2.245608670915459
4.569921504736728 0.7099238771407512
8.472647963142078 2.730614029967136
7.546343403359116 2.82358456397055
6.181902145275426 3.972108124578514
4.990847015934951 2.438858261444974
6.332345738298825 1.292649216675948
6.545107642185053 2.997602127464873
4.041836980477994 2.569673328826069
7.05078196150222 2.018851497038755
5.860403320025953 4.78643804390107
42.59829682360031 2.554870046025123
37.3151331775096 1.487698054903764
41.09633885173774 3.667404031421394
40.88792387466577 1.815887745381764
38.26772874958838 1.115881375598692
40.21561657749314 0.927082925834229
40.50574069461297 2.792482698543212
39.88924067120189 1.986317492342506
92.69747589790782 85.74696351584161
96.34225258605541 87.76120756792608
95.41041070774951 87.36648357126157
94.39796554304138 86.88575754504856
82.71807437311293 80.62287752588654
84.88114406074365 78.36966957037941
83.4688937048124 79.93322232994318
86.00999146980428 74.7961445452883
86.26588159943209 75.76112550115026
85.22059688296466 75.58486568474903
85.83143235862026 78.56522495588437
83.65465121862739 77.14594233377595
83.69617159024298 81.99617187312568
84.66795415110654 77.3562204839203
85.45597493453018 76.55836015808191
83.71984184101176 80.98740792411084
82.1542241585056 78.63755194435612
84.17178496838071 79.17697066825545
85.13257595370972 79.41294142761807
84.43096921476128 76.37192540113145
19.7181035352951 24.52603043368307
20.43623117601962 25.22359519705309
19.03529604357533 22.82947241713728
16.92525099093823 24.70868624116126
17.96047365417473 24.26753152286925
16.37414964636722 22.04865268427714
19.48817340400062 25.55392916429381
17.42765519742906 22.0636796636556
20.04262918748087 22.61492508785885
62.99521110839066 3.95605175341002
65.3542029112904 4.939201267520215
63.96228864896015 3.977894231067688
66.71212524233498 5.860852480003342
64.94414603948709 4.001908917887328
62.63951244369532 7.313408896714118
64.35077022902099 1.381450254504492
65.38764542060747 6.754601033152871
67.32115347817779 5.07326231040328
30.0736157778502 71.30969062393618
32.96299395417073 71.41795695555783
30.38434210993897 72.21954457335622
33.57093401311511 69.80082440568331
30.31804084954729 68.74891500945057
32.10211485832833 72.04443035734195
33.18728593172496 68.7582646961762
35.87912713126089 68.63277099534432
31.38525002199871 69.07947816639513
35.70035424833239 67.61676050123282
94.05796494649658 93.74278323214402
95.72168033155648 94.08338493850923
98.09141306960565 91.65468461467293
98.98519385220636 91.98096509623481
94.31777495269576 92.70766561938908
96.83111883524829 93.91024160049447
52.68196189075015 72.0426940914913
50.8222734744013 72.27065013437662
52.84004409188574 70.09830915483181
53.49949787267646 69.35874360323966
52.33842898794375 69.33190927052419
50.96681971474322 70.53325029564078
53.95021138407012 64.26797596621189
51.4079549141821 63.27644248325527
50.91319110481609 65.2818175825407
51.15565666342451 64.27627619615927
52.35760230146562 61.23200344253043
52.53107766544708 62.1209124993683
55.05408179518327 62.72817199897997
50.70169378492185 62.64207314421093
53.36838643448167 61.59786846098304
52.95598239503056 64.67962613646091
49.42285389354478 63.79017841520588
17.2002221731144 73.44643795523933
18.29898086021469 77.4481177001896
18.19737953626248 73.3819485174638
17.6991283285075 74.42917367739325
17.72696432243144 72.49213584811672
16.87595531888954 75.23615814378658
16.7121961742397 72.51293106835038
19.07105450201675 76.70337346905013
20.07904093637281 76.71325922368271
19.75235153812078 74.41641763966061
17.19385287742982 77.27536005495566
18.69631755742458 75.89638527368938
19.32540287292131 73.41032600042442
17.82467319750731 75.45564590203847
17.95741313736124 76.5303952503062
84.19890065907099 10.6204858347653
87.60090170123162 9.904339569314326
89.47360915487717 9.623395496399985
85.70838346785521 10.16705524349785
88.80864743008399 11.30952152743265
89.92565466184662 12.75284344758554
85.05895610876526 10.94077736906308
86.29024283898981 12.20277097569654
86.75334915241905 10.54718116553483
87.04102899195256 11.55782448985209
88.23428251069849 13.04877211247459
88.98882882443995 12.38090167050753
88.03093507275715 11.96299275083686
49.09497734241516 99.05050903528281
50.99994263085635 1.382728195114565
52.64840916949063 2.131871239024212
48.23706653416141 3.67460312804119
50.14510308293701 3.141245617202137
47.52743106199234 2.851150833107854
46.17876502227041 1.219496781159507
50.56953030602121 2.269040924021263
51.8895190846432 99.59726801194719
51.15998490109776 3.085296195125028
57.27178030653589 83.73648745088012
58.99385662093127 84.41336729455426
59.67570918806873 85.21146255831874
57.95085289623883 84.55259158106077
59.35803385082028 83.47348625569784
55.6448908136997 85.78701756653857
58.64381588198035 85.36104267109413
0.4498112474789852 63.87448198450476
97.36034238024926 64.88152797657412
97.2863262253663 65.86739214213864
0.8649035341044339 62.96475734927645
95.83170936514807 63.51214443856508
96.49165678727536 64.27736583120071
98.33578092710474 64.15518843646581
98.24991642320956 66.33452236761647
0.3633040809826904 65.63004553604894
97.41377512621513 63.96588496272653
98.81386828687083 63.1272262562691
98.21679935552476 65.32189972085426
99.9540340236515 64.80174588472048
99.39983628750498 63.92519970671393
97.28210454784551 66.85998642108495
55.98049300060161 34.50358774236529
1.36180335894513 93.84493444607595
0.3933143229128633 94.25277571056735
2.401117027325987 92.36597345224642
4.32845626102852 93.38291308537505
4.408610634830073 94.40308514258777
0.5695396958779628 93.15209373614961
99.87128518047989 96.49034092124216
1.480774237274632 92.75764843993207
1.738842885370669 95.75098882191273
0.7968893396935632 96.0604826589029
1.024605429930209 94.99130077174985
3.330196838429816 91.87538266841433
3.485342107530524 93.90004220175153
0.1022783559840594 95.37610655284089
40.10227775575615 3.717691262069909
43.594649213808 9.440062951818755
42.53006795994234 7.963068917301793
41.53492087115274 6.428415612007647
39.66299232517729 4.536711101999771
41.49993210847977 5.403036809748143
40.81361030270422 9.042891594554856
44.4690115529083 8.891033316439955
40.67239619284458 4.725810738787321
44.36211554971795 7.897298063091992
42.17256682117798 3.488939875561949
44.22709610294788 6.911366609564463
43.49259296497296 8.425691972412567
53.8678802337241 97.72490595400971
53.3938275444559 94.27546776849829
51.67496957459293 93.58148312107849
51.25532602014564 94.493005626824
50.8326552023017 95.40287585533697
49.53407077753848 93.77977415860012
50.77365882045853 91.00607834227743
45.92861863693835 95.01724484278306
95.35715134003917 29.86298535650829
98.6439943776591 32.94431881761327
0.6181939410913743 33.66556249785979
0.8451789723228702 29.94864496009654
2.027177608879235 31.28843163513636
98.18565850016043 22.67099558373049
99.2365976968626 22.91888581137102
96.93389831792727 24.99437120960627
95.31673905870581 24.2014205007562
96.68967297047104 20.21949056367378
95.62976631770191 23.24455707408426
97.16875792070842 22.3374031814245
96.99773549008063 21.35841976106118
97.96139375465208 21.69497779523844
9.350755907006848 86.59332450764362
6.239333589578977 81.74085837810449
5.963463899692512 83.70447519645215
6.94488058654556 83.56226477934061
7.782172601608798 85.55893748547027
6.718806870619582 85.47894112769228
9.694025576244435 83.08700286057706
5.421476653681724 86.6528591998236
4.422982245265227 81.29374132228628
8.403699337413627 84.74341283894425
7.070750306186146 82.46888946316334
88.44373681687095 41.28322619213788
90.03256518332822 43.68704753615975
88.39312409995161 42.40123368448121
90.8806906398959 44.30726514564562
89.13938147642155 45.24464512409261
88.3444580780203 43.50996757510418
87.68675512979983 39.55642334192574
89.26232989263724 41.93788686855513
90.14750647308524 41.49259204726767
87.60683109227689 40.63361067770995
90.08117666212583 42.58900765311355
0.2930014255034656 16.0111345045113
0.7711939570924908 15.07009376207027
1.335204699293842 15.95997278633235
2.115691258584603 18.64041601877627
1.934023089510507 16.84729766674207
97.14917549057503 13.3486688305931
5.506679152680498 15.78828343212392
4.288949193620743 14.1849674664301
8.78548389987106 11.35876067788866
2.715717116944386 19.51473839906692
1.786067795540886 15.03071398337737
99.75506879161028 15.12626435968608
0.8904700797949092 16.87778599394659
98.03360653568619 14.8503918359997
1.504168203576956 17.75676255319085
98.84721794419904 13.27191637366313
31.64023259479394 11.56652527547799
34.35387402712192 15.35490668742609
35.04436369183415 16.30358040951466
34.7790540973136 13.57914284780904
31.86757696929221 12.63993618855953
31.39920157109825 10.51076395256971
35.03025996193792 14.52933988594904
32.59826792363867 11.93729428101213
32.83645279211767 13.01274003161437
33.34335061018274 15.24503188080721
33.56363201850143 12.28825306340958
35.32885380319829 15.44756181852214
33.79078495375477 13.33884987564081
45.45540987334111 51.61029455671237
48.41113090683858 50.31354308834668
47.99950877805745 54.42527872673792
47.40795418173037 50.72623251449503
47.25423784148167 51.75997323436895
46.04291170473889 53.63828076071498
46.55712669536722 50.11704557912692
46.36539482572756 52.08022691238386
46.41517381489734 51.09890849763671
50.013516823743 42.50703381134036
51.58384792863674 38.89853079299207
50.64146339775733 38.88330923386872
52.73231552080864 38.9439557527234
51.19064146703801 37.93021809642865
51.11763677368115 39.8855687035128
49.62849175906108 38.83002236376994
49.17645950943598 41.75551699803372
48.63813977747979 38.85681122739224
48.08794500713161 41.58165996683837
51.94875935642919 40.59829429734648
49.77859758780816 37.04149957674392
49.18852670434445 37.92930652956633
68.44684341193935 26.18999746200997
70.12212680871984 21.90102487355973
71.16156727146036 25.55228290038566
67.19439314160981 18.74720854190818
70.24593501989271 25.50315710529666
69.46861805990333 23.77992928752281
69.39977902664248 25.85583978887253
71.13077086689111 21.83350552798275
69.42942791881551 21.09539618431426
70.68755291440917 24.61272872386195
71.28862985570414 23.68145737650656
69.2810902926234 26.84770446716072
62.82831558736493 71.9996866549311
62.84943702260794 71.01535704440793
62.84940104450212 70.01936394153773
64.76027939913787 71.23148451441499
64.72532606181299 70.22479233605297
63.79463770297138 71.6219041332505
60.98790518461615 69.86937166763707
65.59487862334181 67.56399033220072
39.17474084895919 25.63131088962875
38.25084461042454 25.15262427312546
37.33896421455768 24.67879999940451
38.42301561259364 27.24572083593101
41.09413506776291 26.60176616643463
38.33757777872896 26.21194631660874
40.29659015683426 27.14166546064953
39.92840749785869 23.99262531761789
39.99181351260822 25.05194111284984
38.17808209285767 24.07885031590792
39.2920898193652 26.67402245465597
40.11907672430925 26.11721736912447
77.06740860607187 65.94499171762642
75.193863825316 65.65930947581607
76.10928805394084 66.364379265764
76.2005024422744 70.59425710475463
71.80498145682036 68.73249188284731
75.27578392764033 64.65651130550529
78.00895563219714 65.51532554333143
78.98329845578439 64.04169704283882
75.41233286246187 69.07889442640561
78.10676940303621 67.53387898650661
74.07864835794629 65.92686590582665
77.10813089193314 64.91292764650376
74.85716897250242 66.52353098624901
71.68511093105393 69.75186840351319
73.06219684129402 66.30099337276378
89.83059192901155 30.58422218635106
89.31761738720756 28.81529717548582
88.75515744358722 32.08740898410067
88.27227789591008 27.06690416282056
87.31905911351659 27.11263015585241
84.43756153063616 30.95765582395246
70.58666610613193 71.16076148293325
70.98309732511936 68.10676619322227
70.85477828982954 69.13102922387023
69.59259825687434 71.54836970372828
70.72484282990101 70.15096610061295
73.17155839616018 21.73985839694346
72.54109619574172 20.8473979327276
74.20409216350279 21.70775126797884
73.74542085456872 22.65333801580067
73.58741106227436 20.79842776949108
70.1029755220699 19.21203158032453
74.63799434571541 20.7747836249249
72.90600245727647 19.91220695693561
17.0967527598142 6.076576700004462
16.08605669080842 6.06864034600376
15.07430141424704 6.111930358057335
16.55708979370673 7.016787572977279
14.58686855189019 5.219252708740445
25.96133471791182 94.54465744126541
26.88294933251459 94.96081888581391
26.14312372495254 96.64042919569685
25.29911024456834 97.30066706192721
25.18164619635193 96.24012836931551
23.25319559429587 95.37723913604151
24.41636880012143 97.79195392288858
23.34169303264681 96.42138681980391
25.08613360485275 95.1879463487812
88.07468163705605 55.66659175099723
87.16468677624162 49.29287781921096
87.70145557846827 52.99571726932886
88.29375111919832 54.62914175448176
87.29673554662192 53.9599150272872
87.93092583595161 51.92679162579165
85.89896287186211 51.03733588526389
86.43288382311893 50.16994361013158
84.64645503652766 52.73070029059668
85.6696503978887 52.88398626438225
88.89740629472082 56.37535404531732
86.19578375107017 52.01749453895528
54.51037676338792 68.92664115382667
57.23927006789817 72.56892365477138
53.35193813797243 67.40635501074397
55.44314619474647 71.51871142207985
54.48352592132805 67.85284621225878
56.34238265745758 71.01000455536254
55.41648258326241 70.47331265954503
56.34561668001903 69.99458190792696
55.42249620771932 69.45525794614326
54.47521097102766 69.9269586035074
51.91363284484505 70.40328026507805
55.4145512379468 68.42126276450821
57.27583721325004 69.53356887600543
51.31350003325716 69.55048796771725
59.31762051061112 86.17022188558435
58.30299801387768 86.32437943319326
57.62321622079615 85.50379520905604
60.33879832683358 86.00848194749493
60.09197082559287 89.72832697772233
56.61899473165997 85.64181728477159
63.74312059636772 76.25919959786562
61.31458056828328 77.71910515302237
62.7152590037116 76.56117606872365
64.21006978988726 75.39820038711987
63.42867615788717 74.67242594347202
61.68471290473637 76.79526007836981
62.32931910673715 74.87633020830046
61.89405499448063 73.30264622310487
63.05778933792408 75.5803283146693
38.53908755309018 77.49777718889577
40.60402608981923 79.07627048195403
39.42875433957923 79.0813852992477
41.8916270728477 74.98146051720664
42.30114011387219 78.60943555080578
41.26296415052728 78.35326159399021
41.52238394148163 76.67544354572509
40.78653352866201 77.41288547717029
37.54856396060424 79.11010859446631
39.27024329625608 78.10273806314099
38.82399933606559 75.37955723705403
40.45899152220186 76.47223317952533
40.8059103065014 74.77199684750497
99.19608721415065 12.29606297110665
4.756803171765581 9.948186127248938
4.711256523632299 13.40258806030833
6.798169120938399 10.59600910943826
7.627626022359044 9.973147059975025
8.47575900959434 9.351676904073196
7.803840159912485 10.97303592350899
7.960215547538429 11.99419134678586
4.462586681591634 15.85125446768245
32.98486113488028 25.48649178153098
33.84263651618416 24.98281465531003
34.64140737444409 23.25709592157014
32.72485356751879 26.454562913885
33.79293526244292 26.13190806677334
34.69863236490605 25.4657861104608
32.21563994166495 24.86363896784143
29.83576617704848 27.0806564544685
28.70010290328862 25.96936081700969
21.56836719927663 98.44404482920469
19.67586254560765 96.7812651484648
24.1273355052464 94.77125102860978
24.1903446899588 93.78174864191418
19.60142745795431 95.70447522335687
22.38786081314739 96.01612293399759
21.50480703772524 96.5633450975735
23.45107200607209 93.3116291369066
20.60211692873942 97.17404772694255
21.58164631207941 97.53786169381709
24.96398195610445 93.05393135992185
83.98990686556353 33.79311243590042
87.45484853079162 34.64218372377888
84.24963376810753 32.83407498329704
86.46445224052204 35.03722932843632
87.08678508242737 31.78487876958083
86.69440313726702 33.97456941746094
85.49533866112874 29.42561146940139
85.46125624739817 35.40927845838632
88.28780547999486 29.06273774763845
86.16295763651682 32.15521807816454
85.97272108485882 33.2819115848366
85.42463179270389 31.44637153118474
84.61935787845816 31.91472822594458
93.22360720730501 90.26243851200148
93.39153500574493 87.40931961070889
89.53286328161673 90.42716349947774
89.9635576610337 92.17152353822827
91.8515285414593 88.78568747066029
90.95204602152909 91.87351543164695
90.1229937522197 88.41320593537462
88.81506162323342 89.71151986933943
36.53471661547049 45.73375427838458
42.25751399061795 43.84377328485929
39.45304472310089 44.68138265484784
39.22928635487393 45.75542160513459
38.9116660390031 42.91769312180419
36.76654323497776 44.73993426030142
37.76003880985373 44.40370247123985
68.13825655264272 92.32281715888425
69.68045216406342 91.39276675719002
69.19105740917257 92.31561558988373
70.18480560997247 90.46391566140717
68.71816812257306 93.24372235851374
47.1850837375674 34.31748974266423
51.96242003181394 37.07289256792983
52.09984675397114 38.1147529077079
49.68094925776653 33.49650342051482
50.71223375857598 33.47189553417348
49.17278111279821 32.51912494229159
48.22049641753946 36.13987206448164
50.12349141149043 32.6352894133846
52.28431036308793 34.23136279067506
51.26813075330714 34.3349930377741
48.72963503345541 35.2581742307151
50.24650913759933 34.38075075025213
48.17592975252805 37.93776990768391
49.7667601617766 35.27198480456714
47.70522115735994 35.2304344839188
21.87203714346294 3.688127669591474
24.16053999591885 4.903972577310802
24.223304543944 2.119080151659646
23.787054563331 1.194305387881589
25.14955922907008 5.122532715888167
23.5547584196497 2.920115220370367
26.20774908474858 2.617522556641285
21.42449545343601 2.747718297654162
20.27369871347424 4.460733120944139
35.3353822854003 54.29291031067412
34.62625345995722 55.75739761053996
34.42700029730822 54.75941631633911
33.63191653309796 55.35706587376527
36.37131695719111 54.3196447824013
33.46406161259441 54.21808834541817
28.55613770087419 76.38734016036001
30.40912543167131 80.50080257570706
30.40774886098904 79.42133903539792
28.42067437434899 81.5292337157754
28.44829499874297 78.55800981696378
32.20265475645186 78.26758427728595
31.28226923888916 77.79857696019548
27.93484650322631 80.44490270889011
29.58263249696097 80.04209313697474
28.54622877088628 75.44444534783018
30.25511534386104 82.28307130350525
28.87347011820034 80.65966717931578
73.60911727120401 93.86337886220959
72.35441969517659 92.23822547141404
72.95398366444741 93.07536286222042
72.04585207742025 95.00472651387636
77.45812330940213 97.2119781337244
74.74050091518681 97.47017316638818
74.66319334678076 93.83249397398355
71.43444321155039 94.10765825665804
75.30897814899936 94.73596206788639
99.06573918460342 30.30009788940926
2.640952522897688 29.57489358866987
0.1951242178441739 26.8994799554676
0.6435713081242879 28.93711238838611
98.67944867099537 28.28107605394805
1.420218388129095 28.24724741806921
96.79280296446221 27.67558747781656
98.96567773508382 25.57861795523457
98.86563206020143 29.28974915668325
3.137262580081445 27.93007999166441
99.65341473942533 28.61350869216519
3.641490653339814 29.86318247821361
96.76248529061289 28.66540455537823
0.414849578418202 27.92945959163459
5.453795256990718 29.38261061498531
1.630570272372515 29.26711793821906
99.2158627586836 26.58368029105889
5.843501899743033 74.25217874204836
8.956565105887837 76.98263186814094
10.5211952938762 74.61274808971788
11.17030799303738 73.73533806641909
9.438603659719314 75.06133715696298
9.038833996240292 73.35343033569529
6.878355067800589 73.92237341622307
5.044172033542095 73.62401292022199
7.929607583340405 77.29435302092985
6.374971408358502 75.93394280332033
49.01634606328766 18.56414863465968
44.60173892709567 18.41442804745184
51.62247334611676 19.17957657448318
43.578579315272 18.17887793746897
46.10992045860842 16.26523176512799
46.36570077684618 18.22803796229243
44.89761116884643 19.36525840837719
45.39883033572171 17.82504347070102
5.604867837600446 31.49890524898374
5.27145260074555 34.51334180748722
4.199233775117009 33.04800392134096
6.372263037278091 33.05713854390124
2.496016111670877 8.561081064895506
97.29544773773658 11.39221090414897
99.51032623037229 8.302837688119711
99.11948198188544 10.15188735994303
98.14802283070533 9.827143244205782
98.30025896331618 10.84450815239526
61.26567236873674 35.7935107943135
60.3689624627316 37.67849741136983
61.98036838881249 42.26255529289923
59.03472599315516 42.1572709145134
60.88331170155765 38.56119522982193
60.4571322514883 43.21492959777227
59.80584462732583 36.81174074206086
61.39635322644775 37.60969331075642
63.50377281663116 37.49758602646086
60.82840770751825 36.73709526643374
61.86194674709719 38.51151333789756
59.88134581082912 38.62413202292861
69.7896064579727 28.76795789348319
67.3588210365392 30.28184697933292
67.9911990174387 31.04633839180326
68.01219319922349 28.19965290178634
66.40020487657965 30.58037278497406
68.71284696617413 28.91709153804973
68.86681631139716 31.5264264355673
68.27894919340005 29.89224928834888
69.32443131135445 29.69429905404521
87.25827315393421 63.93789898479493
84.60524498546799 61.91269186014631
83.14276788519263 60.68743282704853
83.54096986206629 61.66338119096064
86.61078227752786 63.05878646491348
84.76260774890592 60.09693472226864
21.4716429246007 41.79908444983824
18.32316880201953 38.10836159799756
18.90008145559626 40.1040688341871
19.75643597431954 39.61579091899895
18.94082512951132 43.53069455702849
19.10852658431168 38.87890139738852
19.77921222345926 42.93605662752739
18.93403653257281 41.30682329708915
18.93703374482263 42.43256205718457
57.76330076294051 32.4346825910965
60.85402790205799 32.15243002839473
60.04982980420632 34.0545077073939
59.42745855333835 33.19370544239115
59.02887765688637 34.14103939557228
61.86617971583149 32.09209525605843
60.45151234934054 33.10572220773565
61.46991457175324 33.03086994596741
60.66256593901927 34.92323430957579
59.22340102987332 35.94844434096677
74.99768148719708 74.05880437593112
71.56339340266662 70.76476736976318
75.0653153365823 73.0694689036807
74.16663431047449 72.50124373419148
72.41639448094035 71.36832131674079
74.2611336938829 71.51228541620702
72.29957482852971 72.37075884794559
73.1739250505012 72.96147619630945
73.28191348743768 71.95641390572145
77.83719466171294 72.6891721437873
72.18280929968569 73.36760199933566
40.00307748365135 60.45512956786179
40.79602336129286 59.73350657491928
40.59105986009788 58.7159441492302
42.56073559469274 59.30501740358273
42.0868922157464 57.24062920890387
40.19600975886483 61.46164905522402
41.34969749930747 57.97422615996928
41.57412857106512 59.0040690371882
40.99497437129732 60.74837171596863
31.30237879661874 78.83955203901874
29.43334479216986 77.95696504094519
32.26890189308917 80.36549159698231
30.36910710659533 78.38659294116573
31.36964657918641 80.89612801287377
27.65996722594985 79.38993573631815
29.46185470645823 75.80646973804834
29.49123353718316 76.85675583226053
27.56243430990213 75.73189269148739
28.00465673612342 74.71021344289079
31.26988066773072 76.75161304913829
29.45045549765616 78.97636752225085
26.5354980095074 75.58252756059206
29.24199902842862 74.73287785336196
19.82015223007644 98.8801193324592
20.83646417832487 99.14683774190475
22.29606278206298 0.1693488806925564
17.84942238914415 1.471482638684638
19.53241522539728 0.706980495068539
20.1561516309008 99.89628760439761
20.62366040327557 98.15697371054553
19.67716419377968 97.84851755394412
18.54414132195663 0.6048510880285273
20.57504412697592 0.8596510023599775
88.18815717656591 95.56883770671037
85.5215019739445 95.40023340338873
84.95139372338659 97.4286471071071
87.66546154586096 97.64686530524475
88.44859927960812 94.52883510278511
86.23188819393512 96.14540802918917
85.95548696995773 97.16700773549361
85.24068211212264 96.42106328670042
87.92717430984521 96.60943233089995
87.47452741749058 94.82190273467818
85.79052346631943 94.36602483674062
74.50828532864611 48.57928023038249
77.22826416503558 48.2167666162205
75.49379489306892 46.98196928146316
73.59563601037013 47.13491448984706
72.67547422491388 48.70019080377876
74.54021583630657 47.55641407125623
75.44318247295952 48.033973154988
11.32641104307828 9.393107608971816
13.45539388897461 12.15934008106489
15.60668894402365 11.71270203426339
13.9092326489951 8.024134193784279
13.53581583008445 13.22322177265945
12.73002890935726 13.84525355768818
14.53772081613871 7.069353193508248
13.21741578986598 8.997921242402425
14.50381242076183 11.6289205783767
12.39978407427695 10.79189069017506
13.94093440684578 9.660686568390172
14.38765177993562 8.836552627860542
15.22077414823693 10.77124913457455
14.21661787522465 10.62554571693937
13.41233086639891 11.19967352817862
51.69215919926568 52.83275029226603
56.44294185895968 55.072446413695
52.72496701937 53.25521595588287
54.73919684691567 51.97905103930956
53.91197278608936 51.3844033374911
52.652133348479 52.40719602688873
52.77000472154598 54.1665664271649
55.47651394452126 55.60064807959782
55.90646008648781 50.47446661625297
57.53989502504903 52.52272200178196
56.64833731521094 52.01098373247667
56.02330422662727 49.4416618324417
0.9873223813139497 64.72447388413759
1.689680983493454 69.13068280311981
99.12591450300664 67.90332173522224
0.8629535121894588 66.5243905077453
0.1596391290169654 67.47939127408867
99.09604131775716 66.916009908023
99.02269422956257 64.84478689874462
99.23073428475402 65.80007431222711
99.923591011971 66.51339765841323
98.16049143245257 68.4216472018385
98.18007252967956 67.38973025861098
47.67769481890483 33.4256000740458
48.20338166454358 34.3392994005809
47.15021976485165 32.51694269897099
47.64477650209695 31.63237419957062
46.17294379292489 36.09705174034465
48.16824569079383 32.52726272302762
44.63348580016705 36.96376584185057
87.73325470284915 93.78282350011629
91.38652423084508 93.63294038871365
88.70976327426226 93.4923793138405
85.98248580755714 89.48386511222319
86.52313173092077 91.25171430083304
90.24488397280052 91.14707641617881
90.40509575725105 93.93412516595701
89.42526150922328 94.23301345080633
71.99740585654993 32.00240819388647
70.69845509309953 30.82061793643718
71.71897716514505 31.01444923218513
70.96786630126421 31.78922468160886
72.15340119947932 25.51856361248397
72.98679942568502 32.25886000716369
72.74048005232844 31.206060239781
69.91541781220701 31.62433571213666
70.92741625437625 29.09423635878167
70.30333983343561 29.80767478550609
68.84345709667295 30.58748229173054
70.57067227223703 28.21563278880582
71.97206617481292 29.21619375382869
69.73969477070263 30.67635797881351
71.3570488805138 30.03976081348041
72.53777033283326 28.3291290026604
1.132722038509111 73.76819169030709
0.9440809603887558 74.78579935069941
1.682346783439719 75.54054601756141
1.313978373076423 77.55215225051299
2.492169425724245 76.24908154004964
99.30998368352947 73.21339668576256
16.57263386821691 13.62485287110064
13.62022922989583 17.72619704486143
11.8924062109384 15.41421269425503
13.68675395812927 16.05617824993998
12.84707196344493 14.81820351338115
12.08003639780336 17.23034810995897
14.28084510513631 12.60483769410259
13.83749388223284 15.10771992572704
14.56893198829053 13.58677159341344
15.9766640464133 14.56399322828252
13.02286880292874 16.86050258132373
15.10755190915684 16.58600353488361
15.54834745857854 15.51677583844476
11.09896130723768 17.09223008878508
14.86419091171654 14.6175687228124
11.53590410901344 18.0211775299486
91.81582696153639 71.03293188432281
93.64914859238738 72.04868155716869
92.79586977714709 74.6531178200878
91.8948220930136 75.18247504529319
90.94320685722236 70.51163883630224
91.79119004037338 73.10251389937417
91.97255971639875 76.22359171140704
91.83323564285801 74.14269324474043
90.8360125767184 72.58049895800812
95.53898085110004 73.08559028829592
91.78326897919824 72.06815048757926
92.7231082533938 71.53134159700966
93.70325704101353 74.1272688639399
19.30323623614082 10.81743211402588
16.43484046976313 8.907948738933408
19.04366679846113 8.020852170624183
17.56816755379034 7.037124788191926
18.87625267179623 9.882048628252885
17.8654392866753 9.874062756583319
18.73503344882518 11.7519153465125
18.4533414446017 8.938599205190272
19.47463320785312 8.962470110201895
18.01854071751083 7.990616742732526
19.89512880149936 9.904893740387921
56.73692963390439 76.64321554039147
57.2123798035799 73.610777769027
58.20101021518295 71.10139819093716
57.2617480903202 71.55272564845015
59.09240002792367 72.70269473566275
59.13162454952955 71.71136560768736
58.13311355550209 73.04858877410565
59.94313568218026 73.39246147341497
58.18055909575069 72.08468719244779
57.27172646274223 70.54439410861183
56.39951244652613 74.10105530984498
58.98747653462629 73.69441446181841
54.63566921035428 74.09726200613073
58.6290902618962 74.70491794654127
56.30202568232708 17.38927968254928
56.03204155725773 19.45141075374919
55.21023653604908 18.80074856594268
58.04219266868343 17.75334332988232
57.10938652185865 18.03224305099922
57.65217170502975 20.7696990331345
57.21575876804781 16.95961917421266
56.18162859224643 18.43536281087081
56.7068807355091 21.13956047817023
55.37916770285296 17.82002931910535
59.42161435906704 21.006183935385
56.98413398844909 19.08008888903781
59.02347443838134 17.42786167739907
59.87967815670346 18.00904191722937
58.89385716077786 18.39494435228041
59.15153459496483 16.47857801899637
56.36730003118629 16.34094274032347
55.76839710302914 21.50210347772555
95.56111444875316 74.12307754287846
93.81747491699846 76.21350912510984
94.7718903001112 76.73450094983727
95.59801895494842 75.16962456011332
92.9340249288349 76.74214082412469
97.41152801377758 75.18867029902317
93.88520268963914 77.26085312295426
28.94741473721965 11.62235101681016
33.06837809510695 14.11743459196691
34.02185694146539 14.37588436862985
32.01240095407631 16.52823210913759
30.36161088987448 14.03841159569879
34.02653471829138 16.26775567225456
32.33065363387978 18.33169845318367
31.13223362872635 13.35472579409198
31.3783676851391 14.40642448982729
30.66146556092488 11.22645827053778
24.37932604119236 58.69073738821847
25.43601504666523 58.46466247956209
25.78943033772362 57.47332274467566
28.3280384219132 56.55664661557893
26.48321831988652 58.31454945768836
67.21389587221694 99.59153211552611
67.94056821466515 4.292928522188011
66.03747066741332 2.22589465815125
66.61767937432994 1.366635865007065
64.10274462273429 97.92239959185946
68.80336597108051 1.754872790835075
67.53316319552876 3.303453196138385
5.304471302333079 89.88962745872502
5.206253710359319 90.85138115932089
9.132482925442249 90.25387403700041
6.129376685904214 89.46726505164314
8.047316214836954 94.10814021758713
5.120128820980114 91.90566563031855
7.106031557305411 89.92965490693459
5.21710572114803 92.88071371839284
6.295191941216213 95.33407301993573
6.302499932789702 90.52134041218538
9.371345474948431 92.94227758805934
7.423690004647798 90.87632835838077
8.862510780603849 93.68081414723858
10.1549286186327 90.37336504935581
10.5851549148714 91.32162260870804
73.08798490770823 12.69278203997533
73.93588895573336 13.33135571246109
69.46147054011932 52.24092225719916
68.65206049411594 54.96360668882262
71.45108242740618 54.66870748518205
68.38933343846686 54.04585081475942
70.47642133334796 52.11274338236604
70.01691034610251 53.11793028433122
70.65198787680089 53.92002603821338
73.85462599818072 53.32009551402066
70.44839789148554 54.87042527414363
72.49919615607735 54.45990207217785
69.53020245245152 54.10172969857974
20.09132772873739 27.26761370855582
19.27233303430571 26.55846181069763
18.30334287733367 26.85033304794167
21.14722254396475 27.00704350180376
19.80539298916035 23.60025430789388
18.81906034417304 23.81716510038758
18.13842660099084 27.80335666767025
15.75478337010808 29.5797360397185
22.33788277937543 64.6371458858828
21.21916485448369 64.4723686333045
20.69716144772321 65.3129449505598
23.49701364101621 63.11192955541705
23.47008716475469 64.74763795265727
21.38284837080978 62.73227231657755
22.37135704632804 62.94153450893368
21.77393757444624 65.41440583157696
22.90462923792883 63.8600820500213
66.1824095865952 94.26530425329581
66.25656641109121 96.06011450994211
63.5727976337849 95.385320298211
67.67839682432516 93.26259200576089
66.75854096119339 95.14570266905743
93.18948506451805 50.74879295432697
94.35403161175554 47.46553853550372
94.52994687634261 48.44593889167063
95.7761094104152 54.54435521238912
97.23307888342104 53.21287185134132
93.92361685085852 50.10381897318388
93.73538815190263 49.05852412148528
96.73471565317443 54.93940954860805
98.18597481082956 48.74456078570775
95.10857643965292 46.70540186717505
95.30977842605792 57.17030381391181
97.00701110202051 52.20349418008362
95.49376137482611 48.78246544143587
95.02243992935173 51.55979571886594
79.4471539812547 76.27528341226625
80.36216319761083 79.16694546305102
80.1143743349932 75.54886953130759
80.80135501237875 77.45031381041186
79.74782832778962 77.25194214029493
30.55441636717113 50.96943471112108
25.66277152201092 49.21857036072929
31.8630386912095 49.73043525435749
29.44385966197986 48.42643342295808
28.1524749195027 49.6851063259477
29.14452806094613 49.45156444721543
31.67035962686343 46.93072678601052
30.14046904395797 49.204731765836
36.64130973317598 39.89019306061066
42.57908036140012 42.93184781927085
36.24949909538668 38.89533128651616
37.26193764954744 39.24501089264893
40.42869597066706 41.41159388444444
38.2174911012313 39.67068143443321
37.2705380383317 41.87326985078178
35.16404994483648 38.67710095376691
38.08742771379103 42.38029328596659
35.87378919229418 37.93774268587747
38.58747853416061 40.69127026248547
34.81852899779301 37.72857058886333
68.8463016784201 95.1349378512902
68.26593327421736 94.19164682522097
67.8656930024467 96.95219355056138
67.80833756112871 95.12669743718166
68.92067823030234 97.01836904208702
12.4282540164208 99.23921394364835
14.1533862322022 0.6094502469339352
15.01463166842898 1.368569570997391
12.17189515672223 1.25720619327446
14.03514748312591 1.618484768895193
14.23033185676 99.56269551380795
12.6374773814078 97.1483849497172
15.08478883625054 0.267251800980389
14.30135487910163 98.49303538182508
13.17321752372968 0.9106343886516806
15.8729507051579 0.999356706764708
19.50149627961851 94.628849304499
18.69302197545026 95.1949086147429
20.32661296893967 94.05859789363488
20.42932176165998 95.11913931743202
22.04466542025036 94.02985198153145
19.28728655669118 92.53991814948273
20.2269415732214 93.00635367494939
28.92097953298559 5.018817354582899
27.9961422124301 4.748827121748028
30.07236100404397 3.584286037533071
27.22274798180537 5.545877710803309
27.47866491858949 6.564269684149721
29.17366229813308 6.162961792857724
26.18659655292864 5.331717079873403
28.21775835580773 5.806767994990622
20.7620630292254 15.53769799454129
21.83334788413164 15.81691757757876
19.97861300314607 18.10743383946472
21.49557727290471 17.56803318881357
21.78795356199847 18.59419232327182
21.02842496480158 19.33001429920617
21.15920381827038 16.53295018193587
20.83249458618688 18.37904464970441
22.07322659068453 19.58425208934221
34.86395686327333 86.97732387332984
34.35426423325554 89.78335273047648
34.81161417347153 84.07367535100634
36.20791447937301 85.47770604083804
35.51521562775656 86.16879083095293
34.7882812656345 88.84843956235248
69.53708092926956 15.74133301003064
70.22579264304945 16.51846479618826
68.6184522367997 13.14729615799375
72.12477926619253 13.12632621467583
70.98781720437808 14.59567441101195
71.7400353258666 15.33338718936881
71.94201165418987 14.21400694017034
71.18386847051273 13.51595669950362
67.03845238186325 12.31342430628408
68.16567558366921 14.06779652830835
67.74570521053846 14.96560796780011
6.482076807881418 7.679941101296083
1.052340787617403 11.06073888962014
4.239594849362276 8.006223933757747
0.8158188477165494 9.119081622339104
1.767925554402779 9.350716485349283
3.192659582383571 7.782422531263611
5.414459175393881 6.353508561182909
69.84825996819693 95.05554359469532
70.34971380648659 94.12614280194087
70.35198342413089 95.9079528909265
70.92541221917052 94.99528407178683
72.43429899516816 98.88537947287323
72.05669654020551 97.91851450680215
71.41879949704756 95.86531023568345
70.80837113045213 96.69378199513206
72.73324177402279 97.17135321947046
70.33480144561651 98.29680563560274
75.24127041762964 1.295085260510234
73.82573588213522 0.06520307766206297
73.10410164032434 98.1354387446907
69.29302371394141 94.15934020323415
69.95818799598385 97.13911055045858
69.4154932624391 96.11048978353531
72.79812341658172 99.85929327353595
58.54547784138389 96.407174194294
59.17916607942269 97.24622991247057
58.123849175869 97.36265956783593
59.60924703053644 96.28172603728669
56.83045329076743 95.69057135141641
56.42807752638413 96.62845878039363
57.0689213451348 97.46707870498902
60.68228392116077 96.1558791616131
56.00993157757171 97.55882463821766
61.95137922798919 96.3825488817438
57.48686762511828 96.52319380334212
55.36487766306868 96.72544079340689
61.28774027563141 97.07981215515748
15.25392580253536 84.42406814835935
12.58979470211719 85.10489448405785
13.95061784519443 81.59060554147808
14.21490007493152 84.33726819344251
12.72796184408428 83.28816808703002
11.54930600631716 85.00691392556914
13.96821538273983 87.99173994483728
16.75256034785047 85.43607783433545
16.29517788874295 84.50498239409593
13.32250022800831 82.43712582154642
13.04637756643365 86.06496985348352
12.00902923122284 85.96523978904085
13.40480066613665 88.86842256404439
14.49703023367454 48.26521451591115
12.63038213476457 50.33077935087243
13.58979549209187 48.77656588649072
15.43721011147977 47.78325457741657
10.96352044572438 48.16727400150212
16.32091841918811 48.31379957086622
13.67643614292751 46.68828720011587
13.63027426252246 47.72874958529626
8.316572310911319 48.510214453762
15.34741976654703 48.80934286259226
65.13354336304553 78.3198613184999
66.04891290243197 78.7972604263137
66.15362911995598 79.84957591030233
66.92813718112144 78.27565162221643
65.01927897601064 76.12561593771899
63.46530527456613 79.52029400652727
66.94588921653633 79.29667005754327
66.95170226291543 76.24399748327339
62.42061315350137 77.56992424836744
66.04111749132105 75.67472507939614
66.35174346644939 80.88214540976935
16.43929742257357 68.84469501104914
17.20231218604135 66.24261651365804
15.77137141335488 70.7200644474008
18.06630168721976 67.98987794473818
17.68540568619347 70.65386080233912
16.69082977431782 70.64212506739123
19.13072113798857 68.00089574644032
17.51034511019372 68.84098325971327
16.99327852405703 69.73093148406856
19.16812960203801 69.79853437782866
18.08651964417092 69.75465816215733
16.96496385239213 67.90238396472613
18.60161898885664 68.88881070809379
51.11663985250595 85.67456184635093
51.73807729126062 84.05994516963615
52.73080628816406 84.40860061497717
52.52664699193563 83.40365687113363
54.7405794924781 86.00884144778425
52.89227223119167 85.40167934188634
53.7283033797693 84.7928413042484
49.94537742007793 84.30960118643539
52.12047233959338 86.10083036017478
50.74520209479202 83.67333454654278
62.44374263057885 85.75289614815443
63.99876731853732 84.70305602498588
63.06831266255941 86.57173750212135
60.72311914230438 85.06651057001821
64.08042852742993 86.59954285363152
61.38152022091982 85.86268608098148
63.52105692071474 85.64894271249065
62.6244534218033 87.47910059955349
60.04098401234257 84.27079901097115
62.01801578387683 86.66254088325822
61.7865797391298 84.94245175859491
76.34597165503952 1.167711513478923
76.13723356405667 2.092453159575304
75.72544912445058 0.4164399941781548
77.34861731187868 0.9470703419894017
75.26123836106009 2.276456662711856
75.1500754362243 98.50195750134912
75.69508658711561 99.42397649258447
76.77893334918748 2.908685463878391
73.39105641297044 96.43276465033279
74.39335712341634 2.043951278029399
62.97754793115223 94.57912265406249
59.95119375577813 95.30621083476838
61.44511190397418 91.27805035185055
60.24819892918222 94.22180926018079
59.27419460142301 94.46133239441016
63.1520080833762 91.96170676021839
61.26926429931929 93.9865008624194
54.47727451347954 24.00568540625417
54.18345433263404 27.04827517154839
56.4196800584158 23.22441395371856
55.28440041546336 24.55248487335852
54.6762293442726 26.18242226518801
56.16473720776754 25.2592341562169
53.01703233483943 22.50838229193949
55.45820476467169 23.5709477009344
54.68169577803393 22.92284137289763
53.75805569630249 23.25962066641172
52.82367765389679 23.54753701163515
46.66089266951506 33.4025748030741
46.16868305917837 34.29020629233447
45.66781349883514 35.17991243490543
45.64843891866777 33.36599410168093
45.61103263700514 38.79101071510385
45.15853939121096 34.25533100156076
46.6721350303259 37.01046084385434
44.06649550830495 39.64543653358891
44.64608377883746 33.31837494970544
44.10186817890488 37.85538883621368
45.15599194532997 36.07126880547715
45.65144578569517 36.98675465661488
45.12259448717364 37.87650130393742
46.62746603485647 38.81671918896313
3.897979206141725 49.90224259662231
5.093062914239696 51.45141481188115
7.998230614630562 51.68645642021985
2.931705255941298 49.49032687020753
5.852106657098911 50.90825177541135
3.318175980647229 51.6080333377275
4.861055156751611 50.40485747692587
2.732461174596442 53.27445648126639
8.698268623149172 61.40448344665624
2.295633780001176 61.96314516531018
3.905087976138574 61.25267149756408
3.311437056497085 62.05884723080173
1.814238595404638 61.06720398147753
1.306716243010857 62.0152331222849
4.140887803842129 59.51880298244094
2.388244013112471 60.1799990223278
2.994781238938315 59.30855874551009
2.866907561843092 61.1034931892793
1.805308011008048 59.35886779947097
3.464781232541491 60.26881795022332
1.844328109469462 62.93830597888224
3.06421435748151 58.31802509709123
91.0816417305699 84.66808000204678
88.12287504719831 85.13607796160102
91.8794297743805 85.16110549107024
91.76805183375268 84.04078050235678
89.87363832363219 85.76566755162138
64.01648337615428 49.43616062325962
61.24030908288585 52.51773899297876
62.22462693036519 52.05409763308653
62.07256708816956 53.09406345803531
63.06917642223493 52.63093657297194
64.36510184975396 48.46709895946975
59.40516644100805 52.52914864377613
60.28867422945193 53.04439763527496
60.37136446349522 52.00799025554154
69.08829023095309 68.89720129382991
70.03384090710443 68.50264053372365
66.38048830855327 69.09062361872277
67.35913633255716 73.23684889150856
64.6970302283169 72.2596394251543
66.96621257950115 70.69612866022899
69.75492541384868 70.54680424675828
68.25895825425017 68.27044338158629
68.94250811467987 69.92493402530502
67.97238239495537 70.31882455020805
98.24518914312738 88.87629146918081
0.704391660412473 90.89035134540552
1.53658954122608 91.67470741605119
1.604448202261021 90.61302753960121
2.466173746477316 91.29292578228321
99.14718873134775 88.36757730591211
1.873963573594918 89.69958795892374
99.12933046587743 89.40591723987224
0.6172114485543565 92.00838710809244
99.76649314542735 91.29412647691287
0.1033119993352689 90.08254911621229
29.48559986345395 60.69281188824408
26.73672401420748 60.14611521608214
27.1961503054139 63.77862362050989
25.04591296263769 59.44568671151179
25.71396049471815 60.2613350633586
21.80142744032126 63.71791057788064
31.50740272378252 59.62832719896483
29.04935619232768 61.64635010513528
27.56468078726698 58.22979082177573
25.11389263436699 63.94628644513173
26.15230778835474 63.87417555699626
27.63814523218022 62.77420115806491
25.57889277272062 63.00906173909352
26.37726692469676 61.10157271905504
25.34811615481425 61.20795137902493
22.23967046632269 28.71531099657484
23.74228943190632 28.23871869773394
23.11164228698914 29.15047294031674
20.97510431569886 29.81619396826292
17.28344908574801 29.54713021892606
24.34869563579224 27.36863805377835
21.70293100788555 27.87695643975137
20.30817483541446 29.04812867855836
24.79735702859261 28.3069554030367
18.87328606807613 30.20339037640372
80.00085824973411 23.04411284334165
82.02053380470745 21.42136828662048
82.30001235117652 20.42694445296607
82.96290714027552 21.10394082985748
80.31759491838814 21.00669020897827
81.25324130896168 20.68537540146524
82.93036089334018 22.02959079933523
81.62607622172841 19.77012996713227
83.36663197092157 20.23676037729658
81.94159894994313 22.43299048849927
80.12824564870893 22.06910088423187
30.29673104257391 38.39760040893539
29.53254867498465 37.53431657906457
30.63456554161996 35.67033314227983
28.68088778640172 38.07770164473383
29.04294491296536 36.47462733182738
29.63841280719418 35.5849972027352
29.27734969637107 34.56839856943174
31.00165350563751 36.58574314855895
30.27415518456613 34.72145212464401
28.02519397083479 36.22924499473908
30.62422260934088 37.45319625344872
63.20510745405843 6.493931547765682
64.81259588509376 5.825506826276608
64.28683960719052 6.65217472080208
63.69100765841955 7.450060600875573
63.77471064251488 5.720890299744055
65.86196348089641 7.641455325087842
66.32484329933428 4.950093079614408
64.76897130426492 7.566943188638537
66.66647694597462 17.67083855990997
68.1408813460816 22.33314746310834
68.70877550583434 20.31042242816782
68.41913377622096 21.30810502148016
69.610700530394 24.7405701198387
68.81502788274857 23.06132244349375
69.11354735061593 22.06358019672443
69.7829975368409 22.83616280473738
67.21710515455018 22.67664883791581
68.64060986625755 25.15696443578392
94.88276667159496 25.22149505220186
96.31910873467749 26.79781677892567
94.93208483925584 28.05568225357879
96.46538161845261 24.05846616415423
94.22913119631362 27.25483903846033
93.49466980375973 26.46359629372181
96.36515609997191 25.81319626692479
88.68859585960321 67.55147905552511
88.54903665844695 65.70768036756633
88.93168820583477 64.73061171945882
86.72383530608316 60.3982981225722
87.2980750831058 61.24986637199576
85.70184733708993 63.1791318477979
87.20290058769594 59.53710248632606
88.62543948551192 62.89427583606516
87.93427622592435 64.81759137016262
87.54113393952431 65.78151506831998
86.94751392807495 64.89226019644752
88.11764407202374 66.66865707323734
85.74982666111622 60.2627933613393
88.98980406328145 61.93983142874922
85.33894073727721 59.25139893841116
55.57649686394086 53.51472720659144
53.74649577312226 55.63042751035881
54.64060794536671 52.98323595454959
52.22271672549076 49.98007656862301
55.54552812306804 54.55167931727505
53.73113212851204 54.5556686773329
18.62106824600946 67.09096906603931
19.66719826025067 68.91358833934841
20.17946436507923 68.01645769498818
20.18929625758146 66.19202844638609
19.16710453516288 66.15269661102174
18.17452319538568 66.17523267096958
18.60581464790767 65.20691697755817
19.6527870281078 65.23497408731811
19.09611131865138 64.29851219829817
19.6597306925878 67.09342952614246
97.37308115117169 88.25596990196719
0.05133760955987319 88.98781995756499
98.24198158381894 87.8038156058459
96.50770703108492 88.66141797078753
99.04607053052555 86.23666678291012
98.17119285959846 89.96152149155843
97.26610156084742 87.26573779219244
99.23793268692806 90.34384563088064
99.10705305646106 87.29555652952853
59.59270595070073 50.45995505794037
61.4054471755421 50.48606219803565
61.35995357149563 51.50020497482677
63.33481302623721 48.61560259332705
58.7254176843887 49.95255468265751
59.69346943660779 49.41403827695791
62.35188268535202 48.93185004019968
62.31380445305877 50.03955541910471
60.54755935731007 49.93338078697949
61.47539838033259 49.41152750401653
63.10920150970252 49.57992449357165
12.09307668284667 28.15738827396785
14.02804106533032 27.27889369322904
14.87637624581523 27.86030213661786
15.71433250561004 28.45099484127094
14.11704186640731 26.22308323591798
12.98004932121411 28.75678465366904
14.94483981127348 25.70214416684141
16.58070008271078 26.77982701059953
16.61295695296904 27.95796718060951
15.89995373679768 25.01638359744232
14.36144885221945 24.00820425142585
13.07211046160788 27.75457617650729
83.00080363897509 15.30051561477279
81.23512034055381 14.13530175561045
83.04657847264755 14.23951722316876
83.90940163930938 14.82486177062231
81.14395866912825 16.18124888915619
84.83395120467665 13.2651170964224
84.1342062113855 12.64291848463129
82.98275600300344 16.35772634544684
82.07917302975551 15.74879062167078
80.21687550043507 15.63320007737192
81.17191263522248 15.16427957662697
80.2700953780821 14.60937992553395
82.08203545652448 16.78039472580305
76.70896776004902 87.65469435342506
81.73499063631485 86.33779562766594
80.93570558191819 85.76722287380886
81.87608950055038 84.23047421026796
77.74417511810505 88.05712489883383
78.45253700556863 86.58720649271075
80.06279671079103 86.24779178631258
77.5696904383793 87.09659192975754
80.96538653823558 83.7591270434052
77.83286675612564 89.05690028846381
76.50504102422202 86.68415887525397
79.55666323759063 87.06035346565083
79.12511414071429 84.9213594001922
80.04116690372361 85.27570590974949
79.18500886828812 85.96354397058148
90.02132944641984 48.03726611691364
91.47781708658094 51.62722514415979
88.8625645667979 51.61745017197467
89.06942901369027 55.36859339803276
90.86846681390357 49.75372552252082
89.44424171706849 53.3599442985593
89.86623160541922 56.11067240012837
88.97952848472974 50.56640190691401
89.63120957454117 52.32694634530766
13.39612294008085 24.11326915410296
10.86082751685736 25.02270231351219
9.871198084570596 25.24032621393753
8.902850411851881 25.46925493496172
14.86702075461615 23.07487404007172
11.33151585717608 24.14057383352457
11.93591419019404 24.99150903505986
11.44326700769087 25.77176304627449
12.89048421419616 24.97986019552449
28.38233418604672 37.2118053476262
26.03424485212483 35.7846590950987
26.90172189220267 41.35005313639051
27.36887517748477 37.07008745091198
26.60450800960686 37.76231816050852
26.3427784370862 36.78837086891509
27.85641895342905 41.08874434896678
27.14858044503411 40.3120962990058
94.86799097964557 50.51071477681115
96.26246668062386 48.07613439444783
96.62924618174912 50.1559607749273
93.65818979409948 54.85008085434057
95.21849314165041 52.5599314600645
95.83058174755112 50.85711304911624
98.78575230670548 51.84060119933027
97.41493214882765 49.45133965527359
96.01849153606105 51.87527040969832
95.21324004590694 56.20461720081983
95.66433034440018 49.82138370484174
93.52271129339611 48.07640953053772
96.45063740292933 49.11979181906609
96.48209675718371 53.883839460949
92.40423679566538 81.49367730693312
89.39322437085572 77.82307100041395
89.14271420537354 79.58703887042431
92.11918828011368 78.35476324423522
90.60313700492209 83.88904494235567
47.39785472445858 98.38409970353013
42.38247774159594 0.790890987588691
43.18589019258337 98.89605266423017
44.4791185857253 0.5332847384018226
44.88556799195393 99.58768423235075
46.97925883786997 99.32306982377516
43.61655559180242 97.94684901626185
46.45859540159719 2.952331131537103
44.07184187272112 1.475586533112217
41.78109931020612 99.94572142449921
46.34285049037889 98.51437218990067
42.58135108766822 98.07635015327132
43.83918147163631 99.71343967294155
54.50807114871796 35.60616431227669
55.3643232876671 39.72828687046742
57.32263520532755 37.95455490750613
68.61686044809196 11.53895113159456
70.44555032436952 11.8507366939672
72.94101225872195 13.71064242606684
70.39052532356838 12.81249403548965
72.25452013730821 12.05969969074755
69.55615694651678 13.19091948599441
67.05181775397091 10.50258593403763
66.0224757098908 14.10415579446527
68.12565572478429 12.33699997565857
69.68228872823384 11.28815306179519
67.55459539811912 11.46020633677285
45.9551437761517 62.2985027874887
47.90224785806584 62.92438938665971
46.37131655919652 64.33637378869859
47.53436732107051 60.87628797416218
48.54057641332081 61.1746181586977
49.12562270406247 59.48679815291962
73.30705077247916 43.08678372708052
72.39084004530726 42.72970261199303
72.48307442280199 43.72147204566136
70.75511244478619 44.81937032673679
75.39064052229992 39.96599479322503
69.07772142684766 42.91400552045408
73.04224974567926 42.04696964942356
74.6052749542267 40.67486612134662
74.80093709800317 41.7080356378591
73.2855608007989 38.29319047088204
74.03436168496323 42.39472324086983
73.4518866425405 39.34440139158585
69.90877636440194 44.31941546330603
71.66225010041086 45.28491290785951
90.20726709191599 7.954487737171026
91.87784843196359 6.52746688345428
90.44864396467119 4.265014509569065
86.45226544674925 8.499677232593671
88.32234274210836 8.253590523169819
90.21068332518179 3.359997183526457
90.45560267454016 10.00083848753329
91.61079880744727 11.40406857097675
92.28052471634562 9.784271518615519
92.13027533390837 7.547236690757478
22.14806319653795 79.87979536273934
21.15516885397473 76.91563168807389
19.39188832343573 77.60023948798344
20.78342437511386 78.66967982520053
21.48944390123082 77.88039632793792
19.02991771493174 79.31260328451859
20.44874653228081 75.08499342556617
78.53405646297526 59.14627853187927
78.1616869435766 58.04432827617441
78.32346653435081 60.32293669755586
78.20252997004819 56.31396361582386
79.75535865432772 57.41724452796016
77.04817714051765 56.207248398332
77.61524000318396 57.12151091191755
81.46173017278362 56.76308489065581
79.13924668832294 58.24301400260271
37.9454907485752 3.964755727276967
42.46245488135893 5.949844093581519
43.38585050577871 7.403322731198703
99.64107744140951 43.39190188353431
99.35759838978129 42.28921689696537
0.5703552970722724 43.71675623422249
0.02022093466549841 41.50917247781654
98.41844744793731 41.98131054236575
0.2875427965255735 42.61065938230676
0.6966768670003632 40.74359268776087
98.14186392981674 40.91224135929804
99.75745307128484 40.40991665283754
98.80981328544466 40.1157179779749
7.198270857669671 33.56893128685535
2.3955376026708 33.35912132877721
4.700087333565548 31.19597953348496
6.337615506842653 28.82685429262727
3.921856299370415 31.94747887461376
5.535485104863691 30.45442841841658
3.774517586024364 30.88829304087725
2.681137341732503 36.48100384903663
2.612803928530192 35.43457446769339
4.604932953482945 30.14979784652959
4.814342807538735 32.2725802589983
6.171896011982399 34.01252075317486
83.98315288329587 18.13532077293605
82.96836418320824 18.44379258493959
84.55642230445393 22.03260384077593
84.65781484005873 19.09435806335858
80.97933609505719 22.77604374224392
84.29823292682114 20.15424627775588
82.68082108203043 19.47078055202193
81.10541486950025 18.15083535925766
83.02917612414355 17.43659706204769
83.88021470153545 21.29512264478413
84.88267321282595 20.99444724349452
83.6874828775979 19.20929214183377
67.0406225740812 16.78443633158761
68.06321097633979 16.7880369293012
69.13460283581961 16.67075266924363
68.72527973706953 17.61640024582668
66.65566186434386 14.98688783706
70.8899252264369 17.32818199618998
68.44716803484036 15.85390385750548
68.81631690276018 14.95312629415361
69.81153609047246 17.46698532749953
70.48549905258793 18.27609324242495
75.45695651768428 45.9558778726802
75.1692511636243 43.83294282874242
75.93177265236564 43.12523770674317
76.34989716146656 40.29872344132762
64.73743514824551 55.35320238146375
61.09089682739344 58.83699803790804
61.46490295827353 59.78872380189818
64.08863822934329 56.20074564803991
62.5771013490173 55.17942096664339
63.67259208307183 55.28895801263566
62.78578207663548 57.94093492872758
65.4223212803509 54.58211853817991
62.12270486152833 58.84857316822085
67.61456401663951 54.83668494622532
6.844295110676128 42.03167366942299
5.915286461073586 42.49263953947818
6.793385667384885 43.07531471162131
7.644527928535579 43.67539057584041
5.841395783478376 45.69730043709375
7.69623474235248 42.61939241936417
5.025022970853217 45.1446090556211
8.363745377605674 47.45539450635493
4.30792449293737 44.59013752051553
9.585656976059946 39.51541768826944
60.62172497335174 45.86873635009028
60.76644296984947 47.81358954281824
58.96236091067249 44.8435915735928
57.96379683769253 44.39007059842729
58.9978975023044 45.81526634707635
57.04973797992196 47.91120521032956
58.04198839042293 46.37085803537212
58.92168693518557 46.86873167173147
58.81857972689716 48.92044357521414
60.65632084184131 48.86367439402844
61.59809207273796 48.27066995834823
61.10896566406963 45.06060522930161
51.39237563277009 66.9481551488343
52.15916005693482 64.0203702791362
50.99422940412354 67.85962837254327
48.3643351588527 66.65580049910722
51.70195939216621 66.00237656979337
50.61196964762075 66.24175122535515
52.74340364997885 65.69476533268501
49.50651342312144 66.47662448171921
51.22021854050403 81.0992730494463
48.16406445158673 78.87551343467815
50.14424889666498 78.53079010339758
51.59201410032304 80.28323159834488
49.35454475827925 80.22329731086538
46.47567690777785 76.67465003131908
48.61135461158035 77.23070832308284
50.05348131162724 79.52946135583792
47.38506893171878 79.57865471357709
51.30056519598695 78.57419582369594
49.17167877789799 79.15868524993769
50.96409058305301 79.4894328062462
95.89241178678158 16.58730456894688
96.29674227570273 18.30513135622191
94.41911257203699 14.97960365909684
96.20043937840018 14.86476983784701
96.21046954504374 13.84430083676348
95.59884871443589 17.53674073911168
95.30916052502373 14.47182086365064
97.32952554445781 18.0854644844506
96.26865231547283 15.7596624066585
95.34307786742876 13.3438824373413
22.88207945757524 59.84310012926218
21.08808182560827 61.86962791806838
22.11386917057814 61.82983515846716
19.71446482554066 63.35433133467952
22.48515807083315 60.80800008352126
20.16600016687579 64.33651612950578
37.031979942989 8.7323838996712
36.10660051205054 6.085038080270073
37.86161226791159 7.298714087652604
34.71997528436989 7.250477929104802
34.33482757936101 8.370745590104589
37.78951871079982 8.139509811602974
34.75397515628593 4.45657997976732
36.90773096932826 6.748710792163564
69.04576078536172 62.20919934222012
65.99186652270816 63.36207203703871
70.0185654026084 61.81582535373435
67.07073628454444 63.03750625124813
68.5956015288729 65.23786227534328
69.58108341999342 64.84652664015475
72.08102997123831 66.6921481273843
64.26860722213524 62.30205822242151
70.42260362681341 65.45931753309156
64.86815224803328 63.15622661183518
67.89683564507781 63.63728466704183
71.25725858595851 66.07514353972721
68.90433533472145 63.24005722908917
69.73201307656315 63.84695022958521
70.56973103188157 64.45998257944611
68.73729541314175 64.23890426709045
68.22651502518531 61.572903417581
53.75109378422789 80.20385360948909
53.32743925791486 81.05546180223915
51.53682312590955 83.05878825415172
54.95559869798174 82.09398819399297
54.81162017873913 80.21560848698761
53.02585394953729 81.88955572583113
53.50949337013335 83.750796381455
53.37259382720951 82.81443637441353
54.35650581753656 81.12411829212678
55.5169319300655 82.99481099512093
52.2199980389812 81.26160824885859
52.3089527897218 82.41785961047452
55.37194385423321 81.13287405223048
84.52301575217854 6.4735166725835
83.65472381437975 7.009852712117023
85.56565443398597 9.13002520889475
84.6602303660091 9.742524896966017
84.30270775709317 4.240790139145507
85.20668879404232 3.755825029539011
85.49486116538577 8.060954353226606
83.69465521218089 9.122321878335184
84.61588674457269 8.650623870404594
85.27026359761976 1.776440826012363
84.56946179612798 7.560936739148576
83.62702973957268 5.944771478351869
86.36031885753273 7.447662267093563
84.46577351047053 5.375543382782806
46.43395588662619 45.36774934502817
43.25319386295932 43.58451143143838
44.00432119233597 41.46963556999959
47.231398602879 46.05347614126417
43.79061018569519 45.32535779899713
45.69684386281469 44.63356674793832
43.0197121260035 41.42743605673967
44.95859060302464 44.01944740391963
43.02884260423786 44.58712250902495
43.42916361238048 42.41592166332242
44.47672962216438 42.32038180633414
44.12186869841352 43.26548622072379
44.55721446601135 46.05655718984147
21.50757931286447 42.85631191391133
26.35175070804104 43.42512501118727
24.06994012943337 42.16981733098698
23.24883654416598 41.67939279248506
24.99373298908294 41.85120853111991
24.81700997341173 42.88776093296367
23.9382584422538 43.14715444144886
24.42180926556817 43.93399487091604
23.33645519563603 43.87915173978015
25.48088182544738 39.88160330678568
26.64482961420894 42.37624509537662
25.93033980760817 41.59259855485886
75.44878064379144 86.32108540607905
80.92218374416569 81.81422398377556
77.28737929231986 84.12004766309614
75.4560973495191 85.24540276852606
76.36806118809295 84.68514436456621
79.13831684899948 82.86975823644556
75.45677241871032 84.1940694194906
76.38621936067049 85.71150020624194
76.37326339374528 83.65820742012167
77.30746928632472 82.14337993645545
71.93516420147168 67.70923839948242
77.13567220073396 66.94706365893089
74.53799595909418 68.52985752814824
73.85811211900945 66.91142693526473
74.45182118721519 69.52279713684408
74.29603857573592 64.99377588586664
74.62593759027489 67.53279638291008
77.24280708002492 68.02717778267585
72.63942262885753 69.34905891236535
72.75187813431268 68.33253514026008
73.49099738444148 69.94741173963791
72.24283826577472 65.68989421206201
75.23322222440724 71.06744844561213
73.69397394571499 67.93220216948718
76.16138598742586 65.32735892990212
78.3664349635704 46.77562815737156
79.04166884722228 45.1132882195375
78.79432156207552 44.06412645677917
77.2361539732904 45.45937902011045
81.13787250816902 45.26186156087423
80.59624196900697 43.618326053337
77.8351028576304 43.75333953448367
76.87371359074471 43.4453413531102
77.45973795896747 46.3285217013621
78.31300079658361 45.77464934504545
10.66995132275578 83.10335077635294
11.37496160617041 80.43211172501918
9.426698187801479 84.76635654920524
12.45691726697306 80.56017835366937
10.29589752641911 80.27648551382477
8.038506573575443 82.01753134789783
11.84449728753942 81.39230794749425
11.69070482391193 83.1895518308345
8.887690059249161 82.6570793808024
11.0939985075561 84.055759134879
13.53233844123467 80.66129330665275
10.04164614039708 83.98701592149688
38.76419052451819 16.09087418741913
39.3697670367635 13.35331343416998
38.55142094520519 13.94656640113744
39.50864362292088 14.40584555325666
36.59409524418417 13.17085166912238
38.69706370461731 15.00749599539358
35.8089084797541 13.86258382334817
37.90089017269188 15.62717942149876
39.77682279293879 17.5790909127599
37.09685361679166 16.14768183958214
36.92817292054038 15.21533482033099
12.6207165162986 74.73071972541135
10.61032564476696 77.32963030378403
11.15587654201263 76.46026628263016
10.62811523135339 78.35209002243536
12.12847621521782 75.7457802407762
12.19507710348671 76.78386396596684
13.13781629422389 75.50156462669248
13.75814774046066 74.80244266986521
78.27511193497008 61.33835979648341
79.63284730637029 59.12416834970624
77.6336655306382 58.81248158779716
77.09817900199964 58.01247090670633
74.8125160962816 59.1016242210947
76.1255886292943 58.23316615511735
78.09240372466672 63.44972219272566
79.018490753092 63.02291124151661
78.13556147714959 62.4112215630607
79.02425883314555 62.00374030386251
50.23730705246908 56.12276458329044
49.67619062072255 57.79670483270245
47.41335342254872 56.09227190488646
47.19669526077542 55.05437073810727
44.41132825850501 55.1024518107012
48.20692049400833 55.43725488062919
46.63478212756582 56.77659469636632
48.42422015176227 56.45283712184647
45.41911220363232 55.4002553230214
46.21303040619879 54.68733263338336
47.63967467854342 57.12199552909171
47.02071819072952 53.98985371783649
49.22485961446204 55.79918903607036
49.03014997122907 54.81195485653006
46.41316024732762 55.73761134078318
50.71102560269424 58.10168355567873
46.91545098247772 52.90799304106336
48.65384036397069 57.46731041611752
68.89904321601686 48.08780669093932
69.80025256500237 48.50567688722641
67.80907109143592 49.54453460036246
70.74474783887575 46.87865225366261
70.21957794624424 50.42171361789065
68.37012198824738 50.33414310252947
69.79536563603556 47.47165260695822
69.94473778994195 49.46932356551095
68.81801473543359 47.09088616608999
70.73879908148282 47.88124473754281
68.91763066923872 49.27680080141057
91.23784438520923 90.84560305273369
95.48879730515202 88.4987704964954
87.07845048542913 89.28662065349471
88.97430179205202 92.46247776107258
90.14149351147809 94.96821761711075
87.99056837667996 92.74856084748532
87.26346810690023 92.00172380885046
88.52673105767795 90.71690761924356
91.65844883119829 92.60217992781178
7.354250781877302 80.37028775266781
5.399674407120618 81.05890613079448
6.53638287092905 79.6832287243124
2.676404833809529 79.97964979145473
7.950907466597689 83.0193214551846
5.548660764621659 80.02324319715237
3.707381693366805 79.63380728648026
4.558624471252844 80.31241796480376
5.265063146727183 82.11184170842782
87.92786619229877 62.06228884156616
87.60139359058591 62.98328583300074
86.82127728882337 62.13941725359506
85.21474592003892 61.13283673624014
87.76355101273752 60.33668307700083
86.23862640632801 64.03206644765066
87.08917048316593 66.72451497733407
16.43675731943513 82.69506762101392
18.91333247031656 85.54727663264316
17.91493802091091 83.73870017431581
20.58084241803098 84.55533765945408
18.26431672803189 86.40385230585072
21.06871179915816 85.35343138866581
16.87913016854564 83.64722340298073
15.40958333664263 82.61336695725873
20.32040188902171 86.68332248850274
14.43455136614065 88.95597264619627
17.20094497607103 86.35247695164676
15.1164638922009 86.23727167534695
81.88839850302317 57.72113733397651
84.15138233684974 63.6851880094146
83.75421178121921 59.8950610701017
85.52250837810861 65.89047664929862
86.22273324374009 61.27712593765673
86.53255574315769 65.83757078467883
82.47501217294077 61.45861787536177
86.64767486713269 26.21959219745215
86.35430937731708 27.07648861423243
85.53607179782912 26.55562340780035
85.12281450549268 28.41635224951995
87.78703969958508 28.08320173045822
86.02373748730038 25.48654231802962
84.76533470483157 30.06202035888939
53.9223076223598 22.19803899092846
53.10527131497824 21.48502463040199
53.44984126531184 18.29693985301525
55.07555012459411 19.80213964033064
53.31735681796309 19.39737849505503
54.02838893651087 21.15761940353762
14.18635604887945 71.35676577509363
12.47852125598014 72.04007958423784
13.9190271059824 73.09058949149508
15.38819320023371 68.84141835244711
15.19114359091494 71.52889924880891
12.86806419287575 72.98061332740544
12.22246710299201 73.79658001093078
15.65054497126378 72.43722122389835
15.85551402470458 69.7638331867434
14.57005197091097 72.314272887389
14.70028717935577 69.61623350692605
8.451631493175874 0.8052936329332909
10.94631966661923 95.84561597352003
7.365383762008539 97.53355268452121
7.415464278555459 1.090025067000774
7.257717280692647 96.62808154489032
6.414378062294319 97.4314772074416
5.589270453762575 97.88861246093516
4.220241458055344 98.97519595185793
7.141180935068405 98.40861138998289
7.68289525476601 0.1080990602206399
5.319079335472935 96.97616257411335
9.126983576228444 96.6416907965739
9.057012370431174 97.70147339817068
5.218615537195364 98.82325677485157
69.15535768550217 90.46633532091259
65.3126004515417 91.79808419451793
68.20259375719155 88.56591320561751
68.63062639163402 91.39630129443503
69.21192030444058 88.58090061654734
65.0691520023981 90.12187977131278
64.6287827949524 87.50748869376217
66.7023154954845 87.56828515145288
65.6300517651769 89.31579330920657
69.68097113588908 89.53009247055644
58.0399868645318 1.987119143452155
58.69578868346945 4.824015433681984
57.69105701552292 2.923124723446189
57.6795360390113 4.803653299771096
58.71274082704644 2.900488515590866
58.35329472234958 3.853688237931949
46.42201485284202 9.741987574699705
47.49457156955526 11.1794223035366
46.32399896191259 8.730820635540619
45.63757373750481 11.32318789793152
46.51806455813238 10.74641916452499
45.54363652477736 10.32505124809994
49.31848738911259 85.96826284271638
48.0809987077549 89.31697203264777
49.48938678582498 86.98062248489829
51.21236638253294 90.134077362867
49.72192774499803 88.00979364106966
48.87061845114474 88.61718339025154
49.83806815133781 88.99992833830662
25.15022563922839 72.29133568097053
22.57472527288424 73.41752242579402
24.65635716440946 73.26858606390941
23.56457648489414 71.49802579148687
22.48602732740711 71.60415335859891
23.06609350085442 72.47036168767923
21.29310790609172 69.84449172769624
26.33726670315678 73.95540368550685
23.62144191510076 73.37902995525047
21.88710700127206 70.74018369915161
24.17213499867509 74.29083154764902
21.99440355865431 72.52344696367921
26.98803291405077 74.76049286756994
34.28739701246295 59.53669161179722
33.97344233156369 57.46636401280454
32.20768407752201 57.87789775279602
31.40344967487274 58.57789590146354
33.32246916097575 59.21129980021251
29.04559234859732 55.83827791009199
34.13116537534167 58.50312130050973
28.53081756522828 57.61770488064978
69.02935240768942 19.35076528991202
72.73461191572527 22.68845468131981
70.3395487067117 23.73454359106442
72.14709891463374 21.78295063591308
69.75512244898593 20.14772760479585
70.46363604166105 20.96968163720473
67.65781340066539 17.75357289721986
71.73748057513895 22.72746602109102
68.30047895550454 18.56994821585346
70.75262260982547 22.77605512847675
71.49991639172048 20.90168820031369
19.08202052931018 47.90356437871575
19.92157996664238 47.22999637212757
19.01294126517387 46.81025143884053
20.64525653805644 50.26904465952122
19.28178400761598 48.93687543759185
18.73621678648839 49.75077629399447
18.24818364879799 48.59817785962803
19.67377666909545 50.00791347460252
1.221563896416494 12.13033380730994
5.986534801511533 11.23299147958148
7.140839000667062 12.63245319673754
0.04251296008478331 10.51763549039701
5.192783718332063 11.88075700388935
97.1863800848097 12.33081403098631
5.776018745725013 10.24300586600261
67.20387972854941 74.24133403846272
66.50737693980915 72.57664516221327
68.37768581600587 72.88071370093029
62.81786252640891 72.97431349320937
69.08374025668165 74.46613557135221
66.36379971893618 73.60539953903337
30.87927588612162 25.89404519041226
31.51568085698403 29.44575889032451
31.658483834691 26.68623298797952
27.00392846906448 26.72651328255265
32.55672535976841 29.15251256378195
27.90385115132929 28.69067643740254
30.89734013128135 28.76010138910349
27.44001135139295 27.69970305634592
58.73674829643097 98.21330698072107
58.29366442488817 99.18350863800663
57.25516579071655 99.27213598284034
62.46469756278318 97.16985359752414
57.85233583666157 0.1551144909173608
57.69109397708434 98.3184929892256
60.23663206553142 97.12966243624544
59.78238801992212 98.10064924759175
56.64104368940409 98.4065260796402
59.33134336349798 99.07379552071799
60.82619739065663 98.01772048069979
58.93465114284842 40.49127345922443
61.85493894107411 36.66827835339879
59.96235762454418 40.42736594619052
64.01063383406857 42.1586695509421
60.42048149762576 39.50504186982076
61.49293140601701 41.33657465322398
60.96479256368843 40.41308176048402
61.73885743381479 44.15583380561336
61.41080940706262 39.47261206192324
62.43668433766216 37.54624103464577
62.38391046745896 39.44716175315624
60.01699702437279 42.2402637498935
62.80233654469056 38.46963733376756
63.36957044939871 43.13311336090556
6.749395155568462 44.13295273565443
5.882744617239512 44.6181970142012
4.95477464545124 42.95378506471679
7.562708569417933 45.80166978786627
5.751472107342408 46.73048981699949
7.761397116495107 41.56657685809108
7.601789578640441 44.7348347251785
5.895970517252219 43.51982188814182
4.890683250181745 46.12786907691315
92.34735335025923 4.707919944937379
92.47609634900012 10.78398962016974
93.30832466572249 4.735266398758109
92.62072257593736 5.67130639169017
93.34107180846897 7.466919797810489
91.28291475431864 9.363466508418224
91.21252005857609 8.272951961001707
90.04988843439781 6.96371251154651
88.46245054534316 9.262477777210442
91.45184839138852 10.39396737844596
38.4739380944975 89.47156168086718
37.25087687025611 85.74638271078277
39.57011927968261 89.37050303413453
39.3528102722687 86.34830893877131
41.24489854707248 94.55930436119723
43.57833120171199 89.58082108510476
36.93768088341476 84.78633009986058
41.36470141153395 91.68096664258775
36.57733961202224 86.50753568400108
39.97417113306287 90.37953415935795
41.51120304298536 88.83683483186161
38.51532456248733 86.83952254297255
41.58413469003705 87.83940689143274
42.76679820953438 90.12318114755564
41.06690227444015 90.59726128391502
39.07717204907706 85.32925294476694
40.81806847136645 84.76113566932634
39.63202601632336 95.68913007674541
88.27184112756049 63.85326719095509
89.9339687432016 64.62629186175103
90.29062471807848 63.62605431729062
90.9288193915435 64.49301204632492
90.16675287657387 66.49564250075312
91.19664432594374 66.39601883801664
89.14656153408949 66.5968041652437
89.28544433705457 63.75354984401301
88.74145154287038 60.12889012008327
90.00740211919393 61.77336413863706
89.55621599347708 65.61453308133149
63.97040827729148 40.32921170891986
59.4090770736974 39.56294591078056
63.33632406274492 39.46282684734746
59.47872062592592 41.31638579484886
62.50079285980226 41.32063375958224
62.98842473203568 42.21674849593536
62.38925418972172 43.18723166555176
62.87948926926289 36.60182763075606
58.38643763882045 41.40187536533081
60.49315347736884 41.33473470140328
61.95830120614295 40.39841012805982
95.36973010772671 59.84481035775383
94.71713423005683 59.05180892795824
95.12773898923027 58.12875295230562
94.96895245050463 60.84096358226822
97.64988675364516 61.36043740155105
96.61097824512814 61.49163582417229
95.79015997948255 58.85641681107553
93.96482425834789 61.03072624842264
94.33431683189197 60.0224251080073
94.59179555708204 61.86564664095093
92.69588892364604 59.2937361532929
42.9430566251341 52.91585614654138
42.00179664511958 49.64447325014351
40.85593276912196 52.24116618741026
42.73727265446028 52.00953970506531
41.70412599452838 50.6216570630977
42.79144916914957 50.28951057550899
42.49653096760951 51.14904278293971
41.88140293194333 52.62721689905911
38.99660349907128 52.5603771297501
43.48607366457333 51.14420108073038
43.03382981660881 49.36615166504383
41.66338898176598 51.65838044886548
43.77042820372157 52.07476957720709
38.2903767413906 9.925994284785345
38.19449966094589 11.82568057127477
35.68909007189647 10.13575179343989
36.25374431830007 9.373807046927908
37.29684356865546 9.684069025556596
35.56585868612682 12.88109650890422
37.39105467063241 12.49552732028975
34.76222319010924 9.869684783506152
40.17612079885743 11.77397608050507
38.09642703330803 8.982349492670521
38.47908301267536 10.90378480109375
40.11498669027689 10.71706353135134
36.64915794107366 10.42851951054507
40.22020939988676 12.78435149052279
39.27535397154785 11.34579652558377
35.25165939981643 8.002137489041317
26.24540159328832 83.20742679152184
27.90122958048154 83.70846430584658
27.18970116053238 82.9347047134399
25.88195200912851 79.9318028582515
24.69517644386778 82.43943420598268
25.16015256016853 83.38221960482903
28.57502094381789 84.52555620715947
27.5394310482589 82.01787205672341
26.52598158798316 82.01727834407578
28.24173832768704 82.66093342315249
80.63031101320369 73.90903520880309
83.14526672099845 72.6056612911819
77.81136918739506 73.73471116300786
79.80364940927331 74.64861162859553
84.20502859907701 72.74305849381821
79.63374553233493 73.68763131243664
78.67798555877889 73.26027541974014
82.44129820059004 73.38090835842306
81.37980938859344 73.16451486245612
78.7812688979234 74.28644313070885
88.05014715856862 81.44059648985198
90.38953895305271 78.34861605273936
88.60080925216414 78.55574044451886
91.96430906458633 83.10027801154249
89.63200735991482 80.42688961082635
88.44929473453365 77.43521371759023
89.58376800017649 82.23507359098508
90.16475039973494 81.33338744740378
92.19565155904101 27.7006453299804
88.66791547594494 26.06546040280677
89.24511850898256 26.92925392857901
91.80209959762659 25.85341892624857
90.6984009158331 27.58597180809714
91.42283177569796 26.8909913476397
90.13705501615497 25.04352441293812
89.69830042236711 25.95625843600458
89.71854104433895 27.78335178090967
90.27097465572467 26.78107511692538
88.7464728029986 27.9882957730609
91.16678817423323 24.96210345958104
87.66462286200364 26.15261688261048
92.46424324435469 26.6786180389178
90.78883588361242 25.93848576876721
99.72085574465123 61.20738728556837
95.58422781076399 61.66296680973542
97.45677543089704 59.56962248343989
96.40207610369177 59.7140224646777
97.8508405689158 63.13183410839435
96.20153483345709 57.80764917260451
95.21107093349993 62.69624715902228
96.79672518339473 63.23693308603263
95.9904034690843 60.67734993473775
99.26532421355651 62.154889147853
96.79577085030456 58.76327386486489
98.68717755732712 61.27046776810548
86.16804961753226 85.89535662559415
86.4502247680492 84.00452068653378
85.43576074935795 84.21791144950166
86.4704478993936 82.30093523735353
87.00642854450453 83.23042851811182
85.99934144568604 86.91233132413808
87.15278944495581 85.41515084197114
87.51425124004781 82.33656624002182
87.4125337244175 84.31761654651353
86.31714272133041 84.89731657614882
85.93719645675395 83.18346712606045
85.34748407016225 85.30668194840388
88.48616777089882 84.15262372622142
92.50904163122757 30.62793191447896
93.9410663094782 28.26754421658197
94.1506801975995 31.16201708951371
95.10440716210765 30.9068835475771
90.44089321736379 32.39485468943628
93.20657955952998 27.47145299471
91.32313247336474 31.98238688609995
93.46004434405215 30.35878162391963
58.68666902127121 82.67965495451921
57.38877091673554 81.06476001459403
56.9831834451668 81.97953730127216
56.86399652164969 80.1330193731706
58.41760967207522 80.95887225469819
58.02560325207517 81.88517329637001
56.91058189601149 84.68458207075759
56.3874620003083 81.08621089861892
57.63048520556596 82.80688609500504
58.31290368855407 83.61214029279128
55.96201398062678 82.03799139084904
81.7178003436468 80.28261060138698
82.89612232735432 77.90187201459098
83.18518047630609 78.8982276017656
9.260551345186267 46.98885915525715
12.03447494700165 42.37406879206971
14.5888904324043 46.20295721498312
10.23381284354821 44.39583610819255
15.48575793376563 43.61070164825758
13.73971325323211 43.53999453326628
8.451309211276879 45.33339965907292
12.86005842593031 44.02331092269299
9.386366607607076 43.80528413335038
10.11318957816565 47.57915836823896
11.08548317594516 44.98200800261539
65.7139610581004 29.81075892411379
66.97931064832757 28.49224663251173
64.00512627222716 29.28749378805119
66.24742640124119 27.79446939052
69.06809019908171 27.9456827771704
68.29711042429525 27.21376143266696
63.69729141489574 30.23646652835166
65.00028663672768 29.06162681834747
67.26594454807244 27.50127168340197
65.99142326240992 28.79832160114219
25.99843999811507 62.05849620595242
24.59954997380533 64.82353769467856
26.61002948090688 62.91892725867847
26.06219363037474 59.29383975204953
28.00131334240124 59.14739940398195
31.69588387020056 60.59494426796871
24.03862819640374 63.95707014648147
29.59978592384733 58.90485532482869
30.61976272800173 60.38000723491901
52.42328160885558 76.87745157074008
52.48093138900328 78.5351562953756
49.26682893035206 76.5145906710826
54.59257758972124 76.70234664106589
53.11241982349178 79.38740727526685
83.85900039328986 16.95352266390112
85.29346953002749 19.98403173777437
84.80194689508296 15.38551888319654
84.70723524517618 17.38964390198039
84.79535266850911 16.41074685719905
85.6762220729983 17.07000700040268
85.72409355204563 19.04159079743023
83.89015905320733 15.88484422486234
83.39219565483887 30.86697262170964
83.15047033022773 27.93343494867688
82.80257997098076 26.92977018917385
83.84334397717808 29.97393928941914
83.71134068608653 31.87264744952096
81.3848154500477 30.5318748685907
81.5383732494559 28.67510947152281
83.49983852757782 28.94159397611473
84.46101127351984 29.11513114791317
80.41868610242494 33.29714131315502
83.7640994917618 27.05865106076669
83.14517550484331 47.03201798507251
78.83825452154868 50.55628928862213
79.89383993726082 49.10093466884271
82.13439607113745 46.98373659398433
81.49979118877059 49.52512008986107
83.01818710929192 48.87406553865988
82.00328577621387 48.73761438707008
78.93896396459678 49.48446228187135
81.65864984855673 50.50338940310576
38.45572049254431 55.11833103730621
39.54684732408752 55.5956811978214
37.52705822188849 56.73303514277153
37.39991049886102 54.6926385439875
36.49355759451451 55.34483501355218
35.49951683077122 55.16101686823465
93.9272383757035 90.9682180241455
92.36710634987206 93.32924342260941
93.51539780737232 89.26727228037571
92.52619326919007 89.52390820000339
92.22842638220169 90.54727703501162
2.305427097699822 22.26933419347095
97.57501965032942 19.75979026995498
98.97621430766347 21.97688137474366
0.7498308211157717 21.4553266909397
0.666860048982222 19.57771885087444
98.55255900152937 19.83618644884867
98.98039048930936 18.81903892639625
1.264182574901512 20.51125666345972
1.683996273642226 19.56613927596295
33.81283090597765 56.41981089868998
30.81803129324657 55.54443721424885
30.43811570066342 58.24270167094883
30.03631063659864 56.17675496827442
32.04067398589764 56.86705799620425
29.4940058836981 57.88705144805275
31.86701487456734 55.88493633857995
31.2341370810025 57.55244000551701
33.16678429404606 58.18576571912656
32.69033073544958 55.10329743154436
31.65561179825988 54.97256084102109
32.84930817650369 56.12420034646109
33.01343665054982 57.15165170284767
86.58788097987743 57.6525234600231
87.15346533832866 58.56341435391703
88.28245157117492 58.37335781317315
85.46667427801067 54.66525174755525
83.96166044130821 58.08022023721153
87.62325618102858 57.63690340825381
87.0588023863687 56.80858897975482
82.51228446260708 56.92529125744036
82.9319665075506 57.89655890227554
86.1623439644993 56.6033425887577
85.58880511000119 57.44454900590655
84.57631918739831 57.26746841583969
85.18832267168888 56.43972366671093
87.93141009759199 56.60707822206657
84.9862404822659 58.26121043092831
88.62285625791783 57.38436495327173
86.9694619150263 55.83329766489446
37.97521445242398 31.97879732910734
36.88817967085818 30.58357603164341
39.72692828719382 33.20184163854309
38.01038187494644 32.95341048056204
36.61713926859151 34.44417256762785
38.21125291760602 34.01914762395006
37.10763147044024 32.64762617091073
38.59249923195848 34.96733790206709
36.93415706349381 38.19760260105779
36.58979900828898 37.21417791584384
36.18473418251795 32.32422990379533
37.01168560220635 31.62747138918209
37.5808429920292 34.76604226912433
36.07023306663907 31.27805166512704
36.93505897479779 35.50044870872621
87.09036588152652 74.9806947079793
87.92199141472466 74.2169384340169
89.99662467875271 75.20096929270066
91.10104955294884 76.75540456805074
88.26216534835591 73.2314868377226
90.11985476730779 76.24003719333945
89.1179437022731 75.74191344775004
88.97186976890943 74.69922532174317
90.99536880220315 75.70852507230119
89.92613200834973 73.11698050829401
92.06297757466299 77.27729385620179
6.213450414163257 36.10797155737822
9.895060958532548 33.12974265584701
9.83427440464842 34.18216673894356
7.091487667004941 35.60933116211537
9.040242939820782 32.55403103491577
9.775935869492656 35.23260356403112
8.980259864459736 33.61298737679871
8.918107142328557 34.66022224868088
10.81599520193322 32.66480428075824
8.055077108653775 34.10371176661867
9.632147630095634 38.43313694718726
9.724129919813308 36.28759018380356
81.2708180402483 58.51178171279513
77.02025491908242 55.19026792423766
79.59061955346274 54.71470891363301
79.24386063404306 53.73804430151836
78.70461790691222 57.23742360007679
80.83353739918583 57.55235006144365
79.99237409662396 55.66717928653835
78.93918737324623 55.5447039296136
78.54694446007129 54.6048349374926
80.39336922200803 56.61585273066238
79.32495645907069 56.46401780851193
54.13170530716862 20.12639906480364
55.89791758235212 20.47148137943206
54.95705799801863 20.82301865941796
53.20316837141821 20.45490784743446
55.62413610793249 22.54179364193259
54.83744948222694 21.86152341001333
79.3869785351218 32.7391926195568
79.89704611207598 29.54458580319866
79.58077233507423 35.35414006357327
78.41728425647125 32.35361276326837
79.53149562537564 28.56762993396728
77.34583907022395 30.96634243409978
78.57956247977097 33.40232765267186
80.18433611014707 32.23145742644595
77.84271503038023 34.00503969076715
80.84836686207177 31.4003346410416
79.18515098635292 31.717449845097
80.02429630020981 34.43477393128573
60.62585564758524 74.15852835975986
60.29586880305428 75.20905433689143
57.17547783548778 75.73979561518955
61.58228899500848 74.12740983896609
60.04830895158252 72.37306719393817
59.27039505468292 75.44065148851216
61.28496291790473 75.05498908331134
58.06498242909642 73.98598633531741
78.14773755793719 25.7902270041149
75.34171062661224 30.18484347253966
77.04329393001228 27.44539093648977
73.71546322175385 24.53711844656844
77.60582855633538 26.59623641582094
76.18386688693165 25.48890533239581
77.78674684105152 24.66300778743405
77.19073069106959 25.55506874241578
78.93744077063491 24.24110633742245
78.07978720676468 27.53552000583904
34.58791803236675 39.5388733754204
34.16723935311361 40.55256273110849
33.63291326410421 39.65730512571855
36.20370951423394 43.04396221505353
36.01139263480891 40.48195607275446
35.77409555357716 41.34227453298018
35.59533155179451 39.59250885286656
36.40180821796255 42.05840530244781
36.82031990738254 41.02236260873951
34.52701409735387 42.43623735347628
17.8249365462654 98.79264738870076
18.8147879915539 98.56878655104096
18.78858411918634 96.30040374759839
18.14363165958024 99.63936764882207
17.9155557245726 95.75834569053484
18.81011749984824 97.40395072314544
19.13039513558578 99.6602636277099
93.62772740384611 70.99408331964408
92.72281679917779 72.57561853508396
94.56390177970012 71.53042743596443
94.53701427533723 70.48550496947198
93.61077998206555 69.92964157011838
92.71954575039857 69.37919056898063
95.51434853443098 72.05806124478022
94.59063552428991 72.56913553709923
95.47997995403352 71.0264434605885
17.09893766430424 62.57772953414646
15.51555511255848 62.27393849802393
15.30408119116591 63.38450243770062
16.82408910807612 64.69297153933078
17.95870016400287 64.3211375782971
16.37108962091748 61.79300713055764
16.95413585004498 63.71842182645172
16.22566006856019 62.96987192217009
17.57719164931407 65.30392363941874
17.77886562656612 63.3306315485716
17.56154064973661 67.10816997819319
36.33663555675043 99.04962466484059
35.19936385119242 96.48750289103072
34.60087189418458 99.21463699468077
36.03933691532819 95.89507909876058
35.30834085577526 97.54174589518161
35.52378113609311 0.7230985776424348
35.48679840002749 99.66868411979189
35.41517346645971 98.59774815512912
34.25336372066273 96.03119955841294
36.14518997426049 96.9449432699511
34.48093835279629 98.1519768274225
36.24788632717061 97.99519636927303
37.27706996474875 99.49752386040115
88.21893524257776 48.92335806782357
89.12153079395044 48.46507148464626
86.67403457393293 53.07122933583858
88.268864371033 47.82225391622725
86.14563965086948 53.87193347430894
87.41002331053255 54.94414184528669
87.08565175328468 52.20129719604881
87.32896258489546 50.28956241141957
86.95613146133154 51.21120596277926
88.0306040990139 50.96234797607013
76.36893255949741 47.51655279190932
71.86511799642362 51.18354129761919
74.4598678282171 51.51268772368537
73.58631999977115 49.17227953050178
76.30938063226354 48.60127971607238
73.59649074437544 48.13984838949667
55.98625232255277 62.23942208514772
53.24820720836205 60.60827678071013
52.32665793791958 63.02045198546755
54.23115680162945 61.06354010786567
54.22696172736952 62.14213976430024
54.12890491717277 63.22415690396137
54.9319799015349 63.7998557776119
51.93688611720658 65.01100094532467
53.3348920728604 62.65463355277879
53.14404187466138 63.65737312807244
43.22698895814376 82.76269669751575
40.39606486150847 82.75921451972913
46.20202288983919 83.88838976298632
40.29182550961893 81.74956042518357
44.21155125400283 83.13425796642605
43.40381138104869 83.78362967439135
44.03670017073804 82.10509565273507
3.350828270315772 40.70454249880373
2.426387109409323 44.28978936993873
3.169618618734304 39.69287720610684
2.811025189043688 42.48330004247607
4.133559067818236 43.6455922266252
26.24363970700032 23.02483859460626
22.7199285359064 21.64531467495271
24.79879519032939 21.9344239976669
26.12227664898742 24.82970618337116
23.62163967315486 23.60365118622905
23.76682227325684 21.79704056374836
25.22584005714484 22.89955739828462
24.64501849441024 23.73606161862459
5.63167581473201 49.84089005878628
7.372305744576843 50.01806700840579
9.938839548305859 50.73141499159599
8.084966107161144 50.67068459308323
11.00180681754568 53.6737806193944
6.543051650252159 48.34552572567519
5.614056496572561 48.81991944073511
6.516566955884027 49.34948479173681
6.526813432065607 50.34021286995588
9.79058165909106 52.62754181579488
8.977242956006911 51.1874327845446
52.69158254534988 43.21567526897911
52.88916085870742 40.06659415718148
50.42778620659118 40.56176546723943
51.13641458810912 41.09115906031672
50.98555246300033 42.11211796127781
53.65450083137131 41.67032561074248
50.16467943908938 41.52454401116101
49.09594390041519 39.78506498158539
48.72679776143153 37.03551879953108
48.48762023564245 42.44695071910434
52.7988447592285 41.12597468069875
51.9267877685627 41.65851135004164
50.0691067867021 39.71615070007037
48.58987002635694 40.74351473612372
50.89510188743953 43.12349573454977
9.118716089198307 22.58635255068363
7.947703179844795 25.59002782880302
8.676455150271101 23.57675571351409
7.090326971907579 22.85746896331804
9.689808720779805 23.42751151461007
9.269006634237618 24.42556449884939
7.551372578544699 21.8507545783719
9.584235646206915 21.62120849373352
13.77274350276514 21.33538405526846
8.102759186233113 22.72038528171759
10.15214893004936 22.47514506913604
10.73452976789417 23.31165431563802
76.5160244306954 36.43305395823835
76.97282158102546 38.51704732518854
77.38232051817253 36.8223107332774
76.712505899687 37.52750344909521
77.88007971773963 38.9036238850496
77.12358183894699 39.59242571137092
77.76191852869921 37.73428525375657
98.07563516672975 1.449330197197104
97.87775049709003 0.4623413663775106
99.287710939533 98.752399680701
95.75827682318159 3.269603583494537
96.50710289632583 2.298468151677084
98.85890919979097 0.6356710642953705
97.45429779069339 2.312065480147782
94.64745305381771 99.14501620065954
52.06729897493431 39.65713135086379
53.01606670420777 36.78215815831362
48.11409533159543 39.7844880341861
49.51286366652909 40.72775720724188
72.25391738320297 33.02671105152262
74.41611445491381 34.71679906844072
73.22781973996011 33.31701145282287
74.18927035680753 33.64447650438485
75.3817791561996 35.06687255141188
73.45835811703618 34.38237846269924
12.83675742322573 45.07906580653241
9.343120542076266 44.86657616188357
8.596292758259107 42.15251836570791
9.43371904530995 42.74235854260937
10.459110863981 39.03002002943611
11.23830153132346 40.70609481369782
11.2846458463535 39.62673281365703
12.11155542537722 40.22198219483349
11.86268248622761 47.67601800209423
8.494111413182072 44.27222850960285
14.63647911615219 40.91866668297137
15.39811550776496 55.81433621729782
15.10692852628011 57.59382671360846
15.46918323151404 61.22971125855231
16.51217508386609 58.79994046279104
17.05852977486272 55.18197948651648
17.17130907037893 57.95243533893961
15.49340400285597 58.60637048049266
16.79629670875412 56.98105026548792
15.67708328555229 54.01209221398535
14.68017202601913 53.83468511431088
15.92522194018657 59.64882713705327
15.76651174724888 56.80449710504661
16.41965985724578 55.99779468428137
14.82241298111962 59.32419449668152
16.13996480509393 57.79809173499386
16.04757130665888 55.00732444102875
35.76832177612503 62.91945759790662
35.31540897631729 65.61407197407503
34.60913484855863 61.58641061615081
34.9460420749833 63.60753349747758
35.94706391570499 63.92551466705547
33.78937315383891 62.28379862019399
36.94831864436637 64.24386794117673
32.94404424775721 62.97147233412708
33.63115647704647 61.26435365351198
34.44617568080197 60.56483823735844
18.55190395771759 94.13590454153879
16.57172978917201 93.23838591768205
15.67311898470557 93.74023258165117
17.75215064419391 94.67102355241819
84.3484546095555 59.07773447223401
81.75480664982429 62.23935533703322
85.97484506917672 64.94034485025168
83.35279581115906 64.42303024786763
83.85094194902207 62.64784203675523
82.83521917106553 62.3970047295077
85.15018790506684 64.02472097286089
83.3406411874205 58.8855957009941
85.08288808679936 65.01362142720897
84.82390387556694 62.91007696782007
84.18482066048448 60.90570503006052
80.93290797184444 63.02956336236974
82.14001238688768 63.1023294320925
81.46190072493829 61.23827820601974
81.52778759240314 63.77429399842362
85.69740154994898 62.17057468514601
83.15678177576007 63.39114687399491
10.50947879857739 37.95121992398451
14.74553589539786 38.77371867908317
11.33627611881781 38.5478951156857
10.56346424218451 36.87864327042391
10.41011085632211 40.1114751009728
14.09500646426858 36.07968872979995
13.18476987712767 36.53338199241357
12.36097122666311 35.93697205507923
9.709003829537112 72.58219287225327
10.3779626181205 71.77469924359885
7.92365576209733 70.502638804185
5.272862637728362 70.62846941679925
11.81360436006238 72.86883057032344
7.609342194860238 69.48372336875208
8.274365452194317 71.47237644325338
10.79406270136308 72.71454946241415
6.60387612340137 69.23826285427174
6.245051670915664 71.03351617245298
5.492806993596114 71.68409638480541
10.18917615834318 73.49749181742705
71.14384048948156 80.40570017969911
72.97097574471881 79.58855383697663
72.06546616290468 79.97922397601768
71.9114210933017 82.05890185610384
73.63599206627413 83.14216864745249
71.06694998290219 81.44915168551039
70.15025452837276 81.84907369086133
72.22496368979586 78.90781569229249
70.99708878467146 82.51119706528236
73.71971153432638 82.1320138221194
71.99053075996747 81.017077652911
73.86606685296101 79.2489587508111
72.9237256250882 80.59044551211929
70.20738058002215 80.821799456536
74.68469708407304 81.5904366938708
72.84918681802824 81.6024764163646
74.54218330030257 83.64212548648685
52.5179526508186 46.29610575054738
49.73155047137506 47.85376988087795
53.41986146773868 46.78871222199744
55.23421252208584 47.85923848572143
51.58593726597734 46.86845847343431
54.30848499247333 48.31568237500488
54.42482372552129 44.27337912358553
53.45671980110138 45.78800424262405
48.99799042964778 46.21763277975225
52.46876218886004 47.29476010527623
91.71332347499765 59.50900350179753
91.36445197593137 60.55408181046787
93.3259045377249 60.18406670728413
91.63732285439355 62.43171010551722
93.25725158729469 63.09905576313452
92.34705649084505 60.34923073862167
91.99377811776868 61.39545642919791
92.9754058868306 61.21192262505772
91.91203024165569 64.31953444435015
92.53993345087427 65.1646989202554
93.67319075428654 59.18792408405937
92.62334407401617 62.24797409759743
93.60750615858268 62.06295489032541
53.59348155898736 31.37041151347128
56.09083422784725 31.65874961967652
55.18920924092537 31.96377384959239
55.3854357727972 30.77310971327939
54.20668683909089 30.49543465620881
57.38432776460108 33.38792341876409
55.36927858987923 33.71912847246594
56.38547100050046 33.53705276273888
54.15508105696585 32.20458038363203
68.6675859174495 89.52295886802689
66.6740832579956 89.40479987292623
68.12530708498919 90.46611567686227
67.57063724127737 91.40204148600783
67.65744022296079 89.51226744638649
65.66041664548183 87.53348889979236
66.17575310161386 88.45514561589947
63.53981795305316 91.04337103742108
67.0856018889814 92.33939280375959
19.81414680663175 45.09851574784685
20.76293082087274 46.58086070236627
21.07361149195007 48.58427385760402
22.56947004466809 46.32212446235336
21.60842081747234 45.95976879765897
22.38742793021699 44.34835368170233
21.71692071834119 46.95253009540778
21.51187012371757 43.89329653554778
19.85139540631769 46.17117502790182
21.63400069519068 50.53732959119954
21.55917984973392 44.94278290570664
20.0693629820606 48.25071990957743
21.8662655065164 47.94859892596626
21.33056921820575 49.55902241818035
20.30778964406203 49.25308968173637
18.95055363963508 44.62072882876156
23.44886745340255 46.69006989410411
63.61281725992529 23.04894157048619
66.48928088904614 26.80577287342518
63.95884566229944 25.76007339518988
64.22408841769507 28.35077306060899
63.02815560798395 29.49293802745392
64.47848554002078 27.39833708853035
63.23284426695396 25.08758724390052
62.35170800739319 28.08489271670173
64.93987947940637 25.42512966674056
53.2897586929623 34.07453198072065
50.20917106625387 37.94159829394385
51.74021091446488 33.40026177913114
51.82659744015377 35.19471602525149
49.26137521176479 36.15485220632348
52.38861907037001 36.03942971927411
50.31394322810987 36.15858938308693
51.37870124554367 36.16359843338393
50.84776853343348 37.03320905885073
53.7274069533126 33.12766785377617
50.80877173653182 35.26893217419615
53.8831583293187 34.85765365845108
52.71415109874957 33.24345679095769
49.21584046246286 34.37599731056189
52.84451776548725 35.05066228737598
52.88922515092603 37.78318945917229
83.33031188481978 3.627002325209071
80.25237797819069 5.866831182548575
82.78434001968525 4.432694164677105
80.88674377301729 5.112365369390296
80.87018959732752 8.406828082834734
80.96039826196599 7.391305802978354
81.47562134624506 2.987087891672864
82.72597799646661 5.428606623623892
82.73564349926841 6.445114798257078
80.0947545071478 6.842009790504024
82.17283177279289 3.724924227543231
79.90097975398797 8.846978773455744
85.09139323825374 0.1845167264769994
86.85690854645277 1.449076704983581
85.35829945537976 5.890710069204997
87.14025982362722 99.66959221297664
85.8445912314664 0.967893614749345
88.65437289400117 1.22460973706332
86.07261365069016 99.90625176910939
49.44240134550041 56.79752774487854
51.8614731630936 54.74945569675038
49.70636645714821 53.33236092040961
48.22799813700537 51.34021431638039
50.04625356834711 55.13716999984511
49.89862415402891 54.19353902540877
48.83540214466825 53.85252345679242
49.03604240179701 51.90425469663554
48.83050002356525 52.85752783401604
51.75078815770437 53.77564099086003
6.04879162967753 41.40122643435255
7.932717360588271 38.32723933669117
8.868359797526624 35.70402102198615
8.836130815742397 36.763281474345
8.65463090019348 41.08507283736248
6.186723212607563 35.05444368819021
7.962302539979675 37.24476582233255
8.800609628100196 37.83791099562824
7.992981269047512 35.13112821982061
8.713884540301528 40.00379488248055
9.677382885638748 37.35580495327257
5.298787493586125 39.81949281026851
6.243290221572813 37.16600845482343
60.79931749786479 46.8453906207879
59.8395422907177 47.35257366616415
59.78632470033038 48.37463628268976
62.10434472680259 45.1167622095142
61.81889770610059 47.14477030718525
62.56972612726732 47.89188891885656
57.93399070739579 48.42427913821713
57.10035611034178 46.88612464036193
59.81736676690486 46.32690896482654
61.5594467919945 46.0908916598493
90.85430197881475 16.55244231444091
92.69444342986263 13.83308679865375
88.42049255935919 19.64051831995716
89.80291777900746 16.68633261515895
92.63093608542201 17.31248013779635
86.77627007833996 18.89998372455208
90.40265328589244 17.52735389892047
91.92678333185107 16.51010496653121
88.79146131628102 16.88521375912721
91.86305315984234 18.29420915307842
92.69828066751396 14.74967874730896
35.31324529045752 11.89434503415521
34.5459326496856 12.58835348042832
34.30437297871546 11.57032562027825
39.22711243645568 12.31908282746902
32.13961199260069 9.814042218712514
35.04686287206745 10.89453010899466
36.04704331332051 14.87014884161865
32.38293103281634 10.85742937506544
33.33518169023765 11.23576153205424
33.16443188187255 10.16917138851312
32.90931941513465 9.232596941037096
34.06617684848651 10.51851427974633
29.77137160240398 55.14713172640239
24.1397090254485 53.32219945000052
26.96010877493651 50.89173546086722
27.73313595506927 54.64099387254571
28.13078021513007 52.68707590001777
29.02289447296001 53.18478395695634
53.70173584992853 39.51242726812538
55.15768518500948 36.35988428361897
53.77629985732739 37.45324272521647
53.60303868695524 38.53332185249297
57.00948125392476 40.62632627653586
53.68293730731578 40.62820296087109
54.6622324765679 39.05523878924753
53.43891139124087 35.81739237961634
54.09543728798157 36.52821882592949
90.05577512941757 29.55265360260461
94.68675441464896 29.06016109177542
94.40328512253028 30.10296540180237
92.04503754856451 28.85355017307528
91.06710474533789 29.21785640023287
92.95799918044099 28.49756841116929
90.58148741465367 31.29163739061253
90.33796919684727 28.55916935747605
91.79059087751905 29.90631971659015
91.35542070719511 28.17801134149104
1.043558212652208 56.80673994261988
97.68369991290642 55.32988035474813
97.25413973570775 57.92768546485902
0.6551128377638268 59.38721044801006
97.91075420532992 58.63207168342534
98.90830182681199 58.52210412146516
99.56180683161004 59.41085010211489
97.03328048983415 60.52928706551719
0.1811165047469865 60.27642605607283
97.13663246777348 57.0493683253999
0.0004135297716100258 58.52869047882597
80.83519448164506 66.21178216843737
84.51801222406708 67.52490977422708
82.72001539099098 67.13470749181037
82.8441906652416 68.20464862365243
83.78193732551422 66.56886253682083
84.46767897815779 69.27089332179746
80.7630252514555 65.2054623144181
79.86921988325648 65.66222853665965
81.88424539802409 67.77970596581096
64.49791966480068 17.9272592127112
64.30636741161746 18.97936070205326
63.34078816097908 19.36786054546599
63.17465981300666 20.38447539574871
63.51561321576118 18.33884082850247
61.82827284258912 17.15277397491492
61.2086792659875 21.19156509735356
61.54924373451598 19.1707750533734
62.19252525791722 20.78136679200432
61.70876257164394 18.16176171326172
66.20570039391566 18.40701196779385
61.38051360851835 20.18099888464016
10.50234386351706 17.93686224252666
11.01988754207136 18.86103598114905
9.983506296171628 18.82775390079173
9.483905656479294 17.85834582858962
8.982309452555196 18.85707673580973
10.0924544927268 16.96401565689539
9.504909840281307 19.77700429513321
10.52936883689549 19.7464674351034
90.64775597228683 62.61290294585628
91.00586511288127 61.58911763105322
91.28176543864137 63.46463408185813
89.64610048588203 62.77158898406508
92.89675273267633 64.11998939575891
91.55994604146494 65.36527577816061
90.72562617560337 59.72633084474478
92.26618925045528 63.27965057639363
8.200558459469699 96.10617846457279
7.222988335170855 95.68431998812109
11.09767139778662 94.90703385611354
9.839485457426951 93.9822108554232
10.02699712380682 96.15760782144575
94.67007980659052 5.824181194450802
96.40031714417333 5.087232297596026
94.37800801940104 7.59146707705483
96.06449614499111 6.860695079186454
95.35697269081388 4.965690589059474
64.52095845558806 50.20871073208057
63.1883923193633 51.55669613029787
63.94962215675192 52.23756327002418
67.34699197232064 50.47491229578306
67.94401792466988 51.31837345982692
65.63987498491046 49.92071421044753
64.95715724681317 51.90182782747409
64.18768938341225 51.19786198835229
65.03257768207851 49.20482041902013
65.87836369783747 51.61634613987321
65.22438174514981 50.88025032774515
65.68528344054548 52.77636717307369
35.41878048405598 33.05687548686494
35.14159876017867 30.92455703283245
35.97172919536816 30.21993585410906
34.33169810680214 31.65399945921628
34.47428679630501 32.73023534947804
35.25799601926633 35.90549484745
32.69669613137865 33.1593022454658
33.95950894219758 34.54965096681165
33.69301078013861 33.47113958859482
34.67149847766454 33.79489336365666
35.25656153190385 31.99151542700196
35.94082938595136 35.1760697333042
36.36206551993202 33.38144425693356
35.54503941387736 36.95671050107916
34.94961178721629 34.85524729188374
36.25661402266898 36.22262871679117
55.11484733598034 94.97715932795082
53.13970296810932 92.54116955535616
55.50799222061916 94.04171180078161
52.87922608439432 90.79687782354621
52.48743479559723 91.73535370237447
54.05243074789073 95.08663884096823
53.64026712044996 96.00345480668651
54.7105783612741 95.90240937075325
55.77393575041212 95.79921517899864
53.79592406741977 93.34952857326546
54.29495034713174 96.81838142926163
39.91604251040873 70.83145107591962
40.10782466958573 71.83491187668395
40.30332244964552 72.84971461371784
40.91804893302039 71.10990627457583
41.90965123755756 71.37521317737611
42.7928563884642 70.68626050943418
36.68306653660017 73.3646351722885
28.81481923793832 89.88143970897342
25.06302003301564 94.1483028237688
27.53218405611347 88.64680165553169
26.62825284656606 92.76303519566373
27.07355568211434 90.46593284677222
26.49334659297019 91.57367708641192
24.54868806565953 90.96195478553669
26.12815724811783 90.44597440397109
25.86058796241216 93.45038344786762
25.52666580879139 91.24184818943193
25.10508203520736 90.17626946967839
26.55173237382524 88.5422138232815
27.57522316191375 93.26998314589275
27.80601549366181 89.64411709758136
29.69983615789367 62.4172963727487
28.68659575384562 58.57868672062504
27.01789201807716 61.94760920361164
30.60541325880662 59.26337471079138
28.70504148491924 62.67492588422477
32.34900024855995 58.90806649340699
28.05882207612829 61.81011958997185
30.99332993386189 61.28897432412481
32.65841548211633 60.94229597637472
31.85832428529923 61.65918786284178
30.09206760954418 61.47336633097023
28.45980976762215 60.78646864279778
33.47510438297359 60.23975561890008
29.81018932382141 59.8280587463096
37.25513239418556 3.111455782708633
36.59667255927283 2.260453397687586
40.01052376271435 9.626308530433883
41.66484322425729 8.497445683262143
40.7057424617441 8.003639414175115
40.6511944093458 6.958882269404703
35.7740456393409 4.222220185076045
38.889355235187 5.941549493831467
39.83619358015352 8.562137252150896
38.81971320465013 8.098563585468545
39.73005312891937 5.432098950298195
32.18890940797087 77.21670237133448
28.46019248150514 73.86863699378881
30.27265522227889 75.20486524836748
31.14977875764063 73.63228340689905
30.28195461179983 74.21025615510793
9.143329747299687 95.61644878407841
9.059565489483594 94.64626494984287
10.82221977825002 94.04727719806768
11.92667891917421 95.42654694696924
8.147395727757001 92.95901792124772
8.147866355110661 95.12240554432769
5.962806594879091 91.40214928584594
7.19282088610565 93.63254360072209
6.263423045304677 94.29826708274759
10.08653894042738 95.04510937668634
9.511499953630711 91.22751351356865
6.108478069290447 92.35428908917457
7.184001507733083 94.68349080610493
5.301678048562905 93.86691680171688
8.85984921315667 92.09182554834452
12.82220876360402 95.05954325694012
6.214029115488857 93.3102609378353
7.113025090913897 92.64581393519953
47.30489112436912 20.8791128817637
49.48613635266399 21.50600607246272
46.57865495158889 20.21689940193739
49.87931460737965 19.99833990621323
47.66942475359845 21.86534601928547
51.23921016388077 22.17553085317568
50.37208280656255 20.78596500412059
45.59145255150893 18.81998917558312
46.12429346977784 20.98077473893567
90.00842058383989 44.77747908795148
87.58330016847516 41.75832008814473
89.15805099819949 44.15518548112201
87.47724772266393 43.96593863826681
85.81784810316371 42.66736369984824
87.51944142430405 42.86910119075181
88.27386474247191 44.62356210153862
86.76278299014207 41.14149757887913
7.450021398904702 8.988601005639159
4.955505945232728 10.91910915469452
6.405797434445426 8.616792977739001
5.571051425314301 9.241558333175991
8.234088917569439 7.37478365898263
9.206280008895092 7.716130629645424
10.02881237613153 7.060749727247664
10.33117387423636 9.057909115063735
10.19958824573152 8.046052681265332
27.70664272657655 94.31398502946347
23.1552796623866 94.32893541179637
28.66007334593453 94.71009817290125
22.82634506497404 91.36152094076624
24.80391763670414 91.97663472749342
26.76639888886753 93.87879119956409
23.78762329206981 91.73962065726913
25.74446584954884 92.32640379548681
92.41736425079374 0.8174445159126064
93.88068188845658 98.47091240307132
98.72705397003413 97.89616869341518
98.32434135682664 98.80417182019508
95.66187828843651 98.8311974174409
96.16784109819474 96.82740648232881
95.55300003618831 2.403049665020783
92.9860647240599 2.542758180697872
98.53823388280405 99.69006417372383
92.86609300129454 98.79476124785775
97.01768330716212 0.2760477995646964
96.70348391088773 98.57065073473174
93.6328652437131 99.46767014007078
96.40136224335207 99.52281931718072
93.39238707032091 0.4723152191899367
95.9306994925018 97.84786907540426
95.15347986707312 97.16613014166873
28.27164173145341 23.24626785645895
30.27520261804624 21.35043445796078
29.3114555061494 18.70592485695131
27.73327575006936 24.10179983496172
29.32300833262576 21.48585210484257
27.25211037743374 23.1510456969222
30.96293839721678 19.401708660225
29.81240385194997 22.34708832241968
28.80144898283868 22.37361541271402
29.70849648135579 20.46780678733468
82.69688379268858 92.50122080790996
82.15699590421326 89.9259501138332
83.00015874710695 90.50372064474352
82.84231149843124 91.50591145021856
81.99995491508007 90.933009640137
81.30856728779524 89.36213619782845
79.53308057216606 89.17081592935246
84.11383141184393 93.9264518212063
83.82655273110359 94.94471436830163
72.69537376662804 49.72615849391435
70.95055597912356 49.87767914530997
68.91746376364 51.28383957348024
70.80689788266029 48.86837607795041
69.88534260433212 51.30172821174843
72.65165146810116 47.7042664301909
71.78100795621829 49.25365247360227
72.74428518149003 50.75954042907058
71.71483202760105 48.26785610552935
69.29547659129349 50.29736112461661
71.69081468300693 47.2871756507017
71.80383107101181 50.27054623518517
74.28010813689789 94.73178835918742
74.94996149716866 95.66889806155118
71.29470716977301 92.28827142846076
70.83032483538898 93.21488676914134
72.91321424091807 95.54010330700476
74.0291643264202 92.96376144323834
75.68958588793699 93.80030115459131
71.88759384259012 93.16673398820045
70.24391879184056 92.3095174586015
74.45424150907539 96.53027028078914
73.21288448855128 94.72045118506796
73.92381992947799 95.60726705309541
75.06695262745907 92.9147496677169
72.49144544804341 94.02508839512113
33.09366099400906 76.63846390723961
34.93565022048352 75.49636939936934
29.42640797404305 73.77809649227834
33.08603726347787 75.59096253890989
33.06980337420616 74.54403507957421
32.15675684754505 75.12493143321305
32.12389947007517 74.08706750196322
31.21855153642397 74.66576582111462
31.22737213785819 72.66543706635809
32.16778074656563 76.16559644993647
31.23463289092903 75.69044274148676
63.56880373557553 97.10541690537237
61.56014643939994 0.6839337368861108
62.78616859292897 2.337222618124194
63.41802971525921 3.097964632410402
64.95282144050773 2.218780945055086
64.35790548738271 4.892679601880502
62.17544891846858 1.518270609589299
62.35484521578009 3.29257532140229
63.87492860756623 2.235589118280089
63.68775717315217 0.5498445036430402
63.24680829720638 1.435510970399404
62.0108559247263 99.75486928093842
63.07486153958418 99.69734143798652
61.75260589744067 2.465267299326647
62.61954860471638 0.6030059016340138
73.41594916810813 64.35364219809503
71.69190847703311 63.08521590124679
71.807526448598 62.07757214837958
71.11489860714664 67.0861932306849
69.87418738297332 62.83371396860525
69.21460365821099 61.18925777585351
70.22906226094975 59.70747137503461
9.002983007246518 53.2207596579956
11.91746755159986 56.78002360760982
11.26216844401305 54.76149636585521
9.259833520944019 54.19843559911919
10.55053783594465 55.49709823513853
11.20207092208801 57.48432079211489
47.34832954739334 64.68115975778989
46.12386894158547 67.12998250237629
48.2027952804857 65.00579797476558
47.6352365320688 65.84352008538372
46.94054003994092 62.61833966712958
46.70807928529305 66.30291826396049
46.18453020769719 63.32805501871542
47.20786759440644 63.66791127616866
48.79661306429341 65.75778795767867
46.60997272922308 65.35029429318628
45.76561798905261 66.07732535086049
8.241209343045924 88.25702133197346
7.785930288362228 89.12004168805662
7.214527192846316 88.08916343747931
8.869677395485466 85.65267605454095
6.203161548222375 88.28780854090623
7.69647159090848 87.29980240513883
8.747972860683074 89.26131182472425
9.268867142619479 88.39900535666108
5.449019575924098 87.66073867781171
63.88268915229535 53.42474910931384
64.50091156759251 57.1082674578627
65.1628204868378 56.27882713991739
63.25797057174903 54.40008133079316
66.92857620107992 55.61802953610166
60.73743489556363 57.91145806878331
66.09194131554898 53.75883411894232
66.51326268991973 54.68529525418856
62.38434536140757 57.02349807836361
34.8843296853151 72.27952646183681
34.70915623209769 70.16027071399992
38.71126549231761 69.6019709909945
37.43308667685086 71.85738756458252
36.81835100145894 70.09042031122695
38.37334867436625 72.24395063070395
62.02422644202704 78.44749473649277
65.98292551214914 76.68359647601531
62.00240143698158 75.82337608381889
60.05774209275059 71.33151602681289
65.21035281284732 75.05935160422632
40.18227971334431 80.76212436811034
39.6454935513139 77.18410392147078
36.72387772075016 77.52474212906601
39.33043889744727 81.27406762256483
39.4762526063066 76.18668136113845
38.46356761804424 79.61431522926065
36.68273471875319 78.5882783682374
37.5327476777796 80.151429122792
37.60575516793877 78.03682736656971
23.14024406357022 2.007816724943061
26.95869436738864 4.559536141175586
25.29016287043117 2.256223657982565
29.35827910064102 2.899355734645198
22.35067912612595 4.646397425666789
23.93541579484462 3.858796387030718
24.60947880223968 3.073135810763619
26.80872547778359 1.963987015382498
25.90826720646315 4.355292829312914
31.90083487333026 28.43875525957655
33.33157688398887 30.0727477229952
32.57503563838885 30.8845957217814
32.28444976611016 27.44114945960586
28.91191095883298 28.8482460815502
29.94059922588206 28.93869725229028
30.51765570274628 29.89551254102209
0.9496802239411604 97.9544209668471
99.55080532324422 99.72360111604132
1.173578368820783 99.11112765863514
2.235509357058124 99.28896975308312
0.5267267917677975 99.87763209130645
0.8232251719073187 0.8701127071365038
0.2502524255506846 98.78365008951712
64.14209519022664 99.65659203811882
64.74709223355987 0.5157345307370141
63.57054441365289 98.8110064231045
65.48020494988924 3.099059648380908
64.64022893047756 98.75442994068051
65.18265244425842 99.60575087695933
65.72370617743968 96.95835101196842
65.47108090183052 1.37360733144472
52.32774016453733 94.38726164650856
52.78320251582626 97.81081385918881
46.36130365953023 94.08453441023646
50.40441696011874 96.31235708254285
48.22592258791705 92.1096330285982
44.25211058004236 94.30012716925859
48.68761600424122 95.61542755076269
53.42590019852182 98.61938357888585
51.90897602682278 95.29901953677211
97.2281077561456 62.30521025285604
96.19192632446259 62.46510137453723
0.2939248097371533 62.07238371375863
98.07734751656992 60.41614776965898
99.84601052240315 63.00722313947919
98.25930361210683 62.20703317008193
17.70247587802531 11.74977871432516
17.26401999460383 10.8136679442943
16.8621985926735 9.864085171383527
18.28440886414129 10.81788482679815
16.24350516898251 10.8028913039295
17.00442309270303 7.969831356428652
15.42636342971104 8.881313233513632
17.44133228888523 8.922648694516953
16.662697847382 11.74381634633126
18.1808311336761 12.68044362527311
37.54796494903017 40.34561654056262
41.63132448319486 36.87351145678208
37.3107005629835 36.50212231141095
39.59948312315412 36.64850456974218
39.62590884936451 35.04216106086758
39.00613168771456 35.89195675699957
35.64765033043922 34.11795858275495
15.13101853135423 76.48435384978259
19.68709441035267 75.69367637165344
15.15363179663281 75.61886192562793
15.89053351779993 74.99393531701456
17.00552315143518 76.27635225671935
16.60605780612376 74.25855485440269
15.50944393683944 78.10663714310708
15.88900010155092 79.0045823686723
16.08185940466722 76.02724224455723
16.52350133053038 78.08271476322852
16.12417705726402 77.08302839672095
15.07632270808186 77.34696870805173
81.44685642795415 33.35036442926263
78.88885193160085 34.50774510976743
77.04368200636736 34.70122984738233
77.9710745667015 34.94536618574516
80.25654020053591 36.20584395649564
77.40950871430769 35.77806523439633
78.5886246199567 35.60463533201679
79.25503348208626 36.36763834002506
80.99592851646524 34.25984540787274
79.49873756542232 33.69065027779649
77.62093097185061 32.98175014533236
76.85942026957842 33.6499102632072
78.22816163068384 36.53346967830753
93.08333930134366 94.0521381857406
94.61846447389469 91.6905300193674
92.10422856386224 94.35893761984377
90.86356900668163 95.69469340947532
95.22241924830537 89.60678925595754
91.8487209252233 95.38589697815783
92.83264795016687 95.0787074688395
91.12259144705422 94.66388140269625
95.60071662705359 91.41427702677639
65.92804851049064 4.024925151077656
66.50636656787958 3.162419499064471
66.53583054758413 6.806696444319454
66.93318942653116 4.114982731549893
65.80283632773101 5.891829733138669
64.45180254125042 3.091588250493301
59.10108841678641 13.64971078152777
57.16108122866085 13.80678433539983
58.17285693742504 15.06581091217482
59.12687514409311 14.57015532445559
59.06812228570037 12.75545010959689
56.3255132680009 15.33519812031675
54.28075293028125 13.32546805769361
57.14371562009774 11.96499590553911
55.26910353342288 13.85754603554408
58.13542738368816 14.1233692967826
53.07414081808435 11.91425873067208
56.64594611785072 11.20074548060514
46.13072857204141 24.47809155025602
43.38972680226714 22.99296153595467
47.17304933487794 22.7342957424224
46.63255046654986 23.60390445613366
47.68232204480211 23.63932018525159
46.15434403735264 22.68695286236081
45.5709098325771 25.35586889112086
48.67362200376339 21.98168891511618
46.42335475849308 19.27296518268657
46.68270103885519 21.78552714230271
48.51821411677329 74.45226143784576
48.22666495681596 76.22661591509093
47.85439977558354 75.21173132370744
51.96878135391612 73.61103032239424
48.87243188707381 75.48193954981564
50.21041563654007 73.91150099060762
51.87247095358442 77.72811935456079
49.69482780537942 77.53446196905352
52.99153731739071 76.10248617441781
51.36901015826408 75.17784730252859
48.21888030897848 73.44670030082192
54.13818241327981 77.65091660467144
49.50153628223112 74.70035509088711
51.81460411365757 72.55438763038559
37.65309865792423 76.97924880607042
38.44436244575415 78.6018929235743
36.78986364363283 76.46196942222106
35.80225985151996 78.08716659273972
39.24775579256664 80.22108588930811
38.6148223309841 76.51085619640249
38.40111413911752 80.68700459744333
23.45667499637993 81.18410372106601
26.56497609000802 79.17963273303295
25.54043841145827 78.90592582169648
25.66607138540638 82.50966185442704
25.17008566195101 80.64170238429689
24.44989498110441 81.42200093162882
24.15230501282242 80.40145061559673
25.89458594810878 77.07646530378675
25.46433173513844 81.60322728920606
24.528872205156 78.60340550638696
23.74808357280037 82.23353829600649
26.21708580826894 78.16220678254004
23.84143026880354 79.36660174230803
24.60760591906012 37.25628011934633
19.71948012351885 40.71929635427779
25.6211208880088 37.59048805341772
20.97059034490005 38.0594571038496
21.48075958160802 38.87168761482222
21.18585741903005 35.30432977387653
24.04040844249234 38.98752421176809
24.32438387498305 36.28224902247009
25.34521287904117 36.56290207052058
23.28018145892557 35.99578499677994
23.58564561741773 36.95677683200998
19.37912312202836 36.66065467013836
22.25600878267732 35.73760240042203
23.1037188245127 38.62441930364505
23.85788916775415 37.95457101775091
25.03602414089123 35.56243928331271
19.20650689209457 37.76588442231625
21.46035497918302 36.28478203331955
22.52553015538049 36.67346324732976
20.92479909185648 37.0600977961596
55.96387735284782 90.36118616200889
54.28120370239296 89.69802861110925
56.98286480117957 90.2077265773783
58.00787921382231 90.05273017751813
55.603171538586 91.32450599995282
54.18873331527903 92.41360123687812
58.25236370794609 94.61040026349704
57.88068634707656 95.57363883093136
54.57198700665847 91.46805700342087
56.62987172868897 91.17623385712669
57.29395637087443 86.47361206310191
58.684134938132 90.85436396537457
57.64784955244786 88.27095646184135
53.61911456467949 88.88720340494162
58.31845255462043 91.82674349286884
61.00326058973739 7.96772518873546
58.18050919045164 10.21421968087416
59.46906804796932 6.866458376389026
59.83786229964088 9.546665782441906
59.24036176039494 10.31824135557571
60.53571890065074 7.014122311926237
59.93506293255732 7.810383910281045
59.35321993105766 8.605133440526719
61.47847107503698 8.932924589966087
60.42226340871931 8.762286602690484
63.54622754791838 9.243784510307483
60.9066787426485 9.725569841334474
61.13022000727612 1.629675847041191
63.32013713958125 4.812621709234133
59.91911654526864 99.94220160684715
62.69808952319045 5.500137299560743
62.19328223818362 4.440071189838133
60.74954951877839 2.595818674429784
60.09182325173683 1.789808030199691
61.42846569274094 3.476184550211765
59.48495754690067 0.923302734277932
61.18986023216908 4.408592616235026
92.07453561966949 34.6792002976351
94.44373217257245 36.8257337767696
95.43537159859113 36.58866489857609
90.87074463092547 36.13833217528635
92.44314472834003 37.44731177065156
92.24769918749864 38.48591658098142
91.86422078578677 35.73511344836758
90.06701454362148 35.50739277422291
91.06694807074977 35.09613798784549
91.46683539015827 37.83250750788424
93.43951747669684 37.10937113249552
37.89695065088921 38.59503426963192
40.12961462716255 35.86773804875104
43.58975965321407 40.53511286840579
37.29589068278987 33.7006703771334
39.90288345282446 39.33252924848524
40.54632278325955 38.58331896477718
38.52472620664961 37.95226454198743
38.39413695748451 36.75808003971181
39.1741889437403 37.39859775459156
15.29584632981642 53.01528792410652
17.88134881281917 52.53956194119007
17.18189896896423 50.64434931393875
16.27473501274875 53.16850019511834
16.44988864289055 51.3762366738076
16.16194700694382 49.30531002673641
14.84596388962554 52.04924050034359
50.04121339923768 30.47513615476948
46.61849641739209 31.60957083593173
46.17964462320091 28.84231114359149
47.10221100009115 30.74342423306274
47.58604621542104 29.87047159527149
46.57440734697772 29.8416717448236
48.12076568126817 30.73690124177494
11.12129814583723 43.92079309288378
10.15462058404411 46.51740781535738
15.49015814217295 44.6662073844124
12.06974215231329 41.29982644156427
13.70789032176901 45.64511667417447
15.49046252964598 45.71729247510448
11.9427085373409 45.56093935752397
10.19405302874458 45.45682416337922
12.76539893702012 47.17993808876884
11.90510271795095 46.61685838046387
9.484145053549879 41.67390664450031
15.48037284663805 46.75819271108472
10.27499292062839 43.33257630550707
11.04824494200063 46.04127475200562
41.42514069947733 93.59640690336934
45.9502919984229 87.57469094990937
44.17997899722303 87.86855619724012
41.82717472171209 85.10386970049522
43.8179187153857 90.64705359868715
44.556198122395 89.8672129930776
47.29802804437469 90.04651004316298
43.40219676068376 88.55777923564327
45.16366950009843 88.23242450739623
44.49173970976663 91.62695744815311
46.34577937360628 89.60814084601144
46.55534452559817 85.90575747383905
44.80420218405123 90.78868801374247
45.61201281248601 91.39389942748799
46.14521525225261 88.59374747407868
44.0997189823028 92.57429079179784
43.62313216741244 93.48766752335317
43.51917089380647 91.73991657250261
45.58666520897968 90.27562096331344
42.16598416909061 94.49380070881436
42.4025636513753 91.82684339623805
45.36207825069836 89.25464642882052
78.20778338414888 84.52711977840556
81.90532125331943 83.22500200269525
77.30022747086215 85.13243226263965
78.21558817449603 83.51160918202314
81.89737974257137 82.24039521673512
78.25453114613657 85.55216612802704
77.40379747982371 86.13340070234253
79.67311597521146 80.05860457703251
80.03793850131429 84.2875221533989
39.442653489057 93.60934491877367
38.59857119228806 94.17981167249113
35.56888239335235 91.66248591726522
36.79751574978814 94.2770438546395
37.53426469785587 91.51812847828523
37.66259494953507 93.68457768407492
36.89007026496114 95.31861354084337
39.55436809586553 94.65255924554624
35.79049033752749 92.75262366159757
36.52605723344823 91.34834441839834
40.40387767486403 94.09165911286114
39.43037134166108 91.42700286154188
40.32939699414131 93.14749669376336
77.42978737701138 3.692197738960707
74.14347557680728 98.32268454162174
73.758653172775 97.35511723335659
77.86433906597522 98.99507225076877
74.83066824165701 0.246078519645386
77.61949487790585 99.9674037487852
28.77683665946481 24.17707325923289
33.23214970120616 21.03534758398323
31.26935624598972 23.12165872987584
31.24618154721588 21.22721699230993
32.1918596356066 22.92770795521844
31.76877268029962 22.08274097297334
30.65757383875668 20.35761728073357
32.6300306513743 20.17585345103246
76.17072266833308 98.46562280671947
74.56549097385043 99.29989480671712
74.19423914132256 1.054470209653576
71.73718685845705 96.94538675146157
72.32907790833507 96.19335031522552
76.62464123217291 0.1515269535850059
