# Supplementary material for: Universal hidden order in amorphous cellular geometries
Source: Nat Commun. 2019 Feb 18;10:811. doi: 10.1038/s41467-019-08360-5 (PMC6379405; doi:10.1038/s41467-019-08360-5)
Supplement: Supplementary file 1 — Source Data [file 41467_2019_8360_MOESM1_ESM.zip › Configurations/2D-Final-configuration-derived-from-Thomas-PP-5.dat]

43.35375545520322 20.41396531246008
40.5277327177599 16.64590567248063
42.80868076757537 17.88795404988134
41.8327097817802 17.76413094737017
43.68712842184699 17.50413967531492
42.81945185324135 19.55086494284157
43.87584876845909 19.48750396656575
42.58101452787449 16.99958813754974
2.964134586117223 14.43711114010869
6.085177726439452 8.866469310031542
5.602965717484888 11.8992308987182
5.575003158289456 9.717045182892942
4.51129234672293 9.653635492957966
5.301971384734066 12.9126615669943
6.510046870674884 9.84867192424414
4.84566311595029 11.32315960986561
3.247053475282028 13.45745274792164
4.084652344800775 10.58225520926672
3.526345594207392 12.48270264983589
16.28551970161773 37.89285919157047
15.52439888491299 36.06832387600961
16.97636982742128 37.10147814635363
16.21215105189201 35.27171132170842
18.73205827184077 36.43509252904801
14.89899628237546 39.48462977792543
15.90490874952214 36.98102995614582
14.83397720041546 36.86305745168109
16.59387365306719 36.18712973770695
18.04806817013482 37.22686759494518
99.40699521328563 57.90063525359774
0.5669839711637322 58.30247779431368
1.972969349939097 56.62263842743648
99.83117004335291 58.94568822342111
1.624676632476697 58.441143415194
99.75430208563827 56.75183722605527
98.77420089326178 56.97376330289837
98.29018457557649 57.87451197398608
0.2771643413167198 59.96224330164052
2.341778766843855 57.63848538123077
74.00982954400197 6.713422499917833
72.58899713242916 9.125596875535329
71.61957795880735 8.872199734543267
74.17532868216668 7.731996400870212
72.41104380373292 8.100963536524841
73.36519628593005 8.374398154337792
72.24229617288572 7.08976808296707
73.19686239928785 7.316941885189322
50.91888858134257 51.33730154406904
46.5705825279566 50.52946903238671
48.53936969392863 47.26012587121635
53.0264172337732 47.33570860144945
54.31170840326987 49.83545933022041
53.97699365417932 47.03036785650604
53.62578306335957 49.07688615822016
51.12471027475844 50.32594336985963
54.579731682085 48.79432552867094
54.0047506256993 50.86290032948762
17.33794188187182 15.82629996584591
20.81880751030092 20.01850104065256
18.4129425941386 15.96741028225836
18.79085618096407 19.48888749931887
17.70798450898574 16.72175479498749
19.13605621013227 17.83948213016776
16.90373992050632 19.62912098422557
18.04931641492644 17.70898684399113
16.37498358492676 15.58920130215698
15.65220909987911 16.27642380510411
16.57149626374623 16.68318499262957
16.15285724514023 18.91727474276195
15.5663738221081 17.26485408107235
85.66176037149141 24.70929202572032
87.10374148051734 25.92413160755591
86.3779434601512 26.58133870319537
86.15412486114639 23.88216672532834
85.45486397136676 26.5233949807444
85.1437078541725 23.73343894539693
86.81942473350499 24.89974862081306
86.0712691952224 44.54918371018462
87.80419493512153 48.13421103797462
85.10043345358436 44.15525293272479
88.52240903672238 47.3899145639738
84.42911675732523 46.86639292484542
85.43892057305477 46.36158405008324
86.87134602572416 47.65101448606446
85.8894309498118 43.49050690155283
87.04481473466321 44.91363669880945
88.29629214430524 46.30316963832964
87.57422984607916 46.99658057348171
48.4294637787164 79.57637269287643
49.46948886933244 79.4953959059594
49.00348957900101 80.43789815494803
48.33952097718977 77.77680233325437
49.57921851985293 81.28651753505429
46.926869561906 80.54995282646907
48.89643746605088 78.6460909876327
48.53720681811365 81.38597269355293
48.63681806625036 83.21765319988728
49.11031776169522 82.2524793481775
48.06522278288845 82.33319662400807
47.86355735496888 78.70114729633397
49.68508491747218 83.10819186133861
79.61388671801525 42.02169432224996
78.2275326038382 37.49658541626697
78.75429547012831 36.64265425027875
76.71576254325932 38.21826481279684
79.25553213494074 39.39451515668418
80.76838074526867 38.35274597854254
77.71737887433896 38.35497943676049
77.2299673059314 37.35835208213957
78.21588540591941 39.32670600722467
66.21967934374922 9.628604836427032
67.04070676778767 9.049326299883322
66.48433630359852 11.63367703837983
64.18058768439303 7.125558412800975
66.34876771475382 10.6473051860857
63.80033221423691 8.017365843238187
65.12684549030743 6.971232196672137
65.26724648788546 9.149995431035752
66.03965391954272 8.590945633229838
64.37799651389497 8.765282781759337
64.38510638781219 9.731744274405685
90.01596488300169 45.93484315187285
90.2573542366804 46.96362273310184
89.50224973560833 47.70157820588486
89.78872343913685 44.89345408038532
89.26471708660227 46.65646398162676
91.01271422653578 46.246587928065
90.52822269108309 47.96477210286305
90.77166061624021 45.22446466299132
89.03688033592563 45.59889493718786
92.0290109477738 46.5461587078338
31.20450630413837 44.47770334185383
28.51026600194742 45.15624805614589
30.25832229782064 42.95409962117331
29.40461124237715 44.58765431286898
31.5125769190078 47.59651858137121
32.96017643898498 44.37044165248159
30.2906522689858 44.01021056016383
30.34028827752159 45.05240167953701
31.38348373545207 46.56142803179164
6.382038960586071 3.593147072413087
5.332310359404767 3.534388738272144
5.672921155060536 6.210905491494597
3.25288515498286 3.42390158288388
5.441193653950772 1.773203420065074
5.218487579316289 5.314121126366619
6.501564392117873 1.839943478742388
4.855617462866287 2.620726383723985
5.577117921136083 0.02082854352175935
33.91716970563296 71.42980127293171
36.95995780361159 73.78373788242881
36.29288752076165 72.92941698160058
35.27647588641844 75.81042125451506
36.61221881890233 74.74454195669044
38.34929226105684 72.71773424592892
37.97403825410616 73.68066567248115
36.67239387107482 71.99733942392358
37.32517558252795 72.83359719838285
5.459812543743554 53.07949737043596
5.807673895235657 51.30072606537132
5.51485254709249 55.77984675240582
6.840364075641646 51.45067750755163
6.493993505299202 53.23198862339574
6.839304312639331 54.19297448294238
7.868543410280551 51.59277155378842
7.18233385236632 52.41667745331224
5.131689139514452 52.10837271629212
6.155199193721924 52.26711003346484
5.779575577112319 54.02310857226175
5.110168286335615 54.7944058503382
71.74929345417667 30.96096671842678
74.44029367426049 30.25398197888963
72.67208030590776 30.41136643548873
73.64251134558535 30.94678979737913
77.20554171204354 30.21532354397878
73.80452738377012 32.08727833518287
75.67423187209559 31.62522618132639
71.65882562896802 28.87240241486645
98.87465949768233 30.96707889667472
99.86356106046038 31.46070644485759
99.68456602365619 30.39760063415038
0.4939540330169953 28.81845327606582
98.61857620597081 28.92233205687752
1.459440815496317 31.16169058498118
0.5931937954605832 30.84739469682048
94.89810318619996 29.17307129560173
99.59314799946549 29.37307497409793
62.30357484120624 67.30672507320971
62.91484188423193 65.47368157746997
65.5146614837618 65.34913712941886
66.29182620753605 64.59947419091839
64.57070218577346 65.04609054724907
61.18802743522689 68.7778193501096
63.04046027127037 66.55010248900645
61.97825817145881 65.20167531516137
65.33116090286838 64.29558558186491
63.62868593652855 64.73153455408118
41.34113689113912 58.65291861968201
41.98911150356478 63.73839226661828
40.94679079305831 62.24286620356948
41.87844033698328 62.66293531583133
96.18346498321546 73.54280472691919
94.87313679432378 69.98428542115776
95.38774509449709 72.82358534119578
95.6726547750429 70.72350131705839
97.00528507969508 74.24469627703954
95.9720037291552 68.65005205086358
93.93432935751065 70.28760496834705
94.73447735923676 71.03296685944092
92.01932096829357 84.2853232990671
94.31176797086677 82.31988061639208
95.28018649091177 81.92508984560378
94.29247533769721 83.3104808648759
96.22824218745194 81.51300053272288
94.38437072347774 81.33314294143146
94.52073586031193 80.31299730527782
93.02766968098092 84.59437441192087
96.29973567717666 80.47759350235287
95.22677401290559 82.92559590190076
93.5499768787417 80.73371173815163
95.10763830033987 83.94303373723125
95.45910777542268 79.87551828923196
93.3777143311152 81.76620793908353
95.3584043452518 80.91334929094667
93.35526723418279 82.74203715874691
39.15003381251105 55.81069496708022
42.26118918756637 56.32942040891897
40.81956775023774 61.17369326179073
40.53892468875511 56.87508806674465
42.02523442097288 57.96198646231043
39.79730808516493 53.54939385493697
42.68747199610885 57.26559269018479
42.2678100736032 58.94239556343674
40.64895000144702 60.07362262768312
43.06456921587765 58.25079324527911
41.74565758280605 61.60920575580698
40.13478980883346 55.86809936270379
41.58929703014583 57.05861180419075
40.92578670532136 57.83500064460431
39.9185408187442 60.77061702185934
41.4259267576684 59.57049686392401
43.17376793134129 59.23766329635887
41.61564019637388 60.58006462253704
52.34473405785564 45.64232491423448
53.29644973781008 45.28703431131873
52.6266685401887 43.56239858084324
51.77741268672249 42.99490642754382
98.01441066131855 35.618692217553
99.84723828572325 34.39872407065848
98.00997667403023 33.58253548254252
96.99367655024513 34.181978496383
99.1892382739625 37.03910826207336
99.78127660094275 35.34382310838747
98.87150114585658 34.96087805208396
98.57337066722954 5.96364216422231
98.07983199679862 6.764296731817101
97.31062098414004 8.709120187389622
98.34872736453165 8.477934888550644
97.70654117322015 7.741659474790205
96.674362420661 7.995671196662551
96.69044570108146 13.34865057266001
98.01978555458878 12.13193647505925
96.38106579807439 14.32391401290171
97.60842478392392 10.4101454178384
95.97370704810565 12.60955830185651
99.04775348681476 11.88390123939839
98.31792790286407 11.16190776295687
95.26653731573855 11.87469914412497
94.92946758174412 12.81019354648291
96.60697853874065 10.63636945412403
95.33888320916034 99.20953313379462
94.57440136352857 98.66374185678575
91.08091619654104 5.243196789939724
93.4518181456225 0.110914167543042
92.2324224042806 2.655140168465498
90.13871568157943 5.737862236345816
92.35847002595631 1.611027818132895
94.40210549049928 99.68123705526649
91.17762356537196 4.188730242832824
7.134355978324723 94.76732069437264
6.659437384537421 93.88346909307859
10.12450795496743 96.79380940572666
9.066109478352059 96.72802851664299
7.546020758333513 95.74162335005252
8.607103947838256 95.82418649270036
7.765814200675372 93.87768939137801
8.122277031830633 94.92286224511638
5.683748266696603 93.71929324022635
44.38655187845486 81.5045527499731
41.49097489089881 83.72521688484495
41.86397643578626 82.62768745761427
41.23371880209861 79.85525720212836
41.78043017557053 80.74824636013447
42.32597399636497 81.63137497980189
42.79463241964291 80.66549243125712
43.35152085872192 81.54975450912893
40.90212737070738 82.7776863530667
42.24220767383561 79.7693784513787
39.78142984782852 80.95211155178441
42.70331191917801 78.80177672289695
25.71877776834814 2.481185976579437
23.73835929749564 99.9812010494184
23.41272824808685 98.2299346061192
26.11842451068526 1.540705369986586
23.64411210748976 2.626698736375703
24.6788668787901 2.574135803097747
25.45592815907681 0.7033613455269608
23.35561878201474 0.9050994351402027
24.02700584384572 1.720381601379861
24.45831438928659 98.11946402157747
25.82669922345747 99.76299451938937
26.54461025668109 97.86059220745247
30.08865607583863 87.23858682970427
27.38411377480057 86.25839876776637
28.78375044248065 88.44170225494089
26.39333206878526 86.54979896057904
31.92857001242391 87.79144657913891
29.25371315188785 86.51541719500929
28.21706815621154 86.79276199830448
32.32331901357911 84.54052292673001
31.23014845363361 85.9493048519345
32.0514282387249 86.62068290326665
31.11744339801279 87.00315181466488
3.475673018373673 62.21998579152957
3.996670605405375 61.32504423233406
3.986394032243698 59.7319752650405
2.869684939682033 62.97327564862444
4.518485042219297 62.1516988351657
5.478348141535125 60.30825822768585
5.772750122136328 62.1253217900282
3.430419228750644 60.49725482568613
7.720219046667669 63.08364207167877
2.910123874635302 61.31243726513752
5.882673514523412 59.45900528250549
2.983894564419229 59.55523608705296
4.538921019513151 60.48005452579714
6.676033588247246 58.92214660302859
4.865405915306683 59.35986267818036
3.444237132274635 57.98501675482537
4.032274557290173 63.17848089777128
5.123142816718548 61.33081817574004
99.91160848485295 46.82240481158344
95.12516241991423 47.35230102530164
98.90526471857476 47.0365186800182
99.18777258726394 46.05815830294645
97.11984955556044 46.52645986382924
1.615336120723515 47.39703851003294
97.04220875315454 43.78431897694612
0.3625506084001329 48.57424489569898
97.8962751375492 47.23948229852159
94.80981145910259 46.44125549441128
94.07771231380742 47.1189294733256
1.03752259810928 49.3520257425679
67.76316265854081 7.372893621635621
66.63216024535549 5.916801842729328
68.35083344559449 5.655193936518722
66.11880781256303 5.055415007050216
69.26884685430869 6.037405018752105
66.88640706006183 6.998594698970446
66.92477502916968 8.024891931984943
69.41309372424838 7.157262815205634
70.83953118798179 9.580592759817058
67.25223014192343 5.11432169588214
66.03068842048084 6.683355692925213
67.87424965534818 8.435286951482897
70.41146180808481 7.564473517672435
45.96784000602661 34.28537482906393
44.22118741777849 33.44204323830545
49.22910611508411 34.10270604934328
48.17343701563219 33.98712460177003
50.53400330026019 37.00644743519154
47.68122680663348 34.78401459732302
44.33921517528549 35.69982462780718
49.69089212230919 35.06795784271185
51.01632531578569 36.1041819704209
88.74516679772454 31.61225999589077
88.6107700833161 30.54562386979141
89.74517189454413 32.11873725851489
88.00935884457131 33.1462405993313
88.87631970761242 32.64428046508882
89.42342424933686 29.95620320167915
87.86550685975593 32.15779040030684
89.57440186056726 31.03440286696902
34.21742920594411 26.13929888181571
35.99322013291229 25.89872860313887
35.12931728525214 26.56507209754349
38.24297752925077 28.79730201574777
36.11737279589407 26.93525125735312
35.25415674608132 27.58385980268153
36.9739516478511 26.30220018118372
35.02489046398227 25.48619633430214
68.78566046000708 58.56549661487963
66.05859253592172 57.55584579440902
69.30977224798865 60.62285226961815
67.94252307130378 57.74867882153264
70.31672130026398 60.91817087327665
69.50394078443456 61.64566859859926
68.0973096406137 56.76438917446626
67.08722840002883 57.1858437432501
68.30161270701184 60.3996926563627
66.85254380467298 58.15096383114664
67.74934118153104 58.61575807689379
68.06663665625162 59.45461566069339
69.08558442714784 59.59594771725664
69.68206229394316 62.66885665120176
70.50027681061238 61.94233532713016
68.88353372339176 57.44991245541208
2.097512015685141 85.85639761387364
3.323769654377434 82.94923716529091
0.7843562358196609 87.1137187803933
2.763650952852609 86.73287936753458
1.451207827507184 85.11648320654173
99.78872328531828 87.3324276272896
2.564218044729366 83.67910988180442
0.4531936741721535 85.29647559591278
33.65822396632042 19.93752992906886
37.84147022773744 17.28276090609819
36.86809906386893 17.08977561985785
37.16013347175674 18.16784675993275
35.88398213257842 16.82391437953355
36.17480795361205 17.87947802486969
35.18556603002209 17.5711076900906
36.56123807381345 16.0357249911313
35.42966580421115 18.6174451924578
37.54432025576302 16.24286971686864
35.56300194995067 15.79420305111989
44.30945034952797 18.47680464979252
48.99120057512169 24.56964316525173
47.13834237239432 21.12940363587271
45.48837218201912 20.27833200268717
45.62254263970635 22.07056358577683
44.89667670424008 19.3931997912193
45.95146564157944 19.35789728106196
46.68879245053952 22.06536569261302
82.20871598247771 49.98987654604228
83.44466807480022 47.32165667057678
82.48574736741092 47.74284804253001
79.75899821273424 47.8035995227206
81.41509290350044 49.18025896450278
80.40479211904163 49.41639793639422
81.83258755784661 45.98060266196426
81.66201617399237 51.03240064987556
82.61992985532768 46.67038129630158
81.68508233048806 47.05717308562384
79.57428409026591 48.82789304107859
82.34902428813604 48.85315708160941
73.86475790228405 53.65295343816061
70.63731199871114 51.87742142915342
72.9060599586288 50.26007828604081
73.15337049064654 52.94873746366539
72.40494623213313 52.26574936330355
71.65221308379061 51.57369728903443
70.0340352113615 54.98213104412972
71.38015413665454 52.58336727541872
74.48212575175786 51.74192265688524
70.90377555993111 50.86715354247571
73.68673599477677 50.98655035070973
72.67637170234995 51.27465388031295
25.91282283410536 42.45972729360785
27.74699538240997 40.56454494124753
24.85892586359894 45.33467812115592
26.80051520314385 40.64215975522765
27.33201987836457 39.72360473894127
27.51015398763843 41.52553319859314
27.64936479956996 42.65811647541426
28.44816185045205 42.00841489708449
28.53853925372425 40.98893900487655
29.39066993063713 41.44539787499949
23.98141059318472 42.69898872719238
89.31728710155447 87.57341257750946
88.99424768146456 89.38428227812527
88.65770203509173 88.37851197995816
87.71052972885497 90.96592973901721
90.57357054522744 91.61479758036847
90.2666334529079 90.5977403972953
88.02671491516288 89.19033027113804
89.87439735821602 92.41660802065883
89.27939187567101 90.38537767919794
88.27480567316643 90.16245903607475
91.55133807850989 91.81471257914615
89.59972806102977 91.40629343158584
89.96869224251975 89.58737891310618
16.46730099709601 27.85739479525371
18.52269016328851 28.71968151177556
15.4262036769259 27.48159306129084
17.49740183859185 28.25881979478774
62.57937037277445 53.54311618216926
63.58004603210034 53.34996671104674
64.63756025926968 55.99392734726938
61.99645985154245 55.55822931164452
60.58682388419474 53.89411322265134
62.98271421893032 55.37658084505879
65.92439005654411 51.96667135283168
61.86481136200122 52.72591362533647
62.86874291260855 52.54394714110805
62.28965089567108 54.54890432248561
61.58271660666168 53.72338377373664
61.29924857332914 54.72332007319235
62.14769177099901 51.73288540026712
49.26957336439766 85.11623994125345
50.32303190420357 83.88302455351518
48.38945140292561 85.01716310784983
51.07200193377201 84.66392942284621
49.2163765723406 84.10823079544525
51.2173363516419 81.95211481818627
52.46078028282401 83.53191901758383
50.72986477867767 85.70625710983323
50.11839586044918 84.85323584939276
99.17211369464583 92.15721518809707
97.29703699535375 94.67690624668263
98.19929266950376 92.22891894277663
99.93040627041798 94.18626402330437
99.31638538750913 95.00483140037586
96.6367491081007 95.48518804081048
98.68034549310899 95.82013146192847
98.99880533717544 93.98936625521105
99.70259202933008 95.97362690374464
98.32029048699015 94.82907346024028
37.51738680653821 13.3652750910733
35.69345630894495 9.466973340038235
36.64527602869065 11.38818616561609
37.23916854723269 10.58186403594122
35.87183311066068 14.00206784721765
4.880408533305276 30.65046550126632
5.821840676841769 30.92962465961032
2.351456364129605 30.70020929555081
3.300212511146071 30.26682161776541
4.990041229192259 31.63042658678495
0.540224973106434 29.80881225317194
4.032370389811376 30.97108579099448
1.455866328931374 30.19651081203599
2.379500614142098 29.70568222777253
3.860449600338298 31.9395385720539
4.093439085855718 28.8647409702079
3.076804070932551 31.33115649462102
9.58093945465817 30.7411014223735
9.90051533192676 31.72191702528103
7.535687151891702 30.35407720608209
9.267236029650583 29.77001405208688
12.58758516781158 31.31449290081174
11.49567682282618 27.4149073579259
8.615404073541118 27.88203420967929
12.27456162842197 30.32945133327214
66.31149913327818 91.55710470991578
70.79390122575656 91.99723247190472
66.59593369772317 90.48522496608047
65.65628392172135 90.83517295749731
65.98553760017344 92.59533176889707
67.28058485879639 91.20035413898503
68.49807471933218 89.80498014508177
64.70489090674391 91.16998307353887
65.9131687929456 89.76055804893602
69.25372082074126 90.53015915454115
24.21558309084752 21.85434501464943
25.23281027833606 21.65245613992063
25.21664667614548 22.52817121858291
27.19959848375336 22.30551330382201
24.29306187043785 22.93890515299632
47.73353500082759 22.01492373056132
46.0877552620031 21.16531035749148
46.85746845434839 23.81383491967784
47.30234103031682 22.97216193516256
46.54353218884825 20.24174859166156
44.43078432246883 20.34570431436325
48.64919640057128 20.15415740832521
47.97733762743241 23.98128629697959
48.28116119930069 22.9288072594187
26.33610147428547 35.25663846586401
26.03826027372306 37.05612269129855
27.0313000332689 34.36828665448916
27.28230609855889 32.61193647415791
28.07543923134626 34.39361405560445
29.96343309744017 33.60851218016955
30.20961937376388 32.48907016980261
26.6874728406747 36.17029274810481
39.24466530087716 75.40248104708373
38.48297183446402 77.33141354924496
39.92498188703163 76.2575644384345
38.88877777040827 76.37158847121584
39.60135470138258 74.4099743130577
40.22666346244129 75.28224806086787
37.24232500406381 75.61469411122154
41.16938191771337 75.15284637148304
38.60952525131447 74.53790933146981
37.45013848747143 77.42467499270644
36.81863424405455 76.57267673064514
37.85672812155716 76.4755042488617
36.24644788709835 75.71297334041303
38.24515418933181 75.51282039116762
39.37501749368687 72.58572482241959
38.98533414689688 73.55882361605597
37.60988750344048 74.64631596914487
63.55465555088394 99.94736175201467
66.56604144589643 4.179302228287344
64.12494182455723 0.6800070405863549
65.30615118720466 2.397213393295225
65.4915109581443 99.56671626120684
64.42430781625004 99.53256004717072
64.70585268207286 1.523266872393805
66.70116849148422 1.341514222261786
64.88530277427741 3.349236180039201
66.089904057985 0.4516145041022345
65.68911777735133 1.405311281374228
66.30817695758476 2.302720665097342
65.92430854865972 3.281511841714738
73.16825443822624 43.24712203311353
74.66947327563037 44.58375226406676
74.19254589771946 43.495067981501
72.79289416772043 42.26546361266571
73.83269813521885 45.16335621632847
72.47085211269129 43.97184755914464
72.70668232730314 46.57749549493001
74.63934761552431 45.75507882981194
72.12120898834847 43.02858785582069
73.55737910720767 44.22771660809124
73.8153322048221 42.46695973692119
46.18409847005035 54.08432159091757
47.31639195387704 49.6551639807039
46.43530180005518 52.32782575031492
41.68346766738307 52.60011126996124
43.73904649671 49.45785275485591
44.18849622611283 53.90134930522292
45.18655026106582 54.00642441054224
44.95081366190645 51.24900716087929
48.09502865501305 51.45622204755627
48.99491241551154 51.80007825754019
1.790586770562895 43.6332206829733
98.47616805463348 45.2980558674608
4.394253224435967 47.51534414344163
1.202042345141766 45.60291747295783
0.06643581508484037 43.10839701276571
1.513263575695792 44.63023735396473
0.7864532132659323 43.86779188563509
2.51355840970726 48.12660828096671
1.898937965392046 46.35022060302437
3.366601004842183 47.32500506755304
2.499608296698336 47.11080492478115
2.234828284703956 45.40470169669909
3.645299247480095 48.26237249722509
99.04922326628245 43.33005260906697
4.027224915435895 46.594043671965
97.28997852510091 42.78229141839059
0.4923789307426968 44.84661881064581
2.969642391029188 46.21823382406951
98.31814036421729 42.57481984998583
2.222076442774085 3.363992288901598
4.764128667215088 4.401044276661
1.178728810048644 3.368846346906931
3.74414702370981 4.358586995254575
4.289259336758424 3.479068785775107
2.73510169361653 2.503593219161503
3.79885094663989 2.561147655946138
70.40268852436367 89.1695675336308
72.5866810353491 87.44937310337244
71.22153452594624 89.79266754618132
74.12708486536179 86.56394777597711
73.05864879616284 88.39953344842505
69.77561995691576 87.43738606459524
70.97910247862053 90.87586530361797
71.36407950810896 88.79787880077401
75.54752179473054 85.69300699475185
75.20245981408877 86.57921007207398
70.2318212922201 90.19457749078236
73.59020612621686 87.45313910518935
74.05209823797759 88.3305506327724
87.87348542229243 53.11909998802412
88.39969737734874 54.07411997168485
87.8889164991387 54.93911598546266
86.31060932963024 55.7369710784557
88.4319136957678 55.8749188559803
87.37190326489326 55.80011015514304
87.35635340377749 53.99812579443056
89.4406030494423 54.1678961654536
86.83492390752583 54.86918278480447
85.77796302620298 54.81451746495396
88.98243960418549 56.80116177248998
95.97733442805227 56.07302867848304
93.85791866313032 57.85875919640308
97.18075913588351 57.84267632720249
97.08703861409515 56.08664611342216
94.36611861215796 55.10161625065617
96.08431318473265 57.79011340834163
96.5877731797779 56.94396819599095
94.38661535087044 56.94958468115855
97.68999735165328 56.97439695149124
95.46786667890548 56.95540759743125
95.58112149252797 65.89743431962778
93.7659284066127 63.23412179454975
93.30280073206815 64.10973807325858
95.30010098746662 64.1107485717464
91.59297811235552 61.48101288114249
93.19078867275415 62.36780678088019
92.10616947336564 62.38908385772847
93.80597778512673 65.2539406207901
94.28245372034644 62.32437909251442
77.6840159134869 40.20299271113923
75.71907394560098 38.06893727218483
78.70911986847705 40.26911100881529
76.23537500781711 37.20824285714021
74.65189781034506 39.79026650967876
76.65507469078327 40.06739545117193
75.64864555269899 39.93546018230523
47.46667512122391 27.90295107581702
48.13419600045721 25.11755721607238
45.40142415707766 25.99424905292956
48.43128100261127 28.31641361392982
46.38882542146731 26.46542479296529
46.26998075038276 25.47217103184306
45.2375298507662 24.89212163489635
49.17175076895102 26.6660892016721
48.31850649426636 27.26731101922418
46.21441218900075 24.56591870003428
44.19491145225466 24.69552727212681
47.36101809174804 26.85188206001565
48.21626314040667 26.20154167020697
47.26174754261464 25.80457940013305
90.99929580731937 84.10629086134644
94.13063127329201 84.34928588800953
94.66682741018474 85.93769604432407
95.4472601465327 86.62980077733994
92.553473149914 83.41730425833811
90.63578484762154 85.93964338064949
96.08182694847157 83.5668808762798
92.23123119622764 85.31364417881765
90.3013269219872 84.93830661665
94.94367343667743 84.94667571625055
91.28611281648899 85.10380204209018
93.41404513056511 83.72773536995946
93.94817135027552 85.30209923939475
91.61720668004122 86.14103730034644
82.12169505384396 29.92285706602106
83.75319461072901 36.46112296363629
84.27814947528998 33.71153504605595
81.27308946682976 33.58278302210233
84.79473710083693 34.64834854948764
82.70158956590646 36.43432096984598
82.74415761250876 34.60149239715859
83.795048357337 32.74786109066326
81.71721752554716 34.55321114027264
80.26582248560554 39.36014249453392
83.22738804488506 35.53569989258492
84.79344120237715 32.80649547908364
84.25620478276741 35.55825822144575
83.7653752356681 34.62562528468703
57.01121099127754 27.7210192890452
51.12820388067524 27.64454844998318
54.59411599848931 25.79477666653423
50.97029553925864 26.5834985644204
52.94181961801664 27.34069010643976
53.73071572346111 25.22749131490333
52.19201826111471 28.07234965592844
54.95780838362339 27.57780823749557
54.49700920976817 26.73271645399468
55.46186370200638 26.55559844703383
51.90595253620243 27.06728636088867
57.73231368329056 73.358060091412
62.03449761113541 71.31781974214275
57.10513605149256 72.59434785899225
59.44852353669525 71.03081325991614
62.5779958218425 70.40874325361243
60.10371894799225 71.78362800671195
60.83812811860471 72.47607831862892
58.76926221540985 73.11791545691869
61.49078813167316 70.51779188752171
59.07401959250422 72.03772740182129
59.78893827984196 70.02700758962877
61.12734082459922 71.5541988652071
58.78212479487977 70.27226654014399
58.10552103526638 72.34345283268289
98.94710940142988 52.45524928352445
97.25343614835033 51.71695750960698
98.97196464192542 49.75228748824502
95.40035173069568 55.14613000029601
1.466333738777946 51.1456850205424
99.99935520397474 52.2947887898584
99.20384291470167 55.94660902028723
0.7834437560335668 54.8852538941572
98.35725253476939 51.68622997440009
4.449109262366114 52.92994774079036
4.129806105742466 51.90690279072222
3.445856640587071 50.06651951775545
4.681298046912406 53.85362332877766
4.436369107693466 50.19847615466953
2.075034018162057 51.9548258456954
1.652745792430016 52.95698279514176
2.649729420971788 52.84748748930414
3.064825168960432 51.82256077581961
3.672102304519988 50.99566575547649
2.551239317367622 50.9285723934584
66.83536137743533 89.40728602169935
68.69188624643309 92.59983024825675
68.95920301786219 91.52961748993742
67.98463051683292 91.89746172479428
64.94816761522243 92.87039947527263
68.24838086232013 90.84050220739435
69.64414728797634 92.19179604367409
20.15324750808779 46.83822044999972
18.04721934324945 47.13648468041843
19.57991779090167 46.04621944294181
17.9478745249504 45.43160264581388
17.45665313657519 46.34334697671491
18.52793387325662 46.20862010537966
21.66416511791826 45.70666282777061
18.42750149432519 44.49450152814096
17.87019383485629 43.73545156011311
20.48098063038267 44.11858685880482
18.80937048740832 43.4720106483299
20.61806372179273 45.87042697950413
20.03228989736629 45.07410084023486
19.43403826839303 44.27481208619444
56.19837989626562 6.103635835543026
59.70618055835573 3.713921800192693
54.6576960561039 6.340426474335863
58.17816415374602 4.536900815835854
60.18946595500765 2.82743363242202
58.74085623051381 5.484972319135561
60.34924473110929 6.459584782748174
56.31421564178815 8.763954848622733
56.60274109965294 5.305204017388611
55.39630787462451 5.500986442625926
7.339803713836791 40.55520312306611
3.845892284259011 37.78802909878673
2.806552517753786 40.71650716815052
1.692307470174862 38.35081045504869
1.740627945592852 40.94037360408816
1.331768592874974 39.26451795747703
1.278415650074707 36.67016273388339
4.464418479116179 38.59769766639788
3.128539272245474 42.43364763551767
4.145625888658374 39.61281047309206
2.067364313415095 39.9911395911543
2.765335583222842 38.09233240536424
0.5805697904942042 38.53915297878842
3.13370153110194 39.78705702136639
61.23704421875941 2.796979601643803
64.28131724826704 2.484233926694916
63.40058672090921 4.40681298051204
64.43167648237865 4.283900318307122
61.71889360653373 1.852422112350232
62.36414782183797 4.515177867867743
61.79336052249324 3.658664336276589
65.49853882721652 4.208959894755097
63.25115326508109 2.567395551251605
42.16902065788155 89.56691630347886
42.77749300123479 88.68218906331785
40.57259133765699 90.31863809049213
41.56484493995659 90.44878378861634
43.14844679990749 89.69846687743355
40.9608933216616 91.32082009435619
43.76075525504001 88.82217314966073
44.12316034463088 89.85437169595613
41.95186681371197 91.46268746893081
40.49178895988258 32.63713314619574
40.21314989641919 35.27842662398361
38.65647471832543 32.96223724598417
38.19438388692362 34.74394332106964
37.21446166831383 34.43324948530314
36.64090209582612 35.15204022384062
36.06812071989926 34.34933498756046
31.65225265352303 58.09742538708969
30.23635866978248 56.77825472565619
29.09522560570987 59.45704757893235
28.48778097682746 58.61874607713089
27.45602048471847 58.70044137118867
27.87400561340781 57.78688202973162
27.39051445127606 56.79462637881728
8.252904834472004 55.32344445097473
9.560368202313285 53.64240511599613
9.328023528314006 55.55630735339884
7.535696706263507 56.14676263142383
6.16583771104527 54.98426302922456
7.881651464995534 54.35664688069129
10.60992483941949 53.81060034865962
7.52643699268776 53.38616727948531
8.920187288186803 54.54035347867999
11.22402340269248 53.03130094501766
7.20883145088412 55.16417797424626
6.528078963835463 55.96943357701078
60.4641916642179 23.74321438692491
61.77337381649387 21.45471750407127
61.63555938891823 22.43191774084895
61.47322266304576 23.42019098041708
59.96650238455798 21.02299384562596
62.66645459173468 22.11747753825172
61.00177652202886 20.74817440116851
62.75067109146603 21.20656802638464
60.62127910048741 22.73903377020274
58.95541770242349 21.30596197456896
59.42406042603302 19.3083258857298
19.11926156259325 37.36269587201508
19.0171714088944 34.69744842967287
17.66352683444883 36.3086898201208
17.57881430853891 33.67516586243823
17.27872270947694 35.39046593322543
18.63462220814168 33.7738392269507
18.34505665357575 35.51123448830229
17.96015177530902 34.5909379157426
15.83311046547718 34.35422352103528
82.54651673868507 58.25770982499339
77.76969491631122 60.97581086353934
79.83492179615887 57.38153334331012
82.55782349195252 56.50125913254256
78.23690246255255 60.06189432257401
80.9221415811019 57.37390199794688
80.37106981141243 58.25480960642246
80.91900013463905 59.12628130897599
79.83295434950236 59.13913661602298
19.38622554112748 67.39191011609751
20.96121135804186 67.07744614011486
19.60884297131285 68.42606349107169
18.63453843777788 68.05447295585529
24.49253826567491 70.09853660749548
23.30715375971966 67.97035682344884
22.40140971970589 68.46908553998111
20.35848351559665 67.77834049765511
18.82799580879683 69.07178430975398
78.40681923548223 3.776585266421501
79.41489188355038 5.211998566346388
75.68401327538034 3.457191917644253
77.70569213836231 6.448142552983276
80.12521021320427 3.52397028508472
78.03249625266446 1.561196618723392
78.35104712631683 2.71604651732238
81.1997410126141 4.973594858245001
37.39850051933936 22.61975759468559
38.67679522288365 25.07928233307876
39.06230822512389 22.02097596891663
38.42886617142525 22.96774075545136
36.49059295875991 22.15122657033985
35.8776088215278 24.85625539662422
38.7218492176625 23.95827970665128
36.75152567319073 24.23716797818748
35.73651137923498 23.82863346510875
39.8838423248092 23.81892702636619
14.14945172386818 6.948558650633854
13.9789386557372 8.686105919065337
15.20684210867106 7.100618160155676
14.81071928071368 4.365220469911431
13.77080705864907 4.246640660771035
13.29615155887584 3.306107086833004
13.67704965813813 6.005447311746082
12.61939241374782 5.873296585428759
13.20000322913991 5.065590571839634
13.08909896175771 6.804762700548761
14.5992158853962 7.897697489138283
12.72334336184375 4.129474800339486
15.77078176400119 6.280513458113808
14.74758316154404 10.63262736210756
13.54517987464749 7.739898773030287
30.14400681503435 19.25861741415581
27.05492874705126 21.31623799905788
28.79051666207859 20.7205236722772
26.00524494718879 21.00355891127179
29.57043091957718 20.0282764704451
27.7838043730736 20.61180410378422
26.22538867800241 22.91314371597821
28.47718074427554 19.78255230623839
28.10740224172542 21.67330505874153
29.52004564861364 58.53543261193811
29.71017815194689 60.25830940058787
31.11839153381858 56.3988655155739
29.88049066927677 57.60748493075467
28.67151088267622 60.40034874683578
27.03675268017545 59.63931909155192
28.34315830762389 56.95454435717588
31.9073623704226 57.0569505996462
28.93041322499338 57.688483079002
31.4740566860436 62.66507671070819
30.76172671913804 67.02706064631224
30.08078806540396 63.90965066900134
32.42355753749379 66.10564614696622
31.06036086938817 63.68281898381704
38.33057117543544 91.85812398330278
38.16527106393099 89.04738214530549
37.93379208881338 90.85765100818858
39.74317286422436 93.02394133078758
38.5561773107495 90.03374015032433
40.19174801277236 89.32578816316355
37.71331080265577 92.68542170550809
39.57006873489312 90.18587575336772
39.95928286088365 91.17911123159487
7.569071910092701 11.53790126269663
7.805760324030215 14.12826585606522
11.16593380655497 12.47609626787092
8.342685950263851 12.2830528459395
10.45687717162637 11.71321205644016
7.043263245203903 13.41827667029904
4.269519831888352 13.20535902986491
9.862933595582682 13.5891979325235
3.986776345446833 14.1764085088823
5.752460394592642 14.62406095909057
5.013065355383699 13.90229289651223
9.433180821206346 11.81097277979072
64.20859974257475 30.06820160895494
66.06286782267007 30.43845278631534
66.93366366359238 31.13237910038274
62.34047205481296 29.76235759681979
64.33214889973802 29.06735864563279
65.07911166152891 30.74850572305718
66.30026202815017 28.41135761761262
66.77195293345616 32.1351621502729
66.17065828448369 29.43074057193611
65.19349013373849 29.7472008953694
41.23550630127705 99.66108916314893
41.58317184341688 97.97707528059054
40.28465897807521 99.61665353090638
37.84075299445333 1.420631844293082
40.84733587637825 0.5716094669645293
44.46767534423786 1.330390048860574
39.26407326169055 99.65665806125466
39.83138586990277 0.5055820078315774
38.69024991348343 0.6518947627432958
46.41322755933273 0.7470311251708927
38.38427226156735 30.95644679943164
36.75275183747252 30.9747373076544
36.62776078324712 32.49719036926358
36.1622359642987 31.67944934422416
39.28136215509197 30.28432409763435
35.792333098181 30.67964478426686
34.8133856094335 30.40431784142243
36.59423888964943 29.99314265561792
37.43295225431839 31.65707412016805
35.48608259696481 28.64743521259728
7.478014501819104 18.63435037719641
10.8788280576868 16.8567886916389
9.574168104809543 18.08889213739778
11.90635488690598 16.56737218122741
8.79931681899115 17.40829787604173
8.030002408191924 16.72327003832839
11.65279610025646 17.53831265210642
12.19685539907394 15.58960903536517
7.755533388717336 17.67994598142797
23.85250754644716 85.19657850429832
25.11109077843553 84.01203413168821
24.87788995129247 85.00093670040459
21.63797476639087 82.3572284011004
22.38493664294795 83.73661956168772
61.1781174403568 87.26044768686437
58.72002014936246 85.74429557481564
61.398460774011 83.98644617656308
61.14619300252473 89.55569347137333
60.33519239552795 87.85597496565447
59.55937644163666 86.23799026831402
61.96771692987778 87.7847505591329
57.02290570237432 83.72226803452152
60.48999420052349 84.57658974710156
20.660553621296 0.2875089496525726
16.87066179657704 4.53875008719672
18.52780857921359 3.743545839024296
20.8442430287889 6.642569352547723
16.31610184101399 5.42829027772695
20.67050993491833 3.869402738779712
21.62477096257986 4.123219301114651
20.22663597939115 1.218647722274788
19.60711679676182 3.799673085010015
20.03599217315876 4.709678861705583
18.81396598381033 6.332947069866185
22.07409721018723 5.072010197794572
4.871211786245164 96.4177675772407
8.756554032226827 0.239208940050932
7.098112700611686 1.000880524619594
6.63843975739031 0.09028638794093209
5.736336172041061 98.26448903452713
5.299671951139681 97.34247505083097
5.913812011094777 96.49170225171144
6.792196888734339 98.33755038665439
30.28106951892334 92.74042562792096
31.24118131918684 95.36275861429961
32.24909788894374 95.35678564967724
30.88110866504013 93.60602532881774
31.73938030648096 94.40081304206637
32.06676153260081 90.65901142030295
28.96039120190624 93.93112234156665
9.873432380022289 90.84869784726858
7.321095762743655 88.0423063514063
8.937282288167129 87.19595085676227
6.470846696650457 85.29375235256188
8.522796774435058 84.57336207744824
9.305762375978428 85.27057326012107
8.12355624396162 86.5456278477474
62.34157086880082 98.79656074388544
59.41829957044985 94.20831270782091
60.6313193551667 95.48090887757306
60.59616640218794 99.27171693154787
56.68306774726987 94.30927072848385
61.60743400759077 95.71788917725209
58.50944700443689 98.92317376309776
59.5518749231389 99.07956659922597
68.57936341009841 16.88760896058803
70.16070552547286 19.52307276593619
69.19979557169681 17.87894366729334
69.3902319054458 18.92590712998962
69.28108681614992 15.85775206294775
68.4985486407754 18.81317562974564
22.05827691555947 80.30080656831686
23.49576802725706 82.56526855978581
26.01779810674991 79.00681272841956
26.99527326170039 78.67373621537898
23.67489697380223 81.60453721514507
24.49400402598136 82.29447655454618
27.17313803487136 77.6566015842271
26.19718910257569 77.99965799025517
23.60172875052252 76.99004504689051
22.85881863762105 80.9478675220896
24.67197769283059 81.31225350816774
26.27671280442691 82.73203590098112
26.63625519937415 80.70328495751696
22.61338038913777 77.3038298036608
24.85323705235421 80.32280146062398
25.03439434188022 79.32830672961852
25.21494266941292 78.33079038817986
25.83799521459494 80.01197182284162
25.65791438215262 81.01490634708209
23.11394385066124 84.45354620177359
19.28163580610268 83.83412488342009
17.96401891418448 82.29812348785364
22.03123386221846 84.52818232438227
17.99823635036621 81.29470659186656
22.66133519773508 81.91948901328155
21.4338764617402 83.43272639480725
18.88952085813696 82.10535477379534
69.52292764166714 26.49404076125849
67.44684375392383 27.05383424850052
67.27323685698232 28.07962169394375
66.83371512665573 25.35963567744347
64.63763662366132 27.04903897870065
65.82159045136056 25.68918432157495
61.62758409558509 28.1398906116449
63.63546467864758 27.39707500060972
67.64869512819629 26.044397056602
91.10309247310157 77.51550202027019
92.27811998358109 78.4076698795283
90.51243856019276 78.52517238008484
93.39033471900589 76.07643634556507
89.20607517814268 82.03898433791134
91.97690648703943 79.41998864026566
87.44747757547597 78.26553667317977
91.02288981066116 79.48723053423505
87.084308724221 77.19779637396672
91.42176301547029 78.47254327677699
17.49537519608949 89.62668349076718
18.06088516130212 91.39178672366165
19.37421909487493 93.80463723048788
18.02172992081091 92.33105450746618
15.55685699238609 90.16180789473904
19.12066625499786 92.0460513258428
15.03579526339554 88.42082073875477
14.58085367648411 90.42592715204555
15.78269068732033 89.15188085809137
14.39076250680788 91.4282777820425
16.76838172513328 88.8830238138338
18.91834963754136 91.10904504070778
46.04896637198854 2.819603351587117
43.2666768484272 6.523702546083462
49.29518144402197 5.593520749812869
48.37003726011224 5.127777995928922
47.00538150753742 2.530103041942639
42.02625342264 3.921366042558354
44.66389886810928 5.077295808914685
45.26296294686944 2.068038866362131
46.22770123661836 1.783244330492488
47.96897707744697 2.231235366394126
45.8794992106749 3.840166336469249
48.54015831941791 3.947897487270345
47.18924656519548 1.48886409494044
4.423014339321362 66.44015220176477
7.37576222026581 68.91176267145008
6.567053773357868 69.51339591644438
5.486601650485188 67.98069557506295
4.560324350612236 67.5229677295868
7.433139888826875 69.96319087553221
6.430478195733091 68.45499880605834
79.31191947877255 60.03315503171504
80.39067814832389 60.00873167706735
81.45944842077741 58.25038809806456
83.64617072690929 60.01294389231629
82.00547166343659 59.12522459026552
84.18146453069613 59.163028259471
38.33298691101933 62.09013725353291
37.45977436209465 62.73341538521676
38.40102662667758 63.11346123085872
39.07148790657235 61.41611375260783
36.62617496898746 63.24865899163152
36.52748603378623 62.14383590193787
34.64879697203225 62.30796217293075
35.55299626341566 61.96635350271244
37.44393268945306 61.79268401555908
35.70393367782709 62.86344077794822
40.01820132928588 61.82290914767908
73.9725851474919 5.734979743023604
74.91322329654992 5.106195287216488
71.93986560076439 6.150609167454028
74.70406165492413 3.934804731952496
72.98709966946811 6.213693481335843
74.08578643806911 4.740398831628569
13.32484376388823 33.21038189387628
7.1671286824375 32.07894153595523
14.08083884096965 35.03424547779585
10.90641279051587 31.91433666013396
10.55692768678911 33.68097470501181
8.542057265905941 33.28445678937916
13.01751265581698 34.91031003239811
85.02374174028695 25.54656760651977
83.97771592468951 25.44493250830732
86.07113819952951 25.62589739855494
84.43659654592523 26.41749168806896
84.57586761241684 24.58311271309067
83.90078051298256 27.29380741333454
84.99309306673211 27.37048553007354
14.28132390815827 66.01408237767707
14.42134643016821 63.24827392182912
12.9662836856738 63.88125842798483
14.5450725032818 66.88466824858784
13.84391569270958 64.02036101095085
11.69762192357759 67.16251276585855
13.53949130158547 67.02286845298525
12.55243960771771 66.58664577397676
12.64742251620837 67.63575916908556
13.1429654440181 64.88544454680999
12.20261031743401 64.47568810676572
13.33552607677933 65.93248293068304
43.80206647281231 63.39695645341183
44.34729029750521 62.29740271598977
42.78267815275616 63.09871701386089
42.94545149806142 64.10667347460239
45.29643645574247 60.42087006614332
43.81255330695734 64.54267218061227
43.48328853926401 62.43133133272948
42.59732247731553 61.0013597128724
43.32799340382429 60.34702577471784
42.67458846472543 61.98917876004806
44.30259212236452 60.50571290265692
45.82085107841647 59.49538073386429
92.51594178937249 20.66341269674133
90.38304379136953 21.55872074805792
92.83785315346938 19.68777442770423
90.55529233149194 23.61346805103505
91.32563061098034 20.9377134254367
90.44244175138333 22.59340458332506
93.18662778521941 21.57444882553586
90.66626078548943 24.6319816419173
5.268659626847625 65.87408132394231
6.10865757664603 65.29768526604818
9.895057055053163 67.22887919083391
9.048302300664304 67.78058068130562
7.160530805192407 66.82214329725302
9.785415959330354 66.17784509175591
8.946024493430251 66.73507206438542
72.2004831501991 5.249343349077855
68.49656891479957 97.47725565581327
72.82622719962656 3.310693158378615
67.71032495915001 1.265489302565592
68.33955641076001 2.142303716904931
70.72873478932395 0.9914612728380583
70.7112414703283 3.666783133651115
71.78472373331132 3.477523101178932
71.06181818552757 2.727371909221331
58.95805888468316 34.95825247825306
58.92822193527068 37.06437679184115
58.97302336891931 35.98786663365418
59.78556563056834 34.48643653738763
61.46467412907926 34.46981848053855
59.86604872198877 35.56184421917738
60.68867310990117 35.05027730174314
59.82064708562737 36.60775292996419
8.302572457539505 15.76408262700739
6.989152893404672 16.99623163666565
9.069320133715321 16.45366588314969
12.50126294001046 14.64640742609087
10.61842411952128 17.81703166343879
10.10853527705246 16.18208003676373
6.711414610388062 17.95556078224079
9.841381887381353 17.13690309053786
11.15134518361676 15.89313850256467
11.43082838473532 14.9389022800149
9.337846435152144 15.49796516467857
0.1578530882996584 61.76130563119835
2.661042567751045 58.60854768151233
99.1116840059719 61.62155463092174
0.7422226378441389 60.95058503229632
1.824228214442366 61.14384645450548
98.64546843590198 60.65459792545757
99.00492924362854 63.44677960574922
99.24124953451167 59.79506181561291
98.05971888782611 61.51208089751127
1.969698829157106 59.39508765091839
98.20525818727678 59.69088616476927
99.69133781792299 60.78476554509492
98.54205326918202 62.46403293922025
19.71710051761714 2.094969406750567
18.64785171023801 0.3659822162836315
21.34693271879095 3.002071704894339
17.58665659204674 0.2421121821196945
19.07473869658635 99.45749816718239
22.28335750527707 1.067294111651981
20.79226358178434 2.104907624386442
19.13962016816349 2.920316910260431
23.25152235943263 3.505225005520868
21.25331505254205 1.168460549957405
21.83767954494897 2.033626970986724
17.45714058907772 3.687401923778501
17.91552816110683 4.580662955291146
19.18057045543139 1.22568379280694
19.41878396810556 5.528535647202043
21.66637423782754 0.2174520880192154
16.57641381734161 22.34771739039322
12.74356765719089 23.51300775541935
14.53428595327054 21.40126062696099
18.72391053107333 24.03719062288847
13.02923432531704 22.55417728693776
14.79277929210059 22.54829944349322
15.5398517964266 21.91016881749912
16.43530165672058 21.39866557785151
9.978264891558082 23.17896920215085
11.30515925654882 22.03090839229624
17.26730674056196 20.71344983208806
12.46697941587722 75.95542091340809
12.22831818570185 74.88701558517816
13.0251621883823 74.25814485899173
14.79593714627682 74.08111985054938
13.81522091880607 73.63946763369486
11.8447775949533 72.73397941095844
12.83080586588752 73.19009354224387
14.00205157129641 74.6923982230318
14.19982047313729 75.74790294981203
12.05745384367393 73.83676706967371
14.97715231655597 75.12804908042901
14.83644673508821 78.94163327424155
13.66851469512699 72.59665445164345
17.99544524949767 69.71055080681803
13.56120667115371 71.5439405209532
19.07863348414527 71.99859989827944
14.51333937549735 72.01660274018951
2.471142541536489 87.71330986207811
1.103516989187557 86.11065609820072
0.5354081689202936 82.12337452751935
0.653634644586201 83.14411714827845
99.7273039987944 84.62354494514051
97.40720515384785 85.98991389005323
0.737039213302053 84.22207219712639
99.40704484044069 85.57568951121092
1.783345736032335 86.89164730093145
98.37898547581054 85.8009890158485
98.90723159624962 84.01663473184223
99.09713447693328 86.56461395710977
98.79400538706153 87.57208982215663
43.43973361409923 83.32786160130323
42.39746426520288 83.46624560339009
42.87505427021265 82.49384249056668
41.32413121814662 81.74623233095221
45.95112077316318 84.23653307960726
43.24514963946303 85.07940477665613
42.11084318748284 84.70217975268127
63.00980314009976 48.79844842130809
61.14210293009801 51.90877179700737
60.8638915012225 52.90213548912189
63.87927622403525 52.3519671829083
62.71901620178176 49.76800106676873
59.41130972027059 51.29579543622831
61.42130405716795 50.91691203274849
60.69322074389152 50.09790402407474
78.92751155105786 53.78938319210102
82.03564207276106 55.60735341704628
77.77122735870529 55.61733050179664
78.23909363926315 56.51797802816409
81.4788490783674 56.49219384799628
80.46530193862947 54.70339812382112
78.74472227416595 57.3987145099698
80.39872742580096 56.49327615253029
78.82859918423188 55.61032877463047
79.31814411925593 56.5028081593825
98.07975929701065 72.86867539988235
98.72776397644181 75.64765155304842
98.89722285695164 73.55865723950043
97.95865589042592 73.91011139427361
98.22864491802191 71.8269261203495
97.71926774688907 69.07495122330209
98.82543392670291 74.58439435179567
96.76559881878492 69.37577312201283
62.49748017537319 23.08077045328091
63.52971707815928 22.63186736987202
49.04775441351963 23.62087590649783
50.90066434387989 25.52227654615327
51.79879371649361 25.99463490381611
50.00179174704382 24.01612915655389
51.0379357578493 23.53701371227267
51.95057929182122 23.98061753487049
49.96528176876182 25.03049886299824
50.93820431696095 24.51559427518816
49.08154874745334 25.61258950809874
50.13795076436041 27.1381506466423
50.0298738133604 26.08495282533569
58.90818985737033 95.97484140707429
57.1727681827968 96.36766509923187
61.63550776242121 99.5830182543919
58.66546746872194 94.992141395959
58.45759871753595 97.69954349000858
59.89280902830964 96.24671726203803
62.0798830359855 97.77366663251892
61.83113604375377 96.74713015399696
58.18281883809743 96.67646873301182
57.88298964380895 95.67348563919585
59.65277961527303 95.22621462351799
59.88562628534429 0.04894491135870581
56.29944798051748 99.00820292371614
59.16802462364432 96.99799517714366
56.82788840444107 95.34287017131567
61.09219481962857 97.53489988904093
61.36031102500424 94.69903363278353
58.45364103644788 94.03348696736266
7.397122721667841 60.90418091898008
9.341524152992889 60.8976761414197
8.374347186607048 60.39112734584433
7.648565019322289 62.02297062832321
8.658569339376854 63.55528162406297
11.20914009420421 60.88675264284438
11.34467759374491 63.95861953912276
12.05844241459149 59.29364974269431
11.29253035558463 61.90035753761447
42.40039059782656 87.66850406834048
41.56879918848244 85.62758952754214
39.49556797901122 85.55007221613671
40.53798625540563 85.57868957125581
41.18444828586427 89.44238920523431
39.42996197266464 87.38323134017949
41.79409923722904 88.55553997186803
39.18615570334624 89.2045526080276
41.01201625483881 86.54485779832901
38.42421925089781 85.55314974543739
38.92549056023044 84.67947320745907
39.81428552281036 88.34570216587989
41.41357496999886 87.54801026718495
40.80831782997538 88.44378450423342
71.4339574098434 7.887108967676967
69.83759975796646 9.23434132949304
70.05002809633177 10.2583950790633
71.84642655062008 9.882675339357011
70.62701170012453 8.565238514136242
68.0286138040142 9.464558351634301
68.8474667726903 8.855248502790388
69.11856771791408 13.09571989420992
71.0796018651924 10.59383264035633
2.573626643958078 19.04601243219948
5.670801848270358 18.23130848414547
5.389501195403165 19.19887643514302
4.635310270993596 18.50542950809217
3.603693750375672 18.77764848787306
3.883887691253932 17.80466147960814
2.852441084464904 18.07359040418624
50.55080502067463 16.41405547392379
51.69640947368622 16.36554956461991
49.21275061408251 14.70076786829293
50.05656832427334 17.31764556438616
48.55487987230696 13.81527029333239
48.13900637977589 14.72440690478249
48.80206363173453 15.60401290280036
51.37871800158053 14.58592161498902
50.95809962676499 15.51860962849835
48.98559225587836 17.38755773473903
52.47485967480814 14.44332322148212
49.600083088558 13.79255226443398
53.59200978928598 14.64823436118151
49.87636845845264 15.56825508609761
50.29132887889482 14.66671530511829
49.44901986368789 16.4692311165188
75.87800566627277 25.807028958549
74.82089556841146 25.44459175077364
73.99534438108881 25.99272440278109
76.71734910654416 23.23885423403705
74.77799684371793 24.38125411946386
72.26359495778165 26.13086131430929
72.02133089384289 22.81085857505647
72.91024293657073 23.39474670583548
72.02191530554983 21.74507754981987
72.93627864758932 22.33995692619168
73.87179208668175 24.9468283820054
71.93818493180463 24.9587992115838
76.90250263415388 25.9108887971085
78.05404968556677 25.92207754585267
75.9069834870473 23.93442603249914
71.97979277230706 23.88687517489995
72.89069710094762 24.45293957306809
52.70886661112288 39.4153099715009
51.09976748686329 38.79259616248006
50.07288288103618 38.82479914923642
49.45706947534379 36.85804312324212
49.10833453877444 38.67093112919493
95.45123819626421 17.27719492686978
0.3298745136276919 16.93369019099499
99.59493069514984 16.22331563925039
93.67641288093823 16.7895619535282
94.35669915145988 14.81759673484727
99.29689798228505 17.20462273884687
95.053659301816 15.56318508873116
99.89623010519364 15.23974321819948
99.78406816949534 12.5731130819934
96.79701960960561 16.03928552448231
0.2003581456609706 14.25184867356949
2.234255867771513 13.71050684969016
96.49053457631892 17.02061000982304
98.26212934535336 17.47330256058154
1.944332005817517 14.69900393529209
23.52659119283538 6.170320151468481
23.13895341595677 5.228895952112524
22.96211479115638 1.807902807221809
24.17246047056179 5.32501479170833
25.08980958658932 5.606999155468792
22.70859323617163 4.3317181213572
24.28136651439888 3.516129182780866
22.57415742722529 2.664028191927422
24.83746973776558 4.436544671094561
23.77340267811253 4.39963036676706
22.22840124069285 3.461451356652224
74.37320318494902 79.32660924488648
72.67068157833162 76.61422015310757
74.25405795976926 81.1183718110061
70.32885437564175 73.45509204503838
71.3046542002637 73.29074233488726
75.51819776491189 76.90115178127418
69.99165642173122 76.58994519249011
71.64113073639695 76.85922671633654
69.41022738598677 74.72154385751432
68.56486368005008 46.6880515654218
66.46435617426157 46.9942955787773
70.41469441886798 49.18168438384129
68.1422865642329 47.67631569529344
67.12237272370596 47.84508706301684
67.77198479885334 48.69588528069005
68.44931854929138 49.54316869566338
67.5135321087444 46.83668527736849
68.84077173744004 14.06726467164266
69.24443192342044 10.91613611039177
70.2894655484576 11.26880575474921
68.20298199076012 10.4741975961064
68.37388129458249 11.44303049703459
69.98167472959221 12.82089406581729
71.38769226620019 11.5804417292989
69.86212375573803 13.82750452860438
69.484911127429 11.93397958867569
67.20485596680419 10.09217131047392
69.03737571281768 9.887154409365897
68.56051546632646 12.33261324968277
44.8179322290121 15.82694592606926
44.77303345958796 12.96603958646578
45.25057116482679 12.06720547570434
46.88641855385651 12.94872084653226
46.30493069536046 12.05237215776231
46.79737011322039 11.11601446134892
46.4359347737913 13.87124542978621
44.34329389683309 13.85975793985146
44.25444145505323 16.66146143027413
44.84919349281558 14.83417049417518
45.30149503374666 16.70428994726197
3.582858681866151 44.14113543095183
99.96800093787819 40.42703387387853
0.2649041881828715 39.4612015879342
98.93865251148132 40.65883037751682
97.85475253982246 40.83185751252758
99.65507574383315 41.3946341630222
1.007246523777135 40.20622151378351
2.109288076254662 42.65476576709295
68.24567309474384 27.73952915197679
68.95255200039067 29.45270022504479
69.8079160688897 31.08649160671582
68.9024802199814 30.47189494041632
70.79319189334859 29.47983475401398
70.7591636765362 28.41395752678613
67.13487713311959 29.11102636747535
65.76635285357168 32.44830460731072
69.88481897309474 29.03918198506509
68.08242022305268 28.78067605936521
69.86045109389099 30.05239701365936
71.720282544651 29.93540502605046
70.43585690104916 27.24696943807608
69.00932118962571 28.43060176163073
69.91077455803283 28.04911564395902
68.00466066379106 29.80479742621921
67.57882974674222 32.81759132986838
70.78824940457942 30.51230882528031
69.24546823613834 27.39511133772509
5.196518868025489 16.56598058454773
4.916159044256726 17.53529705096535
1.071293929690239 17.64064338538815
4.165955342923918 16.83228684308381
3.135235879686169 17.10056357462416
2.678029056609641 15.41639280637616
5.950865930465903 17.26625827608307
28.31625485085246 28.46417137218361
27.64555334952297 31.59715410328338
29.58514184462676 30.82612632433183
26.43428481742397 29.09635221869496
27.09478978636411 29.86605017299081
27.78155730088275 30.58416652928165
26.69699605562806 30.89823655629443
28.58555255185081 31.27345617296169
27.35639971970157 28.78906999617539
28.07341092687405 29.52003258137261
58.40547380101945 68.50914997956598
55.85268715138246 71.03207105440598
59.4095470710376 68.2712724501543
57.1200018567009 69.7442137762193
56.1207603043205 72.8539816113816
57.78727718013555 70.52165435548288
55.50399232284408 72.06926155832159
56.48042930136937 71.81566317254139
57.4613662476846 71.56210030508113
86.04009556906348 91.31686923735518
83.50612617189675 91.77015449624216
85.32186587151321 92.86635327608886
83.87314998440689 88.57515596347255
84.36864244172561 91.24177967770046
84.4356170651009 93.35707933620468
83.46914307412067 89.54566821642403
82.42550356160309 89.25818800071119
84.45042199517056 94.37147768106112
83.51105548203611 90.68616839275641
85.22950274959523 91.82444086937909
84.35097128023146 90.14583399312505
86.23197918687877 95.43311026926744
26.0194208472981 59.72486436817558
26.4546159336494 58.75070797224631
27.5116506064278 55.67859208710615
26.66955560937031 56.12970657945155
24.62431087923543 56.20661558284777
25.86598212911041 57.86292544503306
29.29209360037251 56.61943621652321
30.57143666917397 58.35097965261801
26.89208867177968 57.77606826338636
57.93977259414286 37.39728880978407
56.20786443439427 36.84531140535746
55.67360315305371 38.86885300928268
56.68428977272315 38.64733903643383
57.70739630964714 38.38957001162853
53.68262771331581 39.29279631880001
54.67044389861413 39.08655831675283
56.9407724326044 37.66306404362618
52.55811724503127 88.16384618154746
51.87165385423474 87.38188910128703
51.60262408028503 88.43482703639341
50.38293124952777 86.80471849616947
52.21271493993306 90.19326282261163
50.61459667950406 88.68380873325397
53.50550846756254 87.87515833248411
51.31023350781736 86.54793823987387
53.04422275781388 90.90655127222607
52.64117495344869 85.29604970518645
52.37601233814136 89.18144418524953
54.16001062816626 89.48339901260641
53.19115818825835 89.88329321916181
45.76237100670172 86.18871894930645
44.03997865830408 86.96570310032915
44.39170470894713 87.9634270937695
45.34845527300939 85.22252381993178
46.52889485940758 86.78361843415992
44.71629992389798 86.11564697476193
44.31132639397351 85.17253279875564
43.65402626383399 86.00379487075888
44.72713638449014 89.03348392292949
45.05653220433611 87.0880058770057
34.30487305797175 98.57989349235936
32.26327112936873 98.14950452975523
33.32277620865849 98.29615550406875
32.8729964209333 97.3571964182576
32.73842509683463 99.04808631986506
34.62068519191989 96.77988454671592
31.74811540484287 96.22111084887655
34.86951329437337 94.96207165207976
43.09844440230407 47.81674261634014
39.27114254403335 49.76755522056892
40.22774050007936 49.28732906389423
40.09839578162185 50.32888027372794
40.33942055273924 48.23457355530315
41.29907571949884 47.75019307796578
39.15161613465744 50.80702663055046
40.45528144566519 47.19443913575871
38.30760503295782 50.24405156773454
39.39587068840692 48.72467970052595
39.03404446368872 51.8379267708093
38.12292818434483 52.31374178095704
38.0872445889627 53.38034924820924
38.96015443374746 53.98925063024387
38.97787959990479 52.91118734312263
37.25195300777638 51.7179343397444
37.21577513742275 52.77086219442877
38.18199860405269 51.26050309558333
39.85495330873272 52.41769199148339
4.833452115549064 76.33657381458508
7.198154323585041 73.47911880393686
6.053023746766672 71.68019329476938
4.830513994817617 69.78966621456202
4.678606444538469 74.55617910526657
6.60749698042159 72.61779663385012
8.262619862278795 73.42406871906499
5.715759464882314 74.49170364389445
2.599830796283497 76.6273805409579
3.634357841824548 74.61593103290083
5.775188862433067 69.99907299339709
6.168308706034846 73.55982805335472
2.608981311390808 74.63311131252624
4.220945442398516 75.49115062718023
59.51713051642378 16.50880967845804
56.80694803870005 16.45942770073498
58.24241303631879 14.91507723119115
57.65574965042857 16.80223268140875
59.84244551530752 15.5164987643092
58.80740187995097 15.72232165391879
57.69866330946421 15.77993879597206
66.01471930415497 24.67475560930632
67.22914513760497 23.35266239628727
66.63813899744069 26.36955509885349
65.1835953462359 24.02100232318528
63.80598726005035 26.38405515464988
66.42447207731617 22.62835394323375
69.06109231318537 23.8066393589688
67.43565325903991 22.35987073186629
67.03214342653467 24.35566275643425
68.2497806784216 23.00133981598699
67.64732599921922 21.42305757207554
68.05096274220408 24.03332638530038
47.62008172930834 94.57208933684765
47.39940560811908 95.59710053469995
46.30492830422362 92.06122422523141
46.63061623864549 94.86923010395824
58.25072734710889 48.69318680309667
59.24232822218033 48.45742989076102
58.517368930584 47.64595121932855
61.26067640475272 48.12195170592238
57.51664437136838 47.9316955523844
57.97571750839897 49.73394951542551
59.40291482513347 45.56120312409134
59.86376406686713 46.4513543711574
59.51763606266817 47.43358603232613
58.78839012716769 46.59497322552425
60.54728714035759 47.2856409566613
57.68918599458159 45.92813373038833
60.3616656923154 29.60438941264986
60.58513078445952 33.93362338922257
62.07793920587109 32.77592458021539
59.61015167857719 30.47416516904871
59.70864280255977 33.43345103320851
55.38910324821972 96.94821577705859
55.86606030598603 93.76908050088538
54.29495645081846 98.93229131699644
57.64881034756774 94.69868513956537
55.30201374380629 98.93627171201038
53.97173316896809 98.07231626022494
60.20585048061335 1.008591153698555
58.23904112977715 0.8573928963139935
56.21947887207511 96.13481543286457
57.3411876860621 99.10092520914255
61.34724966240715 98.55202024656957
55.7368616072074 99.89732298505574
76.02891536612464 90.01404610089699
74.49596214282793 91.95968637140057
75.7138760548748 87.43517617084416
77.30452757913147 85.82112462416728
73.92913463018043 90.19684714533697
75.53207220501893 89.16581988722022
2.995636633952984 94.40220298662184
0.9882669038121397 94.35519422138931
0.3375014064128486 95.14625910734082
1.860260221010719 92.49795553044896
1.54816117443205 93.44285434677886
0.5576085887717126 93.49893099237234
0.824037551487824 92.63325843785083
0.1295819253825177 91.97480469643732
99.70325494851851 93.05033617701804
29.26753732377812 55.53990575007846
31.82872667325649 50.68680769716289
31.92761647023864 53.81854562793091
32.80705434447929 54.33187046687489
29.2223335172001 53.46114522354738
32.80027337788962 53.26093603277301
33.67979238439784 52.6996565346825
31.94606835702079 54.87674478530192
29.19981493450405 52.43660344697686
32.80433673965413 55.42160896522213
30.08010790084519 51.84313507538582
38.03712307373876 55.61560999102036
35.40420573050932 55.86341559952479
37.92581560222003 57.49642392092975
35.23837252357001 58.42639089572855
38.49817565951527 56.60117031789369
38.39658699546616 58.40657696562509
38.79723726730776 54.95588004708435
33.65798941640382 57.8916654639516
36.82656645396879 57.42510458242963
38.81955370253475 59.34498586858901
38.00842250000744 54.43360030682974
37.16864389768272 54.87389592639462
49.37118586500316 64.72780687026665
51.30462472459331 65.55517784228941
51.05613131618236 64.64728461739945
53.41885973566662 65.94986933585886
49.37196301532673 63.83386509650744
51.4598161712513 66.48385675426017
52.04997514505732 73.40253846690906
56.33209707898168 66.25116027936488
52.49628748992519 72.53345963004544
57.6983770178141 67.75314137338758
53.56995499469222 69.13350628421851
51.86230709977688 70.53822891417875
56.00964497534913 67.23349038094747
56.39243242046297 68.9763337085171
74.71682073997032 13.23479637639579
75.74608005662674 13.44958164557417
72.95969038647709 13.83997527947284
75.00843168724893 14.21078471790891
76.12262999483937 74.22427109518888
73.61255942264394 76.23334156956783
75.42852645590519 75.94278214109703
74.57268900414189 77.55376043883608
74.83530868774702 80.23881784339441
74.35699561541951 73.43655257448465
76.24799759873619 75.31605367869668
74.51278981378556 75.58886085825928
75.57644661355484 77.77190720733395
74.51489740502156 76.60662364191424
74.9583988857479 78.51768501235964
76.31175793432142 81.214066451772
76.56048666165228 77.49878553330851
92.00170753398911 53.52626190719892
90.57110886430148 56.01876559797006
93.73076039107549 54.30318558818635
89.91137162351103 51.46138815639262
92.33922326642266 52.709625630612
90.60854696050819 57.76994760356947
91.66633428714925 56.04504337331131
91.07430566091881 55.17770794675028
91.36868268003033 52.58425516516904
88.94118229686785 55.02166883633777
93.31783403820435 56.94591459794424
90.05572507686168 56.86622418957448
93.26127904711235 55.18234810863357
89.53361240921438 57.718442034004
92.76982965477262 57.8273852696637
89.49537191710331 55.95337699963695
92.22668022106174 56.9353932172081
89.92412935159223 53.31170782637451
89.99890882473646 55.10898933798746
90.92122481680479 51.61555775912827
13.60088205582514 82.34576054292174
12.74298052694157 83.02125767309346
13.11333897255908 85.12877197781027
15.41608809461271 82.13484882963958
14.60395720519278 82.74715970322991
15.57500747964606 83.19411667095244
18.92001261149475 84.7526612883659
12.26573022803659 84.56672024581557
12.95905235705546 83.98269939669568
16.50185742114025 83.48543517010944
14.11748874474102 85.16579870381405
14.43125866674321 81.71634869944866
14.55357174791331 86.72303988651936
94.83625917997881 61.41241293929436
92.65530987597494 59.63633771840649
90.59163095212912 59.56490637502856
91.13921776832123 58.68222052501483
91.10320304831056 60.51183889986196
93.70922400239682 61.49022986382882
94.21654368609163 60.6508946528514
91.63162468875036 59.60903276455638
93.17427290160863 60.5717479254205
76.10408000198822 1.349225361607176
76.84218993981352 1.890429458283131
76.35587960404509 0.3556148765890465
74.39530542258704 1.123820890818337
79.82267964475166 98.1768245340584
76.42005726268847 99.26466393941004
78.95691097696273 98.76090291499646
75.86566393070053 2.392226215636139
75.36012806955644 0.758632976980196
80.74942092580402 96.53500520560414
78.93368672406075 99.85872973500625
77.24051929708376 99.8628360550217
1.832247580290538 54.69975632690443
0.2812324665239451 55.81856169807447
0.1853403321622217 54.06612094949812
1.246190025796124 53.90832596681416
97.58796918053663 55.21098743794646
96.48931008359034 55.21587456639456
97.46445755346952 53.40613829801429
1.04374686094538 52.12904415188091
99.70276931357462 55.00235313289526
89.34699648653242 18.03388837395194
90.23999703611416 18.51383923217035
90.38397145790671 17.49047485672474
92.07046012758914 18.9242380282217
91.24896032393903 18.149216806557
88.40264876550134 19.65555083964018
89.27560090454239 19.05594851991604
88.42467672968715 20.73120566643979
24.00942211005035 9.871560931585604
20.88628279647886 9.332735636522365
21.92493826172674 9.520204441623669
22.88451147542258 6.977835493317197
22.59994630073735 8.743480833074971
23.25534147501706 7.957571846426856
24.28362962237237 8.135453768472196
19.14399114353458 12.51418010175897
20.5460672446715 8.384208504295584
23.63278070267934 8.920107604972831
69.62747312852014 46.5670537440632
72.14064962257926 49.53799459707162
72.26650758216506 48.45980371440211
72.72363399735198 44.85433992375596
70.67886701175095 48.23702265597647
72.06380325534103 45.70593882421034
71.40384022429065 48.81915741029515
71.65678480296727 44.76428254669567
70.57394280088899 44.64481627280674
73.26488840186094 48.21162374329484
71.6841531833946 46.6433163099333
71.07883324005066 45.63227732513643
70.70231625401817 46.58483476773966
71.39187002400595 47.61832204145914
69.025023748324 45.72017948412265
15.49534565820493 63.54312278893619
14.80101657991065 64.26595214345416
15.77345254858537 60.82674346208911
15.06135468294653 65.2657603506978
16.68099875256653 60.40289553304719
70.71863655519354 69.76865110534661
71.17114042146954 67.02190550374833
71.30316074649652 68.02741795886578
69.16594914365231 65.46210210729176
72.26095204748577 68.29770047044939
70.23202122728262 66.75539758767879
72.73982494123625 70.16278400489243
71.49407616876911 69.01349655815561
69.99156520005634 64.71601133584208
70.96096317902118 65.0101051862746
72.04854909307214 66.33407182272138
81.68176940052403 9.01610743516145
84.38168922467798 6.998980856610574
84.17577206089054 6.077549751647166
81.57700753619717 8.007324517882221
82.55560751939031 8.359801220256644
82.45546268178244 7.361927048256434
83.51493862121275 8.702993174730405
87.20169516762898 7.202610787442133
86.25327743078643 7.739734543923601
45.14574736919162 32.85172158770813
41.48996468274168 33.07712078377178
43.23435595621105 31.93301786154822
45.09020516271942 31.81043718038585
44.19966431882469 32.39657825475999
42.35115331788052 32.50279805750965
46.04316245808958 32.24538340060514
43.30415097235425 32.95448582752233
84.7977232783461 36.48724457724142
85.27413733006212 39.226703643396
84.42386929049464 39.92677016991601
87.83261214828414 39.11969122423504
87.48925928424623 37.23380191049321
85.40066595097328 37.4155618131548
86.4164011785645 37.46149271215997
86.81028170959752 39.0234394478134
86.12187991107524 39.64458735860306
86.49233408503976 41.7419984173211
85.36024541017801 40.31516262460001
87.16185686324741 35.61063120532496
86.31121482645253 33.72933890801259
26.3090826378858 25.9249892808991
22.65051507152796 25.25447233420978
23.6224269044985 25.64218456928023
24.68282942367301 27.09279513746163
25.57674677300737 28.4654608944037
27.16389656614093 26.25993826362652
25.6316894375383 27.51050213427594
27.49533062697898 27.75617221890839
26.60175721295278 27.04551825685025
27.1873614896733 25.28439216486004
27.82866262559339 26.86190455861111
24.58815426606899 26.07466941401669
23.73292896378042 26.65905718022588
11.19959131653524 78.34060794868061
11.73816555403991 76.62811056415323
12.36684215201296 79.79396539447193
10.43386631667259 78.9765410496689
10.51028759137071 75.18897736507253
11.12398910288364 73.45194396274992
11.48911209554207 75.55205769980988
11.95434289749407 77.68663994876849
9.838630364238361 75.97511157971066
55.05011009383011 40.87942635253127
57.61672188745449 42.10984484975025
57.75345737809304 46.90259308419663
56.84466990058495 41.3710951536975
56.09205665415921 40.63123746585498
56.5841644666592 42.35811927812443
55.80984030201802 41.62126277156554
54.34700953359199 40.1106480275583
32.41454066028729 17.73702923838233
32.80287731033481 16.02279747244038
33.49802022893357 15.29340672129413
33.84194434296886 16.27557424904647
92.49203749666491 40.12943774971856
92.29259981659801 39.12657060404909
91.50016766594253 39.75136257635519
94.68635146479598 41.76505453786039
82.15658806790407 13.10676056843157
81.92238237125339 11.05284059349386
84.40965146098941 8.0095740714843
80.81655345190876 9.660147555205119
80.93802305328191 10.67218730355645
82.65023096076452 9.378104539291199
85.33058835127555 7.299074460295595
85.33613137837258 8.355834123748757
90.5000490502365 76.58490101185657
92.68147673451718 80.1386138446794
93.15808121756272 77.04872971698562
92.43411201471858 76.39340567203217
92.12296477430303 77.40994326032958
87.90489352443672 79.22481395569513
94.93192089469709 75.96533314204702
94.2726445703059 74.21780106557449
92.879089303852 75.36126902970108
89.5397817758447 78.53621713362269
25.54520351651138 60.71083713127454
23.82292286197533 66.19155575466449
24.22358247283939 63.22593465884905
25.53255270474304 66.56425595959998
25.27822281482621 61.75916240923907
23.02664980754086 65.53700207161772
24.77529686733938 65.88073678889438
26.28214912621509 68.19556895897296
88.53134427302675 63.10816326904317
82.85283736987091 65.10774809132083
86.5254914814136 66.25569824069136
88.15826673851822 65.29174816210181
84.76843548613243 65.47570378439818
87.00817907272692 65.41489669952679
40.99387276565791 10.17373092319836
42.09717683197194 8.384704968218623
45.25580503143642 8.509787380167088
40.51160373148942 9.198420254368378
44.69028130185282 9.406843705118094
41.47821857641943 11.15954646880667
43.10534729850261 8.487042720208903
39.94575948500487 10.05678668604161
42.57142872076725 9.371962573598292
40.56746907254313 7.348796432186046
40.5541639229025 5.467072639417015
40.07585246394044 6.321076131213078
41.0838185784283 6.499079401780259
41.6088449665076 7.437028818442579
86.26644350521006 10.78147344346462
87.15685122856056 9.2517727918543
86.71962990567988 12.27443713196972
88.94669862902182 9.322922349916754
87.92290042681969 10.86143019750853
85.79109990152628 12.69301447349004
88.03102235820535 9.799427958440956
86.25647784069072 9.784011377207189
88.85982948725228 10.37534460162969
87.77000901288949 11.89439580033825
82.24273475089481 28.08863320469072
82.93920824219457 25.37149410036085
80.23247927968826 26.09527454273947
81.64816110976234 28.95791016374565
80.58494311971663 28.8390069418369
78.89726831563017 29.49459923680358
79.96748813724122 29.64771112929441
80.11822883417668 27.8794522258028
76.16220980976908 26.79070405778283
39.52189012475406 65.49846039600298
39.23931225681596 62.47556673289257
38.4900875561865 64.13795680436472
40.37880411563984 65.02424512470044
37.55623142033728 63.73924779998634
40.27002231369889 63.95106382627561
35.83894276669665 63.90476666071745
40.15804968627319 62.89086631289751
39.33504061425675 63.50872668087138
68.49034461707625 67.26330047754637
65.04763370369491 68.22240588664069
67.4069128247498 65.93623342304126
66.92785355911873 68.80261992153343
67.25163012483506 64.89410566016835
68.35099784908157 66.21927035024633
64.11854487223198 67.91189269837932
0.1666766817899249 1.410942460870138
99.23119733657181 3.966465344595927
98.24506884845361 4.309070650769633
98.90974862191015 1.305023999911011
93.90201173088458 3.766055663658171
99.45842395672483 2.979193546780455
97.84716389925633 1.741898595912301
97.44645086850143 3.787422709390264
42.46107674960709 98.18241650090253
40.8675318527867 96.01048126316313
41.85890318680665 96.15323616311068
43.61175215323397 95.66201356549286
39.92372834858151 98.6998117920508
42.79321042615014 96.23257679818954
40.9766113875129 98.75370886828705
44.85534839349031 99.27811366959428
43.32025016507985 97.80317349070452
56.38239669439471 14.40746826674403
54.73978422213312 12.11554156669848
52.43981581612081 10.47749612667771
56.66667334461268 15.44021207738414
53.71017313783971 11.85671576546381
55.09732809792919 13.14073169215087
52.01911246004448 9.482597672758127
54.39091937059284 13.9147004591774
55.37908122236211 14.16387931540037
54.08373658684164 12.89188821062565
55.63232793546872 15.17566328117661
84.82174178592919 20.06007527309713
83.06294292754207 20.48789368184649
83.74587181582638 18.69394342888017
82.95071753857107 19.4005019723484
84.29745382120751 21.84461019050093
83.87634143357177 19.75534386735846
83.28451681908878 21.60618043383009
85.35091129482203 22.05904774440873
84.00770946617827 20.81046022190271
84.62491979876519 18.01067166689958
84.68281073733061 22.81291450228274
82.72327420293131 17.29987028335159
80.72983553974359 69.21619537396505
82.25123597575755 66.8882995667631
83.260405503638 64.23500834597014
80.43586087709461 66.31475797734144
78.66566508874543 68.40182033172223
80.21008237531674 68.29832391592917
83.98317212597405 67.48202161611053
82.59368020213604 68.46809721637955
78.30353702832852 66.34674478034077
80.25281033739192 67.28658025921239
81.82885179778548 65.21352631986063
81.04673225870349 68.09044912301076
83.56373400228851 68.55139987269729
81.94722777992305 67.79198152968274
81.21276730261735 67.07243297108518
79.39453675725473 66.62781031595225
79.38793194126669 67.73739513378139
74.43194443642294 63.40404502935811
73.60756792901644 64.0606268321766
71.80072038827885 64.3164911911289
76.90908119699269 62.75851742674312
72.63435139253043 63.65247582536981
75.27706628518858 62.74749306201159
77.88396020485317 62.81650494260768
72.77994860864429 64.69066711058423
76.15858818102237 63.27508997664453
73.87545051231329 66.24997175836447
72.91244499276941 65.7200002311159
75.57585397084726 66.06389653922771
78.47402849842712 63.61682997578895
76.37567955167975 65.42955738044751
47.89802878645806 53.33214457378589
48.47476395974903 52.54992781137698
47.40415423977056 56.88759217278157
49.03502310609383 53.42620644719818
48.14007475789892 54.23150583485005
49.02982804973017 54.3624872663134
51.95745632939504 53.94846593640772
48.45802108035004 56.90194018870278
47.90160637438324 57.76250767037313
47.53243953625194 55.10536833301372
84.85335094144007 4.39966514025664
83.57214565686718 3.030423123037401
83.4662760841276 2.012130310629845
87.50976960325745 5.195273483132995
85.23545709872734 1.669421087674367
85.32394376694278 2.614012341616017
87.69918702743261 4.118559564358525
87.92123263275198 1.835519756891559
89.37564172288748 98.09939725634953
87.0928896069933 1.220619487569696
83.94928038051525 5.042698715446337
88.05438102527538 0.752122180968566
85.36673948176231 3.555234728096484
88.85305311495287 1.366318978727558
82.81269656120102 3.69436635733978
84.85440972226773 5.402065836497851
13.72635584162866 10.44450957138325
10.12587271978687 12.63003571490298
11.91788047243597 13.05183547244791
7.526775545045397 9.796955879842791
8.546111980967218 11.42789091023638
13.0557395637262 11.23382002437493
12.30757151907451 9.303134031904149
11.45742948272876 11.65574215024528
8.073174158147776 13.1887199308335
10.01308044932082 10.8534455938066
10.8830444081867 13.37295892351131
38.1069710424165 68.00480962574866
40.74641701114143 67.18099785476613
38.77325360279266 67.17591619262063
40.45652889798876 66.13299720129899
38.06856292570354 70.91953049973777
39.39520102512552 69.83167111774773
39.75781813724439 71.63204074063242
39.15682114403695 68.07914855551084
41.28804140584938 65.45558342808198
39.07730492069916 70.80185059979591
40.08460811734027 70.7180682577328
38.83545813234958 68.9589594587528
36.82151894363122 69.24062783564177
40.84570765319299 71.402727685217
39.7925514403711 67.16781512668011
37.43905937106514 70.06517657091548
38.42853625769931 69.95054348856785
40.3387179299182 69.82771034522661
40.10708282877908 68.00149043549135
37.70034292006589 71.87963452554837
80.10582553739962 45.7099663926377
83.09115720684333 43.37524225306348
79.47807162976349 42.9811757672137
78.62136291211769 43.37230072235864
79.93089178038433 46.76398750495171
80.34511979219276 43.60883152891504
82.74697287950411 45.59264952833093
79.28730744019971 45.07174509037658
81.2105020977155 44.25062466290701
80.73749887038414 47.42424777257839
80.89207713900409 46.37008293392002
79.4224616088845 44.03794078376995
78.9521293299244 47.15063706700835
78.46677169558745 44.4146162145951
77.86590203145805 42.81400476471624
78.63014547425968 42.18113038091064
83.56351936816939 46.30607763802609
60.95793419702255 12.75569104114406
61.74469297185149 13.49947963252601
61.99904435749347 12.57883668682363
62.01397533732615 15.17813410730688
62.66133952638657 10.84000040485516
58.40670286235812 11.9608768942264
64.01333339134915 13.40130377114683
60.19388062345352 11.93961840149925
59.92023938122409 12.9349002214932
62.89893073272957 13.21824732403901
62.08946924571966 11.58859208267783
20.27854420774908 59.39376479734031
19.64558298300737 58.58606421862329
20.06633932806055 57.61396733989319
21.09470449563367 57.47733836592241
22.92669301711771 59.91073065154163
20.92231833307128 60.27173984998956
20.68089220112813 58.44264910631012
21.69883973525813 58.31002890205788
21.29741943871719 59.29372513094645
22.30055402427894 59.13599056749219
76.54961196468753 12.78537594540444
77.77285316215355 14.17362563638088
80.21645164375117 12.31832078636396
79.53899323713644 14.03201068721368
80.35205358734362 13.34617490793015
76.98437830593767 14.76629357411236
76.75855152631422 13.78296375916369
75.95277749201918 14.43783366000444
76.22977805920749 15.32925342562641
81.48361890676637 14.78084302247948
82.28891107086037 14.14918788452423
78.5752721646453 13.561697070307
78.72772854615228 14.59633912744705
81.32049209824517 13.74959990574648
77.570319763695 13.16108912680293
80.47349079138633 14.36952593323273
77.87676031571041 15.23596960731319
79.38919443093845 12.9630172110238
90.91352747994726 65.34205761542559
89.42049613265225 63.95573702168866
91.04066933911248 62.42787831180815
90.58126942728221 61.40685370645826
91.15052137693276 64.27826983817876
92.67652830222927 63.24847413498337
89.5258898442915 63.037515819029
92.19279065816289 64.11307028594526
90.47117601365507 63.43342278301321
90.07379211995664 62.2828513908835
91.55777944929773 63.3028778856329
88.99521927000053 62.16243695535383
90.17901126694224 64.58434402714585
7.193853659868735 29.39736022454396
8.486682439375217 25.41473505811248
6.726287067335988 25.94156065160175
9.351382960129033 27.13217932571616
7.896254003460618 28.64143043784748
8.952327110480157 28.81366611168735
10.2740533098177 24.83932442835519
6.817000825438229 28.45931779626519
7.109973064028183 26.84301775406975
8.223669439992268 26.98589963710428
10.08417089913135 26.37042365172575
0.5030686065508326 19.59100879214321
99.34727736563114 23.42558150277249
3.062472559309191 20.73417930024203
99.46334498656671 19.86942377013589
0.2256849588162377 20.56236640212476
3.328190832532249 19.7532253730028
99.18020252941669 20.84666122376744
5.34488279560715 22.8030130500919
1.54067426843236 19.31576385706802
2.302393161268497 20.01770173505908
6.91747241445248 20.53942306136345
2.572787279074815 22.71134760736204
4.572062289675376 22.16112556842286
4.356033031914518 19.47852149653646
2.041510380392177 20.98541588388787
1.793308760395596 21.94231074924964
99.94849250026813 21.52812552127838
3.57557306765271 22.44609442599967
77.07429916090894 10.15946071011096
78.75561096485285 7.885998193168925
79.72625705987855 8.273259924541541
80.59796915308155 7.639417946137505
76.09508862435361 8.682819863970421
77.96856438050312 9.531295807264268
80.70376839529496 8.649114779479463
78.0753816669427 10.53762207045376
78.8508218959428 8.903842229507772
30.26747059909481 40.84510311996188
31.15185054129139 41.31414454511152
32.06336211234308 40.73639059653654
31.22210030790022 39.20725217022785
30.26376750985115 41.90613107769529
33.86926976336673 39.60832089175105
71.11685963080176 60.17306176996919
70.89716876176713 59.10537535321514
69.05447157726286 56.40115838714355
70.68145258626333 57.99944342496816
69.89318208702009 58.91487712424883
71.58457110421215 57.47147488130317
72.12812302789864 60.5340423129578
69.67194050843788 58.02520844353388
71.31463036994514 61.22042575123495
68.27386606915336 55.73453384305115
70.11551403670821 59.90125468572676
65.22707955920438 20.40172180914951
64.16743810932604 20.52338126765437
62.32244429112609 24.07250108784033
66.93727450720003 19.59032583706378
65.5709700481646 22.08951956456993
64.7398565965304 21.35907757149916
65.74389402058051 21.19941136014373
66.34435706290266 20.46754433759989
63.69829971474805 21.53849816957043
45.25766736649042 76.03420035359841
48.18279361927253 71.27549057702663
48.96604648900167 73.25251966399837
47.31133360688904 75.99897921529644
45.39162112415865 74.20780048604486
46.78671124497043 76.92048441325615
47.86094988541399 75.07073395021939
46.98556015983933 73.26484740941535
74.18924355005014 27.02141565001782
76.4360428676723 30.91930979771383
72.58676642132892 29.33519839727252
76.15933444061783 29.95363254524745
75.17057275249327 28.48903600025026
74.60356769321703 31.34972903583264
76.76909428123024 31.85926463985038
74.32269148900015 29.1498059567147
72.76942616346865 31.43622068268432
75.24525363438698 29.55497791774507
73.51366874017302 29.82141171413356
72.4579384802304 28.24316196554789
75.38906422890854 30.63528998109308
27.1717623625818 13.04667759250125
26.13513492325295 12.88720030893574
26.11132710284217 10.18028658965429
28.11612723836596 18.79517486552071
26.46868480581629 13.85357074427265
26.78021162039831 9.372697419991544
27.49615959894248 14.02029246569803
24.36246898982768 16.22291449424377
27.52750314697444 11.27032660054471
28.20105892809269 13.20261278427531
26.48083184018518 11.12837706315957
27.11688113158275 15.81380784810223
27.83042846172747 9.493401894560513
27.16214067040752 10.3176051755938
29.82219958790563 15.36144827677857
26.79422722913628 14.82930642243703
26.09446504198516 15.62941593453214
61.49555329794238 66.82232834572228
63.82182657186669 65.80599312393568
64.90015218709794 67.16192937818126
64.74615800366445 66.10949333392765
62.64966770489295 69.34170781558231
64.24740460462139 68.97266679450054
66.46135134098708 65.64589506022227
36.40131539287608 3.989836992774273
34.29089585940963 2.345432881774336
36.0306565069255 1.947249198132031
33.74061875915694 4.507465059348261
35.19928505261102 2.734035525823348
36.19915513681472 2.968943070949344
35.03197428499325 5.625221648272968
34.04917695550921 1.383645934057677
35.38347718581122 3.749206645035865
35.06915844627272 1.655396769930904
34.70616955631117 4.575856278454007
34.33649060864629 3.511968688447873
27.95317255663997 93.99976821875684
29.94631561282588 93.78540529756056
26.45155509532489 94.94514654421215
29.90086160586115 96.55487551117118
28.203430804174 95.80390677960897
29.61323716568402 94.7534704083682
26.95775321856122 94.00889374480042
30.25316228606863 95.56875025988819
29.23269669738517 95.70717698912564
28.3874601057077 93.06610988347764
30.872104531321 96.42071465207367
27.51371214859008 94.92967982325382
28.56655010298064 94.86846233282813
29.36261397425079 92.96490567937198
37.55784766404599 35.52386949506514
36.61997041960852 37.03640426358379
39.17577549746819 35.03505207802716
38.84921610145266 36.76404147964794
37.73216505601174 36.58677560617584
39.55149567979283 36.01065774780066
39.83997877046459 34.28310434301094
36.72121217141359 36.10653324411951
40.63862168759515 33.61301916666133
38.50334983755652 35.81181611282929
86.97546196688187 91.7899410091411
87.11403850412856 88.95619995444521
86.83563491899108 90.82059938104935
86.1470058465529 90.22162230418982
88.64033172976356 91.18859506796679
88.31467336173704 87.3903827385943
85.2246670441309 90.73460354931265
89.14702931746393 93.17873045281883
87.2204327356193 89.92876839046261
86.25432575617108 89.23995747380413
85.31082768882274 89.71811849632076
88.09652770828718 92.95258927395916
87.13585963132412 92.80752501692052
47.47889452736191 5.439605678922863
44.07962875027211 3.377942442137798
42.07764869320521 4.886020258590609
44.17436852811388 6.886715022898422
43.62800068148944 5.443895685010564
44.29434234254414 2.353777230363209
48.39808713935023 6.250596755463842
47.63129311697443 4.351249233415494
47.78853197098189 3.25938791722609
37.19475783636475 80.2047856210345
36.61857771765019 79.32190053533523
37.04579127358399 78.37166600419195
37.63758153320147 79.24962635377348
38.21151062616043 80.1357032634974
35.59934641879997 79.39931732244008
36.17251791708777 80.2661177437946
38.06727131101263 78.2903810317399
59.49871493544421 89.53826264173225
57.86975628966263 85.25090298304873
59.6215977328063 84.09925146806927
60.37998417546323 86.74109168757639
57.81677876764014 87.38808667836341
58.74649688708067 84.67845682212743
61.12693037644141 88.38372221927251
60.44026320672027 85.64877255737389
56.99224755799754 85.80793451931636
56.11843915080711 86.34646251323107
59.52208683168368 87.33189634173495
57.84446735080356 86.31581813166827
18.33769753585689 27.6943633582901
15.87979674702782 23.94069257939702
13.34046200617587 26.91454921341061
12.26694138225583 26.61350883917958
16.99323270954697 25.31581874319079
16.62468703261564 28.83406304531902
15.61656656857685 28.44533208017852
13.56115983944087 27.85618871153279
81.73221728209747 93.90750896420974
82.58541103000832 95.42355921619007
86.3317506164902 94.38658369464386
85.38302343409451 93.87495665499395
84.16162262539355 98.40486965866131
27.25464957835453 61.45943479582479
28.8787461377917 62.20929226085912
27.37464351513253 63.28954851932797
28.68660070532556 65.05730902643161
28.31941017744201 66.11622859601098
29.46349258096767 63.0704192762002
25.98035763412321 62.46560424787495
26.88411498141375 62.4375084600918
27.87099285236834 62.33041444679328
29.0786895360315 64.07794896645797
26.60708456562116 60.57940666750382
2.496382183601453 79.89785069074109
4.313655990992588 79.00687683752967
0.7046541979575464 77.83699282508508
3.880461488364661 81.18563522638249
3.380705944765702 79.35969202701601
4.210178757220404 80.05335773506422
4.066544811602704 82.288294124155
2.500864501711822 78.8262992458418
2.588718896334095 84.79409821667089
3.361525192006614 80.35276979791185
6.13151815398354 34.45280874594456
1.858849610238796 32.65577477741795
6.843923951313199 33.78770898791355
0.6210382206447264 35.94707587263834
1.810779802439433 33.63478283826802
3.47067429069902 35.04854985493595
8.440833790206671 36.08168213780154
5.767722760148484 33.5479064244687
6.529070191863629 35.35023246255034
4.69728144739715 33.43579256758427
2.914790807789373 32.37250924473784
21.41348420570295 73.8986420263663
23.15350633776114 74.33052944900838
20.84441014094579 72.06017470445019
18.20007135159825 72.68981528995371
22.36207727216678 73.58493727028134
21.58081156807295 72.8673339769946
22.7684391461056 71.51341182093368
20.76331428661628 69.82492006752726
23.48992809555739 72.42372211060376
21.76858558187279 71.87285670539806
20.00566120261047 71.47427726890174
0.9521964997452829 71.86439780576325
99.18517111437926 71.46686980027096
0.6477925254669167 72.80597708201492
1.303683484359609 75.43202164684614
99.940696755792 72.13035842619612
2.23307405296321 75.59551560184912
99.60139102749287 76.28927041252581
99.82884995093114 73.20589536827447
1.541560868401251 76.35994893729547
99.6537374161354 75.22141338605689
0.6216363647587476 76.83106548267482
99.79888294291182 74.1677920257155
99.71730462630251 77.29745807400077
2.020837911161514 70.23465203498721
1.549824238199258 72.81764201467733
66.95040192303098 45.96744089584535
68.42791458767354 44.86614027727268
66.00716740840666 45.82285893300103
67.39778553176384 44.96770307302673
68.77131303902338 43.89344811070805
67.97674052631284 45.84269678575646
66.41113564137281 44.94493605496556
70.59690280178191 43.6223070343239
69.48977315218742 44.76255999175432
67.78100478365478 43.98660224000059
14.86369867567342 85.76429925318772
13.7867929619051 86.03121437509715
17.03984413513677 87.8844015463077
14.28234681745496 87.70650214815855
13.52338589697517 86.99530488829531
13.91452041724874 84.29827164002768
15.30208047755306 87.42089814141693
50.46081392561121 62.14110715135315
51.48072338597763 62.14423418688295
50.34607774998877 64.00292714259011
50.98623051436443 61.24328161365856
49.93760867804525 63.02718887552645
48.9191887539323 61.270423358043
49.95196427233129 61.25991896067696
49.42225685654009 62.16158061542118
52.35322382137377 65.77049153102088
50.93441659983124 63.0598628835786
48.87193214106489 63.06617340952469
73.77569725682478 59.13484279046866
74.01807185458181 56.39934000955878
73.69940539524966 55.4813764703388
72.63195452491739 57.91258307901268
71.84305875492824 55.40386404907932
75.3471485342473 54.58859963300917
27.09032912946371 37.0789301625147
32.102054139196 34.47426071119207
28.69493447774693 33.5101894356408
27.47687518229605 37.97936281452493
28.15451163934454 37.1085953684107
30.41202539312969 36.69816104522943
28.40524394111305 35.3052672242242
29.38964688387174 35.33453391571458
28.70489635534506 36.27049855833783
29.15162718454295 34.37171361092176
29.29078085389935 37.22280745404275
27.37322768762305 35.27879563982097
26.42837986616983 37.95460922905926
18.24955241561359 21.10011861609621
22.31349652248626 22.26017248748554
22.10753958585113 21.27750688895059
21.45036706196631 22.9621891814437
20.58122570288281 23.66350445190865
20.27083132625675 21.70552709916526
20.44421296430488 22.68207156003868
19.43592992182192 22.39036015540121
21.28987068086216 21.98295326308368
82.63942529092843 30.82744102928485
85.75725545524203 29.20064782336
83.776076813156 29.10982942857137
84.35302810556693 30.03817727333931
84.81420088052994 29.1816154803876
82.70870683584501 29.04573990612361
86.58887584953294 29.67134199171509
86.1965948612598 32.02840516531795
83.74146419271459 30.8771938823305
85.87797241282432 31.0871421800906
85.42314968946515 28.26929936807218
84.82642644773291 30.93801663019296
51.0660878047597 22.54951804585341
50.29197231680791 20.93782817473101
52.04650051108322 21.87208330004992
54.43955773167587 20.30782273904981
56.95857331461675 21.93554192735676
49.27319851671112 22.69283038090895
54.79930773892829 23.75117207554619
55.79799670774438 23.35875141772529
55.95394333753712 22.32246844591842
55.66692396248909 24.39724010815707
53.9030770873579 23.1437666613283
75.20054823354801 38.93228730954461
73.67359288366571 39.65606862921666
72.71859963166877 39.53327597923406
74.21402979410402 38.78762065181782
77.20117565840566 39.21830790201493
76.19463170191014 39.07633854703915
77.09789917091163 41.03213461642121
74.72495264053815 37.92262424534482
83.31206029659323 97.93487861713442
83.392852006957 96.91946996324046
83.46569749565597 95.90358068019644
84.2536349896266 97.40507611720548
86.30618011696232 93.38551810830344
83.51686784666791 94.88785490630246
87.17360468905972 94.96621625568339
84.33913936968604 96.39558511335808
84.41230130209823 95.38191724854501
10.14449826673292 2.992744692712774
11.67039488785665 4.017190840980088
9.678241291820303 2.073503782365673
10.6138406717905 3.912609134428938
9.554912178442766 3.817722528395079
9.896219319516888 6.454500726244381
8.495372036724509 3.733028727939577
11.19944819339902 3.090108463931261
58.1556414269351 20.57492913231565
58.35623944876087 19.5135395668361
57.93955355161085 21.59178022117047
55.84863102113051 16.17992201123617
56.14103454522132 17.22150704427813
57.39055335152357 19.86416550625037
57.59041892149332 18.67935721240677
55.77632052929717 18.98847644673685
57.12473854375858 17.61021374862436
59.11528452722911 17.52227512685804
56.71354221175751 19.22809918867966
56.47594244672356 18.26314920183541
55.10972603700624 16.92660970953582
89.01786192430784 60.36621848477925
87.41955539085322 59.34722077284692
85.81927096915081 60.1061582849056
85.26793121157266 59.20789387071666
84.73425859582024 60.04788708236767
82.02976345244151 60.86474135645842
90.06517468888953 60.44712951217054
86.34942852009459 59.27271122797121
84.71770708506439 58.3130194915919
17.03040888240452 69.34726248666847
16.47086969815166 72.91125151147587
17.8690413787878 68.71633907316384
19.0543172942683 71.03573188478846
16.93186953436798 68.36695531177379
16.32628277212203 71.89514041864562
14.40986422307607 70.97396575621354
20.62822493714604 68.7459848620579
16.14750902574507 69.91681337127214
17.28009494605922 72.30437458791749
18.97760917194279 70.06070645897728
42.81029085692693 21.31912706501631
42.27559949071878 18.71052499589329
41.72357347752341 21.31394675453868
40.13833935196375 20.31882716651268
40.22958741914248 18.48967411874449
39.09826837103686 20.20965055291382
40.68488363876804 19.46178634309497
41.73633446523348 19.55247210502085
39.84442513663146 17.50325034072045
41.19510642931582 20.4064997985857
40.84411828829935 17.63081563342295
42.27508010712475 20.43626409180964
41.24882691152359 18.61036163805224
43.35328338890346 18.63414981178571
74.30541221201784 35.07174135285687
74.93276262019486 32.34258288915971
72.7326584393423 32.381710418749
75.31657604769035 35.19438464392696
75.239407220883 37.05872295984872
73.86654095297283 34.10105081895956
73.75164760857113 35.94954017127112
74.40588736821232 33.16279741397113
73.45382213712064 33.12756776364085
76.05000275832408 32.5812454783451
74.76714424553883 36.05747006742347
74.86756834093779 34.18963097873291
53.63475560504257 78.82155826123774
54.44681677105139 76.80750628737546
52.72954003675777 80.78843556861645
52.02429189615162 78.24305199924541
50.39994653054106 77.63248051972295
50.51629485025635 79.37450855926373
49.93540803933449 78.55963534525937
92.16295482945243 93.80305371291111
88.88384429843924 92.19936285273499
90.84967596535093 92.63220594293536
90.76246283047715 95.4768072753369
90.11402463454166 93.44524560563313
90.47594869227405 94.37302294733396
87.9136413273076 91.97830578020624
89.73605437909728 95.98657682121556
89.85924690759774 95.05125783903357
89.31070581685903 94.23223980349219
88.38125856596132 93.82527891697359
60.92805335803337 0.223358505123913
54.70975010980894 99.84337084349876
57.8597377041664 99.90712596870097
57.2317417512208 0.8444281575313022
56.67074189357508 93.16959135919747
58.8622075984314 99.91917452545341
60.32864688992335 98.29705618136258
55.15737634781688 0.786025065330814
56.19035667152603 0.8378003293871437
60.10517028936724 97.29456532290024
57.66541233457073 1.787584662532563
45.32286001865424 79.66520718640838
43.82113400597218 80.6120256109774
44.75996751183003 78.75936287610557
46.49581414888549 83.28828359881061
44.28798501610918 79.68079185272606
44.94171335204365 84.27424656482758
43.91642900591373 82.42377977254931
45.96826441863062 82.39192347210664
44.85453940709143 80.58334033492505
45.4675898164023 83.32607945475205
44.45660051033263 83.33627842052259
45.41787552099562 81.48744991473627
43.93338781700839 84.24273050295017
43.2600697143934 79.71207104506992
44.94105173641812 82.4104651143133
45.796764227458 78.75011788912337
22.28149811247584 10.47231925038331
25.06480012922939 15.44158960492346
23.68952810788011 14.2848138025869
22.62806149098761 16.79299269464375
25.39424432727 16.41929886485064
24.73131591797783 14.47064994234518
24.39179671302236 13.50743132411527
22.99411418637926 12.37280107836212
22.98716437257023 15.0553367315741
21.5875826405337 11.23376542727313
25.43096720942765 10.97847448211958
20.187808934028 12.73478813296293
25.0924667918673 12.72236308172894
81.54590216131889 0.1665497399904066
78.06706083120731 0.4470703760730013
79.89319211955976 96.04669526307102
79.01414690197346 1.995516868325325
78.98259293312198 97.67262874019517
80.77730085750375 1.827978080245043
76.62463780604658 2.9525371026828
77.17329212748072 0.9530586890377239
75.12432644121441 1.790599565513446
77.27341469168006 97.68486870079097
80.70163697166511 97.58939198535597
80.69808069594278 0.7767646414533185
82.39512291845853 99.56065114398325
79.79882169472791 0.333644615383044
78.10001790212 99.33157668662041
70.79111566571052 56.82002318004007
70.87194868911374 55.7292335083
69.88442752632551 57.08788130520502
73.50641783804943 54.55618330025123
72.85737886123144 56.08955014652825
71.72262625771236 56.36447836324807
72.82846991449976 53.9282884271592
73.40262509585669 57.14562595211169
74.41699534877201 54.5664586237915
53.23681404194613 5.214330207561875
53.87943071729445 4.383006430939261
55.97560794081308 4.541420084355061
52.82316648706839 4.251671921002033
52.92029280190427 6.977349436012298
54.31367904463654 5.356228714292682
27.17468037411432 1.431837796581818
26.79367325101741 2.350542481104716
28.88838616312654 2.236000126516691
32.24872058882223 1.024895662139359
27.89404935583407 99.55024241530543
30.62353732512365 0.2315303390643871
27.84968085458698 2.282514316350664
29.60115533528064 0.3263067315807539
29.24554657900404 1.289289730062016
28.21773927702089 1.354534623707363
53.77291648796705 80.57699565202508
50.75792375103421 82.91807285274132
51.8301314713723 82.73947298912411
51.67378371483471 85.49120735907576
54.21046472859645 84.22480655048737
53.12839373989394 84.33632798061515
54.44615534356118 83.16987879185919
86.01303174450538 48.26138309632418
88.75208331973674 48.47135680961544
84.5153079988328 45.84466724083278
86.36584233082301 50.32502537002899
86.95764534557638 48.66225474986897
85.9745228914434 47.24212400856199
85.1325299046195 47.52086138223946
85.07904934392329 48.54322229065062
45.90803605326289 66.28164777656495
46.34620471080358 69.36368044768042
45.22548651685221 67.96526315927726
45.74684237969146 65.24884055401813
45.37002290049659 68.952316536759
44.12649134876419 66.61419261222959
59.27524723381668 11.1376096820108
56.96591343851566 7.985359227485241
60.96778598175664 7.300372177504592
56.60472437321157 7.033550479564963
59.83778074816039 7.398708807689881
59.30341601617642 9.27466012051036
55.92980338992591 7.754182118487858
58.93883024829516 8.247311020844155
59.82245154712365 8.387439056328001
57.6549923916657 7.179009123371739
61.89535862796109 5.455513835697388
57.97547154657864 8.135178552653786
60.72206029516006 8.234224904915557
58.24358475622373 6.344238620873623
58.76505019170979 10.16447511038653
55.58154480562929 62.04231285629908
56.11836867828035 61.19994390800397
57.14374052898249 61.19383150407964
55.46693337500026 63.79711879763206
57.7158893683146 62.07484589488319
52.51674984388391 62.11653996823714
63.71665867195428 79.83423267281448
61.16298815549932 79.8740215150868
63.23187520465598 81.71052284669025
59.40060785491336 79.90991313457137
60.34214280447106 80.49190126320116
64.22152085735361 82.12979296458938
62.32366031214993 83.38421496671955
62.09784464920362 80.2329719366779
59.56563758226268 77.74136729485321
63.03240370420014 80.60503737368781
61.39303710430531 81.91801418175572
60.51750422778923 77.95032002850169
61.304625527993 80.89893569894356
60.23759980261994 79.52776409168644
58.66529759262741 77.39808755353731
61.841098341868 79.15481680460256
62.55117992932517 78.41843291339612
52.81287131444704 91.89917134286077
51.03973794820795 91.51013750571666
51.79539475971789 92.22152080327889
50.80673461923598 92.5538099074993
50.2825438126621 90.79487092301673
52.02416401125809 91.19639294807422
54.02053722315745 90.52715944422744
50.06297003633444 91.84671940205877
50.41298619013195 89.69290611740954
66.83742574387145 77.73798396981624
66.39932820026908 79.43654782943256
63.96700966815746 76.87239109652172
65.86774086172835 77.42898931059929
67.73357584129052 73.99790088298806
0.02212371953528997 24.98264418668858
3.41010740627242 28.11084767761836
4.918561055326775 26.46607767220244
1.124286413566541 26.38286897965069
5.057170143441273 29.07962325272147
4.183405488643452 27.27535115863604
99.24607621308409 26.40997224510572
30.13759437349747 53.89102631298897
30.17443376381088 55.87692360999986
28.33065983156679 54.03873239440663
31.97721958775222 55.95196061920522
26.55005161439778 55.20206236120232
26.45926500825779 53.18838507880391
31.0792275803763 55.38923593156603
30.15798558430485 54.90084201328759
64.41471220843394 70.03784329867514
69.02361594352959 64.43393033145607
68.20958058487105 65.1817767820734
66.3240795720164 70.61191456735722
66.14659689649753 69.56540988688209
65.19522006746122 69.27501242514828
65.83289651090097 67.46075117867193
63.95945389662153 66.86915724703839
5.502651073319033 89.92616891824342
5.357411493932329 88.02445029208722
4.746894362540568 86.34720523846946
6.3472214478251 87.50942844206814
3.629416169946479 84.88721106164388
3.947639233360273 85.78686547921417
3.749964196114222 86.6723888912631
4.358688003225299 83.25683871103109
5.692347020127109 88.95370517770766
4.803170467039901 89.07294102096307
96.76647324188509 29.02985013092895
95.02260824008447 30.15491732747737
95.89557202755883 29.58197550026266
93.04111106380797 29.42185290037333
92.93059756419589 28.41726271817238
94.0267308931966 29.78160816681842
95.7726860644901 28.59488402201034
91.33315104505975 30.74696463948917
92.06422699312583 29.06176745367657
99.49947150073847 28.37892224542374
93.16382999928528 30.42034978878558
13.95576953178144 22.25299605138829
17.72971875085161 23.69439822303245
17.58086151374228 22.70459574605558
14.91298633220299 23.52541880747982
12.02007067316304 22.76942435297172
11.00310534495516 22.98035487271921
10.7471823786413 23.93836165828883
17.42455384550639 21.71873784882351
13.37559325220744 21.52881934463621
91.71500060297782 32.66808046052449
92.31462093443804 31.08516965385496
92.62417540302165 33.14297002945763
93.45608149637474 32.41809018817922
91.46994964688496 31.75801605069825
93.15026505272482 33.96046737970846
93.77738330243 33.32295880975641
95.76700592083007 34.06291492139985
93.2084628319195 34.91668740326451
94.05663731202249 34.34742399263304
66.99842066820408 16.02180148465952
65.73997715953942 14.29423463459644
67.54547974243373 16.90352694214764
19.00342343352835 45.26334625434951
19.87459707649676 43.32938142311406
18.62916440013853 47.93877037330178
21.19212090562499 46.66896826482699
19.10630682026956 46.9975092479637
18.73982007153871 49.6973046304832
20.24237874966496 48.60696653388784
22.78253710883805 47.30986233062357
97.89114541115661 30.48752747274492
97.22488676937081 33.04630605591498
94.2942020971808 31.74787116099995
97.03268943429697 31.01687607261175
93.31436355281357 31.40970762648317
95.311026004246 32.08367617723228
96.89633553613311 30.02545155517516
97.75579769608584 29.47653702836366
98.01663047830868 31.49759272260711
94.76588696181145 33.7004274274414
96.16473670913783 31.52149808080886
98.9784828605207 31.98112394917389
94.50771653715208 32.69777617702705
94.15825548500683 30.76501627520886
90.38017024341059 30.39869157690013
97.15754973195898 32.01487889680315
34.20959169832593 27.23369036586233
31.41252961802812 31.10842392234733
33.69364496987931 29.15388381527014
29.8329333983986 29.81169336681314
33.02096700970194 27.5675678048038
31.90437728637955 29.09023600131466
32.27216534239892 26.91740341552902
32.78108788991663 29.78515914953278
30.62617701369806 30.45006273256504
32.46923728902421 25.8758505588493
91.68988628590401 40.77208469289975
89.61666040893934 38.94586388679159
90.29770759100252 38.25445007813405
89.93304479000084 41.06722819112756
90.13096011872653 42.11507805417072
91.87935577377388 41.79111876371446
88.78650898412812 39.6384981090324
88.97398898757193 40.69546847102553
89.74548709591424 40.01169699382393
77.63307671914374 77.71530121572509
76.47982372669064 79.44081892243436
76.38043377451638 76.40380160000655
72.47158428851093 77.54897417823192
77.03945933766938 78.51613039620206
75.87516083139437 80.29695272733343
75.23720843619454 73.83149912897508
93.80736134468086 42.46259757187724
92.52022296542238 44.845500033567
93.51166780532839 45.18448651483081
92.85474891990825 42.13465736440016
92.28779710497706 43.82355400240501
93.84332307609598 46.10562041388209
92.09724813383893 42.81602038093926
91.52945355937575 44.52238451325437
91.76739202583026 45.54208679215155
93.10609068552496 43.15996519970588
93.07198984173789 46.81991725809062
67.12330891652385 37.56832664708048
69.09185823849619 34.29408655907207
69.88853805727719 35.07093512045378
68.31235445142447 33.53816367028861
69.7482027847802 37.92163348567477
66.54565591166214 33.14690803771067
68.52452478956815 36.30926863861515
67.06118493820993 34.83929628345955
69.14469973439049 37.10705944147462
69.52873299887116 36.06776421303184
64.66904986353728 36.44384821608309
66.04785183402461 35.2124914989022
67.3088150907064 33.83559830520391
68.07976345052514 34.55289960566783
67.53923315629595 36.55239496598804
72.71163936809715 55.05149339436814
71.92321802457967 59.49826981730303
71.71841390984169 58.47492354798885
72.44896155922359 56.97016988069444
73.13715868688178 60.90611455864303
1.813284201382771 11.95865794981906
2.519517129236888 12.71584723630349
0.820838764286577 12.24528889639292
3.097611293842071 10.7360362545206
6.028769905400339 13.64877848791206
5.939812237130077 10.83343825619574
3.810457082267761 11.52510486288096
4.555727712556942 12.24870329151798
72.43739085197794 1.611444610081311
73.06187654664782 99.62867174525215
73.79397753721632 95.51820469335327
73.4279268692064 98.5164037091896
73.73495634518459 97.60140962546045
72.74158297354226 0.6385029881785868
74.82092384438032 99.15413095047799
73.94853064371441 99.30950904366674
71.47359809131987 99.12483061483331
73.16378875021503 2.384983970873328
74.15677078305396 2.145655280519929
72.93171578104726 96.01725250529499
73.69647320958488 0.3817957374932777
73.85542352014751 96.5369436015897
75.47309226399987 97.69322495391205
74.61664649888793 0.1158066739149563
70.89699230207428 98.25437218928343
72.11351558536491 2.546655639638835
73.43266752074503 1.397952100045119
23.59057403748097 56.27851332629951
27.45037803217262 54.64732634611724
25.66836117744217 54.7926406685913
25.70151303120406 55.96115173921143
26.28392658005236 56.95614412008349
26.45862522117293 52.1939731104119
24.21138949343298 57.11378422603258
23.9916138769684 55.32506615825515
23.16232390788502 57.21875172157038
24.93826860524547 55.31412803466254
28.38082437787894 56.05706874534064
6.259972126384772 82.20954371577803
7.91812991706806 80.02729259664828
6.81808259088132 78.94170976755744
5.262820366874081 78.55027285588127
6.602323622572907 81.11334258781322
6.894921110575452 80.0178344749192
4.765910729565738 81.69880687812555
7.684345816607463 79.06504748458089
6.000770513469288 79.32380144316281
8.338486557921492 78.26380122214489
5.109657681339216 79.65197956387846
8.654390872997565 79.21658401236641
7.561464801783938 80.95078371444016
4.908457878706066 80.7156330109942
5.893622894284559 80.37310214338295
65.25749314166464 15.13948738103388
64.15773868322262 15.09621602927104
64.87059932799279 17.7792720100436
63.8240715818194 17.77665235353427
62.64303154896331 16.01963080243963
63.26231868243787 16.86941911524557
65.88403170502468 16.01663584132624
64.78556252044656 15.99722833638434
60.915850950575 15.33972398396768
65.38015112454511 16.88960076558891
64.31247797113481 16.88021062448923
63.30227429386746 18.69967261758177
63.71451200986632 15.98157639390994
60.52303160092797 16.29866760910796
23.77746073495859 48.96756168828838
24.8272404299503 50.555696119367
23.31935836261647 52.71070371496983
20.12401971898652 53.1085318727085
24.77440261379788 53.3971915692619
25.60396885632965 53.82355566113466
23.48629385200554 54.47653369794549
21.79354993397152 53.79852527791108
19.50185938551223 52.28888972487827
24.58672050456945 54.37865992374731
22.41724867195659 54.60893521473477
24.42768362004631 52.49161301700109
22.84116970485431 53.66436035241819
78.15617971559385 95.0522093106884
79.92622641878721 95.00153270914564
77.27213999164461 98.76314800881981
78.12315030066934 98.22996244948233
76.41893593321184 98.19294102472888
79.02872912365589 95.55272938895379
77.26178047624785 96.6342568127039
80.66966233231764 98.6549769271296
81.70552015988856 94.94095507249978
76.37899043886038 97.16604933814251
81.60382985258221 97.01084447549836
79.00601937410052 96.60326798454871
75.57561459603181 98.66550738583391
80.79448673190073 95.49016733482792
78.13416559025006 97.1522222528348
79.8562946443908 97.10398979564097
75.57575022367595 99.75487543533976
92.38387715157484 82.32770875988881
89.58926337102712 82.99619432603745
89.96395783466399 83.96771612182326
93.09587285370684 78.00908520671871
90.24586495394625 82.1650354117988
89.43494707179326 80.28217859333995
91.63425929387813 83.24368736782519
91.27342634362066 82.31972815391929
90.60919051458868 83.14063708107479
91.77841179736987 81.48634013747142
46.28242021654094 46.87987889470174
48.54778715602817 46.30696914574403
48.73182235572774 45.2960455164197
48.94239279769933 44.28909590788361
45.13818753046039 47.06517277896642
46.85708792252677 47.68606557019979
45.01001685753035 45.33361232532293
49.32912656316745 48.95961241774672
24.2654859141441 44.49723005191625
28.49111303927175 43.09988815806182
25.68109452254534 43.45905955152729
26.63731370323084 46.26459365414833
25.3607836335587 44.40319471217936
27.56858268133776 44.66489300918165
29.3872271486984 43.54681316542813
24.6560990526473 43.55986081886146
24.36899702672108 46.23237833520712
26.6648388683844 43.23972737836333
39.50476082053928 47.67489019418872
38.01614958252478 44.51850731235009
38.13594084622267 43.47137618769831
37.22649450451633 43.93195699004571
37.02961286890195 45.0180664308059
36.48957315293272 41.20826867308129
38.44426045209239 49.21213231605326
37.89388524401843 45.53845987491409
52.62615957863493 19.94531386885636
51.67655459254453 18.12029129645004
54.40705587618368 17.64599129142738
49.27303779494425 21.05346192230987
56.14411096481493 21.27424228177979
55.2060962655714 19.70988453126229
54.93038177429342 22.73722292764654
54.03571924884714 22.16248591152083
52.16047400827235 19.02531115285127
53.45241144976305 20.40719422532691
51.39376073107633 20.87856086927569
54.09697737700318 19.43661904118665
53.75431999083457 18.37819764296014
49.95536329458412 21.94555944516947
50.96322274216318 21.68549090474598
53.17902406921833 19.19600720527858
55.09784713979053 21.73165983525823
50.69846625050345 20.01453867502637
96.13168892456247 7.310063777072428
90.98478017350246 6.289699891009349
91.8366704551245 6.84467251277308
91.64720171995762 8.93208801081707
92.69278458014793 7.398690658113647
91.92654522260541 5.801088174720926
86.81700160058203 23.00039673604175
86.59371108655097 22.01321660378451
86.45328462645251 17.71762622228275
88.37942783984855 18.60346485013903
87.40810001179787 18.16580540766456
87.55044628766679 20.2541334333598
85.78579596440632 20.36516637743695
87.62768191052018 22.34945080751415
88.29774228478723 17.61731403127547
87.49127953249905 19.19347152101863
89.12119739073688 16.0772087955475
32.57218787272208 64.17040692466834
29.28658419904747 61.2267068524044
30.30785685660214 61.06351687680766
31.33583611507565 60.8959444711302
29.8815503636624 62.057905072447
30.8920093067613 61.87137855668494
31.19735617612736 59.09452206837864
29.34569432296954 65.8316332041779
30.5276727902489 65.79793086928227
29.04862015385645 66.86791268051658
30.72015132036605 64.74658395943663
28.17642083751561 67.27526217478496
29.96296365277876 66.55522724350419
29.75162443046771 64.93380001923532
29.89555124915884 67.55319609397922
28.05812015336955 64.10938009509711
27.39287047930108 65.85910088444253
30.46536745939655 62.87888364955081
28.44817618043845 63.18428221626576
39.51557139401705 77.22487255663836
40.11333412273009 78.08627380206934
41.13581952051209 77.96873782771574
41.59276621354991 76.96950209314494
42.61311167789056 76.9126047984486
40.55220022610751 77.10462665347907
43.16819371738222 77.84853499751364
40.97661859948755 76.1300605563212
91.28607574019554 3.135006112022307
93.25173963693872 96.59849365446487
92.98458782352368 97.46325899089811
91.8601371473065 98.9073191579507
93.76171640968975 98.00008739585691
92.65028522887204 99.52293094663908
91.26246376599742 97.27319390067399
30.72953069381367 6.92975524859531
32.12677512165044 3.835746307655009
34.03141783240056 5.492188265951116
32.30808070725924 6.134194346411467
31.73345371858222 7.0311208558086
29.23978057166244 5.927427361736287
29.70627136180107 6.875715760080814
31.19815807572054 4.068902359898044
29.10711588243017 7.773977694680609
32.99562693159216 5.412387208198561
40.63331785631289 21.26150841898867
40.53832219918122 22.95774789018603
39.52692615519523 21.14933007938362
38.40415438369651 21.04071455146476
39.20363412600797 18.36530180145555
41.18557906696318 22.19115891541906
39.64039736087353 19.34597632099507
37.35265000339523 20.50028524235977
38.12740051846308 20.03317182297936
38.14777630299523 22.00489319535839
37.35081027461854 21.50683033480419
41.68803321608006 23.15569446427115
40.0719935713411 22.08875693488539
49.33126773161696 10.09551161289641
50.82060607677101 11.04733572410452
51.42704100446663 11.91726403704765
48.82968011221091 11.03721726222325
51.02624203229561 12.81797978342428
53.41392771247529 13.69311905090481
52.07305164088083 12.59976400600847
21.5077834690441 35.8633446452161
25.65481607341851 36.14441625107693
24.23689332183238 35.18875210968733
23.58520170458881 36.06029764476091
21.90465503598804 36.81870324756664
23.32943171937628 37.90154901722318
20.85014141619087 36.68195790702658
24.62006839106618 36.11438287304833
24.89124359534108 34.32793631046566
25.28699780704859 35.23121171841558
23.19403902016065 35.11748975017536
23.83866262961021 34.26120523418843
22.54966795275836 35.97416272280795
24.99940528032348 37.04164004239961
22.30147178832285 37.78763659776263
22.94177533716955 36.9324252667925
88.33417491763761 5.701931469611536
89.17798307120557 6.230992943081777
88.60614452792332 3.565640535849569
87.35944713801634 0.06400196533506307
89.30295157234823 5.192532319488313
86.09486866613592 1.148277207783128
86.21952595555636 2.034633374285583
84.48769016650613 3.362315582649433
87.82248701123763 2.988368820729243
86.95225173532194 3.562650850601203
89.19412486371415 99.19080653497642
87.07813419097805 2.382611112031202
43.73116691163114 14.64445313626845
40.93843728621334 14.7978323528833
43.29487824883562 16.38431773364123
40.89403788838742 12.01355140206206
41.68162041926683 13.96338551401122
42.45801408321418 13.13668798973349
42.94751452117291 15.32448311119234
41.54046593909157 16.80146485046775
42.62275428259284 14.31910711183795
41.34812198826089 12.98639812257107
41.22532357095768 15.81820661726334
41.92056164782194 15.03567093815059
43.309391039631 13.7256842461162
83.25304174488021 37.3532450700937
77.84912212625193 32.05504048709946
79.8902290981261 32.39310057409764
76.76727766260544 36.35304522958018
76.4914915865607 33.55500204411381
79.04048733331024 34.93774555736734
77.97515769597277 34.72804593632542
60.85832196956924 96.51029832672215
59.32372853139747 98.09474911961975
60.381165848087 94.4592506067784
57.43775945490373 97.34094886076142
80.07754093010701 11.30221442729651
77.19385761000068 11.15690127079293
77.79923895756303 7.476858376836022
79.08047878619384 10.92119116422971
79.94788728654781 10.2931044016848
75.13032439663922 10.450356274653
76.34123523482582 11.79216509859604
79.83166329412933 9.28468772774626
79.22804201227963 11.9329470430949
78.21895284602542 11.53735162883874
76.16231334367315 10.79019260492625
78.95567776903815 9.914740132936307
3.83038912638501 96.32379867805507
3.911294552382518 0.8035643430478913
2.592002030050909 98.04213149433104
0.9181662315034328 98.812802431535
4.252047812858483 97.262165616413
3.456025062381893 99.893262589412
4.456795459817299 95.48538720013663
3.635241103833916 98.1160868053968
0.09270008214739883 96.93121316913496
1.970510856284692 98.89501028646545
1.386129888940208 95.24957613700577
2.801203692070416 96.24271385076811
22.34032806460152 42.01090459091103
24.17121248149865 39.801161465942
21.70365275375971 41.2213329545663
21.28327056648372 42.13265909694485
23.71012356046042 40.75678920726841
23.37103182461056 41.84951348160844
22.96642724531653 42.83278426736174
19.74716339152199 41.72775924857525
26.82825149691345 38.84850272631073
25.79857778968661 38.86040537699458
67.72795190805206 38.34384654686578
70.36812719601522 38.76089152341956
69.42870734491063 38.96266278508447
71.00577170341401 39.60619812095164
70.07409030446686 39.80632370630765
69.15822454871895 40.01320135915185
68.76021379654004 38.14213380189722
68.48383561065555 39.14882810722538
72.4020882540311 11.89608617945269
72.12752233166644 10.88311975852825
73.88312836736061 10.42231242535778
72.85436201398463 10.15161417142235
61.57627307465057 16.12133399708231
61.48351855341855 18.88005921247523
62.19797593949557 16.93303950638346
62.81093168301003 17.75479701451643
59.74735463278942 18.32105810765581
63.17016744837825 20.40675426345464
63.68102222460198 19.57502519566248
21.7046211502378 90.57810686468589
22.87136549051771 87.91149883707719
21.80821128646424 88.02750021992429
23.56452631608373 88.72666887498579
22.07542990121881 91.3814863467704
22.7206255205956 90.54696938218603
22.13164629153158 89.70539771283543
22.51370049071819 88.81433366667167
21.45363393174021 88.95044660579771
25.54459967369162 92.87676998293972
23.18609967810512 91.40598095265595
23.17388860197887 89.64907216091599
45.61023777389639 48.74767064967387
41.16477781956332 48.79220484378715
41.71782356374181 51.44885661379924
41.06026308789073 49.8582634587916
42.78947600590255 51.03343090321395
43.54976656385016 50.39466628765182
40.91720623214236 50.89240518709852
41.97198064551672 49.35311525507232
7.405893765594881 25.15170018913554
11.97189914218204 25.6231391791739
11.21974759023398 26.4760195457261
8.933896219385325 26.27164730295451
8.237670109663947 29.58585002551465
9.688978186379311 28.04247842597842
10.81248714184712 25.63470716863487
83.68272575270183 52.93196828550072
84.71693949330826 54.77186306853697
81.58407492409324 52.90757129412574
84.19582812709534 53.8546076517254
81.52527880980378 54.70685315322667
79.49148779997627 52.88540692784312
80.52755359362629 52.87254032251629
82.59079496151138 54.72125116539281
81.02349584133522 53.7972264515865
83.654265771867 54.74109570974158
83.13996270670162 53.82854064844556
41.69094940677223 78.86684325100194
38.77262730018975 81.03048940466452
40.23012834576125 79.95747982304916
40.68193782129208 78.96306615386221
39.22414165830117 80.05475671447454
81.08172097664625 45.29813179264955
80.25477414691942 44.66466866587149
80.58605546767984 48.44655892321246
82.07007324585362 44.88026214844714
83.28104278777666 48.37406037036818
26.54500386090912 54.19344814532926
28.28705672631836 52.00946710664987
26.41565462652959 50.14948889636869
31.0499844301128 54.3619382501844
28.24691162516487 50.97697912792507
25.51239118267122 52.75551815982618
27.40959549514996 53.61315218446394
27.37932161950324 52.60737908462806
28.30501574012511 53.02355035906865
33.80524541593059 24.06626240012062
34.72477822026089 23.43030993924238
30.93541358035771 24.56008759611865
33.75901238485918 23.0144293180923
31.91705594468683 23.05484614392404
30.02775886693402 23.98320095990878
32.81129998030922 22.53924429289315
30.99236654677976 23.53371002184908
34.87839302801871 24.43468763007808
34.05671161353205 25.02466581297873
35.00438044884778 12.01945222155952
34.49920061994506 11.08390427916382
32.55675115343399 9.083072132335269
34.53820265247731 15.55182835513056
36.17245596436231 10.42142341267192
33.92882933608026 11.87602515439525
35.8328010428981 7.673306163900629
34.00229524932998 10.18857596088628
34.62303829509106 9.338944829138843
36.2880780873346 8.654782661662473
83.82193078688579 83.09144926483164
84.56951931062301 85.03168819530275
85.58225689412474 85.17109812002028
86.2321996468367 84.35016821551476
84.44722363663536 82.26881482602113
83.5664710291251 84.89521858481797
86.96103326739942 86.27489185093654
82.55984422379638 84.74264969813248
85.21359775931745 84.20694849414748
83.04540626128643 81.14219656257326
83.19391276299619 83.91881895322066
85.85389504716841 83.38781443953297
64.29485825258165 92.20609958722598
63.1067343415378 94.12465117669285
64.05396963504387 94.45722476142662
62.73489992662908 93.16303693928724
62.35763805927115 94.92358835421398
64.34011716137509 95.44238660569043
63.5523236005895 96.21543994509362
63.0638270800811 98.03410658578727
63.74628668154188 97.28745906704114
63.32664582491056 95.19312424199063
63.84197525968583 93.28685428210899
63.32899342853157 92.37791726266842
64.70366940743818 93.79978473045571
24.46239645881627 25.03115241833286
23.51221578576195 24.6143691209207
26.27047407254502 24.89004936114192
25.33175055388738 24.46221184388992
26.53648762230017 28.073355493651
25.27721769238911 23.4735899040186
25.56801574918179 26.53611634948684
25.40230031463834 25.48279742652786
27.19484411285164 24.29865400350097
22.54741201954608 24.25192082420251
57.36169964328043 66.00343737571247
58.35335760106209 65.72752006538704
57.09555177236804 64.27029955783013
56.70379104752343 65.27637161967125
59.03469170521262 66.48344444700379
57.71881712068932 64.9790824297167
51.86543889825454 24.98847307062956
56.53000313747867 25.01492159454909
53.60724565894414 26.32644160762176
56.41750787674582 25.99963223629188
52.85310437726348 24.53689766009681
50.15192180113995 23.01627243102642
94.44549281691475 24.06473192956735
94.25783748851602 21.21060871384995
95.06992481471465 21.9125881829496
91.40685032824076 23.00282558219156
93.70539821444285 26.77824162056719
96.08855087915698 21.65144695470233
94.06128480183378 22.17354752436027
94.00162531212865 23.18222302437724
95.84743345157705 22.6433331715272
92.64278533361252 25.39453902516022
94.48125789448267 25.13683654883105
95.30856682773261 20.93602127487779
95.46985327028774 25.59965620116243
93.53659109496273 24.74001527257106
94.58249264536907 26.16222062476177
93.31298272301633 23.78773178817109
92.37401057533685 23.39663848673741
11.78032553222329 68.22190108881833
10.19633552249007 70.37173756666309
12.64731524587479 71.04955750367692
11.82103154027897 69.32723870821226
12.65113469389714 68.75650737471335
9.99378477593298 68.27792305055809
11.00579278413508 69.87908186736803
13.4909862809109 68.18275881519502
10.93125297522716 68.78845825592903
12.63905117001615 69.91231586403555
10.73700936887818 66.67585289322933
64.53331224160914 42.3235114195197
65.14832408077653 43.17305484411663
65.49193604028477 38.33115283898516
63.08078470477091 39.66694277393727
68.55414884715275 42.01041359700385
64.32033437451268 44.98210343294396
62.26731760439756 37.75355729536918
63.7334180662252 38.84743557109312
64.73734922656089 44.08161531598916
67.54669102251779 42.11122204676226
66.65320369406601 39.46812020140821
65.21646717851841 40.21263959980875
49.92592772375361 54.175360863534
51.61705942173194 52.16875604891077
51.27378958143711 53.1327616592781
46.94987289556931 55.97479130664284
48.51199033160072 55.19318172367356
52.98540599062499 51.09034730795901
49.54443366637749 55.16416108986849
49.56933045747225 52.56945113186105
37.09755169170528 12.37040779604295
36.23036536350513 15.00797582152065
37.7017928500495 11.5568817577105
38.14218916742378 12.53935412801194
37.22834968466677 15.21045087169965
37.89004412748465 14.36917793719447
36.49496975694257 13.18790065888197
44.2642551338292 34.53596151201696
43.39777241727055 34.99571085699161
44.69809780686626 36.82148892012405
42.43585577636799 33.53525007206676
48.41861070497196 36.71674611231253
45.10980034391912 33.88373349885359
43.37377629861038 35.89989674132713
43.34154384246869 33.99789412316856
45.32313843684954 36.05265411262198
46.05088018230005 35.36114806400524
71.13954380525679 22.17334063171333
70.11196407725791 23.56148360419642
71.10027988965238 23.23291468853144
69.24384864162148 21.01198337397432
70.24396364673107 22.58072273116457
70.7029495725161 25.1529075211315
70.10457557053125 20.50846264635121
68.48069637575699 21.92591055565272
69.23497924792252 22.86366479043164
70.26032157686376 21.52081752711506
69.42940066836294 21.95527350776692
71.11111797563683 21.11062880293366
58.43839605159976 71.28779220192743
58.10838448911844 69.50630980763806
59.11447251984286 69.26632117625861
61.12482891734844 64.95685868922128
58.70181778894212 67.50886536201249
60.61683679776004 67.01941372489445
19.77732890456 49.56755187877035
22.28227944970996 48.29139105029085
21.26820274222713 48.45364662857902
20.80228683863719 49.42956622540278
19.32759072201076 50.52032989133868
21.74927120249216 47.47376311998165
23.82736005566933 47.1689885773271
4.567133125436979 25.47383992172733
2.431995645602393 28.6796249480523
2.347455631761233 27.71736703103544
3.173154138280589 27.09760792094484
0.397697579493476 27.85331887979985
99.37389561875287 27.3974387200369
2.947216966528537 26.10664705648555
3.911343489905751 26.2864657333487
1.027259660171792 25.42420927578471
1.468708556597608 29.2207025286909
2.684690700706272 25.18294770196631
2.145007592716401 26.73950573658457
7.001010051176481 92.11532049425283
12.24693967085129 93.03109932325448
10.01585258657553 89.82148939868794
11.81914961526386 90.22875723745662
13.22492722786851 92.68278952323905
10.69837604746794 91.513390633855
7.942003506286293 92.70763141622969
9.189004006849929 89.15501938358673
9.587874312152604 92.92956354254885
8.073555560339674 90.66472777993741
9.743193448230649 91.87646549187532
11.65644238686173 91.23935653665748
8.916010072177841 91.23530138269643
41.1307322231672 70.42995847971336
41.88503409581256 69.82418764219442
41.95064612122299 73.07504719075547
42.41649526280704 72.09747841832768
42.92514625088608 73.10432460553848
72.96587367963558 78.35868077296894
69.10036356970886 76.38531155539171
68.46440330474427 77.19976782147089
69.84439496265718 78.28829491513808
70.54404027161752 77.39221592112993
69.45368473853146 77.39861472444593
68.79646288489836 78.20577103065783
68.54757727840403 79.98902873911246
69.61276245846835 80.0803615182629
73.80468685827078 80.20983679258318
68.0190322045115 80.86512411429229
70.82576246063357 78.42585610625038
73.37035512030532 79.28385579409199
70.84501206855727 76.30046772062705
3.080984627017113 81.89824951386419
2.709056574819124 80.97693878428937
1.964663030301619 81.58718628136664
3.494979200682462 83.9503054350532
3.028250322216129 85.75028418094365
1.749650697699674 84.24830131347855
1.728816060704684 80.55595214836374
97.91865354115234 83.84689422388143
98.46443847860449 88.59148871864906
98.09741363712135 86.79612613188917
0.1074234623207074 86.31790634391409
97.67063335640545 84.93143623520729
99.46559665966622 88.34680027280446
1.466935846523326 87.89972265177737
98.81233564716052 90.36987301373698
97.80010197916666 90.66126734902545
98.17599932159642 89.60345856942247
0.1432960099003863 89.1287495147491
0.4637627768398963 88.11931380650128
97.45298114478737 88.83023598260412
99.81057838994055 90.14914854855728
84.38767900814133 92.32101992260328
87.31732499657437 93.86986086297901
85.3658978736032 94.88100023365402
85.1984606039351 96.92669385003886
86.16450553414593 92.35752753007513
85.28740640424351 95.90423865492434
83.53343160270599 93.86820161246817
22.57031191832592 19.54318369704828
21.93043234046928 17.55217280789648
22.25895944026944 18.54223494650873
23.27927012643681 18.77485941732054
24.6902955543812 17.20034950113259
24.02893712280603 15.25029493314846
24.29433929268299 18.95887276150656
23.58691857821655 19.783703051191
25.0131541199989 18.17741739379515
84.06913636905915 23.6182913833362
78.66325758197134 25.08725355733652
81.50764091020133 21.79313782674234
82.03131215861944 23.47370358754162
82.48345064422911 24.41116566279251
83.02247104381497 23.46119617480913
78.16656971134852 24.17628347363167
79.25615375147405 24.23921576398153
80.91824979568275 23.47348425744302
81.49456443301011 22.68625465853885
80.46872263257356 22.46914417659736
83.51002617058801 24.47192678205498
80.7127411427052 27.03646264895491
79.89823575965073 23.43189999438493
81.4281634828251 24.36517347315761
62.46259029485751 40.5637183416976
63.32338993157821 37.91086244996918
60.78178614144411 36.15055543131783
59.75952842503987 37.72734598202483
61.64356686516503 38.63807656977922
60.53761702062817 38.45239673046019
61.83585166382532 41.46656850776119
60.62654181181197 37.18107111600303
2.238132597078006 1.61197112217991
4.069192801700402 99.03978584984971
0.5279358423592567 2.501289747649976
3.017316830865725 98.97260503735176
2.399365055004251 95.29450046471725
0.2975614567630349 99.66390478826888
3.213055721131683 97.18291897863919
40.63319407391973 13.81037364410414
38.54597649004626 13.52747414709936
38.90243632326645 14.52093653897515
40.22551611134016 15.64898511013402
39.52424097139566 16.5176021334266
38.5291489664541 16.39676160548228
15.21474105673723 95.89528990158155
19.6358781355806 97.58072656347163
14.49406427424296 95.19624470415994
15.78007734472526 93.90810985578912
18.45382361566714 95.05506852731057
10.38535553714893 93.4417863012273
16.30810647969087 95.58324439584784
18.15817032458271 96.0284640414918
16.7783417007853 93.62787972306708
13.47114969713611 95.36903396921267
14.79185815419921 94.17617104179261
18.52053907367018 94.09383477738336
19.54523667189999 94.7906371295383
33.58571076865326 49.55649781331282
30.42757419816504 46.08929965332018
33.4656977002163 48.52683126269832
34.45606231474206 48.99232073385684
35.47499792700575 50.5325651759473
32.61108025959565 49.09203706293862
36.40499864360556 50.08443163483739
36.66795861625944 49.15189229560285
32.4882563723122 48.06252337898496
28.57927551179174 80.03427408779926
29.89221697058226 77.61878221839015
27.60942195904656 80.3758266324361
28.75972134717893 79.00505766613999
27.42724522636765 81.40026909667273
28.20952390132333 82.10079735359973
32.49286455673126 78.64508481169254
28.93272647844896 77.97570241933936
29.3608873831492 80.71826357745799
27.24417806532584 82.42650633217221
29.54834572075525 79.68219865342897
28.98665526732528 82.80152891856218
29.94143902249526 82.4623397373139
95.47458856210854 5.870092451255957
96.48739603810851 4.292545920117386
94.63492917502097 5.341978744779005
95.58667764546429 4.83974853786828
93.7948339412979 4.804956942226767
92.11811392367213 3.700910056310593
95.67467943279135 3.782477774951306
92.85592714650018 5.303782982864042
97.27256697689738 4.820433373468972
92.95523885316433 4.257703495719459
92.01535697364901 4.749344256870454
73.8020478856986 18.73835534345523
72.95561662060247 18.12879845251525
76.58376368066376 18.77238332287139
77.4050298852349 22.29802222219201
71.0617400434172 20.09537167016206
77.12773206231118 15.84512724501082
74.63326598379078 19.33377439872673
77.01257235175666 16.7938959475195
71.97306884984846 19.64031955946264
78.08165112013069 16.39441083865205
75.77961048495686 18.04375411825565
76.34254297349901 19.79685400922798
72.87450999697847 20.23923337359652
19.48114998411836 10.80241223564662
20.88805274848134 11.98582540420269
21.23447201416579 10.28281009420929
19.8367121324029 11.76866817659196
21.58967443778549 13.89891106890915
21.23980929690464 12.94214677047052
22.64182923928901 14.09445215094942
21.2361757715794 15.61315529715887
23.34445903784347 13.32625341027302
20.17829206162171 15.4105797180296
20.88966103139469 17.32227066443
74.4415854394486 89.19552435713366
72.63784747510498 91.06992030567719
71.55464159109989 87.56050178967298
74.63619800930014 87.43752956630568
70.02014447076057 91.24910465370135
69.44922814821194 89.48971257237754
9.767178013982143 24.04180857200597
15.75948347857081 22.92884888002058
13.83857835773401 23.26400454490561
12.34497977975793 21.7994107456741
11.33842348468122 24.77445548540815
11.71854240279145 23.73832654479294
9.121076859997496 24.66909907436468
80.39920953068538 81.68034580961033
80.60466720720174 79.90668814032877
79.39789496783675 77.12990414706351
81.80602547137859 82.79582335604911
79.56615495171765 79.76827002532968
80.79844483492465 82.64948943723218
79.13872240484203 78.827473579051
79.3820057687809 81.53607366270123
82.25146917161783 79.20524792941907
79.78302461026381 78.04146714909535
82.03189070590086 81.00056555534186
82.64997836388919 80.17129440719529
81.41405767098821 81.82516190495075
98.81293940760735 83.11632143953723
1.580479432632596 83.33119752870313
99.70937785349834 82.6382694533489
0.8328941327389936 80.07216747838567
0.7726524435844069 78.94225760901205
0.9071396035286483 81.19342897563398
98.63961713581237 84.85753867615155
1.395167048031531 82.32782713514386
99.96914264418177 80.59797832533825
1.636448856258574 79.43508478153585
2.35827792704278 82.6176332591411
98.86568381305034 82.09989700049385
99.81671433692907 83.63535187818347
2.982735174994508 71.89424495599613
98.52109041722476 69.78744725304672
3.059250055946714 73.70673057016369
2.532360066674768 72.7872002818012
0.2043781454346841 71.14385215364604
4.495424164605586 70.89750260414711
3.923799033743818 70.14270192242896
2.983624266686139 69.93380618124671
98.37430386163017 70.79793584177288
28.39002799452106 89.34893267259471
30.12537836008641 90.01060646356177
26.73784150476789 88.35170162551108
30.93674692815635 90.76472209286821
28.80620947584078 92.14968511758629
29.08303476953283 87.47537801246287
31.99515700955735 89.6536066737054
29.80910029797747 88.23287779929588
31.11691549297598 89.82242838255534
29.80340189236301 90.94373903405061
27.15304165971637 87.34195112632361
30.47123689693538 89.00627318485886
92.73175603117397 26.40151691590296
93.16320078762845 22.67038522118257
95.59261888372907 19.95534679483609
89.70188600736155 24.22123523172348
91.64205921937305 25.02906518448781
92.1595777691788 21.48790848002238
93.61099374941961 25.76436632596019
91.28649194517862 21.99044661449837
92.49983531493515 24.41511574721048
91.75616221295468 26.02668969076549
9.08740638110231 86.22356232183287
8.161732103070889 87.61102950744103
6.418601697859389 86.41037366365669
10.43903520317387 87.81433113276871
8.259258225013268 85.5234314118387
9.343185438770748 88.09873985701637
9.839008197441441 87.0379428224059
8.336451565166092 88.56738251295432
12.24727525876589 88.23683133812737
16.96808051167121 53.45528130283031
14.40837995620355 54.62731084928924
13.09305090398857 57.62724139793595
15.06297315602579 55.43767905854
13.79110015388237 53.81848983115151
12.80924673985649 56.68679251515883
13.32555403162854 54.76216456020494
81.18435911035694 83.62288751155154
82.27294618111212 86.53760693500621
80.558035179358 84.45229959815804
81.91806197562883 85.56890652047073
84.29965418507894 86.87493255067437
81.96755953052254 88.3208490045114
83.28220183646448 86.6784162109273
81.61440702545794 87.35637713898707
82.62770820530139 87.50449810575509
28.1108997639928 4.078461709488475
29.53755156572668 3.143992232919481
30.17963197981416 4.077380333315369
27.46446444414504 3.192234646769569
31.52288162328399 2.990605942805846
28.20776990980955 5.897983057515317
25.99747381604004 4.11425146995001
28.50854367716709 3.16607284816827
29.14861303290925 4.079077909313013
30.55025906107818 3.11396467388307
33.21249567507183 3.673462554797129
71.44562080793428 14.88420046167657
69.59275895847929 14.81948067336692
72.62103525539224 12.90837337936467
70.85269848493593 13.31157809284671
71.78869707910989 13.74084283450631
70.40766433068612 15.34736348432503
70.65428218398685 12.21337244961519
70.70339667368263 14.31903260748622
33.80924857342769 30.14917402890994
32.31017256757116 30.69402441308132
33.17773486702507 30.94723988449015
34.13555026766767 31.19647657388506
32.34712072352767 31.72134665221007
94.98395352942269 2.24212624431149
94.01556195710612 2.730269207650962
97.79813005455296 98.45680535748299
96.97654167829489 1.233818327566952
98.10501461750509 99.54221198915889
96.21201442225589 98.86540679508876
97.14700319270393 0.1992516660000261
96.82554489448445 2.238483033144477
95.82123385901713 2.756630981100029
96.21701907848249 99.81070117037491
97.13638735114939 99.20337928369641
95.97404753701888 1.756114821368857
96.64190408673244 3.25866468580804
10.14395230557133 81.53599811743632
9.232865875804102 81.64610574426267
5.229976692720467 82.59773356247065
5.664653095690786 81.44751955149003
13.47078043657733 81.29879549751342
11.83806495895831 82.59527586357922
11.33532917183621 84.73462885015006
9.040924543840116 82.61780809224614
8.235709150619586 81.85130500194391
31.94636134523946 9.973680707145887
35.23217537463442 8.502219873880957
34.19205753643931 8.3550177040563
36.43065233690926 6.856051473638384
32.73260742144732 12.01448914184208
29.51392454615548 8.735921757608534
34.80316439450992 7.505943093697573
35.58248786465971 11.22209883686386
33.36804423804515 11.06922409908578
34.40069157491082 6.496025110601331
79.1323223442111 46.11319461999354
77.78975775322012 48.59618061494339
77.00356640298055 47.90963330273189
78.14984438103036 46.49786141480379
91.79143439508346 66.07442191631395
89.05134224753614 67.13082857747935
90.82205393151995 66.36758258777228
91.65058486839254 67.0915364661851
89.92955647041173 65.68843978097644
89.76624565490296 67.80693701908443
89.57978259914533 68.82512650833965
88.86011284657665 66.10515353771954
88.72827196779194 69.3149307918703
89.87384017713215 66.69163619891351
87.69439130342211 66.18234338851356
88.15931952472995 67.05448293597534
88.74642917952765 68.11142557417516
51.07172124904557 0.2968332765958583
50.36285317661745 99.52615140079007
51.83784768934508 6.81637391827233
51.59075061140401 1.330426653768473
81.23223799914092 42.12487680850735
82.16550122810047 42.82065397953925
82.18171913270095 43.8624524307984
83.05789084003682 42.31046987790917
80.41791061614074 42.54918017368676
83.11453555539335 44.45448267855583
29.45879685307896 17.20226405443688
28.20853535613471 10.44553597174442
32.10441670319361 16.78218282418014
25.78972341099613 11.9294471468476
28.7921695500321 18.00865442648139
26.42139864666843 16.61387192661498
29.52246127941699 14.35315110387309
25.76648300386296 14.65206727964852
28.45556980670522 17.00035780808607
27.8137686173904 15.00446036404196
29.798902866499 18.2244797756697
28.90730285031988 12.37698874450944
28.51463137021592 14.18554280714783
31.07271882177177 19.36076954345721
27.088918429536 18.59639371639374
24.74130195750325 11.76861869483186
36.18307490484455 85.78982503491817
34.79431879978834 84.79122782957542
38.85244537579224 82.89676177549991
37.3248066339545 83.91644599234986
37.81574179627768 84.82362351318011
37.82555811825771 82.95841645243642
36.80332475643259 83.00128512300873
35.78707044936421 84.84654922573668
38.35335537321577 83.85407698650637
38.20091824242693 60.07356500093464
39.03576936836664 60.41502944087539
36.80377752927178 59.26009238652701
36.93367859527675 61.05726789523526
38.96541141029098 57.58430998585773
38.07385747471114 61.0281830070041
37.32542442830567 58.31814160800405
35.3527118591849 60.29255872735056
35.98387798976288 61.13512374986541
37.78471301027211 59.20333902988423
37.30784203781869 60.17221932310562
36.33020430115238 60.17545517407157
34.79438120397463 59.44388953740514
39.755733840933 59.66227209977265
55.24102720751779 70.23674578291583
53.8278922372018 71.33893299551313
56.15804015460165 69.98001064645386
53.56673927876701 70.16338934717254
55.09504300107506 73.04001427211004
54.10101770516152 73.24556911105644
53.07437929123063 73.38155246811279
5.246256762792362 57.57095200381732
5.582813696241764 58.54884159478215
10.28668919317279 58.32327552309483
6.283385371824277 57.84889702375319
5.890218520188452 56.7981388020272
7.283292905690923 57.97480105447288
9.446940042552471 57.79831440865088
8.530061191142449 56.27398802925408
7.646961988295553 58.85599124340112
4.553312032966497 58.3384504892941
7.833167712757716 57.15738644805221
9.32448028210025 58.80204509632079
6.864194409464749 56.97620882208989
7.172587287186166 49.66831404403715
8.126191517943099 47.03403233571544
8.203504419532118 49.80443433415098
6.141272944069524 49.52957751232263
6.806658878620046 48.7075271836716
7.834596319693927 48.83941752501516
5.47013054455611 50.34083849612916
6.499573876304977 50.48952186192064
10.50520896653817 48.26400086469556
11.93652389404356 46.54374762321969
8.489760532559764 48.00226506788583
9.503679244502585 48.13249943983807
9.238956774383873 49.94431380486556
11.14822152029475 47.38928872474578
73.91772023635161 3.163458587825763
74.89879486257209 2.853510949447693
72.4964667643915 4.2804992540466
73.15215844958956 5.12723635218529
71.4621092102888 4.386213038014143
73.50395101264094 4.055002340874413
33.16123857814615 8.204485557864363
35.41298831934299 6.659824441638604
32.74062121557431 7.18050959918127
33.77563333619405 7.355447600813163
33.37219486676371 6.363536956773862
99.60606605816989 68.38357159918299
1.599883897019299 66.28063562309723
98.05147340806936 67.05200951326744
2.197299955030002 68.29697226211645
1.363138246649263 67.88613308573798
0.03087523899448681 65.27839735759484
1.986113544420737 67.21360159771351
0.4768009467230137 66.22670571818239
99.49795454750399 66.10026917167583
1.18091075229415 69.80623929037753
2.664861159792907 66.54886726889909
98.67580284556031 68.77252352294218
8.885048497383762 23.60850100804399
8.739024116097134 20.92506077976834
10.55347756739782 21.33127205545944
9.200143338517654 22.59753142341466
8.192901703217103 22.7982998530575
7.410673922710399 22.16008008181228
7.867580595516679 23.66663477531806
9.021210214085214 19.98177657571664
12.96639824293605 19.90257216093976
7.967645320283212 20.25760532896293
9.494058705128545 21.62182410982969
8.248613614822471 19.30933358281612
10.26073094257486 22.26348617905521
57.59360782173884 60.26756672314496
57.25406551573242 63.05703650823414
58.17266917796418 61.11620941975683
56.68614588251615 62.11644784828545
58.616811141486 60.18098680559406
60.08548031553067 63.39988766455847
58.33034980515181 62.87266621608844
59.2306431619639 60.92635060214709
59.02322865255583 63.63685414765873
22.72345052669672 58.16095313033338
23.33330645413027 58.9483515320478
25.45354422023993 58.77484553458025
25.28193974741837 56.96144623363308
25.04893581629882 59.65566580860462
23.96000135395067 59.69998507076838
24.84305408651431 57.90800470590198
24.41182072394871 58.82405702381838
83.19943372184724 50.3176528948789
83.73543647219903 51.13738679800145
80.19080094267065 50.34236109588473
81.18115779021009 50.16935176994868
81.55290624302444 48.12630366111446
80.01664855036395 51.94182819834197
82.63771406658651 51.08218181523773
81.10382098319859 51.99481629258661
80.61687454754274 51.14199263503762
82.63278923076946 52.91253657659136
83.17136782921575 52.00666253241761
82.08368945895424 53.81514308682328
82.12732574669695 51.99381191255589
16.18756328902004 50.8768032923546
13.65414868926153 52.00735743717184
15.47581171521584 48.27716020177468
14.85076821255842 53.68949529988993
13.22811013266287 52.98051673342567
17.10684340968569 48.99926263473138
11.08206385369797 54.69121510741223
11.71464499971272 53.96325197469812
14.6908133720532 51.91564861942163
15.29856349756805 52.74846871899811
12.7348340169042 53.98301568222909
15.74231847661774 51.81170137376638
18.02234781035489 53.34080230761163
14.2523453837805 52.86100163570865
15.12876726718568 50.98900390125365
17.23975912728723 50.76081431781342
16.35201468304751 52.63537691594667
89.02847761459628 26.85138126477628
91.52455775613893 24.01805482407583
88.04839418955835 26.41434862270714
87.06999395175464 23.96141683052553
90.8747897438767 26.65053536599797
91.85238671542911 27.03447850267653
88.90518013908439 25.82933406974011
89.79759021573854 25.24123522742798
89.89216411154632 26.25074560862945
90.77138417347706 25.6437693800399
92.26399338973987 22.39290927493976
33.60949649544321 96.58251593660657
34.96251023729008 97.80189558547234
33.95196807991448 97.5506220266067
36.24714009976471 96.19476489048235
34.24343794109485 95.77285811503687
33.23580719802133 95.57858486690998
35.49664544024396 94.14340842582465
36.77783834183905 87.8371902177212
36.91800411328912 90.67325012458842
33.87042034882548 84.72392515140605
34.0581817412497 85.64980505946201
35.12544719202212 85.71929300698044
37.23812133300588 85.84306250558501
35.15037388860983 88.44761064922632
37.53886688702647 89.8593717296889
39.01523846136878 86.43866129960975
35.4663739739002 86.64620253084975
35.28341077249997 83.9023995735871
36.80516819654094 84.88536010699075
68.15238839907811 84.63679857514148
67.04544053022808 88.33475124321193
68.09874645837681 82.756846502681
71.09137303174022 82.84674661150146
67.54244012686695 85.38215186899309
67.5660052438072 81.86149852604025
69.05888446698731 84.72256158057471
70.55209341918031 85.55429552552086
67.41812852491729 86.27126478157464
66.44649971575048 86.536227213552
70.04911706228557 84.67331268695283
70.07750242817728 82.8229248892883
91.7580829735424 72.91029096840174
92.47155760523523 67.80108511149899
94.44893559576794 73.14646417108273
92.18188778299479 69.86746560648575
92.99338023684362 70.58976398381169
94.59646733986791 72.08628838316493
93.79889430709272 71.33504566414911
96.03294258799853 74.58076628063029
92.85807952635294 71.62211174025639
92.32197176810428 68.8327379519702
70.47865040181431 26.20309583486059
68.45368364901084 26.73444017702635
69.90327147839101 24.49855052823906
69.68995022791606 25.48516486447904
71.39532760507441 25.77540494551664
68.68160897808856 25.76938143971284
71.3814151914317 26.7790047362577
67.85607056062113 25.04691466527838
71.01214780890842 24.25248506093221
68.86904837541201 24.77875793485363
92.80672044678354 98.48385400917293
90.34536690291991 3.622648830773883
90.7442762005787 0.4341243073698811
89.64991173857305 1.9725789432107
90.24294200319052 4.685409611836043
88.26946324808659 99.63009964629013
90.1329046436736 98.74925785263751
90.4622010243218 2.560035075647493
89.95409691924014 99.82695193928946
89.41498012900445 4.128240491334071
88.48285549000171 4.657206213044749
91.4082624461913 2.081832406378106
85.72642881437372 5.081562040909292
88.71326769853088 2.456547559576979
7.529333891149445 33.05274682033589
9.217039145972574 32.50660445890102
8.890410713959394 31.52280863545615
11.24075235991737 32.88780188625322
8.20204336068014 32.29361271452559
7.870395725010837 31.32127746558331
14.63051401454508 31.69383492544851
30.54130435631419 73.3649814744296
29.59299664145424 73.77624385309679
30.78197092982636 71.27915356625749
32.24845253999975 73.63733721675862
28.96417087840304 71.05513877882326
31.67560954963714 71.89507240025947
29.73471373584409 72.72355680502439
31.31171596553456 74.03206753544025
28.8964468353373 72.09179104362342
32.05518991001757 74.73107095616945
31.49672870174314 72.95219839186507
31.13445352872848 75.11665901301062
28.78792633270456 73.13436144342302
10.56328156731027 97.71829182931118
16.63684362490261 98.23721813658084
15.67780894258368 98.36709548462471
12.49724727550653 99.65617123190707
80.82898787905143 94.4496344863812
82.62782126001402 92.32087154512746
80.8625942552999 92.34984229158053
82.64772341592123 90.24702921372814
81.31739677925835 89.11140108301599
82.62104199022293 94.39883967171839
81.72767532537662 91.82921985213963
81.74282650344287 92.86912164638139
83.51863003456332 92.83307551543483
82.63205345999933 93.36696909927305
78.95650718284831 20.0552817901732
74.65087279673598 20.38972804715515
77.98183312427189 20.32811744125592
75.60506264068279 18.99711171090677
76.96149120403663 20.54392072300764
78.83250621430585 17.20328642637154
73.75864076921854 19.79148404992999
71.08060349985307 19.04142108802407
73.78134871788514 20.83380796711242
76.43792967330022 22.35700538110055
77.31050412829174 19.5250916362302
76.79707732922799 17.77075201178787
75.63135785886016 21.83415977321197
74.93521587673527 17.34637828536479
75.42880099715067 19.94435862360257
74.75339397535633 22.38602859173757
77.10151804405524 24.09891523758007
73.84966903784489 21.84851105845425
77.77749757034189 23.20347270090521
75.65735016584571 22.93432886515989
72.90469017574925 21.29361977571389
73.85211076079059 22.89986604589554
74.27999639978634 47.90879808700424
72.42301323369276 47.49859254303303
75.07260072459432 48.60630835716659
75.41433797984428 46.4948368948677
55.26488088462315 32.0619401614823
54.7798163622269 31.11762343288311
55.92705712217241 29.41952142429142
53.59329170186668 32.80409835252097
52.66034839765869 30.96371474750458
53.13616523959573 31.88406956344981
51.94244168456289 33.61894939489476
50.58592611922635 30.98688459461175
74.92428748305683 6.14388588059176
76.93897337667201 8.082551055497227
73.54253539004378 9.405608678753307
76.84510817316563 7.042407812829592
74.33188392021847 8.742068699633023
74.48323731436982 9.730612998521389
75.27918912073473 9.265236784631293
75.15826445161608 8.197818600288288
75.99039260758714 7.624247769774177
77.88067909421704 8.511337751600715
76.09496186251936 9.787017851247478
75.01470460687686 7.161285457664959
76.99831922945008 9.140837874214936
79.62468674105784 7.258373056164263
62.78710756954656 8.124475587874782
60.84977668404517 10.06982845642194
64.52785465095025 10.76949897446864
62.07401712677991 7.240066946238971
62.49857713138012 6.308389457049146
64.98539071031206 8.008466469956822
62.33466779978642 8.993993603214447
59.78528118909482 5.537090194674985
61.31770886635333 9.111998677721562
63.12633361431626 7.168542216413427
63.43758094297189 9.071807895082086
65.36805998950089 10.2061054403499
62.83083756248431 9.835959816687902
61.89497546919267 9.980613156105631
61.71961215769304 8.144325323247593
63.61364889457157 10.30804970665595
29.30207325800293 32.83462692620983
27.70516889692783 33.45416221274015
25.53718636555006 33.48395856866573
28.33991959310343 32.4249795595075
29.35339679408518 31.85985424920117
25.96336871076653 34.3600982792908
26.63246385016454 33.49432259879109
30.35563181187006 31.45207669869387
27.71005536779039 36.19621501970006
26.16463435689888 32.66031189319347
87.76376908870449 76.48536878521011
90.13415195793507 71.59824678734034
85.09700994223188 76.82792099806079
87.33276474438865 72.81494630933986
89.75590033729446 75.76218002758502
91.36817779049015 69.16489468202808
91.90650401921991 71.91282583208812
86.25947007857467 75.30202945972377
83.79181722433466 71.713228940747
87.86608889112912 75.52455691759755
88.87506030612865 75.06795622528475
86.13907591901263 76.95137135765798
21.75167342281275 34.07609044888988
20.0632215013933 34.79915661300441
20.3165768282671 33.02098581515322
19.67039379958459 33.85525438592511
20.45703936008839 35.74055244567124
19.40449605081787 35.62634276592784
21.1098428321657 34.91487112308113
16.89509066230308 34.47146673746137
19.2777871221225 32.90480068729089
22.15300904958944 35.023539589713
24.4815422454143 33.41156673142548
23.43220498098891 33.32959894007485
44.67776760316177 23.86441322715384
44.0637098827101 22.92863858462907
45.12598484092489 22.9427521663255
45.67462225109123 23.82452150562953
45.02221404733436 21.19445001682977
43.92075092082941 21.25268910539947
46.2152345520085 22.96733730660273
47.20352120983755 24.77558090163819
44.53343330674596 22.06935886309243
93.25685709731806 44.13892542431428
96.47668983866788 45.75831534551346
0.6253035717801629 47.59723021299427
93.67738514010085 41.46958455120348
99.48335485235728 45.07270245595016
98.760288264815 44.31128212657107
98.16737612373313 46.28028822626821
0.1988170472490564 45.83660432509789
94.64450745107037 45.36653910559531
96.52313560168452 42.0071312014427
96.89600680335482 47.49573798642062
97.75477838766996 44.54415814736519
97.11377588457908 67.31692366281294
96.6201619851129 65.70101133308344
97.39633813846453 66.25720545974056
96.35135850706095 64.0313726274822
97.79720546297713 65.21774464007274
96.88703118819737 64.85359977835272
97.44661247550648 64.1214901411461
95.86922487639299 64.94708805781436
96.36226465331339 66.63718236356117
96.93493122834529 68.34510911587783
14.79424222437438 89.42269589254579
16.157899122942 91.91433933534316
13.80121391487189 89.69131944493249
17.27867710092758 90.64294374881189
15.36145609005884 91.17120704082944
18.21771837722076 90.36738044238398
16.52772329770534 89.89449304433855
13.60029391403637 90.68866614521117
17.5618153754342 94.35541362156199
17.12051472218617 91.64979722002214
19.21283387829364 90.19405396354456
16.32473492191901 90.9081693387247
14.2074897824755 92.42641870227659
29.13616780929528 16.18625308817236
30.12859145479412 16.38265872832548
29.14205825329323 19.02232864515798
29.22160099903614 13.35826671970574
28.13146959336513 15.99833208887741
31.45316631567521 17.64234580955777
28.56961282459101 11.40696238131682
30.79683064311637 18.39950970705592
30.45283466649062 17.39971469534509
31.11846949239028 16.60526071335595
27.77366380161498 17.80077561181083
30.51754235092605 14.53295478623389
27.44180085094887 16.80529081847478
27.87387255745674 12.23142749748617
28.82364048630436 15.18042188109567
82.37500073601809 15.22882590849115
82.56201803201819 16.22015681842431
83.3754508362133 15.59896878995566
81.76903225769539 17.86003345138175
83.53180661181945 16.63472480662156
79.90417392930968 17.09030886028456
80.64918545800424 17.82317872777848
80.28454516202 16.12541809816512
99.74855829425847 18.89171371730218
97.67424293645503 19.42995905726128
98.71168273402304 19.16443017335875
94.4032349803406 17.52222996968909
0.7849594053430046 18.616765705651
99.0025047407299 18.1848239552233
98.42437792398823 20.14429151658225
97.38786737352902 20.40646919650892
95.88701579708621 18.97553618965668
96.6338481030959 19.69322619311954
97.11370227971142 21.38353048159417
1.819776687683036 18.34358250719072
96.34843298564414 20.67057944712325
38.04733637620409 6.253689531714762
37.46473278097636 7.045034750105565
36.03152325280971 5.830907332345935
36.87805996907619 7.846440172392985
38.41612428890575 8.951068012678997
37.03166485343738 6.05066181247762
37.94282688753709 7.991001801312265
36.67574229759661 5.018565591039128
37.35418567659787 8.806522237627158
35.69224202067929 4.789701097288202
47.36335895021878 60.38843464847937
45.83233235700221 63.09372500791368
46.91987631730112 63.01209954708402
48.40522179048939 64.16140050073143
47.40628256601747 62.16734939038199
48.39948652128431 62.17277007470827
47.92565953220888 63.13431761041491
44.59158822660526 64.01044756572142
47.40052174028946 63.98041444080582
45.3430678819683 62.20475588927241
5.911560772338102 2.682909758917945
9.086765223636547 2.903486120227568
8.370952423628335 5.469610202081522
6.968904285997654 2.749582125389274
8.157882279039111 1.075756280163001
8.620841887390787 1.989339979018432
7.561569847366482 1.911734837576562
7.197507494276919 7.146729373319322
7.314843488907436 5.403935921153851
78.98371155010786 90.47258947312872
76.39624579900892 91.99405082002608
77.2791965192759 94.53127649524939
80.82787265764642 91.2547549186226
74.54984574086663 92.96719914716057
80.73654263044857 90.11947036270476
79.99788021614145 91.8822736813668
8.195240323566001 42.46141853414832
8.8066120669688 41.61420655110404
6.736460079761061 45.94898390658996
4.754212607385678 45.75191559966132
7.974524739119018 44.26883275829954
7.353299779773484 45.10595439823164
4.7419969884839 43.9346642828099
3.80698271319641 45.70444272132498
7.769919971786159 41.50031659048983
6.568909308213116 43.20114415455997
5.284913006542475 44.86247298835845
9.221646975180938 42.57796343638171
4.68834729218553 42.97334028050989
43.87636976498928 48.39511554603916
42.27647276578125 47.26367204237442
46.01893807904085 45.30055941972655
49.73438178649945 44.85649767570279
44.36838987532383 46.30116975868736
46.71259083788789 46.02027053559624
44.11347676395586 47.34848145904324
42.93194365785268 48.8726073262006
42.12643920756894 48.30234402692904
49.84290684911478 43.79970909658371
43.29418887350889 46.80200202210343
95.31751009733401 97.04219417391873
94.91346827841399 93.35646333725089
96.27089515715285 94.51243191069447
93.54166293372603 94.94733804868511
95.97517108604278 96.2771066850233
94.90612447204043 96.13472470805156
95.26283660307062 94.32552817242248
95.59623235963684 92.55273719848682
94.58868604923886 95.12194623407225
94.22992445496756 94.15499080431965
95.59756345369848 95.32192730208739
95.94299280298652 93.51093728306348
72.83677420623061 94.01525443553162
72.86341522459361 95.04505438668284
74.68902232946061 96.07049616617083
72.50154710720385 98.87419158456728
71.18440097035445 95.17962613616396
74.64212765670126 97.16228232849419
71.98396614097925 95.68863314602901
72.13867374797368 96.69640865663143
71.14726583422123 96.39613857360411
74.51591413409531 98.24118299724503
71.92810957199457 93.56239844005262
71.52148506750206 97.37305378050013
71.07244218954625 94.16104030665196
71.99117460322036 94.60103051191497
72.63014316290884 97.78411519635706
52.3728281000097 37.5446948176077
50.41038076405337 32.54638177577351
50.28544585733921 34.25292315119096
51.06539288416463 31.7706453958667
51.49900430063553 32.6719321510346
49.6261415862979 30.70333374420029
55.85108142416968 31.16991663060916
56.44876401393486 30.30725520296922
57.40253455482542 32.18326667073991
57.04591555614528 29.42479930536025
56.93652542488142 31.23092189696169
56.19865396584274 33.94677820051768
55.88179719215631 34.89562602044858
57.52586896731312 30.32039791862362
56.76899786083167 32.98995575079019
56.31513137366161 32.09295025782157
59.60016714958969 85.16215330481006
61.41955646158732 82.94233916534739
58.68924700918877 86.82157520362247
56.13928464577101 84.24604798396031
60.49344536330171 82.49325071405224
59.61549044534544 83.04912809643653
58.74360796211131 83.61643443846768
61.33484699827183 85.05965788445488
61.25463821604019 86.15467890389668
84.32983073624213 44.75488952937968
84.89811075362707 43.14529800912104
85.29616838631456 45.23459033935266
83.629151404824 45.31487259747798
84.03194278089245 43.81251447380863
84.22379292437542 47.96123825312103
86.24929325905853 45.61562410131749
88.55765997119241 82.85924058950896
94.1418431451648 76.52703146991837
91.62291056870039 80.44779902134059
90.85381756379343 81.30321872582995
91.44190306911879 76.51931699888763
94.04397572801443 75.30402419221114
95.89876849811266 75.59218608056111
95.78278446309561 76.62452097602993
92.95286220186387 79.10525386825114
94.01444045930745 77.57426798383429
93.86472788840835 78.64687231091283
92.59922705419424 81.14250887058479
89.11037153799367 77.67463303780613
93.69702596939162 79.72255447614583
88.36452480346655 80.16234276266606
85.50054665617046 17.32935143780444
85.58112949011233 18.35663199891335
86.53809411514052 18.75624380534324
84.36099909659389 15.99696622286391
85.15881659930592 15.37724073631881
85.67026160681571 19.36989125556853
88.21884007900415 16.59387983592659
84.53160322135604 16.98585972111675
86.33205470362709 15.59010069783857
87.27732022930446 16.08476094083879
87.33061169443587 17.13277712560536
86.38205079404585 16.66246400961217
85.42256156579299 16.30618755969851
10.99354875038911 71.04809688816306
6.215584589002583 66.34749853869612
8.207564171813836 68.36085010780806
10.08516890759328 69.32669856571314
7.263723220434557 67.86906282474663
8.104709511442847 67.30502857169054
37.62865243855225 48.65776569635131
37.80379949793898 46.55272967393051
36.42847197373874 42.2693269032149
37.74477417768108 47.59275977585521
37.28353452488236 42.87601271311367
35.58199233376081 41.68384876786446
38.66724646726746 47.11017494205619
37.47174213224952 49.69147098580311
38.56640353105202 48.16372253296127
48.54555143078266 90.47131054081284
48.46193815285459 86.94328062120229
48.35554848055995 91.52925926783055
47.07152990213219 92.81685306814369
47.40337669411279 88.66244572327572
49.00654271279394 87.91630582637612
47.49447229358318 86.83953727574651
47.81331516659427 89.64854732302454
49.97871139804993 87.86011236015004
47.89688941982343 85.94195494235085
45.93058483614706 87.43901830438816
48.09034481938172 84.11084773029513
47.0144500244903 90.20836773547215
40.57072009934324 97.81848874081028
41.14101074823397 94.16807284701919
39.85914499768762 95.86888231285427
40.510225983922 95.01813180733156
41.37336963153072 92.3278575130105
39.56372495827208 97.72941775746479
40.24113524320607 96.85658810620549
73.73643435858166 70.3782484523619
73.28966661440128 68.47338048294242
73.94533243717594 71.38338656910575
75.4250517700589 69.9369916263467
78.8514450323092 69.47526621535701
76.92438786561782 68.5985590649876
77.89218780224176 69.02354931112481
77.32824724990559 70.72131134752225
73.02749727468417 66.71347095852086
75.93538900823634 68.19608619824135
77.12783221794578 69.65889888023504
74.2301943155876 68.5176442491282
66.89679171386143 62.82688786324632
68.69255287565174 62.39126344462385
68.05426741369439 64.14940799848429
67.88278454132528 63.12274355138735
68.86575558127028 63.40936504369728
69.84444324046116 63.69271613607383
67.08288163903741 63.8578834794459
14.01717082558373 55.56382300771229
13.86928388234802 58.29654931014478
15.70445599730594 56.25581592048483
15.26264133829384 57.19665848353194
17.38283607803578 56.96194097028646
17.16920238882498 55.2056596490522
16.11531902920755 55.31894290043154
14.67171192997056 56.38672988235961
16.75280173974367 56.13721656885573
15.47520016361013 54.50373866691452
13.6826264990699 56.53473995790206
16.32913212678211 57.06635073817304
88.27234302613546 28.47143046267245
88.43136440215635 29.50542614265081
88.17504589314561 27.45023316370187
87.27056985286099 28.00011937170824
87.59736339888225 30.08618657530187
87.2098080784755 27.02884186309546
15.26796200282455 70.42659190359272
20.65965327943018 73.17919308846909
17.19487351390646 71.30215406470278
18.52841011751969 73.76907776314442
16.23044230061877 70.89733805994992
20.92272079345599 70.94361476272326
15.48549866387252 72.47166942153385
19.06826629857052 72.95648522746954
19.95165919567145 72.51043470958943
16.65655564057108 67.36568309536946
18.14387991275087 71.67609194403535
15.36177317746528 71.44847738999788
18.08818231061418 70.68970742021783
19.95903355336767 70.46382035885867
14.18611025703091 57.35129067703092
18.42744871693872 56.86446871946125
17.84352472343506 51.58311398968852
14.87379389735889 58.13467906178899
16.96958956314238 57.88623810234113
16.54353053157714 58.80314474135219
18.01732366746046 57.79561514183862
71.20715227497804 16.93908944191663
71.31756326231395 15.90628606225501
70.21125003597641 18.42378486049511
72.36876563484417 14.55961789537395
71.16049212001386 17.98991894541157
69.49283433572022 16.86097232651482
70.32624005240784 16.33128243100967
72.19631904739074 16.51770705077597
70.26864133111955 17.43141804715939
85.10681852143004 97.93324323581739
84.38798416233895 2.358667419027603
86.03156349613697 97.53879757349772
84.33192495625912 1.360888285096929
89.00507910054468 0.2870672815924544
86.82519569226834 98.20401179543363
86.94063834441604 97.12835770022194
86.68386896183661 99.27891344910203
85.26890535201592 0.6621505321592265
85.92474610587855 98.58665147473756
86.43149676579569 0.3199948175620241
87.570309140362 98.92239913059031
84.88267209632428 99.83802398159234
87.7168367688154 97.81798980500753
89.28706450323368 20.13213168027207
90.12320842972109 19.53971898153569
92.29294897097152 17.94590095654866
89.17282506398912 17.11214258423452
88.50468719925625 21.75673270597695
89.36486769341012 21.17243105616674
89.9648274973549 16.62777525852517
87.3130961492059 45.92609391796283
87.44696254530702 42.09362402203583
87.82429017295865 44.21057100252919
88.39840925702211 42.44780689518039
88.59453341434403 43.50572336711705
90.54658592414408 44.19129994949567
88.05601759663587 45.24521028325927
88.8102822367202 44.54970860693324
86.85458741280807 43.85808292830698
86.58616826247065 46.56762789962515
86.67433647752074 42.79947608637237
89.36077159895224 42.80647753201823
85.71252851021154 42.44874215891824
87.6312459919935 43.15590883670767
33.3625203552691 67.63652852816388
31.63890589338689 68.67559922925734
31.6093736920179 67.58603537940698
33.35204865042295 68.66880342646046
29.88690338329568 70.65564165754998
29.89148985970454 68.58260077494238
32.51335591943685 69.23469514297931
32.442661088528 67.09648125964731
30.7691738518845 68.10801449662432
29.00798981505768 67.93795913807215
33.34436621260415 70.73018573536655
32.48123395986726 68.15003509284627
31.4976554664289 65.48309890675181
30.77691975905162 69.17408950873863
33.35694708939452 66.63051004540385
33.40835607844328 69.74596881471966
35.1594034892014 68.63110539203241
31.49570631461823 66.47898436641191
54.01181677847597 2.538645818232956
54.9363009825833 4.50748270274593
55.50692094266896 3.592577695945673
57.10632597349878 4.478697237865891
54.47573071698272 3.522033794553614
52.54070560184928 6.025434806828529
58.14702120181688 2.724284446538938
56.6456010731774 1.767396962031991
57.10819163875105 2.706629609824695
56.54918313250079 3.620120324484163
53.61226318551525 6.173918393059401
53.43914920363794 3.403364725492535
84.1800557787747 14.96486096171049
84.94584561899245 14.31183515638981
86.69716329251223 13.3087988458103
86.65717439666867 14.3799392789889
85.83384569141157 14.74747121845862
85.80157736888523 13.72986752568295
85.41761432056153 10.48865904971563
90.07424308544164 58.63532734758001
87.91606075531949 56.72755185284488
88.46390869251593 57.65090286615224
85.24582366246663 55.68672072730234
85.78252130921867 56.6001809578623
87.39604233443357 57.57901890746729
86.85064501181095 56.65844716756344
16.29307591583166 66.49959326766732
17.11757733443227 70.32162587574658
15.47024500272919 67.26022964770712
14.33626109087491 69.91833665590445
15.19405140812541 69.39950265858467
17.65768410013613 67.7004179897488
14.30288182097623 68.84526908980561
15.31995412559129 66.23356448065466
13.49156941754432 70.46506514773401
14.38755729932008 67.778828540929
16.02591337075786 68.0132544195411
13.46421425522566 69.34548784243131
15.168289209355 68.35082337645311
16.07420320172393 68.95367467564044
38.14128032022192 18.30896914822666
38.83049145258941 17.40377970514361
38.59039982473424 19.20258210536709
49.09310274118446 19.19794514600224
46.4216403636599 18.44022590019095
48.05649121798132 19.26624561250655
47.00629423069732 19.31579847180087
47.59384128323353 20.19427750623754
45.84117042220507 17.57085440313728
46.88589860256216 17.50797957417674
48.18820638857192 21.06518256996761
47.47162967095058 18.38583568244609
25.40056527089355 71.67672409665101
26.09368469403405 73.31977409026997
25.92848391558567 74.32741044513737
23.71740168436937 71.56269438275007
24.30944870036327 73.06862917114667
22.54232678728785 72.56020822599542
13.42750047668565 12.14705493162452
14.77627459286636 15.85186763093372
15.68399644692032 13.61092966591315
15.40695293402931 15.21772223769743
16.39591241780777 12.84329679186634
15.07887316153282 11.63854175138318
14.09083890625458 11.40540246916145
14.39358353746298 12.42013316564942
14.92965572017557 14.33520111311415
13.73741937599303 14.22056476389522
15.37423639760427 12.64698763073835
14.63279851015144 13.43975204419824
13.24992218082205 15.21137409431132
83.80206569312872 4.066400472679769
85.3454167341832 6.240941371891576
87.30735422148577 6.195112641910479
86.27945287651751 6.707151115934314
86.43261919324512 5.70739049599232
86.75627689640294 4.666916383422184
82.643184969396 2.656748164124491
83.16478874629433 5.720658453189055
83.33243060940993 6.717038434705443
86.224752040567 3.028629138358991
86.01693485231918 4.121901592933997
88.18858025246807 6.713231041362423
74.50031532020174 46.88562047111238
76.04981336286377 48.27136160589492
74.86448755840166 49.62453835711863
76.67626014299921 50.0244216185077
73.48344822066628 47.24030835130997
76.2092883132752 47.20987263827941
74.07395063015521 48.91688671363802
73.03492036828726 45.70080412304149
75.86849194829155 49.31313202161049
27.91778211145458 47.78995920089304
26.28980729545049 48.05351272325632
24.64476586121571 51.51573717121604
26.49654809233998 51.20267069589355
22.23786745993119 52.85718191662711
25.45639431849545 49.75255539463746
9.683018759731258 79.59154072813038
12.54012309215025 80.8663353826911
9.730708937529192 80.66497681332736
10.59038771733024 80.03068791616772
8.574973488093256 80.93113910346995
10.8460973814561 80.98450509765402
11.60752912852369 80.4114716728795
11.76156054659725 81.48653902293253
11.38604992677572 79.39189736592382
8.911501391242409 80.11488627896097
80.59867856149675 87.20967158750662
76.60811619079267 89.24893100200686
78.26164307472698 88.60493184636172
78.92171787322329 87.85199393564484
77.85983503884728 87.66371217486373
76.15653848168627 88.33902103129243
77.60135650816665 89.37214975549288
79.31862960899834 88.81638352179003
63.8431005224377 3.434272827962802
65.01149311687882 5.110766046380498
63.98274492754098 5.256779775141011
65.54068428039682 5.91207184822905
64.55441682220992 6.111068155078607
62.95029328272501 5.369959220839605
65.96103656053019 7.634788359822752
63.54926129763988 6.235641997479362
61.43264836351255 6.389500875746196
31.11454053313899 28.40836762352799
31.63430115417551 30.04687852954779
29.94911432337847 24.99436568530718
32.8158430879984 28.6850989139496
29.34125655476272 28.13112317525279
31.51506954111042 26.24643194449655
31.80493383660872 25.15229677235916
33.30247960790388 26.62574784429232
33.69124369083545 28.14637029769922
32.07416549283254 28.00139310277952
18.50426555542128 74.77505846543309
16.7225184838735 74.92240026967023
17.47397562060504 73.33849098164674
15.62384387483744 73.48816902841402
19.43367020437454 74.49100093365971
19.70326339822384 73.57885526535112
19.34425996592293 75.51495309761194
17.59103518568289 74.31259364242929
16.6076114499474 73.91087506157089
22.97766739730726 75.31917682131109
21.2330473097421 74.91744491535634
20.45956900035671 74.22118215762526
47.77330044341048 98.37282696247777
46.01701513321016 97.9394573316066
46.41243563559466 95.88950971668467
45.43003039721306 96.1885642647094
45.23283869054834 97.19758679750224
46.21496385162171 96.91481255237733
46.79690150155389 98.67376472021391
44.6703214443619 95.46848748825263
46.99412960106081 97.64561431106642
44.81728913532928 91.76345509629684
44.28920455822178 97.5113500815819
47.19331523778344 96.6200742357798
60.75050601506623 3.712881522157906
62.82420476775627 3.555221163560226
57.62493488895517 3.614589245365609
61.31453333338545 4.593379493281493
60.83500253521667 5.526277569258671
60.26739996831701 4.62579458252438
58.67205365714437 3.662077110916003
57.68500331501073 5.388402153809658
59.22320342661435 4.602702581619466
36.88178409843312 14.19273954317948
36.05415761630027 12.19341550875208
35.47775011213435 13.00542218344158
35.21770334621302 14.794579914712
34.85851090693205 13.80890374556881
36.76428421604927 9.616149391675528
35.09469858561417 10.27827225449129
97.71752113122263 13.10542347529501
96.29313115579443 11.63316375113483
95.36362318397964 14.5669543981371
1.518725912176146 12.97608038669894
96.99890299584122 12.37371612903916
98.62204258454398 10.19917436319741
95.66224444691436 13.5745775405548
24.33272849127899 41.67291360841034
25.90212185325184 45.27344601142524
27.5261181419713 43.69205444335857
26.48145632324414 44.2669856903759
25.33080327626659 41.58684928278179
23.6126311351676 43.66693294752519
26.84579630348465 42.26182820525813
8.859762876637211 48.97444901109606
12.45420668645712 48.50477238148697
7.53115229934063 50.63038879605882
7.469748159513712 47.87470991643917
12.10015079686364 47.49447840253072
10.45894933924678 45.47464731725324
12.56005901772136 45.70599000416254
13.60576907638903 45.74203283168836
11.50548510845661 45.59419788929718
13.13324784343396 44.81079939219445
10.86504815678071 46.43059520240246
9.145275480568435 47.1570549698294
9.817930755950258 46.31391251442778
42.16524657010097 6.567226574302585
39.56677498943992 7.252342837302865
41.54704456056363 9.286130295083666
42.65834949983463 7.468073368938568
42.52494744457063 11.23180753412492
43.61890566972235 9.416009770754213
44.16330965122677 8.532401521772275
41.06229761079403 8.317969196574483
79.1863355063401 83.32998645587763
78.57952387124723 84.16012997138573
80.25796298294971 86.25026562842517
78.36178709000278 81.40200348364209
78.18990779006876 83.18394099226701
77.178610194371 83.06246277003065
77.96208448627841 84.99055713278049
79.79138554678775 82.50301062938904
2.846242757236919 0.7502152767824823
6.183889924656092 99.17902093806399
4.683629454443187 98.18904165165237
3.313854289697312 1.653549308215727
6.036893179416492 0.930553847899048
2.400467735708555 99.83118238355205
4.516011390748912 99.95486430959909
4.379560908094505 1.710857398036041
1.788658403302131 0.6998066870801145
1.546026894120204 97.96299143373081
5.125053593265998 99.10829434166563
4.974708036532495 0.8646046343205399
1.643780717118988 2.47594165480601
54.57850780289979 56.56014991881919
55.06827458949657 61.16600455068879
55.6005451282576 56.59336127468452
56.64116635572929 56.60521184149277
53.6028073438764 56.54141504025338
40.26087182078874 12.84122450899905
38.22252265990183 15.38131672687949
39.22150373023602 15.51948697865452
39.58448259266522 13.67239313146188
39.92082743781114 14.6558014132237
42.25152716294887 16.03757536682335
11.67828566477537 10.07593714097841
11.25148290184251 9.171785326738684
7.306431474552165 12.46715902391559
10.64334714509679 14.29479791125324
13.3529447002149 9.4664907459606
6.575181015412193 11.67190173833504
8.007593773742027 10.6295585010416
12.72481613255148 10.23584808839728
9.756347088973746 8.163645290714442
8.587064135287751 9.8220781472846
96.32398606141697 97.27622023221274
97.41442820104538 97.42553642330458
95.24963921370433 0.2314103862917352
96.12350720066003 0.7668851719017359
93.18397152364547 2.178122280678843
94.14711615088387 1.707131959098635
94.2792760580155 0.6937797483104785
96.78782082554864 98.16202338767448
93.31523941359868 1.145425205412062
95.62395224824439 98.10119503811647
98.42764705936696 97.63201296388729
93.06451751636234 3.216426387475577
39.49503721437056 94.87042221422126
40.36023393284869 92.1790076993663
39.11466969950128 93.86618294942521
38.10673287654086 93.69746094924648
38.72704062987298 92.86147710068722
39.34602334559287 92.02448738158519
38.48959168730137 94.71246591491359
40.12671635624952 94.02149199078453
38.94891166351549 91.02634741199351
49.04793464149805 69.43731358719407
47.15195743341286 68.67335025254614
49.87273190130305 68.77084305398162
49.75367226592436 67.75470472811733
50.44936558576435 66.11785021907653
23.42114443181977 23.58473593722888
27.19280105858765 23.30430754963337
28.13436474985221 22.75706826427696
26.24837958320298 23.89009652956452
28.06363414393694 25.8246042011336
28.13380356038821 23.79204574972744
24.37575560498241 23.98988318985903
28.58062759644333 27.48341342006314
2.553200034639766 64.58715957038876
98.39192807426851 66.04568178265878
1.125610736623723 65.41643278689246
98.42526009090997 64.32185612595545
3.429829948338835 65.96815886159359
3.028160941311383 68.81419737080054
1.543073257839103 22.86824031124376
0.4580548363292628 23.11217001583981
0.1349327985897975 23.99940948146543
2.299940135749961 23.68108877470622
4.1684676562012 24.30982484597975
1.267106157701946 23.74962011476349
99.13157267012426 25.42010717986783
89.54230093632425 61.32035976229447
87.38136753466186 62.81555857677709
86.36285871008207 61.01273291127607
85.30098132364583 62.68313350609612
12.08016422240433 60.35881982452263
9.590930795641764 64.04382888469662
8.570123709985765 62.49033134155958
10.31001023013182 61.40396486252637
9.406764289030209 61.92206466380868
11.30691558066284 62.90377089101983
12.27844155126344 62.40753061118921
58.42172500540865 32.15535046104852
58.8271956362849 33.00977824691685
58.81730050144547 33.95457534145199
58.1510958846992 29.40589718792403
58.09374348895496 35.31862081654438
59.5103606732777 32.31193097233989
58.11375245067198 36.39952852207833
57.96259605797082 34.35257068960247
16.98097630612008 47.25301781813727
15.59388474359812 50.05421805826193
14.0527341496525 51.08544612017987
16.05838961914873 49.11294664673166
14.17459844426666 46.58346683391139
16.51895735006163 48.17590910960521
13.98421408199693 49.34103326177819
15.01677481762037 49.2240640484359
16.37266129997383 46.44796153852194
14.53991918642369 50.16905401690334
15.91821302827787 47.34810973113589
13.87880574302509 47.49692056206705
66.03111522413637 98.65025653798384
65.25125488030865 95.82932608969246
67.98065992383496 98.44306031072774
70.13085907884923 93.84000448904514
70.09433697781337 0.1444577664431445
66.96556812984889 98.45598395953809
67.10587701096668 0.3796310079460342
69.48885956705975 97.42018696707028
70.47159405578104 95.72660683211737
68.97102848095561 98.37849428066738
79.73982874057059 36.7325001125979
79.43555064813216 35.86324657715885
77.76317378967532 36.5061706977235
80.70052751688631 34.42721042260944
78.6267640941789 33.97437004572291
82.28263077733943 33.6602912494053
79.68322245851932 34.22754373001953
77.55977206225684 33.76222896896579
78.88906550277356 32.21984443658737
81.42294753150414 31.78865766731994
79.23427109670573 37.58854028811742
78.22191789216744 33.00691757562056
74.71441235657365 55.54034606279774
76.72684326144753 55.60733148212341
72.95167597090735 59.8652781194177
75.8241713625321 53.63207547398971
75.47364391967388 57.48800658857151
72.77202244091916 58.86012747057404
75.06868572727406 56.51386226854289
76.59210133556468 59.23294480288946
75.71172725775962 55.5814260616219
79.89440265249698 55.60428554083022
76.3107847808776 54.64184063347518
77.16324813661841 56.53231173196872
74.44255031312757 57.40670866228941
77.32653884335204 54.69162985375139
74.650827746844 59.50046263400662
76.10337197135591 56.54240674985058
52.48012509774607 44.60817473712443
55.98750156795523 50.30201500254901
52.20937564152918 46.66150480691957
50.60712001675663 52.34088619347602
53.16287893956763 46.31818341276146
52.87430175128137 48.34285146091347
53.82632715085286 48.0508798215202
52.06845625425996 47.66381830687958
48.52095932990092 48.34613313745155
53.32764466798986 50.10762478418716
55.28879510403245 49.54946860852728
51.75050735268008 49.61816786240292
31.81834725338021 81.75733435818887
30.12848234143667 81.40882313006088
27.0551461964011 83.45592805919256
26.85198126765633 84.48729456206186
32.30902164532828 79.6524180131635
30.32773740288561 80.3607978330291
30.8823781522842 82.11081736875262
28.02162336738277 83.1364923463003
31.64339622898065 82.81604576212882
30.71844164099468 83.17108494772366
31.53804020486115 83.8595340512304
28.39515720063113 81.06619590784412
29.17175014785946 81.76022948036213
97.22532778111507 17.73839220324942
97.52648700769301 16.75905168213789
93.34293184483504 17.73301082436063
97.96630294488172 18.45229766582044
96.92752457850102 18.71612546554067
95.14345336054078 18.25163421840557
96.18598070441242 17.99871560722038
97.82986093684858 15.77887472775216
98.56138647461106 16.4932198008498
99.16950270644764 14.53195629720445
0.03741873117372599 17.91324975683422
60.83846636842819 78.84147943021964
64.92071980587589 73.16095222232771
63.49891061812119 78.7328452836433
65.1380824145011 74.21923666772575
63.26119959102795 77.6546265516385
64.63073263426865 80.09700340978144
64.43533734735185 79.02632066795906
65.57037203723844 80.23687025938465
64.20675381743362 77.94797828138648
89.84223379947713 74.78171825415922
91.09223411756366 71.23124990120392
88.35087605749665 71.34766404640928
89.49168718049275 69.92557790368355
93.512835479266 73.4239795021516
90.63200091991564 74.31277524638567
91.57679520421881 73.87706378140145
92.30330921237402 74.60568539567858
92.56199891077662 73.64711466728916
91.85348726112593 75.61169735685066
88.04191066429972 74.49047823663548
44.07964254975842 37.71001586203045
39.34463550368252 37.68980426251841
40.37128279003026 37.88481596857162
44.12556621900232 40.50138768028641
41.38949077964781 38.1006172399906
39.97802704689398 36.90113309302706
44.42502609040982 38.70703747359567
44.84685489726118 42.43695386420799
45.42957968812411 38.89336036649117
45.05870944333446 37.87751698850475
42.68701898883396 36.59338532026162
39.72952324013934 38.67322718135971
42.76012717983328 39.32489695354859
46.06296847408665 38.10001592226226
41.13630410119826 39.90761622789211
84.26551474666748 31.82374725028997
82.81137176291298 32.71765286396332
80.38379786445043 30.59990536847132
81.84413569574701 32.71800696961616
81.05261285858782 29.81691247065193
79.26467143428771 33.2112921275994
80.55202458267881 31.55252007105343
83.27478636866807 31.77485381612812
80.84857666603585 32.60607039009182
77.34895453750256 35.52056659092257
81.50518753141839 30.80278506510917
82.31274150128836 31.7430521594431
16.66133173909487 30.88751885923104
17.55542790175149 31.16137788819731
17.65356666950403 30.24815451898172
17.20271299484581 32.76571010928971
18.85280377660652 25.02991735800047
14.01510056841279 25.18838705845684
18.50474994008167 30.92066254401901
17.13277350826645 26.2930867981313
14.3812201768458 27.14834120198575
18.9886853460251 26.03423092369271
82.87076456818185 78.3700675086792
81.63238747295645 80.03843191245295
85.88373841070404 78.8207009581735
81.44540265837323 77.28390045178915
84.05613419887678 81.29177828729426
84.27903915298056 79.48099639534426
83.43622645713735 82.1168706189795
85.68038885485456 80.63717962234954
65.60388395370147 55.75334881420061
67.20168167465431 50.76767952694852
66.20924221675936 50.96550420823213
66.93160464382872 51.78352182766368
66.98379677945584 54.48122685270051
66.65870580623778 52.78066889210869
67.66555278253657 52.61682624682327
67.41010086322873 53.61745431020218
20.62888274773012 41.24091433841089
22.24143336573871 40.34820172193788
23.71468083947972 38.87930339611575
22.70157397739515 38.78192254434077
22.79011437348484 41.0516247043788
68.18485732713783 86.88543898296317
68.56165728034405 81.82162147966974
73.68279192723688 82.00982170501659
68.61205275343127 83.71570631739513
67.17523951728332 84.51780470486612
73.1260874869797 82.90141708704236
69.57565402523997 81.87661301164003
70.59977567641546 81.92382932808898
72.59127852824619 83.79632450574573
72.11071550161948 82.87393148210039
60.22367776652492 20.04139350793179
58.69744746420898 18.54348500337279
61.31947440017945 19.7923043065264
58.1187803492159 17.72553104610408
59.16349421955774 20.28455968293483
60.77511291511947 21.74295613401112
0.915379905417445 46.60594885581071
94.15695982797371 43.5216162074922
94.14698082654419 44.50555581783016
95.02514103343869 44.28984771495254
96.05652508922799 44.03992596972454
95.3170116645928 43.37071704502215
96.3054379036124 43.03711497973184
97.4710135974413 45.53650878332238
96.7497011318723 44.78396687500874
98.03484280254085 43.54905130263684
92.77666055447436 45.85514362718978
94.69283343427038 42.71518838085257
95.71196115038728 44.99057336241751
38.36464817509061 29.85890791152856
39.08215160903374 28.18890132311564
37.96346643285641 26.71922001610738
37.42347345160783 29.41089416283985
40.05878857623993 28.62299242089933
37.26454490714241 28.36584949401917
40.79074565431962 26.99445797141057
37.11283829035037 27.33447187846603
39.80828613676464 26.57656734342175
36.44888623883706 28.98860471410388
41.91192547219158 28.4641157336595
38.94807184985896 27.1528978858626
40.92115481860958 28.023794596611
89.55758884211119 76.73411937435081
84.09748489276357 76.6548131538553
85.50402992625712 77.79979322857386
86.87311093068813 79.0392287043899
88.03020249087274 77.5412441353655
86.48948642043075 82.57385394060941
84.49084901831502 77.65710967967811
84.89067577210115 78.64188268975941
86.28390720109161 79.8321278588846
88.49328648937822 78.44769030844199
97.11788781644219 87.0295829352513
93.27967734564875 88.36892108840634
97.812878864586 87.80973309495464
98.45364696360241 91.34374293746738
97.23673205309062 89.81328663594756
96.43086589126503 86.2824337220346
95.68542092211774 85.61207104368719
94.54061676387192 86.8917630236172
96.84959356793125 88.04605690937903
99.1568259250639 89.35804573321067
95.50640676417048 89.77757659089683
96.1162919563326 87.28630149869002
61.31794240635926 33.33925458730214
62.51922172670205 35.97160521376821
63.11823138394771 31.37565163656026
63.30469917494157 35.23453022377439
63.37057119112715 34.18200216704471
64.17799145754425 35.63813338866396
62.81886274028523 36.97076695524039
62.42425287487748 34.86999588220717
62.23583313569456 33.88717471092354
70.20251575203855 94.77600993160316
66.78302960956303 95.7520031070834
65.56995649283094 97.85455840440829
68.63267415386916 95.52730766996717
67.70472991875539 95.66788064029127
64.48010242784649 96.52696606114552
66.29931617689458 94.27644224043553
66.68351184065608 93.27852509216831
86.2482123699951 35.5528352539914
89.33912651126572 37.75930001403809
86.94144893083502 32.72945177387314
88.75319680546083 38.63605777495498
86.94437592622114 34.64887247246941
88.74948054602535 35.90024003482822
88.57340383750648 37.02942806743027
88.00289172095356 34.22934803129098
87.97568338906781 35.20464248544613
11.31950351493526 1.332433841585259
10.40986330703327 99.48045117570517
13.40082766076835 1.536517392462347
10.86256872136042 0.4043882495920377
9.215556302518145 1.155568238720638
12.36455758623447 1.428602266221418
11.78229672693874 2.262277940632226
11.90739327726256 0.4958728116736321
10.2698937106813 1.240855891038346
11.45755234793955 99.56356513927807
9.811721923408326 0.319549447508415
10.73235291073641 2.164716763782484
7.698604337112209 0.1627821317535085
8.301623174820943 99.32386136483504
76.55649817113027 57.45358901310654
76.07776347045898 60.16736575081222
73.32417429510176 61.93266094594495
72.31523014226998 61.57364536833571
74.16907834720477 61.2379760103581
73.93710612482364 60.22345986327458
74.99864950432885 60.47762442399472
74.80267964117635 58.4367069634627
75.06776526833212 61.70591334669555
77.65156187098951 57.4211068610717
19.880756515681 39.24178553570058
19.50375644907217 38.2962745209678
17.03841386305491 39.72036290792443
19.16013705521607 39.97715517527345
18.75117023267257 41.70823386945385
18.42970167989279 38.14501262443327
17.76366147624709 41.595499591469
18.16390619437235 42.60066316203055
18.0997959686139 39.84764069994345
17.35736570677881 38.0154742253714
19.50249244800562 40.87768112380171
17.73364871522071 38.93010740379982
16.33059681821223 40.48575290335646
18.45332821148065 40.77146853386906
20.23647530214197 40.21488552292761
18.80363112557193 39.06249956770425
17.40821204462993 40.64525437203361
17.03881735322434 42.24726860054456
43.15166546950445 94.47293021120107
45.86670585184746 94.13706127664894
44.00584652477283 94.72948806187404
42.85232511302766 93.4900965016932
45.63826635707768 95.15378214045947
43.950420021711 93.66462475474597
44.52755463164927 90.84555282133022
44.37689343618415 92.69267714318731
44.41535146023048 96.45171917274148
44.87835229456745 94.39226283872499
42.57305110438474 95.28143119561247
45.05672203037945 93.42587713865544
0.3159723482515314 70.17479590945375
99.02149560127225 72.51777597043791
3.898289389975053 69.20821769533453
2.43641564518761 71.01043007531401
99.34898613917314 70.47120952180595
1.260863976836822 70.89773895598624
1.932820956765454 71.84787757783543
3.418553343835439 70.96112438029692
74.23679024240003 36.9227530572712
73.2760103265751 35.03270529118031
72.7359394256647 37.63262733777599
71.84613225803506 39.33696033129151
71.7171590167779 37.59864931217631
72.87091803915854 34.1605058626177
72.28852245434628 38.49072036654272
73.72822074017073 37.7813195105548
73.23854039880993 38.65238773078946
14.77146535701198 60.75432271428969
13.06980603361807 60.81782119190213
14.1477373416433 62.2874947359353
13.14590574632136 61.89534244443949
15.21965708702697 62.59112750725475
13.96210120506489 61.28080581530019
14.07822335728494 65.04397000843592
12.19164069656444 61.37947914523744
12.20776890545125 63.36903152108003
11.57138713262136 66.11822418679819
14.9965527936928 61.65315267260001
12.37073458425321 65.53125857608205
14.54714673682529 59.13479757318757
13.97653483626591 60.17850875196841
13.30793716639242 62.94769498678523
13.65454865118927 59.26406514122654
12.92140206521917 59.82478998150993
54.54518533875687 68.51131768943148
49.97561044306037 69.79332333327025
52.58613787536859 68.80416336470651
51.65510447022706 68.47435790982583
49.53179554140737 72.42953379981702
53.31893812963558 67.04625364281425
55.39434889764416 69.20920990363111
50.08875329368369 70.76405802653242
51.57065863910845 67.46050901110144
49.61726471151736 66.74673628641563
47.97295844814847 68.0295952815158
50.59700935694362 67.11508750841337
50.93393466677079 70.22548180994046
75.81356932558583 42.66563788421014
77.96865739361235 47.53722936837971
78.76851751723733 48.18284433685438
76.76695761693026 44.15050219238655
77.34227184032446 45.83470710841582
77.64127919567085 43.76375528320747
75.72089542452818 44.47066950580368
76.84309393564925 48.97509045058884
75.26502489459706 47.57147695974364
78.32665282655836 45.46572577997003
76.1044098931014 43.54152141492318
77.52734479313425 44.82070024565024
88.33791076596287 14.54955945818032
88.22869830330215 15.56439783645251
88.47845737988241 13.49379831235531
89.22188791589591 15.08903457902959
87.54332890928336 13.94637668864563
87.33862820958099 15.05333036135315
90.73507185958975 75.55359010294769
87.12493031217657 74.95034208946697
82.73678994892474 70.31145914154796
89.05637231330363 73.0248571072221
88.62905607154785 76.87205295540129
16.53474221552049 63.81450655350407
19.52425507834308 61.11193502961567
16.26339223779833 62.83499912459883
16.82320169656542 64.79546121736622
17.06595569169714 62.17938217514627
18.703504115877 60.56232045767217
18.59999271383186 64.369885901302
17.84821549038492 65.07760321307255
19.37932830277127 63.65382084281143
18.78647809506771 61.6934853199914
22.36914104917742 62.9140874792057
21.5734823416148 61.19899834211236
71.45586652512624 77.71481131733167
73.65413005031864 74.12884245132285
73.45845927556508 73.03784808660683
70.17713794955662 71.60300645158914
72.78211804143611 74.65253900771771
72.24564272515603 71.8222104643781
67.92912034335994 75.09705122507683
71.10006676683474 74.26218413090007
72.98187558732225 71.11312907982094
70.90289316662223 75.29882477871658
71.9339436939281 78.49110002862254
68.58178244897428 73.25098804880261
71.18435898341927 71.60088466820399
71.52133118242395 72.43662201370987
72.74140654172183 75.62924765210661
27.64766140882769 45.75278979530747
26.8099342913977 45.25655189536355
25.95166513868288 47.07204663264908
24.87628537853999 47.04904381353207
26.95925057000312 47.32502789254072
44.76450961704459 17.58230829212775
47.33462247038126 16.56810277051063
47.93070673088159 17.44922408005364
45.72423968681128 15.71514795159513
46.7141298754118 15.67104386215432
48.37996578484859 16.51955871963034
46.3090567404558 16.62289200644342
45.36035946964687 18.47401315385365
47.74584769329751 15.6362430406583
47.49976438055394 13.83988229907678
47.06177795699878 14.75007734147405
45.96924068961745 14.78354361184895
54.04405267792094 61.17782192457778
51.51137273041982 60.33406451126925
53.0447260540066 59.37247491518016
56.55028489532076 58.46407623110188
53.54187489710609 60.27544927914725
53.03013270588821 61.20049883961535
52.52901898617088 60.30535019184591
55.07024170333104 57.49632731205641
55.57252990901173 60.27969411176742
56.05040514389709 59.36857482112166
54.55442315023387 60.26215766847254
54.04980353137922 59.34849071728728
32.18895751968937 92.51409906466805
32.8338399386444 94.56726905761703
34.10322887029393 92.91615750456877
32.64125182311636 91.64772807022204
30.59501355495649 91.69773858714682
33.64878374677931 91.88162767057939
30.65281783806879 94.57376404341069
33.53073599216211 93.76018940389081
33.85784972618189 94.76586783375406
31.20250822701387 92.52598589468676
31.72704173686572 93.37814239093397
89.26849976824195 28.91072734828117
91.09351908804962 28.68826952195561
90.98148934661103 27.66629192449185
90.24692674737588 29.33411810342209
90.00573009204753 27.27004402629461
90.12194003966287 28.29721740696851
92.82808923832872 27.40937918131543
91.95584595598793 28.04661530956968
89.14574444137384 27.88246017148455
27.82708031407663 84.17245254848217
30.58389635357613 84.21076424249605
25.63368923798325 85.76930201426869
28.09172615641696 87.68603626412416
25.87277756613167 84.76531408621172
26.63013009056618 85.51922728692321
28.80433686310244 83.83310436840281
28.419227435971 85.84100640981559
29.77196610191648 83.50616117931283
28.61899792658778 84.84956262835709
27.61627858107349 85.20943967387068
5.136918464408086 73.61206737070572
5.37264237151959 66.92158874078436
4.316980658781518 65.40011170335043
6.318529696045568 67.39888974225663
19.58526428414158 23.36868554609669
16.86596709767632 24.32583374973598
13.31764222684994 24.26920452443534
20.69853512001018 24.65329203395144
19.71466189213092 24.35555294601854
18.58414764061019 23.05188325527974
16.73882070464037 23.33535759120638
17.8601210906864 24.6850854307096
3.42762600053946 78.35193162570542
0.4814155222905172 75.85140575317561
1.613667372324932 78.34598924057376
4.380917452311939 77.11316487572719
3.687025508248508 76.38399405405984
2.514955789851764 77.75668310050493
3.417907202802323 77.3526688475863
1.63316364432361 77.30238964606986
58.67516717741631 1.817173058077053
56.07437694253379 2.681863165654565
59.1692359425755 2.774101286722336
61.16980608020461 1.114787776869995
55.04132437662587 2.62838735681458
60.67400238774641 1.956849665200726
37.94398573115006 98.50160069282371
39.22418815962936 96.73614786307087
35.30630036758454 98.83333745043167
37.49011925110187 94.53501191260007
37.59387255979635 97.44774611329579
38.22827035355667 96.59065057046791
35.61654782344181 97.00843762445992
38.57593579085108 97.62039008027683
38.8574307500097 95.72685104803303
36.95590112165446 98.28301654923798
36.60826655037762 97.23370467133094
37.86304688963208 95.56073033438192
37.23887505332409 96.40406236632612
35.96437822694494 98.04434311662109
18.64440689944235 54.16129014681816
17.40483083458054 52.52061532603498
19.26675106114226 54.98470305469226
17.59225897555246 54.2740204804666
17.8007373802373 56.03062712550719
19.45942665232459 56.76656703996498
19.88127448538449 55.81448783102112
18.21983435665625 55.09624194491683
18.84393766320251 55.92534577136577
15.91872260885337 57.9862252383635
19.69386982349556 54.04587652115347
34.09942001219081 64.03821977077443
34.2220486375837 65.09607973300679
35.22221351797882 67.65130403580821
34.94316098797646 63.42318890887432
34.07040498313366 63.08567489645671
33.53105154096983 62.34237451359328
34.25727955489071 66.12744267660993
36.81012947989169 65.39327805064806
34.2674035716457 68.15212336380266
34.2855300207488 67.14584238129997
35.11201740856914 65.56391910582077
70.23377183300212 74.50329136165965
68.48691693422887 72.238028477226
69.50339674713911 72.58442484069731
71.86013651459217 74.95225301651553
70.53135056469503 72.5027384025462
69.43926145147105 73.68762190971134
71.7958725956976 75.91975158416044
71.96452818209255 70.89265124809077
72.00113501410088 73.9312636928906
72.84614426935484 73.69243924364721
72.3812774826719 72.86749082034628
69.92412293792188 75.59936984994573
68.59621536968707 74.3196157998068
64.89898494604732 52.15356741907647
62.43199821707038 50.74633779217135
63.45028770090978 50.57154318858174
61.70211123193409 49.92986385825136
64.58885760674953 53.14469057360881
63.28135662560975 54.35939380153741
64.1776598827561 51.36437019595865
63.96777585197834 55.17566853649399
70.11810201047344 42.71149986072763
69.887917728296 40.87719945343
69.72724575960122 43.7838349220245
71.45385868874149 41.20314369871191
72.43265400041875 41.28475169317336
71.75666746688462 42.07894901278108
71.91862279657863 40.3177122696257
71.10398450935416 42.75728280069023
71.47095640916247 43.81925526089815
70.80583423937463 40.57202133469181
69.15336697436196 42.88223459684359
15.1039498730494 59.91073179414458
19.04453054125711 57.71999411824401
17.16141211900085 59.58095924412715
18.19670079139374 59.61107607246755
18.6294264963941 58.67032320204399
16.06818500854127 59.73307586706175
15.51894764692649 58.91818320673954
17.60688243562513 58.71062104854355
36.23337893186348 55.36816921596998
36.30741590115339 53.24733415409784
36.33908079656227 52.18623452476486
34.55354986764534 53.21873953148815
37.05611614161663 55.82597084147802
34.51630417379214 55.37896345920171
35.80413728361004 57.56484834331567
35.38497539201306 54.80990524837379
37.47241557236593 56.62450600684943
35.4194287208912 53.75332107456196
37.1706781801125 53.8170505006076
35.43987820654546 52.68300825573694
33.64374489041591 56.99332241318094
40.4678845975979 83.73580197935739
40.00054799930425 84.6554388668536
39.41954764970521 83.76956772187452
40.42674367274422 87.45500849023979
40.0119681246511 86.48618219422704
39.32534229242304 81.93092853219861
18.49484258166029 29.71348794568326
19.23354566827066 30.20142881102196
21.57016356840139 23.94823557707834
19.14351852051903 27.05906059010433
19.33170758562098 28.11800887571777
20.81011454404457 25.65097567432825
20.1055328084087 27.39078827474535
19.96233844478453 26.36234705350445
17.90697974744054 31.97309815913028
33.35059593958663 79.36508127975632
31.08392569780267 81.04935420742966
32.49084222763492 83.45323998456043
33.03635871705526 80.37192855503048
31.50466947138291 78.97444311845609
29.72773526639417 78.65036071715083
30.51963876606733 79.32370843697346
30.69769187083177 78.29684413188976
32.7242307457003 81.37904134601793
31.29981232825493 79.99434011694136
33.71453300873135 81.18330768425197
7.969324961043084 76.18000014291594
9.733789335699262 72.35382543222421
10.15215268072046 74.13339192667947
8.700543558462149 72.5316203134152
9.514673313224817 74.96657238672643
9.995155466058044 76.97499127820215
9.350331567299856 73.35913338151444
9.199028914708245 77.65560109622955
8.91829182052726 74.22220317949662
10.88976462685506 72.23129289986062
8.345754413678485 75.08506889172297
8.902472586446697 75.76714534624685
7.787235151350513 74.31027780498032
19.53742469364556 31.13682699411063
20.15323428868103 30.23145900470776
22.03425125377199 27.89700085610254
21.67589079363907 24.94209525400435
24.6516042109031 28.11188266009763
20.30574815122234 28.4343015512738
19.92162296846361 32.0773195850015
20.65182522159355 29.40287026977616
20.925386035975 26.65514890797265
19.54311103122779 29.20690426562767
22.89244508009853 29.65999887899512
16.79008807051929 43.92054162011226
12.1088775886575 44.74041568457809
16.31329644824402 43.06596453527701
15.75238820709975 43.93938873526793
13.70958935779048 43.9113708881077
11.07712741262123 44.63004046846566
15.31398007697839 43.04571945287947
12.69621667487402 43.85737129324863
14.72652900033859 43.93599010507052
14.16342029852141 44.83436179240179
13.04267974681166 46.65717833054858
2.010342330131523 73.69678071555317
0.5784132875586687 74.76522933200025
1.607682500300445 74.5597229243604
0.874842674118012 73.76648012311986
4.008745279620338 71.83192590323705
75.67441651863054 4.477758254979326
81.66085485865834 95.97386833704427
79.79970420066927 99.25780530784269
79.9614753555522 2.443403403589267
79.85274418499675 1.387959692485734
81.05632339033853 3.934126092061115
77.51672123033943 2.428110427133041
78.92605979534338 0.948849998708259
30.38564203904028 35.6261053470268
33.08564608501385 35.90240515279252
31.28645700212417 37.12216206070584
29.61822967417802 36.28195775664611
31.28858616153074 36.07633931797238
30.30506541130354 37.65976315441261
34.04272636461692 34.16699829191734
32.17742606539321 35.47217332028499
31.22180186592825 38.14385205320771
8.606508018713928 43.42678296867382
9.632672719261359 43.54482136860138
5.771660803266362 48.57879756215833
7.105019240435168 46.91204103322548
8.783079989752665 46.19255871363259
6.446551349880536 47.75103211648914
7.755790189608518 46.06998997166322
9.420188412594159 45.35287047859736
6.320389448446386 44.98360999237758
6.084361014815158 46.79398610467847
10.04394429503476 44.51100316060367
9.010481481845806 44.38982439253461
8.385825790635975 45.2294982185871
45.15078192008551 40.6791846654152
46.58363986402436 41.84631988164566
50.00124346812911 41.80274136020076
50.09750714637772 40.65603269196298
45.86962243699026 42.59263732108898
46.18968577440214 40.86885123409763
45.80708107909275 39.88810267790179
47.47907313715271 39.29228045026314
45.52496751683516 41.64116983253481
64.79261231115701 39.11814458568708
61.31023621287414 37.72928292772569
65.10647534333593 37.30945104061762
63.98247009463878 37.18433170840363
61.60951088518431 35.56866973674212
61.71603382962323 36.72318097341567
66.60206517456842 38.48308272102212
63.51761912720711 36.29500448670372
64.43957129691834 38.11199428078462
62.6741102896924 38.72095753139184
65.5113928216558 86.90662141440723
66.48340329846931 81.93649146555346
66.30249154083862 87.59663475360563
66.28859201347794 84.5266990163899
65.59745811445055 85.86067887909658
66.62856061307286 83.60947087338249
65.98524230226032 82.80750869105727
65.93172217487107 81.16268858120252
69.49511544949067 85.60985834918269
74.69890523668334 82.02893242945544
70.67967310159746 80.1459722795352
71.28820359626035 79.30271981203991
70.10519774313097 80.99938342090925
75.2801418529645 81.1534134228914
72.66008400659477 81.98761746197435
71.74133537180819 80.18375879644711
71.15380366519635 81.04806037875568
76.59046013930654 83.89175935056687
73.23028113792621 81.10457581888497
72.36258682405229 79.3213297046222
92.25534660198133 50.15685662088344
94.90344088774448 56.04586803464424
92.96634862693259 49.47615514435922
94.34533426755267 50.78863197642661
93.1191710293248 53.33093859250611
92.62013127656625 51.12018212233712
94.00856747442138 49.78247371760268
91.55753070747437 50.84563890637769
92.96354670641594 52.10727576862555
93.84566330484292 56.03627607583004
91.93618834106037 51.78546170613963
82.6637887414211 63.41970673134085
84.75953305156389 61.77247791093392
81.47184709729945 59.99756554632418
85.28572434047054 60.93716896598171
86.89870715159259 60.19153648967161
82.55762167020163 59.99743814121487
79.49222428548833 63.66083909015419
82.08150066405659 62.58917481168876
83.68048193361416 61.73272278288255
83.09331553785231 59.13650232199751
84.17805479432853 55.64928343697465
83.63567559488766 56.52224258666586
84.7108360123694 56.55489064403437
83.10786189104316 55.62366803352746
84.17286159391308 57.41832443828861
83.09097605780897 57.39091998040428
82.00741581200792 57.37651266568565
60.5737687818182 59.57293185084806
59.86100441573335 58.72928988177282
60.91021155446579 58.5647666077443
59.83933217219053 61.68750356351658
60.24667952619973 60.65413159809296
61.3602033417033 62.19148841332809
60.44197990294418 62.47644545386419
59.65333188435438 59.91547028133661
61.25489348953909 63.19949633220354
59.39304485920258 62.66409423544775
62.35527437917786 63.38474827841591
61.57759678536317 59.35764125680236
58.77714681223808 61.89752685601678
62.21418558903564 62.40622636450473
53.64999706056604 74.21083318508286
54.89415543348184 71.29933824838976
54.3645052358605 70.5348436816509
57.39814748948375 68.74413749165635
54.47433021985359 72.21606132699546
53.53573832543858 72.44155330145111
56.81402981803971 70.77590678749368
16.75257660266755 79.73859154986201
14.64295377982453 73.04881770571491
15.9445753694342 75.55912161534683
12.70893385799869 72.13505684189477
16.37784038909564 77.67726725350799
15.38888249281835 77.24849508840956
16.89665403730464 75.99165348563183
16.13698924318081 76.61952742623775
15.37178718240238 3.52907600380742
14.7289034812129 6.143311114223068
15.93563168602487 2.690744860264901
16.79315169061759 6.408373268831084
15.288512659346 5.317267124156258
14.33732923366167 3.417891480532229
16.26199371394799 7.257667555575761
15.84436935716725 4.473895651875823
15.01470041581536 8.863712955619418
12.24985869115043 3.19567276498018
14.24850175037711 5.192341113040738
27.44611503166622 19.59113362033765
26.83435846927643 12.08321689988754
24.59369736748135 19.9201983360142
25.72219723778565 17.40113557624754
25.65113812897172 20.09619692070276
26.38856615553167 19.36057609837452
26.05185004173152 18.38317913353976
26.75140497760314 17.60346027410631
91.98724049740743 13.64237636946931
90.88996866142411 16.41197662535691
91.50317214968463 17.19944945098833
90.20729593403817 14.67466808353848
90.12354352831542 15.65535843404769
89.32033753264967 14.07930849487739
91.02532150638773 14.15511176457659
92.98443896471088 16.0629702785852
91.1291509537281 15.35559169382854
94.65994021359101 13.80562503342052
91.19020143809581 13.09850705256621
92.32179019300673 15.34318121006067
93.35179347794288 15.0823867561024
65.61327163223081 52.94315589860206
65.33028104265998 56.80031540382705
65.94918176083209 54.70986899860423
65.28189361506291 53.93177113550075
64.95368836472211 54.95187104795136
66.31566531730253 53.72357637168788
56.42602468809034 35.7891670525564
54.96832792240101 38.07117006783388
57.99530706296451 31.25917861821604
53.92749998169954 35.46017542502966
57.16111562287421 33.86246790483031
55.53234516294327 36.0358785810093
55.95525067264125 37.86240929479232
56.95869644186305 34.82719456856452
57.33124877884023 35.74784001254638
53.98932177245897 38.25773287331607
55.36768509793487 39.87492378475238
57.14844623330565 36.68811744921116
3.386538103964519 92.81691303005599
4.055761506694366 94.56117649337308
2.007976146535573 94.33881776951438
2.567174757064607 93.37682938844645
3.842586502869223 91.92913783342276
99.47240747331159 91.15908290151641
42.51395520782926 44.04590975661797
39.06870346278594 43.01387078560682
40.56222977463203 46.1564981508999
39.71640748481191 45.59384661053184
41.60324049905697 44.66085220683603
39.61252313056656 46.63203648822997
38.76007162143038 46.0781211635319
39.87588740195797 41.43416859675355
38.36631861673721 40.28930337879575
42.10908981250286 40.13720435847038
42.77465435406387 42.10429588358472
39.97123008044843 43.4763203573678
41.41405047373699 46.72320841205663
32.69104581152668 19.49727009182801
34.45247189728389 18.28011493184266
30.98406590885894 22.48888668204084
32.77366159633151 18.58776880679995
33.71542524210132 21.96512497286067
29.1308604931607 21.5563119984043
30.73997414438584 20.31158030613531
29.93541318229618 20.94767006077252
32.75341870281642 21.49104074732208
30.05935075515076 21.98566756374959
31.80879504875642 19.92271601614865
35.71061513239287 37.52145052107754
32.09311738835144 39.6805216391017
31.19746635332934 40.2702786789002
34.77999232817631 39.08109919768091
32.99279057412389 39.10800970743636
33.98344099010649 35.29910404310007
4.723384887722138 48.44359170453112
5.102896398506759 49.38926243387407
5.06417185617801 46.69205290915172
5.422274407513746 47.6345050383207
5.730660161397583 45.83261586793269
4.064434893058094 49.22811522900626
3.16812239770114 45.08164775695039
23.23729034946374 78.97112948667123
23.8605285368597 80.62851408960231
26.81640576296444 79.68890347951556
23.35785113833269 83.51017927509398
19.1259264898737 81.19836967611253
21.07804238435723 80.61861929245231
25.39521065871737 77.33147856972876
27.78982104240275 79.35253354366679
21.8551853321531 81.31684364518119
22.42924962595347 78.29833880889757
77.94619434477157 27.65327924895483
78.23928322932265 30.3094576046314
77.86083584049065 29.35196212985383
76.90934862026467 29.3140512475611
76.09735202567288 27.9106573782735
78.38750603628914 28.54938506411971
77.44218648100066 26.71042812815689
79.49903689201702 28.69239527110328
76.09700631094712 28.87645584226453
76.92246844955433 27.46765376536277
79.03617806561536 27.75960948130568
77.20812293669368 28.41598380214941
91.57717658800244 48.22871135676976
95.03272201070497 50.08569966260403
93.35819254264986 47.81564468057402
95.31495417617427 51.16649205208139
92.6295530326216 48.50683834947883
91.90152059949671 49.19777231755459
93.3135357456639 50.45584856221375
92.32284877764029 47.52587658693754
94.89452152092205 54.13244604044041
91.27946984851059 47.24904645733342
93.64994961607296 51.45254981212496
94.12974386563469 53.47979512950283
90.51048953303159 50.64772517523945
90.8371922618998 48.93961693601617
93.82725309551554 52.52235146675141
49.10839749771641 70.49407346031434
49.17104694633868 71.45738034613665
46.49531632769145 70.44967133782346
45.59531568032884 70.80527211889415
48.10743793156848 69.06289030947349
46.54216109231576 72.40708562129488
48.24954439004404 70.11017196812627
47.28096878842986 69.67773841119703
45.00938603909357 71.57454218895147
43.99643604875259 71.41027995447661
47.05738318702101 71.44860780206596
33.46689205346671 72.30282386749931
29.89886383645448 69.62333593075607
29.83554777285168 71.68581445069242
32.68527124077218 71.49190689365022
28.09903242178957 69.38987422651927
33.21185004410273 73.32083141564088
30.80260820174961 70.24478201435365
32.47107423908725 72.56246153196365
32.50511064886445 70.31255466314646
32.79617094932894 75.45284496450896
31.72189779840695 70.8701335427168
32.97104088763842 74.3633597498529
31.65050151144042 69.75776014629429
34.21398386823066 73.1215339173927
33.93986254373348 74.09455488435391
55.40159146343144 95.86184034909705
53.20418936095138 98.67759485363703
57.48355805392941 93.69076435822899
54.98553531932779 94.19175146756901
54.92274343662396 97.96842033334296
56.81031398430468 98.14201973291749
54.75258364631522 95.14571361208033
57.77501033177842 98.28911114481525
53.40129955351954 92.67997179110742
54.15306845836309 93.50238336241422
55.85069414853681 97.99396856992497
56.41882388284458 97.13859789798386
88.60143444937432 12.4557907544695
90.88783930266217 7.32791563961233
89.56598969821788 11.97921500501986
92.1870268849479 12.63898634654219
88.74016078901683 11.4215845551697
93.55544138527047 7.946501687843972
91.73981946841766 7.882998618827775
89.9407495157182 7.807571201786837
90.38726040076375 12.5367054389043
89.79804968130183 9.898755788232295
78.26078683432536 85.97026037125049
77.45260419400833 86.74445383086046
79.95510347633841 88.04049505429676
76.35924763961157 91.02043606529143
76.38335760969558 93.00034581428052
78.5372074109559 86.90701109318165
79.58197214810227 87.06902727824523
78.64748030260978 89.54546497173654
26.86334078729997 99.65497976288287
26.24185047810784 96.07359923163375
25.56980001353404 95.40846077349018
28.58676942338796 97.62506701636011
29.61903289082534 97.51665580960392
28.89494654297561 96.66651050696335
25.14887658119714 98.93308258336016
25.50808286178846 97.99088851306145
24.13986630085456 96.35835180250277
29.10118709657511 76.94034527915261
29.26855138254244 75.89362781787177
31.66391131096195 77.94777708844859
30.84002653358905 77.26173285767122
32.67437057488819 76.51564019905381
30.04815655258975 76.57298342392113
30.974091425604 76.19501371849498
31.75648856446203 76.88529558330583
28.14164288981106 77.30247570983595
32.58040862542835 77.54027437414277
29.4338712847709 74.83589701919207
21.36102286273102 54.74120128855066
23.77889074362839 58.03192021731827
20.48824668290723 56.64879230237167
22.98634894929669 55.43549316666866
21.95597005789635 55.56162462753077
20.31213949536662 54.86708767063097
20.91799430258341 55.69126745145717
22.12265363387001 57.34291992148432
22.55600643555293 56.39085919776533
21.5209609893693 56.51663369160931
23.86296549120721 53.52914464476134
85.61972264185461 71.67520900840232
84.70222816700711 72.16276508940179
87.11044682658745 67.06322045317629
81.85929432282728 70.80741681259275
86.55512052606444 71.11266622277374
88.51203392884294 70.33509867365218
81.98519432553235 71.8234546618732
84.67381379547717 70.1077709639458
87.66105198381429 67.92226111401428
85.68197778479821 69.82021690652763
85.64460149324185 70.69987262675156
90.55827469680987 68.47677896063263
81.74606362075123 69.80319644885689
84.69545048450367 71.13656539877057
46.7317942381395 29.58461899667957
45.88222431571544 30.1955441627247
46.86639229976038 30.63947794158297
47.69877546996027 30.00501368123066
46.00621353702518 31.2328406060062
47.58104791195476 28.95353506443713
49.41581785343464 28.72517198018664
46.61373785938797 28.53632912859365
48.55317118882901 29.35164574454679
45.75881929903495 29.15194924614209
96.45375764370888 26.03293713446527
97.30277065746938 24.25791294046638
96.28377827298435 24.18385566732382
94.85995248409021 22.90643133097183
99.15685262648753 24.41293228947711
96.38905467393819 25.06323080275411
97.85681744137794 22.12386798400398
94.67966291403344 27.17601726406683
98.31701991794367 23.82807818487708
95.56087024902551 26.59853428509498
96.53954600919236 27.03204116602171
97.33143051030287 25.36517847480729
98.20762909732436 24.84825379997358
56.33655415344348 74.62103472172397
56.75162977221346 73.64362157601866
57.40298144332021 74.44020629635475
53.42873767945928 76.97401572648012
55.70055692747298 78.46724333571908
56.94243228799578 75.39457487141158
55.9096950354248 75.62258878511329
55.71324736175181 73.83875944095391
56.4641638721403 76.43758203447418
54.25131958224705 75.01735752448961
9.682457623812541 95.89078211784863
14.78135525840234 97.98299247849401
11.61280490751289 97.79050780673531
16.20890753462046 99.17707456419285
13.53956139593289 99.74146271782271
16.07039924732563 96.52371538939629
15.8206497815852 97.47581489507878
17.86480192991569 97.0121581400502
15.05298576014375 96.85808582294052
17.58583115226325 98.01775289151738
16.84357247515391 97.2510028920728
14.1961579089957 97.17594663631424
17.11089247784395 96.27822096424684
18.9071142927089 96.76291669859127
17.57416742713581 64.10084940011774
19.60048774892379 64.64128572627877
17.30543642794175 63.13809744744222
18.07160854253001 62.42658523843355
19.10073951162548 62.69367621717089
17.67265924999547 60.48455674485255
3.666115077791352 93.66927309889886
3.158094741962147 91.21454587705772
2.817267347563496 89.48495151970792
2.13208937057695 91.44110759887697
3.50833865370331 90.25974090861069
1.157973106661459 91.68957115179197
4.696312553661429 93.68160541149066
4.360267943237041 92.77359849690986
2.477687876917383 90.45811893584545
2.769920531249296 92.18480575238527
0.4668675493006284 90.94407711449314
1.803466260450428 89.68372795138676
1.463923507620988 90.67800025372603
52.68203071668934 49.34983953934059
50.30090655553418 47.46483834730977
51.9221385515517 48.65021532788113
51.11149808616021 48.07082737179207
49.46336433633962 46.85579958353304
51.90504960855528 51.19706224319138
50.21430691228748 49.61676116928978
49.3861622828813 47.88711135298423
50.41753169668469 46.44356953611057
50.19890350836919 48.51733762069033
51.24732147189096 47.05010091708591
51.38463706665077 46.0368472188978
48.34046723691194 49.35058804935158
50.1201713519683 50.60222329360369
50.99452429453294 49.11775543303444
50.55193799618227 45.43775554403564
51.51638780379557 45.01643696288742
11.00349904959272 89.50333975228952
11.79969994134558 86.51500398106596
10.17840919797705 88.79635080284193
12.62124053193204 90.96547567533244
12.51698806809002 87.23391547325309
13.26275433961463 87.97826466934151
12.01224779306285 89.23073958283852
10.84234005991416 90.50916402935711
11.21860399826185 88.51523169831262
11.07938489332906 85.75619330609493
12.80691773706395 89.96124767434603
94.20398321112911 35.3183736510267
94.85532446095736 38.18838511699501
96.67026255421105 37.92566479144918
96.1321835397416 34.92356411852651
93.28070148202465 39.47106668776687
95.03193112685383 34.69540471014285
96.49576829583893 36.93415797763797
96.29981217965613 35.92550473032263
94.07284142739698 38.82472051899244
92.12134345881903 38.1454935053547
94.27037493306064 39.83576438795361
93.86241711621872 37.80285682992261
67.57058544250481 6.231896102371142
71.17563876303272 5.247448556854951
71.22311271838771 6.95856685127811
68.49991202431453 6.713118863164929
68.67304218855193 7.810297791878362
70.10719252782037 5.521399082124389
69.24752957870247 4.905970936730759
70.1641848682265 6.578453360630322
70.94863310620124 6.084736173978117
69.63438349596169 8.204326954626259
39.52414964532758 5.231419001130685
38.73061737971976 1.848586630314222
40.14537015068928 4.449307271053592
41.48924438869064 3.085495010128317
39.7104684752718 2.292739944730545
41.65398032757733 1.184638065635482
43.49339270311017 1.62129414863349
39.905269919033 3.364100398196097
42.4972186791668 1.894957552006779
38.19457814131823 3.57720010083261
39.53058709295702 1.33501138491028
41.49787204056758 2.121008743059141
42.69803206732003 0.910384432982837
40.61710476851962 2.626132344626991
83.60258511228474 9.739583733847539
83.45206962268493 7.691097170203963
82.90096351789664 11.43673766028631
81.79923427672202 10.03409597730305
82.77790585138176 10.41043170586775
84.74411253391442 11.20736439792886
84.85987970050144 12.22346169851659
84.52876900152705 10.10993455270455
84.45028466833793 9.046495522913242
83.87810251679009 11.8266644236327
24.33220721651671 83.26964811732645
27.96696346577568 78.32912627002938
26.0861566388091 83.74949596904638
25.47919863261749 82.01505697467339
25.30610156726909 83.01268573057401
26.45587783022731 81.71740534171205
99.62225637521665 47.80707832939628
95.76826644774121 49.35701184383068
95.40657595826686 48.4135764779375
97.86920057134543 49.95739362093854
98.7255874091595 50.68940931953701
98.3377820139261 48.98409793560768
97.81381302308581 50.91712347832482
1.398814852066313 48.34563884002094
3.048561812702865 49.04734754170648
0.01797215211173191 49.55758840495763
94.7129176805266 49.09791751262051
1.991980284091116 9.036273144515562
4.189594198264816 5.287237761732071
2.48109611724146 8.019921569049547
6.262799170606221 5.352393526830388
0.811424504126608 4.37078997208112
3.189822359712865 5.266376762912059
6.150738197250997 7.101351770945425
6.727073458417816 6.249406406657342
5.593050287627046 7.96154268103759
6.628446001139938 7.999613470342941
30.35127059204838 38.73553723693266
27.84417978563117 38.90202122028602
29.37152771214857 40.36876458989173
29.5078758906782 39.36611291989276
28.74807189161096 38.90632539706435
28.50639359063265 37.97980682045651
30.3407948819457 39.81298448045371
29.49063695134467 38.24772117271802
2.174718111542957 63.69858609292493
99.49463239201597 64.37669163205508
1.126178712844385 63.64238884296681
1.605769409946015 64.59810267679383
1.717480901939835 62.81650277346735
0.6387773149968736 62.7108834407785
0.06290384127898992 63.53985256929125
58.66548938479566 64.64724923698958
57.02374877909545 66.99784683556457
58.03676765965083 66.74830287580382
59.67909781776354 67.26475029746682
59.30440505755218 65.44605563009088
56.67506778006775 67.99370881408215
60.2524626027763 65.21513405298478
59.67224920021867 64.40547159489122
62.66176128781932 64.42333680969101
57.98630907414886 63.85656849814522
61.69812143120712 64.1384875714886
60.0274641285167 66.21846484603796
60.67087633367472 64.12625580473033
65.93466628010573 17.78840449632137
66.43544667729924 18.68616769444998
66.46357098805413 16.90294325651896
64.31938723623493 18.67499563877898
67.02272954021198 17.80320646940827
67.49896986259915 18.73059790990122
68.11369867265961 17.83136390097642
64.74061337619747 19.57057637309559
65.85227227587424 19.57045511138091
21.33411210254909 92.03156273006302
19.77107951257233 92.87596390433518
20.27680193301682 93.85953168321052
19.48647384098674 89.25529685446715
21.08369137217444 89.90761076048338
20.18281379336333 90.16520632907381
20.76874251583128 88.15030394337656
19.8473856534459 91.12843069870488
20.78693849228319 92.92662984657422
20.6534770589861 94.78009338558385
20.44177054143752 89.11783396684979
19.76343951103603 88.2763136625955
10.96140048645972 6.554337779000446
14.37548873299802 9.656001004238584
10.81561181220247 8.259102085497737
11.42370428493829 7.465673158116408
12.9299332940083 8.524379158815448
11.55741942522535 5.751895554331335
12.48535774686346 7.595683663938467
10.49349125764378 5.643746871309181
12.14471625247772 4.944586331068052
12.02652520080638 6.671868009179165
11.08526789543622 4.832570966850045
61.30477703122582 45.28784385217609
63.04905757653432 43.28707310652219
60.64038189880141 40.36524923443338
57.42831510043656 39.38260118581887
59.70150938365844 41.65303685477669
60.75776854067713 41.41831636730547
62.28975395558079 45.17996253771229
59.07875872112945 43.65491481738486
63.92539456133201 45.91968754613394
57.12935720693989 40.37938898805366
59.38514959892577 42.65448104845486
60.39646229803868 42.46010028748633
57.8714481821242 41.12483315796488
64.10219984322296 43.23176494202472
61.66847049363286 44.2883770455806
58.46237595321839 39.09520969755042
88.15767904623684 37.97699001394393
87.27219580912084 41.03114596094925
85.54143546842511 41.37852912263314
87.1544771318424 38.18561416923588
88.21149482854891 41.37633038903004
88.02885825629272 40.27947226835404
87.85329000118652 36.3012465781178
87.11230709099759 39.97616353819477
86.32136668505285 40.68270417750273
86.7951444103647 36.51158114686441
42.79065266878263 27.8978511193393
42.51743123536517 25.92291277860578
38.10176523763161 27.75573221580867
40.65909317206578 25.94792396422302
41.1467688485484 30.06308614934344
38.82052350685569 26.11507482098568
41.64541029015303 26.43083288266375
40.16146244742274 29.65237767268555
39.93556088146321 27.59674182445282
42.02928698532499 29.47752753336598
41.03760792963242 29.04826613585927
41.78658501566421 27.44741285220939
41.2546530381912 31.06830389964179
39.70355552687982 25.56776103894308
62.57668073836122 95.96111734099324
58.26539085597733 93.09743176335277
57.5305261157713 92.58565182578333
62.86418574847033 91.48927398221626
62.06341390846837 93.92257893191268
60.11996780781193 93.41584122823978
62.26621993689191 92.19263360492897
62.8023747673184 96.98990569222241
83.62748198472845 65.86394143977401
85.42738665311059 66.32583336383523
81.15177404455832 64.40003455536495
87.43824903377508 64.5552425942803
85.02085991658203 67.27816402154887
84.80791604235347 63.51921439888567
17.86378474557161 61.41492327709935
21.67608548305045 62.23109859255269
16.8341143819565 61.26732458549331
18.3408780474102 63.39853672286154
19.2034846963687 59.56491850731764
19.87317167696706 60.28744804477495
20.53271680467929 61.18684297956847
18.12299565206419 66.04351605560335
44.26363995243927 67.6457665266954
43.69689595151885 70.42009563749008
43.32679111226777 67.29678399553917
44.3980498485423 68.66351138870851
45.52013101735445 69.90811116233422
44.53578136155506 69.65098115396533
43.42452902036651 72.23577243650119
44.43924499030503 72.38039020883521
43.57631804384395 69.42339443547799
43.46012264933464 68.36911117848862
42.56284537283087 67.99270290666685
42.68170332309479 69.12081495524124
43.90619463037016 73.23239943995492
42.72728254264425 70.23068700004242
70.82276841282605 63.99069161980832
75.47989913966683 64.94796355810301
75.73502719381236 67.13989540315869
74.6695762905272 65.60050658058815
76.31515880698018 64.30379073858742
71.08223878302185 66.02094798577336
52.46961321897209 92.96571117912762
51.28330617408308 94.33265123974975
50.32038083255841 94.65862577871967
51.63207056072204 97.15111083212904
48.95163081835464 97.05844257282156
49.58135722129587 93.94005131886091
50.5580836981524 98.55595130550522
51.06523562078631 95.37800211955835
52.24255667931139 94.01574766884892
49.91132130518711 96.75134619913538
52.02860567517456 95.05240204668101
50.5537777976395 93.61018714760253
51.51600003636016 93.28064585748037
35.97821733872944 47.57829582740945
36.87954733166494 47.044124386177
34.15269144663603 46.85134221287288
35.97799787213446 46.55473805853192
36.90875341470323 46.01758339727174
34.82701431021223 45.29494337683733
37.3060868776078 50.67819440261604
36.34733784941968 44.37221427166158
36.84650421451357 48.08220534760616
34.65089025450095 44.24497307241363
35.51953057797216 43.7189253437552
48.52013742310304 65.26721670342084
48.79084367599531 67.37382762729904
48.92351891294204 68.40283890404831
51.49003442690051 63.85176125642929
47.83535939711611 67.002303885497
50.26453616780084 65.11667479370395
50.71316101931797 68.12697881484833
49.46097420275405 65.74428169037301
47.70677590306127 65.9699787801235
83.27910362656894 33.67788935047113
81.20611546784188 37.31531326621034
80.13842069159691 35.25680550954404
80.59777506571076 36.32453534175795
78.37842060807327 35.68854184333777
81.15013041128438 35.43718798327996
82.18925393972157 35.50127871060789
82.23206316764526 37.35647815110378
80.26519666299966 33.42197346422001
46.27733874436301 10.2237595751088
45.37090069360019 13.90709226260688
44.17076306285237 12.06940255598097
43.93541643232542 15.58986363332924
45.82890475483148 12.97859803464435
45.75215076512431 11.15373404377519
70.71199235271789 37.7035283693394
68.14409191795231 37.34457381354265
71.28834999836943 38.53262362139031
30.02883146091452 50.80995147576995
29.16165496965295 51.40626437306634
27.38453580029166 51.59715155288808
30.88716775917405 50.2252323218731
31.74801532791138 49.65468852724542
32.78900510064776 52.20256753344342
32.70586965760222 50.11988156454662
28.19699015328782 49.93912365618391
29.70030522465176 47.68363182965069
32.76328406136429 51.15427266679318
54.32018254303442 86.20116150383021
55.11529992359051 88.99618465495865
56.88384114349815 88.99140548814694
55.85621464027275 91.53366665812247
56.78812873872182 91.0562334214829
55.21824219477321 87.93996929900831
54.4352809306442 87.39688322537083
56.9232506908139 87.92823111000693
53.24554642001092 86.09753705352411
53.68970565674631 86.90672691305267
54.27697039420515 92.51885353855376
55.9543309374312 89.51673309689475
51.2216988883919 90.46190144334311
38.99684655342779 8.116226298286835
39.36228211088119 10.89412290429399
39.46767346501129 9.085041105493366
40.03133814141563 8.229250034664529
38.53275890924761 7.163344788098194
39.11856351282104 6.297675659839617
38.62078463356369 5.473297726917179
37.64902857341111 5.259542107409891
92.75457847446204 56.06338577232498
92.18202504588906 55.17605550432886
90.11687166285751 49.67836414067805
91.68611347420335 57.80645939347668
89.38642424067596 52.32273680693491
92.68153377018413 54.28518083028493
90.95330991694979 53.43110382123393
91.55746441779488 54.34584091840764
90.38243984053737 52.45167417001167
90.48758288443284 54.26838806441634
91.18242996477625 49.89733597677409
94.61392582701812 51.8542972122993
91.14052063851673 56.9073438732621
53.82885784459062 15.69414171041452
52.8653581990372 16.36628082646196
54.84082855454892 15.93182198114389
52.91963369352298 15.3710082434734
51.99767246065937 15.4430197516614
52.25775662033546 17.23648085846543
54.02522105902294 16.65251810613275
53.32892733079552 17.36086404708832
64.27660699406286 54.15218623556262
63.15888312808938 51.55333250374817
65.20019763190101 51.16540107088721
64.04091755901931 48.6342552537097
63.74419555065033 49.59800862602803
64.47534125578834 50.38168842843743
63.30281522452798 47.83722861265468
64.33300377816306 47.68404465594504
65.49748226643175 50.16395268036374
65.08591372762135 48.43078287308131
57.39576783954833 25.72052450978799
58.24162532707039 26.47936600505574
57.31566958547587 26.73266670789212
58.9775404527733 27.25825643913333
58.03313492674395 27.56317528882942
8.634128907729092 38.84830812891737
3.131463519476094 36.03715325412239
7.800866518110029 36.904584663467
9.159417805808488 35.28174887459025
6.769506138623541 36.85284446640011
5.084983836455084 36.03801477628269
4.61859255389614 36.9220226513872
8.851692354964021 37.04322881089324
3.838685443528711 34.07579487815387
5.048927214796138 34.28887250320558
8.84367291457381 34.30371728869742
4.120844754065796 35.91119031087188
6.136909365232127 36.12416492904888
86.72674160461243 20.84639768905614
87.5391067498949 21.35558834034169
85.92406066861874 21.33571686073168
86.63406542215913 19.78824238807106
85.81550224188112 22.88675446168924
84.70609573667626 19.03453459828269
44.68266052587154 11.18077622082039
44.13568331812582 10.31633799914393
43.62633576253447 7.632018531888454
46.31635684044863 8.397025129974226
47.30897642894932 10.15932471361988
45.76920020056541 9.353768276816792
45.21628272317243 10.27302696994965
46.81569326705915 9.263641233437147
34.24445901214219 91.0778165937553
32.57795726421909 93.60501126303065
33.1923833254998 90.85963973630537
31.6231723885544 91.57867655512158
34.50600583168004 93.94845961536538
33.12388455956692 92.72706809737231
34.50638592594351 89.25842269203007
35.09594121719422 93.11719596567691
34.66891705547081 92.089956537381
86.97565286356132 49.5560024562837
85.25332075024073 53.89159559628145
85.96966690084179 49.30528653280891
85.78452993142123 53.00387042160836
86.87648963687225 51.22737480153467
86.83536760211882 53.05809698235439
85.82139347906734 51.21730441074976
86.30610807960376 53.93670114264669
25.12161665813798 73.69696159426221
27.35058288255778 76.63609480277869
22.19223821579496 74.60532370622435
24.13564533311146 74.03596796089676
23.32056215039417 73.36058468548876
28.31541430978095 76.26978511926569
27.52634639243724 75.61120532373484
26.7305955928111 74.96449385994512
26.55525146263608 75.97890796604034
28.4862029944736 75.22957297035008
24.76958850157264 75.67490029180263
32.78071745299815 56.57733484058738
36.28674744275688 54.31610986365816
36.31574333371037 56.5146621733319
32.67318593382563 57.7410404423697
34.47857294720162 56.44261740134576
35.46009673196995 51.61050136518033
33.66461339824309 54.85032724878169
33.6258659119387 55.93182561467418
20.38306119129233 86.36067810992779
21.41168542352909 86.29705925272725
17.42287268559927 83.09729746204803
18.56526232547089 83.08310377854914
16.99740731562965 80.84877887123085
20.70787304201755 85.40711159169535
16.18013105066676 81.46678428283587
19.35022285966797 86.50303589334123
18.16611820141226 83.95858036318687
17.12248204580949 81.89740715192325
21.09436631084915 87.21428168103276
15.22030406653299 81.07055916818224
16.40659772385902 82.52275865480524
19.65912541312423 85.54532738539689
18.61537636372092 85.71181963574504
24.94631620189112 93.56453282474348
25.89548283511055 90.24255375951611
24.27744173769628 91.42610886724496
26.9476599722983 90.24742496430224
23.27397790911731 94.00754141121827
25.105817189888 91.94637914254655
24.50512129716625 92.58207696435117
22.48668920284199 92.20832148738377
23.76247439933902 90.52446352582631
51.01372514571418 59.45097351751286
48.40701455433664 60.38108970497976
53.07966140235058 57.5145241884839
49.97920104852487 59.48046332776027
50.48212703718627 60.35913847041447
49.44609545700298 60.37529483862317
52.55799613501149 58.47073313143899
53.01883655502257 63.0336337040638
52.03559226539972 59.41094774517946
49.47273291216973 58.61180629446549
51.54595469907619 58.52795786288716
49.01169858898371 56.04069568934671
54.02617884126036 53.68193021098367
49.51772509440303 56.87643522396786
55.35927204472085 52.3869121103527
52.58048980287743 54.78458253450874
54.35617322934113 52.65512278123455
54.6837112020594 51.62635921815077
51.0575326156308 57.65947399947169
99.6614557335768 22.48508056266169
1.268306987541996 20.28428271759266
7.687476243328151 21.20719023470022
1.003151997859195 21.24544985048781
5.589584848975135 21.81239279904925
4.081541464281309 20.4574969062754
5.108985199960825 20.17172725312104
3.820348328596147 21.44779753567895
2.809259425588859 21.72007555488688
53.88101543554615 27.46951046665832
52.66073019164156 26.45311741471528
49.28741424008629 27.7091003956115
50.43987624819717 29.12009707456916
50.29013183726099 28.15767843095058
56.37803828364166 26.92696734810047
92.51424246647697 94.75399280595828
91.8767150668567 95.56144118484424
92.23072564023448 96.69774511714043
93.2000990352842 93.97126804379168
91.33664171105451 96.30016172686449
88.91837970490337 95.27191631428754
92.0422107073818 97.82373892179899
92.84064287495082 95.73886126887672
94.16100849261591 96.95011506685479
89.53122082831702 97.03158348847401
91.45967337062316 94.63030294674158
90.45404915490805 96.61178110156652
91.16070682223548 93.60927946704322
93.92168257677629 95.89350431432807
66.55473178770698 76.65905002883116
64.91265761744359 77.1534247991036
67.01282525892131 74.78762614388397
66.30104826484342 75.57445380844659
66.08023913408229 74.50175539757271
67.22430492609888 75.86983488270104
68.14029232061657 76.17230374821936
65.39268730411051 79.24684783233887
65.36525927587108 75.28808397148106
65.61053231117755 76.36276264099736
96.52018989242821 48.58954201378166
0.4118576388087279 51.32675283638918
96.71498192959548 49.70846349821603
99.57195188817128 53.25181088175198
96.29186574034171 51.47317178943492
0.615696730820752 53.10283440362087
99.37560314541122 51.49609914249653
21.39937789725162 65.20748112165407
21.34709026504795 64.21994673896965
20.40091828645492 63.9166655161079
21.4604908792876 67.96755119390886
18.88307862480809 65.35991805260758
20.92830502695295 66.05060937771596
21.79732282627729 66.80770576199335
20.53409123246751 64.94420918458437
22.05113599169627 65.88447914472084
7.284644693798946 78.00994529804409
5.821256700626347 76.38325133529548
6.849470016565279 76.20123433866803
7.343196345058872 77.00948800051735
6.180114632520969 78.18224516479717
7.350997453278896 75.30391241704085
4.399399663731718 78.01722955308198
5.364520499033794 77.41635680565643
6.405200379177455 77.22884779082572
5.272671434131806 75.43200243655468
6.75557819630425 74.43952426478661
6.282594157764761 75.37847408347805
12.88125751216366 96.1276193596324
12.22032578620898 96.94890210826841
15.11025535127217 99.07415133239813
13.68434184466202 97.99315656385127
12.66194279121354 97.86908800047827
11.01069966806853 98.63798978739845
14.14509304878997 98.87978876546448
17.11307461160943 17.4925749762498
19.80237673906636 19.75264151381396
20.52251475284042 19.03165132450476
19.25718065559491 21.41672719573336
21.8409043505057 20.28495225369527
16.37365321567914 20.4516659528629
16.27938606363702 17.89425924737274
20.05244022738226 20.72867367961593
17.18391287106584 18.49508829280231
19.03179278692081 20.44507894703555
21.07529369579331 21.00344086636543
17.99729422473044 20.12801493550463
18.42071119430332 18.55204958384747
17.77904480411021 19.225788256047
53.5876240209237 43.19278586595062
53.43778257979254 44.2449907212328
54.3931708137975 43.92201830010901
55.04756620470324 45.70909244655908
54.78384564554592 47.76210059280729
54.92387388235162 46.74017834909758
54.24351552466356 44.96497117511174
54.10797694174158 46.00275617322162
56.27004819187648 49.25933941906545
33.75507548673158 33.08195901530225
31.04337654795713 34.05959582580913
31.15814897795544 32.03402665373567
31.21554095459491 35.03821762180536
33.09707124010063 34.83159784777888
32.79174611876687 32.78911815276834
31.97749453097967 33.52931138573038
30.95889439462534 33.1063420636106
30.18532278856188 34.62059285607658
33.0062975877023 33.82435025611876
31.86300093389191 32.58706278828446
15.89647898820055 30.4161619388074
13.98335936349632 29.77028042541421
13.99285056876196 32.44168407759145
15.81908555941731 31.63172321896496
16.82456365941863 31.86891042047706
75.45877054607411 92.5415310574914
78.16738988894146 94.02062986351537
73.68013684918411 93.44709839002009
77.27237047703758 95.58022551489067
76.39589110073545 96.11078709936994
77.27708815980766 93.48913259567018
75.51117542284177 94.53252533911979
76.40266205032594 95.05623498910865
75.53731176655809 95.57006115916057
76.39208780198074 94.02067083642237
75.48059884110758 93.52130487092685
77.27676936417386 92.43850384452159
61.78918303088623 27.11961479672933
61.14094164701799 25.43895681660373
61.96756389386769 26.09817054178787
65.63769283284324 26.70562688106357
66.21148717514833 23.65699498676959
62.79846916506153 26.74477271752273
62.45879489366566 28.77149755952053
66.4571910697565 27.38859614495152
65.46830572106188 27.72353248211574
65.32024476330696 28.73841256124492
59.96544042764136 26.83132665133064
63.47212274550862 28.40565340716548
64.16807888160822 24.35301173160467
63.98535793098807 25.36865695408624
62.63046804038242 27.75947861877068
64.99666955142953 25.02470384492009
60.78113483240222 27.50004787672601
52.16861552308281 5.080637932772552
50.36044661932689 5.73332206505988
50.69500868903567 1.20384947047649
51.92802790243137 2.294925659086796
51.77265065367195 4.121605280557673
51.4020633277965 3.150216480630598
52.55635949562359 1.428762985270304
50.72355478248532 4.004957365017771
52.41061401013415 3.276722653700084
49.85550307417697 1.58557097702569
52.97475101387091 2.416755596205243
51.45486902030022 5.889872145772453
73.02920564865869 67.62690437508985
75.1921767545833 68.87215171620235
71.93507517316195 65.33332906678784
74.54236251438378 64.50386664405973
76.71417604973912 67.55792911324696
77.24150448280166 63.71900618366352
73.96999596497531 67.4094048572221
74.77343492020226 66.72412178764476
43.39342465602303 92.64853816930137
42.15235865453452 94.30337858849917
43.52760009122036 90.71841950965953
40.76411586356257 93.17659050163849
41.53456823914603 95.16124092133718
42.38675034783349 92.4850388073875
42.92547891917629 91.60853374469521
42.54905226155959 90.58341536837926
43.87457058475406 91.72096338069649
41.79502882699673 93.32459005207154
38.6967193662346 38.48500251936487
42.37843782553216 46.25091349346966
38.98739289435038 44.02107725801859
43.30572641600697 44.79112244603403
40.662458888045 45.11101336764084
39.81522200564014 44.54971160673021
40.96853260335273 42.87599245359289
42.02632120433531 37.32916264082131
43.76873714441792 39.51656347266044
40.00691332363954 42.47186528199432
40.16038358882567 39.6493804218443
42.43691757018369 45.19748544389358
47.93229317032282 44.68992976692454
48.93295190005094 40.40338890275422
47.65260703035094 41.98742647307567
44.11272357562041 45.28465400622292
46.83881801175033 40.07668070888683
47.21486837431202 43.83172692008544
48.98503647318501 43.20945725780004
48.15777293833619 43.76051796890323
46.17153405523403 43.50607776854736
44.44467624817109 44.31295975779958
46.94786675147097 42.81533562176587
69.08334774447869 82.78337124511066
67.63852086415302 83.65325548695179
71.58248050450925 83.76695217687184
69.57232730808781 83.75203148691459
67.23309683105069 87.27682711432635
71.63107631629902 81.95854402185465
70.5704933823461 83.75136204849954
67.07322639847968 82.7479437987752
73.59071671433345 83.82578966534174
71.06683494043033 84.66379404091579
68.46368681962262 85.75463131246254
81.49131204020442 66.14014516816415
79.04591401769163 64.63020186310135
80.09884250372124 64.5219886491038
79.90690894429297 69.85722328841463
80.8130803272461 65.34309055639918
81.68525465686641 68.84344254935719
82.55068017636825 65.99397660606887
78.98290298843918 65.67710197381214
84.59461147853514 68.21962480032636
83.30559300384839 66.72896018503727
84.38643286653361 66.48394028805474
82.99855143580351 67.63413003441613
85.87752516885844 65.43883712151603
79.83798658839277 65.50483346127352
80.62520228487246 75.24636845389692
79.40442279147268 72.56374831982789
80.47105857646901 74.08717264281842
81.15586284448231 72.39717632387469
79.538964537431 73.59473859965675
81.61732254308458 75.52797788088078
80.35011084098457 73.01126605925232
6.879886536758106 63.69731137127203
7.906946207084963 65.19841864257296
6.000002180465953 64.25611620252221
3.272834107716413 63.89191228042277
3.38021386292843 64.9955348277188
6.744278194364069 61.697624672602
5.049582347703095 62.86013342190562
7.059289102994916 65.77351910455286
4.184601542347425 64.3186546263204
8.906658061477161 98.48332516184364
7.849857806049541 98.40991704570885
6.523540798055355 95.63325581262805
6.950910628816855 96.57756272768417
6.346345780662403 97.42072320589951
8.457375873380421 97.56902188444526
9.959568964495414 98.56050508241744
8.004805397924519 96.65746571329497
9.357149416818578 99.40090363778729
7.399608667810862 97.49623990529204
5.078770367190726 94.61890512616816
7.243331726600156 99.25042057556243
5.484876370793274 95.56571332521854
9.513832746105779 97.64045644908708
93.82745187518991 19.48953148227391
93.51923459935728 20.51931778756683
93.08062070920282 18.7022216547593
94.10182978756625 18.49185618885191
94.8490149137872 19.2311395439532
90.93900438410108 20.06260946873678
94.55324432815463 20.2237797959872
91.09176171837515 19.1192162648709
91.85585642711155 19.93977783944828
44.72486607955656 7.687798072489837
45.78017033674556 7.563556829658264
46.8317636961886 7.409743319030889
43.90091571827168 4.389509220971329
41.5721269919017 5.681911571909743
46.4780213680332 5.623829422948125
46.21670807984389 6.591413363910704
44.39967364503328 6.018886445661476
89.56961059599558 43.85073684678298
90.90223026481712 41.43422828590453
90.53246866466064 39.34917036144775
92.68065567364594 41.13054070755405
90.3329017091266 43.1540117556896
90.70985401728909 40.39669568567538
91.10820376090651 42.46870393593464
89.16494505691534 41.75467709877032
91.30933859691997 43.49434357570667
7.656983471455416 8.052954607996927
11.87221849359548 8.383281401335713
9.430523489769801 5.549780691302328
8.702571813248422 8.100114433415579
8.115602908171978 8.944427738659575
9.163950252875233 8.988892866699814
5.053833116699836 8.82042241954691
9.62253430008753 9.886370317891014
10.35945946249203 7.356337186723199
40.78935484322916 34.57387669854659
42.42994450011009 34.6044425550564
41.59964066781983 34.11934858488833
41.44641246895938 35.27056894258315
43.75451651262274 36.73864487269933
42.42828408735849 35.57836108758851
33.48071305732079 17.93390434823375
31.82424517490866 18.71927022087161
34.88113100975897 16.54276803050692
33.1336381407823 16.99361582799352
30.90590560108494 21.40391755104472
33.6883782775429 20.94212900606821
34.18559408047256 17.25287287065711
33.66672144818186 18.95907200103606
31.859537562054 21.98001068279505
31.76661478624162 20.91945026091955
32.7318450642086 20.49218755077625
86.87317002475007 58.42759703922339
85.25166732706087 57.45924461822742
88.4839438514702 59.42789825088607
86.32587204423459 57.51318984604141
89.54174764131666 59.50248824428877
85.79885403743133 58.36405574816576
89.00867800502932 58.5733008961768
87.94255106149966 58.50061426587374
7.869788052027134 34.04613031319473
6.105290145294582 31.86301192096952
5.478904449295294 32.61346387029582
3.718032084222228 33.04430941254596
2.124146290709461 31.75784933044524
10.57514204233339 36.37696150193764
9.538457180197341 33.5026733624676
57.3447406696553 43.09907549880429
56.34124930013388 43.35977257894955
56.3948696594644 39.63805666950094
57.25864049043185 48.97088904882359
60.89562150133737 46.29737669959707
57.0959168947606 44.10713966037559
57.8238902363932 44.86037835364269
58.08176747719682 43.85502151939932
36.29610643939377 91.48491375700448
34.89345149591431 90.27528992267813
35.6850939367746 92.296249657666
37.10134642040302 93.51287186660559
34.79150309605659 87.46416272365238
35.27501736226377 91.28266243935509
36.69973575381579 92.49593424241218
36.52541475272911 89.66624761666397
33.88729139524644 90.07950129270914
35.51722081541812 89.46318937547764
35.90441879961741 90.47686117609753
36.09709016774664 93.31733035600472
42.00212608410023 86.65272484334722
42.93782413441703 84.20257211516531
43.00527580705435 86.79706965495386
41.05818823894988 84.66667329680746
42.57066758683362 85.77589969206458
43.39377232861824 87.80700515843517
39.88628729318955 82.82804667963919
72.11744047531369 53.26465682923683
71.15348548283812 53.63211732736833
69.08324050406107 55.27032633623533
69.18234075741724 54.24115715969915
71.92853787629043 54.33866789670447
69.40093459753412 53.20428035127244
70.99478981184576 54.68819654791864
70.39152143541084 52.91026006186825
70.17806931326392 53.95169209745037
69.94645968912148 56.02685756051692
17.37393124712302 44.66200828923821
15.21498074294003 44.81842578640588
12.9780542296557 47.63293303069125
15.27836083986992 46.52729668054258
15.77274889805415 45.6508076324583
13.46525237196292 48.49669976944219
14.68682903333414 45.70154956641629
12.93450229968864 49.40937401053081
14.4544247198579 48.37521838534116
16.28112641612225 44.78042430820982
14.87490353028993 47.42658282650384
16.8679208304853 45.5577193735515
42.44928103239035 23.86050098916474
43.20221063427709 24.50612844812283
43.40457984483103 22.13975158382667
42.38941533232848 24.95555398178417
41.49723094963353 25.40468845303615
42.88468414733274 22.99718148836568
43.5582231775189 26.34745089819598
43.41198238637678 25.41451632996331
43.61690635326543 23.72956558230791
41.58561405529913 24.3662404592444
54.498358551593 85.22011619730343
56.96221749074034 81.73048894595033
53.90450654735091 82.35731471176705
56.13328494005559 85.28650638584165
55.36457549497611 82.84410564157697
52.07557728231464 84.48021300219796
51.39820479705666 83.69453203374081
54.90477840961787 82.09498313717422
54.24370112930989 79.61205638899928
55.44879644577686 81.21455033695962
55.20528761439117 83.80934898635371
55.2654678942068 84.74656272599812
53.49745105239986 83.39161975807231
52.8874544035189 82.56789912166539
54.35241189537844 81.34263405734212
54.84055314763037 80.40587178569403
77.01075758660838 84.81349990712253
76.01490647269937 84.7384417886381
74.92998446002404 89.9870807884198
76.77575329110151 87.50102309987409
73.4102914296396 89.28341578313824
72.14477462611556 88.35295235067687
76.33298413011347 86.57001210226674
46.40889908347366 74.19814900241153
47.45938202945068 70.62146810115432
44.65773572225995 70.6134088654493
45.96012796704298 73.30794106456499
44.9288356450088 73.29101530959748
42.97725111860686 71.23456984484768
46.09507305856199 71.54638877613147
45.83688725272481 75.11883412908918
45.50205215126462 72.42305589231748
51.54899412729002 54.90322837447261
53.67402546729438 51.86545410774462
46.8608337439214 53.22724175252574
50.56382345405089 56.80922313036636
52.3076050460873 50.34511948923272
54.9983413767905 50.59116157201193
52.63513326753964 52.02625819956413
53.33904388324461 52.84859043158719
50.21133143790874 53.28680542250152
50.53084979838552 55.01676641437815
50.93421284280754 54.07131708154119
47.96435063408677 56.03481869252413
83.87732837970866 41.66760339764575
84.77717708636966 42.08129411412681
83.96093629910878 42.7533028654268
81.28278933199718 41.11787158055526
80.32292245394778 41.33782727714097
81.27346645962227 43.20813520781343
83.03150982263243 41.24187481781644
82.15764929428637 41.8227917018395
41.93387292613377 71.07582711722797
43.40150790486081 74.12961968357288
40.41137857008209 72.38773624753952
38.72478310194145 71.75876941815687
40.57178226818795 74.26251765713782
41.44327147109991 72.16228856280833
42.46423089725608 74.01815353776668
39.99315655827223 73.40323389998355
41.49873299541807 74.0655843702054
42.05713883571564 75.96180258250979
40.97428718868687 73.20107191831265
42.01697770275675 74.93332995694266
34.73459256491869 33.18244287871747
33.3974708106655 31.9869455730529
60.22463174508883 31.60071498683275
60.50676764976993 30.63055519466482
58.56784567943651 30.40639810396051
62.1498263620214 31.7740518855883
59.69387056418354 28.80811537231651
59.16201830576444 29.54746852548653
60.42279233484483 32.76901780662813
58.73030935060257 28.41277905040123
59.11932823497481 31.35005561757233
61.27892676813141 31.21999383329208
61.1845837634532 32.21076521274123
27.34371173920212 89.36367192995407
29.44673362857625 89.22850850362705
28.01334330714548 90.2704166902617
28.68407901652763 91.16034345150959
27.93355724833478 92.07204744006202
27.56608200403847 91.14800083063592
27.707177329548 88.48695920319105
29.64683660554907 91.89498621478401
29.06316768620679 90.19240088352599
3.136770006608861 57.09837520213095
0.3227009087642926 57.44292084324449
1.33894347394528 57.49103376725477
98.79669678145967 58.79840742018137
4.214801213823323 57.35688705022275
4.486230807474937 55.57479947670674
3.886163628753279 56.38968187594175
0.8853222602440166 56.59767745761422
97.718927014332 58.75220456044569
96.03937996810313 46.74330779591467
95.52277779876042 45.90995511226102
2.028090087068943 49.09593398349197
98.60695201085424 48.01282361095631
97.58007697226039 48.19624865219772
97.38207589680748 49.10366024542897
1.684524299539546 50.16821578126449
34.35477139473916 77.74367129961516
32.5662064116694 82.47900149843356
33.38069366079313 82.10093354956309
33.3422954781734 78.16756023624424
32.03441622339691 80.67639394661614
34.07089581502085 78.7036378609084
89.69607699447526 10.94192558593745
90.80054230408028 8.369865173491055
92.38071609820085 11.62030877007494
92.47842926236069 9.485183382741514
93.39601299089833 11.22116702965405
95.45580123172333 8.059488258937947
92.47885459353604 10.60250730136427
95.22515098023237 9.100667915209218
90.5358693427965 11.5053569032663
95.93945693334507 9.861203416871385
93.42243436356776 8.966409933323156
93.27456303508791 10.02259961346965
70.0149937433379 96.52399403082636
68.51603898689574 99.3396265996145
70.48712913553641 99.1968645184171
73.02710336266659 96.9667989306481
71.74674799363144 0.8359221805308195
70.52593160043041 97.33240287411103
72.10008251043064 99.86851446538638
69.95096997295762 98.29786825309968
71.09152432681947 0.05008821795431685
69.50749845709275 99.26509117645168
96.92507915782257 9.636926402577437
96.21200114700736 8.8503380750922
94.52584064347199 7.474850019290298
93.69567613163029 5.850548852465244
94.52900735544031 6.385755690445475
94.43123857683111 8.472925183690862
56.14001111511393 44.38860900145919
56.908489652924 45.15349749328571
55.56466835265002 42.61700647131877
53.7490421601503 42.14074146310068
52.93014775320306 41.39563231959077
55.35916713427939 43.63350642652785
55.98171843003426 45.42989327926892
53.33795706763121 40.33814395153228
52.77571156538519 42.49297889519741
54.77614026306284 41.8757871143082
53.99884192984232 41.13337108783576
54.56169445178481 42.88528922002875
57.74524198834015 89.51534904189398
56.96664391436991 86.87072169351768
56.03849871994016 88.47031825032798
55.00196470579822 92.01474158271557
58.66526425330165 87.90865170929499
55.20235841859186 86.82743840688443
54.30288484340081 88.44748382500921
55.2767384755471 85.81382188591238
55.87043668364887 90.54205743001792
54.88459918165317 91.05204084710765
54.99756345498803 90.03236418753215
56.81580827361348 90.03033187913067
57.78127555886747 88.45503639340697
56.06621654453396 87.39162626700144
53.7707710972468 95.47102897138932
53.97055656291678 94.47002631125686
52.99857011967084 94.74483488759343
53.19657949898348 93.71978246208377
54.34244761192938 97.1414008344574
54.52541241494793 96.1918019027447
52.78685965818631 95.7612271820667
55.07055562959463 93.137435470751
55.83223758730124 94.9208252281353
55.86069819070399 92.60624131408673
51.81464887256424 96.08906366564118
18.74373816931623 93.02506353698745
15.9921242103023 92.90748523292088
16.55404741216327 94.6216664255123
17.37852477645932 95.3182134083754
17.77068170735202 93.34282381465361
19.93073768483978 96.62974393958791
13.82646535666967 94.39515425883188
15.18481368493721 92.17501039005913
19.21253195717935 95.78493851645995
14.00506647439795 93.41696636633452
15.52362544580387 94.9124121391776
16.99680115326345 92.62926479899372
76.14076642410456 62.086867268441
72.48741758658151 62.60701391765082
75.7741544656713 61.11286651272145
76.72215552138205 61.07285186403551
71.65511776358714 63.28809974077815
70.66886832429685 62.96764782857277
74.27771125651618 62.34488760577935
73.45953363636717 62.99957682170842
71.49263817351047 62.25788981580404
7.495669345109978 59.81739628663682
6.600928302879196 60.133363681528
10.36938499378772 62.41979678837058
10.43448638463766 63.46962653798946
9.505617943213949 62.97828819052911
8.425918662538699 61.40912492472495
9.337485495370027 59.87516302696913
86.19475535791595 68.98731434405177
87.0991236110368 68.95690134438357
83.75270626356379 70.68937970650417
82.26839026843921 74.81026077509236
82.69674074678913 75.63236785250756
81.34316491638971 74.50312509600549
81.02037113884782 71.34464329998546
85.6340937019767 68.10385996388297
83.82201274521002 72.7602701813972
82.21986752846539 73.89217211623242
83.01814302658778 73.40675203290287
84.20436735839985 74.89821503335469
83.65520217071742 75.6800572514982
37.05687359823975 71.04004189076069
36.43007653705825 70.21009603532146
36.09246559792643 67.13788391258898
34.1951266255026 69.18062348522085
10.58768047112793 30.93206948443966
13.5945700293975 31.5105429218937
10.28289001657277 29.95395302381234
11.58783378947914 31.12199027365482
6.843319497763824 31.12227750670667
11.59102460096521 33.84413394366013
13.25429777180985 30.53033337339719
8.563867113907282 30.54865229061415
14.02912430072471 88.6970000912399
13.02005291773514 88.96690859011656
10.80468478902082 86.77839699747724
13.41539334310431 91.68753631315813
12.81037215156513 86.20331351570697
11.48811016417033 87.52582544166808
40.54543973192158 54.14232377201915
44.94245395352769 55.82638080074978
42.55329281934745 54.59970832801095
46.36823326115783 56.84362080772667
46.54395764842522 55.03638729960007
46.84087474404196 57.74621357740758
44.33404718783227 56.68308455002478
46.28769830956455 58.60791486667922
45.94183098845522 55.91302065969484
41.55162337477645 54.46138009445497
45.34087163050151 56.78908740106722
43.94054004679468 55.70548586699415
45.78634577425832 57.71199665510465
4.768407326493349 51.13062146019036
1.382333842686126 55.71357247833194
2.364774279805869 55.49681937910285
3.513923743948037 53.68056894951619
4.02451834397778 54.60430207756293
2.350413528975886 53.77771943035415
2.933199148775199 54.57865960396308
2.87867608856193 56.24508409102157
4.886864590320217 56.57422897950822
3.453067735212817 55.43709621965576
3.550548682817775 52.69951240686489
62.64212876694187 1.678272034007488
62.5834906921826 99.81985585549522
62.25888046823508 2.702738252019854
63.04745425910561 0.7849249333696152
63.34082654839612 99.04464208154795
63.67820200756363 1.621995429969308
97.5509481780543 76.88675413315394
96.89819556880207 75.25969353965627
98.22452786569467 77.54282958545053
98.19079157135936 78.54527642555479
98.68894721454021 76.7172618629926
96.74471626044796 76.24592114421277
72.06726554496558 86.57939490456128
70.08245693083474 86.43402307312559
73.06974132917651 84.73364730539735
75.04932270938302 84.76314195583784
73.09223100917924 86.54829728967776
70.67789302321916 87.2232432300715
71.5830782878603 85.57723422628032
72.07790616174407 84.69167656914354
69.10699433426907 86.60456479022523
71.1285297688169 86.43872621367628
74.57488408130219 85.67845943862865
16.74231830504554 29.84608021941616
14.95764371982287 30.01152027795677
10.73124848572594 28.20200105678926
14.17044502171339 26.17639374679831
16.27572191753974 26.88632207950856
12.29087318117376 24.52102611253144
16.0014748768173 24.95106356183772
17.99622056956822 25.67872199640474
19.83615490970966 25.35226604012523
15.78665844182624 29.41861679709868
14.78346220618542 29.06343452324801
14.2168528065058 24.20112183169787
48.85289029876336 86.02987531888478
49.42864140506158 86.94990775796069
49.82282147182104 85.9554007530556
49.54691466336968 90.09956554870109
49.58807978995334 88.89435186069031
62.50444165381376 19.56538465595948
62.37132813407782 18.62804146557805
65.36703327713604 18.68575114711357
61.76205040192437 17.85915467302341
61.1454492419 17.08335999411758
60.13264192411318 17.31295585072049
62.05928360698064 20.46555019708074
60.77379388469879 18.09874427213325
60.47075788068636 19.08588392396286
40.33695310311835 81.85745049081804
38.65524549248218 79.16744420837847
42.14901894790091 77.88390559819227
43.72578791912922 78.77040222025636
40.77963344177539 80.85195211204095
39.09006205040793 78.19537615468383
39.66992308287017 79.0707438051992
88.90174314737872 53.20402251141557
88.44878353216886 50.30362805387096
89.05018131170428 49.4719210750549
88.38711964754268 52.23044971693358
88.90635828705922 51.32085059117086
87.9142884009182 51.26779586918735
87.97656178069023 49.26337106307292
87.47163721874044 50.34326801407964
89.47354981089784 50.4681116546551
89.78331122082623 48.705070083629
86.32638196596908 52.12633663985348
87.36506225603797 52.16640764947095
46.32680812767157 60.39804901159545
47.88638092192107 59.50235855258499
47.88913761046209 61.26849220417184
45.80335958105297 61.29662264763982
46.35595066690723 62.17929910679641
47.35346461136353 58.62504058538792
48.9354206329882 59.49611999433878
43.64202517852672 61.38857101709056
44.84771479966736 59.49022700721397
44.74310723625322 61.36634618691949
46.84319795803881 59.5001163084132
46.85028983340786 61.28599202536454
20.11038506106389 80.91757515507621
23.05110609948932 79.96192525371985
18.49694740835606 79.48780190225057
21.44165710215292 78.61164460860763
18.48695585269715 78.45938169937023
15.76838825971974 74.5104637924981
20.88235565056304 81.64318193160065
17.41915423937494 78.06845881761893
22.24908655614466 79.29483041426217
20.66102781358983 82.67420203571571
17.10352574925926 77.04109855142482
19.61630389702329 82.88693758455801
19.90767118055719 81.92229379665159
17.62452076045222 75.33498045426823
21.62745370903806 77.61455706255784
18.10450713572125 77.36595429186669
20.2991797871874 79.89358133592219
19.37479905564311 80.17096082010661
65.13939371705494 63.24879037952289
65.42420364071049 60.48354986376749
65.68953724781991 61.49686399254911
65.9095666447418 62.52345039864975
63.32179283307529 59.95645743974119
64.36835623574191 63.98865430616534
66.11070494931343 63.55895612967255
62.93664850565136 90.51246169826811
57.69076544609658 90.55124294708705
58.63993848521778 88.98866983271481
59.38154317998814 91.55360460637061
60.3330501602714 90.15507309081853
58.61807294621146 90.05477245724471
59.50770661892666 88.44160834403939
60.35510292993015 91.38958416452076
61.12889670066659 90.69340623363038
60.33634930455556 89.00217419206719
62.93016591312767 86.153369589758
59.50604675815264 90.60864698343798
62.45768386971152 14.21852324974616
67.54443091761578 12.20123926715348
66.15124221205366 13.36981660683235
65.61250499308279 12.3431109503122
66.61334885962198 12.53947310486931
63.72106556527667 12.43393713186967
63.0801395689559 15.1084787675868
64.67467632460863 12.66360053950631
65.49689838654676 11.27319610989976
63.60615411329878 11.3496431709947
64.59102599650326 11.74752746776185
43.9082777847383 29.33407545623231
42.9106912414681 28.90343473405021
45.52577575759239 27.05842332100252
42.14106191722784 30.48619320233042
42.66453787202524 26.90103967084609
44.66705093000673 27.70443002467561
43.7922757762069 28.32344398180542
44.43647320056933 25.66656964351115
44.55443586218772 26.68169650658774
43.67668263039608 27.32431818717911
85.00670505276882 98.90952640576843
88.13682947200547 94.67510603490452
86.12927168553456 96.48828520884001
88.77844075206171 96.33220654696083
88.46295903863732 98.51088093353893
85.77102062895769 99.63922050846683
88.6171173198037 97.41544996511941
87.04781073697585 96.05343236803904
87.97008877034622 95.68524852417737
87.84957912057317 96.73620285930849
12.79467096892097 39.29972852836827
11.35783841165997 38.2559627240612
9.42961384528248 40.76794025559121
10.3084020287334 38.133750990084
10.06562141243893 39.92328747015659
11.49419791124341 40.98604496200362
9.837457274667484 41.72827281216218
9.667270073443964 38.96575506162048
10.4631544747752 40.87984934566936
33.67333204758263 53.76936496479164
34.57178587339695 51.07772590621448
33.65660416213121 50.5860690530167
36.36749000415354 51.12726580243433
34.56591849390929 52.14613666979082
15.00468076117732 19.2524380293134
12.18072455815359 19.19398904760394
13.9839894788725 19.61641536706832
15.72651033255074 19.83884593263576
13.20687275948451 18.92697076427333
13.45700594203385 17.95688863411841
14.7342156444001 20.29795040434379
15.30786205184166 18.29716969736979
18.42747354247639 22.07452512944275
14.23267647747169 18.63099808277684
12.43152204058451 18.22676077912222
28.04469964463462 71.4601456276166
28.99334020095124 70.02125359795069
27.84511253579658 73.54286880975857
27.12990467866123 71.87170569979126
25.42247726456897 70.63460598841048
27.03360106560098 72.91267590376663
27.96406862446566 72.50098589800957
28.64667054055477 74.1825059750489
26.29725761343021 70.20916826091475
26.26919289010998 69.19381291253497
27.18144055385501 70.8321458951349
30.69360658635545 72.30916767762365
30.37431690947252 74.43480196942302
71.14061557413419 36.71626695684269
70.99347004194362 34.80250358751115
72.50065214778184 33.32526027098474
72.15987915187422 34.95974541373972
73.21726159345373 36.78669916053086
72.68283720732262 35.85351268252872
71.58570564418181 35.76309499273129
71.77220887937087 31.9313171967528
72.16812198230909 36.69476883277098
71.79950176982528 34.06320177994361
71.68193476174821 32.92871500687616
21.23184777443951 40.33183374807925
23.96964803619224 37.00614227729363
25.38643226888078 37.95734001268439
21.62033803610472 38.56213999262005
21.23958909079667 37.62401446534611
19.79370420414486 36.55843931604975
24.34997224021932 37.95093931188681
20.56201828674542 38.43323571394303
20.18128932547668 37.4937629649524
20.92598679683897 39.37788546408243
21.97937905706179 39.47991922746233
82.32705744402027 6.364659452805291
78.66212609794846 6.861306533062923
82.17088597792322 5.357065423017384
81.46662032401001 7.002966964468079
80.48689062613846 6.627949426172743
81.33870148353498 5.994849778386528
33.06182085384217 36.98605644218456
34.80697491030855 38.03170106138564
34.82846406221381 36.97496193503748
32.11349345840916 38.62127219902375
33.94780918518243 36.41382684642322
33.93112609549603 37.49497061046814
34.9212266289118 34.89102099150601
32.15998973603472 37.57661823793454
33.90276223981112 38.55834798821341
34.83823977593062 35.92570442696313
32.18778110090812 36.51855298276693
35.75438029570903 35.43171403561271
32.96443459535282 40.16197502206811
35.73977934025795 36.46459250285102
33.03122451388987 38.05420352962497
97.10025470892778 40.04415098311723
95.25424542128921 40.22911232393023
96.1892738427866 40.48661569115558
95.58496425160197 42.31348043472931
98.25370557665943 39.93403455075673
94.51926479745674 40.83829107015152
97.58493866417427 41.82551486795001
95.63350251941202 41.28508900132086
96.85593218476059 41.10665009490442
92.30055393250285 34.2522564577849
90.54025187078274 34.99719962637701
93.31195544334211 35.87918155191995
92.40033258026857 36.34361583167282
90.64317145026314 33.8239905820032
91.56613279230933 33.56322701461095
91.41503437744056 34.62406123987828
91.22417834472476 36.64693364845167
90.71247972868295 32.65578180834124
89.80802383165627 33.19573303842137
89.63915406860241 35.44981345143075
88.90526906340766 33.71186177575097
90.52894717649099 31.49593314787649
92.50692435858672 32.07663651450179
91.40701647194791 35.68916366172708
65.39034827194888 87.9633604258543
65.24252122780588 89.03079666635338
63.67229218039844 87.75313927192948
61.98862608686998 90.05974108883257
64.36247561586271 89.38892008778257
62.85229625102238 87.22745952726177
61.90642834580055 88.89697928288753
63.80782114385377 85.65975177278413
63.75942680696467 86.71522264278413
63.7412471853624 91.36175722815149
63.4916657889068 89.73363734660974
62.69164877976412 89.37178079729881
64.59059569951056 87.31010020727008
62.76095131421823 88.29538720468898
63.57741993320909 88.76439515121349
64.98947121079006 90.12172938805776
77.32215876124883 76.73490139858623
73.5366728590575 77.32055982843832
73.6445935181077 75.17279541394718
74.17650544823229 72.37691784921087
73.93618342731244 78.3489260799126
75.9906706230945 73.14112602383526
75.35609168271786 74.91114372737668
75.09134189133938 72.75006450562553
74.48895296418716 74.53410310528588
73.17886262173712 72.1122113157125
75.43594903110763 79.38863577858922
11.26275427709094 35.57727408316943
3.73556689479528 36.80553278692448
9.510800656555535 36.23449708511576
8.128835856232152 35.11334706257912
9.864059024703911 34.47941322927631
6.498117001720351 32.82881898750895
7.359171626925243 35.92360688675063
9.262545527853367 38.00547488677323
9.907559078158391 37.18349407608945
7.209217929885733 34.76831309617074
10.90197886253462 34.63742738646521
4.555188240133071 32.50719508709903
52.49998205084952 29.09644443678138
53.22571708437101 30.06691872484467
56.49691768252802 28.57194636822835
55.34804770977902 30.2538596227939
53.23299350518587 28.33099591320588
51.55425908358875 30.76186844278824
51.43983445419423 29.61746110749233
51.37924707100846 28.64381933864125
25.00678177451446 87.68213931847974
25.25207310610723 89.45558774312401
26.32555887045391 89.31935931853249
25.67846923105783 88.49494913975573
24.61805309453558 88.62265288872258
26.50040682944843 93.0120098368247
26.5081400582019 91.12841550965793
27.0003293161914 92.06971905786074
26.08061352064388 87.52914322409521
24.04513801042043 79.64285565113235
24.22753226588615 78.65233498983334
18.98175550899693 77.59485048451405
24.40862805871265 77.66020304278197
24.58982302933576 76.66723837283938
20.63912769999354 77.9270175772042
19.42531093676078 79.17115958253044
19.87601625323422 77.22562454678136
21.27111045320181 79.60913461031156
19.64397952873817 78.25867033196313
23.41883344415603 77.98044713520895
27.17858302420878 5.865564583458596
30.13275354017152 7.844446509214378
28.71570443336985 4.995202924642946
28.67529852495149 6.828544252299169
30.80177467282577 5.026892334206275
31.30648314925727 5.995536581138485
31.86051729776668 5.046122738593865
29.75378982683501 5.011212474440533
30.27412865360913 5.957734261975941
26.67452770337934 4.963159128427655
27.68806206515852 4.978791063894763
5.334840586653861 92.72197418874815
7.371046073309612 89.05461859221997
7.254492166074288 90.12344746101535
4.244744142288797 88.28905280653353
6.006790729050238 91.72612187543119
6.255937496940185 90.63331785446746
7.146289288728092 93.10663863658071
7.063406858970525 91.14776049163251
6.467386882596411 89.57003858836828
6.459736041671507 88.48582436689712
5.269204341413352 90.91405340024943
6.246255196558325 92.8089228850084
8.214468471285819 89.61664088556992
8.818043501337449 92.25259211871246
11.49646556587411 92.25945610918255
8.716295741019533 93.30783517129602
9.68977036841301 94.059044385215
7.953018158371228 91.67847437354808
11.33148912653768 93.28823204683304
12.44391440875832 91.98526950709575
10.54849708248963 92.50374790044292
9.045145126729714 90.20450602347441
46.44827478672292 39.09558333919681
41.01547821741555 37.09597077033671
43.53213471492314 43.9210573017982
43.41776657359004 38.52231488927023
44.78498316526323 39.69860275575215
41.73720000241616 42.00802529804547
40.76101698321409 38.87594937075124
42.40478517196523 38.31919874547028
40.79374422811264 41.78762899224086
43.45658677849139 41.30527931819235
43.06654154970794 37.53675111036769
41.69201989867074 36.30663435985662
43.80085084705743 42.28269838888707
41.76148872002857 39.11053417261034
98.55584214309503 38.87537306276425
98.24437726153944 36.73542924526599
97.67623378991163 38.27275306045507
98.62686669186644 37.83729455496063
97.5187872449798 37.32790686379026
75.57973921828531 83.84350725219969
75.14096129803289 82.93835271343006
74.13455323945352 82.92356979167961
72.19698057496275 81.08129848270741
73.57478574471094 85.65398339665545
74.58795718894662 83.84072588134028
74.06601909940071 84.74997281469635
72.78690593107962 80.20465834694367
3.419548493907443 16.12657794077258
2.103885145703159 17.36956540625536
2.39064868649091 16.39390337878821
0.9226543016401915 14.96725768250306
1.652597408788989 15.68264776700269
1.361028735786909 16.66282899405946
54.13480796821195 55.54816670398673
55.05415143740495 59.34929946669578
56.81725222173433 53.80124570766223
58.1204431680137 57.64978351083792
55.590303506155 54.9232725011987
56.58324743178672 54.79873365043225
59.04483260355958 59.26115647118858
58.04979057522094 59.35004779581111
54.06948700406946 57.49000929531193
57.56861821766012 58.48426797747285
57.04851489196356 59.37743731058175
59.08502339185097 55.98564539690473
22.3989471882385 28.85844144440651
20.54786854691072 31.21605045736634
22.8647990597747 27.20709131227783
22.22267769834899 30.48507491217519
21.78103792905925 25.93483894448883
18.26151633744191 32.86084769479987
21.15735140067501 30.37739889327866
23.81286563757957 27.68955278820564
21.7470623708122 29.59041804565988
22.98235602163434 28.14975910970534
22.75640150421834 26.2425833573762
20.95163925692023 32.17055784207253
21.58288708501171 31.3228664741107
21.34265833643097 28.65279872575228
21.06403767264984 27.66407254650858
8.223855346056252 37.87943671144131
10.96493516567225 37.31584431329954
2.47300106425405 35.29555986535524
6.978150178501823 39.62202604499817
5.506713385915944 35.2099278451075
5.967331695373168 39.54884677691184
5.010335157353789 37.77509990029355
7.611288010031176 38.74991296372136
7.197412644581566 37.79264299214113
2.220745721823377 36.36413142729268
4.471819257792932 35.01378930504592
6.255246299792447 40.45388640412786
5.639111346007317 36.94212687009605
6.593141958128003 38.67494825500817
2.90432696615167 37.12999885884333
81.27673491481939 73.45401161787919
83.08778198959845 76.57657289443748
88.1426398509555 73.44995379246016
80.21082305933429 71.95317161112645
87.40659375278469 71.7547972570283
82.92599027430711 72.31585711611869
82.09679095420957 72.86317384143914
86.49810061758731 72.18695464255809
85.59529015346429 72.69434766667284
86.48043051144768 78.00230950557695
84.77978122377934 74.17418999832006
87.21798212086544 73.89123628641916
85.34394667670624 74.95011824358649
83.19677054215855 74.58907853392317
11.60687570050349 21.08407169396653
11.39892211048848 18.50054861477755
8.526368242873055 18.36008948241205
10.84525407740813 20.39241635183448
11.12830695019256 19.44916396472946
9.300854266165329 19.03684789689209
15.47992312484323 20.9164525898452
12.65665255545868 20.83422343758035
13.75368457362251 20.62730443723206
11.90103032780741 20.1372373228997
97.93654663331642 0.7425616094647787
98.7872959905058 98.64157154351057
98.61210333146589 2.338194901209905
98.44931202544555 3.330954980456233
95.12723849098033 1.233823921004091
94.84900026673542 3.262884371580828
97.63106729293294 2.77209967263023
12.08496657307939 58.2161928200354
11.16347865029244 59.84495660555246
8.723375488016586 57.2508241645756
10.24241864257162 59.34210035112923
8.474599221215561 59.34121806109261
8.402074048225728 58.20089310946848
11.17883926572985 58.80391229584102
9.475682084677413 56.63799936194935
24.50241484601042 72.11403086365372
21.89662816559731 70.97662657883866
22.69725100277451 70.42590131423714
19.81744198477495 69.42976217196953
21.69673586358096 70.05492602826112
23.4543752253344 68.81951857314358
22.55259260160572 69.43502236315013
23.61198898826257 70.68480801771848
21.55861576386307 69.04640328741083
23.54223447701667 69.74124741994073
89.29047968663215 84.79014922610949
87.9574675800114 86.43833681706653
87.2539227421742 84.49403389189453
89.63852865314938 85.76716859390372
88.62606014109525 85.61398378901598
88.2752828787458 84.63983974583778
87.6168412979159 85.45866947134827
88.93742596554291 83.8202099180192
89.18439076431324 65.03932937119809
88.02047982062753 68.77575204191216
86.65392485196337 68.02034465948822
87.70168941318173 69.7456964789969
90.68811098671154 67.41231482205521
86.05938593849798 67.16233387259486
98.166642726091 79.56341545916668
99.07103673589754 79.01926147182336
97.29110428434393 78.99413948998453
99.03920126221971 77.93939522039587
99.9036438251311 78.42154864677815
96.58739640896182 77.28029778449225
97.22988516882556 80.02589981376462
96.38008860684624 79.43443778537123
97.34193408155248 77.9463852972201
20.53686174480632 13.69647621366239
21.58737332793676 16.57621973295514
19.48769833789127 13.48909529235229
21.93885671532649 14.85682028321263
19.83221919027156 14.45209616267264
18.42995081981929 10.54236131247705
22.29301705937923 13.13859551672765
13.87663694717145 78.51763090332021
13.12545448899781 79.15961142339886
13.44225616876861 76.37907336751455
14.62930067284099 77.8773228506312
14.2610329360757 80.65566576765922
13.66311846780067 77.44991714274654
15.04333467308248 80.00997760130575
12.15837780485423 78.74743323433547
14.08097944850737 79.58866167732974
13.31241446633642 80.22818562975864
12.70072074803532 77.02858205715198
12.91398662120146 78.09767024704054
48.30891475418679 50.32848213287433
47.49322437431986 52.36851699201186
41.89979240251682 50.44721876342705
45.31914943357326 49.65341203231185
47.75545273812818 47.72189324777022
46.60130141946109 48.66584918446106
39.99393362251004 51.38339893580591
43.78333080773896 52.94111318760034
49.25613423026508 49.93297310689155
45.5298761568261 46.18073308538821
47.48539778128143 50.64887139085184
43.38856720921703 51.97659110017862
49.10690198137641 50.89758078475862
49.94204367794312 51.58148157476566
44.52741881946191 50.24215783124574
15.80112582069205 79.34771258659414
13.21930094130793 75.31326463221659
14.41477555397928 76.81260262379732
16.01609759325426 80.41860235838682
15.60173191694901 78.29969864222903
15.17252473620538 76.1842237929406
35.07833621051261 47.23136225155624
32.12412791873037 44.94953975428859
35.99099369488324 45.51984078626831
35.13479504125799 48.29310712316777
32.34392320000489 47.0270878711879
35.97709266916474 48.58558630476745
32.22063841093961 45.99224372246895
35.48304695217914 49.4499090105283
34.2438921216246 47.89638892441199
34.01355984735239 45.86525045253673
34.56234694422648 50.01741555991408
49.82779304439015 11.03167966803998
49.38861832755149 11.9626311412565
51.63943169040216 13.63636012201244
52.53929506865241 13.45949896233954
50.63326307671722 13.75077222961328
47.8371184282629 9.183939610002019
50.34655838105987 10.12438060426202
54.60435697494653 14.92923504624057
48.37400761838472 11.98285323319938
47.34735548233049 12.01662169165533
47.82166284046608 11.06879882123532
48.32260067530918 10.10825396907162
50.39972406172008 11.95155428027904
47.93356278202161 12.91781806861709
49.99512328006576 12.8705273420888
48.96825184824937 12.89314127590852
20.80110144557395 62.15055370133432
16.00686450022847 61.8524910518755
15.80297890523681 64.53006553287729
19.81993500460864 62.01599118082634
16.07266319651216 65.50945668503608
65.71428024609627 36.33996720790747
64.7778787416988 32.76223634633094
64.2700697126521 34.71131387456731
62.92131758788213 33.30841199185722
66.29231927768413 34.16984030976981
63.02269269790079 32.35066433719062
66.57649570723565 36.74846341602103
64.49096960566122 33.77970781429089
23.6906322650705 11.59988515709506
22.95977959178729 17.77806494056566
23.98249104555187 17.98087981432905
23.65964569384532 16.99999804379056
24.0449926454786 12.55117703343167
23.32721133011336 16.02374619280719
25.33299091180531 19.14606854141074
22.2863436246951 15.81992529340589
20.88503260062967 14.65573737397204
25.43356475320479 13.68305750080127
94.78633129706529 78.19278473924186
95.04146708132778 74.93250607369394
95.69143130666563 77.73041613314442
94.64050890597365 79.26801374473118
94.92170097965463 77.10244402881916
95.22716531733229 73.88081858072825
96.46068566548321 78.37539249949269
95.56197570114482 78.8193527616871
52.96448222880461 33.66617245155042
54.21163815037324 31.98953943178234
52.06181613517779 38.57182895150055
54.02953898611232 33.69532936015441
51.36509208724654 34.48256062715662
51.64175088721611 36.75813505131919
54.27077040300144 37.2437199081426
53.55807767022834 36.40569160975654
54.69611620537223 32.95969063819644
54.56925625335604 36.24413183611801
53.36968201467847 34.58211383834989
51.84311948236243 35.55500721681732
54.36398742948252 34.55405419239435
53.30092572178206 37.38498403861988
52.55577205593995 36.48131192077879
52.89144229493746 35.52265416899468
53.03067100962155 38.41181302187684
52.35982653317885 34.60199610258387
61.15755933491602 11.79996846581358
63.50411133248364 14.2020635465018
60.61741321135322 13.68212984082428
59.16607215639247 14.70797711627963
59.30078193458139 12.14126251448007
65.17843737223642 13.418619223164
61.33970282120554 14.41644398008422
62.87723377247335 12.06904032533932
59.45326373373546 13.80819563320547
60.22284953286523 14.56966097559086
58.81495505510028 13.01190770087593
29.60735766474726 11.54376977160077
30.64355233456736 11.6883404168544
31.31318188372999 10.84144808113873
32.47257275977616 15.02742994265086
31.14378785427024 7.93832673837837
29.90404255113581 9.713052521746892
34.46970559764551 12.82867947912049
30.23158969708067 13.52008319705029
60.57678555891116 74.20787896802879
62.05016368798966 76.35724725246938
59.71511301584464 72.7467880545563
61.93159075431849 72.36524145600586
62.284787055327 73.42426078078587
84.31100545367876 69.17752808940286
82.85330098127125 71.28514202598515
80.06545520155292 70.90000514118191
83.58632027886394 69.71183314863555
85.20290807679301 69.0307648172795
80.88121469496133 70.28456566682816
82.6842853383813 69.3436935749867
62.58024026766105 47.0107445101773
60.34030155858582 45.4181382501602
61.5672143431368 47.14373029917828
58.5133844389224 45.63021802489112
58.36432341148406 42.86298672580978
59.74092888897592 44.52234036340171
63.58734500066303 46.87966955039398
62.91690388155251 46.04068431693183
58.7885263548948 44.64743645902791
63.29483170476843 45.07803598649252
61.9086786696202 46.16301879264411
49.44161660779 74.14318984850787
44.71495466292519 76.9399454506574
47.41505962122206 74.16698079858557
50.49945088995035 74.16868007004685
47.56189210362916 72.27410778974999
48.41383000642649 74.14437329107163
48.87341581367252 75.03935083634541
48.53259283165178 72.28582979691001
46.85150731749854 75.09999412367401
50.02278960602177 73.29316691688391
47.97048165686989 73.21578259244124
45.08630322483809 66.96112664800764
43.17940432326466 66.24103657886803
45.54656036517807 64.17373777891461
46.87764029616896 66.65023766360282
46.05111242379578 67.30503513908333
43.97844905809185 65.58153049389085
47.01360575073443 67.66162653491241
44.79354841242266 64.95626826756614
44.94402046113825 65.95355517338196
48.64641692959197 66.33901893660527
46.19570716166908 68.32767244075443
46.74076300749569 65.65300450098314
19.46793073859043 16.16454674416937
18.06814710042666 15.0273231768225
18.79171397372296 11.5325148508447
18.45279152885874 13.27386051958018
16.73913892326203 13.80925183433902
18.7832040254364 14.25282197141033
19.12392550807343 15.20961204365857
17.42775527597536 13.05147502035647
16.05581333080705 14.5439400325713
17.05826195642424 14.81143950932488
77.90187443780347 74.93141112515589
78.72486939053994 74.23382689013445
77.66814583951528 72.83163522978954
78.06619732433603 75.97705033860029
78.80542246749351 75.23323225604136
79.67870108746821 74.60037942833823
78.59711436943317 73.20497619666531
79.0316757485613 76.23006942380168
76.89079775885526 73.52327444565655
78.71408394517253 77.89577318185574
78.33539328508111 76.96843713851283
77.79881225076221 73.88714874510784
77.00807824500232 74.59612402275226
76.74778895125915 72.45144315026326
33.47645293133085 12.66052236746749
30.53522843343252 8.835356582689498
31.54727914642871 8.955256449485677
32.14832108135074 8.062359891939925
33.57861435206617 9.210152104870208
33.84041021502202 13.6083922805754
45.5892132926537 50.50758728150924
45.40065164564444 52.21011381766898
46.29394528885063 49.59891366264566
47.01978610194787 51.49685232879956
44.8003838950497 53.06106991844685
42.77144495317309 52.84773456768211
40.83976656707055 51.967116228568
44.39799092525704 52.12039538333181
47.47507579434581 46.75479531329049
45.86646532225544 47.80496882819622
42.75651583628172 49.91448947966725
78.54430797732628 26.83619821825943
79.74334438158633 25.17125381197055
79.14727574379381 26.01020948808086
81.18438188971388 27.99209816416717
81.77691291649245 27.13142224745722
80.83357440933835 25.24690737678612
79.63693264726966 26.93602493981847
82.83543807420779 27.2149898867749
80.34762911158441 24.34566225384146
82.35781369060538 26.25724143535203
77.5731319341529 25.04589557504132
83.40204659225655 26.33461893608998
81.30436810443081 26.18078308715586
81.89389169139254 25.30322457563094
26.46655513426473 66.19293358840194
26.98948666912333 64.20298993636592
28.11542078874386 68.35030115584023
26.6768677389901 65.16119882568073
28.26740623349238 61.3590109438691
27.71994028225436 65.01388816846595
25.16726780352776 62.85284107670535
26.24337209909882 63.42099651501956
46.83134237278131 78.73359663133195
50.95480781940542 75.02093470346013
48.82406890362165 76.85139278618222
47.31352451078626 77.81443071120766
51.58884738589175 74.30777291279897
51.32204766405381 75.82936395517241
49.32833646918596 75.92558634076099
47.80877070718105 76.89209238187966
50.32813378317201 75.88533307476708
48.323220146539 75.96479828415188
49.89994695029404 75.01780143611697
89.83865486270419 81.20691372054954
88.96158187778627 79.36352220807272
90.51823958135395 80.36883958335434
90.01065139602461 79.44828235521422
87.90843249657873 83.67681349394394
88.79336408284034 81.09417384114846
87.12000024795051 81.76496468609436
87.3115881290304 80.01132734769686
87.74348665711074 80.96068878719559
88.16176086678244 81.90737715083959
2.748899438766288 34.30204633353546
5.091042974690109 40.35591062372439
1.716250556088945 34.60328428280362
1.53810944583304 35.62292623755472
2.791826643141833 33.35765157946001
5.57607533697036 38.57464221947306
5.045449670248095 39.3933794262888
6.15922689800519 37.74292434263008
99.73791818772409 36.27683961939036
1.96106667441805 37.39888433533739
0.9510263966345652 37.66174483457793
67.31067265186793 20.53834098658624
66.65483138969245 21.56387449086022
68.01963960381931 19.7171792898324
64.51728130520543 22.32522157387174
68.34959721370134 20.7199490479471
69.09882494130869 19.91748445466398
14.99736707492121 93.17364854348463
20.2422102382895 95.6791258929515
12.87468476279913 94.5609235099548
12.99598589762139 93.65731489749844
85.98065847447124 38.41926368163193
85.85269712200235 34.64049243434579
84.91257296061548 38.24252566233604
87.2225617629126 33.68123495876743
84.32033284532183 37.37282732046083
85.27021731519234 35.56318594730746
85.82291391457744 32.87787538961669
85.2867692901614 33.75026339538963
84.59549403248646 40.99098827881032
85.24309072528099 31.91150888697962
83.67939262171498 40.49585293594766
85.81337759574518 36.5007895463412
84.31472013239227 39.00866373892219
11.77096069764368 52.19966427473653
12.25028317229525 53.08067788046741
12.95158618883244 51.15520004627232
11.48690017452993 48.38646096981173
13.46744448600914 50.25915140288957
9.616438012240382 50.90251901375103
12.66679249566205 52.07689426649963
12.38246549389174 50.31303599736666
11.9027561674771 49.37982302429432
10.22979140404282 52.83371138063093
11.8135890301995 51.2170980810342
11.33436107965285 50.25327685050138
82.18791710949357 83.7693664213114
84.20056646808868 84.06322244408804
82.8138274090206 82.94354505724191
85.26476400698718 86.94492199355122
84.83457080651446 83.24016481552069
81.5568949048522 84.5969667085662
84.9266256109255 85.99499434969273
82.42626409868785 81.96988168118618
83.93327419284631 85.87663879003837
82.92346413632242 85.71320362947094
86.59874624344357 85.31291104395831
26.14570943086194 5.814456032008259
27.63866557156314 6.778914013248272
23.8907115555311 7.168619092677017
25.32752231312862 8.295696376702418
25.52975753235722 6.568346279941073
24.91540271383567 7.349092467263
25.67935439147151 4.940604401985001
24.5043734104827 6.378134694640307
46.60326407369611 99.70886048706033
45.63355975305969 0.01059951065195722
45.44450796117724 1.042081349140271
47.57423035804046 99.40244402541735
48.55174623670808 99.09212324831931
45.82722345794866 98.97639496280975
45.05313832229688 98.24405147607339
47.97348520325758 97.35045237874796
47.37641793981986 0.4401818052653613
93.66208303197315 72.38073848126305
91.50622256613357 68.12328745340905
89.3234469194239 70.95686424200507
89.98620624087137 72.62600668332405
89.86264582548891 73.67590453214331
90.11516711801301 77.59491536480563
88.98291328172947 74.07822437838679
89.17716040742296 71.98185179712419
92.04385019826725 70.89444377427657
90.28547865009119 70.56797129035836
91.22638561859276 70.19620729764007
90.9433552406217 72.25105612378246
90.7839764122479 73.26551021868094
92.71919367481274 72.64373464598495
91.36238385233194 74.83648705910713
93.32284022484846 74.45897019250316
10.30553704160087 73.10047861777981
8.212222057800526 77.2885576895962
10.9824643834947 77.30527731156212
8.990255400156837 76.68180156615762
10.78077110298969 76.2658270640887
10.21207678805991 77.97386961360999
11.21650641190938 74.47968361833202
9.417151368651732 78.60832370499173
50.98404788254138 78.4230546104413
51.68119861755483 80.9819864538881
52.27803395151842 81.77287940202208
50.15547000161575 82.12227970683429
51.5625129718659 79.21599938120674
50.04807174142338 80.32785110887068
52.14426314467417 80.0049521502072
52.60250990817438 79.02469854248116
50.62683971126954 81.14999093636619
51.09640402069572 80.18314075810348
53.3194002755233 81.56992891348557
97.3521061642172 91.77223604368244
94.55792432170927 92.39077194999236
92.86196095120857 92.99925188854479
96.63540627604836 92.66924062262392
93.8837528162008 93.18176972946772
91.85694674070402 92.80893362264246
96.27601198521162 91.74454221703004
93.54541928061326 92.19815341634585
95.21470162064455 91.60642883872411
96.86268321660992 90.89545678554607
5.977354855579031 24.25872847837456
1.933162761388787 25.74866058600743
3.079402690163984 24.34890920936991
4.83173434567697 21.15440191511433
97.5763875426705 23.16541497882562
5.868251788242252 20.84255296806699
0.9091618154064969 24.55775613334202
58.77357751357084 22.32358401431028
55.31627414776244 20.74045786716851
57.51360340524698 24.69808695970019
57.10351622463082 20.86048752464842
56.65696851012785 24.00271435332424
57.78808218764698 22.63626070951901
56.238992959931 20.14718590899035
56.79732341085183 22.97647391170134
55.44390546150296 17.95331758449429
57.64469527622609 23.66984106319264
82.51852364406672 22.40641419389368
82.36024985204472 21.25328429538618
84.97318560693313 21.06915517119217
81.45418914999517 20.77707492797085
82.03167690890697 19.01823742129204
82.12750289469118 20.07577992592058
83.59789774166194 22.62417699675078
46.70654908967878 89.34779639242092
47.96943960406258 87.7990834408664
46.32750632542788 88.42346459090578
48.42796606793199 88.70886959888891
46.87689349734357 85.92511929007036
48.81554808776229 89.53047129093835
47.65503056824505 90.8371990177482
45.32857523771655 88.20973387433682
45.112226972564 90.08166925100316
45.70007107757646 89.22944454878271
46.96897371217135 87.70648032627982
46.40391064457049 44.39265735703588
49.86824643112271 42.75256644230388
50.68128937236492 44.40717135224803
47.04813759602336 45.02965921096137
51.64373607532183 43.99308348314717
50.77749070248903 43.37740212699364
25.07211396422075 1.638894430540576
24.41081203803306 0.8004377663939489
25.29545652990448 3.437501659436129
26.18808632669446 98.8160708902065
24.10351596414053 99.04998790782416
23.06160305218645 99.16710172585813
24.78522195646333 99.8701642321779
69.0065865239465 70.42436002836
69.42381617723714 67.5297795315345
66.67436181110247 72.68039401641525
70.93522780203439 70.70957727920513
69.95703869703037 70.61556866301044
70.52292993229264 68.78645853447685
67.8708489984905 69.08707027767929
68.05438058606008 70.14009103181149
69.57718395278599 68.56835238107551
69.75590636370684 69.60013176543164
67.48982186776337 71.93812334296082
67.28986979962035 70.89989295113914
68.64162710373736 68.31302703554778
69.22674196676275 71.49333011949587
68.25954240828445 71.19226284720099
67.63371688569472 72.96068719481542
66.5066590020305 71.64918418006908
68.81274903258888 69.36652736031593
56.58270933022465 60.29107532855873
53.49429235781938 63.98037206128376
54.54975531083056 65.70503879991038
55.00209588888885 64.75617601448839
53.97065467186977 64.91960297876437
55.28698490621927 66.47396019469899
56.45904967341853 63.66887890105751
55.63173165848283 65.52867376015662
56.04214271644621 64.59119485273736
52.01862228057132 64.80268888973481
77.00323682002055 90.263736813861
79.97515153957501 92.92342189014002
80.85184931994242 93.40583505954559
81.69391859078019 90.8250576946882
80.34793782149082 89.04733231774472
77.93793620689915 90.29123695260877
82.62074832972797 91.27346124343211
78.17181337075255 92.02994300307353
79.71354198091556 89.79440672393102
79.94389342318846 90.81123371256692
79.12448037888927 91.47710944483539
78.17176102710778 93.00942217029547
81.7084250821347 89.92778682244327
79.07108587642379 93.48586195098368
79.95385466777945 93.96186447803299
77.29388048572041 91.34183001656653
79.05197550002237 94.51366724785888
26.43895270627883 49.15617327451302
25.52740979024217 51.81336932803343
23.9124736701046 50.77887316433067
22.37725384652533 50.11735598131855
21.97079915932072 51.0962531882664
23.36305289651485 49.95300654829749
24.35528959440142 49.77584517154222
25.64930361339085 50.82474740096578
27.30588205363562 49.52694750044283
80.90244369641937 2.879763286719599
76.75095614562937 6.012358263131008
76.64101548581664 4.97563252305564
77.53109292688107 4.414768208108856
76.59061765079412 3.966176783273887
79.22031988076034 3.111522969787671
77.50209965865915 3.418508933466467
75.80984708792766 5.557685784899637
75.88470345919191 6.592276595425805
80.66367777018677 99.72094259240279
99.87656605918994 67.21118970040109
99.47116136613569 69.45691943669061
0.4661209390173368 68.05631164038086
1.276787176628363 68.81642087046991
98.97944557947741 66.83858491973047
98.92600680207134 65.21495887955624
0.3662018761173509 69.11538130005506
97.90099581326692 68.05605716570892
3.783003284693089 68.1316873001993
98.88315339062846 67.76090102430898
25.29356039329658 72.7071353718748
24.56739521721964 71.09201553625455
27.69515817176741 74.58081973584736
26.89620992119364 73.94485890311148
26.28635880228985 71.245805873305
30.20661180359564 75.50728934357811
25.75400730240815 75.32981387049472
23.96010180726645 75.01443905799511
26.21807653555099 72.28950768942899
23.78299951552805 76.00029659479173
24.94698740871099 74.68500330187048
49.68813883042586 37.80502080161677
48.51356461050099 39.46568416474023
47.05470694622982 35.6308359443677
50.0522754424814 36.03642231512823
46.70685935275124 37.32585495429895
48.10200119035147 38.49256895082842
48.72949423013471 37.67578306166553
50.56620137738324 37.98422521286729
49.05422971144302 35.89759813531641
45.68539424277213 37.08952656753267
47.72992485174179 37.51945302406403
46.34701579524671 36.34936536180651
47.39004951845946 36.56814627486882
48.05034267075347 35.75730580443638
45.13514474404607 34.98240209980301
51.42648348924271 37.72956618750964
49.56761258625714 39.68618487018164
5.020321607189702 63.80645451584274
5.14764621305758 64.8300380179826
7.818646823031074 64.14545566670805
10.26493465325254 60.38126957645154
6.147503537132959 61.03462634615569
6.764509934958864 62.66197874974947
6.960296513482208 64.72947926252459
8.75312709088394 64.62107680293677
10.51522458117925 64.54174721598515
76.16329126452008 69.25293582739985
75.83048282049923 72.06400845369721
77.71276381869328 67.96261518346132
79.59117758176208 68.89561731638739
66.5627196440615 55.49086222692475
66.30682568312996 56.52160386401409
67.92166134814114 51.59746994676333
68.17538046451244 54.51176159316073
68.65222263598507 52.42348928659246
67.29228369174626 56.19723826993912
68.40663665591332 53.46495370887595
69.64067028709351 52.16914035151657
67.51826148822465 55.22672901058616
58.72554734003347 7.292684777446078
55.29415236058661 8.518580339608931
53.30230806988786 7.960200064696563
54.30031295659222 8.231646497146798
54.92809077085472 7.464492648309823
52.24431414482915 7.759441096455138
53.96580318928655 7.163189480411653
58.16412023647349 10.98436087240285
57.20908677831173 6.229826320747054
57.33594017582477 8.974044815465534
41.65140305941738 67.58925003903502
39.93639915462071 68.92211654299071
42.11446413802342 64.78536932766713
41.83446332743956 68.68778778296708
43.03250352841256 65.18899009345974
39.49057699296049 66.38655057903964
42.23869048048528 65.84291559416077
40.9329761924508 68.29822272791552
41.45248921064116 66.49455007921757
42.39331456778336 66.90599310903534
41.03286075174967 69.27347359434033
99.50370733191014 38.68207881438475
9.032220230238277 39.81045196059284
3.467083652824567 38.80424708563194
8.002832112724679 39.70775838939255
2.417677840389698 39.05195664874047
8.391244195534831 40.65819919112752
70.56393504735421 35.83254408500883
70.74472844443682 31.51248267556917
70.95595772841087 33.64610587226868
69.71545162303832 32.14525218247603
70.15231746627913 33.08324395124994
70.13760435255811 36.86514770173721
70.09028587152029 34.10981717941276
69.27482014321963 33.26293638103886
70.81992786609506 32.45563632784623
22.53187975389284 61.87133463973678
23.99878597463936 65.18429883441418
24.97205209732896 64.82713643434087
25.95994891175837 64.44196234210342
24.16526870289776 64.18366547981189
24.60053507171468 60.43193705443178
23.62148223781906 67.15606299706279
25.72110692563859 65.4992681872106
27.34939950607337 66.78454132086051
25.17719943563752 63.80699035274723
24.58550186142476 66.95052043121164
24.45987302861941 61.29148107815713
22.60324562831763 60.90327663554275
25.32186903762907 68.59611036179152
28.08578178704843 70.42318290884113
27.19306074149171 69.8036258056965
25.36915148480614 69.61462063485914
29.00002654939338 68.98539207283891
26.36556925162017 67.19802131072434
27.19587162448014 68.79072867272933
24.36117997690901 68.0221586510022
27.24283291927189 67.78237656301722
50.56301971533286 30.08783459122963
49.54819264948053 29.71987684297077
50.89708476375303 33.4894286315178
49.9161920188102 31.68295300274301
52.0661941785357 31.76085601935169
52.52956340113502 32.72229694355855
49.23213628688271 32.3629921996777
47.85279179151635 31.07262684625911
83.63285336161789 58.27790774505326
78.93901762793631 62.7287136213238
80.95012091801296 60.87983734156781
78.33082759781021 61.87060294917004
79.88265239429373 60.90394695075116
80.53595728174537 63.57151650339451
78.81879832818868 60.94317097436094
79.96377185473837 62.708140124984
81.51129620728179 61.7421266298469
77.27903599620598 61.88820744931902
80.44441809899548 61.78118751456202
79.3934656493485 61.81359122791008
26.09926555866578 30.12328894522319
24.73156444028629 31.65546857960893
24.07422783312294 32.48897680828493
26.71605919237231 31.8387061063954
23.90195639562137 29.82156058557326
25.52067234141803 29.3819840505631
25.46752744480298 30.86860364971441
23.63550834748215 28.81279139840209
24.6013431984351 29.0684967362907
25.78241132555315 31.71806232603914
23.65479672202681 31.5765314507049
21.89010862875975 26.92094345045997
23.25622688691174 30.62888251066355
22.61397855884 31.4475648470892
24.91801794225946 30.06611628009646
21.9820275994364 32.28278907302682
24.29987182739842 30.78843250031024
47.2868169257172 6.421482526386397
48.37602633184764 8.207491498765721
48.91944822340939 7.26074999901724
47.35529951699171 8.272879785759619
47.88621862289344 7.263773595222114
35.91694830615388 64.96204025249608
33.16405688272742 63.41443497084382
32.45235711667826 65.13609902565415
33.35821896535514 64.59984272121717
33.34777024068894 65.62659523019093
35.17430743254298 66.61934900150929
31.66065689988996 64.46295648491034
32.05422900442508 63.42547723233874
35.01681709533395 64.48696451109669
33.7819031111927 43.78022636683494
34.64716032792308 43.21795057160114
32.93350385150669 41.21061912006238
33.83860335776097 40.65210422678483
34.67498563970224 42.18963249869616
32.03130346069523 41.78336715549718
34.7089262534522 41.15756034220121
33.77854111422718 42.73383908831605
33.8034712396058 41.69453496130652
32.02759115369341 42.83775988782127
32.90732253298889 43.30870891465258
33.05422232037052 45.41875731033194
77.59818204732002 84.00350777742574
79.98767495562521 80.71917482718391
81.0130315854436 80.86081223974416
80.18364864354824 83.47675195134293
78.95784734833381 80.57868931310333
77.77004951510996 82.23363501481869
78.78402419286053 82.3589617627856
79.56503588291099 84.30785806717962
32.16074025908143 13.9905207972762
29.93421501460816 12.52522713329928
31.78835348765787 15.79004145200681
32.82109979257902 13.27071097379309
31.68347941845907 11.8462389055227
30.95367333915348 12.68213426302336
33.15299059782289 14.29988705555916
32.96236678002572 10.08926769034214
31.96115729568644 12.85494939946821
30.80517051073111 15.57244626110787
29.24824847766339 10.56930144625831
63.8167091326995 33.10325507248055
66.77883756311526 35.82529110136202
65.52637799278685 33.46552200172035
64.95050875185086 31.74987300131587
67.81139259125895 35.55302121775532
65.29045650507877 34.46814220526086
66.06606014656393 37.52808552045391
68.8386558369286 35.29455908556484
65.11449094508572 35.47586925862642
63.97735466117965 32.07071120444703
49.6710317194602 20.07919169143324
51.14922168328025 17.24943607948622
52.73322290188468 18.19093601937805
51.1473556967185 19.05347333771346
48.51760126537913 18.32251093689481
52.39641882020253 20.88499124874359
50.12693374101436 19.12641098245595
49.56767849607698 18.25119554238813
54.20933529386483 21.20517050078934
50.62030714738425 18.17341460912969
54.76226777390106 18.69371729688895
48.77008024604596 21.91269242558221
9.604981500237685 14.54329825878836
9.131677918309997 12.8422799761078
6.775153642535972 14.37701353138875
6.503363039182613 15.33884877555038
6.304200294655452 12.66627765845036
4.730086850143092 14.8828754691368
8.847201472370166 13.83145235074671
5.475331728847619 15.59594997664164
61.3615540884237 30.15022812550767
62.23135698203613 30.76585072852687
63.21985143045877 30.39272624880473
60.64349559058324 28.53049193058594
59.76604414673881 27.85602539215051
61.42885790326077 29.16938458614822
64.09638587015917 31.06589572403245
60.68554053459359 56.73411206507512
62.33797536681814 57.40538980924087
64.35775940188729 57.03389907754651
63.34611422555825 57.21727346501029
61.67714359439625 56.57241019359134
61.0166158677546 55.72634570230368
61.96785912045198 58.38812231019834
63.6614721311035 56.20640095417607
62.66881851462706 56.39270178472123
63.02447389652897 58.22734782787132
93.49229479991145 40.48171975181898
92.88660959178875 37.40625993748566
95.83671455116446 38.54391887761145
97.65472830700315 39.24279215361677
96.79386426008384 38.92808874256477
97.28055344794973 36.29247451275907
95.47825864157029 36.57515243504807
93.58702041159346 36.7894327353395
94.64628692265225 37.18998092349032
95.28700316329262 35.61025336573657
96.06434078250916 39.5493380707988
95.66507663356748 37.55301716897334
97.09396188267168 35.22684360353591
94.43367564759794 36.23326610164872
95.06572940502708 39.20776092020957
93.09085332644209 38.45230767532389
91.9719734355232 37.1895497365035
41.51012691685522 45.69623649062627
41.58503612724607 43.67613674670025
41.4522354029091 40.96367373924882
43.09555603395869 43.07671212626976
40.5020467673672 40.68869735306887
42.11594263397894 42.93029107967709
39.13404148104133 39.4888300490031
43.10648170104705 40.32691467939727
44.18480166802041 43.22784218199735
44.48248504301183 41.47846181204968
42.43027244003564 41.14824337876464
40.7265674498415 44.05073447040734
39.52385616362971 40.38032736411787
38.86377415928597 45.05287022152924
61.24774254144459 60.41506984299841
63.38222777892589 63.69619237358587
64.1690013628743 62.95634385714992
62.94938059896906 61.71773896396124
61.31402838672198 57.57567488539824
60.84704390988383 61.40719544982459
62.20296997308083 60.12755896219862
61.91275792807583 61.28344772323607
63.19237054789633 62.70290998681934
62.79909019267435 60.8095714870968
84.73624781741944 52.96902737369724
84.20020617166877 50.13850254310073
84.7511515233211 51.11049367865832
84.96666271997093 49.47846362327142
84.23142024883744 52.04384224621775
83.19465128246375 49.4133585553192
85.35431330571053 50.30316754605389
84.10225362233926 49.0244559883569
85.26494366873047 52.07005930483702
58.27537165617679 13.89969527317768
57.36237350546372 14.66013353871047
57.18100673011586 13.65111962563565
55.76953530836097 12.36870140381389
54.37979851425594 11.09383566195162
56.06810031078793 10.56522853073484
57.8181549918439 12.8490564845251
58.53349818006524 16.66700006742723
56.12488735645217 13.39632469680094
57.43230747365769 11.79971612977989
56.42507076291595 11.58217255701085
57.10703499053689 10.79045046711704
56.7970330041605 12.61807220322155
30.26698007132282 86.25688700785872
33.09202616405272 88.08683677821828
33.48403363065605 89.07529513115261
33.21648996560302 84.06846794458393
29.6080090240488 84.52848089938001
32.2187351309319 85.63864761263501
32.47032206795384 88.79373202489047
30.41913153043334 85.23547299121199
33.08193178075751 85.22721695616077
32.34321850373963 60.72328508091898
30.15034845634194 59.30568128071642
28.06205591523229 59.55730216722196
30.94810669173197 57.42522058206845
27.64040647444808 60.50477909699534
30.75204946862008 60.08709496164129
94.30375028820633 88.54394717086433
91.24861779974727 90.80121751250437
93.21794217224387 91.19688805912064
95.25530970448426 88.8388660052088
94.21243821882152 91.39759096540534
96.37548091025828 90.05091206301796
92.5890833731512 86.39224991490738
92.90422902864252 90.1807578868456
95.81985879155917 90.82817009783706
91.95573977837194 87.17190667497479
95.91246140030626 88.20843484880427
92.30041243005498 88.15374991505648
25.72682136863958 9.237088611490652
25.9643153327867 7.502600440981259
27.43599935973224 8.552375906012371
28.48052348459599 8.647070549549223
26.38137709463747 8.435077760320118
27.02373009200376 7.624326409454767
26.59282384379966 6.710943557554565
28.07094296167024 7.705583087878149
58.35551573293013 74.08717511943263
61.82019303509071 75.3297726516095
59.48102807750821 73.87724306109051
59.37540886986763 76.68057623869468
61.56785763720887 78.13507239896471
61.08118427326156 76.15602283495799
58.42511868630967 76.29150430760642
60.10635925417023 75.91504433121234
58.917976775546 74.75828258699468
59.87094423930589 74.89794659900437
59.1292982136307 75.66634640184779
60.32695603055453 76.94028874172008
61.3021983504293 77.16074370346239
60.85596906044268 75.16173050583627
91.59960534031484 10.00847070562505
91.51217717546956 11.04614418960142
93.18051724889949 12.2706869153995
89.87423865648276 8.850999034212043
90.73496302176335 9.427447757098857
94.9836274910116 10.13502217219314
90.65206308924785 10.47208815435194
94.04317134175876 10.46055494827906
92.58559321645404 8.43214315900933
94.23963852390082 9.473616979644181
91.37306125177717 12.06750195141284
11.814601895294 70.48713323250351
9.217787773114859 69.8318678526567
10.12612383321084 71.46560281300074
9.134785279922799 68.82057661341466
8.287525686451858 69.44304366131553
9.359900258286048 70.7723096468374
11.78881827964046 71.64929502894152
9.041346451119608 71.59599500114875
10.84469276287097 67.72597408581746
8.403031859060162 70.54686597170476
73.73488783836277 94.49684219719224
75.44387852951755 91.61811862405078
79.08662100596233 92.47139126709247
78.23234244374299 91.12286535940873
74.59521445085407 93.99183947979249
78.14111731370939 96.09730352664086
75.52021814850947 96.63658983918599
74.64791881342585 95.02456924684394
3.273146752800242 29.24784447013512
1.296530239317831 27.32687369108224
4.273236253829979 29.8561055602792
5.463916661040188 29.93942470033361
0.2539455750758639 26.89791239532621
1.42403248774657 28.2678654428237
86.28638564330367 74.33276566925672
86.84566294243555 76.09704319803522
87.50274216166376 70.72263574543784
84.71306883581015 75.80644205520564
88.24172867116879 72.38769931972622
88.7633279759691 75.98910593851669
85.57472114265659 73.74220041707176
86.66828467615235 70.02620292289077
83.87793540947308 73.84071507426424
85.70724696984411 76.0343707463153
86.44090975654417 73.25245895430996
84.70718933584627 73.18245453201399
90.40727955930302 69.50952986726318
29.25964786887586 98.48335021393082
27.88280369046391 96.75969581290498
26.89325409191223 96.89224984040575
29.91964272809444 99.35428968551965
28.24236072407822 98.59113803383136
28.9137959696764 99.4533306772711
26.4991693596929 0.6006167775276969
27.5425292925182 0.497458217651336
28.57657124044134 0.4107020477937637
25.86606572303951 97.03903074422217
27.569345540733 97.73843126099108
15.96394528743988 39.58639998639622
15.59077868393119 38.68184415095224
14.52410103421384 38.5753652765416
15.21327175908396 37.77378110180065
14.14555507304535 37.66289125791066
16.6640884465587 38.80503019369311
15.6290646987367 41.28863762575234
16.68532819757994 41.37645726871262
17.29747974198097 43.07844943332986
15.26817597277531 40.38949368994095
14.95464542773777 42.13695312127771
99.4452570897502 97.77868864645953
0.5005265088492316 97.86897654179008
1.77546856962797 96.17668570141525
99.06398883361565 96.80199081931686
0.7659019448801211 0.5934763039538717
0.736404771355381 96.08781978572442
2.17698539276912 97.11020817387369
99.70403242312305 0.5335813904667225
98.74790125410912 0.3112028904011958
99.2585761618549 99.51987877825349
1.136427853475115 97.02545292044572
99.56721731464127 2.061109849917991
1.357276212277864 99.74530632491718
1.164570333519648 1.58692834565732
3.414733000936822 95.37335007638353
99.87064576705569 98.70430110019363
35.81438519458837 87.6168751984582
36.14814037494921 88.6501411468072
37.39437142774575 87.04949315550738
37.77527319097 88.06135788545767
37.1489761081144 88.85837072757076
36.4949110097695 86.74847583544465
37.31404269451183 91.67782271132187
38.42119915127143 87.2978497714186
38.02899824241705 86.38435345695743
38.80428406554919 88.24025816547129
57.43189652356786 76.19854250555542
57.84137036419228 79.9540735529348
59.64828411817366 78.76450272597684
58.03791408629314 75.27620758306274
57.74009640589694 78.05663322042325
56.96861560140623 77.29497396586278
56.73427712062915 78.30198866801234
57.83395067303805 77.06305299096995
58.61296108310866 79.33256494512034
48.75874185661271 98.07934888381368
48.17330194331593 96.32559178317489
50.67995406993926 97.48174134595642
49.14433291744478 96.0212274685816
49.74147984100335 97.79863711559345
49.55507171469307 98.80522274805755
48.38050240120787 95.29462760993823
50.86734832746983 96.43132367140586
48.60063470414651 94.25955351475245
50.10825128198012 95.70617553518593
16.40658670705216 3.619730369979806
18.05004053690217 2.861641418918893
16.98075080748791 2.78597178204997
16.05544793153182 0.9004032271692739
16.50135038762053 1.86368143016243
19.66034691653615 0.3349719233292965
17.24884253956164 99.09610926928819
18.11469827152847 99.53139807740959
17.05948658016892 1.049844675630744
18.10416255887268 1.160801335204364
18.62757167739283 2.045848203999562
17.55171233031082 1.970398928222029
97.09103962334645 6.983323772980623
94.74243498498443 4.304777310317747
96.44864058315025 5.369950562032043
93.64118404345481 6.916233977222963
97.34922860100072 5.97019303140801
98.9745584154994 4.973060700167451
97.96416559068311 9.447360106964542
98.03332958182233 5.271970948765032
98.74963714687883 7.520127102820601
96.33241711703734 6.344910075450454
92.77896626007751 6.358580635700807
95.34306883313354 6.904490854852756
50.01971349630823 57.72029435647976
48.96444228174264 57.75475392569513
51.07647178004704 55.85845675066972
53.55799877456256 58.43236281633119
52.07508750653196 57.58274065393277
52.60066682357716 56.62005962038304
50.51743849252304 58.57856893764342
51.58649373689857 56.7115346925911
48.41598767178827 58.6270724282835
49.09790575580946 0.8514467507025669
50.83576550358889 2.185793870319613
49.32059209374739 99.7975973897405
48.89837846885212 1.893271301006147
50.03401756016684 0.4990329793328984
49.71127238700731 2.552570132040679
50.09310203577473 4.760397348454116
48.79107821224179 2.955946769161261
50.44160535978047 3.099869961276291
48.13842575190336 1.170401834845848
48.34574972042704 0.125498290288808
69.72475302147129 48.37103110849657
68.90304379328497 51.38990026631053
69.15981625462412 50.36895271308849
71.91384551445708 50.56754355667262
69.42741736803301 49.3649081831681
68.753389754591 48.52510458578816
71.165850236472 49.85886036523099
70.08339675985914 45.63154603739373
70.23073120050041 47.41282500606312
69.17273469714867 47.52045829106619
70.15444964660331 50.15354048212798
69.89339167390399 51.14887260261816
73.08231924792214 49.21325749716522
40.25940646281679 30.66404287130764
39.36267402331985 31.29550010962846
37.54972358986286 30.47612905097421
34.6510766635545 29.3823392779351
36.26583642938468 27.956576707398
34.56206410688326 28.3397097243199
35.6184321898809 29.67068760169713
39.20271481100499 29.23165764120373
35.12351063341718 31.44321298060341
53.08867118492729 0.5730732027718748
52.21627239257745 98.77622197318752
51.44351060802481 98.19764638071358
52.56493447424041 96.77951735656282
52.60852534547652 99.62141525811215
53.54186424163871 96.47559463209905
53.30467147661339 97.47273388148034
52.04433272528154 0.4017918920084552
53.63968000551144 99.69366088417868
51.43418643535149 99.35381818780459
52.43067572829357 97.83610099663089
49.19095875055677 4.602995824234326
49.5858492875367 6.506017837572742
50.72350032932713 6.658442137904362
51.11662707451062 4.954060376552236
50.03484708065012 7.426069943132242
49.62315613013293 3.686769321762944
87.65798951450506 88.17453504380143
84.54245097030238 89.12791381643932
84.66273168763669 87.9258856050436
82.96864085783855 88.4773629281986
87.27528543279116 87.27351252829148
83.63901604048792 87.63063673208018
86.31602767514539 87.08328856938914
85.94108433921951 86.13377745367426
85.4525014256171 88.68674973024642
86.55632859758821 88.14823285300912
85.65560010703925 87.7984203348848
54.03319676806901 77.80627334329037
55.29881136445115 74.83382344697768
53.04190106104684 78.02739767516792
54.8728697749276 75.81781078478296
52.80152628942595 76.13137988428186
51.4513918685019 77.4683634971811
52.46909610072023 77.24146972696029
55.46476875755668 76.6339441117188
54.65705526987362 78.62422476808418
55.04426057244713 77.64144560814529
17.69024757922255 8.491878619021707
16.40379680641479 10.06072452648076
17.75105633885601 6.338753523956918
15.64586440651124 8.065537088411368
15.39792063208138 9.845291736385976
18.21901177448282 7.126387625360309
17.40880421565777 10.29621460285445
57.69027321348851 50.76673890799614
59.70166461756845 56.85514215661033
58.84865940094474 53.28520680625407
58.57183850347982 54.25694670051976
58.11526406542114 52.54214874194059
59.12996319230609 52.29646641953831
57.39688864231262 51.7896304300796
59.58631546917001 54.06327041804951
60.30920925724561 54.88293323416539
60.0457386906459 55.86867759025458
43.69228659204672 12.92229691540079
43.02713568753048 12.17548156991571
41.96948135979274 12.14549916262087
43.07317261616277 10.31798806098015
43.58362506525193 11.23709139613691
42.02932010279512 10.26793574624864
64.7770390605527 49.40113527293262
64.58492449001334 46.74289438283841
68.1809472380998 50.57050609482663
66.14064847354767 48.09751469262879
65.38245005240675 47.48913942339353
67.4773820358382 49.73700538683546
65.80832931961048 49.14568887467171
65.5700628609229 46.60067159463579
66.49720896714462 49.94687615860354
66.79845887709629 48.90701691626073
16.59351468047837 78.69471084726175
22.47539462112044 82.85813964333795
17.64732294836159 80.13002665013644
18.48867705594979 80.48255127358271
17.57772707222142 79.06822209578151
7.655740744676533 72.55873251337019
3.171198451688162 75.56913071744599
6.526478786704343 70.67770133708571
8.098624851306543 71.63279782300783
4.099182532141728 73.67896501870447
4.570318534172885 72.73566602271492
5.449270692962653 70.85224702178846
7.031991632798368 71.70903321019698
5.029639799619255 71.80305716822325
3.554261499220129 72.78093460739011
5.599013159314429 69.02857237759687
5.602270834033876 72.66278346247849
4.69198497038539 68.63587783751359
7.486841232198191 70.88525632543774
99.57952810829953 62.59470175690672
1.22584353641401 61.90391356125831
2.339547579231851 62.07786644962107
2.396506141034613 60.36132897936795
3.744857555553601 58.86717494185642
1.346084751338754 60.18247344228311
0.9247880673564237 59.22346255158755
20.71207606132326 33.96806152012916
22.38684478089684 33.23393128990404
25.12509214642287 32.56757199795569
21.3502174925559 33.12572745678396
23.01943464976745 32.39734161351382
18.8838939548485 31.93520068623134
22.79359259539576 34.17610503919776
70.1986130095504 92.85672707313542
67.717349875587 92.94348828558806
68.41694940511195 93.69323200337686
65.65702225408771 93.61217154019883
65.32279762541465 91.88480424385661
71.03997923488778 93.13132882648516
65.1754558677864 94.68866102109074
66.99830974715998 92.25771167410842
69.18220324890378 94.47760382713683
67.39751362079097 93.9308474328238
55.72047376285263 33.02294870848691
57.63190571996844 28.53863521323967
55.24666443724784 37.06108950309238
57.87863786217467 33.17999876710173
55.16735924942211 33.98851215352031
54.97816069622794 35.22342266149739
48.67497579106642 34.93479032129137
47.79955337338282 33.08089214894716
47.01811981441993 31.68736315270689
46.77420811764762 34.69290696176722
49.80951178795694 33.29393499725983
48.0724958857843 32.13830486435619
50.73261990636649 35.1990723304143
48.75556601137618 33.14615461637145
48.66235392212479 30.37743236410364
47.05488089165768 33.77273111992353
48.84850485520049 31.41678088454943
46.09515266088489 33.2948029777743
46.96574380793523 32.67317713130148
47.58309849487166 64.94735304362628
44.86555313092484 63.14382171559949
46.57265302536914 64.70090163982799
46.43444133748968 63.8088543663054
35.34220640888818 56.80992779909186
33.17299299070388 58.73624230559766
34.53077441662228 54.29286933594442
34.2513656580803 58.61959651690576
35.78321266736133 59.3033031754809
36.3058097455458 58.39153647755076
34.6374535640926 57.55346203973988
33.77068373595067 59.57018440539556
8.574871666508486 14.80149841031484
7.536299997140598 15.08025564316834
11.70844646207201 13.99831888224841
7.263958422807984 16.03734140820529
12.78623796777705 13.77927803891455
3.703686007195721 15.15151297489194
4.448192946482799 15.85887200254603
6.228511434624694 16.30220207003597
10.37702954982501 15.23237756984638
75.26873043012682 52.58046214471925
74.63876868781546 50.65065348335514
76.38607397940103 52.81492712758707
75.64407768404608 50.32624168088817
73.87102487137099 49.93671507241011
77.0132408488958 51.83781568218174
74.85999914300788 53.58117498593076
76.42053616229697 50.99914110068047
75.36862028620293 51.34697758512817
73.45135137666642 51.98278024545529
76.04353299235406 51.95028620609018
74.22289632320255 52.71439427122387
47.01096158967498 82.3661204042739
47.4967309042274 81.44364067112532
46.45423921660434 81.47056639291911
47.96423016370557 80.51008241443748
47.40137273752177 85.02516099757189
47.55424108385292 83.25142088201943
47.39376121469694 79.62566579809983
46.34458312701006 85.1422047358125
46.35867931781001 79.65171232346016
45.88960428828507 80.56907825723945
46.9903696468476 84.16735683904324
34.34314589301276 60.41284501519733
32.93539845187632 61.54073854004533
32.76946554559605 59.73549087286715
34.93147042674038 61.23630403126024
32.54460135761577 62.54314579449175
33.97392701299668 61.43592633128629
32.21731097943513 58.86427320425574
31.77117816456762 59.8924362126108
31.92780978415626 61.71847394004536
33.35954802679734 60.57820924606307
0.6252997805441918 15.95220537438571
96.07592147420877 15.30993101151786
97.1029557512385 15.05737740460923
94.02982992964054 15.81822273380646
0.5078167836317823 13.25616336581347
98.44241298790213 13.82378546703226
98.86409264625635 15.51278469595876
1.220878998773394 13.97652535011635
98.13571974632835 14.80033987566715
94.7293496443146 16.55098640551893
97.41057638659514 14.08018905003787
97.30369350055575 11.39267596517337
98.74720945642316 12.85029638342493
95.76512114604779 16.29668892530519
99.476438999442 13.55111270062715
21.0370911171569 4.890445871211033
18.35757356217479 5.467678580869539
20.43789115146954 5.680304001566455
20.24279662659228 2.968015464504647
18.97853597560411 4.630895440755132
21.46085670123259 5.85230911650678
17.31799829137741 5.450982951919966
22.49528903147985 6.015937725031301
19.8321670943813 6.473912836613121
98.89339950805766 21.82529673211153
0.73763859000728 22.19062002840305
0.1304806799463757 25.93245312934948
95.47237291439144 23.62228274632144
98.14068697695393 21.12754835835446
98.3762517254475 26.91480047338682
95.35847827052139 24.61765624532876
96.86037289412435 22.36817607748167
96.59665336655067 23.33895180451012
98.58826726961543 22.80825541365901
97.40563271550806 26.43113686714593
98.26119362372305 25.89498644225105
52.98983152420706 53.82113929316156
52.3083313124859 52.99179286554536
54.68491792399317 54.53506407354415
50.05914612422354 55.97811943024314
52.09927823988635 55.75009769037971
55.68233808677743 51.34398962930606
55.02515266305807 53.44375833075565
56.07593347314937 53.07140946583729
53.62620541133098 54.66357199173108
53.12132284387442 55.64403726696155
20.92346253020134 43.16294876429501
23.29309021936947 46.35678529491683
21.52765934048474 43.95337960029458
23.18641131127967 44.60656330293042
23.78085740357954 45.42106911050374
22.13026288246893 44.7517974152172
26.35021677689996 41.47925136673249
24.95643067697576 42.57744319517656
21.07900972476243 44.91090543671848
22.71784715414644 45.55355113744262
22.56154344157104 43.7897559974616
22.82958574707722 66.54451452086536
18.39719062538973 67.03947658216725
25.37751726627995 67.60105255561402
24.42512562386774 69.07556356657204
22.45925772755677 67.48519447230872
69.35688955474289 2.045733459299636
67.54863632330236 4.044983636159463
67.96181425469692 3.101093268441456
68.20844819123518 4.769500878845857
69.64046950327875 3.880718417494939
67.32401565364243 2.227810954063091
68.71355875543655 1.181060213931472
70.3733303451843 1.941197711455123
66.93030935500398 3.185562286557255
68.638111274279 3.931736280235232
70.35069994940049 4.593159126154339
68.99574904602568 2.995293364618231
68.09847000411347 0.2944989171250939
70.01369101694485 2.901146352554468
92.63090049560161 66.78228568993826
95.35726722892227 66.87961010499538
94.07531065726434 69.23888020931076
93.27776543979579 68.50270699502792
93.13122440959422 69.54906447617789
95.17576966749125 67.90332185814096
94.3922377160599 67.13493267521459
94.22561327331987 68.18848135868183
93.43979730771613 67.44755022890043
13.93063371191313 42.08865450454038
11.68048252656642 43.77117353511994
14.3072176190236 43.01657498226672
13.55432321666857 41.15957016365065
14.58797094965893 41.22568944899103
15.98633144111225 42.17981008122155
10.65817987941516 43.66162298253706
12.9095903476299 42.02422383629283
13.29752201084657 42.96937951097517
11.26845229151789 42.80325871413959
13.17633548128833 40.22984259968213
92.31175202855974 35.30977301299656
89.76505064519969 34.31381644207067
90.4092954259898 36.08219818524237
91.14104174792665 37.7116799386103
89.48873875981529 36.5943149002021
88.87918685394652 34.79028696085018
91.28928326424041 38.72185271537728
90.27414331917336 37.18411732220477
2.902918547749295 67.653948522322
2.325633330613194 65.53839912017558
0.5685265778821488 64.47073451096274
3.631354011691821 67.02333227934319
2.150383910030965 69.29692954455282
0.9065579724153829 67.06471584555979
20.21075546076007 7.432820525227147
21.22181713437072 7.604727220174192
18.46912538820665 7.982477045019882
21.86354924420769 6.811219946065983
17.31410582348186 7.424393368692972
19.8409106331534 9.133085499908926
19.51536653155718 8.197068584197616
18.06114875124955 9.533597350076302
16.68489636648993 8.244094604454277
19.21174964165609 7.262519808632595
17.05243814711133 9.272990022398441
16.04387966440006 9.049187921380044
18.77895110491917 8.89505487938321
31.31588984339276 27.33313227991677
30.34725889923359 27.74504752218448
30.8550089552336 29.42393211023391
28.7998977194469 30.21136291549173
30.78203986122343 25.59285966120085
29.07024630303846 29.15973456966291
30.09300393323909 28.78144957628783
30.55961071830551 26.67407472080346
33.34678517170143 25.6047263268406
45.41851550729712 92.43093617006508
47.3407327926645 91.82708224182464
47.84311634740008 93.54162613418343
49.09171765628194 92.20374915531627
48.84050640849986 93.23059487931846
48.08711408225618 92.53383002532834
46.86336982913832 93.85029502470316
46.04886360347127 90.22848227711428
46.10185491477096 93.14035902435478
46.61147140876024 91.11377191882929
49.35336054991063 94.98111354119241
49.82961356082745 92.89755196538016
45.58820475692736 91.18151200911022
49.31363852931818 91.1472644807632
68.63152909906188 32.49248491804649
63.33750981282137 29.40155006706427
67.92851581021422 30.81819737669144
67.79405786667901 31.81784833519156
65.93819512912479 31.44066168321013
68.82272056063884 31.49416822492848
67.04095915362089 30.1277813510662
65.62339150005621 83.75384038726516
66.54314348770302 85.49739240541864
64.89313817390938 81.14771289381993
65.33250565790628 82.0318272518353
65.49751546012266 84.85443403535828
64.6730111039961 86.26513236022382
37.97919462778133 2.528370976343377
37.63630584101314 0.3922228796156342
38.29131138493976 99.56906314493276
39.19447115325358 12.69523157967049
40.42299687726461 11.0337675299535
37.83022101070551 9.770878861423853
38.89031943334651 9.920684535148036
38.75952080506872 11.71810093956628
38.30106508617865 10.74236212235258
39.82313113370974 11.86924298237721
22.78165402643736 85.32967616334028
21.72277004167148 85.39794457043729
23.21314224855221 87.00900489006206
24.60067925153714 85.95927045104196
22.14430055166969 87.11800316873044
23.93699832570056 87.80674369663608
22.46711541680742 86.21954052302698
23.53726852005067 86.10533473381568
19.99963754209773 84.60048660342814
25.34818459960043 86.73831737391421
20.36205873690947 83.6439152383149
24.12435036825904 84.24657038666106
21.05297759373163 84.43481111290832
24.28372632058716 86.88756926866681
89.64811827078232 88.5750476033519
90.6317741036455 88.77664032019432
93.9430149640943 87.593628587187
92.98928913810791 87.33065124000552
92.54517606129896 92.00390302763307
91.61850009038467 88.97043812630132
90.30945148212307 87.76583529923738
89.97798978564482 86.760787526033
88.97656497507596 86.58460186212803
91.92389976469381 89.98649939473589
92.23157049732053 90.99841750370743
92.5957159257202 89.1714190483678
91.29699176368406 87.96951772799451
90.9468837575789 89.78720228427639
43.7276027448161 57.51698940593668
43.32092384257155 56.51617606082542
43.97794095370706 59.57386893085524
42.91674346730733 55.55715226236638
44.73524290313752 57.66855144735531
45.21434564026416 58.57850635028054
41.18425228617872 56.10687600787321
44.1180831943674 58.55358414122157
51.68668788397471 19.95177563154056
52.01509913992236 22.93845258498313
52.92298524976353 23.51571037484048
54.69469181790303 24.77723209780922
53.81729991065467 24.17101677759748
52.98588832659169 22.47975851608136
52.77890565355769 25.52360747934724
55.54723371758272 25.45480280940338
53.17768004930274 21.48388578244165
67.10011707146006 69.85295494862703
62.87087098983393 71.56480265883435
65.98580066352618 68.51539056409516
65.36414811907271 70.32569980910689
66.76904762474508 67.75011876344381
65.52929575352009 71.36271030532293
66.61771733555038 66.69746450674162
67.55472999217011 66.98344645967526
65.68196714708671 66.40415279030829
67.70597050590086 68.03427131225739
63.56622559649571 70.77409597358739
63.49059382254412 69.7369446819981
64.66712738552987 76.08069103557911
64.42348017639502 75.00759296115284
64.7491166298154 72.12142524738027
65.87713122985633 73.44061466590027
65.15613645238342 78.21490361536841
62.79224900737123 79.49352514395753
65.71149917827361 72.40080112254934
66.81700070395399 73.71894617346436
63.72269332207505 75.80255568120164
73.62376619518791 92.38901308745075
72.30635934867948 89.37034000613087
71.79073928282459 92.49764496205334
75.45252101803632 90.73036642608703
74.53366373542306 90.98374600711733
73.58557966197642 91.27788700630276
76.44134306678291 85.62051101220266
71.73464476801598 91.49877360216905
75.09299412889129 88.30720172633313
72.70659116503688 91.99591689222282
72.75326061982001 92.98456244673146
44.82387010145471 75.1209798620001
44.38445524575707 74.18412287612166
43.66569706764828 76.9324737165993
46.29018403590456 76.02256577963875
44.21214186020416 76.03267994503653
46.28305828541649 77.83629155465498
43.8298599777585 75.10314443352756
44.206231517092 77.84834696334623
45.24664665861608 77.84611619773848
45.75568987792941 76.93610810882117
43.14872849261076 76.01570869544298
42.87888993138516 75.06652240142071
97.51384552435665 27.45902413497572
98.49979966570432 27.9210000208112
97.63237869417547 28.46968820261239
96.64679827535861 28.03240765516783
94.78390981914136 28.17984168647231
91.20883579624108 29.71732131483584
93.80366626178984 27.78677553810322
92.18098490094118 30.07600948092053
93.91019243686704 28.78851418440642
35.84281762828596 0.9040574350212873
34.62295472342667 99.60054254562746
36.29820130140862 99.09355362578856
36.83837317200495 1.165161308869397
36.61110875694212 0.1360905051991415
34.83354965776606 0.6387426587776511
35.6031402640434 99.88061244571234
37.29696128178783 99.33767370983873
38.92532839353228 98.64766256234613
9.296970013802884 7.270337087788716
4.543671047493316 7.945291730093484
1.410956437886806 6.192453781479169
2.479784669745991 9.909047080861866
7.076860342196036 8.921745707037392
1.468545576636458 10.09659317346533
2.239716099468193 5.245612022942907
5.05861026144935 10.45591494583193
4.617616268940384 6.188614356322317
62.26424603262114 81.29856722184893
63.14490591483275 83.90225935669805
62.24037226214087 84.47533524074755
63.26607297828188 82.76526891960397
62.1399291799283 85.58577967560998
60.5135042226648 83.52619928148422
62.33646727025474 82.3390610972217
62.0482273852603 86.68963303314301
57.009907502374 84.75718444352873
57.8298368324354 82.08702722181312
53.18932811291635 79.80343007787677
56.92429033638076 80.09101576526594
56.03240865728328 77.47868762227687
56.45734658151071 80.99439412467891
59.55318812718165 82.00340503944281
57.61940382281841 80.97308393050021
58.60211381280232 81.49932488386354
56.9446213446966 82.68358294080367
56.39668015838486 79.25847507979439
55.87124811188608 80.20610798458537
55.29496050102244 79.41740691812494
56.15727298326934 83.23622350356978
56.02544304707615 82.08103848160631
63.15939450769822 24.70449108269766
60.14947629405354 25.7896712877561
60.96320259438551 26.46768441015427
62.97695787532353 25.72607015789532
65.3681042011625 23.03249778402211
64.47413424647721 28.06143063156498
62.14625848416865 25.08025566249709
64.34852911477071 23.33791651263391
64.81274421900437 26.03554335443568
63.34396939744703 23.67724237683585
7.904581708067392 4.565413037678351
5.801209442160928 4.447093369660748
10.02416341384042 4.731449927602356
7.437042998589093 3.658572731469026
6.849522069756548 4.500975149928113
8.834922113655017 6.372136598005203
8.242529406036381 7.205021454335013
8.027694756345404 2.822657520515682
8.963435119545869 4.6421735373301
7.780208344130215 6.303767043607976
18.15235307669924 26.67831460822528
12.95937796191483 25.16329758288203
12.76445018852677 28.57174166895943
17.3146378960752 27.27533210982242
17.5917028242198 29.2338914471354
15.22528121774728 26.51726785555355
16.09614682062027 25.91815542006611
10.44450878939029 27.2605553452929
80.53952853079942 21.46424688936426
78.44996839128724 22.22128018579216
79.24134582653924 19.0182413784264
79.97097716740474 19.74605134374477
75.81470587852667 20.82008803592632
78.76763257459834 23.31584143808902
78.27052433078853 19.26731577677464
76.66049250698478 21.44804231617348
79.65927381422414 20.77033427062748
79.41915421983707 22.61629748365294
77.70979413579448 21.346829187198
77.5697723220142 18.48038177791044
79.53128143785035 21.73821866411212
74.78042650528961 21.32868878355726
78.68823192325264 21.14125172838365
80.58090931414488 20.47618940143611
93.66497191514675 86.46218849445654
94.85700251694011 90.59198211777287
93.58060779861256 89.35928568943562
94.53234877351959 89.58348839206339
93.87615900292791 90.38856515887889
95.04998868829568 87.73354036834263
93.12051487590278 85.61304551774373
96.39545513889203 89.06545332734544
90.96857494103678 86.95455386173012
81.52809119638599 99.11224394613109
82.39773063745082 98.50810085696796
84.07082231040904 99.39967573684497
83.24075670108282 98.95516364521357
83.35392015032464 1.025723267688483
84.18119027978661 0.4412413089213414
83.2710882687995 0.007325064934195119
81.54922856065339 98.055546343457
82.43818843690589 0.6057415113221668
82.52760792570503 96.44764194504158
82.45873940440713 97.4744091152844
82.5233048243558 1.635261209382393
81.6044509067096 1.214226560756725
88.83694768787765 24.82556144888082
89.59256033360916 23.19435137978046
87.90978292448051 25.37413866354407
87.88907635823473 24.41868010559796
88.74796779170593 23.80070743578338
90.20279391210947 20.61515139405812
89.50041924940372 22.16324951701046
87.83150796900426 23.34687892019921
88.6431403913827 22.75365048102815
86.8794454603175 83.53324795588185
86.70331795092633 80.80664427196292
87.52228507473315 82.71934802028112
83.88310143217039 78.50307562890767
85.2815958126222 79.64297907433928
84.67190881082314 80.46740934100953
86.08756164590594 81.61118328113555
85.4640202468961 82.42272596824698
83.66332256274703 80.31321496884438
83.49071207611954 77.52743443143778
85.06752571163256 81.45048293371151
59.22590587629997 0.9031677201313999
54.58492232433225 1.657105501758529
55.61467285570571 1.735591659752461
56.77445684006358 99.94957468968053
54.11533335959416 0.6779243649224612
59.6712448848213 1.882394199383126
53.56688796127213 1.556966862374493
62.01656540453537 0.6904489848783767
95.93551381183777 54.31313460120639
2.562182311074256 49.93124511267293
94.40910269626292 48.08870532406324
96.94316682231971 50.65703131398761
0.7158074219170308 50.354080057328
99.1127855633802 54.17780650769622
95.6360092616993 52.23662602651155
98.17440163540719 56.07774007108119
97.81952191306124 52.53181458623809
69.18371251636893 79.14276230353312
66.13465753156134 78.46355466752074
67.15170894513393 78.80582763679402
67.05148097925338 81.04265160559817
66.54130896385885 80.32857297424299
68.13334273978037 79.0412180931071
69.05814286203129 80.93266823019232
67.80766199213215 78.00561939147462
67.49514785924862 76.95631517967422
67.46538149297132 79.89950613002314
68.84648655780322 75.44158002621847
70.21962014697729 79.24710498641024
40.36415433505677 31.65648621624797
41.36780735816665 32.0683794275512
39.65089393097376 33.27796324915283
38.4567788230359 31.95940232361867
23.18707763349942 64.51694480832637
26.25812443732632 61.51018531888329
21.91457277541842 60.15254594421126
23.60615325361514 60.64497169310138
23.48198011959595 61.5963340628191
24.33028464442881 62.24847857375305
22.25461562950399 63.84939472641781
23.24990888465256 63.5544056330144
22.26628019608091 64.841556212277
23.34732132318126 62.57686091975594
25.45305924142512 91.11788299404213
24.34117478680863 94.28013887451995
24.78707100039023 90.42439323817803
25.2957270361723 94.55814948600351
26.05847486954966 92.02071095867888
27.44525469732094 93.04780792619418
23.91596363234338 93.31273778187735
24.53745492000667 95.38358291336905
24.206616068892 89.56860398474711
23.57145897185092 92.2939065150486
25.97797715836503 93.90143922196087
59.61778588399829 23.04355732825945
60.30877116048989 24.76002274426836
59.77411573811377 22.03286469061165
59.32496545240633 25.10102549689366
59.47028365531172 24.06598564325798
59.177940786527 26.15673062144982
61.30828709437944 24.42249608854408
58.62859433264617 23.35294256986045
58.48958800525778 24.38590642404496
58.35864553037463 25.42624729195969
15.14617887681224 35.15392985511517
15.4588584145802 33.43326732667965
11.95397277056567 34.78145908445455
15.11259996508555 32.49754909364886
16.51333010768997 33.54948101252216
12.27156663220387 33.05796620958303
10.22360910132688 32.7070350435787
12.64282440520483 33.99164696764349
13.71264551121372 34.11489385075463
14.4101744337641 33.31527741415426
12.94093139966766 32.28018703666631
14.45562100865416 35.94997129261624
14.77235690249293 34.2371420769818
11.9176145373987 32.09943615895119
16.13288485134763 32.61946950274691
40.86003545844863 23.84362939903837
37.77072986623464 24.61779654976177
39.53308796684912 24.63466645729136
39.4298292132754 22.98639638056961
37.83118857521524 25.68301122899099
36.87087094386613 25.25779273075232
40.5614548603455 24.84824254133643
37.63419362687578 23.62957052684387
42.25633737965957 22.22343992597304
36.59300026664302 23.22413096968636
6.984305724903994 83.86871190427648
7.255987054153714 81.94255840857851
10.33556160423102 85.02017877829493
7.087532900400733 82.91151392235321
10.07967384697281 86.01761260851372
12.66097264887071 81.95173065610847
8.852705703270219 83.58853361814916
9.865131241847896 83.38083994384209
10.67786710429536 84.02593678022951
11.80063684430191 83.67187613686411
10.03139733776539 82.45998006538942
6.124905446614679 83.2208848582535
10.91139969605128 83.0765143687811
10.97781223090095 82.06407740793342
9.593266606386411 84.32017620237366
8.052503405604588 82.81650217536981
6.365769435650998 25.05718450694115
5.174299825643326 24.77553149311683
6.641077409025214 21.48990573878263
6.366825379028465 22.43276198650267
5.306800533717437 27.37583522667755
1.901377475733851 24.63895726097782
7.117264335169526 23.11263397141929
4.325007804529197 23.19401554673532
5.104771001069436 23.77905536195514
3.368554221160958 23.4505001241464
7.005522437750257 24.18394319016295
3.650804261885115 25.24015608150162
76.53329138485749 45.15002619439024
75.14151095644969 43.60398181470536
73.4364370426679 41.46856456156721
77.51074773553745 41.96117883643388
76.88657078495649 42.93320394139777
73.76559591080391 46.26332891676134
76.35800478445036 46.15971561000107
77.16911536993442 46.85994904475115
75.52945534024892 45.42757921512634
74.81063393432636 42.61152489878607
61.4816430081752 10.84631474106212
56.70957479336493 9.778216347855805
60.3146719149365 9.248034665813858
57.73906614939208 9.983827702664247
60.39746916441142 11.00175082121981
58.3347072152802 9.141108674627212
59.29924682000436 6.445175590038521
59.79342288225246 10.19291290033293
55.55627077482276 6.728182595358888
80.9403479984958 16.88459476183533
81.48585656938778 15.90650706981085
80.68102522368501 15.307874130055
81.1823788164123 18.64784545080966
79.67048628542823 15.16342888522512
81.84939138214759 16.87273587092123
80.26011246536738 18.82446201849455
83.66918660226733 17.66652699180528
82.76904354334508 18.31622310212168
81.11720120553913 19.65003418373491
79.57486919083784 18.02705059042879
73.7399846627317 65.14574439001736
78.51064003007636 67.31204349012572
77.32442650245683 65.89391412719068
78.0233811597093 64.37147515434164
77.49837957374849 66.93635901849009
75.34805067765774 63.86767907579041
77.16839093561462 64.82839815628992
76.52542280256112 66.50372567930167
74.95037829360045 67.7981117267078
78.1198631417748 65.30310489531396
95.39077531659346 60.48013624013762
97.58661682883245 60.57520413275574
95.9024203379454 61.39539303520908
96.98981002029628 61.44308960527268
97.48540715228366 62.36343147459662
97.16079147839682 59.64492362719267
86.71506294178205 30.62507072381837
86.47688770026325 28.5541780524591
83.22854258054016 29.97142765235656
84.36449808206638 28.2300716962334
86.98248462959145 31.61071011785934
85.52659123677668 30.13776455244261
87.42686572538508 29.05459593637598
87.78461150836708 31.09019691998226
83.30097673223057 28.16651584024599
86.16106332085153 27.53293943696259
13.70088545699549 13.20232850369891
6.973504615380823 10.71535947342448
10.62064247730379 9.969170403524481
12.32565558825522 12.03068621489047
11.02881683816207 10.83308166634698
12.81960235559902 12.84399273792386
9.079155987257931 10.71174490676103
10.20713922285603 9.057734778489127
12.09876683548065 10.98480680115669
21.03017623860411 99.34115539109405
21.98338242475519 96.57507849615543
22.69002841410233 0.1126077182900819
20.94916988469174 96.58307329985102
20.64540315981693 97.51347305901508
22.69947569207902 97.42701800440298
21.66113822840632 97.47855456289219
21.34706665919172 98.40267922511438
22.36848520154577 98.3393463577064
22.0341916999886 99.27110664599611
50.94078762809636 87.6414420321354
52.78963510364419 87.13374331389228
53.62929461364091 85.1959187475944
51.39863555814964 89.450304278665
53.88920703831066 91.59090029246579
53.34252990767961 88.87044201644348
52.26107240664957 86.31037724825953
82.04154881127459 12.07531546884989
81.06518722794431 11.68796505013065
81.19193869053412 12.71344620306745
85.77901188352047 11.63627007470727
83.75508802457186 10.79755742569409
84.89240493317881 13.26504565555268
83.11010529558899 13.49949302906307
83.96651425192516 12.85166120824446
84.032748794017 13.90337096802295
83.00893966195756 12.46277329577123
83.21641960123064 14.56708604239729
73.69996151188965 58.15757497956299
77.08168118355552 58.32233487863746
77.15320738020378 60.11854398652375
78.18447887237514 58.29279238467085
75.5452063995006 59.31945715460798
77.39914897277062 52.83758552959235
75.95575189999087 58.37267950417693
55.79022383766728 54.03593582605944
56.08000239871213 57.51164876969363
55.55684739116735 58.42768668398942
57.07036546482023 57.59200760985805
56.17103540840353 55.73769592525164
57.22965870167023 55.65040101663132
56.38235363045195 52.06827026518452
54.55722183824584 58.42054556540359
57.5885174286806 56.76844438600664
55.08227641791837 55.67981347995067
40.80293530454504 55.13811319005673
42.40476295040011 59.95387770236154
39.97983228339374 57.78506988830539
39.54849395490123 56.76819159688726
41.87502748841246 55.39056392086616
39.76913722936599 54.79413798879229
40.43029376160887 58.89725884649891
39.44084620688508 58.59018402169047
5.946065429710943 63.22682785956022
11.42101734148683 65.05651965443927
8.003865097663994 66.25177770920048
10.61479553242626 65.62169104889746
9.685639500459466 65.11367350316405
8.846654855866133 65.68073785595143
43.56210722991303 54.74672903772866
47.54656462415636 48.67319399162198
42.44727493443292 51.96518626281614
47.16863038981948 54.16385258477631
45.55593673241147 54.95853007824211
42.21497584734254 53.6228044263299
44.56201212868055 54.86154634586196
45.81742964494433 53.15203136247509
44.60779934435723 49.07420741515903
46.0026058975815 51.40584133181304
41.30984700247637 53.53053777344223
40.62854664807677 52.96670005733809
43.19901671558962 53.79068158893472
43.95364632654888 51.19685972446002
12.13784505831047 40.13808263557917
10.86462551106205 41.83932248358466
14.21859093061334 40.31102449531659
11.88834086620483 41.94016757407496
12.28517498940252 42.89786027233891
13.84371807831911 39.39371950078428
10.24660401104484 42.69339901976441
12.52399074545731 41.0803605218765
61.56791636290768 74.31179040758614
64.18823909059505 73.94038607359873
63.23475782990282 73.66755992614242
62.95693788052859 72.59832042158286
64.55138849086303 71.07404016781932
63.47618392323175 74.73504700463853
62.77261622513615 75.54285642733011
60.36281756991772 73.34768232140607
63.94888632482975 72.88026845932293
61.34382092039964 73.32465123260178
63.01577673626488 76.59514880919161
63.79489293440603 71.84322723854764
62.52570196564788 74.48398451861037
62.29711745424913 77.37785018887982
11.75436222777894 28.37497857978335
12.99872637564523 29.54818927282898
12.52334898107757 27.59561229436981
15.05505660363565 24.59170488056025
12.00774931724429 29.34731553060183
14.2222135832846 30.73991633246271
15.17020888207443 30.96011148784667
13.11902186825384 26.00407003893366
14.58818138781978 28.10937842686412
13.77616633568519 28.80998964136128
11.00552313611334 29.16302865899723
11.28459067932998 30.13844574774814
9.988224418370356 28.98859815647932
15.05186659601168 25.55203676965571
98.04415923483141 96.63203284359253
97.96164845060962 93.86533848061249
96.93203714015812 93.70302023453607
97.66067421414435 95.65544496146164
97.574105571522 92.9109918645299
98.65693735018738 93.08413510344833
97.00114780709995 96.47199041337997
81.59297821073 63.4807315419565
86.32412207382056 62.76967477536018
84.20329762237533 60.88904351667561
88.48784239277747 61.21623085072503
83.86404192835026 65.03548234842158
82.2025625032787 64.29982518368169
85.82307009147806 61.84094887556757
82.59466186431121 61.72473280858231
83.11601394076904 60.86591932178258
83.75810270293995 63.43802341143189
83.17021975382826 62.57924677847747
81.01204566163152 62.64265013538535
87.9593808845959 60.27678673064757
6.430911917709417 18.9154701712723
10.07338508722595 19.71767825471645
8.461094427214283 21.86679775686265
6.149057112055015 19.87725677605005
7.197722201088801 19.58726380260544
9.786612467565128 20.66619736975457
10.35115606995596 18.76934703967086
20.71748610326121 47.6397288366488
19.67835174385643 47.79674673547699
22.236148411159 46.50522457856259
19.07367929504642 53.22583881464672
18.15748627782922 48.87896744586241
19.20443363773775 48.74881145458073
24.30272995885658 48.01050536405339
19.92719154681917 51.34643076722285
20.35842478388331 50.39384519704397
22.80078151622152 49.12462478724721
23.29006060798319 48.13023514694503
20.95624868422806 51.2239735219569
21.81080517520957 49.28234324896531
37.64736754394953 64.77576217338532
39.43331904737028 64.52319078652187
36.90920024855311 66.46267666421662
36.73628856269353 64.32992124053364
41.07730197109241 63.31129643925581
37.70443525021069 65.82179425993391
41.18514644819444 64.38508008262585
79.91973885912047 85.28349801920777
80.95188125952119 88.16899916719383
81.26466610780695 86.39257278568311
79.2556201183433 86.11276545960899
80.91613643504837 85.42504589357507
78.93338365220454 85.14222555377508
77.20864016887224 88.42671624416592
23.68885705918884 94.87472761060262
20.8710213473585 91.0688350224473
22.89084022427797 93.08680622678591
22.70705700589571 94.8247458480065
22.2578163222478 93.89765641957008
21.81621629719291 92.96598682267263
21.29334732256714 95.67847301119987
21.70278061751147 94.78728139068339
21.25571511191339 93.86636062551064
20.27155618624559 91.99892817903989
22.33899134200744 95.69545208822578
17.76223730225518 11.30029975795706
18.11226829486343 12.28916733843703
16.07252464701921 11.85797745941976
17.08649979844381 12.06998906905534
17.75676504960771 14.04009392307283
15.7468641880781 10.85044028296968
16.74756487394762 11.07329740374664
52.84490537179737 70.79578546442413
51.52871550301669 72.39033105986731
54.25938714143956 66.62929187103461
51.73486794316604 69.50411242542035
54.45473073621559 69.53666562347125
52.43921081016339 66.72550553716418
55.63036730235096 68.2395292386756
51.07379058094483 73.35266363853937
53.42407604151347 68.17985803364819
52.66925243743142 69.79346126964711
52.95910945011358 71.71030767407652
50.13216368132714 71.66385406600115
54.12760124428334 67.60535357256877
55.02642989522703 67.46091977017083
50.81101564037043 69.16304868872034
51.05908230608375 71.33163633415533
50.60252401124879 72.44205854168621
52.51285639583519 67.76705013996873
52.02762119862463 71.52767917742682
24.73156019565415 40.70014131329889
25.22709833466899 39.76467535576921
23.10460327657812 39.82324955748814
24.75458782831091 38.87097499960755
21.92838562897403 42.96543284990573
19.23379990260617 42.57906045159665
20.3359835039142 42.38913412363308
25.75676083342222 40.6396976185334
26.28639970422536 39.75076136286601
86.3687903926847 64.57282263329783
84.35901298170147 64.32995377319557
87.44137610323246 61.12889291882809
87.77604108044437 63.66537168635294
88.49813831179428 64.27586531178804
85.31161337185736 64.56312009136768
87.9821313358719 62.09033671950111
86.88406586808813 61.92742092003783
86.79887513947553 63.68102291169862
85.79235917473464 63.65897315464335
84.24838596591874 62.60759763900024
50.94115519827785 9.290022216123475
49.8823401074691 9.188460169356031
48.85309770620028 9.154234972419065
49.41007802577657 8.236776967833212
53.04967812964427 9.75144751404461
51.38310209240431 10.21301214409822
51.82064568824684 11.11791223047063
51.14942153205426 7.583513115188411
50.49053142775058 8.358271350070686
53.09854534608317 12.63297005845889
52.63486336312739 11.66960671462001
46.67921969543438 4.62257129392113
45.18251793712683 6.753727255118596
45.07340587203863 3.090201595128026
45.68359316112446 4.838647701675879
42.65776333359483 5.691239515054726
43.07392310607322 3.654768420818219
42.9559802384678 4.638580026948736
43.32748497193248 2.628661407584727
46.84614503611757 3.582131460431817
45.4508192565067 5.808462168056486
44.89080571397661 4.090486397002812
59.6902681741927 50.28772197898073
59.96642859286231 49.27758039164282
60.24370221566694 48.27238179124019
58.40478114552118 51.53075574609288
61.98746156808178 48.95089955355058
59.860825391633 53.08206686914166
58.96918969448878 49.4861333869952
60.13800543489238 52.09142863004009
58.69016445132243 50.511804241135
60.41571531638836 51.09516495418918
56.98111959901535 50.0106086492834
60.97198642691022 49.10481775715092
62.28006749585717 47.97925440358359
57.85752895139746 83.13224069964572
58.71668801080392 82.5648454673841
59.49289783853069 80.9817796424139
57.51734404197731 79.03848406566878
57.88714672645261 84.19449215860563
58.59706362962854 80.49542611908662
58.65537389655857 78.4055439281008
60.44062103729271 81.48610893646899
0.2048610740565802 3.575955522737257
99.99786068244343 9.015594661197945
99.87711616098794 7.372115370559007
1.372480467244784 5.187340072258416
0.4863458919572755 8.137042109312139
3.558989372613063 6.180249629556265
0.3222650789232455 6.443049086973059
2.492898126969979 6.177377535206827
1.507776507980274 8.064541785899506
99.23326368234041 6.658571913501024
99.58862525493163 5.719821414906753
13.38894895249602 35.83076946577685
11.10111488286501 40.0347445899143
13.76602256761166 36.74799062485359
13.08264808464913 37.5533720429306
13.46447370579332 38.47430452005119
11.74930562959049 39.19677553848518
12.02297326290648 37.43884094105885
10.20672526292289 35.43545896243685
12.70116942389842 36.6312711117584
12.32495074869422 35.70741436110871
12.40966588491801 38.36930636876873
11.63820811255664 36.50847023359724
10.70658126773324 39.08434480139852
75.30965840948211 11.47007803372431
77.37513541096565 12.15527642960244
74.48899470977118 12.2491960215517
71.6332909765848 12.64174738586295
75.51293658984277 12.47104948782255
73.16346001534001 11.14148013791542
74.28479641452287 11.27450221095351
73.44568501973126 12.07790901181822
73.68603386545927 13.02554175184622
78.39271761205117 12.54474749692019
78.35995303840322 54.69978150670165
76.85626309396837 53.75118923794692
77.88521619760255 53.77361600764712
77.66314584478393 59.19551852078833
79.4089070463442 54.70210269383841
79.28061064408436 58.268761192585
79.97721712501517 53.79447349445874
80.96446717476866 55.60216822217902
78.74842397250195 59.16004980278434
29.79805164251471 26.03608200864041
28.82444790705468 26.46085631672896
28.99170078754453 25.4148562984088
28.11694862430986 24.80780834329203
29.58679441882548 27.09556190005618
47.88316508563072 40.26762123850789
47.97862747763935 42.86367411469066
45.43978258667766 44.39349587885999
48.84316172737964 42.192484734086
45.15383863068059 43.43352180225617
47.08321026072051 38.30904842191737
49.2656577660084 41.27754962627592
47.22565537631763 41.04533760937094
75.04790563358063 40.77221520666935
73.00548008008265 40.4846765558108
74.03397036396073 40.63648258880797
79.18709069893099 41.18446160784814
75.44794101044826 41.73587887182352
76.07544953618518 40.92437796872547
74.43857990898391 41.62272671993765
76.49869563345199 41.91237414148659
78.16324799652203 41.18196802622467
18.45497946496117 52.40520763946476
15.91046406312965 53.57048865126504
17.57350075818456 48.06448802976771
16.79413385146272 51.69881214876087
16.53582361543093 54.38733895722141
17.69430641517751 49.82030142937682
16.64490911816296 49.93859956055893
18.28698024107169 50.64220470840404
18.88860177558827 51.46577259611458
33.17611655929522 46.44624019501627
31.27813921343674 45.52256060844024
32.05778018679725 43.89568275735346
32.90631219844915 42.25660637142482
35.04890561651501 46.21196108337031
33.30912980777811 47.47082541935529
35.54110863823031 42.71382463282032
31.14581067618958 42.36953266645552
35.50965029163434 44.70021058759246
33.87348435476768 44.84292123724045
31.15768535137392 43.42376106118739
36.40325905640881 43.31342951721496
54.26847116665112 30.1770542857229
53.68647265150794 29.23138135879817
55.91673987153064 27.69630033369195
55.39418791127498 28.53983441299352
54.80148240654966 29.34410339630163
53.71681673671494 31.03538601069378
52.26870010414819 30.05888677358575
54.32053885646618 28.41032615699282
10.28232498877682 50.09436601416935
9.215072146768675 52.68570170858248
10.8981783146278 49.26175945376252
10.15659320333656 47.27748424514904
8.566905103237012 50.76459646736265
8.889257585603808 51.72068492098572
10.88640553782314 51.99778366292325
10.6924380431523 51.05185090833734
9.903720076468581 51.85387059981922
8.204846176581485 52.56425302728155
9.882150849229529 49.11559584463549
8.552497512154396 53.5460470199961
36.03070813769311 78.44403303775483
33.57617436184931 76.17501680608835
33.57056786524493 77.13902796389335
35.04196028726358 78.54057846229811
36.41224021081597 77.50643724964114
35.7577578570593 76.66894426535222
31.88973927885382 75.81704823612318
34.37794020315789 75.8097070089465
34.63806503686495 76.75866367570356
35.36662646456232 77.57766260443005
10.72611450409205 95.91804249465616
10.24782647102124 94.98943782694946
10.88154335901611 94.23061804737409
6.082800340222759 94.70974191237327
11.95630085491301 94.14209495176964
8.722511625368483 94.20214202289313
11.76974077478231 96.05352096694196
12.32529692952354 95.25389351530215
11.15946534330061 96.86902995167131
11.3467686670081 95.08024762875993
9.22182821440574 95.01593647854763
14.09233242738049 96.19138969678245
13.26573383809631 97.00148711198941
99.39267006898008 8.260185883487621
99.61269817277696 9.978344009240951
3.491029769950204 9.760635638524002
0.09063221689577051 11.60613932480581
98.98118289578046 9.221685969339092
99.34316476887794 10.92992655256777
1.140081530150073 11.20046841012868
0.3809216862202586 10.66594137038418
1.062035767311329 8.993756900536557
0.5341453657562393 5.48022065891894
0.9534221084712298 7.191134923425454
0.5815172640904751 9.782458302356565
72.88703833065122 19.18555185423146
77.8209864026306 17.44128435902865
79.28033465539123 16.28978394700392
75.23672689964378 15.32142798629205
75.95382428476029 17.10117163648886
78.73656636877156 15.58547632470467
74.77574002904353 18.33669982617996
74.0631227623002 16.73550681523894
78.55559934503327 18.21949029629016
50.86007709521114 76.71931523700592
52.12570390421256 75.27482256826592
52.60390182735019 74.31897093087187
53.19081299935516 75.16443085591276
49.83761529014337 76.79868633077844
51.90496856539108 76.48732069944819
49.36551168448332 77.71996718694093
54.69013847188727 74.04423961681042
53.83186590526743 75.9841445751795
40.85581775258886 3.729252934002679
41.16436637258349 4.65231105991491
42.38228615317721 2.889355146238586
37.02204174950862 2.193520031534791
37.40650059051686 4.255706642742389
40.55837128528277 1.544388914921162
37.19141089699104 3.238719271781249
39.20148104225847 4.0760963090933
38.42326758857928 4.571299064804613
38.95329520565856 2.952482732802656
2.808835703926977 43.41399270295787
3.807781158392691 43.2208184376198
0.3742516851140745 42.1352233775262
4.263181951364977 44.8303432543708
99.77180684473413 44.08842248742054
0.693656087347038 41.16733689203195
99.24737492065297 39.67131128295105
5.864039154026214 44.04070661858989
2.447400676342733 41.67768991713692
2.508201715561557 44.3693272316421
3.490363603751796 41.44305954214882
98.60313361782543 41.59705877530001
1.408604249917434 41.90661284757537
1.085767807570877 42.88173123380083
63.02323730341745 85.04441195041682
64.48594664776684 88.35039319157983
64.74144820427604 84.09887703180456
64.92334786473232 82.96982833848391
63.95916806278516 80.97618435740168
64.02932840733069 83.35361754184953
63.89034378829828 84.53947945969203
64.66561384987315 85.22344238105306
35.25077286957622 95.97815668859421
32.6246255800687 96.41421070264387
35.87339408158486 95.16466188379842
36.86971772761315 95.36917835403818
36.49288432721443 94.34158267121552
97.94215597837054 82.70816761065035
98.01089129346697 81.62439132819136
99.80247064890041 81.56587559730919
96.17640918327508 82.54431769068655
99.94977493154587 79.52866218582372
99.05880562877742 80.06920780848527
95.92639054961025 84.58436974344983
96.68498444771913 85.25728087192304
98.95595444986976 81.07241835939161
97.15789491509835 81.06288636292946
97.09741795659325 82.11493893371404
97.05032850960609 83.1858746764638
96.92074077954777 84.21750354247672
98.09269440008794 80.5804164480505
71.47577713881455 27.77708745646864
74.26727633181626 28.0583338449197
73.40726491939259 28.7042475028867
73.19608321083477 26.58090984545333
72.34989970193007 27.19236344724699
73.31476117591414 27.63285929109904
75.19715736131843 27.42907701648899
4.225098463689591 91.02388402488582
1.139712668572269 88.90246144345957
2.149357684980213 88.69426865343334
3.831101168571445 89.28284546991026
4.908286414170432 91.83989169433026
4.529264131974899 90.07774729867579
3.175568416521996 88.51415611284759
3.488368035676554 87.57882514146245
0.799022320294219 89.91481902775114
65.88383111176979 58.65109913401998
64.71707400359794 58.81621218377239
67.25837444363249 60.10004969705065
68.50328486946468 61.38470337116895
66.45774340034743 60.78533681890976
67.48374116358505 61.09462106481147
66.22474831907516 59.77835681397153
66.91725889460953 59.13632002268281
65.09040738142585 57.85956412759649
33.68288846276772 75.09145805687913
34.94305084764997 73.94327070081796
34.65750205300612 74.88064011125262
34.9434023650048 71.24776392542292
35.44090234054227 70.38296220709985
35.61586651359077 72.08507462149342
34.5706580139123 72.20762046357379
35.94965390370419 73.87690739959288
36.03175404164212 71.18169018582297
34.96710289686172 69.61657340883549
34.30954214373994 70.37401356609986
35.26426635039269 73.01886047773772
35.62391684402221 74.83368009806787
96.15054069582 59.61424122383307
95.25931971168448 59.42632416133844
92.20756015291322 58.71076729433225
93.65063883860549 59.64892570855017
96.63982584630004 58.71120184758367
93.28538901370247 58.72764335096549
94.39729857028328 58.77427423120458
94.93219647835448 57.84602771438657
96.50382429577731 60.53641890357685
94.53857770467705 59.82725914015402
95.57819067249368 58.60715329229959
34.24977663531569 83.84355057198675
36.30941934218401 83.93680234331187
38.30999168060481 81.99820199747765
35.26792361804196 82.10354992811217
37.75995031578103 81.097940114482
34.69262443987013 81.19601268334119
37.29550302585392 82.05400439952177
36.74487619797987 81.15256793292023
35.77343696096187 83.01039115260173
24.81295094779629 97.19301212393098
27.18421685367271 95.86871456817303
27.21881485150471 98.7008769765789
23.766859539848 97.29733249540814
23.39912192639694 95.69032056686765
25.16550483582781 96.27131661353707
23.04040632977662 96.54067620592767
98.98519799793402 32.99174905266879
99.80366464810315 37.81362649689135
0.3059854606579597 36.97496941058408
96.39973200410066 33.43667177860921
99.91243194691492 33.43408483568954
0.8864474331084599 32.97878442136756
97.94642149238388 34.57509720561239
98.88748550019757 35.97453958565636
98.926404244998 33.98021395143295
0.9151836148886004 31.96079165526951
0.8283931416352207 33.97145285502016
0.7415380447691162 34.9517421534049
33.19292166874368 86.27839280792315
31.39497715043499 84.92080241820767
34.12133967960774 88.25592432005128
34.38980689677627 86.51935220984952
33.75054870254226 87.25342396349046
32.76280024827563 87.19847833973115
30.84124030655015 87.98293172691351
29.43568334103012 85.53689298316097
32.88698704157581 89.89172471845133
31.46464353878918 88.76787311092633
52.00398614363275 63.00907133354688
53.52958951294274 62.10498470097955
54.54136061071035 62.07207249715851
52.51377608339491 63.94247316991493
54.47165197930651 63.91676285829796
56.07406158296908 62.873360525894
53.00161359666055 64.94225240854338
52.00861898654096 61.22867555700663
54.01510967526718 63.01488952585498
55.02357637945695 62.94529821720477
97.56420649443227 70.0975352038863
96.33134529971805 72.49539442603044
97.13497386275257 73.20821911912965
97.42110186332046 71.12744684184067
95.8162277905966 69.68270368552291
96.61614342223405 70.41068965784001
97.78117080957125 75.95616367212705
97.27768330412636 72.16462721979948
95.53280350136342 71.77055054665556
96.47426765818371 71.45022186477738
96.14023739572539 67.63200556446419
95.01945604935224 68.9401031265207
97.87086548719542 74.93755579066875
6.402030761341409 27.55658074988386
5.61780598411896 25.70588801136643
6.169521466015257 23.39333176368621
6.143259759669648 29.20498564906748
4.632838878805817 28.115405589868
9.609583201888292 25.53568013414468
8.141880044158215 24.49272558747858
6.499484546014636 30.15905610419239
6.004701287054181 26.63771170964184
7.519799718348805 27.72865114084554
7.79354425338151 26.09856059426956
5.712759100379805 28.29938583546469
72.50696635558968 69.22559512082898
70.12221116251946 65.73743954434438
71.7230409191271 69.95968632106987
73.51442687320716 69.40445281958476
70.35931682453231 67.77574202500146
72.10535244586715 67.31066343609288
69.29234470852965 66.49306879754901
61.79215608388524 69.55293688664773
62.13894863682243 66.16437316875621
63.31010871191847 68.62132857657762
61.05825116584718 65.94754027517398
60.79111518913453 69.7757578723901
60.41085138659469 68.03652899217448
60.13451119035982 69.01935483285139
60.47208746722642 70.78442986620018
62.2471631780131 68.40243968638651
63.16523147912077 67.63497006956135
61.3952006369508 67.80539784822521
75.60283613231447 24.85595503898791
71.99519916528787 20.68892454935543
76.54600058341337 24.91538350107199
74.80941169461593 23.43498897251499
75.06364320623089 26.43768980912586
72.98533903768092 25.48189018857295
73.82691053280294 23.92083849904791
68.86951167540512 87.68226532576786
72.96918160437281 90.19686589408407
68.70451847749322 88.74397248960778
69.64877339044492 88.44693477669315
67.96509078867768 87.98989081521151
66.13568157559878 88.67089549513001
67.53807449222387 90.13117872884348
72.56534726335701 85.64750671673305
67.77046717772534 89.06699744702654
70.6310547738958 88.16115020362655
71.93770495463004 90.40391194072542
73.20266386169146 16.0490869658332
73.3133090055335 14.96458004367601
74.18905279011285 15.76837753597272
73.94197834633272 14.00088679871384
73.92660613812571 17.7252563348146
72.32636089157816 15.52383767491332
72.02037762736707 18.58952972953984
74.31848506668125 14.87376509561576
75.0812431431979 16.34698762934003
72.09624036538821 17.53656700573557
76.08869814153552 16.19386406363943
73.07067459781183 17.08970090661088
63.94509419562462 61.92258091454715
65.30238441064898 59.51215083216208
63.73974592268688 59.05386379177968
66.69184676993444 61.80251875060994
63.76835722014113 60.89314509245782
67.69409347179881 62.10361691410258
64.92215485670211 62.20107619994253
64.69630081474791 61.13875918760702
64.04003939784246 58.02538156498242
64.39468832878498 59.99181952287049
62.64807846563689 59.18273516241537
4.553958957655469 87.34826677745889
5.596826946013536 85.82914973881047
6.248749652127348 84.30692136689223
5.469322906911658 84.77680740300792
7.417616055650412 84.8120449383002
7.883388967735629 83.80574740575567
7.249590735281561 87.00463992997562
7.305982732570638 85.89680877960723
5.529750030996712 86.9518264460651
4.483367825489334 84.29219415809118
5.302021467339991 83.7126819368502
4.688364486031478 85.27957219905808
77.51531735397955 71.77390542592515
78.4577314159508 72.16228467757799
74.69120061735686 70.64654659197218
79.09260347895611 70.48081994464791
74.90691488892118 71.68571358270194
74.47084304256256 69.59289112130222
75.64094606813339 70.99591571480349
76.37897107748387 70.31704444913733
78.08933105883611 70.08358105966197
79.25731034250043 71.52098528970244
78.29594717022339 71.11640050208874
76.57554166705761 71.38437722280186
30.25731806220083 1.212568456410021
31.96809637633484 1.991382134448934
33.53039211004486 2.794394335549796
27.06525464980261 4.082354321008098
26.3982983911672 3.248510582773021
30.9275692320409 2.104866850918441
32.5298374618002 2.855000840448771
32.72208238974906 4.543264985264232
31.25986340518592 1.121104595838785
33.06628267560496 1.908332286797497
29.91459837841265 2.18911261772195
62.66338015588245 44.21569220889422
59.81612496804232 40.65702218963796
60.0619970292998 43.49244889529401
58.65649893702071 41.87566418216742
63.68949823086468 44.14123104518592
61.38803622037608 42.3790115816211
58.15594506525428 40.1158669693993
60.69767507622563 44.38725787363224
62.02616092777689 43.31613919697318
63.46629116276315 42.39439218476818
59.15883583007795 39.83963611098195
61.03712737621866 43.37222274767245
62.41991332833983 42.39130891619017
58.87111917558584 40.88535504136464
59.48052759418743 38.75520056734819
23.15392643976191 21.55875488461772
22.86710450452409 20.55107802625917
21.54819188204246 19.28881397870694
19.83168744287748 17.10415436668287
19.48822487753541 18.77907409929934
21.23116645881603 18.29886839159376
18.75291767866675 16.92169723320864
20.19316965787611 18.05776001514809
20.53366596208078 16.36264272563092
35.55863391940872 19.65092348158176
36.52255501100386 19.98163762847887
34.6012484394578 19.31206449244939
37.43890365501823 19.26032787500034
36.42400428824009 18.94196797685626
34.63567769555605 21.34186909499902
35.62202709164739 22.79481634209835
36.44283024511834 21.07462641372407
35.56257550123993 21.73657724095094
34.61532102267083 20.31676605188402
35.55725493651924 20.67114105980265
93.61973417819728 66.37381013909528
94.84478801767968 65.09001097324439
91.88149999377127 65.08442509447065
94.27047018143691 64.22548965837368
92.79242496087622 65.79812498669671
94.57089169846192 66.08370396389283
92.85858419789922 64.8882876910569
20.0699218787163 87.31481287987842
17.5695510115928 85.88276485136672
18.48943699059708 89.40393693703541
16.31550766974965 87.14095238371083
16.79311803080822 85.08146947944617
17.87216178700863 84.93410132659542
17.76485562924562 88.63922355310321
18.76787572308112 88.43856333713038
17.14804897351069 84.16852749937111
16.03768316092392 88.14469816733248
64.03930533498209 98.40932895243971
69.03164496101256 96.49114149047567
66.44435136184781 97.48455603049683
65.39273544671616 96.91641329293914
65.06574086423284 0.4881234176510305
66.02060518889566 95.22838976712316
64.64217122078274 97.61086677011085
66.1263296553103 96.40497002466883
68.13417520548965 94.67232596850995
64.98384925960248 98.67111784046017
67.1007926527933 96.65855293552207
34.55947487534757 79.47718925348147
33.56357728451847 83.06525574796551
35.72348453956545 81.18984578699438
34.71328240385444 83.00224941820926
34.27623744380695 82.14166670999712
35.13143673370764 80.31582781007923
34.04813939027459 80.25850909035989
36.28197712990444 82.0903701423362
29.07724182780561 22.45363384267402
32.86161591423612 24.71326677097761
29.08433443671292 23.41472660626554
34.66581954850506 22.38699311763724
30.04744203221752 22.98324142111069
29.06038692017921 24.40143630659919
32.85262579509705 23.61805256391466
31.92651793717924 24.1201442815849
43.32292584129731 45.84012533703541
49.55917285531916 45.86388191662003
44.85230739918183 48.05813200715983
47.74349258951405 45.74341632082675
10.31884263833426 55.34337314275818
10.3043381268683 57.26012723761605
11.16967796672308 57.76396908125276
9.915826571252625 54.55694251105077
12.98506281237487 55.67799462940597
12.05690214033202 57.23076630035033
12.17886098475615 54.95788514738534
12.90153041695943 58.68851375660313
11.21329454766575 56.70306058286558
11.26669478798887 55.64355781354624
12.068391514737 56.08557307905441
10.33231875423433 56.23597480846241
87.13507030570588 10.28317709062687
87.17071289801783 8.22642224501749
89.0686918850902 7.253027460582931
90.03206192906687 6.775030550381897
88.07213177619499 8.759158244723835
86.96311139846388 11.34525970723324
85.35788460162576 9.413469582345929
89.00152311723286 8.2824863719557
86.249035395851 8.768424329900597
88.11010012073768 7.73019005609013
87.62261098277578 12.89052345800951
79.51956920439466 6.237957610904278
80.24966020292858 4.576855122059952
81.85156502569878 3.296958653472542
78.47186224659495 4.809610331915597
77.60440447251368 5.423519477486508
79.31908022011594 4.174679088378847
82.97397727741466 4.706346213702629
81.70546264568424 2.255927267646884
82.00676949150029 4.331697495345959
78.56142368271732 5.8351839261752
80.36886129663986 5.609005167975846
55.40366029362809 11.34328136839673
51.58397946856476 8.523955573376428
52.65438345585156 8.731476340690799
53.34789780824106 10.86661922384599
53.67288418692765 8.998806707946207
55.68155405651551 9.545611526923752
54.01542051255663 10.07560298907401
55.03854240281939 10.32192224738419
54.66123114774804 9.294440407500121
78.44070470925966 52.87058923849942
79.00765755813867 51.98361200378946
77.47361985038779 50.81430246641782
78.47462936035291 50.25329712181185
77.63171046663741 49.69400314883481
79.38098055724072 49.86040257400033
78.44575517677163 51.16012035939461
77.94576033927495 51.94698675871755
78.58526317256306 49.21441984349438
79.44528409551575 50.98809670598564
20.18633298249076 62.96345799915774
20.08552677568764 66.68739771761236
21.27223352309521 63.19239462265008
19.89937855411685 65.68268380221616
17.38253362238916 66.71565762788494
17.07744237762096 65.77803436974595
19.12374171074698 66.35759008662038
94.59365251395846 11.16184243317577
95.61168339931648 10.88973830957143
93.93368438363977 13.03370746941649
89.42628675804947 13.01974846434351
92.96173605158992 13.30366371364873
91.87423901999601 16.20304592145359
92.72509714224981 14.32800885337433
93.68200595436623 14.05448586618563
90.23667847670632 13.58629906627765
92.58008443297952 16.9850658112007
94.17141577174813 12.03029050473777
91.78428147897546 14.62237949207974
82.3148853460375 39.19059351704685
83.39556989803012 39.31775107175908
81.76577203856115 38.27065327046674
79.76608531605616 40.35019538901606
80.27122757931186 37.49138447989522
81.65415114618423 36.40037739441698
78.73407969481271 38.4622055336718
82.18850855766026 40.86412156320139
82.80552709821893 38.31817915746343
82.78451485809843 40.1073787009503
80.74394022015423 40.26763726281085
81.25965814420658 39.2232516877697
79.76524185297049 38.45958121390718
83.78565785971819 38.23995536867443
81.72113668702875 40.06206181445705
50.91753178102891 41.39647293552989
51.69339930474671 39.58030543727489
51.20726375987558 40.45700540794723
52.36169323179453 40.36556128161824
51.88752310690153 42.02835060638563
50.89074313204044 42.3937700546962
48.27524604925528 41.24033836696513
50.59605531975913 39.70549111820416
51.92135515001308 41.14965759890713
29.83182981034333 48.72343807083821
27.72123849007723 46.73491084295901
29.57904156140126 46.65362333019713
29.47092656442778 45.61972334125686
30.6693014559489 48.15605453545543
31.63967626812747 48.62513881773053
30.78938463628458 49.18928681629171
28.87600402094223 48.25625932963568
28.08762120401021 48.87030182686409
29.01168674009319 49.31607185152288
28.61214520952871 46.19097574638791
29.94645817545534 49.76834317697214
30.54440776641844 47.12470908369605
28.72379044135776 47.21004333545771
27.17756517758772 48.44140608731184
40.69006867280983 36.10428960442326
37.57180868696681 38.54823675309797
38.1478923093116 41.401574756964
38.97237827686055 41.06946146039935
38.2986068512437 37.59145048839815
38.16835523446075 42.4385403131476
37.39813791101917 37.55234983071949
38.2106096786372 39.29848810336662
39.06141019815262 42.03306630283176
36.61544239089548 39.10054767107456
77.48904016871239 79.49338465059861
76.15742678944797 82.97983804055427
78.52329878160353 79.62623354128542
77.34013203565907 81.29565421326514
76.06122955400707 78.54237850703578
75.72038363710182 82.06723929997368
77.92896967817721 80.45038593404669
77.14461247061955 75.67480264846083
76.90822967531663 80.36400190441874
78.08082126209152 78.67257627442571
76.7469297958427 82.13569738192058
20.04567114424587 99.3955998327701
18.31536411731946 98.65594484381973
19.33837672179227 98.52376862844015
20.34193772546805 98.45200629605974
18.6163905410518 97.72208430811953
38.87839663229268 33.98884561206735
34.40406402985897 32.21565559815088
36.85805143746401 33.50580221926143
37.63470953094562 32.68693099478623
35.86921096960398 33.30407350757653
35.4665319269853 32.41630848265556
37.90047941184218 33.68818412330657
39.48042142161022 32.28275407958099
35.12036550283035 34.0109856744465
66.53404855749845 99.50242025173719
71.82905868921662 98.23876318931244
69.09912730688166 0.2245221458563222
69.72070283299021 1.094802266216188
67.49310699180411 97.54970042069294
69.53413714336219 95.53102780420407
68.0744506438902 96.57192626518174
71.40545930358692 1.783853516109541
67.09512716897591 94.85021541138697
67.51328793586674 99.38770654311884
69.31844363298765 93.34818004286689
65.37699247614864 44.93742035920404
66.53965834064725 42.1658950056211
67.23752457959637 40.30625750297015
70.61558633977256 41.74407180061227
68.16479579881057 43.00052959536401
67.17029060196147 43.06814994246551
66.79241692609048 44.01991464202378
66.17034788932375 43.1184738769132
69.56091563872087 41.85682635644213
64.9425272628887 45.80517075161563
67.90057191950234 41.15090771956498
20.18427766163249 10.07766061337558
22.96456997576702 9.700333178396869
24.67598893957762 9.086105172477581
22.63917471973948 11.42224729650131
24.37986996991553 10.81944115282923
22.23925290914084 7.776435823756221
20.53537949157722 11.02991450402475
25.05929687003665 10.03181718608722
21.57363334162052 8.563641666830042
21.94136636502773 12.18540500679554
19.12469825024724 9.841409596199288
23.3296420813594 10.65081438880639
98.73300761796197 29.93572663342238
96.29541156855829 32.47882096725275
98.08878484212724 32.52290386450933
95.66065775407316 27.59956633995922
96.0245476237599 30.55920390847953
95.47565081738679 33.05821999162018
99.95090320784283 32.44592392209999
95.15243667641728 31.12799114494772
78.5580709901903 31.25416949892187
75.4324007481413 33.34955403746978
76.32960949614777 35.3528107030997
75.7691117378366 36.19834329944114
79.57789778693083 31.3964454518498
77.14765005207809 32.80240485486173
75.88856245935129 34.3541718764848
79.2977768492688 30.44524762917535
77.51326893162809 31.12582272250235
76.92568553864697 34.53747141479978
57.82554854817069 53.5499975565501
59.3114447600324 55.03128411943492
57.54451466583355 54.57042515699569
58.7017852467538 56.92119037912495
57.10171869573916 52.80088228510164
58.2900903704485 55.20064031238352
58.62706865531401 58.47355585791268
56.6873665201418 51.0449937067191
58.13253935605743 56.08612637953483
59.28023691044501 57.80197514473445
60.29292243953972 57.73570694890583
12.67484146817883 17.25290320430018
12.91163914598146 16.25892079111558
14.67844056447642 16.7608760690237
13.85602015968353 16.02335902745542
14.26655380578957 15.04780070533828
13.68093296680481 17.00054883125564
14.50719025004403 17.68784350078794
43.491473163053 96.82430381732962
44.66047209032577 0.3115584612189391
43.66974961843223 0.5971688275588896
41.95174786943191 0.2251043962566512
44.08013388921158 98.54694905301155
41.2920364165188 97.00378449842334
42.87251044667874 99.86004947553637
42.05254099369441 99.09370395798989
43.88515769299416 99.59026059068405
43.12477282330993 98.88824152308246
42.37638298330715 97.16161765646555
68.19926513243534 40.15427423083625
68.8892069823977 41.01283339091249
64.11889399794114 39.78737958800627
66.20955559314228 40.3370277163886
63.91613902698997 41.5238716808926
65.77843957404983 44.041567946118
64.97338942060907 41.37858454893841
64.39162205626887 40.67073109377209
65.75442255048441 39.30732998537326
66.88867540592277 41.232159812651
65.88766254201121 41.24156298195083
65.5550457363304 42.23931189142016
67.529807165915 39.28732362281902
25.29036046947619 47.90279991005775
21.58638720489454 52.04913745926138
21.17672776685996 52.98681404812589
25.64359678540666 48.78497744526349
20.54557211104242 52.17065721559143
22.96122233093456 50.95533124039432
20.74306111073372 53.92556338541555
24.75752818258955 48.88963094326534
22.62373064709958 51.92115971901632
23.6499979250256 51.76781266982837
21.37594187012162 50.26091861199541
42.24980126187005 31.4923414909589
44.12112361356745 31.3662192809457
44.02288315955742 30.34931153126925
44.78077965107955 28.7311802020282
44.8980225794433 29.76021730111686
43.02680824205389 29.91199305952744
45.01360993945141 30.78819845406122
45.64194290757904 28.10747877992525
43.13558295958029 30.92048556639838
46.50040331551406 27.49396376470482
13.97543396971014 0.7044642378420232
15.59739648945936 99.98048057054139
12.0559024051348 98.71751754979545
14.54806117385485 99.87865931857907
13.8669651763793 2.47629826993088
15.01469894870812 0.8096935286101947
14.90462574262968 2.582563061168931
15.47620289232621 1.743250978187182
14.43898617229369 1.643039329040108
13.09063088248669 98.81862212378321
12.82595024195436 2.368156507485489
12.94886999175169 0.5887440517377143
16.65332550978461 0.04510467958396761
89.79574595042648 0.8985294028970527
90.90615943766834 99.37215160673377
90.59521674183129 1.497491189617805
90.30969737697997 97.67613226279262
91.08380163199489 98.31168277204547
89.52279377022859 3.047843332833925
91.69674952207832 99.97030491373309
28.47923984014452 44.12120424371102
29.35375911789082 42.48722460689071
28.45785286062883 39.85688451236044
25.49650011276075 46.18208173527145
3.995540835101411 8.82176039357411
2.800230398851165 11.71812190370314
1.776987657641587 4.255432325388985
4.04514813957582 7.065620928489957
2.995524249113008 7.075098481032247
1.966902898210469 7.092500127733523
5.099391903288894 7.074827521732046
2.746593892036126 4.315201710913846
2.104843458141795 10.91997815793697
99.9159300741788 4.674375336153242
3.49626003930347 7.959623108324122
2.975977516772445 8.907803307690289
15.94695717792011 84.2938718425503
17.31026715754347 86.88118942483322
18.04190718299823 87.65430397122957
12.08324391000257 85.52102806708568
19.05085879460421 87.46475252391838
15.823543867344 85.36633514103534
15.59308525044842 86.42319742978847
18.31911892919845 86.67196093442423
16.57342101806635 86.11264317824163
14.8161113004548 83.78016000363999
13.78277302762509 83.33058885432877
15.0095837597659 84.72114696761952
95.83670204024072 63.18044985894602
96.92208947839949 63.20624297000801
97.98637024327314 63.30325488103116
92.64445540751312 61.47796058295543
95.33625303330393 62.3031888195954
96.40773626324518 62.3037962374547
94.78448402990178 63.23937758534214
92.13126740297118 60.55694434207314
96.01946053440959 47.72373367936272
93.68557418167198 48.78942018077896
98.6360021964137 55.11379016940291
98.50342700987663 53.34554519858869
95.97726867493212 50.41950672201988
97.02093695015706 54.3650907950158
96.52855706923714 53.50455233288478
98.05523436774642 54.27023542384141
99.3416948817693 48.78019510119588
94.81700323207734 52.8657998692116
99.718028371919 50.52681947342872
96.65425346320278 52.54603394519857
95.63339820987549 53.29634208369382
33.62594484376003 99.35468725841112
30.66903291497185 97.38751303150967
31.65458946489326 0.1349762830603759
31.84908643388367 99.15660264843804
30.27472892160278 98.36687977338725
33.85651423316443 0.3023844716957432
32.71495048645843 0.02523860704851034
31.75261928549352 97.22447614423123
33.16908133942944 0.9351037329382741
31.28157674758484 98.22983931221478
30.90475881496578 99.24584105269749
55.54515620158418 48.50773736186133
55.75338106414986 47.47749609441767
56.52413342131806 48.22045169017752
56.79482256373795 46.1955651654667
55.18977460703367 44.66927125580946
56.74129555781943 47.19431049166243
55.86628720535485 46.46355446152817
82.46808172788745 77.41198252513519
80.44013043932732 77.22928634150718
81.84910840824637 78.24559332008627
81.02770924717565 76.31029060023542
79.71429567876191 75.51490114789523
80.82938930857965 78.14930608442531
83.26752924599728 79.33947300565207
81.22980382893167 79.08729909749862
80.19266353302699 78.96587924161982
82.06176302163483 76.45586516754025
80.08324283475704 76.32582404903461
91.5446347625342 1.027643703502848
92.49693220710061 0.5680844311640215
93.60965652686895 99.06075424896372
94.70711217778678 97.74375006681518
67.20332999276836 13.30930338936578
67.362980472827 11.13674578085449
66.3710198583765 15.15321185582537
64.63483075166377 14.24882386644757
68.54491914604453 15.05625174121954
66.79870068667435 14.24488854325796
68.1299814476214 13.21097649365009
68.1290816433857 15.98462015322972
67.83792952510593 14.20269512843794
67.4597976354294 15.13035237549674
63.43055325971736 40.61115089677212
61.07336085135123 39.43859586406496
60.10057074545585 39.50873619426135
62.06749900912072 39.60033807254082
62.88359864492053 41.50102853138572
58.72937939343336 38.07542364091186
61.50726440430346 40.50567475066859
61.31316480936564 91.79486657549681
59.75948237023508 92.38786383460649
58.61083686692269 92.18448809103687
59.16982306510953 93.18030271302995
61.67234913070305 92.9129284543738
57.68521083701282 91.60786900342582
64.0376912711026 90.44641296569327
58.54280816759221 91.0872528867184
61.05941418311903 93.67100373418955
60.71052060049256 92.55693822436213
56.71559105330412 92.07322641537291
62.02366055822715 91.08775075406317
20.26126377018122 75.20744883990575
20.8409427589255 76.92003302508253
26.37650627022377 76.99043073620732
17.85865141324296 76.41412114101087
20.45225330776564 78.92033073791305
21.01116163528679 75.92376331335329
25.57536723097921 76.33095369427552
21.81662691377008 76.61331452848955
22.0008286256724 75.61735207507974
18.98008739421672 76.59732666463196
22.7987829647552 76.31071816879617
20.01496971794915 76.24445158100393
18.48236173345783 75.75262454977407
22.44936389028598 23.2482585827777
23.88967132525021 20.80901160366295
26.74176769748277 20.32270013467282
23.33293420344622 22.55361509911357
24.88259344534983 20.84135461658765
26.21110903057362 21.96630816022653
30.92787497167611 9.836455332402544
31.22664839987713 13.69559890580877
30.28221773838472 10.6988510607698
31.48389664337745 14.7634353057313
32.34322277308988 10.99283379178051
28.87204832066305 9.602461854354539
34.19045072411105 14.57410076028068
38.58879674453227 66.16157943481349
37.86437973809237 69.08168378099947
37.17315966292251 68.38030276192674
36.15875641966275 68.24276110026693
37.03277502450485 67.48942885341692
35.89034745472166 69.31851267228116
37.83629195052391 66.91442915299658
36.00734534690771 66.04544471374628
38.5709084986238 65.15849814013016
35.61661980659081 40.65023493297708
36.51910422513394 40.16885985852385
34.75126055099959 40.11680513233856
37.29954007768347 41.82517867721268
37.40337052975698 39.70648619176585
36.58237816686944 38.09825598569967
35.67462104831815 39.60263044909419
35.68781009016003 38.57641926078216
37.40601728112311 40.73341689915224
99.33957405339103 42.35315700554746
6.151861721863423 42.22578875695498
5.586761753254994 43.11194591555162
5.160698589105591 42.11553451128067
3.922144376579589 40.52776950000709
7.58264009839308 43.31081545807086
7.169675046835153 42.34426041506605
4.118736074368109 42.18795626001621
5.661184406494803 41.2506876492663
6.930368209198433 44.15052146302676
4.588450787165312 41.26425894612051
6.722471135941374 41.38301309792499
31.87935979261561 51.72399387118281
31.9076760947532 52.76786869776956
30.11379892888722 52.87104256458473
33.67606578912651 51.63729145527961
28.37225666743767 55.05014598490266
29.2495719771222 54.4897213742033
30.99818252933659 52.2953639733138
27.33395275528911 50.55867824979705
30.95570015452572 51.26094840221536
31.02681480207351 53.32957327788404
29.10729517020725 50.36913874565531
