# Supplementary material for: Universal hidden order in amorphous cellular geometries
Source: Nat Commun. 2019 Feb 18;10:811. doi: 10.1038/s41467-019-08360-5 (PMC6379405; doi:10.1038/s41467-019-08360-5)
Supplement: Supplementary file 1 — Source Data [file 41467_2019_8360_MOESM1_ESM.zip › Configurations/2D-Final-configuration-derived-from-Thomas-PP-6.dat]

73.31594421902032 64.24674187970635
75.1458914411206 63.20160239757705
76.03780990740681 65.77710511236585
74.41085542526972 60.51748556170289
74.2286726443065 63.72753659344159
76.93643504649063 65.18628856427408
72.4041911175938 63.71503497126389
75.13888236659866 65.2705906328712
72.845087006482 97.99604558888821
75.4725440192868 99.39765591830741
71.14219809250139 97.19500837065269
75.07215054301193 97.60546890666515
70.42784216822514 96.28400709261949
71.33908488846387 99.07354034489167
69.70003176212695 95.42817847086505
75.8188545337032 98.43839819242953
74.73274137097738 98.54354569410866
73.62829180286128 98.64841078262802
74.41527827692207 99.47527604676893
71.79626125400701 98.12180842223435
73.9742200979334 97.73668337570673
72.17408231867746 97.11779332553095
69.08906845864821 97.34353785211802
73.22773781414544 96.98345661288705
71.47317844347681 96.20738235641861
3.473911773126603 98.01501151077952
2.422657075018049 98.37585783459218
4.525592858297126 97.69171499282204
1.40823406120445 98.71900448256272
14.1558439363345 85.31395615413274
13.85327727344312 91.73179457952419
14.33984216094466 89.99935842380872
14.61209495846307 91.00109611523928
13.23015839789181 87.10689573759313
12.08046653951748 92.14891294854067
12.57559759718739 86.34355100134431
12.80922830551291 91.44486815291116
12.53745512380058 90.47585486340643
13.68916449532536 86.23808882074482
12.31906201028088 89.4762454339938
70.22503427346132 29.47610283314733
69.12773362873534 29.15721690253517
74.99563449277707 32.55530424344462
72.97125924878267 30.34452199733982
70.75346722324538 30.50273077560782
69.53645349148273 30.10036759131454
71.85342092598248 30.45945922640224
71.47890386194015 31.39200654178825
72.18995114830328 32.20784932272564
73.6754125403729 31.02094475125075
17.50844960879268 43.1944750361523
19.37292692752826 45.24750893209097
18.08198204508167 44.01802772427749
20.24569790167467 44.70824345449906
19.31450938617632 44.1067423389739
19.6101429371255 43.12895507110885
21.27540002345566 43.21546941501934
87.03107828845226 72.63742847790886
89.70043191833683 68.70279113666257
87.83434245748191 71.8888313989541
87.99825791241445 72.94087722731342
88.62308963887186 70.41603364686874
87.69960065009346 70.81245341120909
89.18455624703888 69.58891863520354
88.8491992706017 72.30121144984881
21.00758822230022 63.20077551940832
20.78438057562535 65.44615724620405
19.96219037054935 62.74593714732586
18.31120058286169 61.74288667130154
21.87666283138674 61.61969527695128
17.36797739975469 61.02861984566313
20.19322753932638 63.70994908820247
19.11454054271767 60.00869681020675
20.02320689567406 64.67620324531897
20.94234821541668 62.17675777649617
20.9850811262166 61.07680817392689
20.10741852377647 61.60724730187007
19.24436322041306 63.74918406378909
18.79570281965565 62.87647596966765
39.53680864903648 71.35871932079014
38.28525862022887 66.79355025608685
39.01080268729135 68.52157059584037
35.71327318848454 64.86728885314568
41.7656540016429 68.43510206664176
39.2497575266712 66.41636615103261
36.55012929731537 71.41702766871146
34.52325173694562 67.40422202555682
34.87238022793805 64.20721104786126
37.53646947416895 65.0768795886098
37.64420566473655 64.01242548422339
37.20652637191202 68.22716205612713
36.68422940186198 64.42628431231398
64.1255371620237 8.711344816373703
61.58007935321397 10.7684395226498
65.08725028233697 8.783414531600434
63.91269194837324 7.679296816861685
62.53709366232997 11.17358076243098
65.5652067950395 11.7329069603012
63.33923551099 9.434353185433599
64.37821805226821 9.775403058797583
17.00271436967182 98.42224033790322
17.98680588531825 98.73349412527688
18.36396142442257 94.91413768506247
17.84769397504149 97.71335270628013
17.5431331159362 95.64242136950098
16.86346426784835 97.39643572232241
15.03269429512407 97.81822554922697
18.52551458576318 95.96941247928834
16.01985336619701 98.11530449045826
4.955567653435653 1.450522029990387
5.345410650720494 98.40146087945837
3.253102779400465 98.96815186642863
5.515047017123862 2.289072502094281
6.4857546883208 3.904637342418563
6.150618999604306 99.09847682080536
2.011217963787284 0.342707295916977
62.7916883238205 87.40112164893245
64.21984032786438 84.98925283017465
61.25840011454326 85.81492775748988
63.21439947711774 85.27757682262133
61.03760603701678 86.92142217021923
61.59394843208456 88.78554687855085
61.48963105823806 84.68688731322051
63.99621794435572 86.04108331416506
60.82123198457187 88.01838990620335
62.37832595308664 89.54698443143516
30.77213998363205 90.63794394766877
31.60577225834644 91.31337272050826
28.96212720796831 91.50448639441257
32.0869327757385 88.78318345099289
32.32367116904651 89.71781734069258
31.15157943003057 88.4223347979112
29.24651451257393 89.32238501780876
33.13544622752132 89.12567456798061
29.784445155949 92.14944192905098
30.65462808837659 92.76642652356453
30.69507279026859 91.71330930781076
30.09593360661859 89.95553341530093
29.87470064963266 91.06358482931179
29.11616555649748 90.3930424468615
29.41081756335855 74.24598036312395
29.73148925268896 75.27706219984266
31.15230693036778 72.84919268060095
30.3165060737848 73.55138228732662
28.68581430460849 75.10428868345323
31.33282447420685 73.88834498059991
27.57040480738761 75.11013117566584
72.55721859793942 31.25071328648662
76.4664036354899 34.05442025145602
73.63105358513707 33.75474454516925
74.32760039736198 31.77805278432254
76.43184952237095 35.0634855452176
70.51927629984669 31.6623725963634
73.26468146290475 31.99412184136155
71.25696257231031 29.59151090325034
74.93179546423461 36.23889958054586
75.88220269789254 36.88383997752419
75.49750830169134 34.33033089386256
77.51222871133011 52.16453612076467
76.14837089147372 53.57338387692599
78.89894410877891 53.28386806763759
76.67131945473848 55.17124856921676
77.07305124515406 54.08314372125753
78.53007106529199 52.34645958453833
74.92075230235888 54.69369013185653
14.8518826079478 4.002582665868314
17.29596691961511 0.4936923948688089
16.82447860025614 2.210100470526611
18.56105520265194 1.661878539624764
13.9999531660798 3.44588444690774
15.81724019848674 3.686484463923397
17.56675475037616 1.545209736395222
38.40778252725479 6.910065387565189
40.17366794075319 8.159261811780091
43.02920090698775 7.958627695778177
39.29297504895253 7.530604196053451
42.16455577476233 7.331100266873105
41.29005816283077 6.709521756267144
40.29169323463507 7.123606289725969
43.68118866182741 9.648885477575149
41.16582366264862 7.747711126613268
42.02622419407371 8.375610782433897
36.50346031091055 6.70202354347017
38.29184915576126 7.930371797048002
37.284468476129 8.320042304737491
38.53368448051401 5.8875046333661
42.86436533584006 9.009514514358337
36.1782197390456 95.75327344981932
36.86382085787768 94.11589025944842
35.19869818722448 95.3560049223203
39.16865078432625 96.74661992903845
37.18308351362902 96.10250281451191
36.35318885334115 96.75361815772156
32.46927829246421 93.89817034636808
36.55692444987589 97.75347037410103
30.62651106548018 93.81067269337962
38.59660744450866 98.48290499589734
99.85981312851301 42.2790467727747
98.97384309339743 41.6102476615758
0.01176960337422394 41.26707219351105
1.280002854485877 39.92934220756003
98.86236343003247 42.63603511715173
1.05713070885196 40.92520011904617
97.92271923811134 43.05794678709513
99.74338348416001 43.30850980425743
48.04307860805543 67.65132996476393
47.98503999704356 66.57249149869922
47.25934796078162 69.28645158688234
47.09056368784049 67.09479979897824
42.89932822085539 66.90051936991225
46.11815077011728 66.61528855680005
48.93134120598765 67.12462850947362
47.17324676284608 68.18649010133997
71.8006069070963 21.17562220807652
71.50158650696373 18.49351815976802
74.47526122567207 20.78006774074566
70.0778549307586 21.98500100091705
72.15109753445496 22.28842656174266
75.67682322301667 19.19297406831782
74.66554721816352 19.0316542655851
83.15723223857617 67.69909558616675
83.99147998918082 70.26880294559047
85.47760861434219 69.1693893275483
84.44076066959677 69.33782693091457
85.92522575152529 68.18915130475742
84.85858533104158 68.34943816431513
82.06411398675608 67.82638398371904
83.3521383910826 69.4526774891651
13.08413189961704 97.20545870395145
17.69958559850943 96.679545345291
12.74867311229419 95.15187395230535
11.57125299144554 99.60302444278589
13.74894095270735 95.46819165679801
13.31748884340781 99.2325506284101
14.35752782350639 99.54750716705676
11.25760836334639 96.43370049834235
25.90646285605296 18.99535605226811
25.07861913724123 18.28977474179192
27.97572504774451 14.47858603103379
28.12899705708433 13.42162295009438
25.27794683352268 17.26269621562106
26.50476482276306 15.89626454965731
26.08931354160359 17.97743447506847
26.92345513224056 18.68907767055647
27.08982833977152 17.67253697961824
26.85961541995043 14.82393006105751
26.07972145032321 9.247032359450118
26.63137637520449 11.0363205943751
28.41425734055928 11.32998868069124
26.81489569848115 9.965479525304188
27.28368888611828 12.7754321938426
28.55214932231977 10.29839705637831
27.34547663692783 7.824344706658674
56.04363437954837 46.4160643348514
50.52106330852201 48.9005891743695
53.2803276563003 50.59306749945723
53.19605449519991 48.47013542139695
55.05173125872959 49.55375833243915
56.70608106058042 47.24673782257172
54.82613354405949 47.52028642842289
55.06880607492084 46.57213427569986
55.92470131238933 49.10503209396708
55.74139375414023 47.45336626406574
54.05316724800367 48.00464947197465
57.02085438843709 46.21261892707702
52.32220260804134 48.96062998851627
61.69404396815444 69.5357264443228
60.97672148580245 67.69887370413136
60.0712415438776 68.27811496967396
63.46476875912617 65.39501353766107
64.27604843563641 64.7008945099483
61.85886148744974 67.09108369606845
61.76761701243106 68.34701918122238
63.09757886008333 63.21532732585462
63.65545676602936 66.46612626445992
62.59743744451051 69.09362026430686
60.88734531761 68.88474272752165
10.57372667571625 74.7059877189018
11.05287430900235 72.0543524173698
12.01118809117624 72.42901232854422
8.972748984175965 76.01863880262697
12.31207203155382 73.50037914677287
13.13504372378765 74.27616160192487
10.23164380095042 72.68435351056993
12.19278138909267 74.50428578777164
19.55966475767279 30.27069873781474
21.85719554331112 24.97631764130621
19.3265877800399 26.67827161635668
19.89132569839522 27.55391257423173
22.87253531500285 24.65950529421796
20.90021426295917 25.61034530430111
21.0401764397164 24.40699238298668
21.8307375568042 25.9032053219778
20.39272443328097 26.61053112415117
18.80240495131721 27.60952772540165
22.02907280901952 23.9862468391575
12.48285872189606 15.04995125275649
11.71629247322418 21.08227502804342
12.77734146142797 18.69912891773273
15.49749181029706 18.73803061636678
12.09519928757815 19.35721507058214
11.86542904369405 18.27599535208378
14.4345149618665 19.13558893414046
13.71965234223398 18.42735616951854
11.34111144553233 20.15407733358987
10.79807697731683 18.28970158686278
12.42165868397512 20.26651447523051
11.09648154125262 16.42948369454265
14.2617065414121 20.15390927750626
14.91623895299355 17.04563032997848
15.73147886039318 17.70423511534196
54.83859698572258 6.91869981660597
56.06258920110116 9.49102147920539
53.22498298293703 7.464582539504473
57.71382528694521 8.067780913118598
55.21737424165422 10.19899022502847
55.40680432886656 12.37596284150994
83.27693634962404 53.8238380289169
81.89777578345338 55.42394328437526
82.99821772950423 55.62788103349161
81.58176728991886 56.96826589081851
81.15464570759387 56.15356611719275
79.20039549033123 55.79030358932886
82.59499207319882 54.65280353181939
86.8980349573428 57.85130036616989
27.35308864144382 65.76338332483193
30.02101119856057 67.46006363122633
27.24555974055912 67.89137416441001
29.19616413863222 65.79085359210256
31.85564395144248 66.5919375827298
26.45030989981499 65.24659825207219
29.9784952657692 70.34012987453229
27.29924899994769 66.82561858665734
25.45347786868665 67.94416549972811
27.22273629714632 68.97838535801777
31.8750664074688 5.458399758887659
35.48628778781329 7.103815324962392
32.04742330472726 4.420609708166986
31.02441861777432 4.800005553250934
28.75474779730203 6.559432628772724
29.78223266405163 6.223792349672086
0.02019208867597602 14.88557335152972
99.74168512251283 15.83021842168499
0.5056476078248443 16.58632915820915
99.22598758666284 14.16436178730211
1.088957535326642 14.68843436919837
99.50552790127986 13.19454872803232
2.619740166882639 16.2661131749744
2.432959722769216 13.5275904079625
1.371116287258521 13.73323586554847
27.79175673386306 27.83628849203891
22.29621582716163 30.93061209461147
27.24296631306741 26.12514289667823
28.0318210921052 26.84172967813742
26.45298597761835 25.44194117777247
22.70825836619802 28.36827918883297
73.13370973002674 2.969731347945719
69.20331168607873 99.05632474392178
69.06893085553685 0.899516765724248
71.95306887050418 4.802821005823951
71.05984122109518 2.898610523628911
72.22369612610451 1.065820452901887
70.63513802758031 1.906838218009558
72.08875991417069 2.938517055755372
52.08213311655195 32.49957533131046
53.3184365290763 30.85644575815006
50.94754086101494 34.66577081061859
51.3843937680872 33.62288492467614
53.10781202131382 31.98408411228541
49.92752085963201 34.9056080482065
50.38460416042753 33.81896038589662
49.47613501034991 35.98373308095945
96.75731451947298 68.51405399198146
98.034676506502 71.27516626028621
96.30971450863609 67.62006031390801
97.86407876547148 68.64502886617367
96.55670875172511 70.21009661153043
95.93642936438599 70.99988252298294
95.64248306469383 68.38578381443394
24.11913527807446 9.974544499601123
26.28197896881085 13.14272198065936
24.88842940661323 10.6843326210828
26.4601161808684 12.09585528392513
28.27332673028536 12.370885505593
27.11738606412823 13.82095884669965
24.67997740150015 11.7512212416583
22.32608762765369 9.658828803812151
24.33141221708302 8.912091803199168
5.633928510862369 82.7199576090016
8.023625195247021 81.49259724184741
8.719035789228295 79.678310377695
5.041011959129378 80.07427478051615
9.538656717244956 80.32221251782238
8.125341067079459 76.63138889438433
6.844087628589148 79.90680538373333
33.39367006115204 95.50334990736226
31.46115249196743 0.6607732453675214
34.7992916308029 98.1060747437175
32.34930217268396 0.1630717703434917
29.73105714124614 93.21483757946716
33.19630024233163 99.57613385831071
28.65193110778727 97.9180640888747
32.28949711292357 96.94411982862435
32.25364850970641 99.10121461578588
33.02502122256642 97.49586811344126
30.45364553917274 97.98132574145822
30.54073614995782 1.113498152161011
29.56313709435211 0.5612291096695516
34.14045368804616 99.88141892082287
33.09836872566531 98.52242239549874
32.42265674680098 1.2305019427506
79.42230963736756 69.10065327468126
78.77408780666651 68.26519524416869
81.01288508778916 68.00328629828019
77.64734926117342 68.50318788560003
78.73667654677318 66.04135020939994
76.90419613943317 66.30485867215478
79.46311520000715 67.50421774839243
76.66910574939398 68.62527863445864
78.70421083701457 67.03812452488889
78.35235675076459 69.26107547510084
76.94134250302568 67.49406980144437
80.42536863944299 67.18861344612031
80.56158666250403 68.99192150015024
8.420820236141937 44.92100242315304
8.96274622803876 46.75267820179885
6.895552716178688 47.42448123602384
7.092392264472564 46.44792117145534
4.81708244572684 48.12280008688585
8.754073732002041 47.77536521559598
8.166718144105312 45.99636014392282
7.734998804364768 48.0699434799329
4.134684182171265 46.49199013201721
10.26031859849203 45.54807679728916
9.986392564261472 46.53058791595225
6.69978987731579 48.41324076794328
7.280708571006534 45.50514393368824
7.944000493139652 47.0457931709897
5.345213411039796 45.11649700493273
19.29428949622151 24.77085413556553
16.15277402988913 24.85530121130192
20.02161562120265 23.83057794094903
16.66363226631163 27.62480068628539
16.23278786522616 26.6668453834136
17.71499436140385 23.93400367085419
15.81048860795672 25.73384548924533
41.58139403266964 78.448723824119
41.40705036256363 77.42401481848977
37.30858550300569 80.87257673585751
39.57022637233163 77.75550081312235
39.39297299087958 76.72419218602764
38.92739048655555 79.47641377810456
40.92997718519288 80.15434562253468
41.03855494971586 8.794339096323572
37.5215286480863 6.298521695008753
39.41285992825459 6.501683416391177
36.37763941976994 7.712352254171788
37.65425188570744 5.283808165038963
37.39606475271398 7.311333880481445
43.87270664239377 8.600760361068719
36.77219822044018 4.686435965245944
40.06382247246848 9.204748234720975
41.87943797980379 9.435185192389689
39.18713389512711 8.560863595197361
36.63588874874088 5.69168067522425
74.22876114586057 64.76644817541148
69.65660160573245 63.18713290288316
69.77069192760803 61.10559321300801
68.74337494414506 62.69922981493737
68.71304466791048 63.73697755541755
70.57407408403813 63.69572957433122
71.4992033892712 63.18140985278757
69.64451030402874 64.21455430617242
44.90275719377596 75.75868647670815
48.18036966312995 73.06212847392619
48.29700267293023 74.14727750301653
47.21714307615255 72.60779355801711
44.73203641292397 74.71021565457379
43.07350797546088 76.07871822634571
44.07786294334056 76.43733766401826
46.37442639405102 73.26890712313929
43.90477388843878 75.4008365123768
42.24021914139828 76.75022664168254
44.55190714728793 73.67559912731944
43.24728508940474 77.10780388771215
42.8948489484159 75.05353355242023
69.44039750794889 79.94245870183559
67.70091650979045 79.56541317703707
71.73669540356146 77.33167043774989
69.09816224856105 83.11058321519846
70.74303154348945 77.53291272167641
72.43104276325725 78.16040863387791
68.76641401192097 78.10033516275878
68.62112018941899 79.2074401311267
67.34228583331129 3.538405171105536
68.76265905499176 4.687705290021328
69.81966870902646 4.767893511479759
67.26705204155013 6.215357686603576
66.46768897256948 6.986879268509667
68.045152451974 5.487209102698401
67.52432770972509 9.873867783460796
67.60872516785602 11.66864490494931
68.39330228979351 3.712171525654732
70.24953727482695 5.736457457173959
69.61131178424536 6.664607018309447
70.87562081570076 4.801888638359189
85.60078029776602 5.654578915171068
87.89679078678817 8.049431160976548
89.03021114240725 10.69755329844696
85.87494320810576 8.459796459979771
88.89946735401884 7.818662481614436
86.1720637462859 7.427873083446177
86.88439631726716 8.252165772371377
87.59794470197357 9.073002183990825
86.59033188971388 9.272822644823549
87.17605210772037 7.233239787959472
85.36446133605642 6.612670744396695
87.44921503069979 6.23045887524306
4.231162485133154 7.731707075499557
7.129092400492259 6.632587570126947
5.45931908802229 5.41907846405797
2.232354803682695 8.154882854010026
6.130555077369293 6.998400305251005
2.238885180130218 6.001543395112217
3.442884159150688 7.120671444250801
6.975510090169871 7.663389086188086
5.235704875549594 6.326499215432931
43.56822309396527 69.55116513207906
41.4182277555192 72.5985129999584
43.27194383678 72.34740332967603
42.46395756663624 73.01845282279494
41.0531629270027 75.37284198454296
39.81948360552185 73.01931544422131
43.06815115617046 71.29133576883089
40.71946267032101 73.27993263194658
44.0264869636978 71.6580527165455
40.87794060220989 74.33947975595829
42.16367824438449 71.03360158634759
5.988556848311378 11.70670218848714
4.879009346393763 11.99489913975819
2.725345267675302 12.53896562350444
7.430118149036477 10.43273975854159
7.768120140166622 12.17807744100787
7.114781042581844 11.41877213366414
3.792147691062665 12.27632692170274
5.233787250798519 11.02965307092778
18.79070584535798 16.57512894769699
16.75335674279146 17.33249730677935
16.53241980817721 18.37414975345104
17.55313937846633 18.00605040975432
17.98695485251729 15.90799919514886
17.7723624502347 16.95625965561177
16.96622384117675 16.29060552127356
13.36843291723743 20.49544212245024
10.1024608384513 87.89984732931408
7.338803230675397 88.29435491498178
5.95509101834732 90.80811538617976
3.750413506922636 89.473103120441
8.247378702077294 87.82807509184775
10.61040968040073 90.82136042424686
10.79972482404873 88.57835035097703
6.402575739752 88.18757980911546
7.69752190945494 90.88817574567216
1.026707036359446 90.69068755982255
9.866105521481378 89.01934549957068
5.677308879564948 88.89445854019149
71.78812660466556 90.26568610240058
74.51350067199995 89.92589029126756
71.52266458959362 89.22122281252507
73.81372450442143 90.75581113389246
70.78646919263569 89.98664316089011
70.03620678489901 90.69159814079694
69.36370608687174 91.34988957826029
53.42457943861019 35.30116901454913
54.34623750600214 38.03195648656725
54.55098084090452 38.99526986034239
55.21441360327871 37.44332216004537
57.26095559993492 39.54398690254335
55.38562391755792 38.47900191033407
55.15721546830965 36.38554952606921
54.24440643784327 35.86700665653546
55.07430428847236 35.28683635547041
56.22828174143029 37.94416854347836
54.24152860336066 36.92301176908803
52.65821150123628 37.10083643416821
93.24635538099972 69.94989172955712
88.71708677050897 71.33443995404251
92.83169666363104 68.98504881978374
90.18149292577345 69.7502560816678
91.29436443884333 67.92161095380709
91.75253717440943 68.88557040392892
10.58166583818443 48.31697059141469
9.770552406028861 47.53104678793368
9.361426698001353 49.53865648536424
7.533736138496121 49.07896907072468
8.550948128089763 48.78944571424068
10.37404544155977 49.30836661022708
9.564486905752592 48.53507659580774
27.46532063580684 15.58401241278252
27.93431029865685 18.38488638115947
27.77446849753787 19.38965369245728
27.25982759026888 16.64162811993685
28.93449540025962 18.03840262240526
29.06442847830965 17.01316074702937
26.74542696137905 19.69706391550725
24.26474198211855 17.58510717542958
24.06096261389639 18.61066019169572
28.79877955893718 19.06109583819773
28.36621989749616 15.37784061972271
28.07976657710001 17.37581543136807
41.30714439809485 34.25213325999892
40.26992149456225 34.0279647040953
41.99871212772933 36.3970566804303
38.758604116129 34.76863303328602
41.67370819621107 35.31609714645194
37.67798951102309 36.06275000902411
38.17405705371139 33.98791328464776
39.66274329817782 34.90637853523393
37.84901528180904 35.05389864986591
40.28543975019858 36.86088089898376
40.67072248819201 35.06657570807521
38.74316916208534 35.75995205105698
39.93531226588467 35.83566567073169
39.26099140948801 33.87762979201025
19.37776953443758 91.28136229011396
20.17665282246284 87.54016865030253
19.12017385573103 90.23578148823844
20.55394923203251 88.56431917037868
19.52912279318028 88.39463844936273
18.10667366574185 90.0119510752729
21.19101521242576 91.61507787474483
18.70978276728336 92.08980052900613
20.11635299893409 90.44390987594726
21.59285154534195 88.74738657506305
18.83360810296886 89.21688873418968
22.73059658263209 92.67014445050137
20.3191250961696 91.50815602687719
18.97081000976271 93.12768317966817
17.94711064340243 92.84213251145513
20.89088086795834 89.57504901835837
21.39234910092241 85.77891387994863
20.93000505917919 93.81456510929425
17.16219642634001 93.58237471224628
16.92313633038628 92.55916561206395
17.36717152320547 94.60962275302927
20.14140579458637 94.53221395415503
17.37974903872654 90.78375101980888
19.17805418347102 94.17582711675094
19.3391564292206 95.2559517806308
18.17453888856047 93.87326800505004
17.67987968087714 91.81458989862547
17.07921413013699 89.76536964173026
18.39122535715008 91.03958272861669
88.58627013169954 66.90962978206085
86.79892060436704 66.25333591588301
88.26039688008423 65.09745860435004
86.55218816250064 64.46571598124213
85.29177111411484 67.37582433682786
88.0880048643515 67.85557603090254
87.46525049365229 67.05509678654187
88.65095716749998 68.6989812474276
88.90519420517113 65.94280602689945
85.26335287645418 62.85840640407997
49.25098424633455 12.71952868216506
51.2441456332536 16.87986628370721
50.35784689800517 17.5629711618526
51.04952200115795 14.67309750354661
47.14960676213108 10.84439921766956
49.28306690751084 14.916431223734
49.3727428362628 15.93861104804087
50.06811362174576 14.22401881730716
97.79879431676802 73.14633093418762
92.53986508905422 73.05208887534008
96.11980890880972 73.72950853157612
96.38339259795229 71.9554852741618
95.12416348347458 73.49870203169341
96.78309063678643 72.94763494011218
94.83836753951626 70.89413183693988
95.7615371259371 72.73680140351529
91.59671342238347 70.58308122324989
95.33613698776456 71.7816704341854
96.09994575764793 69.29475388063575
32.06539113034469 60.69797544908226
29.28502565428058 60.41021610331988
30.18786183891529 60.91259539970653
32.0585734270791 59.73769106991035
31.06638009634632 61.38628937256316
26.51429391820665 63.13410882037323
28.39573743921716 63.11147541581988
30.20816919549647 64.21284043892429
27.46256461399056 61.53449413278787
28.38925849901308 60.9860938853457
43.42556880453469 59.88725969842443
39.10865675030972 59.38952540019432
39.68930499970816 58.61420959885982
38.94971472980114 61.43906905271876
39.65576850395869 62.29058094876543
37.81743615051612 61.94459413494134
38.68491273015735 62.52951479321224
39.54970985745577 60.4589197940055
38.02784438961448 61.03384195965783
63.75738267056223 16.42482117697095
64.36398591825782 18.48236867004385
62.5888440204489 22.05645817393896
59.90797925722521 22.7615881119879
64.05618478704507 17.44730150259299
58.73927331385227 22.73859542105804
63.65916593785977 19.34912283293362
59.42587550105662 21.974121382297
60.4109490647846 21.66421204817023
35.32232293193634 80.17063960434041
34.32855042460348 79.81338189510623
36.71226824872654 82.6348677083427
36.51097874979147 81.57961531159694
35.51882651796424 81.22867214766212
40.30482243485496 81.87605650995452
34.52629630898325 80.87092988528235
39.11236480925861 80.51101039717955
34.9274095400929 82.99248571818259
35.71895121923273 82.28884942071645
30.22103820133192 41.94912556912755
34.90069507934984 38.64406098308279
33.04727279996655 40.58824839957909
32.77334533104402 38.93599015805491
32.020226420593 43.11132083341955
33.02553120041876 42.53159269291071
33.47920542640978 39.72842455298416
31.2015003001043 41.41611306658564
29.19255203679317 42.34930024076358
17.64943968693317 72.70279131301069
15.7678696068853 74.78335079642406
17.40954652016621 75.44969820196771
18.68126222850584 72.53772051796696
16.52787632733574 71.12006019517816
17.0601441913766 71.86457009633074
18.03379567045471 71.68785153474688
18.49910258492064 70.7982265510212
17.85391528372023 74.49598245254282
19.10463806992798 71.53087453572419
20.09074943962054 69.44797878530834
97.6307748057985 55.8343150088745
99.92009725781587 57.31114236028623
1.569293912414594 56.10204672811981
2.061109387111309 57.00923364440015
0.5589688297145827 55.8026124948561
3.204545038677929 57.14639693974774
1.251711388404153 55.05036919998496
2.645778547897735 57.92753489513386
2.161776155360196 58.77012960294869
99.46867996977352 55.42097156157838
96.93649216958801 56.60102872992064
99.78985098165515 56.37326376836906
4.333428502033725 57.25067225480746
33.5813485482919 75.59232722385376
30.49261548091285 74.56563531986839
34.402371403009 74.87377626570839
31.97223204178613 77.01397064266155
32.56990222050142 75.25621094731063
32.77162138834262 76.30135773040155
33.18381578303374 73.53472472235218
31.77040265419233 75.95601649941037
32.36489196087783 74.22706544740487
33.38969578988281 74.55635076453412
33.76634031239482 76.64639982957473
31.54695728581777 74.90738766301831
32.15583946532345 73.20595781398325
75.24830401021124 70.05396795564279
73.95878247401214 68.90651346298905
75.69734349005363 68.97999729968922
75.8651913660096 70.77786975524999
75.41662985280576 71.73062471666159
75.06250376449889 67.34088153752468
74.93513555303676 68.33942446794674
76.28388590611317 69.74125747099146
74.36333675200771 71.95754242097375
74.0653206641735 67.86790025232521
75.93884491594969 67.91768998837492
77.28836591766306 69.49278988681658
73.15994625310489 69.48529657090512
77.95133541643187 70.27623061731478
65.16676448688932 61.56288277718726
66.86902316806021 62.75510346649556
66.85731382178777 63.82039638172019
63.98285266804908 62.70510022295857
65.99208263217054 64.42594161484969
65.92178023303147 63.29941622506669
68.8135843526707 61.65868851465613
66.95283807076615 61.70231497421604
65.9650830269932 62.21614547677104
66.91038895369047 64.91529155967692
67.78845825276261 63.25498569593618
28.2573487146566 37.83424088875731
31.36551587068033 31.67649975435893
26.81320859120913 33.43720745181989
28.26755302412363 35.01317131431158
28.93174693199724 33.06941221690019
30.35884947664082 34.66111009725702
29.3126897733114 34.8450007921241
32.0959791892783 38.12084242224649
28.97366985142426 35.83028947590628
29.64890543912993 33.86227000985275
24.73931959925132 33.87119111486234
26.88371876127245 36.14540119338315
31.76347504316087 36.27881773971671
58.29753532701729 5.184725665396472
59.12471440461744 4.49479836932198
58.0833968734896 2.987772730078279
60.34603199003239 7.093454191225146
57.72253658793144 1.962520946382138
59.76884120335271 2.759272646756652
59.49912513625231 7.773138352395569
60.10659054486442 4.941645099413384
59.7505459282964 1.710248133564379
60.23606223194665 6.015481855197434
59.95264728367189 3.857610822126674
30.92512718636483 43.5239515720898
32.47678436978696 43.98503188010713
33.2395134785266 43.47031088797111
30.06591697045423 42.94832979967158
31.58121115596525 44.24590131841565
35.09206781091732 45.65896386627895
34.1763445410613 43.99372968719511
35.04915263373319 46.69402296394212
93.72336966612903 27.88552799678208
95.42557156979154 30.30294368466764
94.89819749333142 29.45440742358381
93.82558712942388 29.68333059496668
93.14289841687683 27.06510063865574
94.20720607650183 26.91161928089229
94.79571461624826 27.72891345036345
77.27942848942743 80.78358826636375
77.12291982660901 82.92775671099527
75.76264818045495 79.25565908356576
75.9670204947485 81.83668628412796
75.08688925192382 82.3603265532894
76.99279049634985 81.82562353199732
75.64869816786565 84.45488691472097
75.93565576054726 85.47653423419216
77.52150920689517 79.74626301414227
95.22270759240382 32.07842924813321
91.84854699885771 30.13036383020741
91.22843636970961 29.25790798962181
95.84114790636781 31.17718725307292
94.76082347502495 31.20282431263588
92.90625078963812 30.02710756040659
93.06983943884504 31.90600502828197
94.64696118378819 32.94734034267812
95.72655950752397 32.9649680226515
94.40889285418579 30.36391167286186
93.58114386631884 30.93483338145619
94.11347371500153 31.95392577482178
24.00354417753013 1.384522449029953
26.48311473393388 3.354020535239001
27.28354241205542 4.060759410843261
24.83321151619 2.048561666977257
25.02617540563057 1.030712484626028
23.45590431403927 99.86999654070677
23.36603229209482 98.88058315063749
24.15779660863785 97.24128889821051
24.29850077872229 99.36002020919067
25.11984869138138 99.96942835749819
25.85808182687575 1.656119020203431
24.23104571776962 98.30539160823204
23.28249799013934 97.85386513270637
25.14885619292704 98.85868442596995
23.02099885777666 0.7450274577047515
24.18285562465748 0.4434577371762981
24.63131924376281 3.069074519349944
25.6716406014961 2.689516435894732
23.81408266388918 2.432827774935487
22.42916088009164 98.56911737825951
69.99342920957676 76.75993949131261
71.3025319323032 75.50181854927514
79.73337978499397 78.14254279596541
73.41222851512285 77.92634232652361
76.51248826466325 79.98595815715501
78.52712016007281 79.44626596353835
80.18666496674913 74.47318749293835
79.51895739830232 79.15505767188272
76.77977531054326 78.9721090297439
80.51406353104869 78.81088086461985
51.34651876373876 76.40626647103498
53.01927864636247 74.96563796691079
53.98356396757697 76.42291059834398
53.15622717286789 77.1142403809129
51.7205270138821 78.60304173800701
53.51699726302748 78.32434151426715
53.98379977127599 77.45071975772416
51.54686366793865 77.50865277003669
54.84788900037935 76.97903616638624
54.65526392604602 78.08198791685393
50.39865397991059 76.03932935588274
52.26683482170588 76.74970728148746
51.09970701694073 74.31478598553377
55.19779309865976 79.6943253723737
52.51834128043438 77.85631610742641
36.81835863555284 46.91507329865622
39.52737237078852 44.88753039729242
39.52787659733276 43.8145219391829
41.37626573817525 42.58079123345566
38.62037592872768 46.60238979892957
40.45066993597018 44.26553925141396
38.60338515879317 45.54078251695692
40.45189511840275 43.19261672876688
38.60867428263397 44.45096881155398
37.70582614251843 45.10456052659987
37.71346162838547 43.97385270775442
39.54295016071987 45.94463165044371
38.61520972839718 43.3552480137491
36.83073416218895 45.73328147675222
37.6963490985955 46.25333853511618
82.26092499725847 69.59342655575372
80.71644738352775 70.70653865130299
82.88600406037166 70.3837327114437
77.94969171387245 67.63316209409669
81.41582319626819 66.98806708857155
79.00136151263156 70.07730702267884
81.80355247354935 70.54734865100957
81.63341000990791 68.80095253580507
82.42465770347739 71.33621930077976
80.07279018847922 69.90864109858799
86.36868029793831 67.21291545745785
81.17879442878024 69.76510220844078
76.36567814890552 49.19399522548556
74.64895523506165 51.9206018896259
76.08674141378894 48.22189843071001
75.26964240737085 49.05208394083243
75.04276372961203 50.86424888346471
76.770147782363 50.1574817533103
79.90151786191731 50.73895199118559
74.18421818874994 48.8937944246086
78.85087307687148 50.55184866398453
8.623062085417946 8.959673164963167
8.248541065583144 11.1396600397395
9.331605391134687 10.4655252449923
10.64879222544011 8.007168214584887
10.50533367504621 9.028941497555188
11.3794259920248 9.603416086556951
9.480774435997596 9.483562453388227
10.36693672420358 10.04114331189852
34.02216993735038 40.73883782975874
34.98382174244154 40.34990481934413
33.05309023872149 41.52569467878415
37.64503454283496 40.70296201030619
34.92445922614746 41.35667339702898
36.83319029053829 44.57612898329474
91.49303983416905 46.5531709758677
89.3919842677245 49.74081933405984
92.82329929184135 47.9808219533181
90.24078176059425 49.22507869562121
91.1671953091234 47.56371930183612
90.4540306531508 46.785231161109
90.00834971274746 47.76149344323934
91.87836015146353 48.47845419058866
62.32718159023575 79.84037222141447
62.49135937022145 78.69255577258649
63.9267396571661 81.10980165345876
63.10034299647928 80.48252029662063
61.30435772275544 81.53749210598683
61.42538965450191 80.32052271456629
61.56756732386322 79.14964293556335
62.16154375792352 81.02401747333276
42.2159197902937 13.24095639392594
41.42592182665916 12.5918423445876
39.77489415733634 11.31718988238833
40.91536728669346 9.858422031708125
41.61349378094349 11.56314661483035
42.46172894566311 12.22330722554438
21.12891091031593 71.20477272274353
21.31802838917048 73.04942078720721
20.70292620705407 72.18233419767122
22.10609916305233 71.23851475753884
22.87028302732409 71.91988423278374
25.01063362918062 73.99136876226008
20.54144272004323 70.40517433714939
21.88743963890694 69.09779546470834
23.44454438131819 72.98567888310346
16.9682231852106 10.18894486730464
15.24005950033184 8.899703640818936
16.21638706710168 8.462443165203192
17.68087673949067 10.9326050396136
16.1053647123801 9.522542562137376
19.52577148434991 10.53713560478534
17.0743780773382 9.110234715460077
14.24934918835961 9.330199006242866
18.72932216881554 8.945134965007043
18.56893530960755 10.62623772634549
16.31326312664946 7.373912266044809
13.64013773642756 6.632551655487145
25.58256267062479 60.50982555942834
23.71758279140058 60.53378593724171
25.59064851661071 61.56682875191289
24.65540834747347 61.05256054822019
21.88006192057883 60.53910828562862
23.73052060578642 61.59371545491313
24.63984836892136 59.99651964440142
24.65753354745344 62.11189427678174
89.57197217086423 99.31400798942832
88.78431913969877 2.311571122206832
90.4801591304753 99.09532289919369
90.22893599788509 3.81664404292344
88.44884627844357 3.289003895663351
91.25295775116959 3.606748801505245
87.70084475951587 2.548490471721355
88.10192761274456 4.26522754488825
89.38430244085275 0.3373108949111727
89.12018627952025 1.324593371054578
92.49602394517198 0.8873271640384555
22.55874814721242 3.743500253233149
23.16337677228062 5.438946969076404
25.00551529572182 5.765301830853264
21.73425151423688 3.173876547188851
23.10325571189101 1.761626694884663
21.30968436970214 5.132921812522756
18.71788699491158 3.395546824534748
26.03932849459868 5.423479680041096
22.14557571538186 5.795039894341806
20.71873000822165 3.289690402685205
21.48948099627865 4.118045351226572
24.39222746040082 4.061032990383913
19.48189529661026 4.909729487202447
22.336183112817 4.763562586621691
25.45188797325282 3.721143365585605
26.2655609469502 4.399130299137294
23.53960983415425 3.378321237283289
89.06292710570746 45.13401920718989
87.62264711411447 47.48792369007073
86.76779408871437 48.98078743554803
88.03782272519634 45.44564056163041
52.85442965935507 23.80596001420592
51.95762750621302 23.21173198264073
50.14416822002438 21.92862187337187
51.03904235537898 22.61080906028811
51.72364284306045 25.32771893721683
50.95576627784344 23.62640614602825
50.86539191143092 24.66103674387772
53.90098787702973 22.21899716630367
51.85557861687445 24.25642716001262
52.70209816053344 24.89990065309238
52.02868630149966 22.1762497233251
52.94871228387716 22.7395292197432
14.99752121622761 76.8545009863157
13.24220200941359 80.78932299266653
13.02169017331613 78.93318486033064
13.03740071649513 83.56658037608857
12.44313397928272 82.7120515995516
13.62644122882468 79.79538308676689
15.12453224600939 78.67798385662546
13.47750034531682 77.93497000509818
15.66203091926706 79.57167073955296
14.06066938732266 78.78202805846325
15.62753368100697 77.73234701119995
14.54820171594861 77.81925934949638
12.59552703586453 79.91829832141966
16.64810769418042 79.6720107591395
10.96983603845023 51.07893078056491
8.351244145984749 49.79656233548152
12.19416521881704 49.89325499390987
11.98036002867384 50.88279485593553
10.16834082532732 50.30120028180703
11.60666214429364 48.12487350096225
10.79509255909876 47.33102124886141
11.39073223534147 49.10532447356136
11.18033410733447 50.09156798910004
37.70891286072259 42.86454595781743
36.76524481491139 41.25337810469244
35.94907016508893 44.02207980426643
36.79672831658971 42.34402088645086
37.69192929108925 41.77552622119484
35.91389965939793 42.91148397393172
36.82129617187799 43.4486427610509
33.32644110087976 44.55057715697966
36.66518065101899 40.14816439193083
35.87254140469253 41.8211941343983
35.85658000936114 40.73132883750614
35.03621147917006 43.46135259484926
35.97219238658686 45.16252210558804
37.90809871094201 69.95560328209322
39.13718520607154 67.46962341811772
38.17055367475816 67.84491375270535
36.80910392827013 63.35212817147936
37.64373134227627 71.00311754923386
39.98235756999321 68.15320382838965
40.37050065834249 72.12218987781208
31.11678643546082 42.50142065524516
29.33008537105814 41.34617757906211
32.34424296717983 39.90333115116571
34.48132289705985 39.58064011816491
32.08623723954366 42.03895959647868
32.10465839907012 40.96673949424198
30.33475613014679 40.94865929313632
78.44000076178607 58.60950055472249
80.5932715570349 57.08103851858215
79.63776605112599 57.3269056849341
77.27308090368611 56.0520882421059
77.93683492418897 56.93013049787411
77.55327232691167 58.04668885509172
78.19322693471477 54.0893827038493
80.07385904588241 56.21636451569
76.31026607102282 56.21058501390006
77.00409734820802 57.10480110941051
77.65433445470352 54.99966118010437
78.22210848158052 55.9020582581085
41.58021238996687 99.48909117097655
42.6201988754183 99.88317450652012
39.77410890010616 99.95619808712755
40.56119753822861 99.15855749263224
38.80874766117712 99.53183649528312
39.58735876192657 98.85865816536241
42.14493667462872 97.76978354126011
41.81964757041682 1.522193446505498
21.43967637028944 42.2133659634339
20.68132541562564 41.43576923352391
18.07782313797572 36.0044822105141
20.36171384226256 42.45478281479974
18.72428206664858 36.86218034048963
89.86867583760956 12.3240553461419
95.27814451738003 11.18260368785604
92.44401843367707 11.18610609360446
94.24536212424479 10.84441943300902
93.5369731623922 11.59206035788674
94.87134014733918 12.72288998201847
91.66831540158202 11.84485115499795
93.84962061762013 12.66189501865415
91.11306953150769 9.000366697117522
91.95015029699704 12.80808384518356
90.91379500411931 12.55158022051539
90.2639303025171 13.32999725883221
94.5667327715073 11.84010746819688
89.14369654571669 78.41053563899449
88.29466455138248 82.04460711409253
91.07082946801705 79.47649976811108
89.23758936735726 81.55484220099008
87.57382339909377 79.4806690462738
92.0273480224661 80.01523902874662
90.01719299771975 76.93927660841494
90.12102082347285 78.9407871500818
88.35875238300834 81.01325685492948
88.29743956552981 78.91081493562091
89.24649282027369 79.44363410730631
90.02421524103561 77.91850551041641
88.41838880392316 79.98786220974256
91.07270129693305 80.50641651132152
91.00166378931064 78.43152420552751
9.204510323458997 28.94189023328088
7.205558798625247 31.64575234951589
6.531115014530852 30.94366031893227
5.705631891571426 30.31569672226967
10.4881821688436 32.85206139435409
9.115043996523275 31.79405403832969
7.655421777430172 30.67212696816235
8.367951528649098 32.65849984062424
8.115833867693306 31.68975952525864
33.03914452282651 4.026038178792236
35.88908871453691 4.070260548721188
34.7430221696417 5.41982655271404
34.87887051204147 4.398356485168249
33.87851593310813 4.740214511526115
30.17339596523446 4.181165309327828
35.0213358693561 3.381259330691993
35.75206609520698 5.06921629807387
35.61959283572862 6.081107225661392
64.78054215806624 86.78645444438982
62.44232904792354 84.46752769560469
63.44856214739644 84.24596738802995
62.22556266744867 85.53440318188997
64.78648689002576 81.76996472914561
63.78503475823422 87.10156685686425
63.70897403957333 83.23287140290502
63.3761358248837 89.23525154656656
62.99961929754097 86.33303539400492
62.68576359423964 83.45799198913122
61.7541744975473 83.5141719246304
64.17394256617638 89.98830389673871
62.58533919496372 88.47389787922074
62.95179577543293 81.56766509660198
10.95604632591451 83.82573776863349
7.052341869055088 83.57093506534834
8.974909374621294 84.0589548871224
6.170159684950705 81.63575658867259
4.327295336675068 81.65079101258614
60.66427761102828 64.22863341638767
60.35985117260343 61.91594292881388
59.68772119038234 63.84485555297471
60.46096815210091 63.13587903700582
59.05857024648226 65.53663288914382
58.8686400541055 64.48232380458556
58.71830750425293 63.41654238405872
10.06131484622425 71.66628767276205
13.31979658165769 76.12795244461071
12.92707225685311 72.71184197804762
10.64115523881546 75.65844568102226
9.211965946361921 72.29387241974867
11.57875692199926 75.29801555533599
12.71219862476614 75.31040804183669
11.79813747531026 70.39962661298092
7.736904730635878 74.56338811795035
11.21797982675303 76.38804706721044
11.3540832991962 74.11564656390449
9.709746532480107 75.35968868847777
10.03306511279596 76.44215829582141
32.21793732983389 3.360983321021714
36.03822641205713 3.092251566566047
31.21412354842282 3.780857383864842
34.01698330243973 3.709215406738808
34.15985610670666 2.700052366095327
36.32290292869189 1.244374457286591
37.05674789316318 2.697949071127578
35.20456757355385 2.371283542718748
52.68955041370245 12.2719877843754
53.42300666134374 10.50749054000956
48.19590244973722 10.88621812104256
52.86081510958775 14.44426870619622
53.52988229272585 11.59073042169971
51.7716031336553 11.85331341581112
51.68022747349057 10.72737816745628
52.47029469149066 10.06645518368106
48.75895990766296 9.920240057745483
52.76288044225191 13.35331817173733
50.858779343137 12.48615051831992
50.55727599213382 9.289514558657904
51.91742346731913 14.02439762477536
43.00061484278162 33.64183853842344
42.39179393663167 31.50912212661545
40.6804527538571 32.2449999553513
41.97056418210391 33.4268404045303
42.6351978380012 32.56764975900931
39.79997626306251 32.98318502735848
42.32169674186688 34.45417867616004
38.90385931377352 32.14325102903244
43.69079356509758 35.61270116486871
43.42269054749294 31.80932073581206
38.63760497639409 33.061943161976
41.66885308462023 32.41503689633709
40.91117486002662 33.23175990085646
25.35772196200733 48.69909139948407
25.15419296836711 50.88223811911222
28.73689404450335 50.05246322157816
29.27393383038851 58.26335225658349
31.13733750627675 59.24267935660217
29.04039107528972 54.04633754184359
26.03018729769595 51.49971240952295
26.07930116172729 50.42013823185135
28.95163718179121 53.00043782616535
26.30938570279716 48.26218796359831
20.78964724821708 20.66338715482323
19.80952840032383 16.19222754777342
21.20390329506266 18.60006407118127
21.62981467762692 16.5268774383111
22.43669387266235 17.22075231445989
22.22487823085848 18.25307395120626
19.37257199005835 18.28923945569015
19.5913456249413 17.2436065153444
21.41558192445648 17.56447934204263
20.61032039509651 16.87686798346482
20.82347068995468 15.83033754678176
84.84974302245411 75.9807064965803
86.8687527717324 76.58235031732663
85.08810207007704 77.12070777619451
85.72210452945637 80.11114140543529
86.24593080159681 78.17184669080943
85.82713909612259 76.27761134432905
84.02304490076941 79.91404156535967
82.3127986360243 77.77128915962213
88.1989683351965 53.4461371026239
87.48646693299287 54.28827507119155
87.81298014918644 55.29544511090958
82.3218678125086 56.33220690360869
88.52022294154891 54.4482807365412
85.75643352261901 51.54040041512613
86.78708428582915 55.18858832182254
85.40311281964378 54.10206798165282
63.54176848971511 42.55110923272201
65.28370348494006 43.12648817044164
66.82616026873434 42.02880326826459
64.57654823580778 39.94819376862894
63.93618421280877 38.26956308908989
63.61524801510556 41.51865571489607
65.19205196550961 41.53071754909938
66.43664660502039 43.00543230903805
63.61078546192156 40.38851388525374
65.39591155248131 40.54682021142104
65.75938142758463 42.27012313362982
64.42316610441961 41.01151712820405
64.53971972599027 42.25407937057987
98.77783146039481 66.13906070828078
98.3041628367348 65.29265702704569
98.533314458823 67.8631363849385
97.19847469032027 69.42025022470197
97.62779156319421 70.34156533379753
97.65241417110944 66.07052266162509
99.62094475685261 68.00071153405922
99.37787889611204 69.70096734950432
99.45013799877992 10.54848739612056
96.01562254406501 10.41621437770259
94.97768061650861 10.14408788787483
0.9035254108182486 12.03027104549607
97.94065005207811 11.67021670204441
95.75922324556936 12.21884024700828
97.67404275840346 12.70658798421596
0.4903838168682319 10.31045578239597
98.72077800520358 12.4444211252656
93.95416983817309 9.826184026570555
92.60005603380233 8.421419418452244
97.26695281821357 8.933923481590968
97.69510063241917 9.958610071529559
94.64079537674931 9.097376187672744
99.81320154540923 12.23988104404859
97.16459946754028 10.84448208847457
40.5447587656307 51.69516946385436
41.47519927741177 52.24422823682517
37.82099359908298 52.15853988576254
39.61327713571223 52.20199882223566
42.39628351994172 51.73733814728235
39.69603496023137 49.06046687792086
39.62112379842663 51.13596874559727
67.85769425934114 44.50306647687587
68.1919627091425 46.26037837626087
69.55666635209241 47.82174404522358
70.32356890166443 45.7958921177276
69.64286737724036 45.02428875814379
70.21879887442853 48.60956483786776
68.56453921792229 45.2610029964213
69.93944297420222 46.80463011126375
69.25745442153153 46.02810591329911
70.60570247454598 47.58980868356325
71.00282419707588 46.58098651333066
47.11643312477107 26.33685466983373
44.52647967196143 27.25408834917351
46.23683332857598 25.93766622511723
45.34940120053711 25.51910977626302
45.354191610965 26.59523442060002
46.22581847558506 27.02114593242628
48.98244415036484 24.34846704024698
44.23298881672176 5.412734198730907
40.52668514554899 5.053859293921417
40.41191829435178 6.090277564332779
40.63183599443103 4.012679297801307
44.14809967050454 6.483252532789264
38.66435696587305 4.860185168350484
45.12285922551099 6.0464333381658
98.18012381115483 94.97244281414895
1.005356515209704 96.08080787829122
99.11780757069486 95.60047701386044
0.7205735123472854 97.06970756196773
99.07709676520552 96.58034161877463
97.11138924843752 94.62619512160184
99.99202175300259 96.38758900596154
96.43369363861792 96.3630336130505
96.8242731396184 93.57228455326666
48.48104376818625 28.61347909941539
51.56227646891967 26.42641170124042
48.71396553152028 27.58009554743249
52.32241840977402 27.15064452829186
49.66326718128619 27.20150344830966
47.72296327196168 27.9746199324208
50.42522119840747 27.93089675564342
49.47155579405101 28.29522577389156
50.60744237809178 26.81818064857308
58.30359618065857 68.28554529525235
58.32257294771548 67.18993363820165
58.16098177859464 69.34107515561045
59.20464040675176 67.72715252543303
59.1719827418204 66.61919910571305
57.42381022685382 66.6544809606247
58.220454370885 66.10785411401304
67.1059865598059 20.82802302179723
65.29361966226739 21.43743032174637
64.68081950116701 19.49804407142862
64.16914029721261 23.24113498948677
65.36578700206215 18.6848643754494
64.289255164268 21.34661922817824
65.75660628479237 19.6212952362458
66.76428429980754 19.87203164061878
59.55242561914505 62.76555870201896
57.73654009589282 63.04937222520034
56.5164990456896 61.51248064710084
58.97149384126158 60.16368961600652
57.9454507710803 60.24318370413693
58.52564974176265 62.34689695322662
59.34928832912386 61.81049587459656
59.35108893288045 59.12015815448763
30.29439614645618 63.11306453074194
32.09956040974797 63.36390650381669
31.11171969708966 60.31913063484956
32.86206955829439 61.2713060484695
32.00763690104812 64.42704535756063
26.52284511724439 61.02127218650381
27.44943615794702 60.47129538382075
28.40333373111731 62.05344128733705
29.33093671388848 61.51166051838408
30.28783975744072 62.04815298526331
28.36115091714829 64.16875581357399
32.98164578518405 64.07972831703852
32.44778070150376 62.40120428205486
27.46108086789429 62.59246254189833
31.90709197120581 61.69741606781072
15.56252470394756 30.93261100889838
15.124264134985 29.06072483349089
17.66317495481813 32.32274867067506
15.5587938560559 27.40252305540155
15.02483028550224 31.77159269302336
16.15456445416973 29.33724968102286
14.60243588829921 30.81755676434318
16.66222200655974 32.48084110968674
17.05979876080834 31.43026014245562
16.20231314868863 33.43360304079285
14.83682153321261 28.12037809938921
16.11073767081849 31.66074000762496
15.12996078716489 33.50165479216081
32.97620535535228 55.93919932895121
33.92781636206709 55.43292717828576
35.21715499553928 52.7867597771491
34.34045958594501 52.30470663043899
32.06105358145211 58.64446853903979
35.13398606810298 53.91586476787084
34.3339538952829 53.37039782946718
32.95964350298918 57.03215526287707
2.085428247572018 83.80290869444917
97.76693888608519 81.48473597878478
97.85290284462248 83.40152816227848
98.17270097052963 87.27369337044827
3.304619170756585 69.47677350629978
0.7022659430419892 68.15433399351718
0.04855093154589864 68.93252006179398
0.5711938648606175 72.43661394242623
98.28870865724573 69.55635737938425
0.8862504334532315 70.78400747090967
98.1088874683053 66.9505626526566
0.2623657092206481 67.20177939413114
99.19430708817372 67.06827230471106
1.534605718277185 38.93518555519821
98.60613515197095 38.90995403285923
99.15182618614438 40.60572581779515
0.4672998061773955 39.26514511286835
99.49541932400675 35.91732182303456
98.88878463747126 37.89561163553411
22.60062240101882 88.71210984286479
24.96775540886554 87.16729697712174
22.83718360231007 86.88201740006316
21.99428193074201 84.89914064411255
22.5982663217933 84.02086176956597
24.7066134569739 89.43945586753547
23.03275961414484 85.0059598134979
55.05595193758031 70.56153402669851
55.70132404497335 73.27516375251922
55.72475727262085 74.3392715352207
53.16140234688486 71.19494277192121
56.02039391788808 71.19646654105588
55.12848852333868 71.62334577197423
53.93361260871728 70.46274239708191
52.04830522520411 70.84789563666767
95.18217246366092 67.47918798970113
94.09496188582473 67.318464422001
97.43526717900184 67.74461992282923
96.99469562974747 66.86657465761284
95.85667215713889 66.73426222289307
94.53278371946121 68.26838754105239
93.04263971545681 67.22606284490278
96.54332618103835 66.00404406535665
14.73030045730532 86.26092658265397
15.70952084207583 88.41461022004624
15.68333704897102 84.27494205593119
14.73962219525829 88.16481777440995
14.09802818457175 83.43927159050932
16.04688789019498 89.47383818718244
14.87974818584281 92.00567852738796
16.35856937661525 90.50866887255675
15.15675112695396 83.36204393064831
15.90145518302706 92.27992787029596
17.30963364973067 83.42203337331986
50.5092251619543 53.10038523723299
54.19942508435958 54.32141788765279
51.47402882643426 52.63772157483768
52.4107003381284 53.24148181064943
51.47805299094984 53.65629964301611
54.18984932193392 55.26933747073303
52.42663840728046 54.31290710557643
70.8831081979374 49.39310732734624
68.82868335732714 49.8941984149712
68.8822425308858 47.0383363312388
68.48073077856799 50.94278078732638
67.46403615507721 51.19009480711121
71.26120041310547 48.38220083741368
69.49442824468514 50.68928148687257
70.50861134196019 50.43096056065371
69.85153730175672 49.64248783725569
24.4956760408886 53.82908818435395
21.17926279042959 52.38700398932104
30.20199358266635 57.68329976750912
24.54546364439271 56.86380993377591
29.28133939922752 59.33153021185648
28.32960267641959 57.77563250464612
25.47144004191964 56.31218964094994
24.49506957416552 54.83164673108024
25.50593096971479 57.35539365154619
27.37858757902659 57.28661630498221
28.29455871473376 56.71930737913792
19.38143028267229 13.42725507726075
19.00770984110704 15.52387906195627
18.20157650177005 14.86197556332522
19.44796697740709 12.43248732756998
18.46451838344951 12.74889309196197
20.01970109206704 15.13116778101169
21.25257121308595 13.75526039386209
2.495966702098751 44.25653858405602
1.608063325510709 43.60624838566223
0.1898652776360915 47.0488561357363
3.962107994418646 47.4938786933431
0.6133569376110429 43.97217334837806
97.81094317780196 44.10823524673574
0.3373182868903237 46.02426875035071
1.35689153512039 45.62621839003895
98.65928027639744 44.75189916023456
0.8766253269646961 41.92920955807676
48.21700374168648 18.52102106501126
49.08071119690572 13.73880681873873
47.69510567333776 16.65908799392578
49.45038676377042 17.11283879261281
48.86271076608511 19.31279704597138
48.62986082484153 16.53975959576026
50.2925647164207 16.44570419001638
49.35841302724547 18.20421582362961
48.26755437435198 15.58154753859847
48.44024562472774 17.54324677769601
15.34664883681827 90.24299210524542
15.04535684373658 89.21162268444641
15.67074596860189 86.11585444199311
16.42925198458533 87.79338675547974
17.17468035970285 87.03483545974896
15.63166061173788 91.26360874047519
16.76020026297881 88.764101025461
14.04525296988792 88.99884281427529
13.74117171138899 88.03116622421048
15.16296361204544 85.22691476570103
61.99660069859865 27.67016474561763
60.95985842666366 27.54364478149223
62.6328118888709 26.79677422029879
64.29909757498341 26.1017747478528
62.22938903570147 25.78256778330762
61.71471093745269 31.54817840325222
61.81051836348617 24.77099216136742
60.15062659796802 25.53943329168942
61.19238549729535 25.65738274535592
63.2688827007854 25.92779171567369
62.86316249807845 24.91512536117764
3.936394186354312 37.27796286564146
1.809801867943449 37.9388393815213
4.253420088040594 36.29758227784361
99.1813688350102 36.89584825638978
2.689812861554014 34.93508506399764
2.40577539555382 35.94422786779315
1.339767250120194 36.27484807204982
3.173261577875318 36.61231869454153
2.59630419618555 38.60763451600943
19.69759126496844 72.37327971800451
19.43798195278666 70.36244887789995
15.49837138835471 72.85847326039936
16.95524778175915 76.43974035090355
20.06257808403965 71.31222959054554
16.78807585731942 74.61827027488035
16.15758912843935 73.75394756408595
17.46738742996715 70.70653982500485
16.57474847660421 72.79535931645573
17.21359971338138 73.65300076833546
6.387615755331931 93.40323872479365
97.90150284919503 90.01227057095802
9.376918966008571 86.47534671155668
7.797105388107438 89.81992840952995
3.190768004123874 90.95911585451599
6.165810232294803 87.23346841376107
8.071296302541157 88.88190328051317
4.542500644954382 88.66165979955993
4.082439369075337 90.4311452867328
5.345398194697046 87.96383146647722
98.93902010609141 90.26083801242805
9.387844037172149 84.96163684969103
99.16268806321966 91.22888219335141
8.887331400277722 89.4697083402439
6.576935207460624 92.38061744962052
95.79228238180922 56.4635918782978
96.4291377605322 58.34604616959158
94.4725219748539 59.22149578724152
94.89904482678857 57.04080696379165
94.74871529886445 56.03070416502982
94.4910477371525 55.00777981992545
93.10275514487424 57.52814248912701
96.39655082008257 57.32955450123806
95.55650534917282 57.72986206019332
94.68019453388784 58.2350975404229
95.48934229439185 58.80715972022208
93.60268109677291 59.72086981489128
93.89262902676266 56.66300782254941
95.33922626737048 59.82650659466356
96.5459482892028 55.65056699568837
95.53141545480148 55.37421813627846
35.46134252296778 30.75822385940195
35.13639834411276 28.89552635639383
35.39533622522371 27.87584954262395
35.72496522325616 29.71063418451495
34.69947331313608 27.10553981495136
36.21216383011544 28.59869055896385
37.17838858184432 27.85018870079168
34.99603173854791 26.08865286521353
36.33577031827216 27.53835089522839
36.46673055332208 30.55418486406024
66.99155478221508 25.7878701004717
67.44636506804889 24.01803289222228
68.16355674551428 22.27681852209032
69.49026473944041 24.72340653789121
67.71232212884172 25.05413131211129
66.03706748913557 20.63370287680824
64.95555592047137 25.25857990040517
66.43618835462291 22.69254755606224
68.30297281788198 23.32554278883743
66.39535900230855 23.68811198088493
69.05014025559015 26.35064621186611
65.31356940003219 23.37674723142749
64.59835204463249 24.21700022860748
66.6802089545573 24.73395098172099
65.64251142707961 24.43548833110625
3.197348002756442 14.30249490067581
4.866985605011131 14.71703965998933
4.518095265209166 12.97982790443797
5.546270703134197 15.32383591474159
6.54562906276734 15.17558577663946
3.467093833542916 13.27083356277636
58.31541822570011 47.87143459832597
61.60335226646941 45.86784165791758
58.67844723720356 49.50258942773559
61.33259502753816 46.98498732659763
59.66642924991646 46.57212687526241
59.23934882819918 44.84178995894676
61.82689703659712 44.75270868769215
16.37170990663311 75.63292843119635
14.78210041646734 74.98638499637094
16.04327288807065 76.76221493788699
14.1856856202063 74.13354323972506
15.45073007559652 69.91748838490368
14.36687347617758 75.98776785063646
14.53690385531225 73.0314140022566
15.40202046091622 75.8611169026217
15.15746718494665 73.91149724282758
13.84477294828867 71.26690606661509
52.15783530202989 81.99385463832633
49.55553063722386 82.76756433957331
54.04465107743789 84.22038955205136
52.22483279116251 83.12989199645249
51.26084013583561 81.48744135785967
53.93638414569328 82.05027229105852
53.04503687916039 81.45638933374335
51.41216538887635 83.72766350291401
55.04067491284207 80.69427390723668
51.3243912986248 82.60825328004903
53.89250928887598 83.09497996904318
50.48936568566837 83.23036082054628
51.65682717241607 1.417580357030283
49.588468451664 4.852137122733541
50.20276776464105 2.668234933774653
49.12415401902675 3.057846556140061
48.87062176152458 4.116995738190383
49.87463721592232 3.753115088091322
49.4402887438268 1.058514107312612
51.1787912626011 0.5382521810430393
75.57764249136294 20.8809919427095
75.51150999654928 22.56833078675688
71.25182545387554 20.21007494846074
72.99434178929756 19.63476023488723
76.10221003401148 21.75002061558209
74.34808181969993 18.06649551806913
77.25899864474457 20.07421432086848
76.69247370984824 20.92731701902656
79.41333653333835 21.7779758831058
34.8536081485027 12.06981474398211
36.36412552920267 10.75032484447592
36.75469351741737 12.32969040297808
31.93577673522497 13.49444516108345
35.35994421815743 8.13585296438149
35.55482694042355 10.37929829359718
33.7792939434098 13.56107570392889
35.75170141272265 12.61902339149921
35.85418118172817 11.58777719110279
32.89302714471894 13.01130740652665
33.85948671511301 12.5327973439977
0.4790764088448605 24.52603266310014
3.207234184501857 25.10670538256336
3.732215283501634 24.19345531296111
1.485698179675194 22.62135374877221
99.31584842962251 22.8496129886118
98.84712163969223 23.81245389787584
3.172780281339942 23.34513815253075
1.044166173295458 25.3312909859705
2.066228536974013 23.44090468541588
0.9727813489648699 23.55839354983729
3.120161313072036 21.61044980014973
96.68746944936072 23.95113747676438
85.6091142315026 25.97642126992577
86.68500316068796 25.91523638761619
85.40451513365721 26.94403052706329
87.36048116636194 26.81115615385932
86.5259394338666 24.05990583268731
24.88135461979238 88.41042469638417
23.46723717435713 85.98218959164032
24.5416959627128 86.13067020082566
25.99189417608072 86.965020090538
24.07955800032285 85.12582599784997
23.77820298858054 88.8433245392817
25.78377846575145 87.92875386722963
26.66218083031495 88.48769233216912
36.46182923019713 14.17847626207414
37.41232194396358 16.50168435253986
36.51798433482124 15.0921889478256
39.25910321776425 15.5380349649006
39.44466861586066 13.43463764360122
38.35450769981188 14.9145341652043
41.27164891985575 13.6566129422894
40.30053290470011 14.06548324343585
39.32069429760941 14.48224458436693
41.17507225706593 14.70173417282114
40.43809149532564 13.01299462815677
35.54092550422379 14.64092952427293
41.11239995406965 15.71220059017695
33.4028738451612 50.88424606969835
34.19033676301991 54.47565312707302
32.96146970297216 54.83959430690506
32.47720109979925 51.55486711773447
32.04481576495553 56.52035568420079
33.43829286991738 52.93089665925159
32.51745870203857 52.60093216787243
31.68174308253555 53.27589097724545
33.46376328654763 53.95235831783768
32.11706152774048 57.6233528289768
33.41633403683943 51.90563781993783
34.33892093119643 51.25532026635685
38.083390612462 25.04303534546861
38.27159555458798 23.96576423006758
42.17943801896802 23.21134061553707
41.67387519489519 25.16337067077168
41.16157433523586 23.6116632937248
40.8929606477376 24.59276333990259
38.92711382171161 25.60349833720247
37.93798849475234 26.12496503685124
40.75278015168056 25.62688377204642
95.95400272150279 29.37178304849557
95.88766827760477 27.61110311558992
97.01554503773137 29.31816141472865
99.14856383869527 27.46958840289087
96.9060657035713 31.10632499916132
97.3591403730633 31.96215819438538
93.25862930996858 28.8990672647276
98.09394454570905 29.30499382376106
96.30223260712641 32.04148569432412
98.61380487976587 30.21248685228309
95.38930080725061 28.53258526337894
96.45825045660742 30.24002564602828
94.30234254697312 28.68682484682559
97.518196149026 30.19084093224246
27.47905130226387 31.51390464258402
29.2325589585718 29.3573846444651
26.04214560149543 29.95980128833345
23.52657536221363 31.13057787348408
26.75219481828525 30.74260969045218
29.94559437232932 30.12372666602423
31.40234533704541 34.47094799932567
28.55387195829983 31.32462111805264
25.66498149441887 30.89436631650074
26.4590754026582 29.05814718859421
87.29935825350829 89.79671166827835
91.94528658538827 93.04175334912424
89.6129128576295 91.42116491585358
87.99586105808169 92.77084922684865
87.75302626963392 91.78149490948626
90.35447110712659 94.39788070756634
89.853285793716 92.41361239526078
89.04305591661419 93.08918258940298
87.51245520668377 90.80075772229506
15.48832437835475 65.01364244340529
19.10789549022762 66.50786922740282
18.53506119893161 65.76185724068834
19.02128444791006 64.73945560722933
14.94478503922175 66.75293577872743
19.65159609469011 65.60568297116642
17.48611743224111 65.6791149431494
14.1404781169537 67.43885293243726
13.94175965224094 66.39127855667969
16.49493030106394 65.35205978320688
13.71819947688538 65.33980152228946
16.72323317952707 62.64878645292519
14.72455152008711 65.70748394277271
12.94666347643217 66.01913566616754
13.14204780599226 67.06568022307316
63.30802969094331 46.37557822830788
64.96941378820323 44.13120370169143
62.81371358061508 44.51347741611056
61.97993695886427 43.65333564388489
62.57670265625279 45.56813240182495
66.76535096074453 44.71349523373705
67.48659578423198 45.48669770747762
66.03012875908769 43.93241569369485
65.37203086190712 45.93077852299805
66.42353548997058 45.71021585210259
64.64540880648326 45.13788314610701
64.32765471562135 46.14424646441767
65.05183160991339 46.94662746148278
64.02959801882835 47.17901542815321
63.19524732996511 43.59920495164108
65.69912611840196 44.92537061460053
63.91739958962178 44.3471910378664
54.34317697745713 85.21223538352119
55.61182665569365 83.45200259314652
52.48879194516367 85.33913506961417
55.77311800891787 82.41451861593728
56.27203942962962 84.17745162633467
56.56896199433926 83.16973984095409
55.9561196631208 85.04238868764821
54.48967835820449 86.29210978457749
56.32789013564238 85.91545828691369
53.12368246063409 83.6776795865631
55.56650694746959 86.78495428391865
82.69894513760072 94.93888873905287
81.22517020641614 97.25684165797425
85.2021886909294 96.78666200026635
85.91540287043378 98.38652200092848
82.29587119296056 0.5827904246898449
83.1395290525347 97.59302741541303
83.36013496689007 0.4051527462397088
80.87857328421693 99.0724355421145
84.3739214527054 96.19252555619882
81.88053982733551 94.30834582911034
83.33877949310848 96.57771936240374
80.38087883693817 96.65940969284101
83.76785000301493 99.3617003953581
81.91693687890449 98.85959387143755
42.89123190319313 88.31689628429227
44.66785324999204 87.89972016360461
48.23063163090362 92.08434217434143
42.76080061643336 92.15917076834073
44.88436286497132 88.96158573164701
45.51801803782217 92.12215376932805
42.32792814669428 90.07744945874281
43.323864297741 90.40145179875998
40.47371939595129 54.85449373107365
41.45917103408675 53.28541343662268
41.48071104679649 50.11672819218543
38.70126354484513 50.5382783728838
36.04302458813727 53.31911964092927
38.69792226396735 52.72543092663953
41.46550929914277 47.94770501133721
38.70973220190669 49.49092805149824
39.63662309015038 50.08592410317586
42.41734628415277 52.80561641302225
42.37616410542671 49.56420175265605
41.48166258307806 49.03476885351913
39.5641298206951 54.3466083084553
70.88287609203186 73.70176825434245
71.60357837434856 74.47417444782398
71.91252788464968 73.44442186455595
72.62758468748355 74.22621000714098
70.47098818542177 71.84888670027686
69.15181829120252 73.24444303559655
71.48101940517782 71.65619882394763
40.4584411027655 42.1166635950708
39.53356770985914 41.6615590786593
38.61431701335368 42.26743487928005
38.59191599389649 40.14614575233427
37.6308700247591 39.6824844263188
38.59831817403807 41.19316141799039
38.12561663158217 28.27034388718662
37.28726469738837 31.2443464997499
38.29842553752703 31.36212257141269
40.00361065595053 29.21288352721612
38.31225056966765 30.43924875583319
37.86477247367312 32.24250845876348
38.17732009496943 29.37151208945803
39.27133049423531 30.98351493767278
39.12878557379401 29.84538741791767
36.87395545801145 32.3244582864442
33.11446898597917 46.62815165553403
29.86811763026559 43.95676177710457
32.25673808030243 46.00876027543001
34.90726467922995 47.60611631137407
33.3889883890369 49.86585399335592
31.03678392256495 47.35383919217607
30.63124830916123 44.61207452179584
34.27540607003579 49.18425800595079
33.02002464303887 47.69852034578038
32.1321958017237 47.04177997536405
33.98864421977859 47.1444130717888
34.04156629315367 48.15666306850004
34.13092293245168 46.14194171853677
31.41899431120208 45.31532205201338
35.11513850550919 48.50514798838899
83.70820027124124 44.43291465722202
83.47144409272222 43.4207796443153
84.74276133240555 44.79692083984781
81.40116396163606 42.86576215099178
82.44305278863948 43.13492258935967
83.04725018472395 41.39659966903113
83.89515772023455 40.66169724880835
82.85418734934684 40.39836193592509
82.21624652179767 42.13205313542043
83.25254495832976 42.40612818499912
81.65044193391179 43.86643108341731
67.83374189785981 47.27570799108393
65.76176896799552 47.74557005911619
63.11659010432836 50.34646850726567
62.1557595060787 50.60093099037104
67.48279494128781 48.30444955393567
63.38654701887152 52.19593052843751
65.10486122645707 49.83486959358527
68.84148541893985 90.43689088429308
70.24318011963489 86.64066820215906
73.50048986457961 86.76779252396648
70.45972845917798 85.63701056389135
66.11932052852512 12.70190010858477
64.56526379632123 11.75730064949742
62.49357904223231 12.22315922736949
63.49063983233293 11.64122500734845
65.07148105932517 10.73751429587792
2.676210660301405 72.87619267658313
99.3940159594125 75.72189348971573
3.923133493524826 74.14971575075913
4.927282407531604 74.46839226865538
98.37981805401473 75.27021441722069
99.23118399256126 74.7739837157588
1.114604828869619 74.35385298748831
5.931485552588774 74.82188029756176
4.714832634065122 73.44131685233413
2.370255206776062 71.91001877274118
0.4225876751908983 76.01933865235901
5.124112110817918 75.48847461271981
0.1268632912521568 74.11862217769766
3.701852074689577 73.13883175388585
52.69807355799319 97.58736068777968
51.55670735527909 97.67520888254788
52.69826788034456 95.82402600021699
53.75491793502157 95.678543971788
53.34912090779693 98.47729564978971
55.31802257903244 94.60626587766141
51.41775935433746 98.69888282797676
55.77556736290024 93.60266933262655
56.93976323515717 95.29203759673537
53.26676387517813 96.66550528854418
54.32828987970051 96.54855939578233
52.33554594126463 98.54425936230398
52.25568662931315 95.01153147235321
54.80964337204221 95.55692525333127
55.88953316562477 95.45159627424569
56.37507373973008 94.43396113258417
4.938915750132054 83.51660489270371
96.10106442749138 86.61075840076978
2.361235350456442 84.76217329917964
1.890344437659295 82.83451472340774
99.47285097513665 88.55809936515605
5.807423123669219 86.27202912775434
3.700000898401532 85.91002730491952
1.592440564119912 89.05985252720983
0.2583038144223762 87.83737160398915
96.36206926256139 87.6693212667809
97.38051679792268 84.27752130683915
99.98572370499276 83.20892559666521
97.74244594859034 85.2474868434733
99.2112094993733 82.37254615866875
90.95992758661257 77.41384132905559
91.94320880167894 78.9492502783264
92.6870020609892 76.25949117536
89.18340308629055 75.39163705516421
91.83771345694402 76.85537607592499
92.54599494696468 74.1739047114809
89.82378087001091 72.65233063178276
93.47547729762988 72.5380471697562
95.52033656785937 75.42931004032951
90.87680818746479 75.29237121581497
32.07787763366708 11.41689596481893
33.73833177870777 5.772208596967269
34.05308058939048 9.409616041663647
30.14330739727102 8.297161521086839
30.70502749658618 7.678473514867344
31.31939659421983 8.588184220299953
29.13210186155785 4.531437743431277
32.88456242778646 5.086943168208562
29.07626237673034 8.191072947457368
33.45287626752 7.829450926141421
32.73075107923382 6.127212358655109
33.23687683720508 8.810317175695234
35.25920663700031 9.184693538842495
32.22264340819987 9.223091783722989
0.7868639101219086 86.16807843431431
96.80283429517105 83.38893112977885
3.98360011230875 86.83788476267625
2.416689491305711 81.09843028121283
3.00500036672629 79.43261118804585
96.90698569263273 86.00651120228619
95.84384493611635 85.5094988844285
3.379556711730113 81.37607092889516
77.27240697812169 86.73388944311863
77.93789660805194 88.77127380875429
81.81074589382661 82.94108964384856
81.62658304902027 84.9892076012128
77.31752217751581 89.56269600788191
76.56715859986966 87.52066043117726
76.67718584562994 84.72383713163261
78.41662520687242 89.80155184708923
79.99038268765327 81.77414120481554
77.70177004966553 84.95465943400943
76.24558169912315 86.49846547810992
81.09634803164677 86.6338811406486
78.16485732667547 83.20083314931549
80.62970611721079 84.55665553635556
75.54289311042734 87.27962896741499
77.99918952191517 85.95242988647875
78.59267771789229 87.94446364186398
76.91654299583504 88.54494998317044
76.61029303987517 90.32821731496352
93.67682329220565 79.87014212674285
96.2330578700799 78.83987347994714
98.75691317180255 77.34695546474421
94.12788843210343 82.51283713373086
97.73565550550553 77.04078108948298
96.74224744744338 79.74822977094153
95.09893954636505 78.93726322589606
94.67202324117618 81.61425218357655
97.79860783600598 79.74114613005457
96.73808573713561 81.56533644232172
96.89137384945248 77.85840962657728
95.69814873142512 79.76554183802486
97.23535156676397 78.82388221822431
81.80480088348966 24.83231986605544
82.92144561791483 23.17970232432348
83.46160112405418 24.10971161686438
84.52493557780195 27.04913894231759
82.22932341732012 22.31684250694572
58.36565729703412 76.37293214911047
58.44997135924082 75.27226388793528
56.66066591172538 73.93600866149174
58.52701589056309 74.19186838556466
56.73762875431483 72.90966529398663
56.09866995141817 70.17872160572465
57.86057049682586 71.43725427304477
56.85621330261893 71.86314779245463
57.57538036986535 74.59891409617289
57.64022987514056 73.54238220611244
56.01796061949985 35.82199998449795
57.64262123785394 33.56907685045201
58.92676412729324 37.38861899967755
60.02594990713946 40.08868914526473
57.09272936231326 37.40534093929013
54.90101206101308 33.15676188735238
55.93646172330011 34.74030094962787
13.62454174729889 30.67034655898111
11.18402170246791 32.0025468634297
11.90307990172544 31.21516358238008
12.29998019437378 29.47974359788614
10.14085749605844 31.89673067152432
9.789261797859419 30.92650839290811
11.25678581561018 29.27140303367884
11.57196527427425 30.25366158472567
10.53616782010877 30.08558663139041
9.537151398673288 27.08072590319236
10.83930185595702 31.05391221784133
68.51622568758715 48.06254097452989
67.13575326438895 49.34403755454987
66.78864290071897 50.38988125068641
65.76808006912525 50.63733672678811
64.74697941234847 50.89122835010568
67.80861686405335 50.1433760824984
63.72238057090397 51.15466846889593
69.18600091429637 48.85272716013569
68.1588994341359 49.09903127821224
28.19501761705233 29.5907596130384
30.9820493138574 29.89181372992548
30.56190946311802 28.11342294196291
28.80173450146196 27.5889954534336
27.49563622168772 28.83552765478949
28.90110093805412 30.34979567947874
27.00570426192292 27.11035874622869
28.51802950647722 28.59445932317356
29.81767292472016 27.34615113454173
30.26353925809512 29.12110309556476
25.42961575769554 25.81612386733817
29.0529316062609 26.58614002279583
30.83939342706291 27.10659180804479
31.69242623921417 30.66855452731267
6.73006513533854 74.1667825059854
4.995025177509018 70.65594480890752
7.911397850357233 69.90062296579357
3.443718516517522 72.13783683854703
8.040738641570496 70.90328332646681
6.926168088121527 69.4050008112447
6.086341921119409 71.07365515030156
5.276341952811078 69.70696813516351
28.74987919109638 94.73180018265373
26.87293446727536 97.84828467447703
27.73341182681466 99.55074940122491
27.81250347700479 95.21093528831305
28.86658717481706 92.59918242506495
28.70686808453754 95.78622943876948
32.47515340160876 95.98592334522515
27.76381791121052 97.34651871124687
57.57572675323559 62.01400250875431
55.74417577141646 63.38312622432208
56.85517526463651 63.63868516979571
52.43525236138158 59.19444050268264
54.73199014364747 60.73847110483764
55.36988971592981 61.55086456383127
55.89267215243287 62.36702497209225
50.58666241021686 84.32835686478883
43.59232381624762 79.16627566860598
47.55034327069198 80.81191442626564
45.22745600355631 83.75554326057666
46.89035819781041 83.6518115806612
48.79055303893047 84.48140252345259
43.93752748130344 81.21386775295349
49.64542232207086 83.85395581497711
43.4197800396768 78.13775837815886
48.61151882807131 82.33085547135515
44.93446582285446 81.6257099090902
49.7472727311776 84.93069001835278
47.75539816450203 82.98637038703582
19.70720719471441 67.43427346845706
18.66736156321884 67.30960450402456
20.76940699415302 67.52036196998883
15.9543501025481 67.09896563026689
17.88038091678288 67.84949188284988
17.85824383498497 66.6837960724267
18.92722188738557 68.26098787563255
15.74016629348057 66.06243187431316
21.03760999973956 66.47425257413065
3.966036969314891 91.51624789792186
0.783271226562535 89.76201373113467
8.6771882517529 85.75463540623139
2.652894571248003 89.23081753690153
0.5232854845475776 88.80537630228039
3.468486046257757 88.52439316781091
7.759866077028844 86.37128712598853
99.73763341762796 89.55598137508264
1.865850766509 90.03539336662374
64.29199672441142 93.91638103762304
63.26009774230621 94.24714471281494
62.86865277496384 96.22501206422456
62.21265782926667 94.64676028313559
61.88963768827171 95.77691755553744
62.72940434305459 97.87599278443822
64.53843600002537 92.85878052416012
63.51834761080607 93.18310988473478
62.99905007943851 95.27376406425707
63.17589186786571 0.1092872968852432
64.10940012035465 0.4227121709467308
63.94254044773552 99.33535229683864
62.05654464175572 98.68319206171395
62.97396538698004 99.02233171051664
61.41781843710974 99.47004931654229
62.25478758963529 99.81258008902057
63.84961417404527 96.03003371197872
62.31324795755359 0.8356975628407336
63.48306937091996 97.10094368532067
68.77946461787737 37.68824975455555
70.46279255906472 34.39448062119121
70.8077490201555 37.20060400678063
72.6401672606449 37.73739862226711
67.95709656499533 36.92899386881997
73.63669512175257 37.47266648595643
68.98601256125849 36.67014517328895
68.18220524342614 35.91812015972019
74.43806278006385 38.20891901940021
93.67698055451308 51.96064272287559
91.82336343705863 52.39266110984087
53.99483048654656 27.50080278053964
56.65070265685325 27.40802658676238
56.41071957092996 24.434378453015
54.76031707690468 28.23848414970924
56.08027755249338 25.57247541197774
55.3888069343835 24.79534554055888
54.92157210911623 27.10318215801865
56.7713404094703 26.39892483275207
55.70964770343118 27.83335737668017
55.12751860384775 25.93332535219804
53.26893957510503 26.74720183567512
54.20368061371666 26.33568355448906
57.03280671841046 25.28865918862102
55.55368068380961 28.95942846028263
55.4541209531036 30.03744046535257
55.83283355981239 26.70491441843031
58.75731463849583 50.43090614913434
62.38474174856326 52.446091907678
61.24408439497383 50.7772595783828
57.76814742203335 49.93432359995622
60.52132861904251 51.37635999942218
62.68136825868827 51.42431922472815
60.45518194767854 50.19539560931943
59.03254432033704 48.61694930586739
57.92731265037542 48.86899816105722
59.68018077016224 51.94213317031306
58.77860254510779 51.47777954326252
61.7210712162551 48.77934269094809
86.06804755015922 42.39407855407306
84.0747171566442 41.68607921325494
85.87520374819957 46.30418330312374
85.83025071325544 47.38830260410065
86.26587435184328 43.46637999299135
84.91230838873521 40.97137692564043
86.78058224419189 45.7059494866995
84.27429173676411 42.71964355175876
84.49098904721026 43.75699403995024
85.4875225059656 44.14012442815022
85.27862642093191 43.07712715158807
84.94843884757647 45.81732827378561
90.03280640892302 85.09400333838335
90.04987194847899 84.10622118706031
90.19766904165833 86.125301557919
87.34007844470585 82.40879697116682
86.2555642763449 83.77749528673444
89.10392240483138 83.63816249879048
88.14024838433144 84.19797862683825
87.33484076382118 85.12713648755576
87.27626735293374 83.36910212338499
90.07039634892224 83.10845190075662
89.097511685874 84.65521251143466
86.35906446853005 82.80105289526628
97.42840437583934 1.509357009419691
95.97952886395565 99.14274986030186
96.79183852074314 98.45921458528198
95.36734350328689 0.8491590797835943
96.04150224061318 3.870691071857568
96.39297564000849 1.176762196174946
95.57607862880316 1.864165624968259
97.82733033442474 98.7910509983278
96.18561890795957 0.1600473832625331
97.00483401196595 99.47509037422768
94.55166499308291 1.542258290443758
47.07055621816383 60.96131979293961
47.66481394102073 60.11522472637696
47.50801190192647 61.8941967411419
48.14189916063413 64.50891952690112
47.14337875497263 59.17845145016398
46.53701308545999 63.75559340514619
47.53203981793189 63.7640205734605
48.65723922822648 63.58217041921979
49.33528361028554 64.32831486415448
48.03433464392621 62.81198109054962
48.88096706739732 65.15886333460202
89.60071129062202 18.68652110864156
87.26146474663851 20.24230213992712
86.2054167646574 18.3107098277029
87.08260568087078 17.50480423498863
88.78391662895409 21.21665689233995
89.75803848856128 21.22814565053869
89.17777291078835 17.74520428274716
88.77479049883297 16.77628809231365
89.04442969846239 23.01175417676898
88.30437837465119 20.2868054801216
87.8284659971283 19.36125246630326
87.99003209798424 23.06692289050848
87.78630921332314 21.19886187273978
88.39973397762749 22.1368912884882
87.37519482346038 22.14438370759577
17.57847376094202 44.98254273904931
17.24634328707764 45.9621682383903
18.0452558112171 46.71209456466813
15.87217307437157 42.38790683919581
13.55036411747334 40.74215428571012
16.1440058640891 46.09868436580449
15.97723647576419 44.24711260280264
92.65265145874237 43.59660323561323
92.89579557047516 45.3418749183069
91.45451509288119 42.06269749241913
92.43647968640504 41.73847782240781
95.0467514331885 44.62235858328406
90.79400892269852 42.82497529405906
92.20435055103999 44.53199337688353
91.48445482003137 41.08456765142853
91.52817650939818 43.68523616616951
94.07868382098482 45.25384121618637
93.07294407930416 42.60033572537261
92.02045641537549 42.79901603146079
46.67130994563602 5.89747059231217
39.86144196107696 2.262402720368092
45.37701303135439 2.736279580778729
47.62964151052324 5.539221662872854
96.30385199733323 50.80280787539872
0.4815765833219962 52.04819976616434
95.50916081773444 51.53140704199197
1.783082019812403 49.24586293838159
94.72245287317905 52.25773916935314
95.7564482858089 52.55647628975616
97.56017700800413 52.13851289786981
96.53676059897408 51.82897135881635
98.33220217810535 51.43461621271496
97.95484793996177 49.33533235690199
98.59713170356859 52.45859308010463
95.82199689288873 48.77203504780724
96.78474650453835 52.85490522948187
41.40953583339437 38.23861354827626
39.54915321803197 39.56304907719405
40.46993124159297 41.04524530437688
40.42161151079758 37.88147640920506
39.41188828036435 37.50083844539473
42.32850095918362 38.68307478047125
40.49530571848991 38.92505205424301
40.48664607838701 39.98141886346446
47.13387722593993 99.4381347632234
45.93289360976972 98.00137175495942
51.21534309587179 96.71017703775226
50.57987683271777 98.32909918151149
46.92788166907282 98.34541847237054
48.63733208064266 97.99226165568469
49.63412093255835 98.29625979878024
49.88954437994153 99.29195489892439
45.70116904532471 96.98071812471215
43.90346776378362 97.36889983317718
47.1006614225147 32.8997999191205
49.17221486796844 32.201133627053
48.3807048678276 31.46702269750216
48.90937645182822 35.17787212916993
50.59919147985866 30.92843390465499
51.33734363328185 31.70289929551072
50.97020877113533 32.73698788561007
47.86411345361027 33.55959593175636
48.36913971453617 34.37226812319953
48.95449452647886 30.39952799586019
50.26063756554066 31.95949151422264
48.033036221188 30.54478576727755
49.94013704104533 30.14113870112403
9.370504269308949 42.89699332713879
8.127063269964543 41.10416409754204
4.223971521992423 39.96577334208511
6.654853847065597 42.12119153450557
5.412039024228594 38.64202408762596
7.702998453459771 42.0407313964435
59.07514164341459 96.93862805607586
57.5355839315456 98.11524131848525
58.03163121780352 97.07332051430535
58.52177300295191 96.04999080806567
60.07582530199033 95.01681916954661
59.59073488721202 95.9484639704303
6.5707404184774 16.93099384424224
5.647334753893471 18.7490479688529
5.208705902364884 19.6881354407435
5.008675432643895 17.85363731196702
4.123087434450048 19.75996944514932
5.339120394327412 21.45610223085298
44.2922187407829 72.693326956398
46.23449431096455 72.16298801564878
45.39091636959558 72.9502481095705
43.72389171462196 74.37205862911529
16.37790980723309 35.23042691479746
14.25533312544117 35.40122359333222
16.56274450951686 37.0233546614655
13.66708747988825 34.55303863009501
9.354939020424743 36.44208571232593
38.07491935941578 2.225483444318508
37.93349851656642 3.247747810621525
39.94397702046678 1.102150206506506
38.10714318506982 1.183151821907902
38.98424980505983 0.6104530070130787
37.19863945193174 1.724884851402609
37.16440835351671 0.7093759617072219
41.69704706009401 2.537280685964351
36.16291262866012 2.126922162658258
75.58769217080288 13.7412428681139
77.41555159956359 17.40720040228798
76.53132916699147 15.61107826000447
77.148706392552 14.76291031157514
75.86221043456909 16.4879891037206
79.47448567328368 17.01032022605441
76.64626263575681 13.81630187769167
77.59252850838486 15.68581484894179
69.13504041469341 10.58411510158889
71.72912648149604 11.20502625109306
68.65262297727458 11.57181983310441
73.15514061246783 8.398691808690385
70.0065960867105 8.57050184379453
69.54023335008516 9.508344838034231
70.79336519441549 6.61638906758928
70.58652186290345 9.446585911441213
68.17119514219529 12.54223304415859
70.12528544564078 10.41395574720102
66.37220449225472 93.28340212609422
69.36385746929216 96.40036861153006
67.30142416457004 96.69816833789176
68.2942631792229 96.75411734615827
68.27418059226625 93.73232625409862
67.65504796779705 95.78230354562452
67.95816479827823 94.76536328790348
67.19037810695187 94.01285556990491
68.99757053796878 94.54840674409837
66.89543253909324 95.04268471738793
69.62891624521446 98.19198914298924
68.65444572299022 95.62771042169162
99.16259390849582 29.30604932767167
97.55123608592091 28.41285129761131
97.47137611086652 26.62168699370234
96.38129161368806 26.68872787944555
95.77310584576939 25.84501662241533
96.85473297137601 25.75713803010097
99.68891242074669 30.2306507749681
96.46942269208174 28.45357506121364
96.9785667602716 27.54131154177944
95.28927735588385 26.7853307668663
18.67912272919971 97.02744293925605
20.2797908540197 0.918035459781571
19.32243563100295 0.8784066202550829
21.49451508317476 98.23315511350744
22.3332656306923 97.49935073051567
18.06916001768372 99.72982707016962
19.65994404196565 1.808535674049742
20.29160903882292 95.64485096678636
20.70288289592377 98.99637141655265
21.39117635047069 97.13250164563293
20.95158062040302 0.1143025927797557
20.44024677292217 96.74511889057237
53.3034906994446 51.66835976533485
50.5356429628651 49.96427950727854
49.62832306979823 50.47437597568712
98.41481044741593 72.20353351912701
1.138526002745928 69.10055702584035
2.868140063183479 68.50553845233897
2.689556810140463 70.2418480444186
1.28486077294821 71.70254706748005
1.631491183706666 72.64500671075579
1.575014898530001 70.04094898737144
0.8887146998178451 73.38301232610034
97.40943843638821 72.13461131371828
4.21467524989362 71.39739908679577
0.4726646299762924 69.86147815717474
98.9581117823134 68.78080873481792
3.103412152366892 71.17968292963674
98.19317947797398 74.18110450784866
2.229938244933464 69.28814793359912
6.012247515317153 68.99341182045984
98.70086348975231 70.47452658723809
1.993965632976415 70.97044705045019
99.78737503225811 70.61905446562207
0.1847128003601746 71.53119288100676
55.45246444863675 4.037780872410212
59.26201084265356 5.593748891275303
57.10400716658352 2.79190617997362
56.3653076582523 4.365606161588208
58.54731054090683 7.370124906226294
54.76057796517077 5.877145464700678
53.87537875331014 5.606692864026857
56.48078917924572 5.465753628816774
56.59964971101106 2.000073518320792
52.93797964676918 5.892996169544541
54.00762139841732 2.954637146466095
52.5573388495902 4.061133609438428
53.59548290095589 3.939380778904095
56.54894530640819 0.1299471876366584
55.61958560109208 2.111157528459829
50.88044354884911 3.459178157771678
57.12182288183477 1.05734649637431
55.12267277100785 2.983795506099134
53.40752005234775 2.131098129812249
83.04840190180755 48.93763959189424
80.97862102240927 50.90403264429484
82.91840284369998 50.09888129058064
83.90159673866879 49.43252749480331
81.64674180254701 50.14733785079586
81.24738039912459 49.18637540267852
82.23139752822206 49.43169416917047
48.52831246233667 89.34406745158208
47.58687716948652 88.97723551830343
43.11121902027278 89.35717845633667
46.23647122161024 86.44924198486613
43.67237632145772 87.58865999951652
46.09044484780691 90.3646789654866
42.37553824237602 86.29022035613889
49.41422959354745 89.61602722442751
42.11203985847929 89.03807673947344
45.09654120171858 90.01763847680394
49.10348566854042 91.54714568540471
45.64795538471964 88.23747728355428
47.9130021624304 90.06912213833539
94.8374724033695 89.15997917273693
94.5532947100813 91.93804000560823
95.08334200804403 90.18396628030695
94.3072448075133 90.91444260730538
92.49686032728964 91.33688870303197
94.06308384029388 89.89362416512314
94.58927160932637 88.13842786930576
95.60452689657427 88.41523725356312
89.6608799376406 51.81940700047897
87.68497781635669 49.57774417757062
92.18169349670052 49.59532283888298
88.54538463014116 50.28511534484036
88.57701361858261 51.45212836844664
89.51357013271914 48.61772670689599
89.47234444014971 50.80723225976163
89.95915501298384 52.83458262641949
90.77299375363515 48.43652700255978
90.52631598237284 51.15032369452805
91.2225348192466 49.37280257354244
91.38213114234419 50.39195200869626
90.37183741063289 50.17915870922457
92.95102671445001 48.9316289022007
87.73853222827827 48.49046502600699
89.5020963497163 44.24026784062875
90.82960558331985 45.76444740552974
90.16203991177655 44.97876196398379
88.86702320352053 43.57565376932806
92.54385362499202 46.40456961869349
92.17427332112885 47.34594320133047
93.48484427384621 46.09894521224165
93.41195998479535 47.12777083825624
91.87337354610287 45.55880307607803
78.57726492370806 8.390203155886308
76.82577946932976 5.661213358843584
78.40635821873852 6.597829961815066
79.46690899865213 6.458072804648603
77.47846758149591 8.401943843428201
80.75045265336442 7.99492995074185
79.97659661890006 7.298356330935772
77.44626238911823 4.724383529198723
79.0018167644416 7.465398707101611
77.94343825248077 7.505548990561693
78.75230638153054 5.672717030422077
80.87513932260879 7.016797219789205
77.83511081266937 5.631059577850483
77.04009134992619 25.27765133500633
79.32240624400232 23.56222132900893
80.55643403647184 26.4803090931965
76.01995587361201 27.0563080154236
77.0343385895074 27.31951393053903
80.38903531807496 28.16515210314882
83.64119842788078 26.84486510794929
79.94908688133143 22.67220846267764
81.6202826182427 26.57222959418775
80.75407491349121 24.66451524454685
82.04045280763145 27.53737293059316
75.78831047192497 30.75754984696073
82.65631558195815 26.70322442363704
79.89640594877488 27.35134617908672
83.72369824477136 21.31830494752042
83.55412351631172 19.51082290131049
80.79335519981628 18.91367053818218
82.22448550641593 17.86287501397662
81.84000929746975 18.81842956529636
84.62965726145217 19.38305560669723
82.90774915493367 18.69144662259894
80.47332671306881 17.07786788299273
84.3359365778572 22.2195340681993
81.52741254783798 17.03223274752957
79.22111829624684 15.15625115203197
4.121626468378455 95.11341820627734
4.547540487644192 93.15919763163696
4.339686251755293 94.1383241007461
0.4147742350987892 94.40883889174532
99.40081713491028 94.70394092116427
99.63140168491461 93.66862308938167
97.80871766083895 93.85536389953702
94.79912105488307 85.36040773411588
92.73704532923921 83.67292236803868
94.7622974218929 83.45614614725888
91.94256833460985 83.14240817254091
95.35394145878058 87.38053193630051
95.1569135043637 80.6828548683841
93.75923540998541 85.21281108651837
93.46473804771672 84.2925394951636
92.70797981218026 84.8442563886843
93.74243223945186 83.3869700250746
82.70290150787939 8.043216542504952
87.31604697039276 10.0996494230393
83.53025787312143 9.682777667404562
84.84189679458768 8.66772124421008
84.47002993472388 5.836019717125327
83.67958696639359 8.658664267372844
83.48919143369083 6.40264693175939
84.49826877529171 9.571639083140804
83.46009464505215 7.4509012407778
85.20835349098982 7.638229453343683
84.27710778933404 7.887017990535534
85.5591451544289 9.456806822588554
84.39451577573297 6.879160577908941
79.46063867350755 76.40289427267936
80.57386932505787 76.27558333911701
79.15515763418992 74.67231321821414
78.78185659101682 75.64580463241613
76.72298866003622 76.12170509022698
78.85656012251029 72.87951015591338
79.84862090160118 75.46780430940693
76.3917548001438 77.16045311514668
76.04714869850054 75.33650172148459
80.54458044006236 73.47476649062192
79.08686948981747 77.39112968128971
83.45504655495348 28.76303431776322
80.12551495271661 29.82969771791962
79.31850299573534 30.39239974632531
79.59730093691363 31.37199187533876
80.93204558003892 32.6794644540697
83.93749904051772 32.61869023602792
83.99804418018464 27.91069530146375
82.4634513205504 28.5495700031878
85.47248617042399 28.89756815075271
83.03984768841879 27.71041647390654
79.1369886237816 28.2287668196469
33.31069184752431 20.85923919351542
34.28237891690573 20.4986228244259
31.57938708801335 19.63919930118496
30.65456274249281 19.30197212944437
29.47594707827038 20.75017583171964
32.308313322742 21.19652169760234
32.84493446542141 22.88408719775942
32.04097134798119 22.15353819167154
31.0028410495941 22.36016050934348
33.50078958628598 19.80758724860021
33.86987556253808 22.6101483970644
30.77092917050124 18.22376727336334
29.79625297679881 18.67737283647582
53.31381865549593 53.86572285894834
56.36497178513689 56.80255315802506
53.22402516298774 55.05193212311838
54.76112695695671 56.05464357736073
81.73214348215187 36.61145643983768
79.26697390114116 34.0450557917027
77.3722688004479 33.41701066002333
80.42183523434898 35.33704744871869
78.06689064294991 32.67633612126085
79.8634832999207 32.35458924078564
79.62156064754051 36.0503239007225
78.40202074584647 34.75268247962394
79.41403561209091 35.0477709759213
32.59149689812562 53.68281713968389
31.13857255886658 58.16705431382535
32.02345136073662 55.44264221919899
27.12180134986586 48.87929086675896
30.44685024538303 45.67366295112155
30.11322179181094 55.56899436242303
28.95942238231615 49.14167288110583
30.02264597063204 54.51379013368827
34.32912180709257 50.21833389198879
6.306206748152421 67.22944258807773
1.160803246690801 64.69237410025593
2.863337725396092 64.07930870711233
99.57567229838197 63.93830738939401
7.307084865294365 67.21260177122922
1.572693897591445 65.65767146032462
98.75095652756053 63.29608460629799
1.795725039705369 63.97830058886034
5.679591571041649 68.01937494218861
9.079331619148986 64.67059996270149
2.989653008445522 62.34579397158723
1.433370662089649 63.11550024531777
3.488562950836794 63.26479441382608
9.662405540932719 68.63029006235668
4.80163780030156 66.10070379057676
5.24083923384819 67.05842652285655
8.482333694893114 65.58890094191477
70.5760201511968 74.73283765623293
71.80795644932803 70.7257623016811
49.61555430342408 76.72302960812644
48.83176767531946 77.38880167080988
45.88835057061458 76.13871240113394
47.23133473467892 78.68145955798663
48.63986965653206 76.30658223441519
47.66372281795692 75.88248635665093
46.86841864586638 76.54332417182309
54.34475400123341 79.03428056329869
50.32743697067711 81.03183224104821
47.84960955773754 76.96400152666675
48.38065542427987 80.17479330653198
50.40665351249663 82.12659300082743
46.24044061262177 78.26409783372598
48.04137790439832 78.04057967995652
44.47898696385664 21.5040377272503
46.34491107331616 22.02926984163577
46.92345255351307 20.01940070593088
44.25040136667869 22.56384223060175
45.09069975292495 19.51201856967873
47.63400133451429 20.80836510249628
44.73860291978789 20.47822038476047
46.19615516636394 19.32439900176954
45.5885657100611 18.50822293136165
44.59721182639162 18.63953603284542
42.66000992241192 21.13563602564911
59.18038822496118 83.42704425492769
56.74246274892715 82.13571110438082
55.90465682688501 81.39837885900184
57.04904744037405 80.05533030197162
57.33973817348954 77.8959253365869
56.22971517992023 79.36297419549639
57.8640499782173 80.78101741745832
57.20539497970609 78.98940582227226
56.890791276433 81.09795832653386
57.70421669874672 81.85500246001705
56.04994560123981 80.38127496897097
73.31143649657915 43.22702140713087
72.91540506421725 41.55374206998538
71.81747624986738 41.7915150839022
73.8767962963633 42.22571898105384
73.90414267377832 41.16810968329644
70.02840341963663 44.02189637333963
72.63692484961349 42.50419601526465
72.01905448732377 40.79877327752092
21.87197319160006 94.31410982596819
21.74540533156028 93.19664288395781
22.0584174699737 95.40038825310906
21.08373696978831 94.95606078252321
22.85139019836155 90.50678543114142
22.85448513411278 94.79364330859875
22.66979649249303 93.70489812814344
23.82510396432121 89.97500541270378
49.21302046462178 79.53913506827392
50.21023408990295 79.96741155279936
48.5113185221728 81.24794133710503
45.42078743784193 78.90917010719572
46.57769604809105 80.37832424081077
47.67208601798568 81.8924101733121
49.03504711755497 78.47148782235398
46.41362507827054 79.32033971469492
47.05169258527886 77.616236616263
49.81052867434651 77.81001046476436
50.7778795171455 78.2197499075526
66.71435759179209 72.37717320091613
65.99352276180863 70.6680351393982
65.86129808766516 74.05607144537854
66.95698936183764 70.24905717009359
68.47179507987971 72.52439666179882
65.08132753877132 71.12100005879796
66.67014188877269 74.76586764522591
66.06949766173372 69.5948900125599
26.97148166383295 52.05378139898164
30.20937204743194 58.75185459919987
26.42519848431647 56.79699874614192
29.25292099205769 57.20200119380682
27.33489342587263 56.23133498574626
28.23563670578214 55.66510330260495
27.2667176846556 55.17119605077597
30.1817585169835 56.62638132730829
28.14597665290945 54.6106643362508
29.13058705994345 55.09545720399736
26.94877171653802 51.01525479096839
25.38031107030964 54.19182474143687
28.05135506757971 53.57113582957687
26.13692057867253 53.57572364839316
27.04622309212731 53.07374740666362
25.09228302270016 51.9683072472342
29.2085949678085 56.14871968614634
27.15248856672026 54.10540283976975
28.34879721844036 58.83727068460573
62.93408268010631 20.20878942648991
61.90052090403066 20.03162641849735
60.91701071107239 22.72476897283374
63.25815869030296 21.21215724872192
61.15368055059498 20.84837186956461
61.98179341681593 22.89593172154011
63.06574187600783 23.07125784541844
58.41401219851424 21.76290308356454
39.53780546731079 40.60337406581106
41.42291467770493 39.33306742345061
40.98491243909455 36.10839811128682
43.26285268686405 38.23224502573439
44.07322234751388 36.60795609699396
42.97668829337285 36.4374856109993
42.67257576126568 35.44958976756811
44.29918021364609 37.62040481489345
38.37124431197957 36.89526116498912
39.29511686470686 36.55638028992118
39.54253509252383 38.53381908184959
41.4072927166478 40.41976138886822
41.28972228977035 37.18293125310608
43.29429959957987 82.8793309382098
45.90639626428092 82.07005263732803
41.78299554673373 84.26446541551948
40.51555556032673 82.90547851940273
41.32994494130725 85.96893129454885
43.44510323138059 86.56288745913228
42.51838812537807 83.56684628496848
43.12739840278238 85.6028574783563
49.86950905026264 85.9923014611951
41.30576314930278 82.20602467384883
46.02200978794404 83.16383622485964
43.49774696611611 83.90176579269733
83.25900357224191 78.34269339323009
81.48647868771076 78.28223384462375
83.8231204818774 75.61648902221796
82.20507298515574 79.86878778289135
83.2775319595146 77.36227492092829
84.23600124993929 77.78716368108537
86.0471777285299 77.2763635861843
83.26258334461063 76.40478318668789
82.89811976111952 81.47022466429405
84.97469903912148 79.39447111344583
85.94062467155536 79.05119776754232
83.04737167159469 80.41990570200829
78.53043428251392 17.2236729469492
76.2982688106199 17.43515073411918
76.23720374189641 18.37905846608567
82.47285965437544 19.65828705624317
79.17452690765123 18.062262851793
79.77686531391045 18.98418964576576
77.88461787027157 16.55187711500822
78.77068324620241 19.05098670924004
80.14614486918154 18.00783886358204
75.33361205763217 18.21485411384372
78.16314477675827 18.18056305570333
82.65174069002744 21.41328724334572
81.41362716159404 19.78423953417458
75.39542258962987 83.41522549701524
74.90691826168101 85.20291025415619
74.20682388110943 85.97784609349164
74.64020061737284 84.157633133885
72.84452755687987 84.66501059065797
72.68214845185315 83.66379890435068
74.42000491874131 80.62862368622665
73.20407913256288 85.7216181025111
7.013682018944788 60.06285086115999
12.04595753522146 59.27145704852679
9.773405308165799 61.15467425123006
5.968849485879748 58.23087432252653
11.87043346427297 60.9104148893426
10.37091971030513 60.3048071515116
8.707020164225815 59.3261573533733
11.9945484533294 61.83645518005037
8.141983580517655 58.41789276955841
7.594987656662784 59.24667791184986
9.816400593575212 59.37654812927361
10.48871318579898 63.1405733538187
8.638293540685504 61.05314831878046
9.255413896663821 60.23453739294896
10.89230942006062 59.31669532338343
6.493317386897245 59.15234006112291
11.19264545324276 62.38906103068061
10.90467575712363 61.28349624275544
8.129514508149988 60.1512417170787
1.158243351268246 8.354018063120408
99.78791323156207 9.510837589719326
0.2037619936499057 8.564187619685518
2.932734247471866 8.951895467950612
99.0962393248919 8.668421025182557
98.03258339488367 8.19019022382772
91.95130586072116 81.03305481321165
92.98412226523914 82.61501029969342
88.06798841700146 77.95988612227863
91.06161498477121 81.56944987624692
87.4057154637745 81.42202483370788
91.94384825905377 82.14730225617301
87.4775109981663 80.43768270116777
90.17026247543211 81.03795570051047
90.12133815425487 82.07760156823626
89.285938911286 80.51305322733276
91.01170921900886 82.60714040889683
90.16396068162784 79.9808008029693
91.89313199894647 84.26607245767647
70.19616595182508 40.26164673434072
72.22439681984611 39.75311442226592
69.39720349797632 39.48283962462858
67.58095277688189 38.96223656898035
72.43159380679953 38.73094306682961
66.16278147999125 41.26625689438319
70.71690132941183 44.78125712814231
67.38580208996589 39.98267800447351
68.15979578704604 40.75052625921862
71.11573356942067 43.76737247746977
69.17565853898492 40.50307774010578
13.1972982772565 25.9534307995917
11.34184618861644 26.52324807042925
11.67566306695893 23.71955697461573
12.89453306540289 24.99357930553131
14.3693774138626 29.84524640160734
13.56690331304222 24.22843478121382
10.93409207147071 24.51289059477647
11.91528615167942 24.74187174552394
13.47670991237823 26.91504019705479
10.59801255707128 27.28885103627041
69.73095422531634 71.08921979542694
71.18541550554873 72.66749956408334
68.93618283492384 69.51264607183128
69.47177772641531 72.16919898228726
70.7476318600512 70.7645321684038
64.98798421640322 73.38106467830484
68.09592788993571 73.56918648614732
70.1712681713162 72.925664650209
83.96593102879214 15.67308466043681
85.81825925528408 14.82606022948856
87.70855142465132 13.79437497279634
86.14744791493263 17.29718148867795
85.1656751141655 13.18077426986111
85.62221756592713 16.35990923724028
85.00374829152514 15.43713898244941
86.88161406254346 14.67512714039433
86.26660927800766 15.60611786524084
85.90261776386816 13.89350335030533
45.93051189833473 46.23032676574868
45.9392780444703 47.30768183170431
43.23411326292307 46.81789879014455
45.01333505310011 44.61869889375009
43.24985068870789 47.90626400529987
45.00565559929912 43.53635763609612
44.13825386802208 47.34199974209253
45.03201771535375 46.78238864407013
45.02238102716412 45.70018661251065
54.42709124859246 25.15431818251058
55.6501318457441 23.73724933422267
56.68974756619628 22.2245418360514
54.85698764545285 22.79526895804792
57.25915631993093 20.41869810710453
55.93094264891879 22.85431043968937
53.68018965025578 24.44262772795307
54.65498302344967 23.98074529124875
53.85745579343281 23.31527107075287
56.44052782569202 21.15759084768884
53.4808844736121 25.59122495886178
55.62788795599081 21.8924191482231
16.23580762162481 39.71053045807834
18.05571053907941 42.31717246649901
13.28446156938075 37.23530602478112
17.32703019796345 39.65523604749541
13.41248967141657 38.98693946718502
16.0994637423466 37.94722845894552
14.38514015264581 37.17239546497731
19.15638585673768 42.27983206327899
15.62090766803428 38.86092713168377
58.12586872732947 29.88534475271031
60.12112020435978 30.35094512828221
59.11642429592642 30.14857450091718
57.34238194664899 28.09607007458225
58.65881500157177 29.09941380676461
57.25365984160214 30.27709799406034
62.83409352593127 29.66763454701753
60.3421375826988 28.42967433897346
57.75009490674142 27.1369273650681
59.71121162222444 29.29751260385893
58.84525667180597 27.29715187945634
60.65607442515592 31.23986428847293
59.31504503142462 28.27731324575117
58.26644170646047 28.17622579750605
3.955844033893787 17.93424628868288
2.532238781479482 20.78659927003101
0.3933570785432659 22.73285883928108
0.3072085591555252 20.96469875183475
2.434167550795768 19.02656931110403
1.422549693657766 20.88455495305548
1.825226728180255 18.20576829364208
2.251977474693793 17.2366998075668
2.892251697816377 18.06376862731146
99.22187545717294 21.06048615894538
1.94097759532745 19.96715239297393
56.67352515706885 67.21271671274283
58.03553171520333 65.10695126725734
57.86307208033546 64.07450289015821
89.5462694983522 54.63813913046537
93.43464771456156 54.67892900026058
92.20349872925885 57.13476186322462
93.70042979862325 55.6752743252129
91.61987373072293 55.12363756714448
89.8538262969205 55.67413254280056
91.15964835184609 56.87023040217557
92.38303486705213 54.39513406157074
92.0985659546684 53.39216339187603
92.66414279759647 55.40305505785128
91.9039859961361 56.12853505694014
91.03362326355834 53.11836315597576
91.32696318293816 54.11999237481935
58.84646517258884 52.55293463310222
56.03592706626137 50.05166097440679
56.97515964342909 51.57139884189378
57.90482290379576 52.09766416397432
56.92619781300351 50.46470590437115
56.04568346213375 51.09828909233176
84.86453293318385 87.01004012126214
89.37369256837218 90.4300008187725
85.86421164348386 87.39954313565684
86.07210793510345 88.4296722673658
88.10622728920865 89.12036775496367
88.66852511587153 87.42963120611506
86.6848171971173 91.4892037650323
87.88307103137454 88.11538058667583
86.67104831004798 86.75541341453709
88.56444518889117 91.10882135206586
86.87210588921479 87.76971099536357
85.65751437913785 86.37047550596411
85.27515614731941 89.0975236561288
73.150268085419 50.70022841417131
77.11440849328866 48.39168397663138
75.11061273408252 48.05708639411526
75.77305283463168 47.19804741729885
77.14035984968569 51.17461524016144
77.44166546374866 49.36745525126153
73.7291679384619 46.96951677106147
79.22043555521486 51.53149620202868
74.22258568117732 47.86139545192987
62.34336077760453 9.023048006221687
67.04961049620925 10.77838373302878
62.41653202862999 10.07995378137411
68.4401666505957 6.437172655838849
66.57349120626714 11.72304010242651
67.67836737866344 4.521197580837827
67.08333275262791 8.918545651063521
68.05248517631362 9.014936873770926
63.14748518329653 8.36107814558518
65.03187408031208 5.851275848129845
65.45456988475178 9.768383711603615
66.08955679999595 8.840059207542591
61.47570990318214 9.679931287613933
65.35637591172548 6.833689241547622
66.91742695921006 5.275211023676015
67.88416351850968 8.095472660275357
64.22074586861545 6.661687537019368
65.82719265431911 5.061846123099963
64.00520363717952 5.56060671101974
66.31937603509057 3.272106672571628
66.60060289369291 4.297303527599231
67.03601082189314 2.527834546488431
65.57093041936022 4.029732559345305
64.5891162022083 3.715093008036561
66.11220846838302 2.17602251842437
62.2463962408412 7.911152020932642
63.11130459585683 7.219372066107998
62.98623774286407 5.150606373400215
63.80221611023901 4.463528259458109
64.79627716780617 4.797853304294573
23.23587975841325 51.67514516330213
24.21186683692592 51.30124022739391
22.75159598988381 53.69870870654679
22.18817608249264 52.01785552784168
24.42085234166828 49.1292644245669
21.96123521098279 53.06620742449577
20.38327317957097 51.65402353203672
20.07311040901406 47.86598811655189
20.13441590746016 46.82125829967742
22.66050871334003 48.85297117942579
21.71591059671033 49.2363790837537
19.16317139313155 46.260687729255
24.31179468246394 50.21894066909039
24.6653688333446 46.97903907293173
20.75927670160719 49.60562224586747
22.77310256585676 47.7748640525385
20.19545633696433 45.80910772475312
50.11196567004009 70.90301337572632
49.9729488943764 72.92812349406564
50.00221366968207 71.85693198956184
51.74075505454753 72.53085118038649
52.76418825983153 72.85579165514977
49.06962665828385 72.45174799211752
50.96274530224459 73.31834971482436
48.11433125876188 68.745227236614
49.08314239383362 71.40471816058832
49.10471881477103 70.38447577020895
46.45456749546659 70.92129995176558
48.14955756978266 70.93807494404706
48.13759521067561 71.9967251351658
47.20334031547692 71.54416309574891
45.07896363547709 65.23313270509315
43.18686647459568 64.8972489597931
47.91135610391422 65.52241011201193
42.8406223437437 60.78277066811324
45.43877197094287 61.8102866708581
42.79115666842509 62.56590339611716
45.99304126248666 64.58372111360761
41.6274492803714 62.53744091347004
46.09588355658911 65.57475456726661
48.92027059494757 66.0798513632309
61.60277635362736 51.70662488612832
59.65112732017596 50.79904501509368
59.65898937810555 49.57796538684774
59.84977363023376 53.04130643950958
85.09222305541603 55.91757338723679
86.06391617390889 56.06430055655077
84.06362311716312 51.38339154020784
83.650264206324 54.78271869366232
83.34512965487505 56.71023262070358
84.71110886227768 54.94484907298241
83.99741782683931 55.74689761657975
95.33874924432364 46.75277964768388
96.10291349364989 46.10007236738264
94.3548237455511 46.41721454844105
96.43076421972431 47.01350946748704
95.93207091745835 45.05954712658814
94.50451547442698 47.4322197144045
97.35975041456133 46.3032942374187
98.44542535789103 45.81403872386296
95.07840218812666 45.68690790393126
97.39217591466553 47.35201157953219
95.5855587004268 47.7359981503968
96.60717358220295 48.06015219066742
96.82519639496493 45.49986841174417
63.00880386773285 53.25257984212412
64.03614534064687 52.98861575463182
63.32683184944069 55.08996008915768
65.42020382955242 51.68248597536333
66.44305356933404 51.43456223877477
65.0627619576172 52.72804390955017
62.98227470214541 56.14963358203313
63.67696103925681 54.03443603299498
27.43854620694347 11.72363858811008
25.85644771921415 10.32602596216849
27.76028024605551 9.607939784677205
29.13955108027013 12.9372507767659
27.59264191984504 10.66953569999808
26.32554920678671 8.179874925136167
28.68370079186115 9.266726300713279
27.06188399160108 8.880888321552312
30.14417292350501 12.42597219414611
28.05469805345989 8.518921031136562
26.58657052822068 7.137121586364824
24.55993778735739 7.848161805743449
29.26967181004924 11.9143327006076
27.6432677392779 6.819164955286864
25.56380883093005 7.48750568605885
25.3252261966991 8.54477158126392
29.40186133145259 10.90536943652493
38.09401447592918 92.5400283484571
34.21069029721383 90.67340335735453
39.14397034076674 92.87942763003133
37.25022486150327 93.21024568972126
40.17896494610184 93.22094439007074
35.24599258951406 92.22569951974235
38.71347088754948 94.63229739307457
32.49896555228909 91.82597098013575
34.3018423044027 91.74794820233353
39.54326996186868 90.13234388067681
23.65245250547256 67.99487879384309
27.24456221104543 70.08052977436311
27.40576701408687 72.2566441901126
27.30093770192707 71.1845606108966
28.14623828450876 70.56850919707469
27.62565288519452 73.27513290672422
26.40679476524948 70.67952568411704
25.591221604796 73.20911551733336
24.62335537841575 70.68405318810069
28.09621529427224 69.48753375207703
28.64721924983063 73.56699221250021
26.35743809713811 69.56368696446496
29.12451992241839 70.99592970905272
26.34531560340987 68.46117971421477
46.04536883531982 55.35625812928726
43.32260205747932 54.37059420308776
45.01524408226653 55.21907831011675
42.28568448127783 54.87315159261644
45.46694257569671 54.36651626885163
44.3747539382822 54.08139218487441
47.62748793664202 56.45130916166239
42.36091008774603 56.04605912422213
8.747939609785572 35.53435922016491
7.596550435503993 35.5032399517214
7.86535834216426 37.39725555509512
5.572970725625491 35.03502796107055
7.205914302217883 36.50173078319312
5.351529209701201 36.00674581220257
8.262061895479672 36.42866255423032
8.908477394363736 37.35622217896872
6.467985152549859 35.73795082748068
56.64477156360132 75.00174697716349
59.38905427926303 74.85527892620301
57.44524147448354 76.78714802323341
57.52360572008455 75.68187304489668
56.61384450451212 76.09345355793404
39.50469161163267 55.40910479097885
35.96343300702382 54.42731732367241
39.5932088639256 53.27268721229604
36.93800876350369 52.73328304361034
35.00124126874513 55.01583561332112
36.98499462213935 50.42874703495441
40.58400068198773 49.58572627892118
38.67276026907906 53.81781689737829
38.70665745497407 51.62881848037063
36.88724508958185 53.84916407937619
37.79571043048021 53.27597163555237
58.15219383986229 87.9800081128538
56.66476456415533 86.72086811151372
57.91491844805682 89.08711787994666
58.31561204940222 86.79827844081942
56.16006923532137 88.68828809572889
59.85361828880494 84.22786837864369
58.46945712472515 82.63501628075936
43.7768852576604 30.89383668617614
46.49844911440006 28.19840518006167
45.49561851867764 27.711734673151
44.62793910419605 29.32094055803888
43.37739626875797 34.57473194148415
3.22555396190453 58.84643739969653
2.11846935728071 60.51292525796158
6.246073405453124 62.62588950447756
0.7205663406900689 59.56836938282872
99.78781208433871 61.92156297659241
5.32116582278228 60.79254058457917
1.155541168958634 58.72709912516357
2.705410097588941 59.6864182145183
64.19550475758925 71.59212413922926
61.60099676061552 70.68276884694662
63.17942701744248 73.13237753447687
61.99532380004816 75.76612817770119
59.9688946894173 69.41426340220066
61.17140669436643 75.09569124013089
61.38994624368061 72.90298062992149
62.2323695413051 73.56485884254448
63.07304345071429 74.23081854056286
60.43779236112648 73.33959768759264
61.49607091607017 71.80145593581979
61.28311414500585 73.99807292971013
59.83569891324996 70.52261323658819
73.18293447907921 88.64425355059024
68.81897511046957 89.30354241034209
69.64824154869464 88.75481292192418
71.88638001552067 87.34622112389532
70.53636858571015 88.96646637166359
70.94470003503531 87.22618942040235
72.8628437811083 87.58015224011646
71.05305894122345 91.04182544277407
71.16410861414813 88.19332886900972
70.1061391244022 87.82599408733844
69.73260824318881 89.77032761468631
72.46429138129344 86.50490721629065
28.67536671110465 96.84707436370383
27.77933052532919 96.27376179856242
25.96907694077093 97.25972241457239
27.86738682083261 94.14565607599548
27.75108584544308 98.4391171574529
28.80233048583684 93.67324772414602
26.86341761646153 96.76296653176334
27.94220886138578 93.06657342151951
26.92698929523408 94.63110956954803
28.63336938462881 98.99182599917323
99.11755787303439 31.13239433476256
0.182209239628772 31.13278473165071
1.830977491078638 30.35147516978438
97.98449621592195 31.05131770287375
0.7955920084444379 30.35686036247202
1.43492816973067 31.33697345084894
98.06473824662541 27.49637844848068
26.6846699880949 79.68811941100988
28.44033147932203 83.691180288165
27.06474989190565 80.66614263888056
26.83227482228668 87.42693753864731
25.30439762747674 83.34474465186919
27.4302479959552 83.54207329236256
24.86669856453182 82.37104900772718
25.83039054926641 77.77477060770789
25.21455493337296 78.65334195320241
26.14397009731734 85.32246040811211
42.98590728660815 93.20054082926431
46.79546407369784 93.54638712055237
43.53823395517358 91.4475709779212
45.23199740120288 94.92237563528721
47.09690810289064 90.71664094840493
43.76310162268359 92.49483019702096
46.49265325811586 92.46263443200924
46.87760785128069 89.68249693653729
48.1226078847228 91.06706343202983
19.97154339606147 19.9839007217959
16.90524476490228 21.1831927921437
18.73052761114509 21.3433533159498
19.15346414150827 19.32772469130686
20.3951532248257 17.9190344423574
20.99504933760265 19.63242261294162
18.12363426644795 19.74588919460993
18.34931795787694 18.68188984591077
20.18144703934516 18.95545491943354
19.77021912541216 21.0023553209243
18.93706023256393 20.35201646396724
18.57088725295983 17.62739655948278
67.41382610596185 92.98693222671068
67.56584534869813 91.93273237411911
68.49734060052394 91.62058899732629
67.9404896139507 89.74414767041354
66.97119519297294 90.08953375920743
65.56134809352399 92.54238644383655
66.80115260376141 91.15966936760994
67.81514149156914 90.81743588470852
66.57614449941765 92.23560654136824
12.25367971073353 32.13877202559782
12.98837464816214 31.51087660330679
12.61945079890362 30.48125368012862
11.51665904436362 32.93480643123112
10.22298287856295 29.09332560999869
8.545807317153651 29.826927038538
9.440571906210717 32.76474494532722
7.950143834180588 75.60429749074103
8.552554770586704 73.93308734117748
10.37939098694903 73.68825207805828
9.377850152552361 73.30477322760687
9.054439292561167 71.28798394844247
8.735401477830845 74.96543163469616
7.337598052573929 72.50137414657206
8.184779826019959 71.89960359498242
9.560961019357839 74.3304733201239
11.25748162860629 73.10273314396271
8.363722314119515 72.90931342651415
4.324017918055303 98.64186848785371
98.66662844632469 98.10077724456883
2.128797722360255 99.3615576463196
4.132915199654603 99.55296215929283
2.626909551762741 97.39639493926303
98.81968177313848 99.16038236949962
4.906636533080344 0.4335361315123674
1.058119464197401 99.8263422673096
5.143399122722101 99.41243700650121
0.5112204517956874 98.99892066644485
2.963624989899488 0.843823899242102
83.38456152265138 25.89194581702549
81.91398574510819 23.16934463245133
83.98465368355055 25.06261360690947
81.32829423192996 23.86170727377474
81.5313593905897 21.636533662979
82.90586595807855 24.96903779210892
83.30112778181932 22.25671917879113
84.50626488230039 26.03773285953821
82.41134210733044 24.05912894452486
50.78953655343624 10.29541130906682
48.9696829556423 7.007918900300574
51.90446710704073 6.115238352167997
50.94836895314418 6.418362971509836
49.29085807592482 5.947795928694373
50.32416460386624 8.415830055505019
69.79434992256185 37.44181991914954
71.61735295930517 37.97433021839026
70.21702526843036 35.39053973617221
73.48587139734573 38.50659713562526
71.82300630146595 36.96441120453058
69.21765942612727 35.64642876561839
70.00636479737965 36.42101914541613
72.83572870438698 36.72028971716148
27.70637106688605 1.858793998976405
25.09518757124786 97.77196665937207
26.85994106307513 0.08591126301797206
31.38264321581492 2.739436835679058
29.61804989002142 1.552648438731572
28.70085947906075 1.978056431064594
30.50945142768174 2.145988980197149
28.61600606335356 1.062682271875424
28.61852953683033 0.05058781698751422
30.37550871135649 3.174729233661393
26.87197241575536 98.95909113507321
8.100311034893528 6.218680967755208
3.652555798767988 3.658716175409631
4.318734588657285 6.691114786736959
6.288220033657614 6.006953933561156
4.215293916284517 5.70203407951194
5.55588205851463 3.334515757887921
3.183600316031796 7.991186324876461
7.257242459131077 5.590651775682876
8.210724563303009 5.167025549696605
30.26969670549676 11.38734773273037
32.38425328956786 8.197732137755128
31.62950857531999 7.503330262562068
31.71118602169984 6.485279114646515
30.84398518195315 5.802103858680907
30.66796474463623 6.770820954662184
32.60896178434164 7.156540306692055
31.12537205366681 11.91553852090742
29.61869398317052 7.281602517158351
31.23866595041596 10.85139467899952
29.52500375994805 9.930559246067595
29.57687866979174 9.013290078716434
30.50205008683923 9.281625469327356
96.26690621188143 33.8783098019943
96.89688094143307 34.71449273387753
99.10544781796639 34.27380081363368
98.43025165535467 31.88588364417041
95.22132188274827 33.8720363591224
0.366837877603659 32.88785796095818
97.61770345229073 35.47806653235712
97.32610305328193 33.77192745614112
97.78338716798318 32.82014895649831
96.76540709004964 32.92128340321611
19.3748588484512 37.71695660204841
20.02444868769152 40.48190088869001
18.61478595249607 43.20919956490254
20.42602770863927 39.47372009972464
18.28360176774818 37.80083916070175
21.72764375156271 41.21326122303787
18.91114417108029 38.65557884330288
19.44145163393936 39.54338064216115
22.30535735780006 42.91430466332554
17.81675477308794 38.7307322805792
2.035297091556094 95.76942437899199
1.792643870435769 96.75382591570101
7.605320338816477 96.71147499889129
6.187830035657477 94.40987036931776
5.765418146291267 96.40433578119585
8.643858091116735 96.35550921322616
3.900615216107874 96.0866878338913
6.792652198570075 96.06085625433502
8.398272403640275 97.36639588920819
4.732043082046611 96.72526622165171
6.360093682745143 98.07711049767653
3.682781113775785 97.05376556155933
2.263742890437987 94.79361840389224
5.553692140835018 97.39959363954074
3.078741087060274 95.44730648818205
6.577510961030476 97.06483479660068
65.00543140352488 20.46000916566836
63.96564958810647 20.3531559792127
65.01804211531213 17.60883096871001
63.64192352226438 22.22217340404017
65.58707006131466 22.4018856910484
61.50905141749318 21.87054183071954
64.65076606086448 22.36508705777405
30.60269811175756 50.62984476845791
27.4582390148339 46.81326040579411
26.46829987863365 47.21571528667674
26.62688579116189 46.17822476555159
29.64215873941134 45.00116451867339
27.93027140803669 49.47717182028201
29.10886225958861 48.12226393085706
31.01523025993921 54.98599848461731
29.88696041589951 48.8861670075124
27.62634518826556 45.78104849033965
9.95855718762261 85.75984905875129
10.71639992094853 93.56575939579844
9.076779472113479 88.42282309437887
10.14814454208107 91.73973606273778
9.695463742823621 90.12387056762988
10.3815166724124 86.79008553607311
11.8868271445029 88.37964412529877
99.26783046357856 92.17463914280934
6.868396805498467 90.27212804331973
6.997316723184225 95.05483163692963
1.466225817062825 94.11881498134234
3.735060504448529 92.49997557854678
3.527770277757132 93.49197227957258
5.756144770363155 91.78894587023444
7.379733589098491 93.00738886741034
2.146082454342574 91.02973925543499
99.94231162734464 92.73814310226008
4.90696044291913 91.21314153571826
0.6873693746209181 93.44517718755976
44.60698145148364 0.2903491073842277
41.36534907889244 98.46354658104336
40.7310544429769 0.151086302161562
40.79693262137706 1.958795581467625
44.38490420597618 3.228398385292012
43.59448760670267 1.502128046373154
45.39653244065882 99.68663017669505
39.02315031219016 1.680662947605782
43.61209491946929 0.3467468363892987
40.9381705428012 1.044144482750464
45.53459659481322 0.7329193179611933
69.02954452905212 19.58693423595722
67.34422692232448 23.0000107185064
67.40762101551171 19.19176452964698
66.47706710852439 18.74661552427418
67.24525326844206 21.91426075416746
66.31530354476016 21.61176051540819
99.01964548378025 25.64497518781747
0.2210832328141191 27.45098604512511
1.993085464349864 26.83873608567839
99.65713348785172 26.53757271595369
1.26988020460744 27.49991797555352
99.45788688216227 24.68898650938985
98.39253774182596 24.76094309434714
1.63624936349637 26.02285475533539
97.77095915049441 23.88734853424356
57.47639504102716 24.3339128900823
58.08804947054595 25.24500025001663
59.23724612935354 23.6004040671044
61.37363495611295 23.75649305922874
59.1094319741991 25.40987804673806
58.61539270720088 24.40562586398598
58.04656300437856 23.51003746797208
60.33456195847403 23.68753055070952
56.86651504480146 23.39814306770463
57.63676431157421 26.12175065099812
22.39697955791142 13.5093229792728
21.66729371472599 12.85550722818375
22.01566756648703 11.78471103204459
21.03616538801941 14.78652547553153
21.27828001341138 10.04577239882752
22.69856462978909 12.48444919402721
21.0805122438441 12.1743949875617
20.43100605705565 12.99144123392357
23.44580125856855 13.1605897217581
73.06900120600491 91.51667612365354
75.16838091065286 91.94980795668074
75.87791388858089 91.09161419689623
69.40177636402736 92.39767044214069
74.14567028444732 91.80338104372558
72.29386722786201 92.34540032381739
71.28724727780006 92.13965211124378
70.29800130728499 91.73714278660715
72.04336290258883 91.31806438360799
72.59736197320505 93.30068363642161
70.39868663697206 92.7320063172844
51.56725709264417 42.13046763356388
52.44365480131157 45.64975286064362
52.72317787308202 40.75605417931115
53.21400181695172 43.46129879431081
50.16289072656266 40.82315392748303
50.51628676281263 42.49868363502826
46.77617638819576 41.41409677234284
52.39995123997378 42.76320191716832
49.57770790815108 42.95114360785443
55.66653774189098 44.56945823706361
55.27043821317623 42.78891771313514
53.95132803305408 44.17919627494562
87.96033942056538 27.71140302739026
87.7463599871198 25.84663026455673
88.38733945677053 26.72810585203742
87.49710996384057 28.70397777571916
86.94691432329206 27.80229902101061
85.95792556225067 27.8857906453082
87.12532683255999 24.96305430568017
86.47457573451229 28.80686773123514
86.99601192553313 29.69610514854105
40.12200799793704 17.23027207037821
39.20029559220142 17.67379957743365
38.20532292915886 19.18081617467581
36.07053413316847 21.03036444607779
37.09862921628491 20.66190161776528
39.06072540326038 19.7856274235332
39.73807620172681 21.42316399775041
42.71017881016738 16.94388561967123
36.42068961755884 18.05802012598882
40.03610737205108 19.34197389077299
42.13667260968776 15.29133606207007
39.2338669698394 16.60537065890347
37.90709175509883 21.27085094786391
41.90034330048025 19.5130950356081
39.15064701324638 18.73501290581058
41.01103605738263 18.90035365466382
2.919619940283835 90.13157655932068
4.811794624148658 89.5290160626253
6.762603298469519 91.35154697356849
1.224510668444904 91.54697833244316
1.969440909721553 92.13296981217694
8.511099800185438 91.52193614624049
0.9068944877282378 92.44902195844229
2.918385416501327 91.85158128066244
98.715232626144 93.05917798907542
4.754252560041518 92.18965323865025
7.200425474008797 94.03465084927113
99.9970251196637 90.56440228731432
42.64533401792414 26.30862027777548
43.62628374172101 27.85102166214858
39.04675126908569 28.76994514061597
39.85205526506774 27.14994307221873
40.90107817026907 28.63320023150917
42.68933540518363 27.41382627987425
41.80087199562763 28.09234695760798
43.56826291878271 26.79708024327048
40.78004566818165 26.62258031783001
39.91781008589773 28.1765948474257
43.51315384822313 25.72322588238959
38.87753246775787 26.64942612091331
44.44148417268855 26.19566568542447
37.93995206708718 27.17405007019483
41.75315376332766 27.05896438538404
40.83119178538975 27.62361767713652
75.90483056637396 44.36796824430898
76.61793822723656 43.59186831615838
78.46825674718055 43.0914148057618
73.83155925933853 44.10389888682455
74.88898612407341 44.13169097782247
75.97232145300657 41.66718604465861
74.32560603697593 44.98495149655662
99.97023492971049 48.09078200661514
2.647319649654362 49.87868048647972
0.09800052775366359 51.14582799072062
98.31872499039798 46.7938784205856
4.450391818807639 50.13300956770717
0.7964253092956501 49.5749833290011
0.7749731990099266 50.53342909560835
2.783452599259639 48.86722983815191
1.685058911712597 50.27202637907712
98.87153984423321 48.60083732659057
3.435254170713058 50.58639543217527
92.78084182396138 97.12607253948667
93.60094632749801 96.42522276080179
93.4064429260979 95.40210265316388
91.58735378138283 95.77184928371652
92.58747584822979 96.1063524831639
89.99029043145553 98.22055771321881
92.39503284787872 95.07711849662438
91.75894154345386 96.81013909262427
91.38355676833139 94.73888714167946
90.90593556428699 97.51677949918192
76.0434082114392 66.87454859463639
72.40393955288155 64.75938965433529
72.41476106229155 62.6657366873795
70.600182190673 62.65816459027532
71.49138585098861 64.22360062864547
73.30907526642412 65.29204126897308
76.05526194770214 64.69819938735061
70.57747961437902 64.72812517654972
6.938747980474241 75.20413963253371
7.338193091476497 77.26991705368157
5.508349339725179 77.50586547551971
9.087510231390731 77.02850987123881
11.38191943830217 78.20469522537439
6.327841900978458 76.87169305524614
6.523436948983003 77.88645946434944
9.929295699100361 77.43973873671229
12.87736321657527 77.0775175185217
10.35039518512415 78.34864783187436
42.12111006739126 14.32518009795134
38.08519937633485 20.23063182830142
36.40637105951222 19.04408285136443
42.94518966607984 17.91993814098933
43.22189613518547 14.9167234762616
42.94754809124815 15.93251258434112
40.91241732186724 19.94570131491838
40.16365613043833 16.15875307596341
43.95522696012386 15.79992007402813
40.08862141797123 18.29618809087246
91.46002449699039 91.03919527385317
91.27005299761733 86.3860262935151
92.01356696132613 89.3313075558688
87.67491677967691 87.1017257761839
88.45881790524344 86.3866298479645
90.48395131108718 87.08422835680186
90.17836981991786 89.74508302171222
87.49290265948051 86.09349519187944
89.13763062732684 89.43745546556282
92.79336330490761 88.59202026604304
90.41827774452101 90.73728953039155
90.65891385903844 91.73146500751426
91.70240892722279 92.03832316673889
89.43876181095317 86.76470175440173
89.9383161737439 88.75341902824621
85.77447899808892 48.41530376637341
84.94559843921185 46.8880086023372
83.20968609226817 46.20582503104281
84.13915615592681 46.40183925126713
85.76931701375658 45.23630742452543
84.8014081283776 47.8502150990421
83.93671646995216 45.42549053919603
82.68387443641687 44.14615007007583
82.93326181501344 45.16489686167701
40.82132996645753 68.83865980257501
40.10243539703529 67.0953736692838
40.22053809926172 66.04911866295042
39.44933015076339 64.3238349627179
39.35795422001161 65.36659469335963
40.33741797201102 65.02307804226695
43.88779605628814 23.51730103993136
47.34821090359573 21.90515323582971
44.03734895593268 17.7030529117785
43.66198828572622 18.66226072083463
46.25921336975239 24.8737518329998
43.94331435675536 19.66707841774526
47.08358694411372 23.02121323766322
46.17226468028353 23.82000233151305
46.02136346140447 22.91659473044609
45.05851912198859 23.35371757754531
45.83587316829184 20.2899648071285
44.46628374842619 24.20426713736919
25.56800266238438 63.68012233892942
24.62505062676611 64.23098105780026
22.80040113105279 63.2100801086246
25.5395003608998 64.73784578264575
25.58538443278234 62.62391735451504
26.4880424281459 64.18927107120423
24.6451823510071 63.17234798582248
26.52571607444772 62.07877623260305
27.40300695303196 64.70334476267239
25.50542376578406 65.7984795804594
77.81515437274339 73.09220068399482
81.20994355320005 74.27186811136083
75.7216921410386 73.52709250057492
79.2458729616818 71.87623366978174
77.55644225402608 71.2999068051037
74.68461094333402 73.75510342521056
78.1059287515087 74.87175891227999
78.20392755391187 72.08742970003179
77.43408454470102 74.08957440573732
78.4794065643964 73.88077079188253
76.39697278022699 74.31379929487471
79.89399905936916 72.67465827392587
76.76450326124318 73.30401337030034
12.14910531324854 66.69247626932763
6.447080720691385 65.3652379859963
8.698973803013617 68.29394642951732
4.986142430246513 64.31473808760788
11.17291797141782 66.33089261747214
9.398863797532723 65.60206525630306
6.030429674804749 64.41110720049376
11.01141895324377 65.27588919273764
10.08855064624839 64.9001297058573
4.364184796277019 65.14739801578725
8.086454566295323 64.60337114417105
5.612501385275048 63.46851451879824
3.928734960422195 64.20171195988389
10.26437591360016 66.95642854112906
7.993972705658633 66.41916195615661
9.467672368835821 67.58431581977646
9.182011566596239 66.5491571745234
7.749463277939421 68.00003793132164
7.478018829422576 65.46969944350317
10.23050369732777 65.98734897534905
4.552758488091238 63.37372986854974
47.6409004551854 40.96377411205842
46.85008067906949 40.29111540108117
47.78550568896137 39.84710111942888
47.7287185773366 41.98061686732307
48.96378192614941 39.69146562099887
40.55529850380509 50.63958373734805
37.81547011413959 49.82906681396884
38.81455822969028 48.54875838854225
42.36582241363405 48.47199597613535
39.58529431568615 46.98282931069081
39.67785605939989 48.00118266080492
73.90960550929469 40.1454738692883
72.98961399809427 40.51397869957614
74.88231434940352 41.44228845933539
75.79458054580024 40.68724340408115
75.54053112255721 39.66337196083198
74.40233794337679 43.17137461005399
74.43024775170392 39.26771713991411
48.65877330727454 56.5431141130599
49.73311162547884 63.34237633669175
46.57991052503352 60.03828648218085
49.33888547308135 61.32512594905923
49.83066149189765 60.35123358678012
48.71163235061297 58.41341883666982
48.16097677549121 57.43344001897668
51.29970160714907 57.46722400826849
48.22377869705412 59.29987440654974
49.67756537306277 56.63255453229601
49.19465923808939 57.52029669520222
48.5129899729266 61.88705392928339
49.27402465946479 59.38041023222902
48.15341809996143 61.02029028899635
50.0443919637506 62.23327683766019
38.91071884173444 20.83253924559559
37.37567497231458 17.55156948055387
35.47563572204886 19.46923855680131
32.66415629049197 18.20829609911348
36.28957359157612 20.05772088886299
35.44609412320451 18.57019937554824
41.98516288868017 18.44783384117782
35.24224366841889 20.35133467530104
34.49298236427892 19.39128543543306
34.51544481189015 18.28377767383115
37.34025870891131 18.58523422576478
33.58655211133495 18.78107584669219
71.16350930608603 32.44170754282174
76.78972989431649 36.15484132319672
74.14621113075188 35.49056708773013
74.66463021090944 33.56008744499603
74.40775527658792 34.51311104744348
69.67710058539157 33.60452512213439
73.85159423013536 36.45296571315527
47.69706402179918 9.995111926571843
50.07017972277208 13.15976648448217
50.97742039469509 13.59882978527288
50.06869151069014 10.95204029460734
48.8151400131766 11.80085582415309
49.90848379894657 11.95798957368655
36.10077417664307 25.85747082005105
36.93355160130292 26.64700090329683
35.74459093617169 26.79905519627154
37.41630933367468 30.123692235617
37.28965880374065 28.87788764631247
36.63400780796463 29.53901980642418
89.80623242387094 96.0657439901541
87.96847670291604 98.01808702705489
86.1845018813756 96.39607761992488
85.04396864289188 97.76563668889676
83.97248058283324 98.27413833886452
84.16649283606239 97.22880670597129
86.10027408884856 97.40271732460828
88.86168971198826 98.62299253009748
88.16924681385505 97.17611055946335
89.01989515072843 96.66263333556182
88.7696548984929 95.67545640564013
87.53887297047848 99.88700221670796
63.0338675837385 27.81284299424102
58.55208992522222 26.30605223590679
51.73001784010403 41.09122605346631
56.68575311806258 44.37446108317179
54.57445366056861 41.12706735999357
50.76858553154982 41.51629100574009
54.9719688509573 43.83678174221036
55.99734618218486 43.50947712050837
49.66123888517556 41.82024500150506
48.44179472073344 40.50822171881637
53.40974997748071 42.46195511403292
53.5707930547812 41.47772009543883
93.32340876423905 0.2096701557597081
91.96443282948813 97.81415183090003
94.96801172353653 98.80982207321594
92.01808971634507 4.432012457628779
91.39934995915986 6.437627513516362
94.7608898841488 2.565523256157773
90.21092810396965 1.056710214375695
91.80316956106809 1.566863446835886
92.71190754110418 1.962100041044352
93.09952747678129 4.047200450167184
95.16094712395989 99.83444355390988
90.95422324252024 4.60934078422601
47.21407901425857 86.83211474263544
41.88063945605312 88.00299440128168
45.87499236202333 89.31183063565194
45.3046097854987 91.06864855948896
44.31580780784037 90.73166560216571
42.65688050957358 87.28755947381519
46.41725056568008 87.52327373495588
43.98960971958347 93.5387055033992
44.10556747383903 89.68180819754224
43.8921875440583 88.63256285607429
96.59018875544987 75.67177869370587
96.84664895226521 76.66475999030366
93.64157817729262 77.84292234390243
92.86459656501201 78.43609509098356
94.66681128172637 76.17818035185417
95.78038951179266 76.33809219889784
96.16022975106488 77.26637528484581
92.86686585362467 79.43886951457969
95.69293791396639 78.08223347154733
95.21099393972223 77.15507010643181
97.39862081116186 74.94110758436031
94.50719217607659 75.16663233354865
97.60115829049687 75.96791561417029
53.61952751953245 86.86888223346148
53.50474313161863 85.80922052580188
51.52843318643453 84.83015574933762
54.51647673687953 88.3299004139991
55.2743329827888 85.72006688668358
51.82862028702453 86.97204585962483
54.59514075138999 87.29287816224091
51.6725208902288 85.90766231743181
52.6579685004257 86.39064235781478
53.68361676421872 87.9398787923558
16.5587095779449 45.12920725840001
13.69578978577436 47.70685768658445
15.26813710919517 41.52431634515785
17.45613949276822 47.69742379448491
13.89120331406927 44.23577216862054
13.24325252081059 43.40171695425736
16.44514516926134 43.27476868075654
16.35914942538773 41.4745205640915
18.57270548750255 44.78885028064963
12.78480577486306 44.30068353011638
14.33681590941787 43.34286600946475
16.94745915076909 42.34002106105919
15.51757432853491 45.240362862089
18.30799105772377 45.7420069235223
15.04994542519878 46.25102599999644
45.13823046087803 33.05104943344969
44.52619402764442 31.46334634171521
45.52807615860969 29.83459794512068
45.46772495812802 30.94930128433372
44.37650086662659 32.45419595856064
43.56254411088003 32.85892145059107
46.35853750076807 30.42131650093151
44.16323576348501 33.68364205675373
90.44613398356896 20.61152074960542
89.44848894995212 22.10590777685392
91.159305793877 22.76888751468173
90.13570972591519 22.83399791282938
92.29122341834443 22.5369830155892
88.92438383036131 19.44523797184832
88.47680284983105 18.53883928520149
94.95245413233053 17.54706146827218
90.04962707494406 19.62896215030742
92.98762053304741 17.3597267766559
90.2620036057228 17.89564990068725
92.37651748192565 18.22156358932204
94.81524053862425 16.52459502971124
91.33505627096297 18.06457848721752
90.47530105260576 16.1136870582794
93.27021730641798 15.52454980796275
93.38630347864228 20.06372009193445
92.94635891032173 20.81848060430012
92.61829718470162 16.38065792173199
96.01550851001724 53.58554760526521
94.47195632514654 51.24006819415872
94.98454644958935 53.28263404471666
96.05835000791132 49.79442434023991
95.26505303638032 50.51387804439695
94.80324304052378 48.46037074662773
93.79124407464347 48.17665903324592
95.02454575745016 49.4905918250952
43.55074957511857 24.65695351807491
45.24308272775747 22.26359730997552
43.17486989429277 22.84202228400923
45.53626855258193 21.26961376070345
47.12680975214649 24.16416356392041
41.97628039345721 24.24977422843802
39.82177658532346 26.13162413756708
41.71604390860197 26.07434895100258
43.4637783911269 21.81585647838406
42.91601468114189 23.94046304692552
46.61269219184876 21.04058945978118
45.35885850031299 24.44917249878926
42.41332168931526 22.16634096189742
42.63606504825329 25.15994273204571
76.09256136018094 14.67374205719065
78.08696144226971 11.16881279213191
77.06653255767026 11.12869830217605
77.70038893405065 13.93358025730572
77.56181487394488 10.22046985948307
77.67651302968916 12.08972697729886
77.20607639650697 12.96778363080705
76.12124400051491 12.88581624338005
76.61677508037862 12.02322208092151
77.80168661463743 53.18280413781083
76.80949654697885 52.95131088705601
73.06232741387866 49.01347268200288
73.69928377590803 52.20842546967836
77.80626486469174 50.36286476580218
74.14892426557485 53.96116816153085
72.16517863630824 50.95026595786869
75.58399916591999 52.70896988549552
72.03825371423603 54.67358538631755
42.91049989698451 97.05624757678648
44.12247183770213 98.39650215556027
42.37476250291192 98.8268171621565
44.68527498882683 96.65457551739726
78.76322607416392 78.42405897276886
74.71258514580649 76.62366932065309
75.07117720501996 78.48361190081059
76.07270940536648 78.20826449710245
77.77620353378767 78.70866487446489
75.03337554358558 75.57878511770197
75.39103805018864 77.42326295312368
74.39861589797935 77.67953353840147
77.0702525322812 75.09787185553547
72.72682000731938 77.10748627429733
77.0773533179517 77.93541218751803
73.71784597434132 76.86936646884317
80.86971631615054 75.27436167581521
78.07851836669717 77.66624115959966
92.10045809300303 27.23405977234551
91.95432835759468 25.39775487306556
92.68318247189272 28.07565616437968
90.62580993140359 28.38401380971832
92.55534672795244 26.23288903451634
91.66740112055949 28.26029116167711
93.61652751796815 26.08449446619233
48.45830290455893 75.22601790787851
49.26934084356586 74.58132704408374
49.12639931804324 73.52512608164928
45.0739127545859 76.81095224696921
42.41410795160031 77.7760859800398
47.33873535139509 73.69916276099985
45.55507185240663 74.00004705976659
45.71939625208426 75.06813556247585
46.69144969320059 75.46171239302022
42.06327081622681 75.72471512428983
46.5265445881943 74.36921762094988
79.55356839182032 90.0044297992419
78.04744538642758 91.5116745557613
81.51359266373406 88.69423405911044
79.84694843771091 89.0719652382038
78.79430216270696 90.77977685929019
80.57640488689493 88.35880942750423
76.97538276262057 91.30028138189986
83.2945307743184 88.36436676211976
77.69626853214575 90.53872404208323
78.9248339893168 88.97049540470724
44.14833595857624 48.43056257426495
44.11336228871508 45.17302905269174
44.15563976663383 49.5223199854596
44.12592483516558 46.25628749617743
45.04098068441446 47.86508566250895
42.34735505212222 47.38258280386954
45.0478039501971 48.94792393676112
20.00812622135578 59.47902240402728
17.76444180106894 55.34149487723873
21.69357537247079 56.2742848825258
20.75166713466918 55.71776808660464
19.94922925752612 58.42729029715105
20.05695271170514 60.53998106323785
6.937486786909721 14.1909822651324
5.598958363097689 12.68493807049202
3.965335301564354 15.10852762795322
4.183914260785423 14.00313315836305
7.083478217573171 16.01708781163025
7.32877337665035 13.19690958301713
5.216860403163926 13.68316844972223
4.769157137821542 15.94092856117509
5.99774522350644 16.11752914696272
5.910765848878119 14.37289184266333
6.694638271904394 12.40775305629166
6.286304068289343 13.39725453002673
16.90294522996133 54.67730063895954
18.74573861491964 54.92049373403191
16.75608204564565 55.75743777724328
20.84738157875545 57.87422456886017
19.82664627538583 56.37114399006481
17.0419945335655 56.88203185136891
21.84676333511178 59.46944764984714
19.88363027600285 57.38645392088325
17.89106467306003 54.29449501037788
17.85731700398658 56.33101185695866
87.14317825243869 84.25516679294699
86.48013655054561 85.75744705119247
90.99921804425662 84.61085211853566
86.29119063203481 84.78832849800848
53.61078677659507 69.39843650039759
54.70017915934117 72.58484678696205
54.22095409112286 71.4482364847982
54.829700501411 74.80893223214301
53.56264797630835 72.2040973626754
54.77814108093543 73.70438286570875
55.85214012117867 72.29255944498635
91.01278219754774 83.61788819595419
86.53556154410808 80.75819850732816
88.22966357099652 83.09974580285269
89.17463457815597 82.59600091042955
86.44624396271639 81.79309269406843
65.35801604757053 2.948083162898808
63.28823935002399 1.175736624444906
63.46283285901588 2.274421237584357
65.9614104589765 1.085527318485536
66.83254024020059 0.4105132462970165
64.71728399588254 98.58750211563037
12.37994246346356 45.23563368353172
13.09073975494565 46.03662363235949
14.17381877408126 41.58483885102609
13.70461363859607 42.49490382359824
15.40433042431208 43.31341982135198
14.10281508755107 45.88355778714266
13.94491045396815 46.76765138238226
14.79557957633891 42.43556792092198
13.07531979020886 41.65649351095232
12.45152438771326 40.81529677840179
12.14020368528383 43.49253512354686
11.35919254043542 40.89302966891172
13.43839569103084 45.10043991727414
17.01605170507911 44.13870761552809
77.15676043176028 18.29809721355343
82.0113666461822 20.6367707475309
77.75348338576468 19.14576383083442
80.37504426823917 19.88290204483567
76.72933042630056 19.23781281012139
80.96123920438136 20.76558134176263
78.31191149767233 20.01137167590196
75.19038312039942 17.29248538691238
18.87900349682576 84.4964222017236
19.77786166401645 86.51480558158939
20.79177425574311 86.66948202273794
19.16894255994395 87.37439628032888
18.76586550792203 86.35320816516388
21.18707847414244 87.70156449629728
80.8138295102566 1.628619114584847
77.24375909801223 0.09935811138632007
77.94470203618877 0.9200037987636318
81.80800144873167 4.25737643097154
79.03020040467419 0.7947138281793977
81.90246276762458 1.523265086338049
82.26882008549339 3.361357117820073
78.34413815947879 99.944365796181
81.16342251160397 3.375172640489144
77.30260276362833 2.89576263248961
79.44004203238916 84.447054030689
78.43755946464154 84.19465763931665
80.07194088407869 86.35936919510149
78.95038548189571 82.27279302656382
80.83489661135629 85.62111877791614
81.59009109806638 83.97491326667694
78.73582262279596 85.19143675774166
79.31288121789837 87.12377548615197
79.05070508683271 86.13899139139171
79.5813265937109 88.10190306104589
79.93660888696888 82.74496025523445
79.11299437895187 83.36382798626855
82.78185069598064 82.51532349571701
82.47949344936642 84.43161921524158
76.40290435529732 83.72477567021684
80.91887112323433 82.33852939572479
79.82969755152334 85.35163677382636
49.14707982716104 0.05598026920489359
50.48891938805193 1.504295981596351
46.48540275604997 1.192259545839017
47.0657722145876 3.824998284900253
47.46593069166902 1.652995651136988
48.07342652616286 3.463915662159001
48.10644051299547 99.74780513625069
49.44739600786883 2.063341332406276
48.54335335464363 1.6095502969338
45.48065923345582 1.726321332784026
47.32810830395013 0.544372509504546
78.31395013692155 80.4519932479819
79.32065896616534 80.17131332826975
82.04860186714699 80.89311798248431
81.19293750691011 80.33642814988821
79.12442627191542 81.20553491278584
78.10846076003477 81.42519887041399
80.33860744782685 79.79166072881461
81.3584272086419 79.32397252051996
80.1580019141382 80.78311607369413
45.92927874609327 37.51955983482837
46.33225033646827 36.60253656037942
45.19701229878478 39.12102672523296
44.71484594594884 35.84128270204208
46.25218920687715 38.50758455989889
46.05445721996121 39.63688951562546
45.15073109887484 36.85900762886875
21.95301314796458 0.4559578268242251
22.65598419224652 2.648785919349571
25.22302458189669 4.73751848505369
21.56559069897544 2.271652100006162
21.20991617480469 1.227837136436472
22.56247508913114 99.64901156872392
24.1929152123029 5.088741109725791
23.37212377127694 4.416902736351412
20.59735789316213 2.132885175416021
22.20257719519766 1.499989109843014
45.31604195393055 35.02663325384282
47.23154398259081 30.99840327505968
46.2073242951359 32.53197921703266
45.16892958644339 34.06998975375411
44.34949892628791 34.76776420744811
45.36682574366659 32.01183886577572
44.64783876790286 30.37247263878685
46.3317672085321 31.51498039776951
47.23248404323724 29.9124830478596
92.73026554738664 81.60497737017016
94.40419525923848 84.37223514455363
94.0896958050358 80.75012146506663
94.63179139636601 79.79148406924222
17.92626363254361 8.552024676593032
20.74844390692545 9.154343545834331
20.96461666270536 7.197544041795594
18.98756409823748 8.017326233369475
19.38784240545789 11.42148508519069
20.13547809919604 6.575283289442043
15.35674215987118 7.842923357951602
19.96280061114795 7.644290080229649
21.64962428237061 8.928928843744478
22.96702713365757 6.472481377420028
84.39721573728849 60.2423525689149
88.32804273920738 59.30769711872626
87.65415411991057 61.40599966897259
87.01797287987523 60.57033586262042
88.42364036876081 57.37060295349815
88.83675437966446 55.45644719918065
87.11657561149073 56.16218209955124
86.36232142514572 59.77726874583887
87.3696628790502 59.49260956865086
88.14542417791087 56.30315361546042
87.49608652034418 57.13989960090987
87.73685418908188 58.36117712622077
86.40113394520937 56.97966225462401
87.99517899162012 60.35743356865181
18.09909471751386 31.35329106838457
15.96259875848871 28.3670064032993
17.00867836920489 29.63932702775138
18.80946122240168 25.74467478289474
17.7177568168769 27.6676161518007
18.26660684069034 24.82147166568667
18.26981209467348 28.52720400282538
19.8267930251068 25.75239643617104
15.60015775239907 32.59263571166389
17.9313982914652 29.45985034401368
18.28485676738449 26.70980307964368
17.51299666938632 30.49530700097659
17.11163517792767 28.6063774560245
95.43216210810928 96.03727444034763
97.26519294444293 95.64822795743262
95.60842877485038 97.07221728940736
96.59945433255268 97.41776094302756
97.59363431889312 97.7906432280503
99.59682662009372 97.44576913902216
1.577625635536863 97.72584024070848
94.60700655823483 96.74730614325165
96.26107181102427 95.32557760345966
97.40625414108693 96.73279377630561
98.19036976052377 96.05525587985012
0.539738976424902 98.01140698216378
99.61151274510499 98.49857786528557
98.37921989510205 97.16002304583112
3.859184999914648 0.3694355907878322
4.009630542557549 1.221059629638295
5.830816061784869 1.158650675418063
4.283385600663234 2.140020942629475
3.185245459779567 1.792921253398029
2.993795604403676 99.87102722168466
6.57349678221591 1.856903093512794
65.65697200586527 56.35127251789457
64.34345112658372 54.81350830190661
68.8349000693311 52.7924474510664
65.00428302039965 55.58683046664463
67.80992717469314 53.02991126253229
63.98843907221303 55.87272370458167
66.04506266715491 55.32805574259861
46.41515818730214 29.29072065889738
51.15782880040892 28.67762030883344
48.21544176742381 29.56575006503245
49.23138403776498 29.35938302956969
47.37431974574118 28.87995263599498
40.09184392443531 24.0441806279607
38.71589604187385 21.87261485029633
39.5264287931095 22.45928079551856
41.81158816358048 20.53019429964694
36.88628348113992 21.67312916935171
38.48918293351264 22.90941233490719
40.76645232239735 20.97131157404697
39.07823887273987 24.54075590221947
36.67934052723064 22.70062952639838
40.34219950403271 23.03177096074297
41.60421268628692 21.55355248926876
37.47704662707036 23.34987912933244
39.28815682564449 23.48955933857988
66.87119228681057 16.50673301239744
66.11646356791783 14.71745991454689
69.56219059759916 16.28270810497966
65.2848459028876 15.66088462886614
70.29276083193346 17.06774730137016
69.42825977264006 17.4368134816395
67.70388441947092 17.14118054794243
66.14356522872018 15.81184111692692
72.86308834144782 12.90993511449118
72.37283630216896 13.85049124514229
71.35464804148776 14.02442850065631
70.37166608178903 18.16763925636884
75.53893430594032 11.97527113331947
69.84713499694637 15.18999654672527
68.84455751316904 15.4846847154147
67.18401949692517 14.43575080358985
55.14432240142782 48.4521765384867
54.17119238072692 50.07573036596635
52.38599129889155 51.09779070840521
52.36504012338315 50.02516489794341
51.46401441458828 50.52391526835604
50.55494514148833 51.01689597796847
54.18325581456023 48.99765621839342
51.48326674769329 51.5825320118877
55.11475381918705 50.59882724837644
53.26598510706 49.51651904939143
51.43503892600189 49.46241468053339
11.93642487568648 13.30875321182261
17.39703513857609 14.21406081724487
13.85308294323189 12.52195629416285
14.7187755528619 13.18153732853842
15.50730010174483 12.42695380035303
44.5556004976083 69.9199782392117
44.49617107084976 68.89414603868471
42.27615404017837 72.02275523405019
41.90482695504534 67.34594178430055
43.69680293620744 70.55845584551729
41.28567729980602 71.57756435213689
42.63637611971861 70.14914692876131
45.64275475049735 71.34397003063911
45.44948472669083 69.31711852685871
43.56698020953542 68.52836199685434
45.03634791954951 72.02524698148028
44.69141156823045 70.94958321084705
42.63860921194454 69.06730486990995
43.497790076409 73.36485230042153
84.83647010054671 48.90409077316939
85.81400045307829 49.44265428589053
82.11473335066599 50.95829656071454
86.74739937298087 50.0443336949752
83.89911876808596 48.34421743544137
85.81285847190763 50.48009333431563
83.93901668780498 50.41665413371414
80.70963191932896 52.59980738260403
41.9322636111747 80.49539635217872
41.11266961483284 81.18006916034568
44.27758110198597 83.24135178036093
46.72496288549291 81.44594076353609
47.83599368063499 84.06017681880952
42.30371588943233 82.53895379073016
46.00234887614385 84.32860914523445
43.11197682719538 81.8624706237246
3.791251180605975 4.668208243000856
0.5639879637801707 7.388421671267801
0.394686338686263 6.297845305332529
1.386771064673456 6.578925964556066
2.799969308412932 4.300632500989463
1.196341988120359 5.597299789556766
99.569812274649 6.864405294858978
98.55978646961744 6.538856441703516
97.15263751806852 23.0202300791431
95.42944037575647 22.19573928799734
96.23342211390769 24.89284930939465
94.69082073647603 25.95363688292113
94.97984382458738 23.12618994167042
94.56950208229478 24.15718636967672
95.61060358508324 24.01909533046856
96.06030680193896 23.07557370608358
76.86506909101847 3.872678542889725
80.7807764237693 4.29097680307817
78.32505887827548 2.774262616143448
76.82801917665839 1.05997014742379
80.44527281019306 2.558882028087821
79.65100574652531 4.44183131559486
75.66486050837376 1.22818423857864
78.96999081042065 3.653284400777282
79.36696414342488 2.670373929215066
79.63471515227029 47.03546147455078
80.69846619157272 47.27155934394193
82.04460804752554 48.47490523732316
78.488577583165 49.56644537361495
78.57932411284847 46.81319993192238
80.98588005852969 48.2268734102345
79.33922377500359 46.05635698017168
80.57883576648139 49.96052301699621
81.91289819654519 44.87710016467621
78.28728261482016 45.82588542671263
82.89932787058854 47.89326717279891
80.22799290391681 48.98191915747552
82.59691370592422 46.93025453093235
83.76161611842586 47.28677811288734
68.00610479655077 77.36383193671747
68.70116418230405 71.48772412704277
66.28385831500496 76.99345292906411
66.47042796657462 75.87702433712393
68.22066333587927 76.29090279713434
69.23398692980498 76.0032916994076
21.26989692823573 81.08168606485737
25.64080283457105 79.61530419158716
21.71443741018282 82.05653487693277
23.97495530514039 80.41351091965512
24.15765258114308 78.56979401034447
80.29737698758721 51.68450030562341
81.11486157610594 53.53468900226015
80.7917975269788 55.28557285501972
82.18917485706913 53.70807605431805
81.40695265047168 51.79613217648055
84.87505274099692 49.94101855772719
80.01501233931984 53.38801687614318
81.50210234719744 54.4940742341135
79.6042601705782 52.47695006577916
80.44146744956851 54.30614289307889
82.85630678847815 52.9081187886434
81.79067623885838 52.74923462204037
82.45956714091203 51.9417624173531
38.62419933847965 54.90097937364628
38.5573416171737 55.98523575039828
37.69016450864357 55.45551827309849
39.42809996193372 57.57832120476404
37.75058053803647 54.37282451737646
37.6649921027516 56.53456900268195
36.75917533052195 56.02848398154108
36.82185325881755 54.94418536285368
30.48782392966225 96.91497788382677
30.54626593393462 95.87099294022237
33.19313380447758 2.932269299902939
36.10487199224412 0.372882689276251
36.77441946257699 98.75889568483676
34.3286851378193 95.97960963558576
30.48891724488418 0.0944712642948113
35.94520742335281 99.42230794538018
29.69109553332956 94.26685005176705
29.54591767858535 98.48100161994074
29.64635631313737 95.30783927945664
34.02305276095024 98.83970710198348
34.82810902363987 32.81376306567454
34.13529158909535 32.01623028176401
32.77274055984021 33.26064932011804
34.48797025331284 33.84440687826348
35.16690921105256 31.78319171848736
33.46561253786674 34.06580715776756
32.43829376800718 34.2741393922453
33.80127482860551 33.04076313102986
32.10278441251139 35.2813120931458
34.44802676419086 30.99098844398941
34.15086642372082 34.87828042440275
33.1050590077578 32.24360041546008
33.13148467076453 35.08920481844926
3.803735961733257 56.3710383622923
1.857324363596989 53.33661861124573
98.11738273228475 50.38197449633923
3.321107247103621 55.47557818649722
2.691527553523343 56.25401636235633
36.89099030061799 48.06276839726633
35.25513578524354 50.59671160464475
37.73363397300581 47.40521640188369
36.10042837881929 52.18647710070154
37.84010515245582 48.59584361520452
36.12978581135514 51.04796822800191
36.13969893131897 49.8927698441931
36.97132368343501 51.5939054546658
36.06749932687266 48.73013471736407
38.67284636736403 47.62015336285558
36.98069758494701 49.22663886099362
35.23020865328786 49.53212461722099
35.24295663938396 51.68404534820323
37.82651929228355 51.01449604720113
35.92306437544427 47.54742980839083
20.15375266696631 31.12971099281567
23.47958048973739 26.43174318243303
26.20140671616597 26.44613460626857
24.68285817873818 25.08473738876902
20.72710603088451 31.98394269757499
21.38132595836301 26.69798357466541
18.95564487973568 29.39129265409219
23.33646577947358 29.21941249682544
24.45221045435581 26.14818156634486
22.76149957580682 25.65079773410254
25.79908228120028 28.31053570175417
21.72655453913754 30.12177431371587
22.04098472476378 27.54504764524264
21.11392504088337 29.2965507816653
20.233799838159 24.84325869427625
53.70918560624465 13.76269632239441
51.53566451197819 9.569559362831432
52.00269943612855 15.11397393256527
51.81316041585046 12.92996106824585
53.62344099635488 12.67833817740555
52.59479848146915 11.17311816191667
49.18137665484552 10.88591453357483
49.76611576523755 9.935345114593504
9.571885669898982 23.3143900486587
8.509265480421771 23.21824511267457
10.63857291574891 23.49785992240393
8.404366027828798 25.11733825630952
10.26086156936755 22.53856215117634
9.152422884230852 26.07649252208013
8.931524996257524 24.15668435421593
9.95578484497757 24.28155559359074
34.32352259980952 84.73464469005397
33.80816466704108 87.46777096898205
32.95025812463643 88.11701265666645
34.08918396787653 89.58794735342494
32.81016220629861 87.08441734221785
38.50021451285522 85.98587728390639
31.62847847094109 90.31798684190848
39.93529937524492 96.02828484365568
37.37577693798968 97.10533753308781
36.04785959331863 94.73772994781389
39.38002116959954 97.79650595600545
36.07816710764741 93.66549381556887
40.42826963417437 94.25727468727969
38.38480263435881 97.44604765161145
39.69463225627015 94.9687111909124
40.15577207550778 97.07973327390539
39.40297552134626 93.90523952593453
37.01151698638868 95.10650487857113
37.97941806101515 95.3782800407248
40.68758066060047 95.31243698489853
34.27914838691328 93.83734691676979
38.35155880835641 93.54995802485307
34.28159948585602 94.90774018823339
46.91763228829441 37.47059383118583
48.43816965986387 36.23318831521266
47.36472973567535 36.41643872160991
45.75430230018701 35.86460293087372
59.91875888113472 27.41533347017515
60.57140368900598 26.54055966627568
63.91996145245862 25.06756130686202
63.66211792272104 26.95518401230715
59.54584269928538 26.42539874094128
59.70242753777605 24.55060785508704
63.51075349435884 24.06672814801753
60.76640242353201 24.66163829206939
62.43440889471753 23.90837130486949
64.6814821341256 27.14903500215029
70.47038908730281 93.61834874999205
68.4376356490184 92.70660048273253
70.03284582559962 94.46630900907277
69.37420579268671 93.47656149000949
71.16608278145226 94.33191424573856
70.76893884692663 95.30299403741323
72.5199257045592 96.12958732866933
71.82617063330324 95.22690115153257
16.15088979291378 15.63536472343684
8.588069482627038 14.91714807376031
12.11025099370251 17.06872802401106
14.10780101435166 16.3590658320457
17.17497194631261 15.24887478407633
15.80458901379346 11.5644394778499
13.89502075709915 17.39298293153193
12.86819300384647 17.72451670992856
11.07730594111513 19.19160896774455
15.4800344478738 14.03832390634019
11.29398713550978 17.44220308935523
8.441615379381215 53.5971694109234
6.770877133033538 53.02007351670771
7.580153624082955 55.62512354162497
8.15357689170061 50.7993799558612
7.948893786726272 51.80241105366336
7.740651977018909 52.80969474629453
4.188507413264305 52.07927022049888
8.546171511539587 55.81687963278249
9.158476070472753 50.54141968988579
5.224002341204724 53.87552265427576
9.638872815802793 55.88492631017215
5.786544736921558 53.18591177525641
6.950529915006698 52.05057255660429
5.89864691887252 54.74178684053376
98.73733473447527 35.23291099595341
1.154493455810586 33.54943122168484
0.1608048342037361 33.94939402539477
99.83500291485481 34.94443093716901
98.38408138798576 33.62340487321455
99.45633234841488 33.27948195738375
97.99563760344562 34.54783326051952
65.36628349974873 33.05058616001082
67.36812943971007 35.22455525455599
67.12246906636689 36.19861686762997
65.43723748959036 34.86833741615348
65.19692131222799 35.77560370351698
66.08215166278681 36.44268198805083
66.37332263321312 33.23541998338224
66.30844399367585 35.41852693383019
68.4560732620824 34.89812898924729
92.41186818037401 39.53349017013633
93.13895306064668 41.03818181321795
91.46324439149399 39.01437319539909
89.56902155787297 40.06607157329696
92.32289309557852 40.5698514561959
90.49434255963467 39.54013772318104
90.53442591971364 40.58744510835236
89.63779873346047 41.11109111955886
95.74274454624923 41.31011075936994
89.52785978407449 39.03462815341487
26.00357370509027 98.353368424653
26.83042927564706 1.217455904389301
28.4656954529152 2.85558919789163
27.4876475704211 2.984197767379048
25.97264388764854 0.5843572059178448
26.0035640731728 99.47278292855147
27.71039073073689 0.6875147688854485
29.32351221303443 3.538548556639197
26.70257096394789 2.290515269717999
29.53484187882628 2.57097539102208
91.3532108029594 99.58621458882044
94.33898617428068 0.5323892722569042
95.78666238308188 98.1118092504163
92.95986675619963 98.16160007566137
94.78468245158498 97.7800624465678
93.95793401873406 98.48846097359588
60.70629741662509 11.44848580864402
58.41572284064392 15.72839155993305
60.5413962481866 9.268884598120108
59.8831623847402 12.1538631895241
60.80958510724818 12.55547866248798
59.34345026562595 16.11550667478019
60.00313316869828 13.25701697997853
58.22465985476325 13.54965153853987
60.12495231128834 14.3470888442657
59.06100403071135 12.85447599646165
59.16996226335269 13.94531729319377
1.564121933855481 10.1055295711819
3.974007479943573 8.695139692365681
0.8530455260602314 9.355763326889141
1.224925019079452 11.06453021894191
1.972805288986551 11.80694928655614
5.550590946108341 10.05990776969045
2.6188722527827 9.894536457712949
78.32497868330738 21.79085893804339
75.47634606512976 26.12017696822679
78.55087461765923 26.21297332363294
74.40903311485262 26.04548121563914
79.86140374184481 28.89054628486546
79.14615912433233 25.36622282027048
76.32123832554808 28.11308544854626
77.22270696663223 28.47476506357345
73.77124820376514 28.61046103683474
73.36648208191505 27.74741727897405
75.49136182846053 24.32083933423513
81.19298528104572 25.64037526195072
70.92200341370278 26.89943574847562
74.41930144233126 24.26076237800509
78.21432919286244 28.91521644687565
42.62499447893283 11.20692670324384
38.95704697961762 10.66037127253408
42.69672662028432 10.07899616133662
39.93326762893582 10.25936459286567
37.99237711649462 11.05593638534318
38.20258743977567 8.949388323970139
40.60118974217583 11.95770083039264
39.0916380226051 9.598883813456968
37.21178487568675 10.33352237852226
37.22472044802611 9.320993140532645
61.58495748849298 64.66495793310835
59.87050436910246 64.91548487533852
60.02026484344999 66.02889497849529
59.14331016466181 68.83404450997206
60.9509556259701 66.5454214665362
60.08673909645437 67.14926765304757
62.49752217458792 65.02151961783969
61.71832941686192 65.85187674258565
60.8143978173951 65.37200852683193
57.74577521170526 17.540807930099
59.2466139598551 15.02207813725417
56.79492125751866 17.14634251289707
56.94003744561869 18.24869966141063
57.60371223032351 16.43924700429246
58.54459801975747 16.83062770981415
57.48184728776742 15.33929052103913
82.59044471106377 73.10366902377713
83.27190675527872 73.877156558748
80.93464428592397 72.48355755097016
78.59788319909181 71.07750982471198
83.02520146062783 72.14001578375398
79.64968393652607 70.88252953862376
84.62353673442027 71.0959055495115
81.35211416499649 71.50111458194374
83.61451716315042 72.97519037045528
81.97482669138569 72.29883114943287
84.0512904646295 71.96742173062349
83.4974750988724 71.17188290346243
18.88614648776911 2.500744586104865
17.84245756866041 2.628119270715989
18.61023386056526 4.381450240424083
19.80123168470296 2.87008599240913
17.74412934816834 3.747706672049578
20.49381576064118 4.417718133958213
16.58629498620561 5.266191383360655
19.65367305644272 3.865715887426031
16.71934912041878 4.232884256246309
17.59220070584889 4.797337436367216
4.257952304758615 87.75650742078136
99.73930390185519 85.88954002402822
7.367880326258327 84.48109961899074
5.068908281832586 87.0373328632776
6.596692797639016 85.42416880321717
8.322796429214232 84.74548972104991
5.256079412270824 81.91846930769356
5.269028187586073 84.41603379301915
2.385719624195409 88.30246889393051
5.196765843570421 81.0197830173955
0.7345111409299865 28.42263737809918
99.69556614631014 28.39390031857871
97.94002963814434 25.69695948665073
98.62686588032872 28.39055652363184
0.2263026828504168 29.36081663027798
90.97814541788286 89.0511447398941
93.28331102990239 90.62006749916439
92.96838872858081 85.84699112264184
94.33664019894842 87.12634332157849
93.03983575976521 89.60613758027978
93.81662770437561 88.87441217174408
91.21930260588613 90.04297408059246
91.76986378437026 88.33681693114876
93.56345619410304 87.85735966720989
92.25111744570076 86.54010539440483
91.52123108851873 87.35187894276073
94.05428082238517 86.15066505047463
92.53477832102456 87.57501653084478
98.81312618859076 9.805974777406586
96.93976748873791 11.98597833185547
96.69670485404943 9.761112818780854
94.30540697687979 8.04890051963414
99.05558919122009 11.49265434802432
98.21605422943036 9.112421965328966
96.31044059065978 8.670616160343931
98.32835567593868 10.74062336173784
0.1583281096279228 11.29202053422605
95.31588095430574 8.356434647985921
95.66190888126583 9.40541918151983
96.26594011058688 11.33932316186718
2.657967007177053 65.82413907338886
99.37827953827073 65.21698971889055
0.9220081216130726 66.44962480994214
3.731414383567298 65.95987577315057
2.430793350184196 63.13890573322229
6.770185513756017 68.26092267159288
5.860328980295829 66.24104770715091
98.71976242586403 64.34944627128323
0.6300412011331823 63.68614942531707
4.583820419115189 67.83903562918005
7.778219269793563 68.91281924957559
0.1773601640971571 64.62175828800096
6.89553520062518 66.31185054259622
5.415660839394577 65.2705656731175
4.161209377834297 66.9012812717545
2.236784219510897 64.89308236955847
3.086433713082195 66.76168091061389
3.301496480500759 65.01862702619168
69.23456949514387 54.64056343768608
69.96336745954609 55.48930289751212
70.85670203102842 57.31821675515106
70.9991263540628 55.08370198278075
68.97468705439852 58.37569192678954
69.8467667371889 52.53441974533466
69.85726613818329 58.93054883589654
69.08276321552538 57.33430107807352
70.1620377209159 51.48250672774208
41.44173720054794 70.47004892698443
41.69893667254826 69.50478697965828
35.82234271189034 63.82487175344338
40.48343472567544 70.97043148164333
38.39363955689819 65.73766753054677
38.49498196798638 64.67544080242533
35.97107715341158 46.33711581676115
35.08291865353357 44.56287058613432
33.99504527944387 41.86227489734355
33.24551864740317 45.5943527108959
34.19855790376847 45.09209818915145
34.08134211851556 42.90691969366361
32.37984779827196 44.99219562657171
34.97479266278746 42.39333744172553
64.47888417172769 29.0311430199502
63.45010251684755 28.833015916842
61.36575421629178 28.54916586517363
61.60111875117694 26.66374265348037
63.89680468786042 29.84873952422605
60.74066696017233 29.45604848987689
95.46329068255945 70.08950752239177
91.13831907468391 69.75026527896254
94.99863540372709 69.17568129672023
93.7621744448363 70.77473056156786
96.99639566066548 71.15451725163662
92.22836606584093 69.82008149772621
73.95952922675386 32.76861466533995
74.6276407172976 37.1416791143719
77.52208382957861 35.43315766217643
71.53091230987202 34.19438360782164
72.5914274894763 33.9772156987169
69.89297310372646 30.95913606117182
72.04506133578741 35.95425875531589
70.7828219980692 33.42462170086038
69.43830381120956 31.85524716166138
72.30213469098315 34.95963206303985
71.25350471365392 35.17933851184116
95.97364052674398 21.28094862314551
94.41877246239342 20.23503904354014
95.426268750624 20.36114323935647
94.91128899407049 21.27883026924547
95.93722974953126 19.47715313286058
37.09457803078944 92.13679838363636
33.39846117784649 92.31487781973624
36.22861757419351 92.70572728841398
34.88832293370285 88.98601212781705
33.95846538624183 88.5065207084853
32.49805265694017 90.78984744859243
34.30235659434639 92.78666649266208
38.92079539921932 91.85929658417112
36.93890840896795 91.06078655774273
35.16833680557711 94.28792102695498
33.38818163095923 91.26679480556588
31.5775285555343 92.32671713791267
39.34629170513045 89.09165867037883
32.48164350270044 92.85760030994673
39.73570267529743 91.16880861260736
33.38378195152121 93.36127880171418
2.114684730633649 87.3623009685306
3.187546650792268 87.58252657232653
4.764630050736685 86.10068832971695
98.9474546135651 86.55026750470893
99.99397802959209 86.86442694346923
1.051354087687536 83.52385330876758
2.634626961202796 85.70417410484184
98.68724595637073 89.27419196288307
0.3244374266328253 84.2198644855651
96.62050991611208 88.70629417828665
0.5298125599772209 85.19895332745962
97.39350184883955 87.99412857739193
1.32155482415242 88.094138594424
81.666177264819 11.55671240210735
83.15975371461077 14.89012485462401
82.47235698282532 13.15621788869881
80.45144469106893 13.9147484652302
79.96504091885639 11.29648516136113
80.79205458167591 10.92141944345327
80.72954389538987 11.97423395307731
80.49927391965608 12.9438487263799
81.59757722629686 12.54740516350209
76.84348004414186 58.95299951328033
76.23250074039511 59.76005536008682
72.46511804929695 61.60104066965037
71.57358180055904 61.08052820237373
7.635469412741609 29.65141857971576
7.103508499991912 28.81545182756471
6.753816503031858 29.95792336622476
5.990382121592062 29.35980228730771
5.701105799091462 27.6721887470828
7.242720161796801 32.6600929581915
5.507541772141893 31.32697910923951
4.925118412687713 29.58199324360048
8.734913139060836 30.80682383761032
70.0575762598915 56.76676861653444
70.86036021657131 52.25613220434332
70.84573203370196 56.14881422038925
70.24940558582867 54.38419665944974
71.27821962237122 54.02133376696725
70.55060656617506 53.30740609325069
69.53929681692581 53.59114499152156
71.58398833300294 52.98414542203696
71.52760398066201 50.1726105531212
53.35279688488164 0.3567919898954465
54.43710310543982 0.2738765125147459
55.49749778585074 0.1919128189901971
56.50210223081216 98.21895095796046
52.80393752764346 1.311668436229831
51.73087257837484 65.69269802084239
55.99282553507545 65.34367599893004
53.55054038386397 63.6888134864269
55.21493677581236 64.44530077401291
54.88894093944318 65.44130394095416
54.19555860639884 64.5556235894235
55.36939066785656 66.35744325535437
53.14611695658487 64.65641107516666
54.39423966948635 66.47314283602734
56.14135736032958 64.32882847129613
53.91113898494333 62.7205718741163
52.07645553251493 64.75611126630238
57.02306667245196 64.71873460906272
53.83310774167087 65.53499802825165
53.89109055821502 67.47918502007674
35.41983974532901 60.1359867716707
32.88135717328936 59.21053318344234
38.10735786407037 59.3200792390018
36.44486103116601 60.18562182692376
37.6857593194886 62.92429484173505
35.54273180410734 62.01009151665716
36.96380421462417 59.27158938518021
38.58905058863395 60.28026999091855
36.02036347097299 61.15059329350613
92.27954398796953 99.93091414471559
92.14012405038802 98.86599512554534
91.74328414654445 2.586510063872046
93.51166234167502 1.234195484992826
94.14554050936198 99.50993337913127
91.16759938696278 98.471027323473
93.1246897750126 99.20122720860503
93.75526607209092 2.2424987967821
93.7832434237262 97.45549227706461
80.0933188775676 33.34499517068869
78.27816981720744 29.99993123237701
80.85688353313377 29.12892007851157
81.17704434931642 30.10280520236461
80.6818425069963 31.72216443122189
76.51510841019306 33.07737384993165
66.92645466702157 57.83852782734547
65.28381454173956 57.4167320582855
69.2999664353687 56.29934591534677
68.12476084974341 54.8098085499417
68.20638733245281 59.01338242126861
67.26061542111869 59.5968548900176
97.75021040604027 64.49811229468261
96.99319687311136 62.03839150987348
0.05024112010009219 58.81871834829327
96.90284435405152 63.07018009486952
98.12932121349468 59.60056028883769
97.87340994091852 62.6267555547394
99.92468403285133 60.88711319114535
98.85032900081134 62.29254136074088
9.315567766805604 78.18873023825599
12.4341702456175 78.08146495165923
12.2291459623125 76.2078972240849
13.94024770628513 76.97000399865725
11.86080692595016 77.22253209547924
10.83972710007775 77.30904657529675
88.31857982414 62.23576358392162
86.65138930604732 61.62396942992522
89.33025239121731 62.01948833488427
88.61365737314713 64.06124480978319
87.96043525375627 63.25344352239615
89.65863823020169 63.87809249759159
89.27411327133149 64.84922109079372
88.6517655653069 61.20871046518749
58.55188624519897 97.97119059344479
57.03855546794446 99.13974825052188
60.5109050275167 99.65459913861739
59.57814370834525 97.82647712295309
59.51308450146992 99.77881805514731
57.58235343516579 0.08428064136314023
58.05019909066733 99.04160864613823
26.40754059213538 76.89156688841197
27.72150334079677 79.74555694155987
28.05590048179207 80.71520982653814
28.75487034468141 79.88767042039169
29.14897462525797 78.05100624790471
28.42574631627649 78.88664240285516
26.04955497386763 80.58962260074634
79.70211895980832 65.52412906139584
78.73039072732597 63.94628541451031
77.84335443020062 63.44812462561347
79.6690644623686 66.50614138206295
77.83164314387867 62.31817515557597
78.71989365800191 62.85685507527496
77.77594586459902 66.65789006767999
77.8437358985815 64.55067840792802
79.68582273319083 61.28842465042815
77.82007842803743 65.6188775340475
79.6374319051524 64.4511454569539
78.75524695418491 65.01968312153588
46.83251143184837 45.68722043677905
45.91688618979551 44.07375950109124
45.90756473856563 42.99668492534119
73.6384725369489 7.492608283772647
68.62875483060013 7.405682105022395
71.36479985399293 5.716138082753366
69.50045204486143 7.697892422754008
70.68954781824563 11.30353623813821
68.92801864555133 8.569101630100661
68.59706590592381 9.75329240733331
68.09955736190497 10.71415930326902
71.0320787016316 8.464690562304726
70.43927997927578 7.543793093775722
71.47826624043689 7.512494589003722
11.92254397489848 57.49298487863632
9.742691098230505 57.59258131659573
7.051728359748579 58.32942373704584
9.239172968632207 58.47269896042498
10.84285218141766 57.56870421794989
10.32615981923947 58.45999285176139
11.43645927423312 58.42612706972472
8.655028276314383 57.5726395712833
16.19669090673683 86.88734398948198
18.50642026797174 88.20825357306535
16.22434532102501 83.35822986339817
16.20299584117116 85.18185434097177
14.63636007425605 84.32544459064813
18.31403146007879 85.34476836409937
16.73552728240876 86.05975935115464
17.27296708671151 85.21417193225292
17.80283155372038 89.00500770581279
39.84794752887978 87.34361463646015
40.3346939091176 89.42927528281785
40.53876795544064 90.46705483166367
38.83367532515675 86.9937989549405
37.36241905608588 85.76716225726497
41.11084238287118 88.71707691026597
39.24391244937156 85.30655829372915
39.12567996506213 88.04565899344527
40.86182858765003 87.68218888734847
40.11232980896361 88.38798379785506
40.29321021938453 85.63273067256459
35.53564962705852 86.16812517764023
41.61733710653603 86.98373729136219
37.71052081784357 82.9671607430123
72.06622200348988 46.36776417985727
72.70869719492748 47.18473619065507
71.66291673659006 47.38023585476082
72.31481100804682 48.20131414406193
48.97791031447927 68.21494452625555
51.82911490926074 69.80811508076771
47.29952852269727 70.38804858260563
52.39418205973542 71.82836793440704
50.80423749944218 72.34202363256618
50.99808288587628 70.40058809862735
49.82702309919871 67.65662552761377
49.05816694504163 69.2982431299168
48.18065555030297 69.84221668211987
49.99613688399656 69.85278655084039
51.64297273134775 68.7370775246774
49.93013031396833 68.7468006390887
51.19329907178506 71.455065463503
30.73032345028811 86.42307331178002
31.7999273268973 86.71480204478608
30.22008912264658 88.95392643408788
31.62688139503057 85.72401825634138
29.78605633272381 86.08205276717605
30.65106302238083 85.38315174436178
30.25629946900478 87.95761704825743
28.62488300025359 87.56464019069851
2.231042883741319 46.24649152516927
3.099231618777698 46.86654410047446
5.66413920097788 48.76232623000838
1.030064297072874 47.63904226339415
2.934880579419066 47.8654126648219
5.851207022004444 47.76830559481797
6.505766577200665 49.4033579604496
4.996401528331903 47.12256521972246
47.12359397597113 57.33620002310417
45.54797332947636 56.24147905350583
44.54157039373479 58.07249729816366
40.40389615727563 57.91611617780217
41.49046052212088 58.06379842988181
38.6163366674575 58.29667336502239
40.79861329204663 58.84100365853021
44.04551832875489 57.10831898206297
41.91232238714277 58.93427509295876
42.50131395219896 58.00382519636235
46.07849170308774 59.09703263923682
43.51166715168347 58.01128664237692
10.7514835284956 52.063371653554
10.67500423124157 55.78757992697363
11.30221638897098 56.63390724733587
11.01864782885163 54.81156628354579
11.53260577654906 52.8570549216892
10.24104857109179 56.71989130232684
8.076441400312477 56.64961861375636
11.76333371714948 51.87176509334449
9.218153306571356 54.19570559647339
10.25980110627942 54.00363826874718
74.52257855843972 13.69652388746134
72.27275144213824 17.7053168777598
74.10046000130545 17.14574103201827
75.05430389789501 14.60027174465391
74.8154539092467 16.37408160298987
76.87677127164443 16.54385284994509
75.0375839388157 12.83910198048197
73.94363883996188 12.85160935105033
47.86438565892286 4.49216356719454
48.61066590359387 5.190892847181164
47.25541140306208 2.757350384188443
48.2666445346125 2.478044146874515
46.41231622631564 2.209423239195631
46.23818717861509 3.260458488350035
48.31946933352385 0.7351405881994876
46.87285169616946 4.870356691525842
56.99357086955465 9.875014866249559
57.92489106821063 10.26424322735394
57.08777011881173 10.96996826601855
57.28390844913598 13.1568531686109
57.82776940805448 9.167423660084012
54.3704668492046 10.89873389515282
58.65838093623532 8.464348067071592
58.85537530550703 10.6569393032344
59.78297422599701 11.05294240359835
56.34503490409116 12.76587650736131
53.25019223165994 8.43657987302803
42.21068478354248 93.90431944607529
41.1483133579987 97.41966490699713
42.68109082432593 96.00093045900333
40.36608907471912 98.12488274307066
40.92444775547424 96.36832401628162
41.91766156970565 96.71354020780686
68.38888508387764 39.7281495030491
70.60556067681846 38.21952923161925
65.91780698750772 37.48457450773278
70.9909032025938 41.0371520387191
69.59615687288938 38.46209747902238
70.40762684278634 39.24147538402229
67.76428309287674 37.94332982321125
67.15389227465253 41.00589245532696
69.31477878863589 43.27496648258498
66.57859330308514 39.23505292608896
71.41664348872716 38.99316585352253
66.92685961799357 37.19786792609637
68.59088728210521 42.5268481288206
73.24494534772825 39.44476116036248
66.75413484606904 38.21542959809796
68.58717562978158 38.70730574987284
66.38939421292319 40.25110385116057
71.21536564049343 40.01948411926482
11.48922457939926 63.47324693612515
12.72595593194332 64.95796617478133
11.29826600657486 67.33892219704221
10.17734038002389 62.10680878582804
9.782250967479273 63.89883453315309
12.23596758866537 62.83685150592559
12.48413321430604 63.88962164190167
10.78807521313495 64.18733704421081
11.74714081313199 64.56615292005468
11.96752675960427 65.6426147989586
9.08421968583461 61.96635646260086
64.704477274966 53.77067432394706
67.12077020654722 52.23231766218114
68.14311893803006 51.99156210542073
66.09020863547289 52.47396538222971
67.08143472432427 55.06986983863436
69.15553231273621 51.74237601726732
66.40874009513627 54.2925507426359
63.64387190836832 56.95038504047598
65.73436826077747 53.51197582735169
13.65416231344591 23.25332165912586
13.33538715177739 29.67440162516059
11.98277620614064 28.48526697398635
15.1716613712752 26.39444683999516
14.50355305749785 24.20007756147998
13.76659788608565 27.90978779399218
14.07027880060292 28.87818592152286
42.30102483926406 41.97987753303593
42.29927528363393 45.22453035356359
41.37095549796822 43.65952946059728
45.00410716997524 42.44639556334437
41.37644692217432 44.73345134445689
89.42582959595035 26.63264711960063
89.24300082405458 24.79163653792046
90.73480322901274 23.71534141637603
91.35473697791078 24.54096004727342
88.53301949370714 28.60124510648188
90.02957707758441 27.50860541495299
89.68763093531268 23.82041331357914
92.40263731114132 24.42919749185727
91.50748116555955 26.3854979228545
88.61681038654669 23.94504586017101
88.99041102779597 27.61495211144795
37.2774298474961 24.42379936470635
39.90489175353399 25.08609474175996
41.38124757772974 22.58463581776596
36.48009145421908 23.74693481354161
37.09569964015739 25.52361050103506
36.28932656084883 24.80512094949703
50.34018409691862 64.21010447992383
50.72021847525144 63.12886174774493
49.89218283639689 65.31337786389484
51.77851862509972 62.97590287831286
50.90223125780836 60.2813478908303
51.3829928267009 63.96548030085184
49.11210029845721 62.57559974901732
82.32175883798568 76.78909319519983
84.41990840421451 73.79022393169227
86.36743600150908 74.4306644176212
86.06210311567661 72.25737049588162
81.87866934996262 75.05747295727323
82.59339222695816 75.77305037429143
83.8585201415715 74.61797384905799
84.16677901085349 76.72298788901271
23.75367570567892 40.58117131372865
24.38757887839304 42.25916346251368
23.3484690638507 42.59513044434956
23.9391621922274 39.56033486280169
26.79127973067549 39.58545553263222
22.75938467408191 40.91405544370917
26.45327292696244 41.52884670720799
26.62758278142419 40.54214496858934
25.41991781783887 41.9071597289185
27.31206063914733 42.11272042080429
16.10918767988212 53.90174979593103
13.55541239713516 52.48523094218804
12.33346918305922 56.48448573544079
15.90494150499749 54.95675766322334
13.51437876196301 58.16486589724588
16.11216637612719 56.55255146884875
14.5547476310854 52.27973532921356
11.69282386934284 55.64714184261036
14.33283884546332 53.30071716462743
15.13506964189015 56.97943509014333
51.12235403415013 88.5798171431118
50.01322329519812 87.03711242840964
50.84827439800861 86.4759883118941
49.30432723869573 88.62220579874246
54.81658678625656 89.94565319523035
50.7056718665367 85.41094164587351
52.04645369866596 89.12609560337312
51.1208239408547 89.64960440286174
52.96338693940924 88.61019278543073
59.04224922909501 38.46043286268289
59.38784050506572 31.20611256437713
56.32988703847527 30.7637609821125
56.75011952599937 33.06552576827509
55.87277295203904 33.67034490790398
55.81830183089632 32.63862802914575
55.82078453063081 31.6161191640046
56.68136656021768 31.96823993681755
58.65051248111265 35.1780648206058
57.72036152233863 34.67380229869534
54.99377648309147 34.19633100620744
72.18796268134071 68.96658599714407
72.23851499503925 67.92250703227114
67.96802844326331 66.46776291659384
69.8437922774992 67.19753138883051
72.30860221651855 66.88189263046944
67.21133203230508 67.07706182512149
68.86322456165225 66.89716460082055
67.84527407729986 65.3815222402657
71.36091435333745 67.46597645750303
73.26255604201744 66.34080137482779
71.20932729525146 69.77414070432732
45.08622496717445 17.62206195669698
46.16472174251918 17.53259597852452
46.59022147851046 18.36702206420103
47.3610017376478 17.70463511232005
45.01873041291331 15.75307988474693
45.61601460098509 16.65840978729554
47.29440869926704 18.95380887528651
62.71877022003448 32.27094541955653
63.66681202478063 32.66796903891662
64.31933156922638 30.93834324369393
65.31045617595738 31.20900683922328
62.41036770933353 28.66967033494014
62.20104996904865 30.50727151199149
62.68277421981792 31.35190202367217
63.84136952107474 33.85003717495105
63.30711542912177 30.62481102554734
61.78394484301079 29.52832943214089
64.68191829252694 32.05641236210091
64.06099833525316 27.99020781779501
63.66383367852065 31.67738428511387
64.79962437561122 34.06179860410513
61.21412745432666 30.44154137268878
64.47310074821132 33.07905409913175
48.03869241378521 23.6778559356653
48.12799512962761 22.63705293286337
47.15070427569892 25.27752861674557
49.03614879353426 23.31488313336044
48.94714573113429 25.40979890333011
48.04510022215688 24.7564604016625
44.43693280862414 25.17994745705409
59.95655385528524 45.52657616361353
61.00049343201462 44.02417654071639
59.96705907655996 43.42928423791139
59.34635031962083 47.60765329301167
60.87265589006027 45.11713537081656
60.94648032727498 42.99684014590218
60.06386440212383 44.40967742700107
60.65292112162157 46.24523113273878
60.67904421442391 49.13884958007513
29.21925228022729 82.96697271895511
30.75604951028545 80.49859881927203
30.24836223234148 78.40498875741224
30.96562241664902 81.56664072701169
27.93365737438745 85.80009870976524
15.54399001607577 52.05138931546346
15.9742842108377 49.97622074336387
14.98752168833983 50.21704177793809
12.4133618541497 48.90810668721456
13.99391827294524 50.4544964334095
13.44387579681605 48.6850423060971
16.74701838857396 50.76691790295825
12.54579341615388 52.67546568289838
13.77562121293329 51.47328043175807
14.22254386268119 49.42908499759003
15.75734455708092 51.01225910185376
80.15715410141669 25.50303371097543
74.95059653436525 25.18537655582919
71.34382643112235 27.78714526319828
76.52786250450447 26.22790418331128
73.88296986751287 25.13039880770613
71.32324833371477 24.28412702058353
79.75628316376101 24.49678429219176
72.78300745500415 28.642214015384
75.40214056709193 27.80574337982869
72.32851137540803 24.22334286105091
72.33248826638128 27.74613108660829
80.99913392051214 27.38776520489245
75.40396330938742 28.75372402528955
77.7418418842333 22.65107316820352
84.76208134731475 21.25304273050024
85.35199678700349 22.18622859269772
85.94118835846517 23.13148524587229
85.02185225235718 25.0798426166553
86.35997346882991 26.88078384402031
84.48294503574269 24.12548143818529
86.9588345460687 23.09832148480497
84.93385108399424 23.1595620458097
85.49826783419435 24.10706136370858
83.92885180961478 23.17471883543213
86.07349990123214 25.02307018663649
55.42421916312643 78.70484487121878
51.21265374762892 80.38836893254306
54.17427201242526 80.05629410601512
50.03757843455995 78.90561121028841
52.14368467616521 80.87501977683065
54.9091866538719 81.67311759276176
56.39965384845836 78.30369624274192
54.81611180217146 82.6551240853811
52.13231954467772 79.76243684235686
54.00472342830931 81.03093808074792
53.35274466983823 79.43869733687744
48.69997994460467 83.41042492957926
52.62671256562535 78.86779614320373
56.34478366789644 45.38955115825986
50.51862588289573 47.8304061001645
53.53376182828226 45.24993300385152
52.34731632680534 46.7580629731787
54.30670902786408 45.88500965162142
54.0644980789214 46.89498967465633
53.19066283986545 47.37704499537942
52.30970105623948 47.86967475547964
52.09508535026458 44.73964485630015
49.5992668539692 47.29303222261303
55.3470837021554 45.58920330167769
54.61766121421726 44.88318152164991
70.70078337696602 60.55452705051011
73.48113086087862 58.98176456921246
76.47862666308681 58.04424736094052
72.49282027486244 60.55842318876962
73.59415155449736 58.01652103014602
70.64625052077447 61.61450744107011
69.9330969972021 57.85645049283461
75.97407734544728 61.565941374733
71.66549672735292 58.95580506736353
71.69922414226541 57.89363517008896
71.53520738436437 62.13102940665055
75.04473814348181 61.23798036222938
73.41583214994591 60.06269263057676
73.31186025445251 63.20427056401724
69.84015085610461 60.03637315538487
68.53497542957871 80.29265970644995
69.74108616110222 77.78227822780006
66.5418350341092 82.09068330901616
67.60312492985257 80.64788715750353
66.37754241733802 83.17915473386343
66.77007882277373 79.93077882632691
67.05737406457114 77.7267215316235
79.85987647882135 94.90779707328022
82.91006101235702 93.93034027231653
78.84266058985371 95.14413053633506
80.62989065664783 95.62972902808787
79.59925557079877 95.92581747796392
83.96528327901116 93.47433025691012
87.0539814791082 96.10277560463142
82.04280260255355 93.33308516425231
60.67892984676574 1.302946573384598
57.45630385003878 5.8795826109312
58.790489749755 2.117100418789124
58.1817326436905 1.052012572415106
58.56643656804561 99.98248380804941
59.13360744008608 0.9137689847045496
58.98849938184895 3.365312914076322
58.16348143869532 4.084987913970843
29.6688741467486 36.63663251677797
28.62609625727946 36.82329177185461
31.41860810106791 37.26702028488094
27.13984990396996 32.47079842585691
26.48838198025342 34.41065242050527
30.72921006751478 39.18889899982755
30.71949002765612 36.45294294807062
25.81420524889764 36.34738580529064
28.90689008609553 38.61067331512003
24.30092989939561 32.00099730136862
27.60351310346256 36.93728661491632
55.82218999079134 60.63132383203085
57.4959968432516 61.11055078666027
57.6598831214767 58.45555679990704
58.52419393573917 61.20366245576864
56.6142628467741 58.62271331028825
55.56024915286464 58.77642622077742
56.19795377491578 59.60547331575414
56.7629500999048 62.64242268588602
56.82787356956345 60.41664196724715
58.32772091754483 59.27763571490362
57.01044930671505 57.62414601213676
59.87817414153082 78.89868610640652
60.36502491756096 81.92910036195133
58.65852777866553 81.52936815301997
58.95765705183716 79.31470218765605
59.6042247236296 81.17015779064492
58.01490687877 79.6983043279929
59.418376606674 82.29499839754797
58.15081190722136 78.59895757218851
59.07827564658471 78.18983966362924
59.9984188633492 77.76084232509525
60.13798950995556 83.07533922372727
58.26655662722186 77.48578975176444
61.28842772255087 0.4805078389646233
60.60326958191865 97.6836038861605
59.03285641834842 98.87650460919596
62.2754760379707 96.92073299589997
60.11097931801105 0.5885679996420776
61.24724311672065 96.7331081761357
61.19551375410718 94.91934807847608
61.64497558532076 97.72968364843396
60.02845818317726 98.73759995140405
60.14347626423858 96.80400680665105
61.00740701465101 98.59379671871345
60.72426639728744 95.86047532904215
90.04788983092692 15.13222367087005
91.76799126421572 14.52412853566924
92.38045593674198 13.77653391564688
94.01586100695189 17.43308557341781
94.47254939135733 18.41245252919989
91.55226527658172 16.25424372754792
91.115502445719 15.307331585234
94.12610155668712 14.68539405646846
90.6898224406565 14.3385960793449
11.28115834995596 53.83520079839754
15.1114864298365 54.12433718720688
13.36079951680805 56.2754836925186
10.02333950555306 54.9534298340243
12.02423164762306 54.65114838070872
13.04804304166292 54.48443060641145
12.95180168618884 57.31929410119334
12.77226594315369 51.68016005693521
12.98943353264202 50.68042879299221
12.7119100260777 55.47124813508906
13.76508232821631 55.30580788720905
64.12226591635958 72.70396755561437
65.16684771240391 78.50882607979128
63.90718845012973 74.89925911131083
65.01509460046772 79.61241260230649
65.50844313227041 76.27607893516269
63.26578372361034 79.36669136717865
64.02923587249821 73.80213742706312
63.75807034606428 76.00671934671297
62.94733325047376 75.33141473157526
84.91886539540261 50.99178372475394
84.33332619617292 53.97845040869032
83.5057208040806 52.13106206106078
83.10716993710436 51.11491780878412
97.07368092550898 4.191667031187729
99.70927760433678 3.220574979104707
99.49662700934829 2.1953143240153
0.1748880919575949 5.259636295298131
98.01829566860954 99.82704746710365
99.13910785827855 4.876790495769146
98.90826233104075 3.869995962034374
99.04082906252374 0.1973947704070843
20.96728211267776 53.46731136249812
22.61995046120462 54.75058065866474
22.60950255966983 55.78790572249137
22.99001773381114 52.66021325193672
21.74572497917319 54.14308844686485
23.5527262453034 55.32423492296229
20.72927794578554 54.58884797403473
25.43546502824221 55.26473845504695
26.38024124179131 55.74219465469193
6.338410714000685 10.73821014173773
4.133428327084339 11.30693196894295
5.014543166774764 8.393280942804653
2.298631236158378 10.85005235208484
3.696113712658718 9.659995770002688
6.814299553000333 8.709808925114322
1.665669888083896 12.77380331528078
3.047878494079222 11.56854105930793
1.885479702793167 9.123660896251979
3.376632280515841 10.61043960869846
4.466734062766307 10.34859233037277
5.809806473516283 9.067252627366935
61.68019318201596 2.631023616942679
63.16101358108502 6.212360061309786
61.97142460962716 4.740737397644017
63.6216310021554 3.369315488330781
61.4002369206186 8.592003815813642
62.65331280399727 3.002042249826877
62.12617557866603 5.795002733930115
62.8094399935871 4.076463741624279
60.95938946300994 4.32379740566803
61.81075973340602 3.681964737889837
93.16802092824135 62.90497219071713
92.21241523422354 62.35991650345935
95.23765923315783 60.87302217159338
92.43520469219828 61.26931453735909
94.13021830189905 62.39142292732512
94.39580498103476 60.31442027413354
95.1236788223524 61.89108004567142
18.09400437191993 53.2559035403058
19.70049088137555 54.50784970507598
19.98496871683187 53.63843959896747
18.88845464347212 56.88057956781604
18.89065900850201 53.90492372184484
17.09282905292769 53.60223498469376
19.78871098882996 55.39860895807678
17.3089763270858 52.55319777304464
97.02245602671361 7.914034454707777
94.49444829486882 5.298231386007149
99.67134038954592 7.825805107523057
95.80832564741544 2.864598851836674
94.02424707004026 7.012791085229214
95.5013294149218 5.587284586711484
96.84489138970656 3.186111350449923
98.75462490760782 7.562587529204369
7.45471489868808 53.82987938549994
6.499637148898671 55.61308537167753
7.578934650070316 57.49256930711426
7.05067216363977 56.5214852931037
4.890617983711484 56.4291677534573
4.820409692373429 54.68840159632283
5.978214384112439 56.47899324222998
6.520448718473864 57.39066986108637
21.88836186421086 92.17146039257229
23.65602793908131 92.12870627723528
23.60227402980675 93.18455028531253
23.72015910836555 91.05394813087354
22.95385692278938 89.53791403555034
21.94457179982819 89.8087274248349
22.78522057910008 91.59264770714768
24.66125889183939 90.55639338204993
45.10513031466587 66.19873579181254
41.34323161437987 64.65330308102602
43.57868601546399 67.52074217450118
41.21075780129653 65.67006310894615
40.43259206475628 64.0243562588619
41.07388186255333 66.70380385484944
42.07205744901748 66.30788570557543
38.58102406829316 63.59457418486463
46.21094422323454 67.66943600835666
85.64799807778009 39.21922648367639
84.76097742832606 39.92972438850432
85.55873729415062 38.1539025672978
86.65703258508896 39.6457249943372
86.61851481958873 37.57459422646451
86.57426574309892 38.60100180021855
84.62583967008177 38.89809909350041
84.9411964462177 37.38078994600167
7.673130150093845 16.8495692446712
6.071510269768247 17.80554573229429
7.004623690861925 20.4988635241059
5.420523755521986 16.89790746553897
5.857439388298044 20.54872500837033
9.835417426451571 18.14688785694059
7.785251432227176 18.5926266212273
4.740670099881878 20.61039407953685
9.198721652773573 19.7097786403694
8.279234933458101 17.69842562276745
7.351859642626807 19.58618095469809
7.174310193389719 17.76191096908573
6.717025401171043 18.69199205982678
17.47861882040104 88.01404257220595
20.3689245236841 85.64843645288119
18.39244170565686 83.5216905474861
19.45779812592646 83.64869623388975
18.08635381204606 80.77287526291049
16.74819931395714 84.28916169114316
18.16653434193075 87.20249958424981
20.51012485960985 83.78085468940611
17.75455813418183 86.19303097084725
19.92213618676674 84.63978885572725
17.41426142866607 81.63354684211113
16.29524770025687 81.55508148573193
15.69330994431207 82.42231448150578
20.0523862916762 82.7997092169297
19.34349729787318 85.49702578094444
91.91907018762515 85.44638319169538
90.73399047291738 88.06447495247977
93.28626290335066 86.84857780777619
90.94896140154196 85.51153285662603
89.6956060329891 87.75977873016845
92.25473899069871 90.33215673450904
89.2314994358229 85.71970327514333
88.90461077837202 88.43787105834291
88.28779544434528 85.30520962810687
66.66220455156554 81.01285560969053
65.83083837114287 80.30819549913723
67.34099403177187 82.79400600415208
67.15417284451739 83.88411475146977
65.72203469401563 81.38802905902345
67.834904579708 78.46584720272783
66.90016668407128 78.83352019697219
13.00513413165702 88.81520017091604
15.32865651569909 87.28855644329738
15.13354744772032 93.01506181954056
13.33947341072823 93.45156446781397
16.14814378127644 93.29735176384206
13.09918353337904 92.44272241701198
14.11606412175244 92.73397934389305
13.58428880325052 90.74745799909677
14.35270559987755 93.74037005934463
16.65305881534193 91.53635851394966
63.2670885156294 36.55883680635199
65.75185117079663 38.52111751583108
64.2689969117355 34.97307966220336
64.91916936334512 37.85448534228322
62.75705817827262 39.74697954462592
65.06851090768902 36.80204637773846
64.21437997661666 36.07951433861966
64.09359062389467 37.18478445388138
5.936735833136884 0.1300926577262983
10.91019524231531 5.944172845752998
6.791016679766262 0.8005415741483873
7.412759240553181 3.48462386458406
8.376624815483757 3.085792505308557
6.953094591591141 99.77275362263546
8.297140594695049 4.119414936742177
10.13983012901386 4.318716629053681
7.604112958481073 1.4543562647912
9.923025323594677 6.392397886037434
8.778007705493284 0.04727507296844585
9.170159521795103 4.744628528248899
9.066662598100471 5.789741091775667
9.259432335560899 3.708370468543809
6.484695410767793 2.863409232723384
93.30796396175697 40.0504362044363
96.20461097526538 40.42833192063517
96.93401711621142 43.49190852125504
96.98903240926651 41.28934377530602
97.08541443311654 42.45898315109039
97.95684403820364 41.95860223089555
96.03525413578249 43.02985941446762
95.89940202266992 44.00632597866078
96.83843942900684 44.49390854023466
94.23955040013026 44.20042231831225
98.07667353349379 40.94778427094683
94.96020415692976 43.4425099953106
21.89971615409936 62.67513256263116
21.88166482784777 63.76455861308688
20.99444149545734 64.33872430943823
21.81785789372031 64.86610650925441
22.81081059769881 62.13557937095688
23.7267339253478 62.65909083342709
21.98593054134733 90.97049497769606
19.74642560689967 92.36763949902044
20.80251181722765 92.64040356896409
21.09182517044666 90.57375519962095
19.86050673187175 89.41475610005007
19.98873680025844 93.41809836189471
45.03118750726139 59.03330419145644
47.66838197801729 58.31931780262327
47.00429605464918 62.81672047939098
45.51705346536214 59.98457151640075
48.78841541178826 60.28974737271047
43.16354691516008 6.912058663533377
42.2846611722543 6.287826010669355
44.8840840322055 8.22059365870698
44.03815460283518 7.547672938714399
47.25634221183898 6.59777373363041
45.82329241814603 7.80791748332086
45.025606928763 7.118165666223732
64.81659173289026 7.727590524328313
64.15354370309055 10.82557366120949
62.61207919671983 13.38125985599253
67.57041152861072 7.139519787610878
69.16908000205107 5.670001961259163
63.33507674474383 10.46371907340695
66.829389560153 7.950227233284238
65.79674688088322 7.843941026935092
66.13333572297965 6.038102741805539
66.4944601942064 9.822915316725721
89.73744046430916 71.60517110921207
91.58029326437044 71.50540324558735
93.64095499597957 75.72121766570692
93.35568573381585 73.66038400245415
90.6790291055064 71.98391606137461
41.39652909373441 45.80203414949577
42.28750509646299 44.14705525797214
40.46201398357191 45.33040252053769
43.21632816489701 45.73441932417211
40.49242113054866 46.38631267606591
42.28861909079447 43.06499510630373
43.20158129177022 44.65359205159908
42.32258137907257 46.30044819240126
43.19626385391143 43.57026845998816
44.1027215731128 43.00215207434339
44.10376715760091 44.08999245109867
40.5500132600359 47.43670188414497
43.20558167660601 42.48183200886834
41.43308885721875 46.86877571493754
92.75623029125941 77.34164963898
94.63934892972806 78.08785156005744
92.97329923468209 80.60540933529721
88.98333998167746 77.42496833267953
93.92027338249783 78.88447310595082
93.62891974384733 81.63607173372293
93.56742967109564 76.69661665501249
91.91043638539475 77.91441756351696
15.54700024302859 70.97828924153863
12.9111917905837 71.75614185958281
13.49716876477799 69.14808373936043
14.48592449893733 69.55650826693349
13.54344767023561 73.37101633524655
12.49091443033389 68.74546781075419
14.32005309827102 68.48956844220972
12.81312505321681 70.78116107801316
13.74624376499025 75.12994944222702
13.32131645483363 68.10411647510837
12.65629324607036 69.7696092576859
13.86963521255499 72.28777439746348
14.63072481903762 70.65929910019223
12.31316794935043 67.71816123307566
14.84303034951661 71.85805747891072
13.66312699557063 70.20135383075153
3.035855547315033 19.85587764155706
4.805505502939474 22.36990516267015
3.702896218613158 22.43760701832812
4.229359708545619 21.52579922106667
2.009638112852215 21.70345377393922
2.592739135555389 22.52389678743999
4.267258692393542 23.28322259746255
0.900031615701505 21.79633595116663
3.635775522007054 20.69090487634179
22.94343590467962 11.39188566629574
23.91461787139417 11.03928644230506
25.66149765047887 11.39631960039198
24.21942867646565 13.83562038924511
21.24964491740778 11.15380967092747
22.1496441870726 10.6895665907955
23.33544901061273 9.281616006718235
23.16667344945334 14.17645208006782
23.56959295932916 8.211113113025766
25.46911191315367 12.45215076117309
24.46099827978695 12.80152647338757
63.67804785026208 59.96806280512282
62.69616470341081 60.29249409769299
64.40871564182946 60.73867650166694
63.41042962054109 61.05806537598021
65.35685251538222 60.42451665019518
64.64450195482129 59.64188108051832
62.40381423053898 61.41556811834857
79.04640942900009 45.06771167052258
78.88557916212267 47.79621371674006
81.15731050188914 45.59282071225016
81.47936493264989 46.58479809649647
75.22239782956389 45.20199140962772
82.20400640466447 45.90161825872307
81.78403089606955 47.53593119852353
80.40070826712842 46.30376406558008
76.21965223636722 45.39166087445361
11.72772374181575 91.17737146660232
9.872192970012398 93.91930862905964
10.19035110164669 92.75467806082196
11.6144095465421 93.88161453646099
12.56169408471485 94.17684195764814
10.74529380453044 94.56239722042126
10.74631426187351 95.58872478000704
72.56315823415052 49.92910584482457
73.42207729436623 53.25704023642217
71.93881282938121 49.16203147540266
73.32154601183602 48.04431348514362
73.67133839257228 49.87098855413085
73.10291835461305 54.28645520298988
71.8901284711304 51.96153000092636
72.94525026861766 51.63974496579582
72.34071585317683 53.64984544121146
71.16622686050744 51.2166640865811
3.156689122227411 32.88489035621704
2.53732674192535 31.17253795728965
4.197157527840153 32.60659715178976
3.974439072375137 33.60514939207462
3.374820421587616 31.88844370765462
3.64872232332878 30.91988384238247
2.947329919743197 33.91612983995478
84.6898795852082 59.20693257492086
82.63131647042525 59.86770807557569
85.04371264873758 61.04474048056573
80.77491823711206 59.77839160199407
78.95605759672034 59.512570122336
24.59364010686161 72.91377463284883
24.01469919311754 73.86170446687436
26.54286897643103 75.02348064723992
24.46512883455109 74.87439018857948
25.50710054656775 74.93914522883723
25.95374174372722 75.91634536914395
23.85630756023153 72.17107308429566
81.74977499808416 8.479261670577035
84.2412504422208 10.58973647117978
82.56069959256229 6.948477202624864
82.57070202048747 10.0656088235952
86.2732516504846 10.26527852490595
82.6757206047788 9.04561536780505
83.35572895870216 10.69231158582837
82.52432864829797 66.89796513420784
82.70949921860893 68.64184954319896
86.9914212733002 68.01195684801226
86.53826383121302 69.01193305511644
89.18474928353874 67.74256473736708
85.72132741247144 66.41171754401812
84.64350139215782 66.56319012123976
58.98313747396388 54.49413535994482
58.66731409161815 55.38859691632485
59.90477599775357 54.07004586126612
57.05591752914954 53.71582758613824
57.72753142326718 55.49980815841064
57.85055458969664 51.0021390747386
57.99989149427459 54.34346275695167
58.90316896284666 53.5592553937092
56.07076306633292 52.15054196405641
57.04289845914196 54.74113910129267
57.01454326720301 52.6529829267701
57.95089526121767 53.20254480196797
99.68226498495875 52.75052671869867
2.235122437204388 55.34211470167902
99.94188972626819 53.75379880158386
97.32368907976462 51.10516735447496
0.7337327057965122 53.06350665586828
98.88622695098519 53.44427262766584
99.09754847990583 50.74473990931205
27.80606083994459 44.75641417440958
22.01387663943975 46.02506199764368
26.79064898314196 45.15034989260754
23.82556209650977 46.31823422723834
28.83229592542679 44.36243051658447
25.63778730826 46.57811976975073
24.9313701537148 44.90474112473625
32.70715838590676 17.1801426275631
34.61259511070281 15.14653889116834
31.89091914415046 14.532070704542
31.85289661852506 15.58234974173237
31.75027997328954 17.67683303575101
31.80832314665908 16.63624139362366
34.59128209301615 16.17459301995794
33.64931191497003 16.6863431963481
33.67966484115127 15.64576124721873
32.74523104286652 16.13896598887603
34.65676903961887 14.10759422705568
72.82379114396103 55.29997831513987
74.33516261181366 56.57660739978644
72.60181865385412 57.42775042625887
71.82581050651251 55.72078495024258
75.27610122747842 56.60385746801108
72.59874670109923 58.44878110621775
74.64481948777372 55.66993937312734
72.65214415232428 56.3590344065796
47.10560878209688 55.49089915778183
46.60868048588472 54.53617188106504
46.16879277541036 53.63391708312766
45.15388663032933 53.33393958901781
47.29790570670607 53.72810419235238
45.0517952840302 52.20916763924723
47.69018193017644 54.64770638682092
84.22352797048516 67.53629527476021
83.5826187651024 66.72489852421592
79.96950637691911 68.23804905788205
83.79800322676941 68.51007344380457
82.9391531935857 65.91191373384297
80.57179767799136 63.93342828150897
87.5831322258087 68.81092528759875
17.11916946898144 99.44687906685157
14.00293566924512 2.395593013953888
14.17244583262493 98.53582056067799
14.57557609085604 0.6074058222214692
14.96411743167765 2.862108292476761
15.17320426739064 98.83209277469211
16.15409672486089 99.13849201249418
14.77641306373575 1.716673980929173
15.53830018787341 0.9053777158887119
16.32251400076993 0.1776714422828385
15.34463629039743 99.8627526909498
15.73693255867636 1.907989634140842
16.54244107727573 1.215546681477515
76.04542580001433 23.45809433250231
80.38309962522781 23.60034881565492
73.35753021951041 26.01338255059092
73.8698445687811 23.33466674579364
78.86330132238209 20.89200319299048
77.95230346545955 27.0093180263248
76.01105276515554 25.2564275698324
74.98185042965846 21.68434008156195
70.20935866827652 24.09609356700433
81.0477453142275 22.67381012468692
74.95348923188429 23.40355106493488
73.35792653560001 24.21471213502999
73.87549962326079 21.58603453713103
71.04874592355915 25.94927134896851
80.48990930736932 21.75334261144706
76.6285614829966 22.61935605012894
67.8678295838674 41.77217901583388
70.73030765648646 42.03332350336555
65.57803106534519 39.54372718513606
69.94917934726743 41.27558103563842
68.2345532726154 43.52119944317463
70.39862009405523 43.02419983873041
68.94469576642008 44.26879556486164
71.49974625742004 42.77050307447424
68.90706048070297 41.51995360888431
67.52422613640469 42.77573097849828
69.65631616726201 42.27790355292634
93.27167638003868 7.760604907884188
96.27904401347395 4.878820394404848
93.05528217225968 6.821545183433239
93.58205873350123 4.94148481139307
96.75398421454516 6.894028326849337
95.02246522596803 7.316486532747932
94.68909015676495 6.281367942829847
96.02548836420338 7.623933900746118
78.69530169024618 61.75112419284097
81.84302017442928 59.30442846298969
81.30689152028094 57.85261602478133
79.76325467057001 60.19820619544404
81.45592472381398 62.41681044206326
79.6335203237965 63.39908796625162
84.07963734391997 61.27250004351341
80.55915185349511 61.86049926658758
79.98057583921553 59.15724575193394
83.16287623221528 61.42823411823977
79.61912017467642 62.33650687881319
20.8463057509719 36.61298623705462
19.53179425342849 34.92968082049295
18.4926462049767 35.0464217696254
20.46675317105979 37.61752580825026
19.13750590231654 35.90622092065298
24.13994957324567 38.54750354673885
21.52097535456159 37.4255528559722
21.15593332404775 38.46487086009306
21.32930495113139 39.46203604705392
20.01801627553288 38.56512986570705
22.59257806027185 37.13681635438265
20.18350750446828 35.77851143662154
19.79576430461472 36.76314600501101
21.89286959899371 36.39946632574029
87.59333578237366 64.27779500819096
88.99267626458055 63.05300070356925
85.4952148487108 64.64419648528241
87.21118108277346 65.27734223881143
85.90075574123595 63.66010232684818
87.30474875257387 62.43822795608244
86.14668949601187 65.446491625833
86.93767951625451 63.46235883651535
89.81639880166874 65.64471934529483
87.86894983020291 66.09871741404207
96.10079916057721 90.47301506704275
97.3414147252666 91.78556130074233
96.33931194350085 91.50311140669753
97.11785273168971 90.75657914244272
95.8546837533472 89.44537622482129
96.87411447215463 89.73306589486852
96.6032703324048 92.54262708631575
95.8122559180257 93.26992975282604
96.06360645998677 94.30497751385101
51.24671830798953 55.69495260936333
53.31279240766794 57.16016135261317
50.32070699077094 59.38763187623469
49.16654066446387 55.640462538596
51.51863060882507 61.14920668584375
51.38023218654543 59.31008807701003
52.23710990797196 55.39385468028128
50.80880199848486 58.4287952572671
50.15733509235522 55.77108307421769
52.17772159691489 61.99809051532584
38.95330156965792 95.6962619592004
37.76152179884808 94.31981392318468
41.44057665173603 94.6054327860342
32.46814754400022 94.94561158284408
33.37750952422108 94.4238862073708
37.58429300721011 98.11521534957392
38.17890113530972 96.41442069315212
37.79763353331697 99.13202199537787
31.55659012131053 93.35395973983674
35.76497941496427 98.42298385662785
43.30488797625947 63.73126358452012
44.07805551687717 64.56933426676143
45.00792853527073 64.31521171365581
44.89358586888927 62.69104603425259
40.57062210150394 63.04203722073034
40.0412574980856 61.33965794208052
42.38090363850464 59.8311720207955
43.90114721203413 60.82878300135626
47.02317917114299 65.99847496557551
45.99022458274266 62.72833197097763
41.78934414810362 60.65695363706345
47.04153335735511 64.8296519679524
44.35412446361369 63.55610959221129
75.31767913557954 8.386169272836101
74.14163617608931 6.598314432562985
76.49557210131978 10.20022778736257
74.67092367629202 5.707188957566724
73.5722336190975 5.711153209728237
75.23515817867101 6.592193833591644
75.4236424548309 10.1864566507654
76.97254013122301 9.30076468946368
75.81124735766549 7.48828261384777
76.3982710354466 8.391403693262147
75.90428081807823 9.288941799514435
97.58764741454398 20.31839779148199
99.7049019384316 20.11990529968059
97.64042755667832 22.09458286739224
0.7561624407714416 18.34919095208859
99.66899854284267 18.47247844379181
98.14976992315857 21.16393773500842
98.63842442134595 20.20590926749183
99.08796673820045 19.24538351193304
97.06230602919618 21.23796098195972
98.72780380277381 22.00755199185549
0.2439571547000294 19.26233316076816
69.87181018390898 83.81954958777696
69.69408731415395 84.90792825526599
67.92614556130783 84.5872075955014
68.50250416934504 86.38627003252412
69.00558990141494 88.10120702778504
69.45871111070461 85.98096870669274
68.27052998485163 87.44696652454554
68.69972515618676 85.28452830322115
70.08381569403529 82.74357071334782
68.90358919858437 84.20404774214055
68.08980836199704 88.58506363930123
67.72842141815111 85.68187094570416
69.30601734281251 87.0862388409161
79.09584024052289 37.75046569964775
79.3702706541216 38.72581886211638
80.70070840247209 39.92695629558416
77.26284746468244 38.1976364996109
79.89090424825608 37.04570443552195
78.53343640870168 39.44959228115403
81.5476368614782 39.19291828658483
78.03065219753407 37.46483377676326
30.01927557676705 16.57309882017739
29.18149151314082 15.98075014521495
30.03807833464303 13.4503812741045
29.91495434057095 17.62781905506982
30.87010068803451 17.15643778303561
29.01923401142937 13.95555798060685
30.05773725435071 15.49411821513224
30.0444107228082 14.4461107045029
31.66863031400793 18.68178501083129
29.15050276805792 14.90441488035633
30.93080290380529 16.08113455665234
30.96309292233032 15.0154080939047
70.86974689900543 83.50467715406111
72.71848317627327 80.05369975658571
73.44736428699696 80.86695847898224
70.51198067273259 80.51023653648991
73.74013205342771 79.8113893089576
72.63049199168833 82.6976737470488
71.97730195157004 82.00116790094788
72.21632357344822 85.4663201364944
73.09067057303733 78.9912483406179
44.35390426616458 14.8638055882832
43.60426762961483 16.81630495594034
38.33553333387182 15.99922696345598
41.03821822067855 16.78728007038908
37.25544991306745 19.62791845491192
41.01183703819517 17.86436612542661
41.94286614767262 16.31613071825554
41.90154526978205 17.42811545842651
40.20772183123103 15.10851627033006
39.91085226484331 20.38605149867769
38.30932324421671 17.06890347747354
35.47862700001943 17.61036176104587
38.27302936439655 18.12634138547163
58.81782943274926 80.42615071440142
60.53922487991687 80.7841889297092
60.81202645727701 83.87647370815148
59.75538536438059 80.04304905768041
60.66211910492945 79.61045265788233
59.18961581360361 77.0662667013116
65.37480919578863 54.55030595746772
68.51368991568191 53.82977373320027
64.29656263856957 57.74015543438885
62.66163215657136 57.24762461082614
67.3721051236853 56.91221217664373
64.94937815014801 58.51862502366002
66.76758058654752 53.26070643563136
66.71422972967925 56.10849467874302
66.29374170015984 57.10647861198774
68.77338162109012 55.55868996270635
54.53069276667564 2.080902347550481
55.02040508476352 1.168940842316844
52.94826136942533 3.084254477350557
53.28343168494443 4.851967076004835
53.92368902295554 1.217002612209499
56.06045979665815 1.09671667033486
54.54042748793711 3.795839497158003
51.55671118997542 4.27491752873957
54.46245279793422 4.77052752812262
51.8860763881717 3.221914412147866
56.16251079917267 3.175467077085942
52.30065383012138 2.246131832496693
51.19960833253987 2.371791952353923
52.25665076584973 5.087380834599998
51.24236617132109 5.326335806195072
22.92741394452785 80.3140036837458
25.36519646569305 76.80914046344253
21.87846551434511 80.21111777142355
19.15116751202773 80.87893792462415
18.71806274893191 79.91929031430062
20.21416320437649 80.97887306182554
22.65276590482052 77.51399690106987
23.71446912581327 77.61008715183155
24.77116089792154 77.69342413756068
20.82851886495358 80.11020710795353
22.4864921828139 79.33939217253969
20.6588811868769 81.94526888316464
23.54023527018165 79.44219585020832
19.77600040325419 80.01573602526192
77.46475600025165 39.19917399555234
79.61880829625574 39.68904446413619
80.93207202142716 40.89725303478723
83.72716702834505 39.65071686451801
78.29880630552501 38.46877593469182
81.77964754786615 40.1636908096421
80.46709978322167 38.95915315975077
77.68561696112883 40.17978626040168
82.00032454504237 41.13953752807669
86.55440125337292 32.49984767919417
84.09699712573398 34.80083111810555
84.01247381116275 35.93414324738742
84.85101933058746 33.11118204639491
86.7883549421807 34.31091843641087
85.9385818125714 31.61744098488433
86.46939362709098 30.67644125125281
52.0719245506648 74.61596338331974
56.52876251661834 77.20585926440715
50.10686731044566 73.95167477874256
52.16024842471964 75.67192814100936
55.60755388006749 77.63941720387339
53.94875683817645 75.37406488858294
51.95187163790286 73.57612243866981
50.58516872058225 77.12476534737513
50.24876977769714 74.98311839964961
54.85918132210448 75.89609258239246
53.07957096338911 76.03223566122142
51.21743880819701 75.34261363944735
52.93883632406291 73.90310009531254
49.43171011877259 75.64438615069204
46.48659222132935 14.7860669895925
47.28452251679327 9.154692869265579
46.92473400570158 13.78993413414352
47.30648053211596 12.78610770906364
50.23509277137082 15.33052471412135
47.75727442918829 11.81687184837016
48.31621062039019 12.76600966907065
51.16014988753835 15.78602506260341
48.43746439711587 14.55122146426905
47.95155013023035 13.68791947406704
23.06508219551925 44.60901526317728
21.83694312919427 48.16400682911185
25.78609501977338 45.54375307264447
22.17923107727494 43.92493733101087
21.0027983562001 47.48031198098612
24.79622517789002 45.932329993929
22.87287623879594 46.70293705673271
21.93710463886554 47.09238883989211
21.12906850241978 45.35969223575493
21.22829833036997 44.30599772060194
20.38172067772688 43.66667274936826
21.08137061658793 46.42405718614239
22.96882367142487 45.64859849620597
34.4332024949294 68.47935433651966
34.74155725922353 65.27997889255725
34.01189668875489 63.722540467066
35.27332330660397 69.07290544903786
36.04031701955841 70.60020351006605
37.31832771965357 67.1814666077462
33.499011501913 69.94253814753634
38.47959416863366 71.62555526395406
36.45897970183435 66.53589506894778
37.08915233866653 69.27182190084163
35.59752787110977 65.91341052878528
34.62808435830691 66.34131508359584
80.68820543662572 89.42280264667542
79.8229449462635 91.03757665136997
82.61964005110795 90.04383881907113
83.4700923704354 89.39833219991871
81.62909933757706 89.70682105130732
82.48302630960542 89.03547560862241
82.77873802923691 91.00989775865543
80.63875471854065 90.38114160385084
81.69666788772761 90.66028957588505
47.96735560524568 37.24495052658609
52.32289072441556 33.53742860183597
51.99801084239238 34.52128624590279
50.4901757417631 35.7323802748422
52.53357973376617 35.37537227526578
53.11755747762466 33.05643999308259
6.868449100200594 89.1948828940331
1.702606046705195 93.12181880822979
3.302373556733919 94.47015001339446
8.966414701790841 94.3128520988415
5.973245551520817 89.77738011023757
5.120303158754024 90.33492806038296
7.997088375850118 94.68729974323722
2.492878863757027 93.81422498750759
2.727703912441571 92.8411786088145
9.817808794100706 94.97849940441823
97.64036257662632 92.83505257070981
5.369486994128803 93.78106733689647
79.81903580258418 16.04485951587723
78.69573454337097 14.05153985534622
81.17226178528946 17.96403207992118
80.30306579061308 15.06614950690451
83.10060002703942 20.47145994481186
78.23219616379605 14.96430285602598
78.73891818058364 16.0689039185848
79.61531464971 14.25595096936892
80.81103397734501 16.18597513648464
47.28023657068893 95.6253013609409
47.56204852517158 96.5637911329887
53.22746738180955 94.7906621725873
51.5174550008112 95.71671810627851
49.46190128603081 96.41186615765996
52.17714302386513 96.69410648612157
51.4810172149098 94.51846211451911
49.82009534880109 94.38952922720237
50.43037143458898 96.11614970483043
53.53469902367427 93.73768312444024
45.99477335373895 94.22155378533142
51.80364495160932 92.3645929051271
46.99146932156894 94.56205274569798
47.92811613814438 94.94884867267892
80.6019404912405 43.59600331939745
78.75694570150466 44.07644084464166
77.24527355500243 45.6051340991918
79.81695124149714 44.32692912870348
77.38143250890631 42.85004517872798
80.10163996163328 45.31829054542372
80.87077012391799 44.59241293566897
79.93309145212717 48.00866831960617
77.99383137013798 44.82961881925357
24.61537538942841 58.94378138213531
25.56362917777115 59.45447770936678
22.70397163828057 57.88513148167862
26.50815301016121 59.96204522050084
24.58221520053401 57.89861831313912
23.66168873729951 58.42174208513999
22.78442810017045 60.00429230339089
30.20312863769996 59.82530572873267
24.51353846253054 55.8416076410147
26.48568403736995 58.90322687799252
22.65355158134025 56.83393252195889
28.36217225203889 59.90654668138842
27.40727807476994 58.34299250932406
27.42782625519558 59.40424836201863
25.53745509135911 58.40219321722977
38.38907983893886 76.39254910065812
40.22329027572147 76.05283410256757
41.23156164285081 76.39893566575907
35.20448371874392 37.57804256598202
37.1796129859834 34.22550190329915
35.52398150368598 36.50500940380869
35.1651533095633 34.65406128790502
36.87228904536813 35.26832411555373
36.54939360822311 36.24291939170843
37.53671859276867 33.19502311341748
36.52657367069187 33.38388843868668
34.1957669607935 37.76694753764325
33.82943178859551 38.73825568368339
4.488459494360264 77.14929459477304
99.58058519198677 76.69206668164622
98.55826658438404 76.33416978099262
0.2555830922056794 75.06492738959925
0.08495102591951589 79.65006472747005
98.98265535983464 78.35525674225349
3.648928738529623 77.80520033065442
0.6002348956574524 76.98501254302782
1.156636616387682 79.86159857311679
99.35771335821791 80.44668095351523
99.8977349873511 78.70503410814803
2.806184192320012 78.47733756583159
4.30396979210349 76.15825042733535
97.93327280058139 77.99963593532189
1.607492938464967 77.25281375969524
12.14483623956038 2.476104934179795
13.0738986498257 2.96772960325437
13.06458602375751 1.94348947070321
11.6191898629371 0.6804581007093444
12.15795760003739 1.498730883511536
12.00966593852716 4.470499518911994
13.8206797671508 1.29275303142378
12.89575560033885 5.016000097500328
13.5872893553493 0.2325195964434947
13.00732926771497 3.983711989506632
12.82572209316624 0.8729846566774055
12.51250592483874 99.94347504023878
12.09415382463654 3.465273142264378
14.25870221565242 22.405623116407
10.57666521474616 20.90406591369469
13.24535554305308 22.21160489251444
11.38489025885806 22.76159829273301
12.52448402012148 22.97616639142837
16.54240198461413 22.2003537805632
10.98553751250661 21.82025067909301
12.10644787463722 22.0422903449168
14.85695838127453 21.64327727707186
12.79153113557172 21.29170544195464
15.43657201785173 22.40944414904205
48.69532955415457 42.47101295733001
47.75819591204168 47.29312255913235
45.89627556959662 41.91106771382847
46.82684812962985 43.54012151995761
51.46431530909955 46.23154895687408
47.7498875956456 43.01435725402708
49.61502271706019 49.41665329864011
49.53362138908582 45.17090437751328
50.41065358655718 44.6653201823751
49.56293582779696 46.24278050808616
47.73673856668368 45.15119517376819
51.32002783002041 45.25104114298399
47.74098093776075 44.07665941145857
48.6429236817056 45.69582017590029
51.26856578520165 44.159336704689
46.81278317462456 42.4776587531354
63.73245478140532 48.22735969325495
67.13588311723827 46.49227914340708
64.43022739458543 49.0286769645862
66.45597316285047 48.54445556961045
64.74117973191869 47.98106538046207
63.58751528634059 45.33336960675518
62.31112814697219 46.64904106153343
64.10314681195831 50.08816301932077
50.62406872813325 54.96557282982421
50.50350843719195 54.0401058214824
48.29466273395791 53.74934115162035
48.16444303710551 55.56493039366876
49.47974516164798 53.71178028242053
49.69483199937676 54.74083845379078
48.73862936518863 54.63222852656906
47.82562478556451 52.67494168551865
51.50330585914752 54.64755026656252
44.25183113036726 85.81370198573077
48.18773229128155 87.22196862632329
48.34511508635374 88.27417478772135
44.45593327893138 84.23980639680018
45.44348983073833 87.16008658141199
48.89600321806977 85.53974402972102
48.04352207956286 86.17132991618993
45.25189563471356 86.08332992148418
46.96001371592679 84.71820591648142
47.06321829550422 85.77127451962546
41.52248920708552 83.23325006160655
47.92659124896962 85.11992965816215
42.80325481930679 84.60335296742592
18.36395633929033 13.79124519917615
16.76196384854278 11.31799577761192
17.54593505579988 12.05084013409808
15.97784147954806 10.55830024021376
15.8088196435268 13.20331496255822
16.58187295779267 12.43569054300271
15.94289931009552 16.66982613516773
18.47855923125604 11.71278949429723
16.61584011737786 13.59512049438232
12.89272815381475 12.92034316044263
17.49371128264401 13.10743977257544
16.35116119008291 14.6023722574833
14.71608282645076 12.00744610205201
4.775373838547725 34.31447773026802
6.563958273412159 34.76460251897102
4.528040984125854 35.31877396547577
3.734525495972801 34.61893993963047
5.809917381371389 34.00929550120668
6.818372474791264 33.67255770676349
72.24908293648434 25.97612186217551
73.92528193231716 26.95470140280541
70.3217882284377 27.65965453434982
70.8944736831946 23.49018914913248
70.75996187860579 28.63246378925218
71.83657421218334 26.82475397280356
72.81933274812972 25.11986094684112
69.86759642004625 25.66093848945901
70.05460328279379 26.59184744348402
72.85979476003139 26.85710155503447
77.62923708653059 24.39648080967625
94.96906921842591 19.32385339611617
91.95740207139579 17.22513368214608
92.21078924535057 15.42522196939557
92.94000386148417 14.62041150918841
93.67009465431535 16.52221659345413
91.77298681003327 19.0747161640476
93.91470388229106 19.25341066417054
92.80526774783732 19.21915236673594
85.47407892528223 0.319320806033588
85.10588221356684 1.217171749210605
82.97921154411834 1.406854466252551
86.9465188197685 98.11450350482659
87.78394397775456 98.9273429009215
84.0215985557867 1.334935818098514
84.74959692428055 99.59945159464624
84.86036096151 98.71026200148854
86.51394681753843 0.09653052963752114
84.36161339729608 0.4199513314713613
85.75250741386502 99.35262705213518
14.95455664218579 10.98129125857073
11.25858693415065 10.62417463624541
11.731916978663 14.38300003451377
13.25005857239289 9.76228574910704
12.12007016459175 11.23402788008455
14.10527255513073 10.36811015421767
13.01036704743018 11.85827504188982
12.24992725349766 10.19403373624893
12.38625705177701 9.165277362590299
29.27102581074553 32.09644319277731
27.13933287809886 29.80905897490429
24.37942064388688 29.10217483813993
25.96148342226165 27.41323000079858
25.35958025176993 29.12758589420111
29.53893579275097 28.35319470345113
29.61188894513088 31.11615812801162
26.79104085455908 28.08408778386197
28.27271399959433 25.84411784580922
16.13904798177369 57.52413049503906
15.49472875294372 55.87508171446896
13.96842581820953 57.0483751570819
14.80478271014487 55.10303080065977
14.07211996146568 54.3000285934855
14.4621564862277 56.12829451165555
12.30024705641068 53.66616329226791
13.31647410438398 53.48642478721201
14.46590106973478 57.80282938926178
76.15932187708138 82.72490002239731
74.42701118124997 83.082552872447
76.25552558331519 80.95412591025062
74.16066483401276 81.80207675903756
75.13831616635959 81.29871715022027
73.88252518652141 84.91589740526713
74.07920900163252 78.74450579657467
71.26330610721685 81.26661780069617
75.46165002391454 80.28954870783426
71.34134771791776 85.21319643820613
71.38865553134347 86.28204996178401
48.67901945795382 8.078579994950875
50.26733669254941 5.633213712251324
49.39778674587338 8.929810073781278
48.31158680035374 9.033772081680127
47.96401962772514 7.288687470501757
49.97503322083224 6.726493984659742
50.56192194812362 4.535942499925071
51.6327505202262 7.227894790560455
49.63510947848316 7.768087889496852
48.28956979391837 6.261800369158078
47.60151260712706 8.208970992052073
83.53193792421966 95.56484511676834
80.86013716208809 94.59330707299399
85.42664696773426 95.75972692525869
84.66536195175688 94.13486213911492
84.97537219170313 92.9376973520047
81.65942485482034 95.29414238174157
82.68793338726661 99.60522959430541
83.70887551683724 94.53687122768176
86.43452462859454 94.19699122381451
79.14236293668898 94.1194753799618
81.44462666861807 96.28503463646695
50.24587021167064 57.53411119033709
53.03997766689837 60.04680507193819
52.33080284812038 57.32327774655462
51.79752789138633 56.48526225379809
50.43197320014313 61.25046651205476
52.88850598163145 58.19406991757857
51.85815459646236 58.33022069779415
49.75854098284434 58.45820341115122
90.52275470111901 43.92265204989217
93.28447724034044 44.43379265549824
88.76356264469229 41.60854809724851
91.18784136118171 44.7370184721509
90.57305497579117 41.65332588213175
93.71265151980548 43.41059501200005
88.65653989460833 40.58091720265035
89.80846900578658 43.1865334358956
58.65854691655878 46.84171691167401
60.34223498651029 47.33241963073177
60.00810547320408 48.42580786264546
61.01372378763148 48.06976534246237
62.02433420549267 47.73002065174424
58.96354205191419 45.82804029887834
61.45479500242828 49.78881850803219
80.66338397897009 36.34079466206477
77.79809808307432 36.45922219884853
78.57964065065765 35.75002749568389
76.97037454890653 37.16359578660352
78.83505299149593 36.75844229458176
25.76570954995505 39.93922439138273
24.75567462924517 40.2615607780129
27.27362962141237 37.8678988257025
22.96310856749936 39.86370202630346
29.62978715005751 39.32927593867189
29.30439583963574 37.62597931536365
27.85302825726463 38.89937631277575
27.65327082528859 40.013621382341
23.33910107282588 37.84164711138298
24.92604570548921 39.26327494616532
28.61635916549315 39.63067287691714
25.45498414379885 37.29034716980663
27.47566777828774 41.08492000852971
40.56293191165617 22.00170641919052
42.86693720974437 20.09044763138449
37.6910186270904 22.3014600977937
42.84174631864792 19.08184273115657
43.6972928324221 20.74437314241474
44.58317450837463 16.7095308782881
90.29573719607826 24.68213082849269
89.85641855679849 25.65606185951468
90.90685561296459 25.52874454920476
87.56391222336183 24.01094091084699
89.57826762453401 28.4952025219379
88.04888648970694 29.58641024254615
88.80423150769911 25.75840025478671
90.46853433250979 26.51936833851688
91.06924299612986 27.38913931455339
88.1809513790401 24.89286244209445
90.1704407594667 29.36694492600583
43.43035683841659 3.698986417084408
41.40503676361913 5.670429526976607
38.92631397205738 2.768526028713879
42.48159416365321 4.177277671196943
46.03356776956458 6.6938610469614
45.90817436042407 5.425665225673498
42.38775636977358 5.237001188973819
41.60511306333666 3.578674611904182
44.28149101900826 4.300447856089419
39.65639770026996 4.427227761597904
42.67903724657155 2.044879914899116
39.76945843333573 3.365479892014999
45.23794343764304 3.784956023548003
44.47681366325502 2.189893304876419
41.50966381137867 4.626169436973643
33.13949730412202 37.93147930402559
35.5104780270151 33.61956344399696
34.83416924484649 35.69470556833538
35.85262647291723 32.58099782142374
36.18252867281182 34.43589019355476
33.82232239652709 35.91119401424626
33.49406682056986 36.93285297799199
35.84387849446679 35.46286776045666
34.51789519479112 36.73783023759891
59.37429070665566 56.19419505251678
59.04225168394282 57.23372563355692
60.0466649677782 57.00232015015722
60.7063125667749 57.82067497704576
59.70551115744234 58.06558001172785
60.02439401650742 59.93911847633649
60.36821340912278 58.89247860684586
58.69523592718393 58.27054742280625
58.36859800517399 56.40297765939098
61.03550856430325 56.73143979574532
84.58365831227842 62.08259105464618
80.62572918267537 60.80398734880719
82.38145061873529 61.9639229826001
82.39105490662365 60.87515491216665
80.5539817583482 62.908127087862
86.28996360286662 62.65127335923657
80.52554425755545 64.96960307093495
83.24555536873702 63.27857173777685
81.51793429382312 64.41418295073196
81.53595462814842 63.44728846187406
83.31474039840631 64.90600756304555
81.49229909277072 61.3760714142391
3.823280152626397 54.54704185594331
5.434905309524399 57.32261777232827
2.237062882610698 51.79063661963072
1.319147086864734 51.33648620751602
3.627249473155201 52.81464194660354
2.63386155358247 52.65997917645716
3.260571268823423 51.68812396667937
10.96501240688316 35.57188285950729
10.95295767846739 33.79861920582543
9.860659251108771 35.55789074881814
10.45620773267498 36.44788052400972
10.41827000458963 34.67601334134099
9.368918500147826 34.63262163391158
70.64710226334778 66.81432069378828
73.19091037172657 67.37535392383047
72.20966185768179 69.88015946162616
71.3314293902713 68.55558023245051
73.10530244952692 68.4176891532632
70.41865481819912 68.0192926059668
68.13428051848743 67.64209911776194
66.18249558384559 66.6630166307622
62.66908566111096 68.00804602302888
63.54540663331694 68.65301083161101
62.63787754226229 66.09775297330248
63.29986137993856 64.30522598387596
62.82837057064794 67.04489039321994
65.29339272456139 66.3220195255019
64.4297953265518 65.81397108772514
66.07564838131236 65.56673693816104
64.51328914341897 68.16109526317196
64.13786628618787 63.64262906450168
63.67293505620654 67.58677388205386
1.575259241953153 85.46621562671734
97.64975652570192 89.00370995133049
98.42887032476007 88.27736156068103
97.14105684305025 86.98899217037439
99.20754662119363 87.55953584036843
97.93139895453199 86.26377782131105
2.91232327252692 86.64355224985245
1.051835836252876 87.13143683348133
91.43603660900368 40.03020982520327
96.25576464940939 36.62403203234665
93.44127139981779 38.0801875069826
95.26605355978802 36.90834682680107
92.4589266772731 38.53839342581944
97.31229503423333 36.42596256980779
94.2835057559827 37.56520847002932
97.08377188474486 37.41592217213751
96.09980002116632 37.65027644948251
91.48191795867193 38.00592489791886
97.83612093505677 38.1865232737058
88.58183694147037 39.5526692055601
1.548425155301329 24.37169815264648
97.31360419899453 24.82311123358126
2.430410867025953 27.67933232783449
3.117120502650574 26.9144741784668
2.677439795715471 26.01820917658124
3.71379844407495 25.99734760306392
2.145120526554238 25.15092378705528
0.755884125873999 26.50212668946897
0.08198383842795996 25.58669347153338
2.651245541012609 24.25109680226995
4.803528652819485 24.15686693774443
98.563502165195 26.57640946158697
99.90179407758211 23.69140737639086
75.29210207815235 93.83464849218271
78.09616995272131 94.37302543663429
74.66225309699462 95.83322988429943
78.29266530117854 92.53223459809711
75.59345425118569 92.89467418239718
75.72672471064259 95.6932867038585
76.23055370663717 92.01558514980202
76.02952158673619 94.71644278916665
74.53744645787533 92.87333687071195
74.32605902849905 94.02752807049204
6.884090664541286 61.78987404667811
4.243337114698955 60.70296464285148
5.913939840148197 59.97012988064955
7.515912565034268 60.96505875768243
2.587369261553156 61.45893341191626
5.171152734608214 62.54019988321208
7.319442429921857 62.70722326448119
7.714894977608118 63.64378440364624
4.307729554860328 58.95213046730436
4.827398063850122 59.87315783212766
8.388970093686567 62.78689406241465
4.871953363380876 58.14328365485459
5.400895663693215 59.05289942925119
3.646886178650635 61.53692497054957
3.17521159912072 60.61788664917398
58.22076956023183 41.13338931937408
58.19976459151338 40.06920021318327
59.09580736852359 42.82732119644322
60.03366414145825 42.35210817345974
60.02949900158499 41.20853062259273
57.19479870738782 38.46990413060114
59.15552709863465 41.7220472045361
57.28183815149493 40.61109813925822
59.12882750603573 40.62398937307813
24.12322272294686 52.36037517618549
26.30932625350402 54.67210260085088
23.77142086176162 53.26222637631182
23.57369411884657 54.30403263297667
23.61938960993027 57.37797730830999
21.65755760254837 55.19976116979976
23.57676634120903 56.34491923739816
26.45921062337576 57.84867786953299
25.06755642956688 53.03877585836928
31.33946866016815 9.751062861269844
33.91449294682679 11.52174631637111
36.2692447153944 8.717026325585536
33.60809508500149 6.79928271454351
33.08359570301055 9.852393574142633
34.61235029374914 6.443083136534806
34.47523649788323 7.469362029574548
34.74007175962954 10.02689512160774
33.90703523231165 10.49954571646451
34.86421750829748 11.07979114313092
32.16584685361201 10.33313367917472
36.26131957485166 9.701502393893067
31.99994567423558 12.4630169064476
28.94067483017418 5.53982367528825
24.78137469970651 6.799278684987142
28.28550159625931 3.825213096555229
27.90726689946338 5.839672078953869
28.4170011881722 7.495321156979581
27.08000593618664 5.105108813285638
26.84679497460127 6.119548425973562
29.97872390218077 5.197155824373541
28.09994374533704 4.827733120861991
25.80474039812369 6.449005632950516
17.86331909027999 34.18507343083699
18.27190541499423 33.20053759106286
20.3159647038355 32.96362879617978
19.92264374269932 33.94732161431272
21.33705975536568 32.82814625435291
22.36535692500387 32.66974195756087
23.40173603941044 32.35952057867762
19.11871514933442 31.23510923756083
19.29633982964944 33.08882960650492
19.70798145369594 32.10360734188732
18.8940522513034 34.06958343900736
18.68996670051095 32.22174156914214
18.52313377660274 30.35725750157977
9.981938166694093 37.34337392983896
13.89908500407728 38.0806756393144
16.72053143607637 38.79624894967149
12.67628860485438 36.38918595531553
15.13482872242386 39.76842221563597
19.00807698037274 40.51417254240526
15.00175613504534 38.01640287818205
12.17903444747475 37.28505317051161
15.47734189170792 37.09970914243949
13.77591466854799 36.32833041397242
11.07557414068058 37.32065814133826
17.19282386757692 37.87599973892146
11.69510779621205 38.18785846069344
16.847882300971 40.57138597960932
28.42381851545964 88.67312812007387
26.53895584596142 89.59275891659573
27.65391574399705 88.00020956155954
27.47682148233278 89.10917848653938
25.57586362820243 90.06385199039826
55.9085476775255 89.7319621353916
55.43748431548296 87.90095627812073
55.15690422205644 89.00977208194
56.92575758446524 89.4233753366713
55.65013425100323 90.72142075124793
56.68795151245478 90.48391176747801
51.42551872255144 66.62495918351847
54.45526740041374 68.5529624847216
52.360989376054 66.58481222091214
51.71048502183493 67.5797733136657
54.8346234637462 67.47309333356887
50.6549453759238 67.13727960276073
55.46378056071142 68.37249584156675
49.81386236526669 66.50272262925904
55.37245396407878 69.4115212889465
52.45380960592298 68.23900675718278
52.87014224516514 67.40985153127026
59.66447331649126 18.3358489541729
59.48402715241716 17.22281403060834
59.10032739073161 20.06563618733971
59.30594498746218 21.06270869308204
61.15264738400629 16.89874838190506
57.64966527795504 22.56415014523651
23.44763086083909 21.65826774495412
23.23659246991401 22.66422300827711
24.68649682323293 20.32146294570515
24.88496108019685 19.30834699834837
23.03955990508709 18.94151574303125
21.12006865886093 23.41086184235135
24.48032398345364 21.33187906297501
22.62828183509954 20.98457174390587
24.2703183657299 22.34059400570258
55.03060529789851 17.43399366593242
53.81118128715747 14.85048372237645
55.84481915076773 16.74413502063959
54.88787981474603 16.34037561370912
53.92663381099011 15.93599139637446
55.98615666146411 17.84746722451035
54.65556794092081 14.16089800055276
56.13138222369452 18.95681955428273
54.76436454703907 15.24968277774811
56.661393792505 16.04471712803389
55.71482339963226 15.64781095773184
27.07802925638996 74.0933515204047
23.70612694465956 70.12719864875359
25.46434075440065 69.03067613969131
24.70755498592278 71.75951053646409
22.73065038662854 69.66225710403482
25.56474967606926 71.21108980940612
26.4666679539937 71.82809661633856
21.75351239723603 72.13049612807244
26.10023003655597 74.04527594138428
22.73565417874948 67.49230235042162
23.72218567842455 71.1979736763774
25.58167488234369 72.28511483284666
26.58705460841387 72.98316330801208
25.49607811564657 70.12629791132163
40.75189727878391 79.12842893291001
40.57562748422801 78.10251373414422
39.74839356571658 78.78554822894282
37.92699475908971 79.13057684809655
38.56575693826632 77.41443255727536
37.55724925840531 77.05450136056886
40.39968102848728 77.07710394094021
38.74560034387501 78.44360263919444
38.11377427370495 80.17126802952096
41.75595687260326 79.47267776975094
36.74071853638671 77.72727376750898
37.74188377047909 78.09137324530148
3.394433344060245 39.2827275611893
6.094409779418713 39.37869888922539
6.323655301061206 40.31765959558532
5.760338929140585 37.67637140399338
3.6450097737728 38.27863874010689
7.033985151826965 41.16012198402123
3.171107372061163 40.26616813326812
5.02078996679396 36.97432153000157
5.214076887866547 39.67377212181063
5.171287443564427 40.60196079355885
4.560153383432918 42.50658702730431
8.91165132142687 43.89773031435712
1.905248872785849 41.5811945810041
2.948597801363844 41.23502164601324
4.685950994551313 37.95032997060572
4.035360849052947 40.90893240672763
2.603512675162194 43.24907128276503
4.489750090634102 44.49805794623452
5.613024856795456 42.2228900732423
99.63170723986234 44.35605298067647
4.417380488358168 38.9642838754184
4.447622474641693 43.55226337802053
6.372021294738479 44.82824308877122
5.960902257889412 41.27878762818997
8.342953437896366 42.92966231156056
2.342552054369435 39.60167790845352
3.767756369795317 41.87171767814264
2.748824350528048 42.23465440976778
1.738800590490364 42.59000910462976
2.385012357750728 45.24777308955021
7.287127062811501 42.99696789824862
5.579986044919272 44.09506410290508
4.848171598669494 41.53943154244104
2.10858545798059 40.58756666661139
3.589859605621367 42.88912443413346
6.243716208259036 43.08483170286337
3.426895214539768 44.87687934046082
4.304236513661578 45.4929801285905
80.12554945210947 97.70374213616947
78.5681070471192 96.16001769099795
76.47559720883191 96.50529996923528
78.29645532480467 97.16864843847871
77.99487624724803 98.1545577477757
78.75425058984666 98.96111438044018
76.90356458609395 98.31084534352728
77.22982924419318 97.33850659686931
79.0819769021825 97.97631219764118
77.5254358912089 96.35357347484637
79.34087074901596 96.94915863504025
39.73506300235304 83.60863771750012
36.60114022911974 88.90812421608554
39.55490365728988 86.31277271958479
41.54025897089041 90.79237598089199
41.03862518779159 84.95074407121128
34.79592330266851 87.87004917756882
35.02232234942573 90.08503348155534
41.32992887068606 89.75558291112317
37.20053953732416 87.33477176247871
57.97102294478711 95.12113170253433
57.41502381589222 94.23880654460481
58.98535447441441 95.0605914436791
56.99964716271943 97.20693431950485
58.4442428181779 94.04453263965975
56.81478172348119 93.38951326353147
51.36945136195115 8.427487298905172
50.69646845276337 7.495523583640614
52.59832154946435 6.827363175107648
52.30837626276925 7.941094275045044
52.34410348124378 8.979458766478562
50.8870640275064 11.43147052527883
55.32660743956095 19.66271949481822
55.46803526769682 20.79041250941913
54.38489666996684 19.22416243622334
52.9636127590419 21.66081337670379
53.76830867349267 21.04580116648471
54.53826893066886 20.37275567705943
56.27984796093837 20.06417009647915
53.60424967507537 19.88581001109106
52.05077704935557 21.12280352447537
51.86309982787595 19.99832591783041
30.96418505222495 87.34865479306289
29.73842721971898 87.12128399239975
29.35574140081496 88.24465223757383
33.49728640600385 85.4011468414156
35.65621874084707 87.21628373727195
28.29236213278918 89.75880375392667
32.47887217054992 85.04140540413242
31.96174050182506 87.73916930903869
12.00926081143604 33.8429618894483
13.10597750582857 33.71798165389408
12.52677364288413 33.0007920533384
15.7533975742563 34.36808838787721
12.59848105111375 34.64883361891383
11.49258376993696 34.70238934131974
14.69338229443549 34.43519646972402
12.07882445915887 35.54374484891658
14.06837501761414 33.53780709938776
77.39944751859794 76.89791761910048
80.12322700032838 77.1318914830799
77.74339264179879 75.87471650308335
81.3330450789832 77.11827697282307
81.57623150065804 76.07181380318937
78.41666684624971 76.64059577032231
79.51531397594236 73.6752292995301
80.68262216724351 77.845159379932
75.71355610359116 76.3734714689536
12.66563997255227 23.94388618381743
12.15150345635177 25.76213986995966
14.49258635774002 27.14641801127113
8.862900689481785 27.93687968203412
14.24785811803213 26.09523852242157
13.95468486877229 25.15280061916885
13.02488910029618 28.68865301725031
11.15528540549137 25.54135763370235
10.2599238388889 26.29996326991073
12.41486839276929 26.72970463151182
12.72227574078942 27.70167668183887
10.93320425793374 28.28096731236757
44.53203803522381 56.15829478853372
41.41082527737319 55.36542265609062
44.06400444036066 55.14528502736849
42.05153761333219 57.06880477195174
41.10362195920047 57.22755713362434
44.24008225968097 52.88885034285889
40.39925891984065 55.87669457009059
43.09188398957422 55.34444130783683
43.51901041391545 56.17756286852046
43.01000527695509 57.03340976452264
7.351577166047993 4.535637232834402
4.638637002043334 3.936869294544303
4.719494094235198 4.892493836080925
7.478296038487798 2.4646098528228
8.940841860282003 6.840713846675667
5.587188468796177 4.364536196834512
4.576787884601294 2.983013118377863
3.445780406849801 2.725892847113084
6.41631660527892 4.969694281008977
81.54781572482264 2.468898242705576
77.93307582620604 3.784162063666845
80.05875409949256 3.501148367390968
82.42661187945454 4.993400802476756
76.28228595776501 3.030835871277683
31.02115252345401 71.72662437455244
28.18566612112643 67.35363294418262
29.27343125031519 72.01921812876454
28.9826658627828 69.98487916334757
30.23758672140082 72.43080206624597
29.44335423253239 73.07100970697992
28.11412987921234 68.40648309594758
26.36439433901396 67.37751836866371
28.42713224107227 72.59695790493606
28.12321636402493 74.28969712548668
30.77341911360901 69.3711226118773
85.51761025435394 93.77005647172849
82.09702142119738 97.90293490660545
87.99320691166716 96.29742272698695
82.49595199313956 95.93544874844042
86.5041171649636 95.26036915440946
82.29398477978046 96.92489836020427
85.54697946994665 94.78057336695446
84.54619950049823 95.1747360982237
82.96286815799377 98.61108779924761
23.87581702300558 86.93088526600918
23.20993344849923 87.87321545892986
23.20686596619049 83.14768473498592
22.42519367346545 85.89300966450175
21.80374347337661 86.78023264206608
20.95830185897074 84.77597519604775
22.18125653606648 87.76960280620597
25.70936817675881 89.00462889114588
24.17502107578903 87.85245680062019
25.57493476528801 86.14906196662858
22.15882091896488 83.03651970985592
71.80777923163359 0.01456336992568824
69.62452878707319 1.862337651285837
72.54341495983509 3.885660917984892
87.69603001713494 35.9574168917911
89.52682698080594 38.01573965354164
87.58252365981751 39.07010469677668
88.5661589104098 37.50096171074304
89.5476350972345 36.99511884877825
86.74561507516499 36.46181979104724
88.65724687731868 35.36644610839046
87.57491649000495 38.04892418039837
88.79060812646608 34.22356229448301
88.5498082002424 38.52908975079048
88.6077330553523 36.45289247625425
87.62288300360296 37.01643025697366
44.36979958968281 61.79058395901749
40.6495024225885 62.14241820611745
46.61559074325729 58.21757269167575
44.47013553630929 59.93095518052534
42.24614009834753 61.66237762513352
45.05936765292507 57.1531563882181
46.49186719204959 61.84457763384278
46.08463518358373 57.23952353671981
45.50493053896786 63.5510451238687
73.59355732794579 55.93964706763366
75.72794150943886 58.80085026262041
73.48509053513617 57.00813554700324
71.6158579287298 60.01544109845523
73.8758019401602 54.9593968284783
75.17000050726783 59.63858858916409
70.78642763032353 58.40821160819551
71.71886415612603 56.79207650633536
74.60159731453743 58.58645709098163
75.3836576260005 57.83777882733212
30.40166834533731 10.33947250283191
30.98280341296331 13.97500047145643
32.95838683757696 11.9813430212108
31.02915172286486 12.95405285560491
34.34991897081867 8.486540093863571
33.00314834440039 10.93953499377685
83.77353042726159 64.04083738787976
84.84629313356119 63.84928509541254
85.07260981830849 65.60968644083178
82.31921986443668 65.08715127058539
82.55755453242509 64.04936154432239
83.47545594094768 62.31263127432027
81.35135345669919 65.38846078033113
81.89563678007546 66.12064839825197
80.68060123760333 66.13416686029085
82.39738990275812 62.93456987453164
84.42424160190745 64.81366967884476
83.98537686103899 65.74430016279209
84.23145459963018 63.04862009061469
55.5117006569914 40.67025448020473
56.99500130784776 43.41741105014054
55.4834276576652 39.55698195238613
55.45023591052409 41.7552581621722
57.76849348929876 44.15551141550855
53.70106234764739 40.49934557985119
50.05012708567807 39.71520982688748
50.97326361211668 40.3661691582583
54.22841854853247 43.14188820330482
53.81593499785905 39.52478829711094
53.37228170761602 38.64419603231974
57.27413245369384 41.63662367971924
52.9093021038155 39.71536365510181
52.56536603620005 41.76491113221191
54.43443771834296 42.13452600263177
56.31863640772752 42.40926267791014
54.65300723263478 40.09104825999364
22.74974313414801 58.94177655321688
21.79996208228992 58.40427212997796
21.74605938510303 57.34085349872429
20.94988151832068 60.00443611799437
23.69649126601269 59.47431826981624
20.90332235660202 58.938400799949
20.79274390210621 56.8058228779201
18.81034860544368 55.88645079920152
18.97904616684371 57.91502125185528
80.48863342651501 6.131193710881776
76.31391817807496 6.583900136911223
76.8841958713262 7.491836941036752
75.76174293028519 5.689699931087412
78.56980707118456 4.679098176858962
74.12224250203832 4.824047342854268
79.60180344898907 5.42470035295997
75.22412616914715 4.818670144405965
76.33506057798786 4.783947729943995
75.76980588977761 3.935840189841565
77.37158864385016 6.578233121742548
79.69736105922173 8.342777412983581
25.51310296896427 21.0141638218393
26.11658220866915 22.71778692793565
27.72053174550888 24.11785293538265
27.37627488156555 21.39350246414777
23.87694268000847 24.36186763059166
24.06912869248362 23.34835725788472
22.19097002861907 23.0072353818193
25.67420606327608 24.7630221649224
28.74626306380066 23.82851878904264
23.04975278407323 23.66064577281964
86.48781031941607 90.47620576231778
83.64553317692088 90.41199426404739
84.01303173101246 92.44541627033158
85.67331554132909 91.16495749637799
85.07141179482231 88.05798812490413
86.18226558880963 93.12247612050443
84.2794408012161 88.72957035273666
86.28244027766618 89.45478689644382
84.8573190443129 91.85149200810092
85.84287846322404 92.20073108862167
83.86271699169608 91.40451511936615
84.47213489027504 89.76707814091669
84.67710827898077 90.79444947299247
99.7732260197283 77.67687123667811
3.469415909151786 76.83251142751656
5.696607012655159 78.50726688008453
4.859401868730846 79.10551477148215
6.052078642462926 80.55643101790979
3.203290487002654 80.39787853497781
1.776666711833484 78.21433196551048
2.625395984377642 77.51725719921384
1.970595175409539 79.16430620265697
0.7566303104943333 77.96694093516382
4.198135003338757 80.69175463689788
4.674828733932853 78.13082756507968
83.45638611410151 38.69966299097293
83.18830279187335 37.6853392922659
82.62824327262197 39.42825215177839
83.00466077204388 36.63114586317062
84.23717804172783 38.01492759815764
80.18534848765401 38.01133794057894
80.98102211347636 37.30671516635629
82.38152217621095 38.44759992333992
82.15501074109281 37.45493086877844
81.31104724651337 38.22130116128405
70.25978992143543 99.08784654780976
70.72253207765665 98.15872166938108
70.10984360628657 97.25508224310187
69.68201768059336 99.9994691730041
68.45189148100376 98.05170944123215
67.4959882161792 97.62939535064295
72.44298948651948 99.04923279589076
74.03730774395578 70.11565769204296
72.57617368607741 71.44047112462704
74.73589667687828 69.33782414063788
72.23050077886404 72.42576549512344
74.7303536240988 70.93805618064887
73.29972539293817 72.18292645866782
72.97766499841009 70.50052587322195
76.09281479506122 72.51873549206761
75.04355775849602 72.74032922546972
76.9107372495812 70.52554523144175
73.68866468298674 71.18055816311654
76.50436270612052 71.53798190751336
72.95107521690986 73.19774969149876
73.99513740160981 72.96628723153631
93.45185296100352 39.06138557311537
95.15028119307306 37.92383430091303
94.70483900017842 41.56106055577
94.09910729356442 40.75140518868002
95.1003050936516 40.52527782871974
94.33280995645072 39.72229611823224
96.26410097585516 42.04674460118551
95.7425334992092 38.68029551817289
95.37931497480619 39.56550715135766
96.79927063390069 38.44912063922653
97.26614187471759 40.24541078177489
94.50764626085338 38.7026649612405
56.48946811161146 28.56362768654524
56.44960820241715 29.62743359583853
59.48867004539203 34.58218649792808
54.92147009118399 32.08625823293848
58.32371683657187 30.84888800365676
19.66564051792066 41.45911893834869
14.51697549340253 38.9244279600942
12.79496378026328 38.13816677329471
17.93411997650876 40.53152532913621
12.31210818617626 39.04719938664633
18.55260850850323 41.41379633417405
17.45692634737485 41.4434564043172
18.40316853207307 39.60474246821568
77.09120936374336 32.3111523600942
72.32332419315844 29.55908123839163
73.39845103426006 29.47799845882631
76.63541818945124 31.33634600349794
76.04301132368846 32.24310540550349
75.37737030400068 31.60217966228067
77.4548705201037 30.63382365068723
71.78117895410463 28.69022839960261
74.53740517974377 29.15543974825697
66.88949743190062 1.415438464977857
68.04827803486147 2.746141389923781
71.48859533354322 3.867419571404827
67.72291712609498 1.791986939587108
70.4508312477364 3.83735557012995
68.26632291656995 99.02946125396713
68.61870809046094 99.99308079594996
67.57938685894176 99.75732521478139
69.422486516928 3.785430912868364
70.15139241939747 0.9365987578157442
68.63373936037192 1.791982825285955
70.04770768428011 2.852041296073102
67.91666158533515 0.8043451525081772
29.56595907410038 97.41499112706464
31.43563730427887 96.41753806719885
35.12137574123396 0.2187006546948016
35.52606022728692 97.39146445489725
34.27368105072323 0.8795984149251338
31.54252778850631 94.38740950654436
36.9683786615313 99.74776184011495
33.44126173550924 96.59321458682523
31.52885059608452 95.41708820226219
35.33240391013495 96.37958103362725
31.33275881158058 98.55660044946821
35.32317690438962 1.272727013151956
31.35844576855706 97.46885234847102
38.0049266262488 0.145699110411449
77.22054845671323 21.78440117440953
79.34621024658342 19.95185095787528
72.79448354243445 21.45579297074036
75.08184551319152 19.98732144552929
73.40210190881979 20.63346450059358
90.49763258916522 38.52271450726169
92.45603381662947 37.53020104550401
92.4397146670895 36.5010587052679
94.34550395790816 36.53513649795639
91.4877270972991 36.98095804016966
91.56333546290431 34.83769276409713
95.38263443615612 35.84175002191375
94.35228657079762 35.59267917459791
89.57482002892131 35.96720345553319
90.53310299798886 36.5107661030794
93.37969694503256 37.00334021717972
35.38331957813396 71.27913104878631
36.06456417816961 73.39716449161244
33.44200025535664 70.87588909483441
35.17824225980851 70.15985309323244
38.26745995868361 72.64082522036193
32.68877784485518 71.50409074491893
33.72231602296706 71.79321641805409
36.36406041314297 75.61688567262067
36.50531057643702 72.41187331710715
35.00992499737031 73.0844886784804
37.1903332657219 74.99624830302977
44.16211839070185 50.61976740821184
43.27036323717407 50.09436157394591
43.26147075071513 48.9988339046952
42.38210653555092 50.65364705999504
40.58633410759668 48.51037373298679
40.49862012735607 53.79866309048476
40.53126995007729 52.74874401157486
41.47392057765413 51.18529297091845
43.28304116382935 51.1932303853401
41.40769542972005 54.31536855885906
47.80905170496278 51.55557258369184
47.77332035752992 48.35511060973422
45.92318191418378 45.15168501202423
48.70430721265735 49.93480934195449
48.6846761390234 47.82052052426356
47.78373807419315 49.41698676684651
46.85256470188807 47.83045485451439
49.64134703274458 51.52773776424627
47.79486931585031 50.4805073807405
48.69472769303056 48.87933254695835
97.30649277941869 5.195630608038148
95.7352887910325 6.592082546888786
97.76179747652827 7.194027357415887
93.58368956544608 5.962391502893044
96.51852783575346 5.887403983405565
97.20797120488814 0.4983459007282537
98.47503896469726 1.840926973441846
97.53830138789938 6.196465857870665
97.87774630597076 3.52030220750822
98.33652471552875 5.532499679473371
97.65606190445023 2.511205599670773
96.61587762104824 2.182499153033154
98.23964823945035 0.8459525232778341
98.10579715410606 4.527878596285025
94.23879699642218 4.234595511789387
98.68556470235892 2.855977566460766
95.00870957795706 3.551252640043026
92.69369384903561 5.187911988963764
52.6342095644593 69.19140074313647
54.51292651814185 69.6373496590831
50.84267927283219 69.31600578159875
53.43819750837896 68.39178205591176
52.87858243530043 70.1962230889057
50.79474688033558 68.17596847548538
40.72070160848502 2.971656332966036
39.53598855824939 5.469428735148405
38.79564457152522 3.822638571565313
37.79321523024365 4.268099355573022
43.26688223789888 5.855661744593116
45.11449919539573 4.874804820315099
42.5714365765537 3.108837339105784
46.06397493731456 4.327729690587365
36.91709182528162 3.68973016488158
43.52746261606933 2.61481457389687
43.35442954001412 4.788326010520588
82.66095350418267 83.53619570596854
84.08384044797612 87.67921342343074
83.68557461151248 85.51855724191577
81.88770700829694 85.96170310216054
85.34784222567276 84.31350253300587
84.42827534511812 83.81342452061888
84.47048615334919 84.87556513761275
81.33431972091333 87.65217625437502
85.36950731678532 83.27434089278455
85.45205773136598 85.34945043292419
84.65272895682757 85.95366271382865
83.88174078872832 86.61460564543643
83.60220023459033 83.22577102937487
82.91110603232956 86.29341026228616
83.49847914698486 84.38193298298722
82.71963028042927 85.30565236795788
83.10468085503501 87.32466212639746
82.31205323650973 88.00479565748186
82.11285110351301 86.97107594482185
28.30592597697965 65.23277298203003
27.44094991431583 63.64731946237189
31.06902731723006 64.8400155599742
31.00085246646306 65.94431998563236
31.27890507958563 62.58239797046667
30.07626564865327 66.39175753482981
32.79676719759338 66.15731030891681
29.25917696126319 64.71666129333359
29.13561050033584 66.85447894038894
29.34824868181481 62.57987274660196
29.07054773186589 67.90041586392721
30.13726879952527 65.30739186472088
29.32401890245647 63.64042068264024
62.34482955068052 58.36118304721216
61.68958961324507 57.54666122372142
63.00412819002333 59.17434941986593
62.02577884336525 59.46605681702953
63.97800807629135 58.85249459736861
61.36258649805652 58.64839668486584
63.31823339014785 58.05625721473144
50.42440367547533 43.5643355700281
52.98001755031783 44.49294919412483
48.65690269809247 41.4782125999462
49.53674779772854 44.07184583337149
48.66069452003761 43.53249049222579
53.27233176375692 46.26801919663637
49.34475778496736 40.67339227954623
52.22180424568278 43.7429908202116
51.37629819051866 43.12278014943358
22.39107506103931 50.99025093271835
22.53473434329278 49.92840122325541
23.59906527019958 48.45608060974243
23.36363716178916 50.61711365781622
24.53894603859838 48.04576925015111
23.48327117378002 49.53940599950075
26.02870661928731 52.55511338243706
25.24397889396084 49.78805524011644
21.38509088437482 51.33900779398431
20.95070712894567 27.57502810928138
24.17483657839759 27.2271222518576
23.13851164537025 27.43763775520545
22.8964045286241 30.17209549843842
23.71374034969402 25.38374332282346
19.38622214059097 28.46905571219509
20.015577406281 29.34068421067478
22.47702289537587 26.65718339014537
23.80145752888437 28.2428114719274
21.59988164947895 28.43552404751699
20.62346364496162 30.18942730022894
22.25434589396925 29.28497699012001
25.15435719170872 26.90615915942512
20.48054106625924 28.45009243398932
24.86194895701214 28.0353937667894
79.40370819791862 13.21335571099153
79.70706941574169 10.30642691276071
79.05528986366451 11.2087731168126
79.69324526319659 12.24206521684358
78.62684826841691 10.23972941271625
78.02921508490979 9.306254113245579
78.29270561048344 13.06449071831241
78.71041067933083 12.17458063626426
79.05099825646995 9.307651777412465
80.75600306973516 9.965670883828578
79.97222049993421 9.327588396791988
81.69883051821874 9.492821010886322
80.81197331117713 8.922559671678073
81.69743658018632 10.52435561810388
10.59060388632526 89.73675337500148
11.11683168396394 87.5716156818312
8.64741999512143 90.45905311189371
9.280087611873279 92.18802750890146
11.04197023159292 91.8930121970988
9.309660380334314 87.4249072100441
9.47021247780599 91.08457952959395
11.32114848262648 92.83337806682323
7.560036857056819 91.95946717700539
5.575023413038497 92.79014186982813
8.346161673431528 92.60045061476112
9.185803540686877 93.22077378778832
67.40145905974414 98.63027582386404
64.61633112085552 96.73620522592554
65.67447443188442 98.85140182466652
66.41333069923489 97.1766529579061
66.62062583617727 99.30436658299885
66.46773016567766 98.18127110223472
66.12321808705441 94.32085660224861
66.56215091280284 96.06082958609016
65.83920997380062 95.371284089931
72.0704394135573 16.71873291561746
71.24549278485921 17.56155035156681
67.46396261970604 18.20055242918705
71.59342045944888 15.76602004235886
65.9245933797604 17.87672238564748
68.45117510715461 17.80469301011379
73.42904116898214 13.74403831320289
70.91500057348055 14.98589648572142
64.89424385405798 30.11328343075897
68.40465297437909 31.80588438840156
66.90280855587602 30.55727291733693
67.3425169331863 33.44355419944591
67.69639945304182 34.29551944731179
67.4029814785777 31.61312888204822
68.55469601782174 33.73728149026667
66.36445793712454 31.38923562644422
69.40660466568499 34.57810416983685
67.47669248373636 29.72245439965864
65.77929650162254 33.98353661388104
66.87290316936296 32.40826860601352
65.8870163825386 30.35763896470424
66.65202293869794 34.38956762293754
68.99037504445909 32.78154765958087
65.79437451862665 32.19949197017863
34.94251089935877 78.05803044054835
36.552542818582 76.67562245178507
35.93391281074081 78.41698559860251
34.75601922954156 76.99880353020561
35.74585917988437 77.360549872378
9.96981222958034 13.91239551014634
7.952293531550996 14.06405110078769
9.284983477415137 11.38158986155364
13.10073127198245 10.79902175012344
8.33475008583946 13.09036009165105
11.10558466730352 11.64902979079696
11.00041938225479 13.6921163485753
10.04181966834207 12.07083893711382
10.2656252751749 11.04377667963799
7.553216279596648 15.03662874265053
8.791122111354863 12.14591697542786
10.28723524621289 13.00363990739663
11.12350498651022 12.61732751533605
11.51761690156358 8.581358506988167
64.99038281034835 62.73817732988378
64.3623927023161 69.30248371337834
64.54607622219837 67.00892257712235
65.1940884664123 65.10506528095581
65.40976870179627 67.5906282723638
66.37795626625456 67.60219462908752
65.08171364451761 63.92776365491545
25.30857457833426 93.39823995531717
26.06271105828043 94.050123458549
25.50010750876146 91.16723461396853
25.03981594498762 96.6915540517691
25.08856819045453 94.56171252909319
28.04347964019466 91.96358298748761
26.41852236849711 90.68420711271321
26.32327665176478 91.79575190670771
27.00913681387853 93.55048102680782
27.35655203756864 90.21637859443007
27.24015292835824 91.31875371544312
28.17196891935875 90.85306178815051
26.21222197788709 92.918509623722
25.94411596310953 96.18309889332956
27.12629709216256 92.43686557969986
26.87700827163571 95.69648894972005
66.61775293636731 13.63020189146188
63.29601984057163 12.64809914406366
65.15325039862812 12.73504198011297
65.04346717738248 14.66344455652487
63.97632498930159 14.5797724968044
61.6168195310598 11.839135632454
66.04286778182045 10.76021641844116
62.89683197666801 14.42297750245347
65.62984846687986 13.73205321164463
64.30307851387849 15.54743850903889
64.61623760832602 13.68370045686806
61.89388345015538 14.11346346882684
64.18979339824914 12.68361692687302
63.24789635626059 15.39277110444682
63.60895753606274 13.62574604618423
60.63514053941635 10.36390504384423
64.77802935222176 16.57577676591578
55.43769739462152 91.74643135404222
54.21947804491253 94.6673812621312
53.47497012757078 92.45635624999578
54.71760202368391 93.79430712907164
52.70426971326557 91.85112766097771
55.17503295307839 92.77826778079928
54.44584194303733 92.00758444926011
54.20332879501333 93.00845947925815
15.14633769231985 81.48794330156895
11.48272009501827 84.69576201187812
12.53276928402145 84.55461560910319
16.06266807327119 80.59929302094764
15.16190419001717 80.48357152963408
14.61459732865818 82.45871871900901
14.25112188121721 80.67829516545945
12.88635226055512 81.7483890649044
13.99229526727217 81.63346215004522
14.62500693711229 79.62992823792538
13.51926670621214 82.58705501977475
11.98593350313547 83.69552797307342
97.29020095243406 58.89505105769507
98.97660810137637 60.24838073445357
98.98726341422874 57.03325264277098
1.665928425930826 59.670200180362
3.754486715094171 59.77917250111711
98.94005564449189 61.26010973777834
3.761063689135545 58.03892031424358
99.09303632141501 59.18541920825712
1.560417465067017 57.81284853066379
44.91273404971685 97.68039530642228
43.67875933328514 96.33031891330104
44.45522914791539 95.62136552985507
95.32639277520329 91.21033325772062
93.52734758698732 91.6355500364246
94.22080256449907 94.69636774105362
95.57725963440481 92.24141006025522
95.03001913777152 93.98941954120698
92.18016953731689 94.05349186793279
95.24225536404589 95.01071569274049
92.97701701233136 93.35865074881342
94.7918322721232 92.96236139209695
93.20097854315456 94.37825883517196
94.42159428639633 95.71905666897649
94.00299435342744 93.67477021853581
93.76779909578214 92.65325251636793
92.73886651431785 92.3450698552349
25.4731100103552 66.86536742947978
24.58497370598386 69.59079389184512
22.8474969192013 70.69615472957081
22.76597003192882 64.2875171009422
26.40672130632091 66.30846827156333
23.70616529512663 63.72599016387235
24.57068666122735 66.35770594085058
23.68726123134385 64.78606397367582
22.74265277257643 68.54749398114997
24.55372856442373 68.51435178445411
22.75702029335964 65.3433999224428
23.64375625015178 69.07472925217728
24.59705603789257 65.29288429455214
22.72656966082706 66.41535927511771
31.06338259533192 35.46502693847931
27.87245820621481 33.25236460122544
30.00123416973261 38.39819917948075
31.73851953879382 33.47057957082165
32.79778010928575 36.10575793318387
27.93661346534938 35.98092488696102
30.3648502473238 37.43133264289258
25.44085687715271 34.63169804534161
32.45358894331867 37.11148371995401
22.95396095700488 36.13427185646423
31.06416704783743 38.23744421733542
30.32337347713509 31.89208032001384
91.52355450082145 57.78888075363334
89.13408197012082 56.47265837249631
94.04486239357151 57.60078053771355
90.57518037373561 54.86967940006005
90.34938039911374 61.77411453813741
91.44239819559728 61.57862205092044
90.17200024225825 56.70913596284064
90.52813311196275 57.78591317786846
89.3380497402192 59.23874453990173
92.3955933288369 58.30101955004191
92.84561885160767 59.15473253123203
88.73673462778733 58.33150093295375
89.45110841944404 57.42788785239599
90.0057722140227 62.81270221422413
31.29294108272528 28.88282630193445
32.72160903007216 30.43478376871921
33.74282372992443 30.19571876562264
33.42711471087183 31.22369120468315
30.65653332917242 30.89623354829952
32.01534246792789 29.65471127294115
16.79771940554895 82.48438309407155
18.5105732192521 81.72707671892219
17.89690765358903 82.57216998008408
17.82336142760191 84.36631860568609
17.04904991458351 80.68032715861864
18.98282124698383 82.67896859798714
19.59271724664041 81.83456153309247
42.07275520991782 85.28647400329825
46.07462591761488 85.38161011785714
44.4590731962007 86.84556603615705
46.84046592969808 82.53452169078729
42.11290870423295 81.51697788312288
47.38452158483826 87.89908095258866
43.8489826372458 84.92615665821718
45.07201973160274 85.00644392055224
9.085040138232685 39.21753201090177
7.468455023829651 38.37822702697222
7.48781238105229 40.24865283131741
8.589180129218635 40.17025945459203
9.668670282409549 40.09976627383156
6.118129855770271 36.70936291097941
8.490935041708019 38.31301552725021
6.829563989101145 37.48425582920606
6.458514158564226 38.44360040669139
7.03708292773836 39.36855883456992
9.818756939866994 41.9236797584892
10.74634551459603 40.03379334723617
8.046119906528324 39.28721724751836
9.205661346934994 41.0401823160596
8.765163182628905 41.98360335788941
10.27711020861287 40.97200657895829
82.13365883419067 58.31744787206995
80.30820359035059 58.10798526913421
83.40429626979892 60.48106278114789
84.18638130305047 57.49761214751801
83.95261026212492 58.51790490895798
82.43618796411945 57.34419915314093
85.66862955376324 58.95655226545511
81.02438764453578 58.80089458767006
83.67632792646263 59.51125283365049
29.75229452551226 51.23071484512167
31.14736111587793 57.11332069846065
29.8180387205754 52.35035148449208
30.2503893083536 46.70406115883452
27.84823419088185 50.52596590554027
30.05810966475017 47.76696310088504
66.16885204689399 89.34350580804882
66.74603078486847 86.06590312976107
64.37460577335796 88.92238282254448
65.56670625238586 87.52440863333548
67.14971840722248 88.99582943437498
65.2153372947739 84.65007779235023
64.57535673384147 87.85464633686387
66.35657918675396 88.25952868440902
65.17477945406334 89.67127536069226
64.97662428289756 90.73688844530777
66.54422832332844 87.16302730786151
63.57972937244418 88.1675159498192
65.76905941985437 86.44269246585367
65.78578140523769 91.48089974301907
36.44292199431752 87.81055998336416
37.79241304981531 86.65414959546621
40.76198753237535 83.93020340177493
83.19423059221003 79.37242751631844
84.5272941797075 82.71892946588279
84.65753970368107 81.63311171971354
83.72031650754484 82.10650270108984
85.18835253662132 78.24080027293866
84.17733299234574 78.8211840347103
81.9131466043994 81.91501897120428
84.79688223136655 80.53274727246811
85.59558931905916 81.18307803488993
85.48437612411077 82.23798031587792
82.32737664209152 78.83559725404061
83.85861131814602 81.01266388890758
57.59518101441098 6.973261893771601
55.96458824126552 8.395092460267096
53.31859036158039 9.448974355476651
56.89417921846049 8.777351457754731
54.12836516522537 7.692803280323666
56.76663834475849 7.672452332731872
54.19800735843245 8.756140538100823
54.27527605828342 9.820954055828285
55.49428873077775 5.093666827837676
55.81347377213865 7.285739563917034
55.0413479252696 8.028201353146446
53.80144157909821 6.61372520427901
56.64364719548715 6.575809429249968
79.35620570632273 58.39043441616759
78.95780093225797 56.6780663099191
75.95757312499973 54.50346590678046
76.04441635619499 57.15715304856072
78.60504619202386 57.65060438123446
79.34170082860523 54.18045071003003
75.62692895080085 55.51075298312627
53.41923008944652 18.77074118849453
53.23145161552902 17.69677740348553
52.39585815198569 18.35884950970043
55.18040945782894 18.54029992651768
53.08928149297326 16.61366916880271
52.11293673998151 16.20780183462863
54.06127454444491 17.02407561825556
54.22057578073191 18.11170292641269
52.9615595420084 15.53084178351278
51.54285846603256 19.01187161206814
52.24590926117866 17.27951058816737
53.48032547091916 59.05499054492928
51.10207344639963 62.12498690936117
54.93816842860052 62.58553743907693
53.25297852349971 61.86767189128184
53.66995808493999 60.88947830269778
52.85188848029185 62.84025540234513
52.46996829264793 63.80301633782039
51.9742208982557 60.17632070661057
54.31627468920165 61.72868350525859
54.09718740934338 59.90496303545652
52.59941460733432 61.02579399198191
50.74193069304416 56.61353453290073
82.93664068586961 74.8912002576091
84.71814871833148 74.92247153353817
80.29464554157681 71.68268387920253
85.12542519299406 71.97953919660385
85.36993078481058 73.08500580499724
82.25016993653382 74.09280530589069
85.40675916193513 74.12290906932776
84.52650817564152 72.79649868553538
81.57508786143906 73.28996480533205
71.16146464002128 10.32958953356036
71.92839401195815 6.603141724442136
73.75249811964166 9.294611279652045
72.6819661575702 9.319468952003877
74.7275363272116 7.489026561758842
71.62470722702777 9.365342282507559
72.78735062237369 11.13150887675882
72.08483699977066 8.421348292839772
73.03973049744114 6.600584270104656
30.63388136245879 49.54933307893747
31.59125808760562 52.18858834967637
29.26815176420212 47.07658448887992
27.29438141327263 47.84735630394184
25.49187764040989 47.62789367379397
28.87737654686345 51.96486183542043
28.28580957880727 47.45441990411401
26.9984936011736 49.94481924415787
28.8265173237383 50.9669908416772
26.17459848841153 49.3334012153002
17.82672686515809 62.84381593134281
16.24470733408566 64.29966034293341
14.47613530153083 64.65797725829759
17.09029634998731 63.60187154487892
17.21841675901415 64.5885339984911
18.24159502600437 60.59829994010168
14.00527455771852 62.53500289141601
15.22754872731761 63.97382629161046
20.13897993808623 66.49393586421624
14.5507202310594 60.78308224144126
15.9988205544792 63.30648281500845
18.1004891150725 64.85817733367028
13.47815877463575 64.27924730560484
96.580928082957 12.95594666901329
97.53873615541811 17.51008453457498
98.44163051560048 18.31562273939338
98.68093252402794 16.11754005516577
99.18219029535928 17.69973238652352
98.42944838494215 17.14185186692827
96.49422455202939 20.37376191268711
96.71930564268615 16.75682313027344
94.21915953021599 15.69894222740924
21.7614850456981 75.63374759766063
22.04069012151646 78.36335637029782
23.87563347548425 75.77175887235934
16.70483336603788 77.69769008866858
22.42254130732015 72.90625819635819
19.96077673004552 78.16509466658057
20.55934517404041 77.26109928207769
16.18493747981931 78.64604940164031
17.65995428965509 79.78706831801817
24.91707002531619 75.83891493037103
21.43689183862636 79.23556891216917
23.09965212601738 78.47600904760782
17.85127576329229 78.03395703527893
65.27669571818311 68.8230644571058
65.68865261160521 75.16047733431402
67.68584726696174 71.8621114732738
67.01251898061039 66.01204551274155
67.91386596621977 68.8590636208345
65.90904406167265 71.77646111003405
65.15628835947774 69.98369663177556
64.25508118656207 70.44754733059449
64.87667228880107 74.47223169277447
67.21653752148873 68.15659918150079
65.05650226186171 72.28121255596643
2.355215904836104 2.350481162425074
1.772650372701409 3.958557972167244
99.81142038196957 99.57636476898421
99.94122565670995 4.239478118446501
0.3122156867033807 1.534678363440301
1.539707283427091 2.954283923051225
1.310975095303321 1.941380336350176
99.30554463393472 1.17033504232504
0.5090057726709847 2.57043392333198
0.7362497549973485 3.586980145683544
2.592929100914835 3.319261040009947
0.1585892650638098 0.4926991044931694
1.139657775931816 0.8927834890966305
2.014269050584187 4.977121242113052
3.054306906927314 5.305063084874885
0.972916502285554 4.59629350040502
95.25282480562915 4.569344796267178
3.282207376931804 6.221067085639387
2.125806747954293 1.366007775187992
99.36552937983335 5.876229475045619
34.40084004894978 70.81939865480638
32.55172967840449 70.40903215601537
36.17639991292896 74.54026026108471
32.95711590374859 72.51826223749767
35.22720704269274 74.13299969202745
36.12431402879935 69.62230425038074
33.98594833725036 72.81725779101312
28.12323591805681 48.47926558205377
27.90049487734868 51.53361567596058
28.45185810195955 46.42005922546731
28.63252006850757 45.3879444054884
30.81355881273588 48.42432615477503
30.75000363110066 52.82303178585116
29.91888576684636 53.44608965895159
30.66293246423163 51.72574736945317
27.96477064059301 52.54664366551583
11.42725891583252 89.25541409412982
12.00697783098354 85.54128267013422
13.5932618379766 84.43192792422286
11.45872886118914 86.52873484232818
12.75202917230273 87.93705398487813
12.10083506542954 87.2727492210765
11.50933448789956 90.23679112117604
13.08710482080752 85.40154876058115
14.28961861332412 87.16707783231924
13.32630968855062 89.77471132302728
10.95329201795237 85.71094610110067
12.33536041974651 93.1505035813892
65.97972004255945 85.35956662041062
66.18779343037312 84.27229698447547
67.50907169557424 86.76569315839846
65.59226676665206 82.47230934245516
67.32042889496891 87.87770906329608
65.41992118596325 83.5647514400943
66.95632486062506 84.97831926638766
13.55417664534778 60.35745365953658
12.84197820995264 61.13679169970696
12.53494963940218 58.37734343378299
11.39399484693436 60.14840182475511
13.26376703113879 59.25869152635682
12.55337724350933 60.10356219559783
62.44609206481307 49.54346050530879
65.43768427146217 48.78431639640339
66.79361823115346 47.51207733085734
66.0894377057362 46.72151351858383
63.43461608381762 49.28253408669259
62.73164784669151 48.49477601704395
66.11700001846482 49.58815419538115
63.02237606403099 47.43466352416925
64.40102358296659 51.93837303580192
24.578339020473 91.64656550410417
23.13253768170444 95.74765959106162
23.20600427552921 96.80319575426574
25.00907083238648 95.61497102110502
24.50956223750288 92.74184904344024
24.42714076508351 93.85609047661795
23.56659724287077 94.20279935720383
24.06103357888078 95.06725031103966
24.09613561963941 96.16104401359479
25.97535692254396 95.12324029120278
25.41252377774116 92.2726619439338
56.33358739821982 39.02093549301542
56.1093821740836 36.89779052880051
56.37827587615476 40.12517056093184
57.32591249534175 42.56451178887788
56.36924735008352 41.25752722587671
58.12050826465349 43.22338997242407
58.24974005009617 42.16982810916376
58.92903203068162 43.90903907852977
58.15227394952534 38.99954655037263
60.94889641732767 13.67148258986225
61.72321625834807 12.96517773641635
60.2623131837296 16.49700958360489
61.10114389067711 14.76505786529088
61.07598421706335 15.77371457720461
60.17001208583598 15.40468204994573
61.88455232770068 16.18812635858281
62.13790844867139 15.20352378653364
60.65427083265759 54.7847715348513
60.38095033167712 55.92887649779369
62.65729078133842 54.30725543184579
59.71155551692453 55.17304996827754
61.33105418691715 55.60884885563715
61.98762556438139 53.53904635673834
61.45000152252675 52.75408312087921
60.62193529390754 52.40215654616687
62.3057748225413 55.33626905401026
60.85328509972114 53.62409646721785
61.60224973129736 54.50317519532804
62.0001623742115 56.43176046530741
19.30596976881354 5.955903270514584
21.13657733203581 6.166852081134169
16.45069524669984 6.314093650864428
23.98018991215034 6.116623486798781
17.13813557542363 7.971415508449002
20.79221045553914 8.207468081480062
21.78737047987707 7.878040650995553
17.44446600330546 5.847268404205662
15.46765847256065 6.775923022710672
19.78236735060967 8.747594037105159
14.61603226162434 6.165480060783143
18.13064348526299 7.495314046408295
14.49837479331095 7.230068568076068
18.29102124722975 6.438560220243049
19.139021276742 6.996543567531363
21.96451629192754 6.83397520783007
45.43979048897121 14.82139185056657
47.1784529901517 15.71297864487305
46.30901735768885 12.86349740681254
45.90243635824718 13.85821481832877
46.10470661026399 15.7452117056431
46.70308229014341 16.69436436095
44.86836214111106 13.90035599343604
47.49131963327869 14.720592887485
46.73536180432153 11.84394877967528
97.67550486868195 16.43260684541672
95.76606631250125 17.13793338777505
98.15774769235249 14.41719706376254
96.86247639912857 15.73293249748771
97.03239981485301 19.49464618620111
96.08260089512984 15.03830686039665
97.11887258769507 14.71461678567117
93.41701056489637 18.33013874560521
95.09440875956443 15.37453535860188
93.53659725010714 13.79701945814526
97.43444487840054 18.49410603497904
96.33154764044616 14.02636945490546
95.55387743211733 18.35923650113633
43.3817608864766 53.3822987614599
42.39082369762204 53.83994445289285
41.31899980447326 56.31433059620143
44.17391474592463 51.73119831186592
40.25411854170382 56.87209692317619
43.32253587034572 52.29898949519272
33.95247217259824 77.70358890699229
37.50541172840114 81.92092031553548
36.9286082738415 78.77613970126714
37.1172147831956 79.82425151424319
36.12312360076836 79.47101483690113
40.11216832768586 80.84586477871464
38.30485238574606 81.21265059580675
39.92826988670732 79.8156265741143
34.13852716271445 78.75900620340423
39.30390591091796 81.54611182972387
36.31490413527079 80.52479165222603
35.13073675384589 79.11463275016787
64.25017131489054 43.3217782602627
67.14394764570559 43.75120122373758
62.65446010942615 41.86792282264069
61.82022556286357 40.20007727299706
61.73227140012857 42.42606178394916
61.77163960915703 41.30128060759657
62.57932709234294 42.86987982961111
62.70782834911188 40.82967124832124
43.36868407669111 99.2027849645104
43.13706813413884 98.11899830595718
44.53182036828081 1.197657746137882
45.14080509321553 98.69508404438072
44.33178023561434 99.39653670539803
41.78324838925073 0.4790746823112464
42.72707284312796 0.9497822948428623
74.02658853166912 75.82099376977212
73.33150105549605 75.0205002001659
74.34697813033443 74.78220886275771
73.65323525749086 73.98748484107142
75.36830441902268 74.54634712389858
77.15745911335989 72.30909567429468
60.45059322335982 8.180397490964225
57.17900369340952 3.747070505778587
59.38417978610467 6.682395426908548
58.42219981573017 6.275850437715919
57.33141452246917 4.804615478279647
55.69852461394642 6.201732459138083
51.67302075618434 93.43734136988864
47.85940423341344 93.93746918298656
50.84605120672261 92.81564109473607
48.81846371274275 94.73965005448034
50.61902903639233 95.07789720563628
50.94443808052475 91.73450909717464
48.47890008771142 95.84174366132955
49.56919306360527 95.42560058704902
48.98489176655659 93.76018657945357
49.14857086674649 92.61871852371804
47.27367729920484 91.74422691149032
50.02074362604407 92.17127517203653
52.50483780226911 94.02508126395453
52.66611945399018 93.00501313060639
50.01598887078461 91.12116256946146
78.700667119665 54.95384921781532
79.81771403197752 55.10078327738
69.00274200978697 59.52557240779434
68.07522808739697 60.10258902368864
67.94183242666618 61.16239431234606
66.12170001329318 61.11537625542484
67.84051377836043 62.20884767776469
67.09665865404327 60.64483676896116
68.91063153148875 60.60652191073402
66.30204511066961 60.02313170426485
53.31434080382216 52.75307907922829
54.20759436799824 51.13692029687687
54.22450746762902 53.26957737748825
50.56912662620768 52.05993568427694
56.08299953659485 54.17892406310463
55.13866648313882 53.81670317050038
52.39837254916223 52.17167711276576
54.22362106761724 52.20422174969237
56.08851691664456 53.18818759098648
55.14874640516708 52.73500474227113
55.13504724337827 51.66383226922588
23.65723969683031 20.64605623263902
21.81016334770287 20.31154935722445
22.41170211918503 22.00236463050106
22.83492861641051 19.96445559034514
21.37237751120369 22.38086863667068
21.60344895570811 21.34170985810475
20.59465147339272 21.69992182286319
23.86062672691696 19.63053323882655
23.24565537885047 17.91476838586682
73.37371087316507 92.4667324064545
73.6413394967266 93.3462684899945
75.00338849922302 94.85843280138114
74.32103507742478 96.79218828153508
73.58292939126801 95.9924516982588
71.50252584549317 93.22932550187238
72.86130309371805 95.15434717128123
73.94367600553926 95.01561655014251
72.16669737034832 94.21907552520555
73.22457265221969 94.22635617530059
75.4041345103356 96.65541264701973
76.34510606232047 93.78201283681783
56.352348827119 66.30454831182516
57.1419831349876 69.7913733529148
57.32084102891239 68.76369995793873
55.75757120318134 67.31609097801982
56.46101437778292 68.16022232091576
57.13630955537523 65.67690099430146
57.46781276995903 67.75015653899939
56.32439388571616 69.14267413842667
99.81845684854838 66.23175732168419
1.791146218651153 68.33427757302873
3.92605700513012 68.66222176702176
1.355446120563132 67.38789217418352
4.334848531284445 69.64926226568132
0.5028315227441748 65.52510230592709
2.437932863272735 67.55096756299031
3.513585482260144 67.70608519868104
4.961236997667183 68.76953435225272
2.004309026693521 66.60423017067741
18.63136627741401 22.26260987861449
20.34238231240572 22.76588245923082
22.01700018050651 19.28317338474729
17.89383712092175 20.83257406243486
19.31849194140498 23.03276837505304
15.87079605405109 21.42870172422433
18.16034410980767 23.04563907786187
17.6495409659204 21.96278223448141
19.60997490389445 22.01145574131625
19.20663048674446 47.20483052296493
16.96022557894116 49.74202049932764
18.39212937683906 47.61327911217415
18.16504849404217 48.56089032672414
17.74503954066061 50.52685247667569
17.95241727605197 49.53329923363296
17.18228773556843 48.71917046683605
16.20147121406557 48.93818570774518
35.3516705563108 58.29693897159419
38.53685439951128 57.12932243578467
50.25866230104203 89.09606717777754
52.84874697686986 90.7531710585385
50.17088715727606 90.16702950292847
54.64208489550185 90.98034188112538
53.82246730540567 90.27735718046303
51.00768234234183 87.53117880792533
50.15548601638194 88.06528612779982
53.95426874113215 89.17648336310981
53.65427195203024 91.36412469724925
47.43128224529271 92.80691889129167
52.00264439526664 90.18762918102874
49.0096560107901 90.49061009066247
52.97010088423603 89.67048604618947
52.77683580902708 87.47132716375134
51.98820668704787 88.06075780208413
49.02368838591115 86.58418064782353
51.03830091789386 90.69929042823325
49.16549414444361 87.61244618473184
46.6214810266437 88.60284362880269
51.89391311161111 91.26124904687335
37.49409586630762 60.16556472660711
35.9460224607026 59.16985015341671
34.28994398789138 60.13458580954307
33.81244362770479 59.19699169608184
37.02105478975824 61.14439262681702
37.57464300183339 58.50657381253421
34.87107305840277 59.23602815183767
36.74077538916212 62.16016157357539
37.63311922805075 57.59890611940331
89.83379193669373 16.93007731095276
89.41438845682742 15.9487762392193
87.736220443862 16.63013693038603
87.32939592314504 15.63073754444697
89.22613850735364 13.04728843556625
88.6642313935976 13.92510957053359
89.65231512453445 14.11968187197989
89.00349715274974 14.94795020467777
88.10746079764428 17.60938035141101
87.96053032500427 14.78553846277474
88.36907317978356 15.78363217079899
88.78191262004123 11.90007515643819
91.30878824538796 13.55882473418542
86.72495972827781 16.49341204491844
35.05808927171744 21.3260956309616
35.27398066505518 25.10821219772145
35.47741022665929 24.08418375764496
35.87126290128196 22.03196049930492
34.08250047273638 21.57220396589027
35.67448122887264 23.05394940705293
34.86773916693804 22.33748597681086
76.13613533830994 0.2611007729040783
76.54588565902172 99.2817835304852
78.68235085318757 1.778261187703738
76.63761434634084 2.014728221047535
79.73100907710779 1.709132280938838
77.64349381762179 1.891840558354449
38.94604561422869 27.68481139834289
43.72277504544589 29.89827490435102
42.73219232206131 28.49559163743839
19.15844602982514 61.05281744556451
15.5272794305257 61.1878705837041
13.01890104530582 62.16818467509417
18.17490617972931 63.85068730153317
15.38263292599886 60.15151983461433
14.76567019728849 61.85828033949056
13.79909048591568 61.46086494265445
16.38058797469041 60.57766416472067
16.2475366039478 58.56451236435379
17.39926731352636 61.98042516656357
14.35472100819895 59.74758821814771
16.47825578948219 61.59227350189067
84.63574611540356 16.5015883702844
84.97661525316455 14.27469969907673
83.65518395892508 11.66974226703458
84.42847708806107 12.42963218850768
82.57287954785777 11.16002081506067
85.47738488636325 12.16754481284786
84.11777173002488 14.64395930252758
85.25709254006684 17.41096199802094
86.17469032573699 12.89555421267695
82.62693514183746 12.1364135167804
84.7591109544269 11.43049304977022
83.29483484372157 13.85609532695086
7.802610201056253 8.319612787033932
7.629165573266039 9.379193034405752
7.962469734804392 7.268927523236163
5.998316300939956 8.036170927393327
9.787940532248742 7.432432661366573
8.441402382986501 10.04109700706115
8.791560467105301 7.895975005245883
9.637321325408875 8.466111604378396
81.10028271012766 93.56910072478433
80.08260604159739 92.04216959980222
79.33751444483379 92.94026137660188
83.08829804955299 92.96199808246948
78.4522750730964 93.45081778669754
81.91462504419034 91.59389549377217
81.19591379272904 92.44426892301347
79.07591894580338 91.8427975951798
80.88227114639781 91.39987114822824
82.20673394316351 92.45633166551843
83.03946328376266 91.95164027098754
44.24988843022371 77.47635029700616
49.35686449221146 80.60494241463169
42.58714224187017 78.80123177934013
51.06167046473017 79.34048328199107
47.48909174052162 74.79480974444421
44.4225066347507 78.51459638525327
48.22142086815975 79.10846340803526
46.06370398212516 77.20445664989424
45.24720791986813 77.86143669839046
47.40020437087866 79.7442364334954
45.59167877184281 79.95612321625512
45.75591183256093 81.00689891906099
91.0047979870011 59.77016883271036
91.56722534581297 63.20801602190967
88.98182074026309 60.19625572903018
90.01573485786601 60.00539579180973
92.64637822770996 60.19471187043286
91.69768780044853 60.52592317399327
94.24851517114044 61.36623280399927
93.23875584910857 61.86777552517118
91.42736826918521 64.21293440556953
89.6652801462706 60.99795627896837
90.38029427249172 58.97531637305503
89.71037401130151 58.32584857523352
90.7060819696801 60.8016346222494
91.94022174766724 59.42514206957568
93.42489828267156 60.80563456443468
90.62498101364378 63.61650437537277
31.53519515328743 51.12723557456618
29.70509318806375 50.06831610047071
32.45777852349004 50.53633104781786
33.3294529686697 48.83468790037156
31.09472250681358 56.03800197400677
29.44656783177501 46.03669969624309
31.27418181248175 46.35967508739245
32.45092499187017 49.53778503709808
32.46367845543462 48.54145790785763
31.5602713069003 49.04802394682694
31.89954942040609 54.39907077469381
31.78743329443344 47.96476848920565
30.89455940059532 53.92536851014272
31.52087365356548 50.08925226440946
4.717886620347904 61.62226086904143
6.41132665993876 60.88113332165096
5.796699114155162 61.70793092470569
4.091269577938936 62.44789638229404
8.748372830446373 63.72458452513269
8.455984865871772 67.2815089178457
7.066530736177361 64.50572415330802
6.667877286405078 63.55687875002896
9.457398477955307 62.91309060016636
7.979636990566117 61.8685092404577
42.31954122165467 40.89341380680518
43.25304221295043 40.31502250278841
41.38959602640884 41.50055263048837
42.33202483566199 39.80142641036927
44.20771540296356 39.72076333832453
43.31693359835809 37.30572824163612
45.10243802490249 40.21502531297011
43.2277444493917 41.39354183003856
45.0356024916162 41.3342773630354
44.21975280702049 38.67473328888703
43.25913758771385 39.2586441403604
44.12219641432453 41.90376160891049
44.16111219447667 40.80399973618599
45.94260091512448 40.78347898466398
45.17404676495455 38.10273198287507
70.28255000988312 81.62486614148459
72.1083154096995 79.22473338394565
68.48162863256618 81.33789085733393
69.30060417244236 82.02811662303512
69.51697260561316 78.82488013181997
69.48088390222773 80.95127855562735
70.66909316180907 84.50919091158109
70.25175633816177 79.53453752014777
68.12551925694518 83.49764788904805
71.14649977912978 79.42169282201235
71.45695172906535 78.37114592125803
70.48737078637747 78.53730655401473
68.31297861952808 82.40935490876112
67.50276296778148 81.71233571795243
3.292871543406267 75.85090848328686
1.905224248274144 73.61535857239139
7.132287554471561 76.23409874228092
4.119161540057283 75.15799504127556
1.271463084180599 75.31780386407898
1.441233824677242 76.28289847580497
5.721877585716807 73.78610278607641
2.283144537368314 75.57405446807707
3.115213312422449 74.86224505337432
5.316345159050345 76.50094997158833
2.453739744207292 76.54851158891883
6.129141572828842 75.84909438234791
64.20880038371186 61.77982547600979
59.67159057558332 60.92977084644344
61.02909857481724 59.74044871375965
60.69109067835755 60.82855517903943
61.43586971824595 61.59683082151413
61.46402006665199 63.51864045819772
62.20371565602235 62.60893349395508
63.14863632934706 62.11281587158551
61.71228604640781 60.55147076361711
61.21060089064568 62.52462787506797
62.34863101086464 63.87971428699291
0.4798540899482966 45.00338349668807
99.47102278484699 45.40486506632988
1.909661797928884 48.24536646542317
1.487635856938236 44.6199955461866
3.792442087634583 48.5021279690923
2.066338586721778 47.24810081371054
0.7349631606096757 42.94576565726292
3.264110098485049 45.86902161376469
99.21139210239942 47.47109853753393
97.70904165714836 45.16624493784315
1.205327932925134 46.63306820763242
98.77907951931506 43.69852986698088
99.32683023046428 46.43042751327554
23.70798091702395 34.13402275619373
26.54483332874868 37.08778008302497
26.15809208116954 35.38578479897017
25.15138599403813 38.26373051597292
21.22526384490563 35.60809739691619
24.3905876754622 34.87858433760822
1.774274049334333 28.4603711281751
4.125577916429783 28.77152818664231
1.245016979556926 29.39990317264382
3.596911897910474 27.8280518434516
4.260112407690912 25.07124167417113
2.895389972238451 30.23191896630506
2.260555597501338 29.38675707795353
2.885190746091096 28.51755748718352
4.172814512766276 26.89500641086588
89.86507652699005 33.9198080183598
87.78450324173579 34.01122690855308
92.5603391919948 32.85673263911624
89.69866928184943 30.33623465011835
91.02465174510964 33.80328415297404
93.61832030962073 32.87336022599281
91.48714557724499 32.87415696869902
93.5907357352911 34.84946074161638
92.59675753081669 34.58557424599528
90.5672052768325 34.61544352010404
88.58813039995751 49.10191142921531
88.76889976493406 46.1244978116329
88.42625257434027 47.02406122148308
87.64558464381983 50.64667251328249
89.40572635044528 47.00131360298091
88.74380611818495 47.96956865909044
16.77005395454662 66.40990429387433
15.92930920779176 71.95392672285951
16.44199223083884 70.19379101243477
16.97569445571313 67.42406493505217
18.09622117560319 68.88651055933421
19.93769923125316 68.41730240651744
18.31188491014839 69.89519463148733
19.12587952144413 69.2795570707234
15.30733931229565 68.85017841516706
16.28692206521574 69.19019991732966
17.10071076750083 68.53591950987087
17.30082852903531 69.6132203084013
16.13844211237432 68.13407187237362
15.13836821597711 67.7986159023726
46.72743093528071 97.29018009017963
47.69944538873732 97.61935841605766
48.87541978246835 99.03222840093521
50.18227555512269 0.3826853536178221
46.36490458803274 0.1162960802848033
46.1673177394677 99.03808526331746
47.88396366733809 98.70066693613494
49.43815367746402 97.35955691745036
50.40892193363696 97.28156221678388
6.331657253777349 26.84330468743292
3.289979109306702 29.32295886954757
5.225698479004357 26.83597292649675
7.814444287800049 27.86821678435575
6.371919201475936 25.0572175754098
5.831856613948745 25.95612674106414
60.9328225240934 39.55755627291052
61.18277459703586 33.41204640860829
63.1519565895311 34.46793190603898
61.94979994609039 32.77371148322001
60.3380653895795 34.00889231953477
61.30121595950884 34.47430812400782
62.36990938025816 35.99464681068638
62.14566132550556 33.90490045891691
62.9217215806214 33.34333455087755
61.43650586817484 37.55643909809585
54.58482131140649 29.35544074147307
54.01016416012101 32.56643019796069
54.10615316585913 31.47641271434961
55.11923329925195 30.99755252004343
53.97819178136222 33.67615509412244
53.08295233353567 34.28242400245193
53.55865859949035 29.74127461811125
54.33756125282861 30.39336120934936
46.90416950096352 51.99523087115563
45.9617098876634 51.57076539569907
45.95415148527925 49.45217188050354
45.9578132420811 50.51659835591816
45.05164398932422 50.03146559807465
45.94541257534551 52.60335219740347
45.05374290671512 51.11759799912506
46.86382308909133 52.9231243938634
49.46615798849652 81.68070339130712
44.76654770771864 80.58706956928708
42.93496332360349 80.84487699997928
42.76047764116512 79.8244437592361
45.09430450603988 82.67452384240154
44.10886906679718 82.23111749298477
43.76502544698037 80.19194258907298
44.5951856492409 79.55114223371051
14.47597861966639 48.39298903451072
15.47428968208645 48.12979974975543
15.33130135880641 53.09233777063665
13.20991081393148 49.68015194174976
14.7697678838709 51.2504667955661
15.21736985072261 49.17841830526234
16.53141387059159 51.79739727776566
14.767617728931 47.33727215097396
16.31705563574056 52.84289053217081
12.64278563093981 47.93430576282847
7.902768481284892 43.84821378155893
7.423010354606116 44.63002770312426
5.303758182890193 43.17206006343349
9.528641110144923 44.74222367946036
6.215972994026234 45.79985478434018
6.733203273513121 43.89858405037965
5.174124778313216 46.12229684305578
3.491844514529396 43.9033298142515
9.19535343009033 45.72680319074079
6.036582681761065 46.77997310177523
45.94786564633665 48.38196415183251
46.8633964021174 48.8933931290645
49.6653965359642 52.58235760463609
48.71456154288308 50.98100006856018
46.87236240588543 49.9486367691391
48.79126152592354 52.97534774750787
48.71859274129567 52.0083550838778
46.88369445106464 50.98825497739
92.9614622061649 13.02569888750924
97.36404274423251 13.69376876588169
94.50517231918273 13.6419925341722
98.06085022041546 19.33122423156954
95.23886239798387 14.36027372778138
95.83806953753796 16.10083253490136
96.53156346922202 17.76986614525714
95.60043025858518 13.34751268798765
98.4399051015294 13.43704187416213
96.47215537840962 18.69950129244031
98.94591368097298 15.13353922272651
97.89643004303092 15.41835117122349
86.26255599882569 73.37061684258734
86.66315276700732 79.69197545153571
88.38137998181332 75.99582814499408
87.49451639021282 75.80996106355732
87.97320350116725 76.89791785472079
87.19172042940923 73.69141314917115
88.13270357240238 73.98186977625988
89.08165169640824 74.35246085148108
85.63506800832442 75.21143610055546
87.13568720456726 78.63225678492759
87.11418109465471 77.56630633193747
86.56524907482817 75.51596216626443
87.31038898831589 74.74092264742529
88.24847774936541 74.99978887237141
85.91039213347725 41.3347222580312
87.34012027363167 44.85640315106346
85.08133543194576 42.01992683673099
86.73142731674891 47.95361730602399
85.77025276327888 40.27867162349379
86.43836536903216 44.53806527249538
87.03691928919537 42.79251067315381
72.21370870745697 43.50641877185755
71.78218335809291 44.53681761838477
72.41480241779773 45.35317728591464
71.37992649898382 45.56844289876475
72.83082592204296 44.30635692971398
74.81103037793697 40.3917868415169
73.41901658528212 45.18688899663041
62.75412285096886 92.4419850536747
59.39762958766602 90.59523242868481
62.96440760127911 91.36994565239235
59.82826213096295 93.29697396666019
59.93476940616958 92.33397894124992
63.17147308050384 90.30265495059395
61.96407791156554 91.68704871547376
62.17031757014411 90.61823630953083
61.38183817051212 89.86626569456367
60.96058601653321 92.00206604477199
60.60556684455829 89.11290724298779
60.79764729177061 93.04265149113222
56.44077294178181 13.85599103444999
55.31103290282661 11.28603322425177
56.24851658493866 11.67422060463065
56.54329522545305 14.94794575023698
57.37880675611149 14.24610471341031
55.60094504309823 14.5550122873708
54.56166729858336 13.07391556657354
58.31467957663583 14.6350929805021
6.585220616557437 82.67635422473168
8.602539771449965 82.39840852617475
1.681123626420878 81.82680468929894
6.336924784478948 84.49822790431021
5.558910068737413 85.32941494812982
6.803052407919685 86.38745430535484
5.872178578679247 79.51629453059698
7.142404833844748 81.88586816924338
7.01526275868435 80.942095499359
6.702826213612544 78.89505038649544
7.595251098212255 85.46338851614507
4.575305778082256 82.62627948647001
9.235480790546475 83.13180608765421
7.786057728111694 80.33472263898783
67.78933745169375 64.3109636871779
68.77968565893288 65.82307064814408
68.72519246692153 64.77672004875474
69.70130621094998 62.15260198460845
62.2841878876981 34.96546520785878
59.92266230781056 37.91736315575511
59.10739232083861 39.53216824484991
57.81814726173264 35.76936602657929
60.58878492411594 37.21142180410164
60.94863331513294 38.43548328540645
61.04682282294075 32.30506076598039
74.74481559587947 79.55162460604356
73.65220889637685 83.85855287532054
71.03246824918924 82.37867552972638
71.76217287785911 83.15057307748383
71.63043888592573 80.27549754357081
72.35603250848526 81.033822667546
73.08720925512343 81.80077062889902
73.56556481531766 82.75976147245959
71.78207426605913 84.27112468670583
64.21675919939769 78.92652326159973
64.88406560790578 80.69951149247665
64.55119208996315 76.69363830560093
61.85873220446728 76.8797006444523
62.65089926485373 77.56126206186967
64.71932131869397 75.57837076640217
63.43274104814373 78.24407431397309
62.80414907155049 76.44122925197193
63.59784573898375 77.12274401724393
64.38200278581014 77.81181555671068
65.33283838136377 77.39447935189281
65.96110807654863 79.2150798830679
64.06105882046053 80.02961430772922
28.18634284787153 22.09087591013426
25.89611953808679 23.73464423622238
25.71585392250776 20.00612947874689
26.69311355292325 24.42738019408832
28.98004311439752 22.80995061538143
29.29654039551398 25.58225115813742
7.148672019542693 51.06715571757258
9.735493842882722 52.27916796349098
9.035226975021294 55.07460775070531
4.836650984367226 52.83322630100387
9.144527772333005 56.71909764364203
6.400678673957445 53.94955620217181
10.51397419657301 53.04023345086748
8.721214114021398 52.55888552949204
4.179352584347338 53.66134208445635
8.947731004639724 51.54604834768285
9.484575701073922 53.25474686120141
8.12374644282187 54.67052236875172
7.033692976011353 54.75676984346371
5.414295646575538 55.58869471078167
90.30128400853202 6.586914803060607
91.65042894419796 5.412430899056853
89.85319051727289 2.062836413659913
89.53363971486752 3.05096106150175
91.32927246365954 0.6686760713104061
88.49936451456817 6.014319420332713
92.95282155340551 2.920556261650897
88.8358012092929 5.031612594292271
92.39981331058424 6.155815981128097
89.56676644263001 5.807413099025749
93.92958209058018 3.283156609109289
90.62580288078779 2.799213934959114
89.90544420140444 4.822453875813162
90.63223835770445 5.621581522098632
92.22197289446142 3.482090604842792
67.92150560083144 15.16293069311557
67.86437721476545 16.11431081835361
68.67017921718242 16.69051290646473
66.99150715545345 15.43641842147183
65.80965380931235 16.80258870154139
69.26268032643679 18.43758892721052
66.74102861599367 17.51831883209644
67.95058943583247 20.05288676704037
68.32305095435517 18.89417419231691
70.07302535870272 20.07949121429096
68.99013056692182 21.64013977503417
69.92203217672235 19.10195298482264
70.8608235064674 19.25588590465033
71.93169128823942 19.45105471182289
68.05571140412778 21.17256279869589
73.63843390170616 18.84151016011538
12.19941304234105 80.89571954813333
9.935054068978905 83.95692723374401
10.45207696140958 84.81042010244165
7.701683613862866 79.31530066053917
9.119781570050218 81.45292792011975
9.71887144689309 82.20250504431284
10.75938494468696 82.00242733180261
8.136792564761487 83.575383778222
10.33273712878946 82.99524067307561
10.12177753795849 81.17061182787569
11.38579723068814 82.84053173499208
7.670784192754994 82.6841580706032
8.63240078532761 80.67423808354488
11.81034709458674 81.86092833681933
8.555057001074626 78.73259398001603
40.66622089796626 60.54896473766669
41.2231538078379 61.44628994271502
40.15440147436671 59.61723973371353
42.33862996377719 64.30321473557758
43.78863596124492 62.71084307492374
42.33958622169899 63.34014823401937
43.15718898655317 65.95921428450239
43.33271254649661 61.71097893833948
41.41086912122889 63.62594763086853
70.68022868250208 20.97856172093829
71.85052974651818 23.29201123437787
70.05258949114146 23.00753608174469
69.26325915656327 23.68541533638955
70.62093281473612 25.0219298777469
69.13903038572307 22.63087078765711
1.559363989604692 7.480138644269003
5.17594115251006 7.357422055392868
4.76174013394603 9.379610356048834
6.615418174597743 9.746075452768125
2.458773522987327 7.039728954027017
67.67471214427782 74.47763133920324
68.80255509115081 74.26959598464813
69.85629921103023 73.97856802434474
68.89315305842405 70.47758308022183
66.86857726960099 73.65993823311331
18.82799387408437 23.89337909019164
16.65181070350121 23.95268713864121
15.00224456027219 25.17112998954734
14.8340732719755 23.26084772900562
17.26029554636408 26.72090724100125
17.13960502105776 22.99493904387616
16.0180271718331 23.18060974690646
15.51306521685455 24.11184603288776
16.79080154134719 25.76979356585711
17.79307673302102 25.77229453066347
17.21905951477081 24.84792142346711
37.03000269187623 11.41483091836858
40.76997702834128 10.91223757858334
38.78847458461625 11.7305821165826
38.4399975743607 13.85427987643502
39.60820223603081 12.37706903429444
38.61432639984061 12.79505420672747
38.13745359922719 9.981154605098457
34.74316289991475 13.07547382915525
41.76344392836225 10.52063640945192
36.63596106718489 13.28923623778354
34.21142973514056 73.83881144333189
37.94831565252102 73.53814784423037
37.3732111270398 76.02157966496456
35.55937157777819 76.29895479078273
34.57302805314492 75.93673735926284
35.37855517465008 75.22725967811662
37.46195180221284 71.99191294778933
38.93023442407878 73.53449999298252
39.21776472330853 75.68674526432217
99.72273160004542 81.36678955181333
3.596798505121507 82.37188835813377
99.36578410579783 84.00313393832579
0.4068873755467666 80.58351450978617
98.8208240691212 83.28479552542878
3.872593769455244 83.3433562280984
98.43565655967861 84.40298404735336
3.835263916485401 78.76941506626659
96.74608165736355 85.08972780655397
1.84452413692227 86.4168156980965
1.327566427741819 84.50460808541567
2.634835035534463 82.10189470701616
18.28142780705649 73.53850234659291
19.31637477965901 73.41734639158003
18.92337220369309 74.39908605030898
20.87236756681848 74.03607109130054
19.06556216331638 76.23673927672279
20.29508278938539 73.21659496230713
18.49227115508741 75.33793606928378
21.44505249449998 74.74581223211328
19.54906746725682 77.18697616076369
19.5610335180036 75.29898440719495
22.83531243192556 75.7069214156804
18.02108179989261 76.25710514591114
21.84774802990618 15.49327747230265
22.07475995324097 14.47206484300391
25.10021170696957 9.612344378241353
22.65701264984942 16.19010180454435
23.13499113854392 10.33339487274419
23.68783629853404 12.10647167293333
22.8885217790375 15.16916132785746
25.00717464918704 14.50864562871529
23.4607034670474 16.88531784521043
20.22654276443112 14.06546881568094
5.024755524622145 33.30643883622648
6.0956221971311 32.98464394093596
6.292591966140797 32.01865700223461
4.445102703232568 31.62184262744811
9.908098725341654 33.73074207956987
7.43979903739067 34.49111872950768
8.359958837470719 34.59256114618069
7.856454165129787 33.55573309029501
5.249459016384676 32.3191111440178
8.870876174343046 33.6530186203528
46.29177047383666 91.40797623543502
50.71712937583428 93.90966489501555
49.91238523356869 93.28439485405387
48.31588672900766 93.0857266993897
46.49316783728182 96.28981587927909
46.24996986761473 95.26569668398716
44.99262453446922 93.87902491773995
44.76546207733332 92.83584847569507
44.53091640007521 91.78274628489595
45.77306886737104 93.18403955665849
48.51322994159369 96.90735692146454
45.46928205028917 95.95539733854881
10.49216155542828 80.12073335307441
11.54785096338921 80.03268772128844
10.87848635646083 79.18947913410024
8.345077783405264 77.68969858874297
11.96158828417711 79.06196250992174
9.714769840880971 79.2324682508039
11.1458930003729 81.00270753522231
7.537861337181194 78.29721883399212
22.26291239651879 38.13561536702486
23.14148370029711 38.83048276851604
22.50785095828806 41.92139532420433
24.39635101153387 37.55772536788109
22.01749389141783 40.20162053828957
22.17959133118762 39.11296052550844
21.00845915866391 40.43881796057094
24.57381382419156 41.26169671316638
74.48477102289115 52.93445255070439
74.03294680926928 51.04319604780544
75.55885729406695 51.72763000368578
76.47956874217002 52.01104980098432
72.64186429957175 52.64000342339592
74.62294016297291 49.94122165715279
78.17881232444256 51.35252130195784
75.16526915234701 53.7047196361145
76.13525406203208 50.94739419852029
75.69073828129864 50.00826434090919
71.7316520771851 25.15282140307651
77.7921439987482 20.92550972187823
71.14108210600249 21.79102713343332
73.27428273450728 22.40115078697281
74.39389373850923 22.49629886297189
69.73632386477212 21.02191795933176
74.02875472064218 19.82780850060238
79.92015414449729 20.85027015082975
76.16846682838543 20.07358462079103
72.58865014215702 18.66350499228761
36.919874251683 83.688486545796
36.1322076090118 84.41434515207641
38.71772384317507 83.28949457557309
37.92721350385731 84.00632346376598
39.50821547632861 82.57998515693241
35.13055853835062 84.05234703315109
38.95199259541486 84.31430342252384
38.16213732559698 85.02923491166915
40.00125995210956 84.62081701745906
24.73239321651722 36.5818509642226
26.40234304480332 31.68806287886588
27.5438672007603 34.21967731120921
25.33768420201929 31.84894114191934
22.74408408988555 31.72637574118838
21.20781230629678 31.02186190824109
24.97171665570523 30.05825578279392
25.03736340042872 32.83491664367163
27.21579017290926 35.18614641150543
28.20730615042633 32.28763480576656
22.65869852332261 34.38873040090451
23.94099892029065 30.12346019526329
24.05850454263566 33.10500355941407
23.04089334743248 33.38914140928816
36.18957520662515 37.29895359272982
38.61608016838297 38.06653144302791
37.76837392420474 37.70108868140269
35.87793946069906 38.42006508184165
39.53278327725134 42.73584464389868
42.30853659697681 37.52170290438482
36.83441219303599 38.06216254351575
38.60534746567459 39.11525349125795
37.20293689354019 36.9749221806879
37.66996972678926 38.69034900996568
36.67422329232883 39.12203813069207
35.66232753434014 39.53502276493068
57.34134279979293 45.17534020369814
56.31028828725985 48.26766710625806
57.99123896001227 46.01246035519046
57.28337728583886 48.13062886838094
58.32036248790402 44.96047573453205
57.67147370588241 47.06471705188276
56.92661687166498 49.27240033031241
76.60662997852863 92.90072095149445
77.09377170922461 94.49513523379342
77.45429929747756 93.43661591310487
76.77934812074335 95.51010938692598
80.33618486178402 92.94634969254916
80.07132424510753 93.87102346583769
77.80880689619947 95.3601953901843
77.33466239298919 92.28763925763059
99.80837961490614 21.90048647288583
1.2034450464481 17.38835369486462
1.348542333562223 19.15463724934535
4.579572284117386 18.81287236859672
3.511174802369308 18.90525094836031
98.24069429455118 22.9497935679849
0.8325540392615255 20.06947645284087
99.16802068362438 54.43635415132647
98.39298762566055 55.12189818732417
94.21346291206493 53.9880349452827
97.04668155634056 53.87167412618909
99.29707077264445 58.12812289656213
98.09877554623621 54.14662443298257
95.25717946980728 54.31829050777255
96.28077073571831 54.61802682479351
0.8917394401386243 56.88933101173968
97.90844499733258 56.83009468487537
97.31543677911671 54.87358577593328
98.68537647142733 56.09512178600642
26.90400005768397 77.85128890789687
28.00413743082334 77.94362278511699
28.44217575076125 77.04549595887919
26.98974143707654 76.00139654317694
27.44768668484693 76.96520457362352
26.27503504615922 78.72838394395748
28.03296793110402 76.03904247100448
28.37530381882095 81.68011551810953
27.34188006338913 78.79528003611843
29.3568054861269 77.05843589346289
19.16213741255828 48.2675658839268
20.57875072543548 50.63622682063152
18.75742281177434 50.25776768452911
20.89877576434 48.54590510930058
19.56948196780433 50.95495641726737
19.14966549202712 52.94504620572361
20.18485689338734 52.66196863523961
17.53312837741262 51.5342580779054
21.56992089203679 50.29875108222083
19.76910755174461 49.94813930301047
19.95557687144088 48.92782883210454
19.36401560601298 51.95543398311438
18.33325517753902 52.25601576582871
18.54948211652712 51.25510920806973
18.96288378712257 49.26497146040115
46.5639571934513 8.544775487283557
44.49206942473054 10.27502788781064
45.28902761229442 12.94891659052373
44.22230744704257 12.95398201233663
44.68623665821229 12.08555954465858
43.87469254547317 13.94957609286569
46.17224374541479 10.8895497596959
45.19657180633128 11.06901327852721
42.95646276316863 13.93046033821325
45.51110301874943 10.0249455901164
46.53747124909352 9.823724069169936
29.47095780944407 83.9830166853757
32.13214517552809 82.96132874319095
31.13846360957616 82.61625856492603
28.69281642821932 84.70965423638535
31.94812735719793 81.91248787546054
28.89033423362474 85.62498132531641
32.7396906672092 81.20997815912709
28.78175455286344 86.58981883526185
29.70737677803118 85.00517017237112
30.49281176817888 84.32209833169638
12.72118567456248 13.98615177278125
8.131931370290935 15.87090605061248
9.641761927489862 14.85091374052999
9.982411156195468 19.05661391512541
10.69565945875274 14.67927908125967
9.265972097333503 17.44952165258478
8.721313788083094 16.67471131409059
9.348937421146438 12.96667709839408
9.211121505319564 15.75357066072101
9.847535658679242 16.51674548292429
8.973678659534794 13.95710530010888
13.7160905932599 13.58337768915643
13.33721476085014 19.50136482850583
17.11947271685034 20.11633199508007
19.20286150541909 14.46538272031418
17.33665366497917 19.05708045460349
78.80859472635237 32.0024845527257
83.90554798190546 29.78342366045664
80.40437181550301 30.77221969342972
78.52748477058113 31.00137693332695
82.0008965977861 32.97936711392268
81.86853703933222 29.35554020033883
77.75607636290874 31.62396983207343
82.22725535065194 30.3604433163661
49.3337924730603 21.21886176518306
49.96138906650263 23.98899913815739
51.17166724409044 20.6018795673961
50.6949104644237 19.70816263704909
54.688227918752 21.56315348249804
51.40219009711682 17.93169544268416
49.81738166763819 19.13084777786529
51.11511186361243 21.6037315172513
48.35365921620586 21.56132191263163
52.83128646093138 20.51673425043509
70.27422185883817 75.74953166989113
71.01384580609394 76.52104991127683
73.02411153369579 76.061207492802
72.3187063120602 75.26068006852363
68.98470348274223 77.03856742550313
72.02197526976499 76.29617387139133
39.89304865986221 74.01528108400139
39.04780447200962 74.63063743093808
40.04844632212491 75.03032341866557
41.68448368031375 73.66324340106219
42.69592982246275 74.03699757536955
41.8784280561305 74.69964828583691
47.46444763879008 38.25510328500127
50.08522822995086 36.78762176672181
54.15318175000527 34.71320108246589
51.10450458869674 36.54931582402546
52.14075277079363 36.30715941119056
49.68777577721626 37.81758717891676
49.04390666922239 37.02398411507489
51.49829517217724 35.51384998988288
51.70605396762561 37.35543183916295
48.61114760203971 38.0199493407645
48.21416115623929 38.95428074398203
33.71929834034746 14.60233468791012
32.78418080988724 15.09222861035465
37.447042233447 14.29151053118128
36.49378502087505 16.06845618480247
35.54812900122681 15.63026270489553
33.61613681794806 17.73186806518763
37.44479369183352 15.4201472593176
35.6064901898183 13.61671415273648
37.7995251629317 12.13476001919191
34.55432482148936 17.21606405962254
37.60940108823576 13.18393023490798
32.83129615465856 14.04779252129872
36.45623116269464 17.06407051056254
35.51796048661708 16.62353606394369
67.44766400615694 58.57112835307809
67.44852605705665 54.04105024729829
68.34382172842624 56.65416989699174
65.92316600885681 58.17243565532433
66.51824558604363 58.935360879219
68.08241024483806 57.75726322912297
67.74347913655625 55.8472827958302
64.64129468284858 56.64891659910342
65.58531006222057 59.30092551568735
32.90280109815345 26.61866038414562
33.04871436448499 29.41125874579559
32.37904300857626 24.86835963920057
32.13060856328946 25.86435137440051
30.55315153198566 24.34024849105381
33.94483385848672 26.36203754413985
32.62032481455383 27.62702784298785
34.08621256654671 29.15934403957083
33.35351527501632 28.39296222656936
31.09882443241985 26.10423164258133
33.65706220372348 27.37329169051769
36.20962296257387 31.55004340750723
98.31293898241707 47.78679877508066
98.9276652555227 49.66408807530617
0.8814222124046011 48.61510661114498
97.62816455072581 48.41847628322664
96.85324619680638 49.09036183246568
99.84194207558788 49.07032468277815
99.86756857167731 50.09047136360917
2.45196931458267 50.89843090524228
28.97086811357448 68.92080953619623
30.89029154255224 70.56550457942186
28.26459349454825 71.60118354003332
32.71025866756175 67.22691263119819
32.58152174695483 69.3658820087074
28.24712189992823 66.29587641071959
30.10448463437277 71.35866721921499
31.77733600467576 67.69316385784036
30.87276949677451 68.1842760837217
33.5724242220852 67.84470697357767
32.6260814543076 68.30466133640974
31.77278863707462 71.04661446049957
31.66413271362095 69.90059387834869
15.30089468041282 59.14214258157324
17.11781163550174 57.9477019727267
18.08714690248112 58.45288717018847
16.29077694957735 59.57228313393257
18.16823289181792 59.51779054507799
17.27784264520993 60.0250883015097
17.20651263953424 59.00145636783613
14.31318150816636 58.78854262632762
18.00271564581603 57.39453513479988
15.32121008191761 58.12213053986303
22.79776375679283 61.07330769124952
19.05080735825212 58.95955132491085
8.061869526983505 22.27732014094584
9.828914110086268 21.59881382712175
6.457129573000428 21.39613951762329
7.467963981020031 23.19821034672946
9.401380541371918 20.66261221988318
8.310807317099309 19.4286657071369
6.291998405091547 19.63601129374732
9.144269091465935 22.36402230069715
8.686871742790194 21.40500440409696
5.902406442118463 22.31419709149115
6.992290034583533 22.27020324759037
8.209662430456044 20.43768590475921
8.919373516727964 18.58487396656376
7.587099742912811 21.34226771403169
23.3314173224722 35.13577679347183
23.66229186343636 36.85230363130803
20.95091314201695 33.80455833587705
24.59026672713107 31.01821999781505
22.27343531522012 35.38846128878011
21.7419398967325 31.85987851381079
24.02186725223778 35.86606719032805
25.76251916858685 33.63271266182925
20.56727975413178 34.78937464282005
21.98843055519102 33.63337598036553
54.52106923660197 58.9218452426657
54.92755555307038 57.92745165368952
55.14591883337783 54.92455616498786
57.26430446656336 59.44776579708432
55.71004375241483 55.97020462485465
53.71108106090104 56.13497682273365
55.33892042438612 56.95568030489213
58.03468510200908 57.44455089714685
54.31727884958195 57.03565329904432
56.77036582210226 55.82664460472328
56.11077937727875 55.10793766818723
55.97192892522848 57.79521172057808
52.77278934582237 56.22857949261451
55.16110083982729 59.77646379222548
53.9057253192017 58.04774026062381
57.39720488686856 56.60754161051069
47.9640922985109 26.90642683414045
49.89273545184125 25.03172396605274
48.8788877181802 26.4906996265026
47.0604015320184 27.35936314227289
50.75482167850322 25.72433283244536
51.37144055510828 27.54486108295148
48.03105457904115 25.83887842604589
49.80543355672298 26.10310082315918
50.20717329564458 29.04437066162597
52.52322291016099 26.01781541621054
14.4960106274613 32.63388278452891
17.25196591964983 33.32663805091542
13.99070579536219 31.69171840982187
16.44105828405536 30.50120213741371
13.41508808133204 32.57842149058592
15.41221552771152 30.01776668737328
75.22196115952238 86.24395329808249
75.88686843908881 88.31320609529357
75.54413794968204 90.1166936454169
75.20632879819668 89.10886342182552
76.25102515725851 89.33415925492578
73.85698952259006 87.8310331888195
72.5069594723458 89.4567215074686
80.33113977778794 87.35497933755502
74.52124694649767 87.02627714423065
73.50484483430552 89.70536247765637
72.1817983334402 88.39659628736189
72.78829568796111 90.50252138383516
74.1868827446892 88.88554897341476
74.83515574576678 90.94704928577333
74.86455119313383 88.07474594980849
59.29296155859605 75.95340595703455
61.05142181702701 76.20199138476265
60.92336453514135 77.32092247439458
60.11635550088803 76.63673534903937
60.79147776806381 78.45573637176157
60.33425471146099 74.42922325388359
61.71458979335307 78.00616258099535
99.0967801275536 71.39013052620609
2.112714391523457 74.59748528571322
99.47698999813468 72.2926446753049
99.15060397670425 73.89010794970288
99.86084046527341 73.17005967182662
3.821593926084965 70.4562738598524
2.916228682822615 73.86756576981632
98.76883907410037 73.09572720906111
52.62955695237424 19.40206958238479
50.28129003200974 20.85879542635578
50.56078670117603 18.55766025303843
47.92970244226712 19.7138227191066
50.03974589985876 22.96200398272545
48.63510219765028 20.45215649421592
49.15001949602148 22.28288234317072
49.62227556080047 20.11994571791307
98.3209827526842 92.0340363072884
0.1941890064178762 91.60684298817637
8.453085026472733 86.89064784505905
7.276373961495524 87.31353895486724
98.13679541735544 91.0198501620461
98.70229307196995 94.08041568083108
62.18084685699209 6.829508577234012
61.21409071198672 6.430109124422851
61.10999516219974 5.378776585394879
60.69877921072286 2.276638173739218
61.30319350238651 7.502505612047672
60.7997136417487 3.278353972731039
60.15905780879484 91.28991309588714
58.88725238897277 88.72362422348534
59.14826857239277 91.73532593197353
60.0590038436134 87.24793964493522
61.16913059513555 90.94202311152299
59.84140445016348 88.3524146075811
58.65987573554183 89.84173818996001
59.08152431910624 87.57897316854289
57.68437587801256 90.18578287275315
57.45371073311819 91.27539335600827
59.63048329799311 89.47543949379649
60.3882753795446 90.20942763090065
12.92947103016404 39.89792112882695
15.75068987441225 40.61709071818105
11.56724327899214 36.42915259907041
11.83338038440657 39.96574461407075
14.65112029203367 40.67537077465969
10.14431369497549 39.15909608602712
11.22105777984731 39.10457862563925
14.03130551667764 39.83160172528819
10.60636252189118 38.22992630221379
9.535528896834755 38.26760769300892
5.931424122213312 52.31186908886486
7.338003346023009 50.0773947491034
5.474073457463052 49.76041666705399
4.270016550699019 51.12601949686425
5.128463064754021 51.77060725830891
6.315373920353044 50.38730111782753
4.63775248885881 49.12622698337482
9.958187497952377 51.29257011730168
6.136575571157192 51.35885478154096
3.626339707529985 49.5266211992443
5.286528183375587 50.76040830539065
90.41212090591452 0.08779097900865093
90.8907654028782 1.795610867489253
88.33195390228506 0.6097922771996624
88.03705295935346 1.582145834737913
86.95162186039947 1.811125815958447
86.27025379694227 3.708044349334235
86.60654006168829 2.75597786923764
88.57432361508899 99.62358885512886
87.35888784333198 3.508676197446905
98.33333714650733 39.92945969026514
97.54946268021106 39.21523516374707
95.27555405296904 42.37945625158437
94.27132121782998 42.60156689090021
98.39939771966931 36.18974297476653
96.49036374035973 39.4551875357253
98.11635810868452 37.17079406845122
93.6711501789655 41.79932567285205
10.52423896955763 1.212657187561605
10.32824304678735 2.255774797984628
9.353310851786071 2.679878844813532
11.1915543923504 2.861260009422942
8.481814434053431 2.067158906023758
9.492370041910625 1.657209231745339
11.02112045540845 4.913407480934844
10.22829064320391 3.28904483220414
10.0399774442014 5.352942114456265
53.8094577770249 73.2269772465414
53.89712996274675 74.30503044222849
55.74070623378308 75.42491626471315
55.72320283597336 76.52378933426488
65.33018514472947 93.59047813576481
65.07701827941864 94.63419646501873
64.41245369100504 97.6359596073595
63.66879377144146 98.26665588636855
65.45232802280439 97.67785637267829
65.60115832225823 96.51635317946925
64.04835565033599 94.97669576654688
64.85941353560568 95.69735445674833
0.9911435975302821 54.02886258341883
99.35729311657357 51.7845234200533
1.990923615464182 54.28915457372428
0.2327676910656817 54.76286009077003
97.11320583728646 50.07315484996556
2.881336438415936 54.59824448221683
4.345272739807728 55.52726426668836
1.487911128024227 52.39624679633618
97.82221489280055 53.15348007871645
2.998434170989733 53.64937243117573
83.6344559892121 16.7143975278487
81.24204859764799 15.39451782576972
81.44175928132043 13.50019615493784
83.28020937437778 17.72572804127685
81.92338326439891 16.13526597032732
81.28847079321265 14.47620005165736
82.60570336272883 16.91205572473443
82.19520085920142 15.14607523559193
82.94894730624847 15.91233833855104
82.30303445834608 14.15916741268914
89.22582995086377 53.60080062735033
87.5491010769037 51.60761235308415
86.66949284503069 51.12527574640026
85.68347691020267 52.4438120437582
88.89252815664926 52.54456849203812
87.86523133533549 52.47659858081195
86.11740524433324 53.27752202422909
50.67462517022818 65.97926970202367
50.97851628722876 64.9763811671389
52.77400789809568 65.61526834734229
54.63784026714279 63.56860797239814
53.39158823885325 66.49962986022612
4.710888039528982 30.6375239680885
6.196881988392471 28.47401426247548
9.524549803728982 29.94807109388903
11.66272691221387 27.49996828684354
8.192892811447097 28.79528672406418
9.89087790147846 28.09076798531256
9.325374845619841 25.09693088369349
53.80034931224235 28.63802084442975
53.05385073145672 27.89702405068256
52.82354905252928 29.02884952481652
52.33138106530833 31.33289656303469
52.10245250096596 28.28687528121637
50.9148746564106 29.81311615977729
51.86850329902989 29.43218528379813
52.57428465974127 30.1742071166572
70.77654096351526 13.18064719664185
74.94011238507562 11.08028191805179
69.20946668239161 12.43722994250128
68.74394059292769 13.41197824834844
73.86090161335669 11.09092721591956
72.29486548048777 12.0658906565006
98.22857080634608 78.92530968147922
95.75112121416498 83.43947804586782
96.21356125898315 80.66658781261431
95.18758730733957 82.52032929100193
95.37874517453909 84.47922923990535
95.10477914300081 86.34579463588612
98.35665051579065 80.50113756494645
95.70209095637587 81.58915888292381
0.9270379980943146 78.92390855355661
97.26854026829056 80.63131476262105
60.88759926204812 41.82382605299983
63.12837629579673 37.65835473472653
64.7521672190194 38.90531693235395
62.13943256389079 38.14688993599221
62.94060135467807 38.72305369866159
61.86873785862398 39.11277212494797
60.90953676994359 40.68176935558032
63.75887902198363 39.32974530506368
11.97848216568672 41.73924960772344
14.96323880796527 44.22862097046683
11.83135085789155 47.15513185626321
15.78536418797598 47.07584265309902
16.87296732884284 46.88936003999059
16.46415967895577 47.89618643008319
14.54357036469121 45.10538726600836
12.87803117205733 46.97861880101857
85.51584304947038 2.932286432693337
85.85557923426481 1.992913585975388
87.27052187948115 0.854865254649991
84.4329606987765 3.056678720236414
84.9238806905246 4.85548473257669
85.96116989705551 4.673794690245367
85.18840461663316 3.882425239449684
89.17536674108905 4.046169557593965
83.02485148175015 4.223221142471798
83.67560109629899 2.276390838209903
83.94849400698517 4.865401782236221
86.68773115598856 5.454119001814677
87.76130634333724 5.243822959573927
84.12028897399098 3.966058926983551
86.20646888100259 1.062742719625912
87.02593610362347 4.47571368281812
84.76526742967566 2.135838691296847
83.32978277787049 3.231997211002134
11.02566649465104 46.35546105862728
11.05220027021012 43.61900143878803
11.7015199159192 44.43109351005119
10.42994801798032 42.78498311518594
10.62018998810999 44.58067182957073
10.89054310227126 41.8305306063155
12.06361697084675 46.19445588596424
9.97476878809014 43.75891811927578
11.32348253400004 45.38738706273982
12.60578192584949 42.57361953011127
11.50962467380002 42.67094765177679
91.60115327833579 66.2142137112706
91.3046127323761 65.18520148511895
92.37144943863419 64.55478380040175
92.68671431268386 66.29307675280806
94.10623403275477 64.55567393769331
90.6292546659696 65.96327147121298
95.8171106988881 64.26999101934027
95.07813735571816 64.90936862636337
91.96284888141467 67.12253063386518
90.38289273316298 64.7173443380732
94.04680276212476 63.43362466198658
89.35789581931181 20.34197566634404
90.70136330167294 18.8608641998535
90.90343824981909 17.08159464266721
91.80830622231269 23.54723027243847
93.9276356305338 21.13423599296986
91.48861383127989 21.89051648134104
92.25238940679003 21.38422301227078
92.18574124362593 20.13077042237256
91.1291125493817 19.84666944854961
91.38035038256257 20.878756687907
90.54600494227245 21.78931118415652
85.83047705994107 36.97252893767706
84.94038250014485 36.35907235545483
84.96233338930422 35.29674365867344
85.57687918570493 32.54988260035583
87.63976619548346 32.38318789303842
85.96031263200483 33.56506097874354
87.03726758318591 31.53587198868365
85.87320603309091 34.73911571135262
85.8645728073384 35.85704132993927
85.01096468661608 34.16626480063236
83.21782192580676 35.42461822791719
83.99079142554682 36.96541866817037
86.78564419753911 35.37103341371509
87.07778382721273 33.30856349401313
23.64517083557975 66.91976245603233
20.90852386390112 68.58770070517316
23.66129123058048 65.85355251964192
21.82681424333461 65.87999511617322
21.8258399304248 67.0108048820434
21.78423115186589 70.26387578566234
21.06280085115177 69.58792851492755
21.77935889072809 68.0283049468009
24.55590627068156 67.42956331011072
18.83512122024582 98.07688194167469
19.01168468763357 0.02780431753486196
19.9565184348512 99.77394969889204
18.26531530485145 0.7346552933057552
21.64420727575289 99.3313218652505
19.49110207486171 96.34510294502783
20.57779120718955 97.85086736958318
21.24754156014022 96.05590445111234
22.24171247018514 96.42973522148162
18.9873048633028 99.09586767453705
19.64455948413397 97.44112119662987
19.80612227718862 98.56643426423314
54.88810808672978 97.42448592013552
55.38824186360164 96.4345554081977
52.27210034784324 0.4795616457584555
56.4503974553331 96.31926868099822
53.8132391108498 97.52584788275003
52.84037124632792 99.46851614426798
51.83015827761147 99.60527342371627
57.49096567448864 96.17234221032149
55.94928305183673 97.31950683708777
50.81499199707253 99.51189382789831
55.45389760632604 98.3116427812849
55.99941303388368 99.21370549060312
54.40042780757664 98.40369353157429
54.9467933002862 99.29644567081544
53.88965938934938 99.38282806170015
75.04681525470573 0.3530030499384544
75.71549873186173 2.197156038404138
75.21214329583066 3.07535259346353
74.17743507503398 3.009705100371512
74.6722716087227 3.944527148338445
73.60520942706553 3.90953020449875
73.03606009059371 4.809857754821451
74.77912123498007 2.109571294838545
38.22000708301069 75.3866967655152
38.06456724989634 74.41907357351356
37.00422880490259 73.98684613695846
34.65980153728668 71.98486837446603
35.37934410242575 68.01315137601632
34.37135019429932 69.59693031847739
38.69762953984188 70.64033499213852
37.17558040768947 73.00660979792357
39.67843646618076 70.28171898279967
38.87282218870659 69.58255866292741
33.51293213862662 68.90355774675321
36.57163866879284 65.4869550620737
35.63309720928632 72.26984138346667
39.22812213196824 72.33523960243146
40.6441948738493 69.87164123391909
37.42911123739358 66.13261864343136
36.9478413206384 70.32094973458956
36.34876944787958 67.5774282083636
36.23891278170652 68.60942999527909
39.83380978860392 69.20575085251117
35.48640531968353 66.96205746326696
38.04930885888376 68.89837171068214
40.94371766408656 67.76486831377652
62.64469053461234 19.20133955743376
60.63942075753837 18.70107370283469
63.36776555745174 18.33263002886587
60.41306522883588 17.6182761693789
62.37659248154025 18.18774976682296
61.38181909613814 17.95269285005297
59.89351973909591 19.43137580776706
62.20973582111743 21.04716422937642
63.08342083515942 17.30595373546148
62.78353393980218 16.26911832930663
61.6348167203124 18.99427343912385
60.888963067641 19.77510135225616
60.14645637050275 20.53438479756174
62.11945139668298 17.18147304806412
13.51581399935585 7.682881621397765
15.11005644579221 9.945755157532151
14.37776608325069 8.284797634760457
12.52143451596029 8.13359761951866
17.29612999713433 6.904610890434236
13.38665421599492 8.725677014817732
11.65326005915768 7.55387091262383
32.07214955075197 32.46446256725097
29.98614048563768 32.87944375152248
26.07888159651301 32.651101002679
25.09378319998227 35.61501533830765
28.59825365430416 34.04164096101571
30.69676634111332 33.67114320428803
32.39960012828966 31.45293012787781
27.84012505122037 30.56319609172875
30.0180637771401 35.64924743408351
21.60687672722027 34.61349503469697
31.03306331707715 32.67697523556367
86.68894505409938 70.70628410410852
88.11681224580555 69.64698659544001
85.75081030276662 71.12563721198251
86.83720454449971 71.61461925056287
85.08666076873872 70.1997740386183
86.06864665741713 69.99138708934228
87.15887384335475 69.8322909895376
45.2047481168369 67.18834017536946
44.11857084389424 66.67845820193227
44.11846112664176 65.61941283318504
39.55967637614194 63.29572913168241
45.52792689263373 70.3375076841435
44.4532177039329 67.82629745218112
42.68228449212084 67.9931758785211
45.3768684935255 68.2696930264074
46.39893677007574 69.82949225625174
42.22967298739725 65.32365800607657
46.32411421744941 68.75491059014031
35.67563167972574 88.38651487694648
35.1493884058323 91.16613540576925
40.74595091707912 91.49908538290362
36.77346388592365 89.98542562390871
35.81715120991939 89.49503256243825
39.94549057454196 92.19518348332788
40.96617125115387 92.52895255526226
33.28260993836741 90.18285481627287
41.199583833685 93.56299825186839
37.57394481482145 89.38269254843155
35.97117670292512 90.58167234876674
38.55567294637905 89.77650557180496
35.2034670573327 93.23612544854154
37.39324459122828 88.34793310479904
20.31246284769193 5.507500884609951
15.98518329015416 2.787110011524284
16.89502061523999 3.227645173646862
15.59214525016346 5.723749681309773
18.45121532459629 5.39798104124029
15.70951710631059 4.687646120107412
22.95823674404972 73.86940382220186
21.58764432740129 77.37664746696109
20.39081819053354 79.13886905122573
21.93680708946496 73.84023073207211
20.62324900840733 75.28922127168357
50.45304124295883 45.73775647339562
48.66278620320177 46.76338139969005
48.64071512179966 44.61525278576197
46.84100124109305 46.76139497710674
49.60666337228847 48.35424233123737
51.42054638096145 48.38639425940061
46.82880813971388 44.61162086891108
51.43225822249874 47.30160013308461
50.52160702522462 46.76699845762533
47.74331217201208 46.22553881400442
65.68982456001882 27.37914107753304
66.69176833672118 27.63285405809793
66.07276691749011 28.44826498828668
67.70440883208535 27.88402295199104
66.46855191458968 29.51291668795622
67.07563100780816 28.68600888235903
68.09364747177852 28.91456413206945
65.07547671802286 28.20363609864087
65.47396859899625 29.27841552989508
90.87108480087458 55.87607703750948
92.92589723060297 56.42439982953107
93.59789281057279 58.53608449737052
90.27143227362097 53.85297126714185
91.01710552647842 62.50312179154143
91.30379326235642 58.68541261576227
93.15720010597336 53.67591145994018
61.80450630905825 87.70216020399255
64.99375010910778 85.7188863220714
62.03761852663885 82.30631540353201
62.95257779199964 82.55354836854768
61.09240025373769 82.70328286441561
60.28589619779554 86.14376100701776
64.45642424614041 83.94032054671777
60.52908139615946 85.02718330793496
64.6510184959798 82.85567623719017
62.01441543088608 86.61725617937277
63.86077162040472 82.15700159018805
90.91866534668036 76.37147425516952
90.74505643364746 73.10096034036287
95.34171245837157 74.46839324616762
94.23583904923444 71.72441535929454
92.65296948285059 75.23519329314422
91.71955605052869 74.72340302234224
93.49822867894223 74.70042540025345
92.58376662105373 70.85881881203103
94.16118117364012 73.22873535201374
90.83340509833407 74.1916014924671
94.72031629620193 72.53314703106504
97.14395814324895 73.9527471377906
95.16777335757595 24.9994027835348
93.34889686070294 22.66540110786255
96.54057832422997 22.15600231546208
92.8413570987688 23.48961329410357
93.18483854773945 21.80197828186412
93.98633461742861 23.33668042615415
93.4874206194819 24.28395926955415
94.09139163779156 25.11785339164315
93.01951142858168 25.25243033485437
94.30995493694085 22.2080956213979
71.49294777486115 66.32784122214983
70.5987291659377 65.76381454876633
71.49561813410892 65.26679438036005
69.27445385117693 67.86652615520104
72.38987393490163 65.81025823393959
69.66594802355991 65.23359977631436
74.21161102279333 65.81176114879386
75.12789943680073 66.32088477239228
69.70668000459683 66.24160065944398
74.16116808985647 66.84342122461231
14.56207154135709 94.75531566403058
15.55672299150531 95.04951731070516
15.72606779006505 96.07152714630389
15.35976872449685 94.02965000130504
14.73745740893362 95.77489265493784
16.36439197066678 94.31793844537002
15.87784890268581 97.09439060165975
13.91218231745288 96.49299049446974
16.55123265664952 95.3422488854301
14.89322530737736 96.79735011653298
13.56548709489614 94.4572765496462
14.05193520968883 97.51994344001803
16.71434840144397 96.36900375623021
67.89952100965297 30.75843021754632
71.8580391240435 33.21366728554039
67.94522756137377 32.69897492768681
68.8890479550786 30.9170562098745
70.09219091456571 32.64514194437977
25.44849665782689 81.48545823453614
24.41186786610702 81.39125700737742
21.10909088807656 82.92076036577481
22.76523051306617 82.16631061827515
25.10459618027565 85.20119415475995
27.74038670045266 86.86856539797941
26.35709342069411 83.42286712317035
22.32061072538316 81.18734773649498
26.47170102689964 81.58213835540995
25.7232431853279 84.32355318010087
24.59199341531688 79.53348726301583
27.10556047974009 85.33897386486032
25.92645911806868 82.46543836501816
27.0133272957822 82.57727732041029
26.74670252230278 84.37815126303147
24.2532152030072 83.24762835740302
24.68079134225071 84.22464560891498
25.0170034614855 80.504401939582
26.79648122538737 86.29427496339983
23.81435164737653 82.27043017005093
23.643005852957 84.13299553953259
21.55540044004052 83.90641327296576
23.36788678265787 81.29126946812227
60.43658362554863 35.06430850556302
57.94902566237367 36.85971814143116
60.02045432866092 38.9847598395778
61.44837025093052 36.53307423052398
56.79869110367093 34.16451617597605
59.69224369203275 36.76377261334948
56.8753916673114 35.25606376621012
58.06626280310457 37.9314795541759
56.97539075659909 36.34054510465789
63.30989778096305 35.48267075282445
75.41103148053426 46.17645096455591
77.83952702913464 47.59182309685856
76.79947055735072 47.39508876917524
79.19478135492875 48.77948695067656
79.53282904896274 49.76349393550878
76.47552882833425 46.39033789495402
74.76643426651539 46.97786300804859
78.1570140015661 48.57856470671968
77.5275255799736 46.59982928854186
81.57490196447955 6.367481161222621
80.4955613657782 5.154250873157217
82.45346658367525 5.961574312026676
81.74432422178343 7.486321676968664
83.32482061062625 5.446854549999475
81.44921412919945 5.329388531814786
9.763146339218386 99.67332187997916
7.782089197571142 0.4257858154236658
7.161497712897776 98.74534793462249
8.977486486259696 99.02319326800728
8.6213503090875 1.059189377875335
9.638906891408592 0.662978319644417
11.11486308643748 3.887792235415618
10.67012118503103 0.2512467878917315
7.964881696823068 99.40037765550949
11.2742428331996 1.810178760277056
27.95266602162459 23.10568012081043
25.30172277170174 22.02266876281075
28.42304534444014 21.0769779896942
27.58827487537734 20.39078855931741
25.09013954663902 23.03397054569685
26.92232564772656 23.41369562157813
26.5485815737762 20.70158162466019
24.88200764018493 24.05253804720268
27.14984386789672 22.40196030518906
26.33610242340553 21.70744908077589
66.84323215073583 71.2915305138378
67.44829877956813 75.53462919419488
67.23979107749511 76.62097329201181
69.53387471159533 74.99919715708874
65.94484682759231 72.97392058250514
68.46369707804558 75.24698370796446
66.11310104030697 78.10831910074083
72.6853024812697 2.024420194035569
73.30842962157647 1.152958344314144
69.04169007449703 2.794505763691459
71.64684675047846 1.968574186973472
72.7838573063614 0.2191273641218468
73.74533339338285 2.061811899704151
70.75166399113672 0.01361170454077082
74.47623653144643 1.212358637606203
73.36894709224572 99.51298094869361
73.92671295199312 0.3644110008315695
71.20535317246613 0.9663282402511308
57.43354621806073 87.26388226689564
57.52174279221619 82.93480223757706
57.92611201647545 84.887270780159
57.16460454902433 88.34297800410091
59.54846059167242 85.36977918881925
59.30332131107087 86.47410039800208
56.9692718120822 85.07833556217894
58.22407688755149 83.75563763897979
58.88913736126851 84.56895783256449
57.50528581820184 86.03392350151074
58.54411647623032 85.70914573271585
56.38565850970046 87.63961634968723
57.26428076131414 84.0209095546598
31.52617280959763 20.53578452207432
29.99781918963893 22.53090319057261
28.63140815829511 20.07086245503166
31.8087971851155 23.12943810624322
29.66849561360951 19.72691854004289
30.24161473993324 21.4821605476346
32.59673758843625 19.2075983908626
32.61483612126789 23.87590943942504
34.21332379252171 25.35978942415819
29.22045832369386 21.78291913436628
59.38721636522455 33.49651354468153
59.58475601661853 35.66376866390281
57.47198344954295 29.11660504071637
57.59119620707241 32.43072038194379
61.39660602522758 35.51189881878677
58.46373959672273 32.98045837770707
60.51634687142575 36.12425747182381
58.55651748539926 34.08462789407052
58.42766185588026 31.83438879952132
60.08143614931146 31.94934018717833
57.39517041631189 31.30749977363061
60.23237749118562 32.95826144560426
58.76308566046462 36.27506290176085
59.26715082227231 32.39745042966412
62.33903380084939 37.05421552218923
74.92241734995243 26.96191198248079
74.76516734820483 30.7938378805439
75.36828161302165 29.82957548972077
74.46556193231278 27.96557540524861
76.51834789506623 30.17437605585345
79.08180670214898 29.38584053429313
74.1638679435094 30.07988748317604
77.34257207797464 29.53050175313799
76.32889620247501 29.18024371382512
34.66839015345845 86.81804686504321
38.50430297818259 82.25322918443969
36.5625489515437 86.55944474835972
33.66443549196484 86.43221033259704
34.51497249991711 85.77931628697164
37.13552978741417 84.73608345559686
32.65272366201411 86.06071572708403
36.34680354281441 85.48287020270249
40.5857309496015 86.65389774348532
35.33582966959625 85.1112684839301
35.92310370274943 83.35049862696104
38.15446460142018 87.69429090162519
31.70836302705023 39.13602976605541
30.35128563300015 40.02784075574333
23.55224164450077 41.59898194125643
26.17845764073659 37.99598232601432
28.32531825572863 41.72252787943495
25.59696154148336 40.91941042044887
29.40183940522245 40.34358508382218
31.31915385248049 40.2438329120579
26.89026613811011 38.69602613756607
25.91097828820667 38.96930785893608
28.44917601356978 40.69544952631567
26.27963702728603 42.52157397339178
86.46662258795861 54.21037481399434
87.14073928398554 53.27306224188883
84.70235086307012 52.12722721850214
84.9984086554913 53.16594996499813
86.71408680278616 52.26382381726228
83.97557251589238 52.99275794710236
85.76220554264516 55.06210162998761
87.76685013984721 41.13935688824772
88.85091921838391 42.60164418122026
87.6606859488293 40.1023224799901
86.89761851877761 41.73971470153616
87.87651242375547 42.17500599405513
89.77553469744579 42.18052884062479
87.98068018895387 43.22637489434147
86.77045363693583 40.69278122426891
58.12217728919609 12.4575930112234
55.50131695076761 13.46549226842882
54.46864169419848 11.98549084117461
55.13165421953619 9.115890319378765
56.15370333345241 10.58235683418516
59.60110421735038 8.864729119924567
58.9526568261091 11.75581212820647
58.76307430885549 9.561385983423419
59.69893351651279 9.95978498079981
58.0207985134859 11.36108126709152
57.18515760434801 12.06445814810129
90.53402752899088 8.287258232332356
86.40328085681956 6.43106495196947
89.90786934934857 7.547061944901609
89.32448403381865 9.715425060645856
88.30792286678056 9.901801318714574
91.01468095952144 7.360901014102106
88.19278816000369 7.020616731223543
59.58423927327656 72.69176041578706
60.22861085059725 75.52695236351823
59.48198729630703 73.77010181475129
57.7341374161741 72.49007450902977
58.61376179880354 73.12307299882231
58.72400515970767 72.05813930686359
57.00276827163101 70.80999702221541
59.70321415525283 71.61203651632572
58.85801494675781 70.9911202496465
58.00974032448154 70.38532491444238
4.64141676850584 27.78764415731767
7.408177285161855 25.08091939558237
10.20095797699108 25.32993402409922
3.987813750988688 29.93100684174269
8.022651593188234 26.02599717735205
4.758128004888383 25.95991262530679
6.82355779624774 27.74045278359408
6.920324093407913 25.97674132539351
8.483469711164362 26.96267332764946
5.184630495598661 28.62547574829932
7.422637504200278 26.88728285298607
2.873917957311665 37.60804681878528
1.646849958374591 35.27192258027121
0.217498637039873 40.26567320845543
3.466454200929043 35.62101184127273
0.5837478896042825 35.60609544269684
2.104309060567115 36.94215679640941
99.67027193654172 38.59038277082289
0.74002517623181 38.26603524956021
0.2621366983561538 36.5947666547922
1.031976247783641 37.26948125634281
99.95703253757414 37.5879750886477
99.40022636335634 39.59796629545559
74.28057589520833 46.00473543381832
75.53440982322914 43.34243976002949
73.13679188190152 46.16222360486368
76.27062133592878 42.61081074370082
79.54083104977991 43.33864708820787
76.94584927648148 44.59656326429198
75.0964770739411 42.39180302213055
13.76225796409313 5.575226357147002
13.88467557697004 4.513142413299739
11.90148315546436 5.492356307590713
12.77603191145812 6.056001415918162
11.78184591600822 6.522520359411147
12.65131372493299 7.096624867124079
14.73673128324372 5.094932235052225
10.78543878704271 6.977239168143125
42.77273840795277 29.57763477380416
41.0164872816938 30.5521058956242
42.88527185051555 30.64800028941613
39.75162122722231 31.95223471711802
40.04855310954861 30.24310431110561
44.5843909592196 28.29070308106496
41.86355747350562 29.17308254930954
43.6699726151299 28.88770037859059
45.54342458060979 28.74948064217127
41.95047487895773 30.33075215034259
40.98113411064102 29.63260849562164
40.34751556975852 31.23478727723678
41.42114967203265 31.41331931198057
6.418551355303453 23.20487422121505
5.318620212728832 25.05378188539542
7.928029878638331 24.14683858803273
5.349801987456648 23.23741669015576
5.863643145349418 24.13545888834725
6.905886536846559 24.13268738684326
85.21329154633848 20.27266444404667
86.78336636778903 21.19196836926729
87.35543605936711 18.44138071450371
85.08909662787224 18.40304364084767
86.23696970837888 20.23233652118594
86.74104175242499 19.28014432241629
84.16913156513411 20.35829493371965
85.69217367124288 19.28461455617963
83.99413226745764 18.54441194882592
85.77795430667105 21.2090365666479
84.29773820131689 17.55757305894585
86.36163575038456 22.15937872949659
28.16541627253748 42.73473926027808
25.9406177798297 44.52454582717901
27.98884388306727 43.74328313531024
29.02174696774386 43.35154343616843
26.96161136988361 44.1339124695374
27.13778511958761 43.1244617199671
25.24426079401215 42.89801120600753
34.39684054083283 1.780512726691119
32.18955633445342 98.03794421011827
32.37908334144919 2.282942678530688
33.3036132402912 0.6689300050883499
29.54331514453252 99.53637547287536
34.97057073927259 99.17064061559941
29.60108100364868 96.35461133114154
33.37521842289716 1.793770350792129
30.60128040076827 94.84731908568844
34.49460968859371 97.00810099702498
33.88251626785287 97.76509883855172
30.45063049418172 99.05112290780069
31.47078232176616 1.698366096944088
31.38746057752326 99.61834311860466
91.34900317621012 10.88274607598407
92.15998338036431 7.293812158086135
90.19677085050424 10.48824262745406
91.63373688802085 8.166144095650331
93.61905051556673 8.782995107113063
93.22432481018949 10.55545867669209
89.22195046877606 6.786696045535804
89.57587051698083 8.618773600964778
96.33465650332622 59.38552645980754
98.24366906837464 58.59817284442732
98.34131310253824 57.70777194041518
0.5416560952653784 57.94739114910584
96.11152111313839 61.4284470293271
97.34002823380607 57.77778166648333
97.17953689661169 59.97242007781988
96.01966206001255 62.42080028192752
96.20776848369094 60.40912493120569
14.23092063574553 63.59944125396344
19.24540097013611 62.04707528848906
13.24100445077262 63.21770897084303
15.7362859096315 62.25876808199121
14.99042286387916 62.92732961619708
29.03117316732023 76.08563675119282
32.5328768652493 80.15232420342117
30.20379253330734 77.41667996846907
30.77125580067059 75.59545048203967
31.30455800117988 78.75029121912273
30.04339772830737 76.30951703626356
31.16098416329963 77.73313131731337
32.15056944267891 78.0639287315971
33.33099362659417 79.45650305050282
30.99203310529142 76.67400557925612
32.96196078392713 77.35570773348772
33.14505713413588 78.4077026862354
34.12753442248847 83.68532723384709
32.93900205607003 82.26754470579277
30.27489277201017 83.29659995651781
32.305158220121 84.00269209152295
31.47992042652429 84.68595913070894
33.31085540894182 84.36582279734054
34.72644492906147 81.93130087952025
33.93230669677843 82.6294057672099
33.73350253315163 81.57003954494324
97.07831447214278 61.01408793277273
98.03470280729485 60.62667501942331
99.7589291827008 62.95601917995829
0.9325867456761872 60.51697294801413
1.815694048162398 62.22424860252607
97.79173294623635 63.60114019526377
1.602412569759634 61.28486654251545
0.6879284522504179 62.54625161387518
97.97006710581269 61.63273505275605
0.7376676568332899 61.58038960603732
99.88085411259185 59.89852930012851
31.14681005856449 89.47735186736894
37.74964066329174 90.43200385077304
36.11132469149064 91.65451765539125
37.92010778373847 91.48798530120733
38.36722852108765 88.73567976859607
38.73684796494658 90.81945296840516
92.26627085600653 65.45968673720719
92.40667050638922 63.52759040587464
96.80373687301707 64.12949221710571
93.677529255877 66.33300983107408
95.02268639093555 62.89343775458877
94.33144843167004 65.57939395573939
94.92274905836672 63.88555784833776
93.25076450539714 64.0870010321386
97.16025160685128 65.19602850405792
95.93833285566261 63.37976927108524
96.17940412491266 65.09341276359552
93.28417093456103 65.26206548011321
95.44637059599495 65.81817931265286
82.88198934311374 29.58843167023014
84.34715153011386 30.80498834507161
84.01757635915605 33.72794590507844
84.99252923563877 27.97239112022405
85.94944192015753 29.8151318546815
82.57298961412171 31.34331521839938
84.46104129587054 28.89232756338533
84.77928171677026 31.84685593245747
82.15920214737622 33.95307609775101
85.37228266143336 30.81187994610292
83.0518343117096 33.31021337593641
82.26792257236639 34.93963473429408
82.38130942177582 35.91799153074003
83.674204745308 31.60878128717727
84.92351525080932 29.8604446736111
82.86318399381199 32.31629740748933
91.58918687092091 72.5607294765537
96.36181324656448 74.708712457587
94.32471442200114 77.13761743422823
90.00450212230878 74.79020724486618
90.03159908400913 75.88682019168758
91.77414589543777 75.788702569207
94.33926593315002 74.18370264373598
92.45095628228076 72.01126871065716
89.14155580776152 76.47903228314595
89.91502892394743 73.72051001493477
91.67315164881902 73.62134629526169
93.26730204021571 71.57474833520541
88.97034724819679 73.31738033175591
82.61108941707016 2.380590488580123
76.15632226225573 97.47801529419249
79.87641197806153 98.77922253159753
80.08264708963985 0.7723289033670109
81.17813885022878 0.7015076837890228
81.0124589523593 98.19085550209709
80.44981156211962 99.86940562495251
81.59977101505636 99.81207664302813
77.64333749379119 99.12617835258769
79.42879919520148 99.79802005000893
88.06327753639762 10.9601319269415
86.58944281831472 11.98084702815269
85.87224186756312 11.22304638180108
88.25712962657371 12.85189073507981
84.22372227556173 13.52240978448083
86.98710520408721 11.0660091462993
87.23802207521518 12.80440328922998
83.45803022377643 12.76738016906168
86.79355711180963 13.6980787312762
85.22082286201685 10.42500194236754
87.70072490128962 11.9021018590202
81.27479169159898 34.63017194060674
79.06724428385601 33.02427091699653
77.40114054660552 34.44744176027153
80.26920263049861 34.34046149521372
83.14957887478982 34.35638797489721
78.28978976745476 33.74158458452253
83.28732524530146 30.60398158274056
81.4841960268801 31.06690751830513
81.77065688505529 32.02119178730952
81.12957728083963 33.64905995589606
81.41435807456631 35.62141041980261
69.9572295964356 70.00067804089912
67.49061391603352 72.87082331000484
67.00726089175687 69.21937443340273
68.70024285162232 68.53083400506272
69.67343457758031 68.8365929128653
70.53502531185515 69.12527424716272
66.18900396566204 68.53196237296949
67.94807625213825 69.85796826123418
67.85167570919761 70.85411529654034
56.16668220390123 92.55759775898269
58.90073841606659 92.93655050763095
59.41716473437902 94.13259756342012
60.51349145956707 94.08985815478756
56.44134415718918 91.51516926459132
57.17672106672907 92.33445006626975
58.19248753916479 92.09514006804427
57.85656216963696 93.17015491718212
58.42887537019036 90.96200077231769
4.481015215825749 72.41354413140148
6.105245069516247 70.09798350481545
8.918125701603804 70.28584499102516
7.143464049003977 71.48416011688363
7.041768113254313 70.47950917190943
5.261544763328443 71.69882316895311
6.520007417955206 73.12934359164167
5.500474816768084 72.74444229567635
7.538275574853565 73.52921380822272
6.303654717588993 72.09528074903801
32.51272204569165 20.19260912355298
30.53085855225064 20.40320610550905
31.23240905861559 21.40563535500318
33.64835115629961 23.62103087726585
33.08579682891298 21.88907700667016
34.66717805741667 23.35560406817559
34.45691930987546 24.36668968634427
33.41708588890469 24.61898061235375
33.16890897422756 25.61655715646526
25.25340095257701 13.48684163909835
26.05774617796551 14.16222194903316
28.22481405415287 16.371438493399
26.27895859669385 16.94732542930209
23.69431914240753 15.85882318500468
25.50566281461677 16.22524687528436
25.79364617375936 15.17999112336552
23.9541047551249 14.84947752748133
24.48559674295245 16.55442796637158
24.74374050190098 15.52646401409461
92.38227553792062 68.05399813525995
94.37190080060141 69.97901739383231
93.89290817872249 69.097916700634
89.72834129498602 66.74936026685371
94.74989567754884 66.53913515721597
90.83752851214471 66.96175082878931
90.21927992299905 67.77257795133835
89.60170759454866 70.6057655275302
90.60982637841936 70.84816993362188
93.46363638044819 68.15850492424592
90.69964909502323 68.77914206465999
25.07879513782178 43.89468326689326
23.71233472275097 47.37890434916828
24.06317799069297 44.25571240899419
23.9390465227845 45.27648013972791
22.09578276199828 44.97615531391669
26.10600309915713 43.51880967192741
24.21146821251233 43.25250121453053
23.18630241446272 43.59278987053026
12.20693639264798 16.07260426854699
13.27562200884044 15.6927810698763
10.3625201649352 17.28036907173669
15.12214959083485 16.01991074023184
12.05499654092178 12.25135422717508
13.93941946944735 11.40309013402173
10.35567600648677 15.65648023667136
15.31053142044676 15.01195301203154
13.09407321173755 16.69715472485673
13.4987054788392 14.65218701759239
14.49329998481229 14.27178873021528
11.42768136389105 15.41313207359734
14.29911705689472 15.32693825365774
89.56405629948823 95.05360970797304
89.95824135574381 97.13865064326909
87.19503028139167 93.45585910690907
89.29924393991169 94.06860196361374
87.6792327446235 95.35151554079737
87.39668751780269 94.46432491681462
90.59159674834264 95.41273126513467
87.13553325913813 97.11232034599529
88.49408631767406 94.71829337780891
90.77683792987766 96.46184664529066
89.07055515551383 97.68805695002263
86.76251069521156 99.10461366802721
47.34163446357721 34.64301720411419
46.02925385130299 33.53710631568192
47.86932729203581 35.43488707163569
46.8920956075906 33.85067879330103
49.88033145337052 32.97664019972434
49.52069109383795 31.20835486728366
48.14260886867119 32.51242366625446
46.76057647859563 35.55502694028428
48.85321985187324 33.25780715468766
49.37736978490992 34.0820387160657
46.21193045750785 34.65385782512325
47.30375474606812 31.94152560586815
51.60529627771888 30.58460207999638
73.27284311613555 10.20904055567673
72.20865528613808 10.25443119678915
72.55178860951136 7.499066539225566
72.47241913162847 5.708869485171016
74.82903047371414 9.285616624520923
74.34719749440453 10.18771907352731
76.01371778109325 11.09520057016648
74.23520605019456 8.388111659114184
74.45026543616089 11.96717552854819
73.36599825289558 11.99606515265846
14.86084239287558 36.25109762115436
17.00864722444719 36.08958495247272
15.31198795646242 35.30769636269051
17.64549798323342 36.9461279149732
13.17867552621716 35.48612063082514
16.81586220638794 34.28681818880035
17.44093782881629 35.14529234650151
15.93470602973069 36.16840179111773
88.32965738655186 90.12017435207204
90.10175405279499 93.40312293916853
90.90336171080962 92.72642525816764
91.14902919252341 93.72601653231963
87.08394154575483 88.78561232115018
88.2256739668767 93.76370152746848
86.94925467136066 92.45193386437813
85.48057827259299 90.12859705145516
88.80461353313788 92.09784661138653
1.919971690500096 34.24390126696841
99.58248655539973 32.0986025365337
0.8994740031686175 34.60105010982872
0.6173038870644006 31.93609781998807
98.77317820187064 32.70768525957163
1.398709489588071 32.50017390231611
2.164031783222205 33.20817440500869
2.323344998402803 32.13919841576496
64.4072352182377 2.618225718471214
64.23719399294353 1.513242573878506
62.51916211473038 1.925734345835391
65.85393242495239 9.831597983170383e-05
65.17459230248789 1.849180684632474
64.90993226201977 99.65832076983469
65.03764553383841 0.7511618439821266
61.58577944440015 1.576207405134429
92.88297798992228 52.67104988087181
94.23341112546581 50.22075810825032
93.20450994762278 49.93679015658194
91.57866748043125 51.39555031090229
92.62583837181059 51.66338229104305
90.75279600625657 52.12699738749478
93.93939235172036 52.97205043194889
93.43341220567375 50.95003503079288
92.39662989501012 50.64433922502719
93.99462442305642 49.19641656985154
10.37397863735956 96.69674452379098
10.69025245044531 99.26724572090777
12.93611841060325 96.16343043446946
10.28673400768045 97.73592049325823
11.24008197365859 97.4305170404696
12.18107550558492 97.87759627847332
13.17476293731128 98.21989005781499
11.22987456145231 98.45711321556901
12.15084158005662 96.85230677701418
11.9421469964859 95.80366972205317
7.377004203352233 97.72511322092893
12.28830578784806 98.88012302707354
10.00258965681367 98.64337357003978
9.425948833545181 97.03448993583963
9.204657619921379 98.01634780202627
9.677745496165683 95.98099249737842
8.177277278132989 98.37889038010091
11.69122462750571 94.89319003178869
87.63738519767432 46.35807015460082
86.74974879485595 46.85290548170901
89.78314123682692 45.96745026069535
87.25324845852306 43.86214568350931
88.27951540591955 44.36992733817727
85.37654077428284 60.0000258034712
81.59840689199957 60.31259641342487
85.91797185226287 57.93288290682236
82.91705082161693 58.86750999557917
86.02583963062656 60.81549968138147
83.21370907018088 57.84228620275353
85.63148562991984 61.8557208189396
84.95229020104132 58.13178442533749
86.6787850493227 58.77622376446548
84.3954437546063 56.61161423438985
85.32396827799478 57.03388759041476
98.70491885108044 85.51282225739195
1.44128596334875 80.81345285037897
4.023974578070412 79.7313983255943
2.865692848613032 83.09619065305435
6.002831450015439 83.60727441024186
98.75762708760881 81.43047366712402
0.1022699595447596 82.24902182622361
96.30514427285374 84.29652609106124
97.26116861363047 82.46592341958647
4.191749736741012 84.25940312357635
96.22580051019023 82.49984970318694
4.492824375977019 85.17452369203184
98.23855364309512 82.40029047654477
99.00924900425078 79.4993724624055
3.420849980884417 84.98342747469837
99.48965148166856 84.9217114749094
0.9484176089577008 82.5714974520149
3.12330664480036 84.05353569679224
2.198739166472728 80.11507456507034
0.7444193307124414 81.52623009982997
68.90133008150372 20.53941169210501
68.75328959377079 25.3783196199079
71.04889405501177 22.61410440457466
72.82055803135974 23.26949054742628
72.36257085390476 20.41087526594994
35.99169811617634 62.83764725445569
33.44956479518961 62.04808248007707
34.54470177629744 61.95546335084297
33.15194165300285 60.21705624860053
35.00755163557081 63.07546982837116
33.88452137844781 61.07343663547553
34.95812879186684 61.02897112085188
34.08557845340875 62.7841773563709
33.92428423047237 56.48011400476156
34.31680316985717 58.29465928934945
33.84882462642911 57.46878198450013
34.84381622995875 57.20808424439841
39.39989737254996 56.46964431413202
35.78703708207795 56.52380610567652
33.12035368417511 58.19684783828891
36.55984754128585 58.22664412580852
34.86609407912198 56.06540872251408
35.87281037161541 55.49570349858381
35.83819449163451 57.4966253771656
36.75017771869886 57.101352228058
88.26392496569245 33.1979186488148
89.21487190299213 31.2968993050569
88.12451964523835 31.41497790412493
89.10804827243959 29.47579301165056
87.75718697200254 34.93091176017091
89.79794114690014 32.16265962418036
90.38796325261957 32.99474585811758
88.72920260803517 32.24894276252045
89.28129537759018 33.14300202347283
87.5447320940079 30.5650940114042
16.32282238097601 19.40695505426175
14.71121743481952 18.08005244441279
13.93695642075139 21.30626453048036
10.26886618031334 19.98223278118091
16.10560191926415 20.43448806073552
15.04528958083881 20.73014280987735
15.29356199017009 19.74242674039638
75.5031394759412 15.54142749861543
71.98252432901467 14.86882213806547
72.63675077798298 15.81767651359285
74.01195350878483 14.54373245514175
73.5019459865005 15.37453455803938
70.50240077020882 15.93771240949997
73.30822766718545 17.86760847416252
73.02646524790455 16.88548818912511
74.48999049979203 15.45185004871029
71.13848540854359 16.6227344839278
73.75109319405969 16.23925828830037
72.92826089281782 14.67201539541877
19.96122035061282 74.33244297118276
19.34288703917522 79.05444199181785
22.20205140819894 76.55910931117579
17.52802976092665 77.15489365858831
20.99622603185082 78.25515894517576
18.28058463936305 78.96189654392361
23.26760116619712 76.65539086760451
20.1019096886122 76.24520641010537
22.43819505917818 74.77524735674677
18.53436185215946 77.16418457495605
17.1941689583453 78.76733304418161
23.45770220275198 74.79916544504027
24.31977302380169 76.73119191821753
21.11089474025469 76.36413671663442
18.92132297773061 78.10178477219144
45.73122196069229 11.95047981288054
45.70862059040582 8.982309593819265
43.48017468867218 10.71480215279389
43.23763964108858 12.95437485714883
44.70334034485084 9.265139974822278
46.81628748063653 7.490425325454184
44.23026430903915 11.25827808695365
43.51754075354302 11.94558909053175
29.53390763764272 24.57403999890602
30.77967519548186 23.3445029993756
34.74970217988522 29.9531782749292
34.38177552424769 28.138458226666
31.86769622191575 26.86568212106636
28.5115276016729 24.83977164729534
29.76597641750191 23.5585698837389
32.32290782122278 28.64072808792503
31.34518689239851 25.10687009258412
30.07376583612683 26.34201998990596
31.58035975976532 24.11484961726964
31.58874457142315 27.87258272099732
27.48424291787997 25.12576872307612
30.31838949299261 25.34013494240426
72.90646408607455 32.97951231590321
75.34400622420776 37.71904711236562
71.0192876235637 36.18314077697652
73.08071491979996 35.71538593905262
75.87257932399514 35.88919671961833
75.19361431244114 35.2209275522133
75.62905010739242 33.31926687232026
73.35902805370949 34.73982633141967
46.00429176207263 60.91714216200779
44.94519168562824 60.88314287495687
41.27707459876178 59.74683326248513
45.57201446218544 58.13442616419844
46.58072837917531 56.35301848722586
42.96049558196358 58.93815476141667
43.99105644031999 58.97715856630681
58.70360817544405 17.93140459023068
57.09423041464834 19.3427478553886
58.08073521256331 19.70419889851094
57.90567864894262 18.6332167585171
57.43933827589507 21.47252188222722
58.88912630605857 19.01745296091278
58.26820964361139 20.74283429340557
30.15928626018522 82.29073312305505
33.12768590662584 83.32046684712267
32.32570432937283 79.10189544619148
33.53144476189799 80.51129393400043
31.74642570223494 80.85306309747639
31.5285700439998 79.79407128245626
30.51386259332277 79.43520376368076
5.160930682084749 94.76851413341282
1.219216683583888 95.095039441783
8.197825580188571 93.64142549174589
8.824654901846289 95.34405202249793
5.977618869233009 95.41007587003922
4.94528916908645 95.75005303801115
0.1844416548859808 95.40511479607322
7.816039433894226 95.70690924717859
2.847701992674278 96.42325162988064
70.30301007946841 14.18043877733132
71.24596732404707 12.17406022814792
69.7493217180028 13.33202819075319
68.30453105484503 14.34371756685366
71.80486449319268 13.02270751023176
67.12851315675385 12.6365691802163
67.68460148367637 13.50362917852365
69.68088735348833 11.44311483297082
70.22614199587242 12.31845740930769
69.27044221319099 14.37116370228088
10.92581828935718 71.03395001543234
10.64886960274686 69.00523551949385
11.48244700306769 68.36090630167328
10.47472926390284 67.97636086793651
9.923666968149496 70.65623797394257
11.64905330214859 69.38400237885226
10.79157238963654 70.02175164609234
11.92013268593397 71.40826219449366
9.788787143123502 69.6467346973979
8.788675330953316 69.28593130339358
29.81656600252094 69.42631001405088
33.87117427878005 64.70824408578294
29.96117839271632 68.4921953153608
31.94006174246666 72.16818856079566
31.14948510279618 63.72487466672731
31.68708560731809 68.80885104908303
31.92998582299619 65.50424050517027
33.7628889683525 65.73553998912601
32.88458878207167 65.10545424082183
30.938157825769 67.05256330481663
33.66325198545265 66.78441703693269
33.1369708877565 63.10148046390108
90.51095942256927 37.515438467259
96.50078000508633 35.65884336168595
95.80243660345015 34.84291086407182
94.76227350472972 34.77203442807345
90.56494385634828 35.52950880025863
92.03059469364887 33.78446794229891
93.13411124865311 33.77590477603043
93.39381653354181 35.9427438519519
94.14572195040658 33.89607316618601
89.59331251338111 34.93755105792812
91.51274931115917 35.92345668469574
92.48963631574605 35.49179912994387
80.03678963556659 83.75045428231249
77.90670667026394 82.30589036703213
77.41568541965101 83.94544696243413
81.0298783427577 81.34081054430301
76.96750956937831 85.72777157940847
78.30005656888298 86.93736153401046
77.58876413752746 87.74350395946374
80.8598689665658 83.35553302711708
92.95629450131493 9.519108817943769
88.60485323512027 8.876360329754995
89.65874717527809 11.37334823901692
90.24141178556192 9.410691541333799
92.73626544754032 12.12486681810264
91.13957870854912 9.963471243754226
92.18061331067913 10.22731120777908
90.62666087504952 11.54005762370164
92.00518974005952 9.235428814525832
61.51780279592154 93.8446169845822
63.96970508216936 91.05198086014018
62.50694817593588 93.53470447801658
63.75704122947402 92.11512228871655
61.77007616872833 92.7555656037803
4.373918505390828 16.94511234344389
3.69144165875159 16.10242544772208
99.46162056805707 16.77005925645177
1.55739563060718 16.42609734887134
1.866828085748317 15.46756639445517
0.5887822412494336 12.98164410209033
0.8052918677337328 15.63881746709966
0.2985013503503048 13.93344654754603
2.924538135186922 15.29414093177704
3.312202265008 17.08591498444199
2.150928988376926 14.50299499221656
0.1767454242580009 17.53904809338268
31.30126626810855 83.64245264979469
29.47229711247035 79.09670498911592
27.45736473253995 81.67195123206847
29.22302425794002 81.98871116287151
29.05829263604823 80.9033855087354
29.76964470369771 80.14768773386183
27.76995326764087 84.59695046273303
30.00061331346949 81.22978171665845
28.13469474670084 82.6606623228523
41.97910218026032 92.86406818363099
42.44597976263423 94.94977174152271
43.21670002776733 94.2436497017909
41.75538877902142 91.82779920006101
42.54108793114855 91.11789899964722
44.22245501764679 94.58219325831534
43.44883323779583 95.28736748462487
41.68426224799491 95.65805723281996
66.32378644966545 26.56817833709985
68.48864830022507 29.9279430739021
68.01276015092074 26.08282150912467
68.46998809161096 24.35885072355451
65.31605234678848 26.31586506569646
69.7444472429833 28.44105418800731
65.97482916185807 25.50131306598628
69.36350111564664 27.3715924267557
68.35271512057595 27.10520808535797
68.72760695614292 28.13764906691929
67.3326349368606 26.84073424284958
76.96007827832247 64.08660583701986
76.93774331865158 61.88876594546677
77.75742320770246 61.1502322968901
76.96644090147852 62.98638080242237
75.11196741502799 62.20698095671575
74.25183351072992 59.52649764164946
75.63441541892148 60.53056089516188
76.06817392658427 63.63359871419652
72.5486303701166 59.5009590305689
73.31615936094232 62.15119002285189
75.14946115226988 64.2263010150884
70.73598229338751 59.47610831203011
74.48969002878556 57.51447269468294
74.21184722429507 62.69384768784586
73.40897765939297 61.06689994925365
77.19542069475894 60.04964801250102
77.78300181435782 59.20407204780423
78.13758297567361 60.14577439705701
74.19424645852091 61.64496439189685
76.68181006764932 60.8476593702845
76.06015635395225 62.58607605022898
78.8515314410096 60.71847339428371
78.70002249508759 24.43862826064918
78.23785800387989 23.5324255125209
79.54537235230163 26.36124359943962
78.08718818547173 25.31070421960467
78.84833404611355 22.66613844291549
81.44646223314363 28.34657083544236
78.07680855825521 27.93512278664067
77.14215798107709 23.49981611840463
82.27796271775102 25.76124599398879
76.55677987473797 24.36127062393779
78.91254263675704 27.22603129141187
77.48223319881252 26.20282431250986
79.85374204977629 40.65713327844081
80.09517680004373 41.6284788838789
81.163993789123 41.87547374882338
79.2718719857189 42.35875544849686
78.18673534790939 42.11815753506514
78.77022220628834 40.41837363981656
77.69149242093107 43.83335504433122
77.92951193289475 41.15165373753781
79.01526968236746 41.38732243311974
77.08750895982934 41.88527536493743
80.34381220269552 42.60729957667741
20.42310200543012 10.77757331778413
22.77626257611823 7.517097219988929
23.77293636341181 7.156978599540325
20.26740109449982 11.81754870063969
22.59480256138125 8.572970208191386
19.10468863471403 9.709317789016941
17.95951547382666 9.744089181343192
20.14185594097809 9.794496465439744
47.0360755786278 39.18826559707007
52.21634803557299 39.0314177071107
49.34617893656151 38.80014575810825
52.49095054275956 38.08653058983703
53.46521212869126 37.56551968727136
51.93758447345023 40.04604067063752
50.70471947966926 37.60695000957353
51.4245410951817 38.36062200714982
50.37487065952624 38.6511545860354
53.28210980511619 36.34151557828435
51.12823640046442 39.35840366176265
64.76965403353269 91.79751441424862
65.97983795002818 90.41833652164733
65.3700257684629 88.60030051486127
63.35166801232867 70.90691949253045
62.42942423109469 71.35253299412706
62.12010842878711 74.66291368117751
59.00538403629747 69.91752235388151
60.54688418778757 72.25057449632833
63.2699844169873 72.02672169847854
62.51866075513893 70.22487636058935
60.66419263391595 71.15264274726839
60.78272076026874 70.0352329909463
62.33446032496624 72.46424036869949
63.43623306544648 69.76971241868725
53.03421157971496 82.54390556944536
52.33510117148006 84.25175184628033
53.28515927649341 84.77831193247151
54.72291495024994 83.62552015235126
53.0821708159954 80.39409683327526
55.14620006070589 84.52583883956967
88.62089531656014 30.44916444058405
92.27399246696471 29.1374855357594
92.48924044149646 31.00234296412101
90.88930637434711 32.03860201870937
90.29535221659863 31.1949962169681
91.99253097642776 31.94936634801341
91.39061240961182 31.09127213253034
90.77457743385531 30.23384905813715
76.84692808001542 40.92216136796145
76.41880597781039 38.94241645307299
76.27214338341355 37.93284004548652
76.61085484108635 39.93336092469242
75.3864293628053 38.69955977574731
