# Supplementary material for: Universal hidden order in amorphous cellular geometries
Source: Nat Commun. 2019 Feb 18;10:811. doi: 10.1038/s41467-019-08360-5 (PMC6379405; doi:10.1038/s41467-019-08360-5)
Supplement: Supplementary file 1 — Source Data [file 41467_2019_8360_MOESM1_ESM.zip › Configurations/2D-Final-configuration-derived-from-Thomas-PP-7.dat]

27.42075244885782 64.7912427306711
22.10610868251835 65.9048884828877
26.98862810479602 62.97135054739652
28.43106382065934 64.69011820549512
24.61477005785576 64.33744794692758
23.54057786009051 64.59329228742226
28.82984431712005 63.82825421664422
26.01694544194814 63.34811646902727
29.58352440666405 64.50838721207992
39.84570876831408 56.12378200398462
39.76730600401513 53.24161213224967
40.16106471962595 55.0893841115646
40.48647142800286 54.05678512624812
37.2711109427574 54.68900692044472
22.24519947562362 88.02130595237944
23.13635896063121 86.34775884414623
22.27685341027586 90.17680346131669
19.58972594102566 87.53601532701771
23.12291962428132 85.25932332062263
23.14605667260549 87.44485073020236
49.4019963838665 46.84657225886521
47.4972906577186 50.47593509175773
49.1942736599551 47.99671468764586
48.42809336604387 47.25073764761028
47.84960513401725 49.40469755070406
49.01008549508538 43.86766371602195
46.79110470812741 49.70377291726518
47.10964267802787 48.64904440635066
48.63970285963286 46.12217688737723
38.77195958076463 99.52456005979998
38.38634506453418 97.55173559236796
38.06370759874912 95.50210624708832
34.81194785851921 0.05917532675475808
35.66733965254181 98.47076694467027
39.62065536970199 98.94452869709455
35.79835337126656 99.5143281909191
38.58900028009447 1.271000292468107
37.37707105642075 97.21225720371997
33.84263673314573 0.6251941467934784
31.92703074562013 99.7195147471914
33.92940072123957 1.691835212406744
32.89177108459492 0.1850231136510115
31.9977988492304 0.7855091491803086
32.96140790100394 1.262816303122643
32.07768546224452 1.864402960414851
58.13330762190493 35.44738272494025
56.44563420237187 33.97736758091843
59.37527560328041 34.10825063292638
58.33679224403037 34.40953391581623
60.06377209816618 35.91606906194387
58.97059133843234 36.18051139983718
57.28969958967733 34.71136256777098
59.1938949587776 35.15860302243784
14.05210015614492 95.36207534533263
15.53508887668982 94.2401464607438
14.49378225891577 94.39295583616999
12.8820098636971 95.47426893694886
14.94047789149078 93.36997161449459
13.54634101700102 91.70175955699757
13.87844455853965 93.54225209693864
12.3484166273886 92.80643810340156
13.5107628102601 88.94046865438237
13.26629208976023 92.66193201778374
16.3692759304489 92.16757862850321
12.25295832249317 94.65155239072104
14.28703156797055 92.52677973564658
13.39998410866991 94.54972438871377
14.73697144122412 96.29493138297664
12.83492677801924 93.71294367296726
5.283825376877922 62.69474994195312
5.657709365836747 60.8615036287845
4.983358136189977 60.00889064929857
4.557306762676856 61.02157569336097
6.648394556985333 60.75987460470825
4.247156757936752 62.13457969973891
6.292901956249574 61.89281618106988
3.079216742400956 62.14021625336806
5.252856741339681 61.75899749960752
5.406940511682343 63.76702447908412
6.021118645352876 59.83952125576086
39.39406945016888 33.61445184959771
40.21429700896923 32.87476282063896
41.60558812211809 35.23881210618521
38.70821090942372 35.44482048732639
41.23776851734081 33.03594089778871
41.00137633653272 32.01382032534812
39.57052991426664 34.66710814625605
37.69442782024704 33.93585807706434
40.42251579017765 33.89335746889518
41.42382693756766 34.15034061417492
78.42262280784001 60.0478159454762
79.43884840974094 60.37581812666597
81.03417886109291 62.6478755263464
81.02289138867141 58.08257779813473
82.06461049670139 62.85899427890888
80.25654316874744 59.68205102232586
83.39999855622121 64.18837102035275
79.25328801887633 59.35322825768376
76.54767717323875 35.84454097651885
74.29910204022933 37.87277797758286
79.24819844558506 34.35737964832651
77.12903796989001 37.63033595548605
79.52803261396028 36.13713216973524
75.1469781841236 38.45783874710975
78.59070621541956 33.53464424030951
80.21001810716282 37.04131736125049
70.16515878841365 23.49445403741383
67.1982908279836 19.99683577797201
69.31800824857352 21.84687425362226
73.03543226504743 21.65679874407887
74.61392496354431 19.3900597719594
70.0947899540939 22.56189439581036
68.815115440273 20.91770612503715
66.56637750764881 22.71831770720384
69.36891421196525 18.10930865733173
76.97018753177913 20.95275950850247
72.1640016124291 22.27417138151772
71.22117549876785 21.90088201145006
68.28626223386573 19.99069930409983
74.95549660274651 21.4219111719001
66.07816215275156 21.81851635110628
66.67248356177785 20.91835614574648
68.98372164071637 22.918057158244
67.75761332799317 20.95320475121665
69.86906545987003 20.78811582195106
71.11523114951491 19.08746661272632
67.75256508842531 22.80083976231707
69.37262758208861 19.92684961159813
69.25811044076958 23.99673667018263
80.20347927233161 95.01783721511818
80.00852582697345 94.02619252986433
80.87127057560035 96.98618339936762
81.23332036269679 95.17449872141412
78.37224330921244 94.01334143269219
84.3143367573599 95.65629252515193
80.20520477918424 97.71068721580151
82.60376840412607 96.38007146962875
81.56952926109723 96.19106587972823
79.23670384893207 94.56495355075475
76.99834780343757 99.27252075532681
78.10746612548503 99.24651977906196
76.36428155519263 98.40578655887637
79.36274353895877 0.9605273516777841
79.34331387321899 2.83543414862883
81.00002606170287 99.96559084978558
77.61949084641725 0.1616401031383377
80.98743221455361 1.88132691642093
78.81011493500594 1.918060204275661
76.60892934700652 2.01220680890646
76.86901539653994 97.48025506155676
8.69425035415658 60.15901051522027
7.662392076306297 60.4653696530746
9.198315422536895 61.82248055215531
7.35084230854932 61.52991267133728
9.453421817051421 60.77312247677391
10.98741378619486 62.12331523197179
10.80435625444135 65.12880464358915
8.013244765624799 59.41019000492068
10.46417142071415 60.34289634939713
10.0085154745612 62.44370934347113
7.209865256349223 62.5780565860983
8.185442214257508 62.23723368390586
84.74153171039718 38.25134371565261
82.73551230278134 39.34203628446226
85.11058266655102 41.09265822968413
80.29319782547333 41.38066039513828
83.6659497886516 39.72154808195928
86.82319555028387 40.0816100089873
83.96571306056526 40.74585091312153
85.37344453562142 39.17724594366521
99.60302070414824 47.54706649757895
0.2563653139496421 44.33266596056195
2.914964569061491 42.80672601214292
98.69387224826777 45.02823829807251
99.32569038013834 48.6607955504719
98.81434504726424 46.85325532967758
97.18809881026347 46.6262254877992
1.842526881901967 45.67229680801578
1.008032406700835 45.01034976416451
3.549908899993322 46.21670944752893
96.37805044782402 49.62522498050431
2.241781822386721 47.61718747898112
96.6117275115413 51.49485704249823
72.86077004727508 49.48817093669015
73.26712725051226 50.54248103945537
74.63379963504677 48.93411395266277
75.74465955191653 49.12189171455592
71.39095795782075 48.6344070049654
73.50253182844767 48.5529751847217
69.6368685141605 48.28474262476497
71.66708194682884 47.71608468771241
74.28443972275282 50.70381590727488
72.89811395023082 46.64388201214031
47.17037765015695 54.45917930017536
47.1443362544676 51.5420704648221
48.53651439044986 53.15439773477188
51.34010770492262 53.5179675918173
47.83767785605605 52.34336503612545
48.86735191896109 52.09061413598302
47.50122625650993 53.4040547603544
46.79887214000967 52.60246180499468
48.18258801955183 51.27310948559298
22.48015914258367 61.2414757267558
22.48886149432092 64.88028082878907
20.59170542884815 58.16425258729408
21.55210447681717 60.82462590111012
23.18963511952757 62.89549786857329
25.1869381870003 60.82658591312532
77.50794251301753 31.01508559976586
81.25601303479819 29.48882510762201
78.9784675283404 32.50301840299325
79.57682390536172 30.32600515864738
80.52205524034233 28.52040830614577
81.33927831406132 27.6875755791974
79.99744764730973 32.3209037216992
80.76385901696361 30.43362171291735
78.58264714592467 29.62823407265311
80.33530256320162 31.31055111858803
18.09008992406141 77.44809681385854
14.86410438492473 80.38398070478847
18.79032341531311 75.54094092569822
16.43800063008917 78.88293252310122
12.68524661389776 78.64535784112336
17.09086127346467 77.06056533628882
18.36034094510932 83.7211798063877
19.34592541762202 79.99253014784628
20.2893245455176 80.4737803328436
17.25419338267026 78.14642230328212
14.08329743874816 81.12641143003954
17.72689185134499 75.43439710308434
18.24236967921973 82.61691831407333
98.58078750229912 69.85755906416493
99.53713264335727 69.90221204809161
1.272942558818304 71.29767929385834
35.30948101105705 40.6008204129446
31.89133514903989 39.36409578152554
35.99979921492979 39.82605688248374
32.79617621328381 41.37583502551508
35.07300487408076 41.58251043330289
38.18488688182939 37.31052838808436
29.76761099412802 39.07860130473362
36.71175812544809 38.99822296583695
32.3152667710946 40.37118764944542
29.36288982621717 38.08225271918843
33.35813652352936 40.49863489154512
61.66224526841272 68.67366787924847
60.72687281368171 69.23477913303542
62.56256766564531 65.94521308549166
61.64620755949672 69.73537710075179
62.59426049117031 67.02930145476731
63.49681395368891 68.61476063917713
62.58833507763159 68.1051437763511
62.57510966291225 69.17731454798957
61.67591482734404 67.60915242275658
34.95048598574942 24.79694372291315
33.43435989893808 23.58616517212341
31.93813883270734 22.40788939372902
33.43597045376127 26.37821902230433
32.71416455828305 24.38282745651571
30.78210077266128 19.47990189628315
33.05526085789614 22.58659121081276
33.82508219331216 24.58435573877297
56.86552776294847 18.33943138365677
55.90058548042097 17.93105839276731
59.81608657247563 18.38119621397702
58.65474426724516 17.00586943335177
55.98400839537898 19.05530455193082
58.77077244044519 18.03000931492543
57.67785147146215 16.57724045516158
57.87133898066475 18.70243507795549
58.8988268314662 19.03703870188294
98.57358726708505 40.35458501503476
96.90024481198867 41.13903891032666
96.44037874676941 40.15941346196679
0.1155619846997043 41.30628035540558
0.3746126620359557 42.29227000052337
85.64230633656707 33.64746471085326
86.7160447120027 36.25289651760921
87.15427198218714 35.27212133542579
86.39560991398965 34.45389355364032
86.6873522115532 33.44560879720725
89.490850267613 35.32417022347236
87.80924663375674 36.13396530354695
88.27193896093722 35.11196968871045
88.95691784688745 38.03408934783021
88.87344061076986 36.12128123669473
89.11901693545978 34.48498975390246
86.03639636650885 35.41892001985961
59.58691547858865 0.7338021513419632
53.89309993772181 97.3788926680014
56.49098250269903 98.42051493684724
54.97112432938137 97.43324486384681
54.44993157579228 96.44040582922266
54.3803908041683 98.37491853255317
56.60853561291157 1.460562206680172
58.22469010050704 99.20953246546742
53.30558428669873 98.30690919096808
58.20558990541334 3.070644428982929
57.11743556685949 99.34363274503191
57.49670269205723 98.32457713325506
57.10621211594516 97.3436883645192
56.04032697078281 97.43562750331925
55.45794549148681 98.44217189183797
36.21607719921354 49.00432236779443
39.70051349852944 47.51936183439782
37.32048570917105 51.77746454995495
40.77953154499475 50.15050986908881
39.04457360964838 52.42252090995552
37.26056736261303 48.88913423277614
37.60197102679606 47.89008211322953
38.23489706079776 45.98702694641135
36.95965088720133 49.9148745188396
40.09024376961251 46.60158148861077
35.99184418792538 49.98204029348492
38.31920512162577 48.69401847853864
35.4834229705091 48.20609708141297
39.0702931582908 46.56422396583481
60.785623323025 31.71037344310268
61.94758914186146 30.38990290936126
57.92555145685127 31.54576329975817
58.73277526893217 32.31160388359681
57.60823723853917 28.85298518795438
95.08937937542957 52.60464999085057
92.47368115033599 53.62049668409131
93.52379938462479 55.65195584945092
94.94286606737084 50.73342729361623
93.43507089993041 51.70327317556724
92.39313845288102 51.71068936891889
93.06988404661182 54.61476006496166
91.34793310326947 53.60163618532432
91.9618438519317 54.50729826948263
95.23968022025107 55.24429211695691
94.56144671886686 53.55782733496771
96.86727450453213 53.46832471862988
89.10096485551793 96.99805284288205
88.3414270131762 99.70918346768698
87.5423595524629 95.98019033185821
88.47637586517436 97.87562589223968
86.4488156518812 95.90437444162046
85.01160655065445 99.43864472777661
88.85215054250111 0.6772134389268492
87.99807588198085 96.93949631637247
86.04260686581911 1.345921743431284
88.61286310639139 96.06890483134538
84.52666929716742 98.48206321846638
87.07443884249804 95.04727130642168
87.37443600159774 97.81116310448259
16.54343912889361 6.382800304415547
14.73856062087635 7.772453560467409
15.72413068738168 5.744370548466004
15.98170461181438 9.180896838608893
18.04880514315757 10.05731686069413
16.1906438332244 10.25895847284187
17.01128277212333 9.590372517522445
17.67787658008209 7.927333097923793
75.47228437450137 36.36003341159076
78.09935992982214 37.27453830836652
79.19425983463279 37.07676138343539
77.9922618471122 39.41278634250205
77.54582597097679 40.27520591283674
76.82635562711555 39.66120790365595
79.63717749633183 33.34764921514648
85.48324880279532 61.77239548685901
83.74532448502308 62.25873243315016
84.71480192172871 62.54394392995279
84.89064403192573 66.63770522575066
87.29344400397157 61.46454834008745
84.01995207746657 63.36805432848247
88.11781381569823 60.80117323998635
83.67115553425889 65.23547687003493
84.26055096843189 60.39023211377192
86.58163183829478 65.35841212298826
57.89704013077973 69.83490902731252
60.78285581780355 66.0442177172775
58.83839425926806 70.33175785724859
56.96019001270457 69.31117204320081
56.99084223318336 68.28282831258545
55.98418199094512 70.8605378201747
60.74674170782506 68.17918073276209
57.89409965901384 70.86842864045947
61.68123551475662 66.54121123587966
59.8041336900592 68.74692016847659
36.37230156779913 90.22892267393651
35.21777722030258 89.86676346754861
37.97788422800742 92.6179433831945
36.12526158332966 94.65738588117661
39.17877771228844 91.43169341401071
36.95641625684461 92.98115228515744
34.34387877442661 91.46336169964214
32.41896053003066 90.56031351081666
34.31148654311973 90.43533218999291
37.26442578472195 90.91994023647032
35.33695331159744 90.85477093441519
38.35906673579116 90.65180240625197
36.2483875163199 91.32760603007422
38.14206229749464 91.63404207623398
33.37805008772911 91.02152653209821
96.53463819641536 79.43897916122516
95.19972249233595 83.13917289967466
97.08330830910958 83.94967560972154
96.03888828614319 82.40652332250312
96.94984724608834 82.81997029124997
98.49783629105282 81.51096053511293
94.9217171516183 80.99369184560638
97.77768396094946 80.84708081906358
95.06086925197579 82.06083713380842
98.68019102069837 82.57553117073005
99.6408770919171 82.9183551538721
95.899204140189 81.33464302005295
96.89546279639897 81.6483249971174
95.76138117215082 80.24729984967891
97.73509319493064 82.12412425995539
21.23294995217464 84.22081525412058
19.43574699328518 85.32949124166076
18.75190725543184 88.1091223094289
19.34763744352111 84.24660395404155
22.21278939099584 85.82147159956159
19.51809043703769 86.42602572641285
20.32183757450277 84.77065468522254
20.38654054106057 85.85606652174872
21.27620040496246 85.29561640300759
20.44326295921553 86.96059624178496
59.56997641012376 7.524399570405367
58.52587021528623 7.973944166520503
60.15526493759123 10.21632909047181
63.45018794457715 7.886774221387851
57.7880124936696 6.29519901853724
60.46312779351827 8.125655538291731
57.63906023591183 7.357642352031637
60.62039615547132 7.0781774696996
39.90534338779008 23.23124237673668
41.37804567820458 19.16453405955837
44.32943108110715 19.55307013167396
41.73352360346782 20.95917998186318
42.84334343019349 20.75784146544756
44.68563714659653 21.35445852204753
44.30238649993913 22.35063075480888
42.08985371105769 22.76032201988074
42.48257340565747 18.96566978789152
42.46641325337112 21.75519696661959
14.48733217728644 78.20246739670681
13.50358271863391 77.91795642903557
16.0770583962094 76.72925614730426
15.27951593517989 77.43640114757015
15.8898686932233 75.67099175770309
14.30923657320771 77.11080965994803
18.03887723995356 74.55042058821488
19.21984805800568 78.91393212370599
17.94928274385083 76.38815190884478
15.46342612990843 78.53325001475308
17.30838144302793 73.78974497187106
66.91664666150356 26.48981125228623
58.76431111795794 24.47683139466998
65.09733965135966 24.3308063820737
63.23263418195092 25.08900074904524
64.23840705071687 22.51976472264798
63.95321887143234 24.24560643127285
62.82569499802587 24.15824095616439
63.63928634918938 26.02057774231254
69.49154570091865 25.07447585672197
66.25303507498118 24.4598720457718
69.62637438200568 26.19740564781151
65.47769058345312 25.23962159163877
67.00743062905562 23.61245487804632
1.920896549894078 80.73223699166147
1.473106804215226 78.53912498379098
0.3918262367823083 82.17389466042202
0.9353715295543468 80.35792648117418
97.3704498078496 79.81224896472565
1.691525111107856 79.62784672806198
0.6797511478680293 79.24223189414427
96.72067202549538 80.60344242216605
97.51289055517309 78.71421511994852
99.01328567439221 80.64970706189094
99.97024222125972 80.00729803917886
99.69561402355527 78.79851718142662
0.4475167293908476 78.13833836209142
0.09493293643496337 81.05246906673416
98.24590314279592 79.78672604373085
99.42985748310196 81.80272827230245
1.368268304304405 82.55382230282983
99.13389181699399 79.58508906768472
7.191459750214671 63.61244311119755
4.493930741135108 68.47488161380511
5.552936011930842 64.87710416173286
7.320056339556552 68.56508392682096
4.558410430202209 64.43385616432079
5.046210317907899 66.69547871655759
6.25516285708661 63.03071415179178
5.692777911683529 69.96222614625071
68.96020617513538 15.52479228430706
71.59385274443918 18.10878533418224
67.71411289490148 19.08276847245664
72.75788317521565 18.07461295642687
68.77980790397351 17.16538037451195
65.11729892546172 20.0353969902588
66.11493147296676 19.96566749797767
65.59679911623672 20.9189149939148
85.37377323344967 95.78907019816894
81.90430754629006 97.24205979602451
84.73082572673147 96.65308975039649
80.49950496616472 95.98970264886549
83.88275732244684 99.32874487033992
89.23057695392993 62.33125330769774
91.07851345808893 63.25423848440421
92.066842612126 64.88951159519459
91.91485540920694 62.60660456251897
93.69282535292817 62.53073942947418
91.64057443224222 59.23148889910168
90.17704471954626 62.77060078116939
91.04944736289137 62.08628601720295
90.96382991771732 60.98708415931644
91.95271851134396 61.39507754194833
89.31783869066642 63.44932945826173
22.15849663756018 97.38524690314954
20.46836099701369 96.37297339968443
20.613285514214 94.5516835560916
22.76614140862063 94.71753169562317
24.92543022324442 94.81876488397563
24.67788546803753 96.52098962583116
25.08344170572657 92.93104515119356
23.23475018140572 95.63770310104076
25.33678330326188 95.76082183216563
20.00006741616187 95.40493328678413
21.08034294163147 95.51492925324561
30.94330572121956 13.9846887725352
35.82422283275613 14.71919528686597
35.89728393435108 13.66936615661513
34.89776547064974 14.12190222529255
32.98428419972028 14.97229342139426
30.39055295024501 15.79664265138242
33.79505608523606 15.663417635477
30.09171428666327 14.79246153616605
32.09065317354789 15.29583039124262
31.468805957354 16.01996228626876
27.01495488049499 65.8405854555314
31.21886324728316 65.16151380657526
33.13922438452209 65.72793061012263
29.82166284789728 66.28590751831045
31.60341404438805 67.12677232606003
30.49532224557271 67.10669919013911
28.72784355988276 66.47944803978626
29.14011425043783 65.47995209896074
54.42357315233411 85.74036446925639
55.62946463045531 87.67663230056
54.89563646329706 84.77852369709734
56.41484595080808 83.89526767343106
53.79939011508925 82.88300562277568
55.94229777386834 84.82096385105969
53.29748717006947 81.9320336666227
52.71298771674772 82.83987447778568
56.0796275746355 86.72121487588677
57.15201447635111 86.71140167867604
54.87982433371867 82.86512390663542
54.32728562589819 83.82409559301828
53.23170129325668 83.81240720443212
56.68978802600989 87.65878708520609
55.39795849238375 83.81078263464498
57.76562828020681 87.62309422827019
74.43029577848193 36.78998594929475
74.03599727521592 41.16481837655915
72.02392277849735 37.9486998651206
68.2253150493773 36.79709338818671
72.38260837651477 38.88159635421795
73.5430506113875 37.24301909501618
71.61040910959801 39.50774599157489
74.09351559886866 40.01757619662608
69.51227846669539 40.80470565784496
73.33534188937907 36.23781735450559
72.60010932695556 37.13654884403208
74.12769890446681 38.8804984469738
72.43803307680449 39.99504299887877
1.266658689310491 96.93882576481073
2.08971589354566 98.97726456112187
1.613453677087188 95.097458930603
2.280252666363413 97.13204000741369
0.6121933848328492 97.75581891171923
1.730795759897257 97.9830774941087
3.753218529785532 95.42776490544223
98.2612235768663 54.95587782899842
98.83103808785515 53.88955965871875
99.36355427133195 54.87474462840798
99.62509352477119 53.20690390030089
0.703807977143794 50.15078212804677
99.98394546087941 52.2219152014756
27.98397200127866 53.55424038148804
25.09293450333852 53.22217817915713
24.15243394589719 53.6302201542394
25.95173382395045 51.61854846281841
25.14257476842991 52.28781634281904
27.9396196027006 52.42902518582061
26.98000469684095 51.97310270751438
26.10433888806784 52.65694522119914
27.80910118369895 51.25099195205561
28.93599304184944 53.03375000334665
27.04781396745918 53.07643210793245
82.53520260782105 11.83228240386228
82.128285548902 14.59299492743409
81.86177394855956 13.55282320242052
79.62527152117596 10.31010164035841
80.60781248355327 9.81867072687653
81.51529963382339 10.37544546761389
80.54006970724294 10.93644584184562
81.49184829612749 11.44845493448288
10.68109651243862 23.05652361341988
11.85644861349772 21.17855536856673
12.34950819244762 22.14897107007031
11.25445223613308 22.08870292178058
13.93944415560919 23.19130468998004
11.76026776755302 23.06338452337483
12.50732940640927 20.3121606336317
12.84624065714528 23.11602172307705
19.61267216700699 7.846396569568639
20.47678236019009 7.299542718531123
18.23538885088094 3.098374859887973
19.32539922813793 4.664679417263519
19.37637720015157 5.723212640074459
20.34700249952092 6.210183944239978
20.44597956837702 98.14311785596496
19.2907556801563 98.1033814434229
19.89067604799937 98.98001829152861
21.01004053406728 99.07914621723812
19.87532884364051 97.23495787279253
19.35683293221989 96.29086262459825
84.72691731527051 76.57203317998022
84.65220228083352 77.6686300016941
86.70378840467761 74.27243720114758
85.68097453908811 75.98989797223177
85.76631003115321 74.85049954002402
86.62011477063388 75.41208590677465
19.63018239053711 67.43327716637846
21.06405496306393 63.41964855457356
20.67117735618923 67.1865190076019
23.94738943162783 63.57399101791409
20.68546869386956 64.32955659682513
21.04588292398112 66.14555481198474
21.41047522976917 65.11841105421009
20.02718044013575 63.36484750459852
23.41783189594412 61.81526268298021
29.31467512346789 35.24893431907804
28.97327135931924 37.09131821485848
30.74670146806176 33.51076010675751
30.03041197024062 34.38151589777273
32.51266056637703 32.79728894287455
32.19396063448664 31.79285900993357
32.1282263276383 34.65487492869811
29.67031632804303 36.23904517272216
31.79076473686224 33.65164772229375
31.07944681225149 34.51386779372218
29.70351525926343 33.38242028322211
31.46648685769417 32.6457471201152
30.7328533709994 36.37325030228345
30.37289429813921 35.37823830950534
40.02681766108585 4.740077981764598
38.25593931148907 3.974534012110646
39.53396025144807 7.388026046207038
41.82956398293648 5.571471803957167
39.47075663609338 5.623733528234049
40.05273836648647 6.467628761905633
38.90997423006325 6.518667108984774
40.64630393208354 5.585527636123217
8.397817845628452 61.18738910193322
9.736619467329552 59.69761111423987
11.78272667896518 65.18736921633548
10.75534324967095 63.21793358179121
10.61648161911658 59.18511282389271
10.87690269835893 58.14708613284277
11.69115207344732 62.87869605632852
11.95486709191764 61.76610045469489
9.00880591938297 62.8907483588009
12.17942545190219 60.67372961477404
37.65234166866145 4.88036552308036
38.30485286574056 5.654802512792489
35.25630141548591 4.230685253737928
36.15964431046495 3.92390952942064
37.74385124471084 6.469299957619612
36.66350439473722 3.086108507197426
35.01443700787512 8.894752441290086
36.5947506838727 6.594416123982059
37.14265871587408 4.070905785118874
37.33646214344667 7.38434859782623
38.85700293049332 4.792100646381443
35.42695045734939 6.831899194177285
37.02970418983 5.660665772866422
3.219457540891073 97.22328107905791
4.418653371265457 93.68262106840783
7.514045265455922 94.91992695319179
4.926304056585272 96.89397920297858
4.062721842624665 97.60344426438445
4.779311421580863 95.8016614651533
53.36588081588407 80.0722494335203
54.85577709047377 80.93856723012362
52.45265451246829 79.86961919418891
54.27094569900724 79.96341099691693
52.81580515420919 80.9431729111932
50.81742312229305 80.43895214682395
51.2356402349479 81.53528969543072
53.33511571052463 79.04852130078743
55.88202026486719 80.85665794761586
51.82202831885205 80.70011209871919
48.3326697522523 63.96896636167546
50.09111856818263 64.42016490957752
45.2235636824938 66.09449399644156
47.80709123939346 67.22104162235048
47.96037791014279 66.13378725111738
49.10802542742711 64.73329003930176
46.06273642975795 66.84670983689961
48.12867865978341 65.04899428976047
44.97812447998752 68.23809604971422
43.98478675612697 68.49023933596247
45.12763351900571 67.18059885605723
47.00480971386561 66.48557575080547
50.83955589241948 65.16132330451043
91.02637048450006 74.96528358686832
90.27540472616855 74.34960761021699
93.45143275011027 77.67273570445029
92.6622963008583 78.19244764901423
90.9528706524892 77.15621688362003
91.81460764799505 78.81288886175082
42.14120740777825 42.39626456453808
42.39407874801756 39.52752112530658
40.89053784850179 41.06341341089632
40.30228774147542 42.88570898353844
41.89762151536552 41.34603406897075
42.90245522726318 41.61873284537801
43.37872877779763 39.80521332189797
54.14553744049209 45.67818765971979
53.79550764108907 47.83287726920423
52.75188812656825 43.28491783425915
53.34299332209211 45.02653331232784
54.96436994747312 46.30003272876132
54.57408944595399 43.55456865965827
31.166268881426 20.44734983674941
34.14270787153496 22.77189079990225
30.43073793350503 21.24211174416553
28.92605429290032 20.07645053594046
27.4438653846322 18.87467613689164
42.05407562344742 85.16297602415099
37.52459230991396 89.93675336029717
38.66512975802549 89.68221755726522
40.34839583137036 87.41923782532278
38.9736275430934 84.34611951293763
41.01178036705808 84.87728857178945
40.60173419384711 86.53478550305481
42.0379757225763 87.95370396409672
36.88570380725995 89.12414116647773
42.75539109673536 84.38888232978367
38.22987944086334 87.91357219875451
40.53842258672253 90.16579628143802
38.99232224476688 88.66473956537597
32.55105890610589 59.61727561578017
31.4284601877575 54.8161564787882
33.48036023401435 59.04394733500413
34.40119285398885 58.46755154306363
34.42837236529819 59.54770113890171
34.35143833913653 57.35359082523583
33.41164447319773 56.85589495915801
32.37103150717977 55.28216574691362
35.38013913264619 58.96910068884355
32.45499457458614 56.3750691126777
31.61044685795719 59.10739389046718
36.27754960229776 58.34139778754034
33.45687456752315 57.95421902045723
10.65908884960059 88.02606928347144
13.00633339431716 85.78160734051063
11.49931909217938 92.42804062732357
12.98050404911126 89.83747225361894
12.07661462733997 90.55921754121989
12.94506106723039 90.89355189713989
13.9871068277787 86.13585842475959
12.0187520140847 85.44584910083472
12.20908799405849 86.52637115165525
10.13896201843411 89.87079545043969
80.99138910592987 79.41280620120419
81.95699478632358 79.70477631465424
80.26751334339673 80.19893335934729
79.22869000159199 79.88536753486908
76.78855755528384 82.21288504258396
79.71470943734343 78.00081370373414
78.97254508820915 78.7847978622967
79.97121194094488 79.11155127363689
34.89835858807903 2.267486284703891
35.78760968556713 0.4970400703555393
37.12317553443575 2.136702236341413
33.95032383532109 2.69433446252989
37.5458920830072 1.166399739179283
36.08202856431483 2.266340056161531
34.52064078005965 3.43664920938655
36.56881019342133 1.198382643603625
37.68980552961958 3.103663333469787
33.03586284597568 2.350380757149158
34.75800442087863 1.092888442670716
35.5927534264866 1.485836434366965
46.21634275878798 31.92794409480599
44.30819504052624 31.58994051433222
44.08947723874483 32.60266271506855
46.82757088062702 28.53498702192911
42.47505398719376 31.03692745070909
44.64474811846272 30.57659971278993
46.43828416136466 30.8637283185149
43.57505321359951 30.80551613302166
95.17029169681906 35.51957402424328
95.32282909322002 33.41475479400502
97.05524825003205 35.81760741027758
94.32771323497224 33.87217128362984
0.8861815060844452 34.09080437384245
94.23498777729769 34.93765778077461
66.37850491048721 14.64356311977002
67.76440404859304 12.21853616690296
67.37445470272725 14.28703231677818
65.65487870668088 12.95991063144151
65.49485596786107 14.00911309710003
67.56694592871074 13.24385563333742
65.33874169996095 15.06607734442002
66.52393517261143 13.60622334708808
67.94979703739513 11.20095458350092
70.44048678033246 40.58968083021685
72.25951109557518 41.04469538016224
73.94311989214339 42.2565708368668
70.15224847209144 41.59416331421842
70.97781739417266 42.33673909132275
71.43642426908239 40.42512920675155
68.99239603328716 41.68713365672993
72.92452063857129 42.76006440825762
71.21677550192382 41.38481029603728
72.070408712145 42.06799607803494
73.26635476589344 39.38774653107863
72.40961034688129 43.81128776662468
71.39904329654803 44.04168298871764
55.15817346675885 72.41364025723971
56.04091103192171 71.89807036355188
56.95846565151219 71.38730195145884
55.23936438295905 73.55183270158511
56.93884375090769 70.35065675962713
57.91051316811444 71.91423779277382
54.40382716354818 73.00034905207839
56.99579111063576 72.44227723824106
57.94550544979568 72.97286830307208
56.09814002935178 72.97117823687672
58.85462472268419 69.28861444402455
9.333003955294515 10.12498364139094
6.981724127306666 12.33244293447837
5.936147068403923 12.01616029225311
10.13371663095943 9.399481137988413
5.462472389079722 6.058663739677228
5.113112016739877 8.868246874112941
8.277645244607791 9.820869980590494
3.844107575612707 11.36552120638344
9.846650877312243 12.1874141485984
8.539206650966726 10.85654068338077
9.617444202764723 7.351053356060671
6.169402783957453 9.190529405987769
7.528249337599179 6.706005888725714
8.566494572490173 7.032332225515424
5.915502179749729 8.148730090006927
33.24503725705627 42.35703596222877
35.65123397510771 43.54592257842149
31.71009133533171 41.23532850873147
34.33889100213553 42.44518536822864
32.15837075506764 42.23144481835127
35.40877923272793 42.58990678580242
44.7892207815054 46.31063340895889
43.53067939654211 44.70424761850663
45.91681611652938 40.12700118706952
43.80199878828883 40.90168396428566
47.21547788655305 43.58080883408643
44.95803172639331 40.62364491484717
43.7499278643213 45.81636410677581
46.72128756294575 40.77972076219985
44.38133786094934 43.9495954155018
46.06420470684111 38.97997522915423
43.4197833762704 43.65183886802519
44.35713396402242 42.84270102964069
42.71605527425374 40.59753165631022
42.55428666741573 44.45075785734145
45.44327832730858 42.32821149586526
46.51794791581214 41.88418867567113
44.71903844004453 41.63710583549089
43.17590302277764 42.6963857360553
45.31589064975925 43.36012020863097
77.66846994661465 5.639406110331512
77.70746155596677 7.442084336172329
75.39725600669561 5.684136525978084
74.39406340202093 3.882501060087113
75.08278275866819 8.454300011408185
76.55901905375852 7.371917073991386
77.1189846015904 6.530272840204552
75.95990887941863 6.536214884334605
77.12038504037206 4.744873269133072
76.54385845151693 5.655582396242445
10.8592056805999 93.2587493114419
11.78411505165792 93.6379232733706
11.63976347473588 95.59526652145502
13.68508647773891 96.26805869871328
56.84675551238826 60.83749045045526
58.98371948898143 60.40980057095111
57.18449995109086 59.83691302147866
55.05711886867207 60.31381528539058
51.9388237266333 61.06109849360204
54.0068743575845 60.56324559860222
56.50897752822682 61.838836750558
58.64546356033087 61.39185339272061
56.45682869334322 59.06214478960029
58.25261038422266 59.62269734059696
46.82957447751254 23.80327132597163
46.12475469084207 22.98103686397119
47.93963631728639 23.62851043947894
46.41186991259129 24.80175007452483
48.34285223488969 22.63221589438213
49.05716798928016 23.45255031595103
45.40958214229475 22.16339399617004
47.23199000241804 22.80537914193224
77.56679541069457 55.91879933193137
75.24802304438882 55.64163518214858
78.49557053094968 54.28877488205742
79.63531288032932 55.69626704208473
76.35396103281515 55.7707658463199
77.77956241525443 54.97650391014194
77.44379643287877 54.03477701758488
78.17387407104158 53.29896597674793
76.836748620001 54.93129046838641
7.673878651595815 70.73483699152261
9.657628005509833 71.56413495083757
9.977098211657866 73.69591459113907
8.371690581416056 68.91273251135604
6.692416006881369 70.33838358042334
9.835294395387606 72.62969411676072
8.666388726291748 71.13967381698778
10.68574101396022 71.97940419303224
8.4909413167785 70.04896293634327
75.13946036829049 78.83389277786551
75.79444536418602 81.93039217837421
78.76901831888411 82.78723997862856
77.78030963888564 82.49754587504853
78.43447247990846 80.65627234991558
74.58739568362731 80.60383857980833
77.42470377662177 80.37054288851365
77.61777171966672 81.43418735412546
75.09312742339287 83.7429304947092
86.48591679786706 91.29624733899503
86.26396566855763 89.23512536059829
85.50962276156525 91.03356257218073
86.35218751662029 90.26878677724922
83.55412364822031 89.3215672734773
84.35885767381875 88.61181379118442
17.97462713527668 63.92773248559367
18.75193396151975 61.70901035672178
17.63593569298273 64.99533185384263
17.88133920954408 61.01811408360173
18.96939272678844 66.61880344678254
18.98655658430909 63.71333463843875
19.69991503786249 59.90007380072387
21.98233228017522 63.03383979418791
16.96115867438994 64.1899859619937
17.9398466568464 66.86738519917533
18.65425140777442 64.75485453245237
19.33146470870274 65.55551054981075
72.76617210171928 30.54029991557992
77.36327789915805 32.00803447772221
73.81955200321539 32.0396144663721
75.63473388229467 31.03171031392934
73.70009189639313 29.99050205031108
74.63467069981553 29.45705973006697
77.9292166182377 32.75118438232591
72.81805696603294 31.53652685779284
74.68157297932493 30.4986515899583
74.75030223806235 31.55430836267746
73.76220201040071 31.02159219135664
74.76907573641597 32.59263023169987
70.80365773773221 31.66679889269271
76.89648780433957 43.89657387656774
76.92427278315758 46.82208492242487
77.86977088647633 44.4513292555148
74.98288813117307 45.9835027640764
75.99274990858943 45.45188966991396
79.44938054531484 48.05447438212391
78.01233298277846 46.66509138172751
75.91466469088309 46.45355113783094
73.07571052579947 45.67333920457405
17.08774649275211 89.19140092687081
16.137776598911 89.11969324083289
17.6099130209568 85.44603845097178
15.91933855434258 86.80496726344131
15.09851620177365 87.51955664341472
17.49299249038721 84.36319682343157
16.08279347821304 87.87881793645904
18.75627366807513 89.24908214788016
18.46884591488682 84.81896418059591
17.92172673313664 88.67030259909269
3.09942304521407 12.11108766716339
7.545992534152965 14.44517256357314
5.458998999667613 13.82031393944338
6.501361057417614 14.13505421044173
4.889967607719423 11.69337433294866
4.13554818706992 12.43426939968794
6.217938673401067 13.07508479646229
8.303218718513582 13.69414394379661
7.8387626179312 15.50044352069384
5.175713716271907 12.75667150570041
4.700197584882514 14.56662394288936
4.419043306679383 13.50146678434152
16.57677035835992 19.75976457348049
23.48421254673726 19.00369129341831
19.87994187146323 20.16887223814263
17.27259314624924 18.90175440740523
21.68705498525973 19.57406253099715
21.34942050445818 88.62211220439818
24.18384672317395 91.17763841815221
24.12410411912875 90.13152179731146
24.08053808118891 89.06184358945285
23.24015513422185 90.72825733233941
22.38559496909511 92.10050887768372
23.15815228067466 88.54433802376037
22.25545486902775 89.11526482249558
20.47063839220565 88.09190951485161
20.46629814274323 89.24220643238806
24.05668689954444 87.97343260298615
22.94172124145879 92.90110472855818
58.13595093509286 97.30412963008466
60.08029135023982 97.10136558780805
56.38362182542943 94.47246508900214
58.9961306402534 94.59248995399288
58.97675917373674 96.66634874703422
59.95119134582937 96.08998838076322
56.63300466568644 96.44073581244976
55.99390167145337 95.48268474973364
59.29332362973274 98.80660403461964
58.13123713775407 94.09567910313338
71.68657268266621 96.80246085735598
71.60851301385827 95.03960771696201
70.01046009894418 97.83119935683
70.1851607060228 93.64806717565021
70.52780146590808 94.84048596516135
72.5514669556502 99.59309476329641
73.45326463909282 97.66977719723064
70.61172661403634 96.83287430641447
72.31402032398279 97.70686053074702
69.84763608406016 95.80191659680494
72.97804649330494 98.60616162406235
60.47379728088194 14.82617030077746
61.68567867806231 13.44752922146712
64.46318549703551 14.35448640877612
63.57964657238509 13.74174315534981
60.63644635604545 13.84708147640827
61.35233821801969 15.34336771393898
62.70708352455131 13.10872581237653
61.50524916412091 16.24750712933538
64.3319569174825 15.34625109622269
63.2843890207143 15.8065247976427
62.3661354061307 15.30097834434121
63.40860135112219 14.78571390093413
61.64796932229516 17.25340528254738
60.45350717808966 15.85061242709894
64.17945576973622 16.28027504019268
61.55410589863698 14.43345382113106
92.88870748281961 56.5512186145514
93.86922852805377 56.80395459617962
92.43018729334683 58.48458000159925
94.475044218318 59.01080083498863
94.17542307002745 57.92803334408539
94.15795962774854 60.77348540676168
92.47057146472777 55.49185027437462
96.26751416872683 58.4540089441219
94.85959068180803 57.09252258307303
95.20319329947465 58.19193703620746
91.38392524788895 55.34810926215879
95.89006844742916 57.38076782499312
93.44186788206351 58.76279296559175
93.17628026402316 57.66021644168242
17.09387746895356 32.7421513767784
18.99150926109762 32.45713073948754
18.72436777436932 29.26791354954765
16.92119687204004 30.6113076947156
18.79995677366473 30.33356860547884
20.74256728843744 31.13742874011162
17.82377096196666 29.93729279861998
13.42077684220245 33.40984671804328
70.43556517494656 58.07243781130229
74.29355904329034 62.5980021662076
72.83337199657919 64.42853370738793
73.63767406621858 63.47471813992255
72.18944464765441 62.41459227265682
74.67627763400023 63.64781147816634
70.76633259596363 60.87338342493737
69.61896324342305 61.15717104441659
70.29614271837156 59.12026133761855
97.80383464443814 54.00896566749169
95.14299359932978 54.30324813372327
97.98946147573648 53.05156039051225
93.55547479761454 53.69205823835373
96.21500445431157 52.52476093418258
88.43196279173456 39.00647118551625
87.87388683534368 39.99477423172573
85.78482256680687 40.15350486055776
82.06077124968132 41.0411640154871
84.74925066417622 40.09964563190415
86.36782886484986 39.13867113669961
84.91902379251319 42.07748920488214
84.39805818279517 39.14739934855098
87.38790364307921 39.06649993599951
86.23219131922001 41.09376239598137
84.04349418695793 41.72134632524563
64.4012039141852 69.13651617226922
64.41204861461914 68.05043377973109
65.31555605596887 68.58178145483603
62.56099214187931 70.24743344087382
63.48333224964254 69.6933645481504
63.50540963239178 67.53350497183735
66.20328325425287 70.20585365376425
65.30266680005819 69.66859290819025
66.21850676439067 69.1216465211233
65.32271189782966 67.49151234456467
64.38655327158345 70.22016687984667
98.25406823948545 32.10880515895057
1.20690592064273 33.06750827322168
64.17806698642991 47.54020336487633
64.01381537712169 45.69013676892301
64.97165030986896 45.05212646822889
62.19871897813865 44.96715659850517
60.5989651824535 44.05584968224645
67.74370156811264 49.02580745292138
61.73071610321957 45.91034874282735
38.84566428699873 73.54711413525564
38.40292272491232 74.72233356726133
33.20398355903772 76.41076766155385
35.59447310264641 75.01536735260639
34.57341185599024 74.79470592621389
30.11160477296923 75.68400177545537
36.14277635016749 78.91738671718566
32.53383407162853 77.20673679111364
33.72537670930845 80.16648752321544
30.56043224253575 73.83451309920196
36.74202229868738 77.39726147328393
32.1824005341411 76.15579196594152
35.78047983991505 80.77605461171467
30.80370809206491 74.8701264808472
35.27144343229043 76.85685732786138
36.67586575246954 75.50821681621197
39.59681021996509 72.75704080909402
34.68570964171128 77.66228310406179
35.04148941486533 72.99525023724858
24.97389366234124 37.4369102778987
25.40297635766484 38.42238606554945
26.10524778186582 34.84481408822436
24.56623077685762 36.46100986533428
26.50999687551995 38.59891246661618
24.2864668798821 38.24053232218456
26.43308391132299 35.82241965869876
25.69317323901651 36.63857205909184
27.1949370910724 37.77777261500942
25.33525172453687 35.66917341338694
26.09230706575307 37.61370072422272
23.84184158455396 37.24740299672575
94.88417544118981 48.74892494753591
92.93915236620127 48.73098685160311
93.10243307758073 46.78251445826702
94.4862043536975 51.69481766507376
93.74228826110142 45.82585621903389
93.56140286699595 47.75492596136935
94.15433987029645 46.79825255422205
93.9911329408278 43.88964406083274
93.92841379809629 48.74157029156358
93.91938539071167 50.7290694658947
22.7323283638718 1.996713405530157
22.10177187943565 2.890849788579754
21.03133556609871 2.603803277741311
22.45540771275443 3.938280507087899
22.95858144370806 5.821865896723735
21.13576394138433 0.7987299097063123
22.19826260566522 0.9591220379978472
21.30486993274371 3.580852889370147
1.550940765210264 91.07183271325576
2.296035810370627 94.3114643637971
3.622461639922062 93.06108741143305
3.447778745718436 90.73561908592691
1.961294740301047 96.08472318391708
2.559709504656364 91.40867929336235
2.677776079124638 92.51460186980577
3.513413047827822 94.35547144174069
2.870335894474277 93.56731610296656
1.916076724118134 93.2416958560287
3.475242723522922 91.91897736193684
2.720585183776783 95.21033715628415
1.722111998147118 92.14744961076775
90.75779218133502 13.14053990014739
92.38815306322043 11.81130751701922
87.8961927885468 13.40869358554547
90.52603239839972 12.10442047557039
89.43087333468365 10.59835209949352
89.494692367499 11.7049041564465
91.38493230983454 10.43282321299131
91.87487422680321 13.44145226144815
92.70344684882953 12.69496979552368
63.49498293303017 81.63581511339824
67.24655968190575 79.16262611130372
68.06629834777723 79.78305255666442
66.62217015829101 81.07308100077768
64.92760411302773 80.46854321038181
69.16256736275284 79.38396372474617
67.68000467425139 80.80593619877897
67.15035169217865 77.12837037513839
66.10589454456124 79.3754242796518
65.50858076140346 78.38240298778398
68.06611773882517 82.60657275237219
68.71160299927875 80.51168853787024
47.02668361316982 74.76270011764845
50.96966523015585 77.37193861367415
53.50592078227254 73.10741924454499
52.08150908652406 77.07364157433472
48.02955339425601 74.66699156235542
52.72670694326219 75.12728765316538
48.67615439139042 75.62320100962295
61.2336444352491 2.862982978598888
65.36825880924437 8.154826046176712
65.53511231304867 7.114294208704091
60.92220069674588 4.979362414132078
61.96126509508004 4.537104691732304
65.86344969433448 5.108708311001326
63.91499412511286 2.677063863231748
63.77190053175649 5.784325535558034
65.69633693741706 6.095926860688459
61.82592628172345 5.587724980764462
65.59786329945767 2.327309029336466
83.53394059306349 56.11330739751008
86.21778815623895 55.0041596499974
81.26477608488005 54.32965474638556
83.04281005857328 58.99650114513491
83.07405132480883 53.9919071122712
84.11680566215786 54.3424122891911
84.35205867631321 55.39756654409936
84.72951145153129 57.52788785486676
84.55338665578489 56.45960195726142
82.28928157996451 54.69392183327449
75.8591779932194 42.29033070450657
75.85380301109635 40.12485341713402
77.60366837985551 41.28650000954324
78.92661278675124 38.88904568662743
78.4119595047505 40.60491527710361
77.94481106496988 38.35846975659039
74.89498329637109 41.74087615858141
75.98484475552408 39.06283284800971
80.08086424959038 40.29025951083552
27.94979002130708 68.52543064771514
29.96626039284773 67.98391999868964
29.56211294254897 70.64798801397416
29.37662775058699 69.63908967943549
28.5018117565947 69.3679894590837
30.96118502146236 68.05670105902924
32.4608008486944 70.38746499825437
30.65959030310001 70.91091094867116
31.92802989610359 68.27162887168177
26.82459034399234 71.57357162640986
25.27811538881428 72.64149154927473
27.27888543416019 70.57852108613859
30.91625953528439 66.18996096524249
77.47636765011779 98.33643403181404
76.27141282827702 96.59967495646916
77.37099272168054 96.56436157183069
79.56631750687902 98.35551079085822
79.06375751572827 97.39489518232175
75.75153759333365 97.54242959473463
75.23496257450188 98.4617188987805
78.53580369184928 98.317912927843
78.45131853251908 95.12846726127501
78.00035392494129 97.37132951295582
57.29461920044069 88.57959446645761
58.97408047050223 89.40585916200571
57.42328503915316 90.48347994724317
57.88983543699137 89.48469261003079
59.46710062927394 88.44975930209893
59.56593066914687 90.28107817889347
59.04805779949338 91.22795457899522
56.23350663918477 88.62337678876212
58.37351512317911 88.52094309472675
56.83052396251218 89.55768875493831
55.18245119660128 88.64478128269218
58.47294847213968 90.37132713689708
58.02541678957579 91.40656063716668
47.0339778305183 77.66456383706368
46.68185579421102 75.76584666820237
46.43259349237347 78.57081046306469
45.63162085828361 75.96528654073823
62.63798535512019 53.19217077291047
63.65567651898551 52.82964239250938
60.18904661360195 51.24529485016721
61.80200794602005 52.43274080534734
61.13459716648602 46.70103455485378
60.03868508845513 46.63631115850441
61.33851579053009 49.59420509769636
64.06889461027471 48.53279466194205
63.90464009548241 50.63921436884714
62.15482368360224 51.4646224113577
60.61956623723011 45.76266996664984
54.75670056225013 32.50777161702093
55.79621769985956 32.1773536919864
55.263558941372 30.48403820009212
54.62923134102856 29.7170931146539
53.91249587074094 31.75897439592023
55.60243875102967 33.2409922865523
56.64251546234415 32.9231079278988
54.05802996397991 30.62479043895068
64.94657058573732 49.20289075567956
63.39130603404987 46.72992340335504
65.06898265249671 48.15822494095585
64.8597779283545 50.25782674174953
66.79151425088372 49.4417909511241
64.7512214907475 51.33199448594269
65.18188454433233 46.02501902920549
65.82552057952293 49.85652407302009
39.67693542377193 39.7106727696339
39.19517166161091 37.56373723241409
42.67701704564698 35.51563895684829
36.16313542258424 40.93810078642356
40.42933754784596 38.91676616636129
38.68689752158271 39.44395569310864
37.92155658107188 40.26588316261105
38.9046319173902 40.50767546082715
41.19209931949139 38.13124716837451
40.19949744880407 37.8379360129242
40.9804450427727 37.05213308457649
95.97920750208689 50.64782113359344
95.37264321830472 49.76500665736587
98.98628439820394 49.75088679376245
96.9947520335141 50.41903276336787
0.7882399293681145 46.03601471235567
95.77698661524369 48.8022049806079
99.88697076377153 45.29558875905228
96.80658615273454 47.57045852795296
97.89124458905731 47.2177436664336
97.97885719346138 50.08999903564495
52.15186124775366 41.52579270324166
53.55380869589928 43.95233418472988
52.16841254791623 46.54110286030205
51.17433231257619 46.99399077076549
53.98550338347622 46.75909250783903
52.04175731694265 47.61816834166719
50.36409018991641 46.39815854503733
53.16036560438655 46.1114378274361
88.02727824376721 26.70805978567173
89.07497755326995 26.83062362115113
86.95093323461148 26.35597455631559
89.79520098127379 25.96591877695207
87.28333364821641 27.39352420662864
88.38509178910674 21.9625388540586
88.32023131338531 24.80465455280823
89.03430590697813 24.02413218641657
87.9757385361941 23.76252545879783
8.749131488149654 18.58955129109997
7.368410409548269 17.28857358068441
9.881402698057476 18.98667386703001
7.935576886724196 19.32323946628506
7.656588021218774 18.31563643804291
8.44528566564107 17.5818387799652
6.59168824594123 18.04540863430088
9.541696094872437 17.91896087383005
24.97059594537354 84.1414085987922
24.97441315340237 85.21997424595658
24.05006574113805 85.7817813975168
25.01653388620152 89.60160649739286
24.96559266322038 86.31008647207551
24.05229770582119 86.87411365634809
25.85845108502704 87.98197539785944
77.15873262351306 2.914058541116099
78.74601127399238 0.1236750590546471
78.23131784841252 1.041066567910052
80.94032735530722 3.763818787616654
77.70366938349221 1.973081405983689
79.86362881245138 3.766809108720109
76.01469735671712 1.112032815087812
80.37369206283211 4.70865624197826
99.31775906233089 3.023763631592963
97.65823388435631 5.155147210085864
95.84575114713897 6.423903281328661
98.49909882695091 4.480309970454289
95.00702490844618 8.077777844866754
96.96748097576427 1.856741876083844
95.93295297662195 7.483379345573325
96.76544608996119 5.809320601411217
97.56612230176404 4.033546029971444
96.01127964739781 8.54535137505593
96.85701285935158 6.874897252255124
98.35493288790147 3.272698153138583
40.05532136836116 88.44711103327751
35.96692169665015 89.2515436711104
37.23152414104798 88.14597894983707
40.68459537535956 83.8306830251634
34.23822480325148 89.37708293321398
37.62279158780344 86.94876390716459
38.64379577300468 87.01671673737088
39.65070360243921 83.55299514824789
37.94145079339884 88.94285123848844
40.25935528333193 85.61516069553797
36.70009087576756 87.37747552648922
10.8890186884185 12.46915601500813
12.5086975903164 11.00010861556637
9.067132914539419 12.9395425765764
9.947059797270507 16.0953017005349
11.69353751639578 11.72574319071386
12.26781372923652 9.983882280880131
12.16566677657915 13.7610624422229
10.39069513387755 10.42031524130909
11.93033453809209 12.74313953416784
12.00539546081343 48.91240173716076
14.73609617990791 44.95974962633175
14.81917916025673 48.9192269664903
10.63033724453299 46.39794123355969
12.47322515307517 46.74387985501502
9.481692978389473 47.79906505698296
12.05425017300563 43.86874923708425
13.03437297181213 48.54063696517913
11.65627653898363 46.03068857438243
20.92759651305203 74.83558719990606
22.7812395769725 77.61299894823512
18.91857982732941 76.72439439092496
22.8937304447632 74.3434146072544
23.86692887875466 73.95895830938137
21.81581256420241 77.04474114710233
24.63609518942539 76.65272552731859
27.82081532287038 41.59707921442299
29.54827568999919 40.92511089572918
28.9057750320504 41.76433228139238
26.1004221532646 42.26435886781069
28.46465157907207 40.76168029458913
28.26665507413367 42.60324140945485
29.11310800060282 39.92360493844294
27.18385902687856 42.43428456568459
82.48299122392292 10.7917301917237
82.90747849655278 7.472157394539308
83.37332530766299 8.284574304491777
86.09691056358865 7.914894833772506
85.05776547353905 7.704047181412928
84.43575376422768 9.505204603739829
84.14125729872184 5.728645408738553
83.39023232711308 9.215748965001701
85.37806123601894 8.744968686706702
83.5291733425053 6.588493054878182
86.43898072176506 8.994797158588028
85.69001260356507 6.855238351821352
82.43535680616014 9.709759132132136
84.63198141267971 6.684556758125782
81.40208403209667 8.339717206863677
85.23676727432236 5.837830606193431
84.35446355439049 8.516887789149912
84.01579518220267 7.502428885573038
82.40072709740784 8.590102083420989
44.70351147014415 53.11580655068138
46.05931104994026 48.94643676192714
43.31896817664735 54.40518950295203
42.93293567503742 52.56454556768669
44.6653702059164 50.2474408481666
42.54989095952253 50.7318997113783
42.21338647937156 51.76388661296021
43.60635172092883 50.49603138423156
41.87735288279327 52.797686813767
23.42826292818992 16.30559150722801
23.79697838505772 14.36006414346364
27.2185666362879 12.81658828716819
22.00721646152087 17.79970640254227
21.66582706388967 16.80219890044701
24.62752945129767 15.10129110547114
20.82287775918031 14.31898675254015
24.49843897936677 16.26275085381365
25.38695358566551 15.67347616491409
23.61014367312903 15.39197383592917
24.85684767211724 14.11830060660192
23.8452490025338 17.20781773324344
76.98653042581169 45.92626368979042
79.82885489164174 45.2983930825256
76.95300376891518 44.93331614267183
74.17185792011898 44.32937330356707
79.71526085779837 44.23638015229657
74.97917101587026 42.77399459172334
78.8372418173557 44.91094832842774
78.65235513147965 42.75589913430871
77.69739682671621 42.31857419586932
74.11551254737574 43.23353675151829
75.93506498510901 43.34649098102223
78.54690378550283 41.68505979490015
76.73349109973913 41.79801188243854
60.7547048291453 78.02843146564115
63.60076045973175 77.97167419194264
62.54932827883071 77.91889058615848
59.06376054149258 80.15747630836573
60.13196339830227 79.98799469718232
66.47782570392491 78.53705968200917
61.667947236406 78.77540144150048
61.19510010353934 79.81141157874747
64.58142034719287 78.08961930994526
63.34905634153872 76.19908533909714
60.52351838580292 78.996196639991
80.2954199275006 71.53657990311815
80.30775382079197 73.92493180269379
81.24961676830118 73.35927034604687
82.04824511273793 70.66260905826179
79.62452730821101 72.35237362662484
80.34419879792192 72.87900264509565
79.31485956202837 73.45269923466452
81.24412321387743 71.26958500083499
79.81159464877693 70.52608710469036
78.67597804943473 72.4874452680811
79.21306201594867 71.43369314931276
77.21192787723325 73.41097572779576
77.67241583447681 72.46746180243838
76.63721856815536 72.40598836445756
78.18254612827961 71.49897198819981
7.41694395267402 38.02197166374289
7.000091573911292 38.86627710386104
7.98908129063214 39.18238522647185
9.089711754150503 38.93856361959907
8.407997071088159 38.12072745062117
11.97034200392935 38.81631669882164
5.854177747573035 40.17609441610796
7.819621531767471 40.31067615595111
6.763001832180988 40.81987709126891
8.677520070479092 41.01123223420933
5.9913962292705 39.13600551465103
52.33807956274035 85.833298741305
51.45262447719038 87.73978072869754
48.95118845321653 88.69219046878064
50.95742919891477 83.2883062977195
49.49262915566717 89.65314397820593
52.49794899829585 87.71763596973425
50.69657750731886 86.8313753152099
49.50613434416523 86.85233372854628
51.24303929950658 85.92232979687587
48.56862053427154 87.63941324919153
52.92374654726994 86.74726322182725
39.9175454462153 45.67427241259749
39.1031845007869 41.55745130239511
40.9997978794143 46.10425128267009
40.72968979092006 44.99945182603793
39.2810011174021 42.60483434528904
40.07348937457601 49.33473010206971
55.59161247003737 38.21612888511939
53.56510823375316 38.97714753807917
49.89784372443217 38.41730511568471
54.37600134388418 39.67520916315622
55.38136446631429 39.29917219200086
51.73516596223995 38.68456687972137
50.72046115708854 39.08816642062505
58.94759607946968 31.25278496957354
59.56761624021636 33.06247046424933
61.80678723250308 31.41640693134741
60.26753812784828 29.87730835966415
60.49317746613496 28.64462575179668
61.62756826695969 32.44727735273963
59.56254008903878 29.22238152974698
60.06899688011364 27.56751154489583
60.59870012150656 32.75963802275963
59.76234749391801 32.00931135401644
62.26572319109642 29.41048055530167
61.45387642911258 33.49004139937072
82.90383493685421 94.4609710701653
84.79709044285997 91.85287144543963
86.00380613570043 94.92817569234663
84.52637324841238 93.75677387280074
82.47977329615328 93.40932052795308
84.13045893991799 92.69826979582412
82.25576030617566 95.3403179238605
83.91466243622972 94.62869520157099
84.50778225514644 90.79327625198827
84.94551069859291 94.79019743722355
85.56238898375248 93.93881344599227
85.14921512587331 92.90786788703288
83.77666273004657 91.63598833076522
87.69543744036488 94.20536025811127
86.18029595830691 93.10838976202739
17.36483034406169 83.281195002662
20.31579482434561 81.5918342824461
16.11044553233328 81.84591421341821
20.26195777000785 83.70499573628526
20.2934608185148 82.67250391397423
15.29974274056872 82.54901389619894
14.66836084348901 79.29087468859804
16.32686067989677 82.90901195452597
18.61630069050332 81.67958744604438
13.87606045576046 80.04737589233541
15.09108141982423 81.47826114900077
19.44678587700022 81.07435546249224
19.26525057545323 83.18190463027283
19.39761956674621 82.19265357917403
17.15684614830749 82.22798059064284
35.21060673994594 20.06154528058932
34.51577675812312 20.9522318061134
33.50833579864545 17.88894345562881
30.4040006162452 18.51074083493686
36.14317483931497 20.37539207212683
32.65076037482876 18.78646804907554
39.55939753921 21.40673561716133
31.5190769729955 18.684743166625
35.50898609074419 18.88836918918854
32.85835082398518 17.10681093642956
34.02879952315729 20.03405520561149
34.54231906685101 18.26910871619247
37.79207149400505 20.89466981345716
89.3982813085545 73.7508589764368
95.75710395833914 74.34189454867455
92.80253262058024 76.94972150283796
94.82752992897581 72.31453216868127
92.51701014718155 74.0661118570484
94.86063219024928 70.37200350495226
94.24723594381744 73.22572693335427
91.83757765317128 76.71187699881742
58.42721050738833 43.7218635908103
56.86348700684542 41.84333639223455
58.97601346736742 44.75783313863057
58.96234104876157 42.89459764163465
57.83009548526888 42.60380451547616
57.43380581025493 43.59799243740456
57.96504608660918 44.67278468533664
58.71037056616738 41.92201290307874
84.91069960007437 1.238947544512955
79.74401144696657 96.68729958748459
84.38939317800121 0.2844739383370067
83.78039328929572 1.133256439887006
86.13270638600005 99.54140357596864
82.12296847831279 0.06336605754869401
84.30804267915083 2.090018756960258
82.65570267006552 1.033673870000881
80.44852758150263 98.96200878586662
85.43482573245545 2.19210550145793
83.25581371016693 0.1736572719222776
81.60167940362625 99.08828927191996
85.51968106633326 0.3928794776740381
26.02211540106362 62.40746646022176
28.82851319119973 60.77225396376529
27.90618632861721 60.25004678560003
27.82088899727475 63.66313221227242
28.82337169744867 61.84420344668346
26.05746809749498 61.3539903347694
30.69670164686645 61.84560863220582
27.90121825758222 61.35625765448845
29.78665610825214 63.44613162190581
26.08721521356522 60.24875086989234
26.98825137644617 60.80249546983741
27.89403900128924 62.47928546016566
29.76427981232568 61.30275785297382
30.69477750513427 60.75538372525011
29.76090749674843 62.37895307493327
28.80222702531453 62.88808338630965
26.97978828760899 61.89587534410111
6.3949855573196 20.94752158657088
10.10352101433529 23.98275786463407
4.869062186393036 22.45860103155792
5.346681076024413 20.67033535482587
4.579020258316296 21.40500979628917
2.875599643895967 22.7751572792471
10.18810380275404 22.13263098215858
7.133935737933749 20.12114761105717
4.289658070452123 20.33237075955322
6.745233856729389 22.00331842159951
6.093342671317907 19.87837761629422
78.36609973925603 86.80876986698226
77.74570854235618 88.71529335202986
76.76955251849274 88.3075923765015
74.06203934749836 89.1603191008404
74.98788887180395 88.58225481626589
79.3428151885005 87.10874523252012
77.38834790080082 86.47849721901656
75.02320980283575 89.62689694494115
75.94845006443774 88.99242517184956
77.56495458755452 87.58187793372868
78.53564983453812 87.90994102493539
76.57835767607963 87.20728024404899
19.79468312845074 8.86626184717765
22.34933353119593 11.97374122631439
19.96519139900231 10.86787965114505
19.38696402390107 11.71782603845455
21.33218079866342 12.26626794522332
19.92130048657854 9.8721457774479
18.3022068704942 11.14990807538944
18.89812965138247 9.44950708253697
23.27834898976983 10.14241555098357
20.61292448582848 11.55156905659551
20.21259490071737 12.51378646059419
20.69196656380464 8.355014769170984
24.34260679253912 12.1664581971053
21.97601553900799 10.02510077144682
30.41165614867167 81.66535522305215
27.84212669616655 84.63835623855884
26.80590153729677 83.02724599063815
32.61962946963018 83.57738462588541
31.57949028790365 83.14672783968572
29.6514801090003 83.33325679279078
29.17954737699842 78.15472020469424
31.25047010576835 81.06646591248209
30.5312444895953 82.72248264915247
31.39210329516334 82.12774542486065
29.76287133530774 77.42681811874422
32.24745743473221 81.57614507906629
65.28911385216524 19.09496645779666
63.713074914729 17.90923733294864
64.50032779788357 17.17982320698202
64.17512927866507 19.79739379856864
64.83355284915073 18.17128260812796
63.42373420659527 20.58750234298566
63.10848359026352 19.58186309191681
64.04796511006425 18.87143936237187
80.53038576587313 48.38391397503692
84.73999844754663 49.73079866923342
83.70946610888811 49.39464799631125
81.31705440108934 47.68524109552147
81.1532009950006 50.46459056032408
84.3087290324525 51.52352554836515
82.38272858185546 48.01514076803529
82.66395735620061 49.05670003054974
84.61334198184461 52.58449453481765
82.51459108628394 51.87014602447727
81.90516432765079 49.76198051238309
81.60355956743476 48.71916790956517
80.83875493077028 49.42235082250858
84.00465370576178 50.45741431666427
85.75685837764196 50.06258005717324
65.97116161638708 18.24771311356545
65.17523276159116 16.16709847739434
67.11070517903981 16.38147416133484
73.66372979888779 16.09535146654989
72.10267417890988 17.20144531568251
67.2652993891964 15.37839024383562
66.55145191433554 19.08414263729177
73.20383647901579 17.06726031324135
65.48725520790472 17.31348248706848
69.39776590569348 16.35023395151188
63.5121944061618 92.4616239078496
66.45785321691451 93.51188566743359
66.3170486293256 92.34356229534387
65.49051349521282 93.29512256024665
67.30151034825411 91.77620473258744
65.45844579471736 91.46469118350061
67.42047355354777 93.96948094434673
64.35756458561553 91.86442620365132
67.29530555507948 92.85100626659163
65.27994484624075 92.373242914315
64.44013954067616 92.95046053229117
31.68059914547156 95.42973012507443
31.80971042946597 97.5915452087407
34.37123482567451 94.74005569239181
35.29262530490428 95.24989439210334
31.74323515943964 96.51339008234228
33.57893906227707 96.42502518071707
33.67007457953078 97.4973396793149
33.82710132726764 99.59145256789638
32.84499161899195 99.13246838413231
29.86519436247305 52.42580961744748
29.80464585560408 51.35946932130118
31.98141064161289 53.0990642088427
31.75850326557807 52.06346124049498
24.13166564428569 49.44545892577597
25.60499451827178 50.65099418025521
26.32080087105151 49.88946202686141
28.85139222402687 51.99373041301993
29.94257209467399 53.51885760241861
26.7283798769648 50.91396490105643
30.86674891543583 52.76683844866098
28.81556706311706 51.04733583008147
17.97343875835281 58.77622235397457
17.28444160993131 63.12502368018182
15.38639515896436 58.7956066695248
17.74420465473669 56.63154215981039
18.82141497863312 58.2225845786593
16.86761854605313 57.22447384244992
18.55089026202587 55.00334475450763
16.58357249098483 62.36280837985703
15.99800472799123 60.63541530804037
17.01777814487304 60.3398324297123
17.96886584112647 59.91361296891314
16.83659823134327 61.35249139822047
32.33744202830784 8.248822771775259
31.84617464181726 7.421236984039285
32.44712358436123 6.621968287836034
32.88638402101419 5.658057647632538
34.66559701424337 6.162939024287816
36.00383808398497 9.545776969933392
31.23015386729351 6.577156878097187
33.15598301840024 8.718742827601716
33.55510555895568 6.473677117229969
32.28443175862844 3.950367850984934
30.65854294542967 5.612835880660111
41.72096838353392 84.10895486372057
40.83450237981253 89.16835363946201
39.45152731938589 90.43297386421285
41.07646706689991 88.12622517472813
39.55614905659484 86.51569596248277
41.50946425339693 87.04946153955376
41.34605637684897 85.9069231384036
39.74700084836869 89.43785625284431
39.3561074814511 87.66232918564913
69.28769707198396 35.09296615499861
70.39783855820542 35.22217940577548
67.78606622705047 34.08989222952138
68.78856215454176 34.14196884080072
70.90050183003929 34.41306713230999
69.32693329629709 33.27505105797223
72.95867952105539 34.54028990131187
72.12444058595669 36.22704640198236
71.2925630523343 33.58825513061958
65.90706843686827 35.52759539939554
18.88558272571624 46.59102863020662
23.75193308744351 43.81785704071675
23.29299198151705 47.47341011285606
24.4157002045435 47.67786807882636
24.0128042512861 46.71619095103531
21.90064124418176 44.43336729396747
20.26073981680555 45.11671653513701
22.88754091573185 46.46545808276381
23.71959360490256 48.4496298741332
23.46154377073086 44.88253974560549
25.09708866448836 46.8571514734731
20.68584142093404 46.08563794848204
22.20779677510795 47.26963080239753
66.49074838733688 90.05253626496643
63.69405665548737 86.27930057786941
67.4499102096823 89.57489465543176
66.56014456604828 88.94946567606047
66.65528302201672 86.77437780086746
67.25638855875914 84.62814561448342
39.89593068786839 40.77842353468912
38.10071401711787 41.31021528451441
37.12013312585862 41.10121501253406
37.226751153519 42.11142483733912
36.52484814774028 43.05844960984137
98.51905822871558 63.86959848495442
2.4307945466502 61.3010489613638
0.7029545792658006 60.58589382266319
0.5745302035883996 63.51412536459014
99.21505204308671 61.74896315318713
0.2645375820335477 64.55825006831978
0.2717634244360189 61.60398351911826
99.53185883621339 63.70991996121538
99.50258612664025 58.81511496953011
1.611969160533327 63.31938972405951
80.98986577360181 17.20811979034586
77.84859811785695 20.2752691281556
79.94255360554453 16.9645368082656
80.52054964406469 19.05586181575095
79.18317382209909 17.75794558388518
77.01653659438894 21.90209203862798
78.12155372861585 17.42885504704038
78.93579762721996 20.60390704336139
78.08106581254974 21.27535826005283
77.74517016780031 16.31064398045665
15.75042153775284 53.56019550264136
17.55834732380469 54.55948746837583
17.12580028788419 59.29245074462445
16.16355633207557 59.64578349718855
16.62038428379412 54.14958931483689
15.98264549628185 56.70293247461469
16.01808305044148 52.4507797022025
14.44940864500111 56.10415667444506
15.55785639402886 55.76502257843923
17.90255996950364 57.67392309373272
16.30166357141128 58.65900876467946
16.57439774798484 55.18242202051017
17.63942543581232 55.57879341100794
15.65283277632304 54.65962436026918
17.54004977464409 53.47719442752746
13.84527188108651 54.31507016723393
3.427996311248791 25.86428421917376
3.757934756070973 22.0958097251647
5.182907887040017 25.63665850462023
5.666391546733917 21.76301566010198
4.240851426632411 25.28421011610398
3.058093001795435 23.80896905155668
27.99714036340192 31.30389343039823
28.69802135752858 30.38980372696036
33.02863848975605 28.15835959646456
30.84129662213592 27.79972602090338
30.07460449613724 28.62314881435269
28.11707923941547 27.90026516604484
27.64605438535036 30.35524527855162
31.93172785278012 27.97778542052298
30.51551403747649 26.79016775194733
61.35762826726697 8.728995678123914
58.37375769760223 9.036717295482317
63.29495138618876 8.934536989629148
58.2205187541211 10.10370823968642
62.40557307043925 8.301629654449361
61.20513699454617 9.76942469826197
63.14536571159341 9.978030350658468
64.03830107706781 10.62172593191999
59.26082862917668 9.631727420230646
62.25231400516748 9.344311222998501
64.18359971419683 9.581438016868898
59.41507282146165 8.577258705642603
60.30811831697564 9.172338223382328
57.34269921007299 9.500943158065269
5.97089456374635 27.74004600301774
6.478553728534824 28.71892679913582
5.423488410925625 28.65136329374549
7.031164041859784 27.78991968454931
80.47083360216962 55.01827206452366
81.76321063380681 52.56953058902069
79.46746209238333 54.65994130101954
80.72054921686041 52.21171605075048
80.24556628347229 53.96402741034747
79.23249216689666 53.60176125991131
79.97585395865174 52.90891993666692
82.038997562427 53.63161409827208
81.00819734240656 53.26808122055922
39.43885564641842 38.6349962039045
40.59364318253005 34.94241848610559
39.74838439587661 35.71246540032438
40.7719689091142 35.99615053494676
39.96858578895663 36.77087038300104
38.94883778657283 36.49858304535168
37.91711942829455 36.25316801386656
41.79448221985934 36.27358332577693
67.04730366511239 35.04062719582857
64.978197026326 35.02606439940537
64.13652371787316 34.43878349266198
63.2923370221003 37.3065648281182
66.14646513045658 37.62039899237717
16.77403150297642 28.47333339419285
17.74906944751363 28.86709573209512
15.87265354832518 29.15692455926001
16.71456340897236 27.39882927703505
16.02677406415419 31.28886744680685
4.241383860963048 4.682142050266493
9.694523271777193 2.414895288309212
5.879109882033643 3.231132449631724
4.631821321264452 1.816750798657902
4.851252977502166 2.889486248403628
7.525944653137372 1.846079903422981
3.839335653436359 2.538732713932928
6.087794290807637 4.277079521711785
7.942374739788958 3.868838592094062
4.046749963870615 3.61639595225609
10.15218209096463 5.616150299613215
7.109864351610147 4.600095963034367
9.134122681409002 5.267059784769094
56.46725320077544 8.880731393472127
56.61019945521566 7.802573871996766
55.72829194419544 7.170708228082728
55.45245544773154 9.334461037389483
54.31761105489069 10.85385246753754
55.59011335613574 8.250508242386811
57.94801969740219 5.24006117811274
54.44214706990385 9.777399425851936
56.89902538566771 5.664237629904945
56.75297823109734 6.730090076489172
54.57513496209224 8.697524604962439
60.88891022815115 85.62293029309964
63.03906372743402 85.42990270841517
64.86345666441122 87.85133256122322
59.33607419544911 86.63533184763465
66.55353071396202 87.81861405489364
63.24541077969832 87.27354694769035
63.73379392029111 90.28629202667702
64.84116680036114 86.21884427355015
60.43561288792362 86.57727883763856
57.97788495786826 83.07098769898117
99.01371017853855 84.73617523313739
99.51768100462965 87.916596753165
98.34559765529355 86.53361066621022
1.122197229678893 81.44004461701013
1.358515102236094 87.65092461479639
99.82238733505847 84.0146722004912
99.34191431954154 86.87106907348509
0.608141270948281 83.28711426374063
0.8007824224655431 84.38734783702634
0.3502698263967176 87.22188542432364
99.99745115981762 85.09856615140291
0.9876201248163199 85.47833806275767
1.582420742197328 83.66602539290446
70.71470505018543 28.62914435591333
72.64768737780032 28.47954059510705
72.41323823623084 25.36983095498414
71.63891399943769 28.03769908743202
70.57028754603476 26.62442564993824
72.57032796647616 27.44857360451756
70.59242293521315 27.67309960006302
72.48970133861285 26.41469812691261
71.55356529757492 27.02517897304051
5.187832985629586 34.29616612856531
4.632471108477862 37.48669968282565
4.065361123743645 34.20688225094962
5.251343385946499 32.44634374450423
4.622699875465716 35.1577807454267
43.21875617719552 19.76212462274105
41.75585425861266 18.15943328937539
39.48067455052642 18.49572999892314
40.99725067243582 20.15372665344368
42.10887431712518 19.96324566131796
41.36672501572978 21.97010105673758
40.99288469399685 22.9882485393789
40.2795425372509 22.19948670597447
14.37735130699994 88.42765174651625
15.86118154701373 90.22087212508455
14.57355897412643 91.49978137607397
14.87790901624119 90.4840377163944
15.09226736912555 89.43729558964343
15.61294576672719 91.30302800623397
14.95138393744028 86.45571968800449
16.82777023473756 90.11457018249413
15.31449432589158 92.32962558883929
16.61155180872235 91.12883975343628
49.00550422158836 57.90783143792155
49.32092299269957 56.86155837282118
46.32279488574869 60.55748765184225
47.96891009626301 58.16395639889998
49.73305344601587 58.69947586581025
47.35692966296455 60.28249352575405
48.10163893637025 61.06656243263038
49.13079530792474 60.79306961997459
47.24464603800609 57.36606535987598
49.42653285443232 59.74533405403032
45.62383414754814 59.74292950505571
81.3880494328421 6.580726122697233
76.59070053599345 3.852636868548223
78.11276673291606 8.592564679904317
81.46046685658902 9.289740405004906
78.2252169742541 4.723889036950867
77.16322135784318 8.195373814266818
79.80794878724666 7.612451641884334
80.82890476631189 7.515906422782392
78.22282947171696 6.563236452528612
78.76081000832352 5.656633547819617
42.72504705106775 89.59057860940503
46.18553376559522 86.30537750779948
45.74669448885213 88.30906071984465
42.31662368783189 86.26284657623812
44.47134647402346 83.88211418305102
43.78185850071542 84.67965869962667
44.12339208570079 82.80730187020153
20.2676449010015 21.15076314709953
19.21569372566207 23.59208659243466
19.54621909394159 21.93417061088744
21.71785293700985 22.3986641569199
21.36693567318919 21.36984985024517
25.63424208472897 19.44226354576106
24.56298949767335 19.22830573597967
24.92172026871427 20.25656453049144
20.65435152334653 22.12928298691611
23.14536367749974 20.83665345215045
22.43668052082723 21.62563148367557
55.02304126580144 18.62304368073324
55.84148402667876 16.80585604023041
56.71331198387401 14.99424639928398
55.81484419201379 15.64548032138764
56.73086178397909 16.12587519993673
56.78610927262975 17.24148818088419
56.03288450211866 12.17961843118422
25.6051415248122 76.14143041280131
24.6087544359605 75.65236331592158
23.67368697505004 75.04555351236945
26.56042981045534 76.52509378019153
22.68905004821573 76.51788349438638
21.20500150744881 73.83174797551438
23.68584550313581 77.12055132476077
25.62271059990188 77.14771378978138
24.67742003037915 77.67666244173334
47.83065789645623 97.82805934971299
46.56731689871014 3.418751102918979
49.05208071854694 96.14258506333695
46.97633810554233 98.44466470141721
44.05795058403672 2.453498374569736
45.93319039355378 1.84839841776966
45.02555162364607 97.7527110572338
49.5581218081166 97.13262941911783
45.17616712894473 98.8542622457426
50.12361173141133 96.20916476131357
45.33159546690849 99.95041200561387
47.14662048684812 99.44682053985296
48.53830149665825 97.05152708526617
0.6936745520857814 37.35329529946024
1.721449262994727 37.09951737499521
2.527603463747344 37.95120853587598
3.584977393990396 37.7849503890859
2.771384863048125 36.94123464789872
3.289999376576106 38.79592110763029
3.857194544016424 36.79288010628083
1.208951155656899 39.3079361229078
2.191088496812304 38.96181667134064
1.493657863288967 38.15893531079474
83.11043893744385 17.75557398141526
86.25162067006758 21.39858828984542
85.59906189676873 19.34458024901717
82.79366512252788 16.70751318820452
83.42697980655363 18.79279115132119
80.69460593081675 16.14077601787243
81.28832209918848 18.26369923459319
82.35078990781261 18.52557983526723
86.05757992778342 17.58890866646525
55.39749066700796 94.48702734953071
50.67330973097837 97.13431688762132
48.50134151069182 93.32797088602443
47.44774385933432 93.26884800055515
49.05972408716973 94.27871167362679
51.22170622900699 96.24795387722952
49.59796872978383 95.24053308238349
51.75697113286513 95.34264968917989
51.20423449991072 94.37900482521553
33.24845615904966 31.9566890282117
37.14084344953429 28.61263093663014
39.66845045000023 30.195301272288
34.60237514085834 33.13142731596306
36.18598453122585 28.80504834021512
35.52164029464979 29.56906470535248
38.99665016068128 29.26042214639448
35.86645998565555 30.51632115440856
53.64860474625377 52.08600092676667
52.40376585684611 53.30038419935401
54.61092703022055 52.83645775266082
52.66362053631644 52.28918413882656
52.98393105559328 51.23623283925438
50.60131181009807 52.70623536600764
50.92145371010701 51.67341979875184
53.94990421289253 50.97420181330465
90.1248182833358 26.84977190335672
90.49129591148846 25.2381091265212
89.69637699240818 27.72749638803629
87.64791852770931 25.61370878262314
91.4229455860856 25.38932650107599
90.13024084571292 24.29411634939181
90.99142536904603 26.32944382218064
89.45116170932417 22.25114082933889
61.98194304522647 96.95856213395687
62.06740579597115 98.02378971231273
62.97366923745329 97.38218627470782
62.1805114285569 99.08830922441258
63.5828248565927 93.56384618683768
61.38654077920867 0.7519114620097436
62.28772212274456 0.1768552864146813
63.80014353239383 95.6698871549814
64.5937406223034 93.9698777063123
37.5036153306424 43.08918846064572
33.1097639020809 46.99839418337216
33.7677201381842 47.63099928912195
32.41441843706306 45.08045836387925
32.84262841547626 46.05509820195588
34.10344396579809 44.38185826490153
32.58749706470397 47.96905258671166
33.52893313753292 45.29867747463575
34.58604021386481 45.38570083939279
35.71429679235892 45.26111841276742
35.16780399473055 44.43829212701645
33.36545933639872 49.80973118808407
32.11158214871052 46.92878811465802
36.20117874932586 41.9501684160586
33.05171809876779 44.25263720852305
33.64679327978025 43.34997506461708
11.64177600502954 99.07537944876053
13.48876667970988 98.09361966472902
12.46794233280736 97.48696033641205
12.52479314620532 96.38781574921387
12.54770169409772 98.56999905579067
80.31724197607679 6.601458784957352
81.92769215119391 7.506588785173762
80.42408533723896 8.592368325779049
79.2727155718086 6.643846359001978
81.94971614411199 5.629835298843303
82.44971982436333 6.543504182663139
79.81300663224111 5.663755079523472
89.19404348496717 95.19779581255935
88.05127071745967 92.35056823645063
88.84470166982604 94.13440333847772
89.71402426706425 96.1342473027097
89.92613144622253 91.27220630355691
87.25103146694767 93.21067671703523
90.91725580889477 89.63505922942815
86.48047220193371 62.13485661353753
85.27676689378838 60.71399390056232
82.49343511679123 60.86409398947512
84.71467704393332 65.55219332390223
85.7148858335205 65.95582436699939
85.54984591379817 64.84526588810833
83.05203332815962 63.08259203131018
42.63690307498465 65.53981853276483
43.54802930727099 65.74365510338639
45.4270800612069 64.99292345090954
42.37814110660724 64.49243936933036
44.23514290149456 62.08612024146912
41.33989767679616 64.22316604343452
42.9464933869186 63.63926134465098
43.93383616766374 63.71086128539723
41.64620159646509 65.30330842833177
44.14976467403468 67.44377623666115
41.97056003360902 63.38323480158508
43.59729094768626 62.78337618334486
90.22762996912662 21.54386380736839
90.52581738483536 22.55881917892026
88.54023648870127 19.18157823149294
88.84572103496356 20.20572950800134
89.92224995899443 20.51395821893563
89.61739261794185 19.48082903273123
88.07695847057109 20.93644262192979
89.15083774654821 21.22994932526288
90.68599663006464 19.79703845805421
89.73220540269826 23.27025479600236
71.15385565130769 22.89489771539078
72.3174878984733 24.33004074454573
68.17136473473506 23.72319526443477
72.21098911211737 23.30192621445077
74.29798736751721 24.19048757023686
73.35101322843776 24.7797036223965
70.35308595420665 24.49146164004286
73.26087512597371 23.74273937482194
71.26451971807877 23.89923685383591
73.17084432702094 22.71233295421845
22.80464515781511 44.36033791693434
21.59216690166716 43.42841744877767
22.63350063977958 43.46693865383899
24.37227415384584 44.84287275058161
21.74012811388934 41.59036612362839
23.94421007743222 41.91981173131173
23.63782733278534 45.78037996609715
23.33028034619048 42.75436783426784
24.85513724256047 43.95159352378154
24.69868348360212 45.86056518583636
22.50379548635414 45.42298537193885
22.37571804004957 40.7660712661308
24.38768613592765 42.95422936565801
76.06298047147607 62.150753213823
72.56082167563514 58.90384030763173
76.58291524806884 60.40652641638846
75.35850678145775 58.86803980704428
74.98859528350214 61.82246533962935
72.85034356332045 59.91725644681348
76.38866313290146 63.21681867445751
74.76804475392545 60.77067754727909
75.78877067011904 61.10286434333668
79.21627771041587 63.12475946716273
74.61393885130147 59.59875188016585
75.55710648894865 60.02126703384396
84.93561953282564 73.18294597334082
83.97554130247883 74.86119626661524
83.10422519356364 72.15929970840911
84.83706490317655 75.42594362735208
84.0251666179032 72.64947151377767
84.00353831907626 73.75018674096222
82.16611350527339 71.71857238279559
83.08601027886422 73.23564194503072
82.14457374793749 72.75255715220906
83.91580260484302 75.99024237423413
84.8974113546186 74.29470010679745
81.16357984896364 72.27239744778541
65.23710307549656 63.14975926192174
65.75121848279879 61.08524432732774
64.41438075958956 66.96014039169003
66.2529294129293 63.70673964918625
65.32992060899254 65.30697071615374
67.1440902780742 66.39458608685121
67.20134271372771 62.94462452084429
65.32772210499128 66.39985066180662
63.49277206371229 64.32009448866134
78.65182545834061 61.07983118183001
81.33214410809727 63.66175260089949
81.8370931633961 65.7474778017541
82.86698950351135 65.99701944274412
80.57119561673237 64.41980211943904
79.97844485455501 62.39805685349334
82.63068905326365 64.96279750386833
78.16072004199084 62.81916113913497
76.83430491875045 61.44933940168055
82.36918326335329 63.91204729258345
80.27679959849999 63.40526399676334
78.92105804837912 62.10742178339178
79.6855311612714 61.39732018433273
85.74169634872777 57.87152737949694
89.03475811860027 55.03546686955034
88.94908129722307 60.14296961631365
83.88591741601725 58.25934266031995
87.11171743600271 60.3907838025991
85.57075526064642 56.79909009039677
89.34517030493025 57.30481564525672
89.23552434982318 56.12135086130746
87.93623357850709 59.72253906981824
84.90020927903628 58.59377337435253
89.78045755664309 59.4901202014298
88.27334308869099 61.89125978214632
88.75613309293882 59.06249394897704
34.53109202914566 23.78314347795423
38.15360778987704 25.57214545495322
33.07364332806123 25.37767697058014
36.16299220673075 24.96137112726631
37.8129510188286 26.61986444440673
37.11531848625857 25.7698309496939
36.13671881851 22.11890317445694
35.60075804402564 24.01324388916099
34.1635372966098 25.5781612277533
36.18000417121502 25.98464094322745
37.7481408979556 23.72512156171597
35.20437688977171 22.93537524416954
37.35399040617853 24.7806304448225
35.23552636704973 25.7622771435959
36.70102227191277 23.99420302504824
36.74612291015492 26.85412456439418
15.60221601298224 4.637283374650777
14.31243611018498 6.849953922076058
11.70410884652127 3.328711982499711
13.93898933915737 5.748044016872283
12.71173346226246 4.187989518979954
13.26708889896409 6.490207931337544
14.73230669276033 5.113036669835406
16.47009700065102 4.119188876549335
14.59438857129354 4.06111909432669
13.58505725806197 7.543952512735412
13.72017997219637 4.643975535222808
15.48831904240129 3.549689197350828
42.86860737093521 28.15907330468542
45.10635091225059 27.8620659722334
42.32981450379263 29.13371276510189
42.32325647446783 27.31597833053499
47.264667737585 27.46819523392691
44.90368507018604 25.99571648655323
41.16615101478114 29.09955986991983
41.75631724659453 28.29050529690721
45.76074166322944 28.72143185506307
43.38369161900619 27.15640234677912
6.204386514731668 47.27116957116064
5.085253146325265 45.27348024098314
5.55904558466857 44.43322873198269
4.663274406641653 48.22892593747101
5.639675210358163 48.23684042570293
4.673529022006739 42.87544100478273
4.628900141642426 46.24196624118682
5.680910459266084 46.21505661402716
5.524390817674009 43.41176134170639
5.186366867560982 47.21890605058162
6.222521109230068 45.22990887643741
44.1192369302679 85.73729963010668
43.44655911308023 83.60613521489576
43.06304525102116 85.46080580500016
41.88531516074548 88.93172678653397
44.63123918465713 90.18026455501884
46.38555222607517 89.33024673266482
44.4277616447835 86.80806499026922
45.47610049609855 87.1371529097112
45.15541420270966 86.04170487913832
43.38358253917422 86.48280679118058
44.74192885692278 87.858293693134
44.819506297454 84.95561041007763
94.173821407378 41.95347157728762
93.57418654750421 42.90424343520331
93.79164016520329 39.09972416537946
93.71249320379347 40.97728779530813
94.30233048284207 40.05051157764233
93.2241752269676 40.0070874176397
91.09689283309599 39.91538432072624
53.14413227145915 23.69669970232025
55.37573333913276 23.82614303087128
53.70766535728016 22.67556068392012
54.25353707283015 23.67810686394586
51.99042162877947 23.88104159956113
54.88636375452235 22.80424598725894
56.50710492972919 24.03188592191253
52.47898726584047 22.89322665720217
56.04458553117433 23.02148478172708
54.67283361295497 21.76424199121708
53.76331806656863 21.58603734008953
44.07095829232812 79.84186540041932
41.70115467085132 78.3870959524879
42.65111389900321 76.55353588825176
40.32909414329533 79.93651320403733
41.58673896812471 76.58711794659685
41.01539447832626 79.15635935091059
42.74465120927904 78.48924263324616
94.54816614191317 28.38581626998405
91.82638875734102 30.94928665581226
95.97786378729988 24.72276083102544
94.51535492676315 23.06638040761347
93.09164318599024 25.78226504256239
91.32835881929137 24.34930690774581
91.08781954215608 30.17791611712418
43.42927092366617 99.23800821233046
42.48797391764946 1.770205259428917
44.48454638202107 4.221672944453975
43.02830562702062 97.06708053028481
43.08815070697029 2.582896494967183
43.659154681169 0.332440595765558
43.58010227263204 95.29227869505728
44.40029134363667 99.62062051032252
42.0341937968593 96.72031508393556
40.64210395593194 99.2004978656516
45.66954152261872 95.97279616498223
64.74178157693704 26.08320419391272
67.35668066521141 24.53330715625057
63.45182559720028 27.77636337329411
64.67891607187113 23.42886318862279
59.88036406524675 24.68086725499535
62.51758193050581 25.93284900446175
66.59822924317984 25.43243040358439
65.84896876812695 23.53886644847518
31.87385407031894 98.65830521608383
32.69934955226164 97.00742999566408
36.1265664853297 92.41578983486716
34.54714724316161 96.92091689962645
33.76194363242673 98.55353778231895
32.77777422274698 98.07590572615237
34.65923968632639 97.98576958062171
30.91043096494899 98.17907238546182
33.5041918342598 95.33664721996067
35.21889286402555 93.01546660189902
32.5669628527383 94.83957951504594
33.45104454043711 94.24063521915697
32.51880777085067 93.75506207629645
61.33492932967334 20.42885319970479
61.6668009481676 21.33616678021389
59.93263725419526 19.34433704806081
60.18127005863222 22.92277094361078
60.96081069258904 19.61607987179429
62.02683091072799 22.27769183728526
34.61569674786213 84.37397276486848
32.78220174450183 84.61289819082037
30.94038914347043 84.76022737552408
35.32620280774685 82.61406080568486
32.08458792018769 86.29034157440462
34.48598747423728 83.31114930824322
31.77185405194767 84.17107153845147
36.3586774636065 82.95741438193815
35.06885488712784 81.542704639723
35.49786837760286 84.86963946195669
33.87515350101418 86.1410088334074
31.94138389685267 85.22025974314049
32.43645203680208 82.56888971072495
29.03450403082701 99.31263607881502
30.04775284684891 99.80532591182941
25.35067331221269 99.39118249063036
22.7205061922417 0.08557683718579481
26.12074834303158 0.08991282497310747
26.15655803218691 98.88824806130606
27.06767778916417 99.35186095658018
29.99238325989424 98.76206895533075
24.9036955977427 0.2474391652288046
25.81745118016167 97.90293415754488
28.12157299675456 99.84924553450524
30.96316972461875 99.24111980831968
23.80054970218425 0.1846586642876374
28.14220652378885 97.81844166326913
45.21512316306421 11.61273624160188
44.08994368769044 11.48376321583103
44.54795839539853 12.41674086288545
43.6737054488493 10.5386381502267
42.62456179005205 10.40630070845842
45.80070543561094 10.82115244303855
41.04131167378166 12.24229332827142
44.79254031408905 10.60964860150627
29.35995629388857 47.51067079321126
26.16753049237576 47.02452921346296
31.05383791159316 46.77020038613583
29.58539353912719 45.63096553792003
28.04269879613973 49.20756849471704
30.43217238080618 42.92857360228746
27.87648919268231 46.33129666486225
29.15339326086788 44.62071106280814
29.78245238091089 48.53299177163951
30.65827751459634 45.77445219411064
29.99942615832682 46.64339181765173
58.9659117822825 93.44745892151609
57.30245116866691 94.48565047693155
58.00082358165879 93.13372422916107
58.06267301984897 95.21779643407679
57.02369286649515 93.45381917149818
58.67867747905198 92.33078341423246
59.91546124797475 95.05567953365119
55.95699561261781 93.4834353569025
44.19572042823718 91.2356863378014
41.62837110550608 89.9196579955879
42.41568075645453 90.62735959132299
43.50079532132621 90.42808941013661
42.42741317556534 93.7047604759881
41.77545280444998 92.71561495622072
41.3162582763158 90.91236798110199
43.12072652680027 91.43880944924884
43.7807245991125 92.26728268163215
39.97911363864186 92.16877030025593
41.0225282104379 91.94631645715246
42.05842287211128 91.64744562121119
78.26138246145207 50.58373490524249
77.10275261739285 53.07126972030825
76.08421736916445 50.11273033036963
76.42305474558925 51.10502789558792
77.83831929445439 52.3149440168345
77.50512210196801 51.32747979979675
75.68987299300775 51.90697263410107
79.66172899827501 51.87868341617069
79.33701184499706 50.85571368473443
80.08516982216722 50.13355920965457
78.58826944912269 51.58518035372153
76.75926754278106 52.09182072951544
67.01864635257864 73.97010338803666
65.18130325272124 75.15006817093101
62.47482070322035 75.67865227249145
63.45006975153222 72.93571750594619
66.15524874013093 72.37295900933196
66.12377725115822 73.45960918968008
61.67782658225781 77.70288842177433
65.26469169052881 71.84105226270272
64.27779424183878 75.7646955462388
67.04856619512016 72.89697752465898
64.33908607069546 73.49489595356425
60.53301380922132 41.29744849472328
60.20861156314813 40.24622370491117
59.11725500556636 39.99131515502934
61.55962273535943 41.65071857884917
60.77074881711399 42.29933804129809
59.54950141903187 41.05478474020036
0.7635277410432023 10.41041344370065
98.77357300616085 6.698803993974105
0.1805003488583478 9.297593334086748
99.80673379996168 7.155507078927379
0.848465755274326 7.552915807380748
1.046842431725908 8.608199423454655
2.753383115394302 7.188078233075267
99.97889578256137 8.227391087946062
99.50083764022149 5.021164568322206
80.72136873951187 83.39417433142157
79.75216453988496 83.08221706712526
80.48434654598196 81.26072895999569
79.87059974380756 84.16161885605287
80.62833093773546 82.31842892081798
80.83401743636443 84.48053848369132
80.00490500731111 85.24581880310697
79.62564590954128 82.01633461931225
79.03447914755199 84.93968071846683
81.32801673118834 80.52740504695595
6.778970436469134 55.84033937006109
6.307356746688355 56.86567143359503
7.82413294548032 55.74429061595971
5.850347738189468 57.91208902096904
5.40921157391582 58.96573064720178
6.232987796435082 54.93781075467481
6.439763980868519 58.78010643167524
7.953323988783835 57.57986452558296
7.467098276716351 58.58046733462766
5.27476271507618 57.03364174943891
7.014720670332691 59.65700184728583
8.43723202266399 56.6511921749065
7.357191207087878 56.72534097611161
6.887667240931536 57.73284168355551
7.269952218828921 54.82809306730772
0.7884716668654722 22.07821210966146
98.46732053424449 22.00445520132458
97.79010135896529 21.03243697644211
98.49700955802093 20.22085689741974
2.172753203820599 19.62743813371842
4.007199463655799 19.25625912243024
99.29526979287884 19.57566631719285
0.0738755557550472 18.88905213178004
0.3597047023471905 19.94437919013992
2.956872659574301 18.91224051627824
98.83074126508313 21.16361305282382
45.69577792704809 2.781263291270008
45.61102459724839 0.9702127747481905
48.10734290568658 99.90047676306489
46.37950138223934 95.15064237431407
46.32773000484487 0.2463998687576825
45.53726189554177 3.851125377108101
47.52302490995953 96.86042164001518
48.90101369001841 99.32549308333664
48.05518286418506 0.9727167712069806
46.78325854722277 2.390772991901819
47.26673654036067 0.4446807990126987
48.02893533996503 98.81059363751413
95.46273764986014 85.35246266601297
95.73997725299589 87.59999036859469
93.94758294701153 87.59402781153184
94.36791214247205 83.85070631980383
93.7322458927719 86.66252681201333
95.6171972510539 86.45296254545137
82.15949153706275 73.82996083847011
81.20166998318065 74.43492183699824
82.14748392875948 76.93895522432173
81.49486940973885 77.64755994973862
83.05484258671659 75.41205040687781
80.72517956373616 78.35720558220541
82.13012540985017 75.92567009533431
81.19643132323148 75.50591752529513
81.20533888390226 76.55379085035113
82.13558036691971 74.8842078725564
38.80246199367286 56.34008129376414
36.05064293323689 56.09013589880355
36.13485434957073 54.93877207241496
38.71562767556087 53.45537671073653
37.27264016849476 57.69822925724946
37.00825876129196 55.67704657940162
40.10128866479631 52.20952729954205
36.86951013743339 56.71259574639306
37.79066724156549 56.57342123201088
39.42654430609366 54.27598447821793
39.10564398960721 55.30584740777437
68.17322357069689 35.04246329640505
65.94864118653219 36.61069991016424
64.06952262428149 36.65153688376001
67.04648428232332 36.97012450783025
68.7706474823021 35.94260441685518
69.86486870474039 71.31521070308419
66.09891270723186 74.54464023632731
67.94905534155328 73.41620710694019
67.98040969057803 72.35082426825517
68.01011844907018 71.28287072868552
68.91820155415562 71.82192052819987
66.18205218637168 71.28875884210353
67.07941628728153 71.82114954563238
68.94747326126569 70.76208940302521
67.10521738500714 70.74445174686846
61.37372047086146 1.822474159476567
63.70000531454492 94.61819207673376
63.88704862826641 96.72282912508358
63.06478549142264 98.45030988232537
62.89238148936808 96.32286435259222
59.59879854806479 38.05015579473954
58.76817381800596 37.2421369125596
59.778404040114 36.90217153592523
57.94664622620694 40.29809128669127
58.63022116508668 40.91823612597243
58.18187158172286 39.3125372624501
59.73462340935017 42.0773507011977
60.00276484239497 39.21265700972337
59.10036365535636 38.94945675303951
52.06703793224527 54.31921088303367
53.50780620357128 55.92631860647978
53.48876433532208 53.08137018639282
48.6002006685726 56.06301308681284
49.96532468271513 54.77689728403831
51.73398393236888 55.34687746677525
53.8331531144233 54.90267826218064
50.68573176104247 55.57920652994346
47.88339151010572 55.26146958890318
51.01275155192578 54.54548748135023
54.19399865320809 53.86846859848242
46.84377151633591 55.51214538588486
51.63828746025838 52.49651367332855
39.9813554619187 62.89528621934496
39.69245813569507 59.99850293496591
38.97159044610783 59.1713216297816
40.25679100227867 60.94205509822191
7.247135826756541 84.8218001515165
4.06610374116714 87.84353475723364
4.86805456204048 87.08050588216712
4.690025561771607 85.9588516769229
2.558641936937489 84.05361572825207
3.725957229298088 85.56896114128884
5.663754051304208 86.32136850472962
3.375581329374023 89.67365116378139
3.241759109035161 88.57684253921295
4.502670314237973 84.83615288183402
6.656114681432338 86.66019792818882
6.455644295321837 85.56861782388738
3.117797064570806 87.42271860966085
3.90593271700935 86.70145381747007
54.03067138575322 17.07204404842332
54.29083456622979 20.57774053815497
54.17397196507918 19.28423747678785
54.01687425067477 14.8601680360624
51.21834753078766 15.42217975083556
52.4253998553669 19.9637790663453
54.00605763184433 18.22174803517664
52.21487051914687 15.9889848760968
52.11673314486205 14.92105463161721
54.93933970148412 16.33726048263127
90.94615199277908 43.76917850558927
92.08949178177608 41.87241413191072
91.05488491916448 41.81572718436752
91.9433305308016 43.82936882889168
95.22405758218795 41.9945072189798
90.54666907400839 40.84364721038649
93.12853965592436 41.91761251297492
92.54394909439581 42.868661214013
91.52418941943172 42.81861255838808
90.00965086021439 41.76471815798359
94.6131830068726 42.9332719199347
34.82308303416761 86.60970973971135
35.77047816261324 87.06218179423563
36.45186436291977 85.35089233990571
37.00415235395768 83.74328982363848
38.62201173848103 83.27528051684892
35.63810212607413 85.97479523222167
37.25073626293608 84.77434038559299
36.62203767895381 86.38824706409126
36.0703549007501 88.20294715305805
84.55871083956875 84.4706618558906
87.41096752874193 84.7701226983483
87.14135583655961 83.70196756435922
90.08494419097119 84.33467360365394
88.85941069904733 86.18934983481851
87.12330560256777 82.54972311015804
88.95465075558879 87.3132728693536
98.35303332687279 64.92807936594284
97.52664213819219 64.12573061267265
96.72975841134283 65.94432753568563
95.66136728174605 66.57633861573581
97.64363651910628 63.02642881249788
95.74571121207227 65.52220391069564
97.43706017594633 66.87327843286745
96.61985709940956 63.67716505755339
95.65816035522657 64.38265935154492
96.54477556332495 64.77587992535237
96.49776250925819 62.63936369716025
97.39751179931699 65.15468136452496
94.80011673783254 65.12120476602873
86.27507686076473 97.72502290400708
85.172654320975 97.62720391458029
81.18351955579516 98.09593861802036
82.29211069317164 98.24234409810684
82.98296554371086 97.38824097595621
83.40934698817949 98.36755395781844
86.6313743879769 94.0743579705061
82.74680896517016 99.21201029146326
85.81450904304417 96.76631807421741
83.50649095433033 93.57540567711852
84.07430335926591 97.51413432085069
71.36562465034375 58.77176468725075
76.12084703857414 57.40251029816987
77.21861038498612 58.69422089062764
72.2634453053108 57.98298695454674
75.14001101038568 57.68814798097083
73.34465197282439 58.19499123804547
77.09943211662096 57.68163577837761
73.62850255391112 56.38626478101772
74.67144520537737 56.59058556524614
78.23840793420203 59.02111510472677
74.06142687359548 57.42424923674226
72.96893269334008 57.19724703478905
6.752567244279307 53.91506051517491
8.310792394142748 52.83899187395213
5.702382435998513 54.02997828141409
5.086885796709597 51.14992768663674
4.614705973282447 52.19634447755965
7.81955152707306 53.81892256240069
6.197904635982676 53.00457175795433
11.588446267941 51.0471719473291
5.203471969314714 55.08017443564164
6.653766601618623 50.12322008010509
9.366623135295363 52.78268098883004
87.64523882677987 66.94270553508984
88.57184084553892 67.43641183870666
88.60756923851743 68.56684201521922
85.85964132559387 67.07252428688967
90.35736599994266 66.17575131090769
87.70620638913944 68.07660900326361
89.425181919658 65.69918845665242
87.77832380570618 69.23544382204356
88.52650694698445 66.32359834344078
88.68749918584876 69.73632439898454
89.46451814895464 66.80710066653005
90.41980533716152 68.35606050707537
53.11479217876039 63.74796893795861
54.10530578662045 63.43659986737869
51.38225909424978 63.13422547193533
52.96951666527249 60.81251294292615
51.65382228186029 62.10011920390185
53.38072870041721 66.7680096235277
52.39749958460447 62.90494694737432
52.13870194118671 63.94739112271699
51.88611249774317 64.94632531206345
35.75947456749585 15.77345198847676
37.77615951768708 14.81288625597728
39.84024138713449 13.83451653306674
38.81942502012889 14.32866682490289
36.75740362150798 15.29634224679057
40.93080300705164 14.34982158284699
81.00312988229128 14.26192224424692
79.86640558138001 12.93434140217689
78.86785792599629 13.28566749664479
80.31110486682798 15.04951965548164
81.38279686577499 15.33246794104044
78.01718296856075 15.14387400910729
79.23705640188425 14.90433187746409
76.55323750288551 13.64524870612835
75.75546751974916 12.90060546157629
79.8283558724461 13.99793216680544
77.32425265398473 14.38654381938066
77.71274043876656 13.44762605878855
79.68165689010704 15.92750002466437
43.1643443813854 38.7769811955418
44.62138314812627 37.45816029612773
41.67630364720847 40.30048427746802
43.91972031385407 38.06097857353722
44.29256183376425 39.98402463921804
46.19954560300257 37.9105821847069
47.05427094716406 38.5708033725769
45.15653527998179 39.44792664748388
44.22595168220332 38.97997803844161
45.15269038848323 38.33440741102137
77.69190493389419 3.814669503635344
75.38684777290935 0.2328879341905477
74.99172431958031 2.977420688710322
74.47481340314248 2.067421767870955
78.25448817852245 2.86931739489965
77.11722125991226 1.08139530820471
75.87344104098844 99.32036726560216
78.78305121223039 3.783757144333116
76.50527863569312 0.1917392320196418
79.30529623651961 4.713168054224063
76.06947326869629 2.951858740222669
80.4259439230204 2.821104473301933
15.00697484932557 52.83971662793486
10.53916692885456 56.36430560696172
10.8875622651538 55.32762895494023
15.22881108445248 51.76996443075237
12.05657327761946 53.8974630694491
11.85400094650837 54.97174375077827
9.097884425515463 57.54707086295993
11.58743625087922 56.06191331388708
14.21044458421765 52.12828731152108
9.862826725732342 55.56724361066716
14.81092816475067 53.95869033731095
11.0812536093827 54.2169181048405
14.02574396168646 53.21585763101466
13.20901502463409 52.48882923323108
2.100961137163156 53.68020069363234
1.102115741069108 57.67163943688873
1.626709444755952 56.64933983387887
0.04906965170336949 57.78483599866362
0.5789439060525627 56.75545152758693
3.117836562557469 53.4678151561384
2.137220611793892 55.61240730361654
0.0002971937854539637 54.0446897830844
1.591904550402738 54.74033177633398
2.719800282432066 58.42011313476882
0.5184330186666303 54.88257011479477
99.04656861825623 55.87359012761775
1.067951718718391 53.8826159603852
0.03848632466913111 55.81781715356317
3.050019802409184 51.4705816672635
2.607877825825101 52.57828512110395
4.057052075253934 51.27055155225642
4.982909877101551 49.22038606894521
4.489714591992055 50.20244992021809
1.611315513480848 52.80331052519443
4.131706917487022 53.2724851733874
5.156145195783872 53.11826360676402
57.66594395668659 37.51164007693384
57.7716320790245 41.46734682491692
56.38327004868468 38.92068260658236
56.62315247284702 37.85686493408689
56.99263884695728 40.73230002258155
58.44130404249751 38.21657451833075
57.15371494137243 39.62964656438638
57.41550648300032 38.57122182833518
83.07893347363984 74.32435121572858
83.01666123537936 76.526254726628
84.61033378892674 78.76244972102192
83.74194989108319 77.1607473762364
82.69981852989957 77.76059782071049
81.79681534669506 78.61171945525855
82.77089836139753 78.83862334187076
83.6792436473731 78.22256250556569
70.29713468993289 14.30652094872945
67.13960533670205 9.507908420909901
72.14516379193051 14.55915601960927
69.48334836992679 13.55357844199196
71.31305711489179 14.0025648676433
74.01237805123023 15.05910136428348
70.53543713061008 13.24176530479465
69.70484304349465 12.53169768014246
68.63014422775065 12.88794809283029
15.91409914801868 96.10016796927535
16.13015258560057 95.1220315214229
15.11472762240414 95.29687183800323
15.45150076805449 97.04280749191686
16.62352233385513 96.90104957666452
18.74544538765211 97.17112334204819
14.40006322893279 97.38360565419616
15.9949141095892 93.16828978609993
47.87307256637506 45.39471162991858
45.92438500611373 46.15804153060225
47.41085029184229 47.59877467217539
46.91075307190268 45.78458307657152
46.35509667521829 47.89440390814642
48.16399192819828 48.34009094371454
46.66125783911759 46.8687686112271
47.66688338201092 46.51348630720531
58.32548879997836 28.15780782667079
59.33625012799291 28.31992222127247
56.23233404395776 27.74940873381428
59.20342326497719 25.48717289505298
56.83424159893943 26.8917424913126
58.54122546402952 26.28924220807187
58.97481331727317 27.30341302761641
58.18157001062762 30.44664390733013
57.89590542531071 27.12479773564345
56.9853313182742 25.05003526419207
57.45904834987009 26.0745190040694
58.09576967730156 25.26393549900923
98.2001089745704 11.53636821379696
99.01845587264283 10.88248025639341
97.37991696701435 12.19727371091899
98.97112548640916 9.788640267384691
99.48049030230924 12.958832900384
98.06493915606022 10.44956317412173
99.74096825718929 13.99814056163076
1.580196749559149 13.60812916405346
98.42375629247847 12.59212696446436
0.7992114364597948 14.33666117946978
97.61807744451015 13.26135339665602
0.2820027083766559 12.25872600780991
66.89355620281438 48.35153338151913
65.93163204068777 48.79013377800482
63.15360758940591 47.76449929289129
62.76828300418956 45.97982167225027
65.20552730125733 47.12437558098069
67.82581203122345 47.92216107649816
66.68772368788936 50.51907985990925
67.55334679029055 51.17842011311335
65.71870653387892 50.9296234544051
64.3684660369351 46.57757180749094
61.72499946361332 53.62434667837206
59.0174998906874 54.88983871148348
63.46073103180284 53.88702259528478
56.93431851913957 54.54184721106712
60.84076618433408 50.42555458763269
62.46325641316302 54.31077717516779
58.56987829653281 52.07721439519879
57.88153308292667 54.96281707352878
60.63048473109023 53.93401167674958
64.47614900397384 53.49723082293562
54.9426178378326 17.50629022976836
53.00183091269234 18.89271714980482
52.22166846101916 17.10547374476542
49.41418175653388 15.50186534977828
51.7765174633571 19.19322906070477
50.18858933498188 13.80184249928497
49.47186201229216 19.65804969434431
49.81225057233898 18.69425501388172
53.09820637162001 17.72737929112067
50.44219496514462 16.89489373317332
29.05920113807938 68.45804953568609
30.40122602973794 69.91493482150537
25.06351164927734 70.90648808270045
25.46575130529358 69.92456837114671
30.12016510982702 68.9160879111331
43.74723144699042 69.47996275361204
41.37153015933205 68.08841478872495
43.23227306714846 67.68377544539175
42.25594124079547 67.56653214526436
42.73752615853865 69.6581372253217
43.47925420402952 70.49691455052366
42.93481930211464 68.6208975805858
42.03756138863833 66.42187149714501
41.97661887942654 68.80893557761109
41.72096367017293 69.80732809513802
43.09214559402296 66.68346009371511
11.73196944699545 15.56531113751554
10.10448905049666 13.22640362182762
10.27576708192095 17.14215547853575
9.342669727502154 13.98982030968798
10.61450800916339 18.18436380350922
12.08121742719282 16.56977273458505
8.591574441208577 14.7506313735505
11.41505479034019 14.53698434825896
10.67968496708354 15.31730538423157
27.63307138990255 43.44464880864292
29.7927556983872 43.7727957143024
26.55420432515331 43.27545659792798
26.81676070606414 46.17004472036301
29.34914788227414 42.76833120757627
25.36710403042391 44.99287018641544
28.93877590999549 46.49132710863223
27.00607423302057 44.29029525186938
25.47417906907835 43.10723547305373
25.75920154376195 46.01175111862337
28.71209044518976 43.61137243742797
26.40204783444711 45.14947176415944
25.93286905105343 44.12122712226957
29.98953950750346 41.92689395358629
1.094761117439469 55.75490062189429
4.670029973405043 54.17668985210293
4.816381788908333 58.08944043990902
3.164007745769095 55.43465078875391
4.24441085398143 57.20915393993455
3.774278624142506 58.25968187050857
1.654049081514745 58.56566534941392
3.926856822679958 60.16115442521259
3.604954913078512 52.36473846990672
2.159381597253752 57.54011862850037
2.628505872598743 54.55306938680188
4.367532235623238 59.13413736829647
5.74450335616657 55.97921154919294
3.696217213714799 56.32319745964544
4.182955651243581 55.25019847856981
4.719606727100286 56.1451869003881
11.75626392098847 36.12414666882372
12.03701115841169 34.52742373784165
12.6034500836114 35.48697771495212
15.4389599680077 35.14747501566625
13.21944332918109 34.44760315411891
5.614305251041801 95.14965716495291
2.973413094998026 96.21807491626551
5.777470497375086 96.2140979695167
3.980559615265811 96.48981586648132
4.568645283675814 94.73891929726544
6.642291835251044 95.56097472103636
7.797969336786776 97.01129764338067
7.671993833185577 95.96682556974672
5.442379598832007 94.10473279363885
8.157353517306047 93.19834139391432
6.478741576457276 94.51234992565982
8.555808900990119 95.33549778291375
22.57278199632211 29.81332202648087
20.61460481400766 29.00385038713017
21.52045724793441 28.32810790742873
22.42241440173505 27.64000759768512
22.49222568092583 28.72699457245098
22.63329450673568 31.95098957100953
23.44771017748899 29.1713919980921
21.69811984362845 31.54176028719942
20.84290998863453 32.22196896270849
21.63394959346541 30.46084097710451
19.77570745429434 30.73686703545674
20.53732568703823 27.94576916899858
23.48932147856755 31.2557645294599
93.48500389082524 93.24730359167604
89.83671713072373 94.42513840418734
95.70703454008159 94.80649319191458
94.82955491065459 91.52748249292037
89.98137402809382 90.11833470896092
93.66800800653785 94.35805892918462
94.44667791958065 93.51960844081007
92.02502148061906 96.00404154955407
93.24935227313594 92.14725358024685
53.76315458642007 99.30512060607987
53.26420348578137 3.167312694194258
56.45861946948228 3.04905652840639
53.05047055361494 0.2323889567848394
55.1134074718648 0.3653465933993338
37.97844631788416 9.555640892897186
37.96134369282433 8.452848937867458
37.00652829788304 9.142293967394163
36.94818852097261 8.21689342810933
36.18782983689189 7.52345135307166
36.99599350360351 10.12873517996257
35.98737262973208 8.545160231773021
48.62140258613096 16.07199495600663
49.20423818017949 13.29181898524044
48.17850938472981 12.80111976184737
46.89804526321249 18.12627283453349
48.00099047066504 20.80781569952196
46.48992515828968 16.33112687700529
47.53083338456933 14.69506031459016
47.62756319643965 18.97834152236126
48.41693346559281 15.06901614151579
46.15444853313323 17.33490071320877
50.12007659820882 17.76148753996843
45.76229554197747 15.4230960271391
26.64109763192924 4.786617946348424
24.8702996309922 2.044370566496688
26.15854496922307 5.688304464305613
26.49426711901614 3.004576123531166
27.02232136724268 2.128602077711367
23.77415858236341 2.06443732756778
23.98094661683267 5.692625802612406
24.28452632154627 2.982933529279974
25.51086428577465 4.780582556534769
26.77293531811656 6.602386332735168
40.25354664919694 19.33375277560524
39.18845948851159 19.54431882292121
38.42518807011359 18.72770537953966
37.3739245773495 19.06761205873453
37.59009596439514 18.01714548539089
37.66704337142772 16.98586582907
38.85029077061637 20.6107213934292
26.98947824106283 49.07458661141017
24.82383021734107 48.66285321206358
25.91339005010666 48.87051540089495
30.28303037566977 49.54955046199331
25.22083432215027 49.66198428813411
29.14072830295178 49.36171057296999
28.41497937501622 50.18271944274232
30.77054293441307 51.69099468933441
27.63699004560163 48.20195473810163
30.61545731377748 50.57554283696711
29.55511918038098 50.31506382473743
31.59231147188879 50.94846065343447
25.50484009141681 47.85840871610755
27.39935625072808 50.13024936701252
26.57731704106682 48.04367719498729
90.87939294468784 56.13607989015021
92.17687089748216 57.40338876804976
92.73597833149778 61.99736065905239
92.89810076699167 60.69651695295877
90.81348902189418 54.52388416105951
91.88198179426037 56.35433675184481
90.81440410574986 59.90999984829595
92.67173341084477 59.58444105911089
91.4029293145755 58.16473044825266
90.59763578635186 58.83459532874448
91.8534347559486 60.31481301292957
90.61528888007312 6.461809615985387
90.38576748362532 8.028787783472435
93.13776498280575 8.173119333191565
89.91241192531459 7.249071538800564
78.00245227507219 22.22245575267315
79.4638860878255 18.79684578791687
74.06179156337512 22.07595796039275
79.0939689749337 23.63361606515829
76.25044543372188 24.41890538096743
76.07813772318201 22.59427002918887
77.28581788909781 24.90427243514821
76.26114212663627 23.4992153721199
78.8604242135788 22.61303131783591
78.08279369066285 23.29846726722685
74.20467367816833 23.14218502803203
52.76275494439403 84.76323042461391
53.82798496054681 84.77374630743772
53.36852369073365 85.74199071488098
52.12729321218684 83.75748670555565
55.02152948326862 86.71499397062138
51.78535761913953 84.96298830437379
54.5811627537763 87.68086507838841
53.9712124484159 86.71003764727779
55.47646145517403 85.76176823134332
51.67605346513428 82.64212618325128
17.02311697068112 94.97051708181327
17.4043197813748 91.90300781844023
17.53664447201344 94.11008202459359
18.96940820918526 95.29829857099961
17.66685455905922 97.04104118833401
18.24928786857491 96.17187722479051
17.95981247196325 95.17165100690136
18.1042742357798 93.34791680421269
18.1633665084095 98.09832106205209
16.54613135533889 94.01224021707405
17.1055865982039 95.98829283168783
17.1185922595806 92.99376787488094
21.22481662136876 83.16448843199326
23.10700619668778 84.18122380940197
24.02718442758918 83.62118573796106
21.22325066039714 82.08990182359251
22.16603434121933 83.66836176693086
23.9943503307757 82.53997925117419
23.05282640111557 82.0179449778725
63.79727476790143 21.58792976806156
61.70389000439201 24.0398418481431
59.45980229784901 23.69628254623702
65.39958079557097 22.63779258388934
60.9942148112637 24.85137258198194
64.93407429434797 21.73370399469172
63.53390850994805 23.3264042241275
63.11119155181864 22.38879930649468
62.72030569149034 21.40512524279221
60.58347063282497 23.88473594558469
62.11101417525513 24.98696025142142
60.30409288001758 25.67423800063801
61.40416083127676 25.82129391974594
62.41666030612136 23.22386568778764
61.30411881251694 23.09113749683005
65.11198578727831 30.16053735705841
65.9158633735461 30.8038442958079
62.95302060036157 30.21792360761076
68.59264820094945 31.50028947957998
66.071509724707 29.6889089681936
64.35719707317675 29.59725604956726
71.7913456977557 30.10765410004458
67.74106893408597 30.99446608306319
63.93783517780199 30.55134029589384
68.35646076045629 28.89550462433096
62.84180232977667 31.12602817121097
65.20372368719686 28.96557148026083
14.03936901602582 13.31576355419453
13.56446291040507 11.31936226529508
13.92312510018536 15.90383956280337
14.60787016346208 11.71150254375823
14.64278965051537 15.04954601329905
11.34914031385337 17.37476246718609
12.97535239253214 13.01699243313504
14.36963811845061 10.62985591644574
13.51860970744925 14.98883538290123
14.21836439461488 14.21629452589289
12.74706293103247 12.01459425349384
15.59940601614916 12.06571506232989
44.60603914771437 36.42946768508982
46.43808173968615 29.62096573302521
45.80125083257791 34.00982954394118
45.38643935131053 31.31130062044452
44.72781328123553 34.38340600065843
43.61502457630635 34.78553085777158
44.97343606087607 33.32484255778613
46.01162926085133 32.96476066078212
45.16362153752417 29.56584065805544
43.05688729320044 32.81725410247077
43.21280637175284 31.81871644655023
43.98026936651939 33.65263190389393
45.14865243034537 32.30567063166237
42.09437052440328 32.14828346332704
20.17182464775681 3.115659458567301
19.2586131873763 3.641717431323161
21.3208957843408 4.53956880058748
20.30411629677764 4.106571560456441
7.697909992346908 76.84941414931363
8.074313722941595 79.01054021970531
7.461125496929688 80.81450382510923
5.673777663193714 81.16275129926564
6.663016666307508 81.53696609843198
6.275846710887939 79.35283092976174
6.88766920257881 77.55457131465216
6.083181404199548 78.26326953579554
7.269553857665807 79.72631319702288
7.078133782414601 78.63984946769966
6.469030872862084 80.44369299346023
67.05280490170985 76.09614005742827
71.5945178401077 73.50797617212356
69.10918957398756 78.26055850539744
66.09344337262428 75.61209250577902
68.97551739403522 77.16190847521563
68.85558302331513 76.07136437955658
67.32623651350826 78.12752079146532
69.76163085887285 74.46764485963675
68.16449586305281 77.68263702608684
68.01669179077645 76.62443531922574
65.21086257660718 74.03988809955131
68.8858979430109 72.88093205156505
24.50572629301523 50.45162259589711
23.47157237555655 50.26883705376499
22.84102573966929 51.059553516406
23.20575330961296 53.15498906087259
23.08301323525953 52.11466490916339
23.84332649887362 51.36516886750763
24.12534895512144 52.47968187417151
2.546360097912399 46.42709516203158
97.62880308255902 48.24300836001831
4.603129267806106 44.12667096517789
1.99967996514521 44.57273739028371
3.62441664702347 44.46068495660553
3.165681952188856 47.28608224144742
2.82696761470506 43.97073563640971
1.12483615462617 43.88445686193295
3.781126293701404 43.38549318940646
4.075386680207219 45.29090181429398
26.62420993227269 66.86637201416852
25.56480962673284 67.06933793533359
29.36217924243 67.27024470149806
25.85482045609448 68.9163557558736
24.88654736964789 66.24659899711014
27.68740593116893 66.70213367370387
24.78664369868402 69.11538676490069
28.05552729889996 65.67546429010265
31.62317514562045 94.34877665516834
29.66625295099347 92.32072220892064
29.96265767674526 97.69699364775101
29.91671052321485 96.60420102534289
29.69981646409551 93.38387944555934
30.66632838713513 93.86361435653359
30.85598632240354 97.10205823922423
30.79490151511688 96.01498398963355
28.99467684720924 96.08510647312177
14.18862511468194 60.0834205450089
13.02168429531287 57.5042587699451
15.78797555862975 61.63036430249463
14.79531234859008 57.95480737987274
15.87512485864948 57.74150993250813
14.05753549164343 57.18603602684256
15.53423519114863 62.63666467899124
16.75642088370117 56.14203419102198
17.06778344672009 58.18945978069687
5.297434058670837 93.04998703962583
5.050452410058841 88.18230135555079
5.991159822737425 91.29962498062196
5.635948395319204 90.19434872647408
4.257448882136742 91.34625975868708
5.20178269482156 91.95073829945242
4.411023386318562 90.08098915527998
6.067232453277641 88.48798959476234
4.392739365830655 92.4926017603518
47.05187219761543 32.58403185174473
48.19304748308927 31.11991152988986
49.95783023911354 32.44515904514416
49.61936696738776 34.54949117054034
51.86583034764894 32.64497294981383
48.75897447194522 33.90144666276716
47.5615391980131 35.33717902220886
50.10179328560437 31.40053540014299
47.8979707843543 33.24694930542191
49.07474805574157 31.80731633659946
46.68166598350785 34.66986439124131
50.83001989723966 33.07766106320874
48.92931604041803 32.85525014677594
48.07007712670671 32.19339235504448
51.11543125627504 30.97220046355773
40.53776181768041 3.829426970920096
44.19398320074365 5.28098767139163
42.70655249689691 3.647227010377468
43.40750499161945 4.535851637370243
42.04749412153987 2.767682770112979
42.33694744595313 4.671725913473572
43.05543935510266 5.59089223764204
9.397480495594507 90.61650934781686
10.44197327921611 86.93222348955476
9.912804449095198 88.77358264480478
7.899263284185933 88.06341977550287
10.23291937655536 85.84718785400595
8.150030160909084 89.14172517787433
83.49302260167021 29.35527438644033
78.39155727158223 27.51161097629438
82.33687047301461 29.52196296970004
76.57816257333394 29.48021746848065
82.44620054862834 27.8238879683799
81.04313238030736 32.21792957963489
79.32868708825232 31.41540837912514
78.47840174983547 28.54937831826949
79.44594053928779 29.08610358880719
78.33385802517211 31.70010576774385
80.26968858450434 29.54816350469119
82.75466387821025 28.68182863615131
82.58744430161721 31.18421479042736
81.88212299426729 30.38851747796772
75.53162119315029 2.042245906147391
29.65632615786799 54.75759194958853
23.30816526837786 56.41206568052803
22.39790292556395 56.98856738271725
23.27748985637519 55.32278086161442
25.18075352398795 58.58507922276105
20.56134344325436 57.06344803986759
21.45844473089046 56.4838411309697
26.98493722238993 56.36300675539947
23.33271417091693 57.5021457584515
27.95250732632187 54.65900522633933
23.35455466720197 58.58967046341958
22.42093103318712 58.07319925313167
49.10652427900663 20.64236562737844
52.05879240017858 21.04561341670592
49.84681551385662 21.45212957317734
49.4573913522628 22.450603413661
50.57826290264582 22.26202743407586
48.73042324673856 21.63525083155112
50.96414152295351 21.25293511878
51.31033201775928 23.07188417546113
50.17538459542456 23.26277626361221
51.69644924339097 22.0784746496964
52.78645531924349 21.91403033591291
50.22591157479504 20.45377982117198
13.90606344383102 64.94154320934094
9.257607867176239 68.17719512082941
11.36608515374879 66.12329658832668
11.9663702779626 67.03582293314116
11.50988149705983 68.01686689103607
10.90869775461455 67.07119652456028
10.34994715674795 66.11661191896324
13.31761414368665 68.68250953566353
0.5465036048942554 21.0588422975931
1.37138015852346 20.33815080803569
1.134008888954378 19.25421948419917
1.616898158812674 21.38488120678316
5.05330060673367 19.58596720254636
99.60119998437837 20.61818351519433
0.9797997255394632 23.18062138045708
97.42450364045699 20.02298922130429
87.42173073090902 77.10735457378208
85.60961788743082 77.10718018316938
86.4288368615351 78.77725729010183
86.48969012217505 77.66261766886804
88.25726229327643 78.79356048180918
87.31822324623194 79.33394779522931
86.55127865291684 76.54163398172749
89.16306927971277 79.36450105178027
87.48220640905923 75.97720520000792
85.54896238029565 78.21584118842273
88.30333838569837 77.67367225103882
87.3710086088293 78.22531207981578
88.22303302690514 79.89163729412127
88.34405656788613 76.55448081249017
90.07074671843272 80.00863256832295
89.15742153756108 80.43336455106837
90.07000685851354 77.71029395711773
89.1756072618507 78.25288361861314
87.26378739040578 80.42668036958393
61.81738516949907 80.74205023861134
63.95448527392883 78.90223639770514
64.86787156361783 83.31259604058863
66.94166932875792 80.0886500798987
60.79983040829968 80.84143267817129
68.40634577617713 81.56093720978092
64.5560030859392 81.48178878645598
66.58971078531941 83.87428903305045
65.8716249889529 80.28367003950541
63.13865323497122 82.60336837034903
62.82635454426961 78.84275264994068
44.4344371692189 45.07408427050516
41.4965840404236 50.95674093459321
43.51336855141108 47.67378053932526
41.15776645602714 51.98960464870714
42.88243000943939 49.70227940992751
42.50375956075364 47.80425776886733
41.83488282896513 49.92265732496713
41.47080021423712 48.09796316161178
43.20231445354577 48.67428724691131
41.74310521406775 45.19080888780493
56.03765920552274 36.08912125134454
57.08769943224613 35.76149320325786
57.92728915018514 36.49398188728251
55.2109649732441 35.3766874420803
55.41113604133002 34.30975154915694
56.24886013081242 35.03485751040181
56.85864863768604 36.80141401959424
59.04886704505143 22.72148415336934
61.82761833206956 18.30357982731092
56.43211488066918 21.20465145410145
59.10354376386939 20.04340500400147
57.22325298856226 20.4606753162068
60.55605313874139 21.21427648376524
60.1811739990295 20.31256428547083
58.65086914028154 21.75150740877814
57.91259164189374 22.49495724440202
60.89093294262998 18.73060702458353
58.04562643958396 19.73883899747214
4.973678204720817 39.46888274222791
2.908081651333867 39.68863683589111
0.8980295575182375 40.47978386604104
4.285744435683653 38.65702395418485
1.924855378647101 40.0714475645217
3.941107210346896 39.84622829570018
1.980598398473271 41.0910246259417
0.2381808787746743 39.54815064978987
2.96669189961654 40.62950025521778
81.50081339855582 22.10248412215066
80.8066995172907 20.09326234605884
80.09688960874439 23.75218956369126
82.99551484146501 20.58080961664798
81.13167564399373 21.10180906961556
79.80240025347713 22.71157161845941
80.51102895927048 24.64580286848908
80.37189708933003 21.86746661199662
81.899291322015 20.33060258352706
80.82506018582725 22.90029169170715
64.70361447895485 95.00641777438315
65.02003521709919 99.20915337907834
66.58648114729074 94.63666697448224
66.82105250051707 96.7486668882954
65.60398719645585 94.31519990755349
65.80610826690524 96.40744225052936
65.70557769935958 95.36139293394801
64.8008912228571 96.05154002114853
68.74927966299322 96.41732455915614
63.16406649979182 99.54300865009105
64.13695068041892 99.93941117297291
64.94631781652893 98.14680129885475
3.408728325382846 5.413603423817896
1.903482343700365 7.902950077363861
2.15805551526239 8.929421780601791
1.710266821202556 6.854237354871875
1.352261836622173 9.620446672055142
1.767977661396598 10.71029998780646
2.980194448831315 8.223507803044436
2.564327447283475 6.139368697014396
41.65923031289175 26.51317625951008
41.32488973658177 24.77937050858884
39.89011563603761 26.10403384925318
42.04252359352753 25.53104628433534
43.13980775079575 25.3370030522989
39.18656841256904 25.3107322033709
40.94069034681822 25.80231815295477
42.4294822443021 24.54176030384303
40.57817613086848 26.86520934142576
59.84279893771245 66.67179466873186
60.57671009952006 64.88777271752615
58.9565751143331 66.05969284692549
61.59685168657013 64.46855641346008
59.82796826281793 67.70495696874596
54.81212768058683 64.18903436699341
56.06616449294147 67.69670739118317
61.59851744782868 65.45746784458359
59.39029420296748 64.93554744792881
57.92431645787948 68.8077729140464
58.70732693125067 64.10442124001072
58.88543738055119 68.23961956955948
57.28876211029203 65.240761871662
68.53855469621747 50.76877198418281
69.53425399600643 50.36871645459652
70.51271506614486 49.00083624920323
72.71865240195299 47.6745165964794
70.56869955843517 49.98594944193532
71.62852667594062 49.57189920689051
68.61594831256262 49.71040342783421
72.42254291792032 51.35491211245935
72.31047045999374 50.32848962946082
70.389757507857 51.02746267529143
70.97699562944318 46.00387791204707
71.27445761425349 51.65164030796736
47.92487281034001 85.66325873799204
49.54014100876901 82.0518269421411
49.00936249387627 85.8552606625685
48.57383638249802 84.81482385718793
46.87490380288267 85.45834490685147
47.22817266840688 86.50943080281873
47.54111709286601 84.60913471232193
47.53373643453236 87.50964925322592
48.3342147287819 86.66670404816304
50.59018124189304 82.29482980623339
5.261779242289712 5.006887339524548
3.232167648796974 4.352393553794677
5.656456148107552 2.180307208791668
8.796396093531913 3.133978203609702
7.779855461097145 2.825243764952734
5.061480356224144 3.951736511043969
5.432900330459216 1.11658260242964
9.933547032071845 4.556583778325665
10.93263734383392 4.927617708323655
21.68871430324681 94.64634857009116
24.26512404430758 95.63267887331756
21.01728600486734 97.30170183667133
23.73473114241193 96.58981591289827
22.68258966109569 96.53228678211457
23.86795320338154 98.33435815192921
25.55329057306952 94.02178464147964
23.32404463047451 97.45491633108354
25.5232076728322 96.90917566268148
21.62702354384751 99.97007766222121
23.84986430878514 94.72251018073786
24.54203243534264 97.50410836753643
18.48303037815424 70.61501479947206
17.44035960919271 70.83707262986972
15.96492330652925 72.05374224384929
17.04011895643596 71.87394830028988
18.0917543239904 71.6728204601194
4.022823300844589 35.87881396016081
4.14155632092711 32.38490252107267
3.514727989152801 33.26563601445925
3.179790654187072 30.4431131971054
4.651966765348595 33.33508594001182
3.646500681491995 31.4207975037834
4.862623230298739 29.60760521219796
4.262936135043188 30.52490857052511
51.35529611310734 11.17464006973316
46.87805149855571 12.66325551789609
46.18189213029971 13.43003012170512
45.7792869564947 12.44143582150929
47.25552319972324 17.0761716083872
48.45633568170474 11.6210883094526
47.52156549988413 11.97779948409215
45.51389772012546 14.25752234937892
46.49984132003588 11.57767092437272
97.51063735997988 40.22252033350633
96.28531874055312 42.05354436572874
97.96057598927328 41.23137944754368
95.66606218211861 42.96588910895288
99.68990740397798 40.40122064623915
94.90371046610247 39.14124710290715
47.31191910658703 13.60074552884275
46.50634607333458 14.4261659794371
49.43251993100369 16.73078510042471
46.79620832783825 15.38641923161195
48.32044394385631 13.92146773088609
49.26092478421583 12.23901236703748
47.61586685261683 15.98249618188214
61.28332557413943 34.53464889272956
64.00911805013405 35.56936910353394
62.17135708311555 35.24167551669625
64.29252003848173 37.77920811872016
63.02836882986492 36.12366122161232
60.41821027895296 33.80697725846971
60.22417455422663 34.8475373866413
61.91110052217788 36.1803111231057
61.06757611779301 35.5573235282987
64.97958397135342 36.09513771949796
13.077713004532 80.78272419073312
10.8350652351628 84.03212452795799
11.83236236835633 84.37166703075339
12.64681057116619 83.6414981593808
13.64793134906874 83.98350054581761
12.82776310400095 84.70957650516924
11.64526126225366 83.30126773082516
11.4553392204323 82.2321068527184
13.81972109869409 85.05344051509168
12.46019148856227 82.57492539551721
11.02722510635564 85.10743569640698
98.59555599230869 76.76234037083492
99.90898872233855 74.91017307029588
0.6305388003333309 74.11308552016686
98.87764451268531 74.72569681793541
0.3606322007515521 77.13100198483627
99.51642628477205 76.74647390571221
96.81038807233226 74.48453995338627
99.58713246578689 73.84637897872922
97.85011398249128 74.62228453939979
97.43602927363712 73.59613791109612
67.1236201618098 69.66614663594295
69.88755313905239 67.08450796328306
68.96460668125982 69.69864782095679
66.22814893475679 68.03364464078459
68.96083081660174 64.32018590550882
69.90040823521954 69.20271339142199
69.89448620807728 64.96642730117514
68.96593856414809 67.55932496136519
67.14877835839071 65.27896394122304
68.96395548757769 66.47913779408634
69.89694865050673 68.14465531616943
70.81190310406687 66.62592346128352
66.24169772328737 65.84778903364476
68.04772262041334 65.87514013002126
15.17204456267957 9.900647230309499
17.85788790506885 8.98772301587152
16.62612206964146 7.447516194637547
13.9109689698375 8.528098017091368
16.81251358300878 8.521863161564552
15.77498060574008 8.08908148006296
17.22453549382188 10.64391059917415
15.56945119809706 6.979535982442106
18.57337896418192 7.357852001400659
18.46419669920329 6.297390769492885
18.39534085627977 5.226038266839915
18.72821304267745 8.405376961873623
39.13300348162908 66.5281618273527
39.41152252099521 67.58758701667352
37.4748742274707 64.16049928218105
39.74200908225234 68.6718380921012
38.83113035643007 65.47871939886136
38.68663135781505 68.34318520723356
38.08451371336652 66.22650473109373
38.38034792160452 67.27876810501216
37.77342173809899 65.18456344654722
41.43437666116918 93.64567736864291
37.09068387259879 95.11384109347601
36.94639622596212 94.07791818861411
40.57358446909954 94.16604121358667
38.73073773610133 93.57203353403989
40.25175960996673 91.16743554998496
37.77040710125016 93.53673964616664
38.96052107740238 92.47723082964912
37.11503031889341 91.95250792980758
39.05749908504303 95.80545406531235
39.92339304218685 69.72691472824772
34.52144270388944 67.12578676518059
35.25418412833744 66.34663631153717
34.97181765765985 65.27637076276143
35.05075821816917 69.17988042289974
35.55087756139779 67.40137706630911
38.19629868537033 70.13901918143227
34.77939752127838 68.15215266942469
37.39516817864065 70.83429354821018
35.98396712332989 65.58819890022524
36.86991273359303 68.7489796657495
36.59055077439644 67.70363558885641
35.82458171680156 68.44151789477564
38.93622808980992 69.40177330979778
35.59863482520307 64.50968572424183
36.29125639262458 66.64982665727931
33.50085859143608 66.82063862383347
35.31472579223212 70.20662909996854
37.33646339047056 66.96464354250327
36.86624507035235 30.83804936482964
39.13639714554662 31.25704712045912
38.63728520979254 30.25302731556014
36.11578015954958 31.5580920021499
35.07286916711724 31.31568314107584
37.21259872760643 31.82308827812887
32.83488758735857 33.80126207288254
38.02599357858291 31.13596479566223
40.33848601078896 31.0138668532974
85.4783675243367 9.755309238809167
83.45063661217499 10.19233737040556
84.48908898932417 10.49626289983716
87.10857698367967 7.88866565158202
52.69326115489026 26.56248284053107
52.10085828501586 25.75470918001445
51.50595825100791 24.90901086378791
50.43306766399341 25.12022236056838
51.78884978706765 26.94132049195593
73.54640384760692 76.64519336876816
75.17055188849918 73.2296210485176
76.41093652676419 76.21519001517929
73.29461294283327 75.6746863640175
74.31654375474275 75.86903558321187
76.18130963401151 73.32120885574072
75.58189081037641 72.327867959542
14.92438252730272 64.70156262853935
10.45612610001934 68.01514397589088
12.23755848197582 68.7848530902331
10.49114172622834 70.94114234484309
13.06237892628819 66.89675180398771
8.703475193243616 65.18751913484387
8.088654500667104 64.39099534426758
13.72545429868278 67.71197092089369
12.95466702174903 69.67232357987342
10.35274022055407 69.85248239898718
12.41499017846388 66.07594523499215
11.13411734945453 69.05817998640457
99.93855964617084 23.85154819210178
0.06391167003937354 22.80829644524
0.3008768081956643 24.9501049746015
99.66966731089967 21.80034424614047
98.02197647583137 22.88578988684691
99.11763100422917 22.83476955925937
1.344216532894205 25.24193482503967
98.77286952634201 23.78591182908105
1.065186179691433 24.19111289717969
96.25362220441184 55.46280102647372
96.16438580344256 54.39750737330653
95.53275371971195 56.29548213378281
94.17033235933492 54.73662566218319
95.73465989760159 53.43875518158386
93.99852834970901 52.65819210624256
92.95825270212708 52.68788115312159
97.12003029217655 54.68787553828555
94.5027701538598 55.94184247333523
22.45568147297447 15.8619674595932
24.20100825682472 18.20775447897395
22.69984444217084 16.98454651999857
25.63047432817017 16.63757921113584
22.72945047991908 14.78561419592692
24.89222556610823 17.35497264348574
26.71756966297482 16.84494610664319
25.26688846517051 18.40724488697965
95.5500020349136 90.77080952008342
96.3049846015372 89.91886227462352
93.69202343734769 89.47159064796809
94.68109951987336 94.58647960448675
93.82858882414668 91.33272978890275
96.86963146330311 92.07990438725314
95.84852775035797 91.83438935556083
92.7014418321989 90.98602207097017
94.64934193990636 89.16524751181483
95.43967308659904 93.74578883326421
87.56337802277611 12.54252001330711
89.67585395122671 12.7728043306605
89.33642542972855 8.320597400187323
89.40257545177347 9.492580510221886
90.37968923290747 10.01490316130722
86.25141490865946 14.8561134696958
88.52353236035276 11.24494380127833
86.75395353664868 13.18801321194298
87.50466369789847 10.65164701384068
88.60080347549622 12.39295442031787
7.051247049613488 83.72778411729796
6.066212069081038 83.36427952522828
9.035972227532621 84.42592941099718
8.84042601515708 83.3443858710632
7.846802601122913 82.99251344056377
8.041453047072986 84.08048680333732
8.240447612005164 85.16625376019149
10.03218558368399 84.76759860722446
7.653642602358713 81.90348976110994
6.260802024214755 84.46785411773013
7.448474377419115 85.9109402295236
9.837132236642089 83.69017468077692
6.857181698282983 82.63212663078608
8.448051602273718 86.24903069460926
38.44243967421193 38.37657338841029
37.4428253043226 38.15623225318416
34.23323415635429 34.96057436481236
36.94485686254856 34.51765942954674
36.3934170558495 35.29018650459131
36.42056313392165 32.54237522106556
33.54318637276346 35.79405397238326
38.55278720226271 34.40083541004037
38.45096998820024 33.23667572899447
34.91580007837083 34.13119393589722
37.16351964226354 37.12664282727891
90.39121607308472 82.29057292959253
89.06467967735321 81.4033726079424
87.26133253779821 81.52976047791783
86.36856210028812 79.8847634836045
90.089322366849 81.18829169844192
89.39429509483604 82.2673280029656
37.91149283129352 69.07273362897506
37.14720832506011 69.7940306644764
37.63735957181117 68.02005953052303
37.03078654043674 65.91221832343666
32.96147298990412 68.60623325684175
36.35743066124322 70.50860249663354
34.00370179124999 68.88853293889757
40.79732265861332 70.06631147583941
33.72958756826218 67.85691843074611
34.27002387991043 69.91615090317909
34.22047240920521 66.09682017675104
40.27308879933383 70.942502249098
36.09824853856681 69.47699100845195
58.35319513575806 79.35886583980854
59.42629738353548 79.16922122956574
57.2696827563094 79.59650555726667
56.93985245009868 77.82348494579982
57.95775900800824 77.51340649794111
57.98212448158595 80.34595131445666
56.88844301624545 80.64833843797688
57.63237319786438 78.58322102670832
41.84360184168285 95.64063283948862
39.86926226242582 95.08098201140055
37.68571342984021 99.30223193496892
36.85039552423812 0.1100932535137949
41.44629238190788 98.51326957362531
40.91578671804984 0.1763507257667064
38.55392348658671 98.56395860154433
41.23688614013417 97.45070971372999
37.2264119869339 96.16499132854123
37.95439730543555 0.2784316583412026
41.04671776403176 96.37650815834726
38.99901794016579 0.4263709518872489
42.62175377457005 94.84489156718202
38.22643746756922 96.526300376371
39.90744229825416 0.02203597103756208
37.5278392147574 98.26116656594517
38.85123033891839 94.75827732492458
24.23008628720761 35.485961099248
25.81537517838733 33.85569759691867
23.14190752722593 35.25759910309588
23.1685085419108 38.06812571894905
21.80701624396934 32.6442018732349
23.41926691394125 36.25759024592536
20.96887627898172 36.17244798149369
25.03427471025991 34.69214380313633
22.25805231607763 36.02905621390815
21.60408904974163 36.97589034539337
22.96968709140567 34.15113137953209
22.19304958795743 34.83712484220017
50.19767512293718 81.24158812028706
48.83389081101105 79.86029058619728
49.1802747357503 80.97872734698505
48.18390232067686 80.74653177540976
47.84849830886164 82.68339989006355
48.19077988539564 83.75062122524375
50.42804599180995 79.35375859955379
49.80572184150723 80.14496920406829
46.80804027262048 79.54999333872829
47.46432798470202 78.6603012807788
46.32649093836998 76.72792631901551
47.8396300335287 79.68044604506106
45.23094363156149 77.06071541830346
48.52123003168933 81.82685468305235
46.51693614242718 84.38637513033252
44.79187911790074 81.99675215573443
45.14464837496225 83.06703168475185
46.48904595516911 81.40862082982309
47.17880809000469 83.53762963268478
93.90984516437426 6.485239804396492
92.98768835547595 7.037875363217936
92.05101607797981 5.289819915004664
92.98263240026888 4.795409926121255
95.76789930716347 5.370609873181708
99.75227955517822 1.325009356634921
1.301482471161759 99.75970958061312
98.98788130475513 2.144937111805046
99.44603139448685 0.3353581954335919
0.06750875929050326 2.303002287044826
0.523511902347045 0.5396660061335888
99.12478174954573 99.33926105719839
0.9779175467221345 98.7563105707017
0.2122898445687142 99.53864915340262
97.66594337075708 1.043850902803214
63.19495826898561 45.12707799409054
60.03213801928973 43.07077307689381
62.70599648222694 43.17312100629876
62.90757618861716 44.16412621710575
61.80899673911651 42.71959626886407
61.82730722883776 43.92899088746109
61.05096613158387 43.26320937949756
61.19412845380768 44.88659997914591
8.514043690661264 76.14830472009834
8.884117153552362 78.29604514788814
7.885030212977188 77.92932922839444
8.697764672727471 77.22176279285212
8.647273156524692 82.26189804275205
8.263756078075733 80.09455558430521
8.455027462782269 81.17853955526905
63.93503990765888 4.737537044452995
63.26191281078345 0.6622054344293147
63.987244403563 3.721389259647789
62.98483162733046 4.109097858958254
62.08122404288127 3.468838860729091
64.65339286846243 6.423242731865573
62.36089299251649 1.279276141263714
63.34762193889352 1.797985360779452
66.10367773264667 4.226913183159478
64.85928154229615 3.123330255589419
63.04308599511891 3.029723089483344
83.34933787412311 21.59670263320876
85.17524004602411 21.11764494854966
86.92365912171209 23.48619459426629
85.15657717815274 23.95541896493888
85.86444406032548 23.19670543377593
82.24352160089002 21.34154725419793
73.49716299063661 70.43615267502064
76.05812117708014 71.44233711767998
72.67586727113454 70.95038443335682
75.49874838120621 70.52542321461276
71.76262671294978 70.34865571401309
74.41714055126408 70.52614987469049
72.67451171198428 71.95184726511398
74.94167877511961 71.40384015723275
73.74476374548395 71.47113235316519
76.96814737951857 78.25441773809868
75.93161683936732 78.04730393546325
76.70845559789007 77.22470499452092
75.36132065060656 76.05760388869163
73.8126228049419 77.62407159538637
79.47118425466309 76.84817886565381
76.41192798639564 80.10410037667994
79.24020742707054 75.64629947222573
76.18283083803375 79.06605580547645
77.74039660742164 77.41112954110773
78.73491596394344 77.66396197685057
80.23252192700926 76.13650456673443
76.05474820955342 75.21410481862355
75.60674925757087 80.88153151044928
47.21787250744578 37.49242635655675
48.83137552909677 44.98927782627661
47.87918160819521 39.2444137031011
45.29996256828666 44.41408414025606
46.88145733442173 39.66642567519852
49.34489632496901 41.67018391543634
45.27539792491065 45.4489338621661
48.35430029168963 42.09172742231412
15.48639520586064 83.60804078051706
15.34850086383168 88.5028564814334
16.63326858942184 85.03347489566124
17.8638865124244 89.78907311948711
15.78427133011625 85.73381977785317
17.81567767015007 87.61027479613257
18.57318799636396 85.91272146449846
55.07259441027277 70.28999487968588
53.31503203962416 70.08635931138082
49.8828151192027 65.50076444786903
50.59608069570442 67.32995060903029
54.25961216039757 74.06137973735009
54.06230791637647 71.98399369485752
52.95448247788382 72.23719110282013
53.22519259419528 69.04318144542965
53.26215984023842 71.23860701500233
52.50243962589117 70.51092762971577
55.0268022642064 71.39097025756938
89.95994005658227 60.56762768636623
90.08815810153729 61.6583321112422
91.14808660703669 57.13100463515681
89.56242496924692 58.4092245036036
90.12619393016787 55.45202546327334
90.3539597023056 57.76188904842147
90.11034512187233 56.67348540778131
89.11051002388176 61.22790254928223
92.83039361060639 63.12579830208921
27.92554435579511 14.44665296202172
27.44923467548614 16.05272259034524
29.64729331990736 16.57552598894251
28.21295009831142 15.37175409303471
27.78231688799756 13.54536182289583
27.80108642944777 17.08158168673289
28.9057152705305 17.33616226242653
28.55308525915271 16.34706304547733
29.02818437217108 14.62417780097993
29.31759313929441 15.59180046009556
88.0578443424801 87.91566432485246
86.87775015838379 86.44327473878742
85.02597231074841 86.76775030830815
83.38822841452654 88.24718013872653
84.21249037054157 87.5308700287501
85.28902371429196 88.94234745574819
88.14526416391054 84.0623131400435
86.36487744714836 84.32798254410542
86.16901067915951 88.18617779715868
85.82125518363594 86.05301495199129
87.05475501810838 87.48872349638557
89.52700528857598 6.282859059402422
90.3568486994769 3.586569755380771
88.90114479737773 7.223418308708417
88.46588010701709 6.20126559488725
87.81245657376498 7.060532837452429
88.02822182395101 5.200647576304038
86.93522535271777 5.083004141616443
32.25683504192346 10.27321584107721
34.04340165410893 11.42864512640785
29.64295474819873 11.0871786286092
33.07575252995348 10.8550418342453
31.21692886283607 12.15225441481538
35.02307491335731 9.946608996027292
35.01289904274088 10.98729237772058
31.95050431472868 11.25956815356557
34.03760127916932 10.37248783556553
29.01784783988121 11.9228525013162
35.99986715451257 10.56563938562333
66.602408282385 6.724486155668534
69.31298483299415 4.148488923931287
67.69753844119043 6.332484556925881
71.54341861030241 4.445013050949656
70.09688395313883 9.57500807386892
71.18843944635111 8.070279000120053
69.13645453169921 8.858930424059968
96.05074864687593 14.64296182393294
93.98135358170265 13.92832724526316
95.77767751656785 13.55654020854049
94.73958026009956 13.1737667067944
93.41679402502851 11.65543541004686
94.30144061637516 10.96066104894681
96.8260443107058 13.94171113948529
93.7133266496872 12.80945164628043
96.56671503337604 12.86656625399598
96.35317903962388 11.78604147602142
95.52236661396844 12.46301536149671
97.20086805468286 11.11657936409431
95.32504020503166 11.37576878025041
21.72318135891354 66.94104403603119
26.240092779474 67.89594057349619
24.38271077589992 70.12325806876289
23.83939383166282 66.4589243302534
27.29274419292974 67.70187440503727
25.62639335300668 64.2271722561636
23.44830262967993 67.50001839102806
22.78224025967729 66.69707605406248
26.3406496459517 65.02166764324613
23.71411577929391 69.33184921544917
23.54960398877441 72.1470972892936
24.50578088963651 67.27986860430768
24.11464408621341 68.30865516279304
26.91369811716041 68.73484096987748
93.78256807090662 88.48023022438628
89.96297906357641 87.97377995064824
92.89955715826429 87.52939258948548
94.8776689204378 88.17733611237799
95.37089846963737 89.74814064848795
91.9133934471473 88.04275824096588
91.80465962598406 90.27257913733008
90.92937329459588 87.48723471536202
92.80391757190493 88.66951217629781
20.46382236542592 16.48243026186996
21.6704314090155 15.00250347474972
16.89161843027223 17.92087361878584
19.51279681771828 15.63982899684504
16.48976058453975 16.96854023422492
15.78531074221282 17.85207517870104
18.66282812584389 17.24371811674893
21.36937429685461 15.92455189656106
19.38813814641283 16.55347261648185
20.53675534833937 15.35573883043784
19.75444862880112 14.61399195306477
15.40655962057166 16.90070738674309
17.61960392654206 17.04280956836113
23.97129338108511 34.48316444833131
20.9741829479982 33.30972387738323
19.33156858137155 35.44437361273899
19.99160782070645 32.89830488523611
21.39202293285741 35.3682424227111
20.32525949108992 35.12671669247244
21.96287192525181 33.75282595482336
19.11848824177145 33.49925610498958
21.13177309716485 34.37991543530175
20.13943219754534 33.99818455149973
52.73590270855843 91.56958686169294
54.35259631313989 92.53570567710129
51.11765219986957 90.61626087975475
52.06892772774942 88.69033922259287
53.22194949395167 90.60794789555007
55.4090969764236 92.52381531974227
50.56325295243798 89.68161695241777
52.17343528755633 90.61293433129397
56.93333237927294 91.45370265238061
49.52711102559444 91.50310600621685
54.84059748196322 91.56326763607863
26.10800906709581 25.99664369916095
25.09364359664042 25.84153703617834
25.97304827525821 27.80900343000437
26.13153134181979 29.46901425016916
25.04623761324201 27.88215898178079
29.76650071861812 27.619762746661
55.37209146648247 44.23517973273341
56.3556370939742 43.84215476864841
54.78488301324618 42.4948931321241
54.57140403793095 48.36972077630298
55.830736080499 42.14735790271729
56.01688447756403 41.10112792217426
55.59942734963297 43.16393067469745
53.76449644593101 42.88255285758986
53.97182816735805 41.81423819778816
52.99554503948805 47.19080031776313
55.16573468031105 45.28324443147105
56.17509202745407 44.94726500595458
54.35508483696427 44.61789363014242
56.69721334050413 42.83952813430653
57.04751752338305 44.55441459879239
54.99747138888959 41.44672450016697
80.91779475165005 39.6602628612892
80.86005099948937 45.63746165518827
82.23240494736714 42.10947648459644
82.74844008465291 45.24976563678295
82.39436376482364 43.17122571382181
79.4903652324451 42.08392197081483
80.70426545966511 44.59819954633581
81.08594277277436 40.68872110253129
79.83417744691877 38.08861136827898
81.25730416219041 41.76039393259999
80.57374500116632 43.53905613013757
79.60670339315635 43.16344534486279
83.05900072003901 41.40993854577883
79.34155902484933 40.99625102396517
81.90441282403005 39.952898373307
81.41172138591763 42.82945799501103
6.522446792169523 65.32130015383606
5.805242491816444 66.01042969344321
6.313948092796391 64.16644229905926
5.281933800131615 67.7776004035521
6.28315239922246 68.18442281904716
4.267490823644219 67.38052801570946
5.490401342219909 68.87495255977632
26.80743394949398 8.432250381522312
24.1405517756064 7.549314243049641
27.92831268276376 8.422991817451091
24.5811286939346 6.607660846159948
25.10367413439615 9.350206177717935
25.18172247579952 7.529966884830008
26.26162076890257 7.520270450008065
25.70128775328988 8.441820902846311
23.4945528310775 6.646071708117303
16.79723936203786 40.5071724094085
13.59711146328254 40.3005417483802
15.47167011762232 39.60174533764559
12.77840599857096 39.55781951414009
15.05188051853363 42.83175255824502
14.76974310658295 38.87464243027723
12.21820496401492 37.74830345398284
14.50382174806293 40.99914458057346
15.27270088916154 41.70903160167068
11.13425465650522 38.09568456472053
15.60564316908266 40.60402853377597
50.65367326858067 34.13742735864786
48.41818705460992 36.00868025720305
48.0574841498699 38.15936525914967
49.25383476906296 36.6768889028407
52.13297891841201 36.528356542175
48.58700823094956 34.94968903660655
53.55303892584076 33.96537631713191
50.08797071323802 37.34097934616213
51.3052302582094 35.85938828119556
50.46850763278617 35.20073833343533
50.27834006372123 36.2689652583184
49.43975978431434 35.60851091582891
47.72100062695413 34.29065978138392
52.52814558669615 34.37209850089783
54.57427811870443 33.58873455592344
61.78025799630909 58.14442861560163
60.72033055878095 58.27712921544319
58.93423081464267 57.63655538379854
60.0019233584804 57.45288545895585
63.61568014410982 58.70049308057904
63.92027639148095 57.69508330099688
61.45709915606426 56.30303071888715
62.8583943317245 57.95506814894302
65.10833986479722 56.30739733992128
63.15975999702134 56.97671114835986
62.10265939385945 57.19986474364381
64.93310098360067 57.37942919554338
61.0634800457893 57.29605484351569
64.67790931583527 58.43547597124211
84.0351456795206 86.47783232090976
83.20589306335592 87.20963122974788
86.61876533737556 85.3993570488341
84.41752973669671 82.10688926255564
85.19097497088065 87.85353905923078
85.56081083549034 84.95244045454163
86.24496751407985 83.1867197384779
83.57604278921215 84.51899568153409
84.81503003873475 85.65596792581005
47.62923810045501 2.981468816484778
49.65234625729421 98.80993704831648
46.14588832060483 99.18916829305758
49.03128646398312 0.4310040743913177
48.91267579755817 98.09088708727889
47.75929920548799 1.906667277743998
50.03346443419895 0.902878649422619
48.93110369572837 1.454828536761756
44.88143280144244 1.887624035745513
45.97549120828241 98.1160871806221
44.761566468075 3.133256428278204
24.97327607033457 88.51762774821678
25.07505255256838 90.67751664445618
27.72147254392642 89.10985023730814
26.96645357718936 92.91015181282793
24.31367542499813 92.17104560657496
28.66530112075493 89.65551112079217
25.84338628324273 86.87519095059285
26.92231093140591 91.81517530351745
24.9530417514677 87.41951954908603
26.01850564048408 91.22053838071464
26.78283841874543 88.54940777355182
25.89028679205032 85.74690290866401
26.89654662463474 90.71442863702468
27.7770801004182 90.18762492449565
26.83958542931802 89.63114613047719
89.46872690544971 37.08262599202052
90.58841597852296 37.1172902209133
90.57812092656501 38.96101245733061
92.16600483117644 39.949431438026
89.49806638272094 38.97207701475401
92.65534651076079 40.93420150342691
90.02282307408024 39.9041898027705
91.60540946761932 40.88240356098222
90.03618523731386 38.0263297604011
53.73990598003218 32.87092731928605
54.9322033200966 31.43884027769937
56.87152801020702 31.88349791221505
56.06457091053711 31.15182534383512
57.12903852571721 30.83672051721626
57.69560156620432 32.61088847293175
57.48789238277471 33.66232478173439
16.61601360689813 65.24859932461962
17.65553169880001 62.05010540454976
19.61683416878016 56.55127265900338
18.83708468760428 59.36421764204764
18.74607457566501 57.11725123524724
20.601284382677 59.27053909275384
18.63400136101324 56.05795601472763
19.4883895193962 19.18663212180831
17.97248699027784 18.06027730860239
20.5937953791655 19.37724593386949
20.21157669147216 18.38884112881573
20.90371434935905 17.52213950479936
23.10807408780995 17.98435719783278
21.29150931301577 18.5610491012737
20.98243294668821 20.36983211891903
17.67576698779813 19.86533870039581
22.39802009806449 18.79111050734041
19.82948691215849 17.42952710040633
79.90175346527653 1.882973403944836
79.91607666893522 99.98540058048576
82.60631272108267 2.88081797083468
81.5106992225775 2.835270123264173
74.91387574200716 1.146968249902128
80.87907257608391 5.647498768303985
79.22990063214732 99.23031917801836
70.78323348062379 71.87957868280311
70.77502803645305 76.90933506460406
68.81924919318131 74.98780473700256
67.92117318057521 74.47857456662884
69.79428266247746 73.41841397162129
69.82750120981133 72.36576411633983
70.69142865439024 73.98862173725799
70.55400806366346 75.98795886036558
69.69856714911553 75.4942868009644
70.93443604026396 77.91135767397519
70.07160394373287 78.68111113731517
72.59206784247817 73.05849698101311
67.93787649967025 75.55116791632992
69.76766656069076 76.57748852500424
71.71181440003792 72.45295495792477
69.94332673447917 77.61784764994957
54.52747659930482 51.81903269820713
58.41194737979392 47.46233383963406
56.00949101066346 51.00373958108698
55.24368376126682 53.73290796476028
55.76432326135478 52.83206548012289
56.75911640704086 48.38098578310607
57.39461022207945 47.45430853619305
56.80365172027647 46.56072387763069
58.99714495596574 53.05917794119684
58.11089572788096 51.12671319379554
59.77858244528376 50.29156007896987
57.19962937571271 49.27020335847804
54.97724180439819 50.89550111096
57.83032419833027 48.38082337490045
55.44164363768064 51.90909146870294
40.29303845628594 74.9057387964852
39.34562534260659 74.67402111281261
40.63317819946095 78.1292475687812
38.70613617483667 77.60352455105021
40.41644164561417 76.8616716641211
36.08473533227468 81.86321673126287
36.92420225406995 78.29342911176414
37.70832243095189 77.44349869522021
40.73317957471043 74.00265050574724
39.34886450490502 76.73381825508854
39.97820571167977 78.89566613730412
0.6086843478900471 26.05289363706611
2.58282881278554 26.57735694281791
1.644229347381739 29.32777740333922
2.72349151282069 29.4566471736321
1.6045749011004 26.3093677724945
3.353345856532751 28.5838785659756
74.60234280995391 76.85529330334083
73.00046110851008 78.35803769984176
71.35167835205314 79.91268013253138
70.36127487339414 79.66093227895688
72.44993921546005 80.07302192758458
72.48943966408041 76.33368391242301
71.14509085638387 78.89432538203801
73.260571680392 79.33975905027179
59.41029339113206 21.02534611915255
58.32831862061601 23.48250749922836
57.00312167301666 19.41034058262425
57.53257476011984 21.48942356393141
58.30633497380479 20.75856228246789
57.63739633757024 24.25387653103534
55.7007128451253 21.99929571023821
56.15669111983732 20.14080077254646
55.35007172898978 20.9032677940346
56.79197909166429 22.24713121957597
55.1112358249644 19.79279970392962
57.18867758022564 23.25306673406746
67.90202060725004 26.39052662890815
61.63881636325854 28.56942784713998
61.81434505561509 26.78504671632778
59.64379066105567 26.51048478353139
64.06604916967929 26.96185267574249
65.64688243091344 28.00272216785184
63.38037123853423 29.42391402799637
62.27640436434299 27.70212131371894
67.62045830761424 25.48777157962156
62.81830331388053 28.56330170726742
68.61983275279145 27.89640368388391
19.70687360110164 58.76627198460609
19.21930343589558 62.70948365312788
21.52172545305833 59.74966899967554
22.51120260558344 62.22165477593554
22.43999992289244 59.14964121752358
23.40227316778154 60.74695217246506
22.80408067072335 63.82444344569161
18.81024022541404 60.53263846543477
24.3085683770387 61.35205939279334
21.58796705077771 61.93590980626647
19.68371000513162 64.48021958712096
20.60594904902234 60.36318548377595
79.37802358980028 66.80868895278043
77.72383028617372 64.61520285494049
81.02744829610212 66.55490876457733
77.11507477673408 62.49334377349449
78.74640465969529 64.87500352569013
79.81363665174534 65.15856733012581
80.84599438115391 65.45727124828545
81.60904139690307 64.69280112201072
76.71414672512014 64.30137228949884
79.04987455667701 65.85924882301073
78.3743444422449 66.70760533567845
77.87712384445494 61.78493639322799
78.45748910390783 63.8504152709623
80.18797923996787 67.41121941982331
79.51270256936765 64.14258009576763
83.89283086424408 66.28007327962638
80.10876457680034 66.20040779898112
49.31121331020693 25.276650500697
48.19936488048692 25.4554141617734
47.7301461654687 26.44258598340222
47.08086197012632 25.62488216853245
48.86851368892212 26.28779902794759
48.63411724224917 24.45099232145222
45.98589822506487 25.81273080021824
47.52140504950811 24.62809123029984
49.75535857449206 24.27707573516199
37.80727523599283 75.60152216311114
33.32312818311336 79.17092683450583
36.80007297127011 81.04700549811628
30.8128475157268 77.7221466897162
28.51475425653856 80.75285437887939
33.27558583661295 81.92653362169057
34.0088438388257 78.42473852320722
28.43815064904828 79.6873849062542
31.15582851119549 75.90185458528941
31.50145491256163 76.94582161636669
32.15583475745618 79.03811088443268
31.36775053167335 79.87048281771442
28.35938226852256 78.60191196635793
89.5136361405 85.18167713969174
90.89795939326615 86.44573376378573
86.03186499445785 87.12337420300356
89.92269095590825 86.02905963214799
89.90878624833033 86.96744248849632
88.80923826049104 83.11657206679071
89.11061123883213 84.16932962534342
87.95280178107745 86.8392199467491
88.4850632293645 85.1097998801224
90.72021606610824 85.34344141107391
28.48360501529266 86.4948055958376
29.55962896316719 89.11143955790457
31.50099269665135 91.15072764762327
33.25914825016711 88.91047786814049
28.70825411048208 90.73022679526979
32.36726038366863 89.50359508553683
30.28753630445945 86.42192932573872
26.83919974008498 85.18385775158038
29.64465563514283 91.24531683039547
30.3811376038424 87.48700630818689
29.60779528801984 90.17541584316487
30.50942218785132 89.60906578435538
27.60726622633526 86.95488707550427
11.69954716221869 18.38071364415972
12.81540525919869 18.51517367779436
13.5582342381289 17.67786731684988
13.1859848537948 16.72763198974756
13.21352136482924 19.46555130676445
14.67706065176388 17.77342918131718
12.44386733402414 17.55034509416554
12.07937732944379 19.3565557345814
97.22030267612021 33.63853718955873
93.32532154272727 34.31829325589082
98.14949768345602 34.2890471107057
95.24425984182973 34.47813939554583
93.52239988096231 32.21309694790627
93.39856108444567 33.28252881967001
15.41594542163351 2.456241615602377
17.26816304751316 2.510210868185442
12.5736895869247 0.7885480537782529
14.45366626813934 99.68911587367305
13.51183188997044 0.2503048339923058
17.27561632169553 0.2476323460449218
16.40523460809464 99.71547419009669
15.39976941654254 99.16779769674318
13.48756173343839 99.16912583078843
12.55613220283299 99.68570154837461
16.31881317551429 1.930117379552913
24.45481863357466 29.59931088416319
25.36647083277763 30.04302240823206
25.75213086180652 31.0047911656993
25.2196961924963 31.82308750153741
23.58405479318 30.24137667452394
26.52366823303099 30.33565594376958
24.29330439915304 28.54241652615054
24.24693532376963 27.36912989534473
27.17857068588999 29.50210691126275
23.37782825945895 28.05278579219332
26.23403266586187 31.9989128933947
24.30042997209185 31.70950296395732
26.56596610198065 33.00706748293727
24.59412455052248 30.74614089306715
66.99434057946017 99.86965811302316
68.20828002868018 1.264657469332152
68.93236590156505 0.5286722787214762
66.40221742467098 1.642361411314075
68.86273650598589 97.48912074432211
67.84708581826249 99.13392394243893
67.84073487925851 97.10341175853912
65.13267056917842 0.2712754081433035
67.18975352144608 0.9388693866446648
67.73898374466177 96.06593929142753
66.89419063056592 98.81333635229103
43.0877782657533 79.56507755526958
41.38054865265163 80.17415477012068
42.41578617531482 80.40770787740044
44.71785893166674 79.06619627537327
86.3026018238621 5.951327816570613
86.45904175667836 4.108420801369514
86.7235530201155 6.939780889166445
87.38294828011507 6.070835731177698
87.57120600758725 4.220716341476529
87.07459956285666 3.253554792454595
85.84128180858815 4.966839947172302
1.973378050923501 85.87610082110508
1.174112267581553 86.56383680228686
0.172699323663632 86.16849467198881
39.37658723619855 28.26200121224137
41.2862418210379 27.48453869927199
38.88428022555171 26.39664238225346
38.26652660053791 28.39205095385159
39.64473533713089 27.24587621383172
40.08346353658951 29.15925133132792
38.56233503602158 27.41992959821083
37.42066078941791 27.64457389235951
40.48278941849302 28.11823141450447
40.77151053404668 30.07975490067195
32.56371969093818 60.70241624611906
32.54764104117135 63.88618146887232
35.35821879652709 60.05574500144223
34.39324110489024 61.77764098107806
31.63345438851532 61.26330723437355
30.62334826611142 64.13598366858756
31.63427943897888 62.3278061880321
33.48619049178649 60.12817246482368
34.39903040608107 60.64039870287935
32.58505214344228 62.86194078250826
33.49210413399852 61.2346269527982
32.57878129692949 61.78951352980554
31.62368841619031 60.18596304650143
30.68581819933679 62.95088771055772
16.8521015111089 29.54089673405593
14.30638634465085 31.50508524877411
16.10393136111512 32.3707809603312
14.29882474088561 33.7540638378046
15.07352889970229 30.84557980328173
17.99285689196861 32.06377596322739
15.15223251588337 31.98246676061943
17.00302049098845 31.68155189124958
12.93593922102417 32.53331908353987
17.35012343500042 34.83176349822499
18.09769388693556 33.11318922577587
15.31055948278049 34.09122364700591
15.94723323531305 30.20401855840583
14.10839425598398 32.56867596634152
17.90097951016283 31.00324562123968
15.1313625616226 33.02517178669196
16.17318518969762 33.41502257045258
17.19388804276513 33.78836840100097
77.97949239815318 78.49141663892306
78.62101087474231 81.72173765839054
78.21580760478911 79.5799385108071
76.61501199499095 81.1552350699863
77.20626852868669 79.30766131425088
79.45424380975382 80.95433821310095
75.94953897559311 82.98536911181351
75.38625123150082 79.84722836585038
76.93655478295328 83.27360034488767
0.3503425395538012 51.20069745798855
2.916116504940242 48.48565234823922
4.170892866623021 47.17737200702571
97.61091829050233 51.20459064267421
2.040203950267016 51.71764483530762
98.2528247599341 51.93045671001052
3.87120200853913 49.24128083150012
3.760405298290193 48.15739235007474
73.22526160424158 40.57218417766364
70.18724243058888 38.75935782018143
70.61407432932494 39.63030943819759
71.25386548285324 38.67575555321839
68.79661319084538 37.76216536617473
73.0825967458652 41.67871419435188
69.80365442149161 37.81923642650559
70.3790760488026 36.92423020669386
70.85335139348199 37.82989400319018
73.18443735495273 38.21671460876762
11.62265505818248 1.285129010470574
13.59359106913176 3.557593089574206
11.71999475363927 4.263544059813785
12.00337427072593 5.180557400002256
12.25982665325886 6.200622289070772
10.63286143229673 1.803740859604084
12.97192431496004 5.355711783675171
14.50531383144933 2.987973877803892
11.65001982883644 2.323697761269486
66.23504522761131 66.94208541119532
68.04956151162493 68.06073210817671
68.96980247841279 68.6320062857552
66.24836521521298 64.75718380941126
68.05015949054192 66.97242554866028
67.14020131826679 67.49380170342545
70.81120146127843 70.82550653921824
68.03320557386448 70.21330858669351
1.021209682278386 51.96683434111923
0.6152315551910912 53.01546337754708
98.9214284615616 52.64098849353437
2.432872724996483 50.62941850171106
1.743285120176086 49.83980324046582
2.793145176341461 49.54584976917201
3.465162494775706 50.35946921467675
14.92821024265414 29.81605080016523
13.17812070594143 27.75453536399033
14.930058090548 28.73596923924674
14.02305500310031 29.29134839567617
12.91997341968301 28.78047376585876
13.96308307308374 28.2578655232907
13.22884148155574 29.78751557675118
12.86109670258444 30.71291150612829
13.38580269205014 31.597658840633
13.99663139908145 30.49460217559325
14.80305798791261 27.68728031435499
13.86747935503709 26.99766804742161
68.46541170118037 58.74343262970222
67.16931074676461 64.13278040815044
68.23928751719033 62.55998652100531
68.53866591987989 61.488276438497
68.13281380762245 59.71223325071194
67.49929395839975 61.81323317909589
67.80943949172114 60.73472910053385
69.28679684517657 62.18671282552472
69.22765209082506 59.45132766621182
69.47150649977932 58.41857294231409
98.78052450421099 62.8379196485333
99.85369458598858 62.65012076622259
0.9268184599601695 62.47096706946067
98.55330719745191 60.81636097516736
0.06746285870854739 59.70770827467178
1.786624688114434 60.44454861624342
99.61949127676962 60.71031375743255
98.21023949101374 61.95599986222178
66.74243118722428 36.00876956521761
71.49054201358786 37.03483451345547
72.5960545846025 35.39914769038447
65.09084700085671 37.17027587074868
69.17084145551257 38.75361969236283
69.85320618941751 36.02632032301158
67.69322099873547 35.96431324247009
69.29680934750459 36.87587996919916
74.42935455396598 26.3185729587364
73.64340322453579 28.95531435768082
75.61759285044724 29.97764594961189
74.50390068879676 27.37087910513316
73.57600547752556 27.91692769722101
60.05470744122024 82.86399094291178
65.59229814042295 87.11172240412937
65.88021305348364 86.02511872405719
59.41195185440712 81.98259161949873
59.02165641475416 82.97531637951768
58.70320746322251 81.13573091740663
62.10758609937508 82.67726963431291
39.75776978312313 93.19665198353589
36.08081657370688 93.53781415773734
40.84531867959001 95.28755311239404
39.58965265110668 94.12574414054788
39.23245078228435 96.8474495069927
36.53042825423366 97.8827538704279
36.68216747794834 98.97840113188445
37.93964496689025 94.46915927737851
40.05935187393593 96.10427261273873
40.70890811101306 92.98303940896679
3.539393134607522 61.2095668418272
2.662962471497584 63.20253977661221
0.9385618241102598 65.29220267570409
1.335646544111855 64.36173562615326
99.33695911077628 64.82364981253397
2.876641723031561 60.3207664396999
0.5787645464163604 58.69374171614253
1.350767323254676 61.45610793710436
93.34193029164634 10.46891527402534
91.3308388867142 8.365924959074523
92.34316173179207 9.855989724967243
91.33464258382469 9.400825511220388
93.25345159889389 9.320159958963631
94.21468605173756 9.822682533178817
92.41043885406361 10.87704810950283
62.17253614733219 87.39022086209447
62.81943001117574 90.13601816136043
58.85569364676325 87.57158412637496
57.62320108797654 81.31076384083266
57.00633362497799 84.85741028863018
58.39115593054653 82.10692732117944
60.58324163362161 88.3875397068136
56.89036014690738 83.01091140740168
58.23858116485596 86.68103034916265
59.96045300930076 87.51536713484155
61.52814956283981 86.50604327059582
59.80631095593509 85.69600969961728
57.62002912665516 85.7782682562033
57.48220094413002 83.95287119782552
75.65973243157265 77.04711487054141
78.16868517569782 75.48323110910133
74.07355466162437 78.60411762534233
77.10400364501341 75.34992790491134
76.63969129068623 74.3273913678739
74.87627962598935 77.84082934239611
77.23779726704721 11.72637169706548
76.67728656677153 10.04283452632771
77.52042203144542 10.73431603922038
78.60373436833758 10.52137618297999
75.86431933386143 9.282111899281091
75.57054941829536 10.25453515756347
76.39704920577518 11.00443000283284
31.25714449959853 40.23017689866762
32.93704244715434 39.49018788326838
34.37084147617777 40.60622879063651
31.10729790136514 37.36775515450548
31.42803830887355 35.51322915894533
28.69150003247156 38.92560235743029
32.16703836426996 37.50058682069717
31.49304339776372 38.36367956111587
32.48321600295992 35.65264839220836
35.00661297096353 36.89293541795008
34.64150665627465 38.68740873046785
35.36714637375603 37.84002025377961
79.01335464260031 49.83059470062341
76.84649632613804 49.34663221489021
80.40644478347569 51.17002290298838
77.17427012462277 50.33636042186302
81.46571804392111 51.51236790778168
76.52786850372136 48.3621503850966
74.99552885887127 49.91026525059974
91.40178076884837 49.71456462639434
92.89725945228705 50.72499777558868
92.50719798990471 47.73893705758304
90.40086270478747 47.65954697284475
92.40113928167463 49.72504349612466
90.41727379758787 49.73423703602968
91.34009700102391 51.7084431059226
91.63192478436486 45.78268135788726
90.958297280981 46.71850915849543
81.13166611385341 90.52899447762222
83.27576493074697 95.50694702234075
79.6732827635919 92.26749457367157
85.8120273079191 92.09000873718261
81.90462357630381 94.29857988418273
80.45241033400751 91.38284797942455
83.65935932454519 96.52480853913659
80.9288914072157 94.14975976566491
79.37644790799956 95.68839304226373
83.10727697866798 92.53010231758171
81.43269951346701 93.25162203408247
94.77562576327672 4.838384133466841
92.13953618256201 3.021901342676856
93.91407917731551 3.130291416505164
94.84118546418699 5.92445011410982
95.56075681394731 0.6321187569502699
94.05285850787303 2.181187005774949
93.00492478956421 2.361140967384592
95.84910014461671 1.687979932015297
95.03453087018522 2.546086096879108
94.83228036324736 1.456460935455848
94.74652387916638 3.716049292517106
93.85810498311803 4.262155006139646
95.22919012655311 99.59275468605644
22.37248509678779 6.983979196004532
23.96123907101319 9.357589858119512
22.05639570220357 6.033873835154426
24.49318806410115 10.22443417061069
22.7564198302961 9.256224415826548
21.30255781433834 6.694871409012654
23.50683418165615 8.482566143779126
23.15445819134718 7.557613593136741
22.43727448003724 8.201224623138067
25.59436712145785 10.26355343256762
21.70479721526165 8.902832727475571
21.52894179011664 7.73501065957905
24.60136349310734 8.464690740735206
49.7423765574763 72.51831736749362
45.66483470436805 72.99728901582087
47.02208208850831 71.77284805379971
44.52555923752636 70.29715134021862
45.9929377448259 71.95587385681947
45.57836608625503 70.08240737414629
44.23145128902844 71.31776743930111
1.83676540624136 1.859808094231887
2.837945380878348 2.192138298450631
2.235784447347747 4.019587926249848
0.2792593406420246 3.352262716111722
2.055012121957747 2.941362476909326
1.582984753664913 0.7951024759611384
99.35687905135431 3.981559753618096
0.8189740859485197 1.554419107657638
1.251453423717642 3.685903097032811
3.045799273301691 3.277508813972139
2.358127137188895 0.03138684279215429
1.067402387169784 2.612818575302335
3.618461775096359 1.451976469729683
2.607908907803828 1.10616668173579
76.75040858641911 95.6185885677158
76.20976164415508 94.77493368501965
77.73523451050372 95.66824271477554
75.14595976719625 96.70112999697025
75.66512593924924 95.74886100229598
75.50543559923089 93.97142391732351
75.07398913046373 94.91956160236697
77.39933017233386 94.6100107638091
78.5607552954956 96.38657444723189
76.65124175112474 93.83752773930414
68.01052209224609 55.01997888770907
66.18354483107699 54.82650956832342
68.14905402434268 53.95846493982229
67.65502138568988 50.10855343938214
67.158377415139 54.39892294690573
69.00973927401768 54.5863736371879
67.42898789000532 52.25212296947596
65.59727641780475 52.00601851483072
67.86951328916889 56.07656061384642
68.29033631825894 52.90217001716178
68.86917116976005 55.64609680866444
26.49340256928221 26.91271795483695
27.6575760294588 26.99116731334796
27.05255803662048 27.78975421425706
26.52704481713672 28.63127226541042
28.79981967558944 27.27595917509999
25.32903487722299 26.86118254167809
25.34783483515146 28.86468234478853
27.65960667308501 28.67299994075538
88.06763855339366 48.86272350545694
88.83972887453403 50.76436586514474
86.07318628492018 51.14529348825327
86.06333070234575 47.20211315134356
89.96892288111836 48.73405608107194
89.43098617033148 49.7525676001361
87.79962659896307 50.64481260264529
86.85325285849309 46.48124013445579
85.47575869131819 48.98498140142381
87.2073732446443 48.51754658701348
82.96049547367159 50.10859303604418
89.84671014613222 50.75406053754833
59.88129097725777 5.426477065030753
60.01939236838954 4.373464658023483
60.32084502246342 2.311454246907095
58.99045115762563 4.814003777244348
60.16820416480545 3.331211214996047
59.25182578624197 2.726651081605063
58.83397576899097 5.864563698971447
58.11774477082768 4.179789228342643
59.11576902007129 3.751197715281056
59.7266467729166 6.474625385687527
56.00835742394381 69.79654778293592
51.59925758184614 65.84268191383492
51.58927737198155 66.79960548324075
52.8402358776144 64.87835800920107
51.11644474098776 64.15458109697197
54.53848749843944 65.27615126504382
55.10003528944321 69.19461459477131
56.29309406386556 65.59822859625443
51.48458973256029 67.81679923274977
52.46963937784078 67.24844406266195
52.41211023400973 68.37197760292696
55.31667333591597 65.97808289823583
55.53836199718288 64.90787341223282
53.54562329324124 65.65507470514522
29.07245089272566 25.53015018353462
27.21640246058806 26.09897671670041
30.17550580780893 25.75149751261259
26.35195907877115 21.47946913859166
31.24864796889957 25.97842129645781
26.70487200530188 22.4767869085515
26.78027331355124 25.16533243711093
26.34854239980603 24.22863634417507
30.09142703215765 23.00409659552427
57.38042789657726 82.22558184975466
65.52377270577409 90.44111316797245
61.20440095600766 89.24955390564241
58.57427717442629 83.93861381937381
64.6018029238611 89.82021298079422
62.81519311219246 88.29304099535634
63.52838161609439 89.21018323960801
65.6842469515767 88.32991854770088
65.59026028497554 89.38641302819801
66.42421312483705 91.17550300229576
64.53849124060814 90.89442388535831
64.32481992654219 87.09258788489146
61.0701835500188 87.45640384307873
94.18554158130499 99.39786174340692
93.15883875264005 99.21933686891619
93.84126947540787 98.34412737751191
94.94533045687949 95.63274385560284
95.25709890341375 96.67346979414137
89.58250645895215 97.90962326221853
59.91088638038928 65.68372462258164
54.23573264851634 67.46302502826728
57.96206256990653 67.7967896396048
57.03055198512747 67.27072970104902
57.9972220013633 65.90143923178573
60.76301327486696 67.11717929769914
58.92113319605141 67.17282600960111
56.03427290424065 68.73822106577643
54.17208922164185 68.57613786577033
55.11161753189081 68.12513487361969
54.15919726015467 70.80117632106376
58.00757522129339 66.81654452963576
72.0320854280257 45.80914951133036
74.41742660844019 47.9753819761767
68.7743378562154 47.5550351885833
69.57387286133944 49.3430220455383
72.38122613904824 48.63947699922683
71.86734905752968 46.77789384023791
70.59996483159516 47.94507468274401
71.15935737521667 45.03397001804029
70.80419167601414 46.97256000811184
69.75694296050622 47.23583261146496
36.70748468751854 21.18656427713882
39.91396784984581 20.36553598048163
39.20349395174163 22.44367177447264
38.13241422952756 22.68597227901985
40.61241652280945 24.0097378917089
37.36715925030999 21.92224694736365
35.57897071954205 17.84588454393715
39.52633160058922 24.26507129732894
40.6398233508285 21.17262700994788
40.24100526975209 25.03952624088934
71.7257536936756 29.06185008377198
68.00305373015932 29.95060275668622
72.71309740918198 29.51246920985245
67.22995643506195 33.11326876248644
68.92647524843704 32.32771295243685
69.85875375930507 30.30351470554273
70.85789007640109 29.69756215113556
69.04536415977122 29.53473891441391
69.96825726247651 29.28519534698449
67.19709963029311 29.34005272088939
64.79806686691406 31.17725940592553
63.73347873750277 31.61841551213636
66.91401357342615 30.35827813627377
32.610782745105 51.4173129712096
34.00175724816869 46.38145391032337
32.42434110170858 50.33075443105146
32.51493751361726 49.26769262212392
33.3715940791989 48.63404578679133
31.7992107250898 48.7157360634646
34.50863780118837 48.33972243896688
32.81172522817351 52.48221320402671
82.06490141658739 58.59472434055299
84.95631846862585 63.63736048560073
86.09839105672157 60.00703969628181
81.88199531065828 57.5032430931679
85.68242418651973 62.82512775726603
82.88813577305322 57.89827987127889
82.20838626225307 59.74340680626988
87.44951576351157 62.55524884429981
85.83665413813516 63.87612547441217
81.78958015465584 61.83956603191871
83.49011864376052 61.16158432457761
83.23780619563668 60.0721825083599
85.0810559525697 59.65484325688926
81.18287120750225 59.07322675187743
48.37011480115495 19.80585965294388
50.20957906560673 12.74401815902972
49.27984294890012 14.40142609558943
47.62235673587035 21.80770119780526
48.30536413546699 16.98924058673533
47.26817633919283 19.98221692329208
46.53710139136825 19.15030039186111
44.61392653101319 15.85243222382899
46.8967545200419 20.9842200613756
47.97160221193091 17.97515810112105
41.2241692641679 67.08798274740039
40.82467824256991 68.99971699882934
20.86595273058782 9.422753812657563
19.04384645529692 10.52744311897026
23.34001501194511 11.7595408538762
20.93342635755382 10.43732136932064
23.90600056626855 11.03301535235369
21.64881088092632 11.16403340295073
25.52899747790165 12.06576819737437
22.14686303760142 12.99664062463707
22.67265205439925 10.91440478261466
26.67600142546404 11.95509272445248
25.06648197506903 13.00613026188639
24.96778071405833 11.20307224462569
69.50946962982127 87.5542036635232
69.69940475214666 85.46084311654867
68.31299126184591 84.30853418535604
69.52029979636754 84.2320016959039
70.5293874530925 87.03450073323587
68.88375706768983 85.02851514155705
67.9118602455559 85.37208673542753
70.49127054242675 84.87957848510382
67.49095995546124 88.48239464142027
69.61695355167055 86.5229336413197
69.41238452020599 88.593148047197
70.58526932924747 85.98522169147473
67.56217625428665 87.43834003693136
68.72085808174157 86.02770522471916
68.41435651421709 89.09007558094268
68.79180029454409 83.39437768206417
66.90646517262913 85.70961793672758
67.69630030200194 86.4136097731994
74.79686789164532 81.64277128324994
71.66276230139412 80.83243596201966
75.60916573746275 74.21306919871046
74.34116287759082 79.58854244412937
70.56466983733318 80.83908981338189
72.08861464436281 81.72398578615386
73.79348999859511 81.3432740210301
73.55032045839464 80.31430137831252
74.96264903504022 82.69324127236547
72.78668724838769 81.0202565029835
74.0987382558112 83.42760392024331
73.97814545535003 82.38911598043971
83.44179118964546 81.47481226037895
84.47203344103991 83.27023765954753
83.50187883321233 82.54539116115528
85.3967204903137 83.82188387565161
89.96380024012942 2.565531857535349
93.47276075250446 0.2710975235498464
91.75683150421644 0.9962532833943165
93.75040562568269 1.269572614566283
89.47160431768346 1.638683878374239
92.75708562728876 1.264487748911815
4.600444761239219 10.63412066286848
10.64249290991394 11.44264805019343
7.260947522238909 13.38795779769728
9.590801783035788 11.15438846486362
8.02583012012157 12.64097679803645
5.655161318363878 10.96088453954551
9.865531274610198 0.1399663258010017
7.265987037348742 0.8160010035539569
6.068354459315029 99.37154164067515
6.464566545155293 1.491238231486504
10.75398022145521 3.877238444132157
9.783866197343357 3.480271415967691
8.313858158934497 1.191521937436097
9.003909458466991 0.5557333492782774
9.833844353635588 99.02533007455247
8.935361652999772 99.53178694942291
49.95302208957646 77.28445965667558
49.07360824512978 77.78158980254632
48.48228874789802 78.74737312148609
46.6867995418794 72.82739476092047
49.44894932011928 78.97385500266576
51.44761634213249 79.62118416609437
48.04286344486995 77.71367947837685
47.36405299039982 73.72979599051409
85.37325446434718 89.99174892877986
86.84925988771043 92.32433338356486
84.39790166558805 89.75122066909161
88.17723475338298 95.08443906789596
90.40777831739942 67.27736411081628
89.80028033213775 71.38845525818709
88.76467596502307 71.98153706472978
89.49272670411754 67.91460109676888
92.36555194654441 68.32142902297507
89.5996456323571 70.21617353355866
91.75515330510233 70.46897186764396
88.79261484100395 70.89984613494272
46.52286821967586 56.56509878110219
45.80316407917375 55.76283813180799
45.48435619313295 56.814531374644
45.90548750184635 58.67766838232895
44.63016114828768 59.97202139744806
44.87581467895289 58.91865196640574
46.63798641729929 59.48420311950863
46.20938131484243 57.61968258815074
45.17441708474456 57.86662106903538
44.13477275608082 58.09961317166557
43.83463426066839 59.12276577099374
44.47348931064242 27.01078100951335
43.44267217331022 28.98679166405621
43.97034827338161 27.99141213572834
45.5546158870533 26.83884373268881
44.04367761192933 29.78320348657017
41.83732559722848 30.07432670998241
42.93363293442988 29.99689598821992
44.56742047925707 28.7951608457731
46.19197227338223 27.68450969396831
46.63400478021504 26.64303214139333
21.39491089276768 26.22264365252959
17.54831371776894 26.70242527846712
21.32800859364878 25.20444564424679
20.45540301026626 26.90199485872545
19.43824758309618 26.51377725070037
22.38550568699393 26.55606599411552
18.54070250288575 27.1265536592131
19.35049836708261 25.50491460653868
20.38070172457989 25.88162246029693
21.45318113577622 27.26362450449487
19.63064436972044 28.60996031386552
23.31617403239978 26.94247613615719
61.99220083023511 19.36482844205758
60.92089218667113 22.14618550727527
62.36249176726558 20.38976352613199
63.41167161464805 16.90901381848954
59.79171432512858 21.96843237330702
62.88655993765153 18.61460996721662
91.37296112167412 29.16859899796571
92.704938255428 27.94224099578704
95.27769240521484 23.90913144739895
92.53138644183048 28.99354666648851
91.68155910795168 28.21154201078506
93.54920758764024 28.74474256364279
91.85641490398565 27.15015042157744
95.70274784637174 26.89632822422587
94.43786412751687 29.46916581583062
92.33861628447831 24.0125895335137
90.88015080288145 27.46971479266889
92.10265357226551 26.14866710759646
92.15376998190079 29.89524815569933
90.55117104059588 28.42784115241052
9.720753906960834 21.24566772985144
9.036088289282464 19.55459926332695
9.226941894476292 20.46127743388341
10.21259917804096 20.08485594963244
11.36277924813241 20.20639155118735
10.95433922583011 19.22372224133102
6.868830450474575 19.08618991079693
71.83704125701097 2.565478306879199
69.28758079213081 1.492794318414935
67.45921339742287 1.997500136221812
70.38926876697491 1.605873489737632
66.99345560824308 3.670349010947881
67.78821313469523 3.029204063501487
68.05340019800913 4.11580059413297
70.02576695224941 3.357713671860025
72.80864874871328 2.787231965750679
22.76833434049621 22.6789958351028
16.27503145374852 25.21870208973751
16.99061577716457 20.72363392111611
22.07233109793658 20.59073350524465
22.77765694891243 19.80461288541012
19.93830995045894 22.87195871695466
17.19858931505497 23.52213035998782
20.97833602510643 23.15240261055789
19.24503300967526 24.51693392541114
16.49694543887365 24.26228776131423
23.85188140048259 20.03285354388395
17.83029987220675 22.72499541579682
16.09348008077027 23.33460755439106
19.16720137083528 20.96854387611083
18.07529670705511 20.8302325287865
35.25993785932611 91.9149227803584
34.32585364045543 92.53375183538557
32.45196823526699 91.61735501643422
33.33608148071681 89.96966365246941
32.48244533615679 92.68009951510354
33.40104212911521 92.07407461998892
34.33319129716256 93.63139324067581
31.53380016120861 92.21227624677903
33.41765162253559 93.14970188849556
31.57294489875122 93.27701910558008
30.58432610999177 91.73772180212792
99.10010145507744 29.60340608895482
95.37492548344035 32.33151123642683
94.47392732414507 31.70173447315087
93.61700640827044 31.1008289541347
95.404309383602 30.14288298850571
98.26748383272025 31.03870019514007
97.30480493530528 30.40505347096741
97.43575343685018 28.30024771702325
95.37668897226469 31.22086950026755
48.54404534733124 10.52865694080988
52.66860692806274 8.555179271841958
49.56363067976783 10.04335212327018
50.45940321217403 10.61617650632801
53.42464860240215 10.22283851292264
50.59462937234515 9.547117626052096
52.52916408105238 9.624737672290616
49.43849744891195 11.1260115836981
51.49412304678252 10.11376845788737
97.32548074095075 0.007950945173952692
98.44047733890395 97.3183060447153
96.31734558914965 96.89121969173425
96.27837641969035 99.80015544080329
95.93961129178273 98.75768669930792
96.65452743734282 97.92925691753237
95.59585432596832 97.71533971842683
98.05035741783728 99.15681175477847
97.71488772918909 98.13487141781097
96.99413379462811 98.96705246516531
63.40938856294689 91.29124296352737
62.34771042352936 91.03570957311321
60.06997228039317 89.31265001367687
60.64777685888701 90.16136130276806
61.65841703599746 91.82204460593344
59.65392759432957 91.98906959121696
61.18807251496052 91.03341081229286
60.18128919521442 91.14536247475827
61.75199270550845 90.1362336942702
64.00420764107992 44.57805581288213
66.97309127060434 47.22667385223625
68.68627552494291 48.63553395737603
68.21435593645751 44.75004684450551
66.05271635408226 47.71299579358993
9.380091772015446 66.1527682668922
9.497529223496761 70.47089937257648
8.83953135111661 67.14072643165706
7.775180783326118 66.82189082446706
7.624892881835184 65.56933641495583
7.197162327836674 64.64172068062
6.856236579751976 66.35474766162474
7.062669730544982 67.50558574327533
8.429354947208973 66.15296536664383
8.13389587604493 67.87980007366063
6.50394141871052 69.25913144432228
84.83937128007744 20.09101530406809
86.68478256547014 19.62677667306115
87.45719695151817 18.89200048118165
81.73248894881361 16.41381692634511
83.55099949845284 15.9673231438836
85.2793315234194 18.32200538265687
82.0430297370346 17.47692810669392
84.6490375858987 16.27635723353769
83.87334010522737 17.00452636954655
85.74895062166526 16.57417098038873
86.36947726429671 18.60645806591522
84.19109575833374 18.03792599769212
87.15006932109809 17.87503300911501
29.48440328826872 81.20732118399226
32.65000968150868 79.89067067113338
33.04664903278089 80.90651903820122
27.50375459170931 79.16273010757467
34.41543436889594 79.41517026984829
30.33792875626234 79.5290159245734
34.76011492461468 80.46894709062052
33.63240596711574 83.97864549554235
34.0546427588087 81.21925429311936
34.30064225825775 82.26726396863351
38.93381729787377 81.49466980619832
30.14462742817449 78.48367050123497
32.05862145551283 80.58869155830045
30.40539405055327 80.55434716502627
67.81216465932771 37.62134677313388
69.90163378940156 42.51626340219329
67.05195899437739 38.13754071852747
65.32013924083716 38.24597823940304
67.92003195751546 41.28258668429416
69.20297390537471 93.81710250772329
69.2318172868506 91.78962703160452
70.18420982932125 91.29110437925256
71.08789550846313 91.80335740156177
70.24293687140396 90.19919023517211
70.15150213573642 92.41843743872617
68.26007736675272 93.34265281422107
69.26863905385301 90.7214724101763
71.2234721976958 89.63958488780989
68.2643939992881 92.29982057205574
72.12837435642514 90.14316399450824
68.28777620436381 91.24011315350704
69.24546593967546 92.84450856654756
71.15034260544134 90.72002400039122
68.35365736707233 90.16323300576187
67.38065439860991 90.6709162681622
69.33339845707316 89.64985179843048
49.79523805583527 33.49635954416231
52.71786343140455 33.2899164785175
51.19157073903563 29.89982969655362
50.99175485071778 32.02324746859077
51.17919193038561 27.75802649503593
50.35808046077941 29.2590796591666
49.21053810097153 30.779719655032
49.96982791216022 26.11050586530927
50.22965527244525 30.35013323064141
52.11219207108958 28.12316155239893
53.02425018883167 30.03217199957041
52.09507492210331 30.50485693059884
48.33533487086956 30.08259165736422
72.01358385263775 92.22605193537764
74.02443011454352 91.1887399739508
74.00538333974939 92.22264184328598
74.95152784058486 91.74858450910334
72.07565004396143 91.19573062169981
75.98591747656596 90.04944363113334
75.00069077336835 90.67155994137048
72.98071489450446 92.59856609278199
74.0493200074032 90.16836570081588
74.90282958980161 92.90321751474154
73.10084121664669 89.60730117216899
75.5509950244322 86.84862188454213
15.79659441056551 48.58285912842177
15.08211802257424 47.81116954443674
14.62021832757825 50.00220326047345
15.44645741648601 50.74888362868698
15.61542758911366 49.67626591464072
16.74475165740569 48.29311852208545
16.09915097185139 47.44794791102548
16.59506323678223 49.36219506010938
15.38632146688864 46.72023099704467
91.69868062805982 72.11092939655329
88.40906624922249 75.42010885738368
89.2306694275304 77.11703510732868
89.26188061880789 76.01165780299378
90.18061904944639 75.49866005478144
91.18215579510711 75.97402211655702
92.75730385118266 79.263901755023
92.17501207245358 73.10486016495472
90.94185064270887 79.40732995306919
89.34060085461051 74.87938506917357
87.55301088512907 74.84117460071906
91.96101897240635 74.97271820668753
93.02061980778723 75.0210549049517
91.85893985055239 77.70014511673129
90.522890841942 72.18640561105735
93.2058069076682 73.15996206325291
90.06054874184316 78.85066714662443
90.94532874139367 78.27057525081592
90.17411671221339 76.55477371007332
31.97875581114373 25.17724188493347
31.59583670335747 26.98381042311582
33.36044617727021 29.14610379135446
34.54121700229127 26.58479939874339
33.80473926094091 27.36762844771258
32.33816016394078 26.17838597829163
32.69231321274268 27.17337642226448
80.59032778889937 68.40123436520423
82.5608522115824 68.9032206332505
80.1073090300475 69.49069437250927
81.62594414814983 68.56077262203264
83.06326439526748 71.07256327116339
82.93999356146013 70.02412571339649
83.48634582596651 69.19473830142552
81.9045285151569 69.70161915386146
80.87800810577373 70.36771645431845
81.02441427646566 69.3476017861471
82.06074924689763 66.77125937244887
83.27960485620612 68.10139954053825
83.08508264563599 67.03261134680909
82.31054833913896 67.79444816116657
91.26524353753307 95.27460309710077
92.51351556757439 92.97757105570651
91.94099400883448 94.6808224581641
90.2878741975715 95.27654634321483
91.37997000180091 97.01905566711412
90.70223641088127 97.93228639125697
89.82859417190843 93.49677639223739
90.74591711491188 93.10314583146931
91.77706035840347 98.0074722978506
90.84338192007465 94.23472901070616
93.4820412252311 97.28058526251796
0.8871574759470199 36.26851255716809
93.94323323712837 37.14141077712218
98.97309323886584 36.02248402798365
99.84293021543353 36.64058282679677
94.18099371134174 36.002408041918
95.03849828898755 36.54559544143456
14.41418242228531 51.06013090957829
12.39800964536345 51.76704638801684
10.59810950738128 51.39789915883414
7.151144111345864 49.1689688406966
11.76242493924938 49.99089951089361
12.79517594817553 49.62094041970931
9.715931657328936 51.78506622225257
29.49980481103034 88.05455705426621
28.54679418467014 87.53762299088194
29.43056083285082 87.00275705055357
31.33379627242408 87.96555972489371
32.2916990572629 88.44037805605157
31.11099104958125 85.82012878262803
28.41715952202706 85.46484943333296
31.40673073116355 89.03032611349497
31.24134269536998 86.89447916685394
26.7361318881475 87.4594691942284
39.97350274004359 84.60103180809662
39.25496511747345 85.42597770520386
41.38297921140584 83.05463488151852
39.30241485223024 82.51103348852087
38.46314701939932 86.1004531945419
42.41609312214393 83.32873919955274
40.34623035440628 82.78178777024857
42.07256491400729 82.26914633771415
76.90983628603509 12.69080140252063
78.35698135820324 11.49677323607741
80.80293981226674 13.22116668182235
80.46869834580293 12.04957381587576
79.15954278736697 12.24036554193521
76.0869753965184 11.95374394728368
81.58620460110428 12.48492975513255
79.51655682495814 11.33090664833332
78.51149855406952 14.20479232905492
78.05741591932919 12.49046726509772
88.46308700310844 10.14094200795719
87.45259305179241 9.664621866420733
85.51198438663579 10.78592181259777
90.32116291029834 8.983739312677258
88.25701471621467 8.033140205182995
86.56911623734558 12.16249282156799
88.46608204657531 9.072161437691337
87.06907071631737 14.14462348731036
3.31157025656854 59.29218617483651
2.666759877646192 56.49773467078373
2.246933445114289 59.44448623306072
3.207337311367016 57.38171271343855
1.160613613787615 59.57661667129899
14.95779484920772 8.830634846939512
16.56665076586016 5.222292845354025
17.4753413712739 5.796404942529994
17.34787977979721 3.59895575961144
18.33607486886929 4.152470281032466
17.54808117879652 6.870742802711578
17.44008837683516 4.684625607834432
19.46761431089577 6.792267549662124
14.90592100727737 6.152358847963948
11.05188993778231 44.22453437386411
9.841397203778138 45.68505433696527
10.85106471293192 45.31403668269518
10.22910602926237 43.49820658309754
10.55899139868869 41.34921953471453
13.70535669407498 45.31297020503088
8.527601967003463 42.07935330435136
11.23095439042583 43.14107405763273
9.585990358312099 46.77007985984465
11.86270500618761 44.9507935616932
13.05929709629361 43.51732255676879
49.20636787401773 51.01110755916131
48.53879149308449 50.18890344272974
50.21600516806824 50.8338935186555
50.54852066951696 49.83301087527315
49.56145171837707 49.90517237586228
49.96016776818074 48.75506204410789
48.90988312044539 49.09287168529649
50.15928258317532 47.56017196531498
6.921773424316009 3.550542905189967
8.124946725178161 4.927125461063119
6.702208189380765 2.527173364302333
8.944599924124633 4.19829913336842
8.680437565311337 2.091245114203949
10.41598487830417 6.639142229729313
42.36333252158122 57.52916000534078
43.66290401818622 60.10296305981404
42.76445996374868 59.50882993458637
43.08359872342841 58.38942782051819
39.50179520633443 57.15837107701948
42.07289954144505 58.55286787039757
43.7149399549958 56.26031116345766
40.98886642014614 58.80130831038312
44.44331742142703 57.05778978824642
42.67222700842471 56.49113388481625
37.1064487809182 82.09113221015076
37.84747673163142 81.28877770639791
36.27039843163601 84.26649126078621
36.47989092560373 79.98622869824473
39.63443786235054 80.71917756042575
38.23738899509209 82.25726171776995
39.28859555554359 79.69320324415349
37.56131993880624 82.9951036498331
53.01029224007242 14.41081490298872
51.33310500193569 16.46545220348101
54.93692350103323 15.12691479049652
55.0628074388138 12.67930341321909
54.9073442263028 13.89288433108017
51.26001094912898 17.54561634649098
55.87911338715814 13.32393979259503
50.26223467355157 14.86979968296906
55.80466445163918 14.46519925831644
54.20461996408128 11.92243436721344
9.291074928848625 69.38755971745745
12.26553910841578 64.37375821217927
8.157926221191742 63.34551529932604
6.075663960122173 67.07990868798889
10.28026849241125 64.25418986819548
10.09471637492414 68.86635562797939
9.850722285404315 67.15913200931588
21.59550161979543 69.83097994606388
20.55591883671077 70.10249378723518
20.83882358281618 71.97365537259424
19.5210170582467 70.36660299051699
19.432415476737 73.31996104140877
72.46057472168637 85.88482213743113
72.49782776810184 86.94439092209871
71.43627613569865 84.43970546549738
73.28274581957886 84.15320617449373
70.13152325427087 81.97568515899087
71.13111005253063 81.77869282575389
72.01212945853207 82.68261810334688
72.33445967896053 83.77330230537042
69.80725338100618 83.08945714123024
71.41519676266591 83.47006397229397
74.34980433963112 85.55122197562527
70.82595074237538 82.73869959814485
73.00041933666525 82.07744479375577
73.44021155014821 86.29218214860119
73.48468636470277 87.36270769985894
74.24898168461854 84.49350585631724
73.37230232939194 85.22282480560546
73.08670656152566 83.07713480110127
74.43762227006692 86.59239289463012
51.95253432589757 42.61083034705025
50.52839979768349 40.16970199226189
51.53778953314637 39.76407367448277
51.15034342475514 41.93242120338141
49.17555005394914 42.76408878125991
50.76400642003878 44.13511963653356
48.70328112416572 39.91295659866663
52.3507785019354 40.44504199810182
48.04929280079092 44.27434022648251
49.70935907663839 39.49769420143538
50.95865688859867 43.02715241625108
50.15826015033199 42.34619881915402
51.34280389795398 40.84597601465584
52.95797503729391 42.20576628771202
9.210955819968236 16.86280912353778
8.89385501502513 15.80749282738384
10.37923915557736 14.27178097521057
9.635271513556688 15.04333714523517
11.00547577596729 16.35372477387523
86.90430784695305 70.97742096297692
86.79729091886058 67.56905394418057
85.16615116413274 68.8413265454728
85.99583991000804 70.47658294669981
87.84231064130789 70.38530262865797
86.87353331808809 68.72682881606033
86.02451608875343 69.36564959982873
18.88608189643297 31.39795611246373
21.59477541002485 29.39804748475671
22.58143983457747 30.85676980433008
20.67367097514462 30.06417948833942
19.70158849164357 29.66956558301593
19.54105053602367 27.55420710200844
17.67230680266755 27.79501869186545
18.64695108017485 28.20118986722666
18.22390502637975 34.14387447163624
19.86957347860066 31.81345009232378
67.01219639562348 75.04093569653348
65.1613895830537 76.25041926792387
64.24353930455743 76.94500660982516
63.44549710578355 74.02803812485942
64.31141024297156 74.61880505682466
63.19154297770933 77.11755810821637
66.14379012340791 76.63396024378984
65.25743140010398 77.29610690826577
65.14368045651885 33.94468884633189
69.70838098773771 31.35456309487026
66.84536132213164 34.06924966948556
67.68551089933523 32.13433851959844
65.98520385771658 34.55341354737258
66.12332967568231 33.43953140770312
63.16085985409174 34.94347490727009
70.78377017547795 30.70961555447971
68.26206926174382 33.11876105464549
71.79055509334431 31.1047778034456
72.06014657620973 33.10181274037023
94.67679150474302 62.90643786395736
93.78543110088413 63.59615524948126
91.98817493493561 63.75667353162743
93.85972345686726 64.70175657930164
92.92096649684179 64.2424351837717
94.72543009898864 64.00340702302202
50.46448314207409 59.48741002748177
50.04530647260286 57.65646845655645
52.23761008980359 60.02454478712364
48.39062961582113 60.01071211589141
47.66364550371345 59.2199944097533
48.28160633240602 57.11215545883891
51.20081488626022 60.27342778289042
50.90739447460111 61.31204202635805
50.77320328102169 58.44795035751085
52.45746107701552 56.14688679869833
49.64130830845014 55.81793529803399
54.86793299051325 54.73123864691615
54.55786803382334 55.73299695509217
53.12850835405344 54.09482535174395
55.89853860617517 54.61277000212273
51.40879263093671 56.37785437067878
55.61699953017904 55.57194185849139
52.78477384251865 55.12065234137718
71.96630914646886 15.47910002926007
72.98184587075939 15.28842678594221
76.60104856281612 16.31491686312265
71.03185468137852 15.14157750665363
75.37700632338537 16.54061222072091
74.70591259952791 15.82566360936509
66.2225110151536 15.63207257796056
68.17979299707395 14.97331584157253
10.96732975159031 74.07849825037508
12.71149508239204 72.90207015483662
11.17911343538384 75.14422383590318
12.30113618535679 76.52015802305611
10.16014736187549 74.76677376484298
10.84120140626712 73.04929402397936
11.89555625841946 73.47554150588846
11.92490954709159 74.4606438595073
11.67160356530666 72.43211600384525
95.36816514949189 19.29973529919164
97.35881675552199 21.9336699083342
96.71578964084225 20.89280509476139
93.81365873771267 20.77092979770272
97.16143406098202 18.94312502360258
96.42469718264609 19.72026006861266
95.77367077707493 21.3104585983601
94.31463559782109 18.96278101737487
95.64117600090061 20.33476008574882
46.41173302307301 93.17506044761549
47.40214770467507 95.21631681038753
43.81547683167909 96.3612574132819
44.28688981401132 93.30167224074684
46.75990521917276 97.40763448812586
45.37713405921678 93.08344324970155
44.32120009159217 94.59241541828095
44.57378118553565 0.8103963513614778
44.84173605222898 96.69492289724626
44.21762013878587 98.50599193291961
45.01217310807046 93.97886241144137
77.87497997072271 56.95037190098746
80.74529002058121 61.65794449564552
78.69434899876858 56.31961716578574
78.0906472796437 57.99763105643198
78.92106868082136 57.32616655849041
76.82948664742104 56.65693346467861
81.49012986707346 55.38845578480433
79.96990710325476 57.69230202857203
79.7744980594 56.68961119277454
78.64875660323827 55.35857975892699
34.08060175074666 8.212141246441192
33.1904483066023 4.594159324067121
30.71073537096866 7.486450417655378
33.09804413815834 9.738086707927952
31.74725851284384 5.741064350850608
32.19920725152849 4.893488918536161
35.13114655516024 7.852472291323903
33.14786678327255 7.521887350245319
34.07678335785335 9.312309664249721
33.94019795339467 5.415311257155287
30.43631272864286 3.956016559721301
58.27198748520386 49.30208334714779
59.60235373575176 52.13369883731192
59.3303281118759 49.34243194503492
57.05259738924064 51.0629103976848
61.01158796142075 53.02340224753745
59.49717973144347 43.90147843074514
56.57856192400369 50.10601681588952
59.53191753476294 53.9779760721711
60.37541324542649 49.4147833021733
14.36035787632653 25.92134627385205
11.71853869432226 24.95607303015677
13.45312867264355 22.22779244164161
13.87931504240837 25.02131705084868
15.02681248158396 23.27823388978384
14.44479287731168 24.15690119027741
13.33211557108739 25.97934101622226
13.35204439623543 24.07809832743875
12.80388071463892 25.0031148027489
12.75461607719996 26.84292813025993
12.24215674390027 25.90789391181013
15.02948303963256 25.10212760025285
11.19478802293033 24.00184282117339
12.97602811525338 21.26771417698689
12.27474743057286 24.03364950854533
88.27043113846564 91.16245807521055
89.92677795567589 92.39677979104582
89.02322355664384 91.82380072596175
90.9387752029854 88.53953020280008
88.2107613287079 90.06834807289864
89.02497241967357 92.90212343563439
90.78297816049097 91.88156260876478
87.43546840918202 91.59060909852811
91.84128482526636 89.13828581524785
89.03456532124883 88.41973157318574
88.21022987754939 93.3645583228257
31.54805602211059 21.42944196292145
34.92389889044498 21.9725026008885
33.80427877040936 21.7791136688628
33.36585478674283 20.82618354926248
29.66335174587536 19.29313787322885
33.65314947988185 18.95471394056337
5.647142448036735 35.34260163364656
4.745963730246459 31.48905679556219
5.916793005999776 29.64445329411044
7.539003913259291 28.75221560635223
8.049207806300158 29.71814243730275
5.342608910902699 30.57768811274525
5.840568718916876 31.54065502707811
6.983478157307494 29.69023226505459
3.452273064198971 17.11363403987661
7.077439298539801 16.2460581766169
4.774493985524109 18.51152549519381
4.217896780851089 16.37547784931039
6.026016839265306 15.94228458085338
6.787811815903088 15.19329996646209
5.541180051788659 17.75447849539934
5.261683674385288 16.69306410284588
6.309842273460143 16.99713781007327
8.139398730348715 16.54847641564801
4.981161700123661 15.63033577215376
5.818629438293091 18.81543979025464
42.61857761715839 62.5348716318006
40.66073998562434 62.02639851268677
42.96459815564125 60.69624861055711
43.478729527066 64.68096778704626
40.61682488322371 65.00851391430555
42.25553804717131 61.47440062064927
40.97942955344729 63.13111092751902
41.6201792863444 62.28102545881852
41.25008081023304 61.12453207703341
1.517197151377456 88.76243213492423
2.361862070239807 89.29014220256856
2.424892330072033 90.34078669190635
1.377332713093504 90.00022272606301
28.16905252763826 18.09273334857819
27.0761092064769 17.86355716836558
26.35301586169586 18.65230172507345
96.36641983068496 73.46335130660235
93.61654234210232 74.13166253449313
94.6864400969385 74.22698549177801
93.79075446432597 72.21142642892296
96.20479730776641 75.37164735141576
97.0135731568501 70.69848438902207
95.88699807027133 72.45086944195285
95.37773113045544 71.42176594051735
94.33011077482603 71.26693520964808
92.36645541973932 75.8921488831386
96.44537591003363 71.57210758730282
93.31380325255594 71.18991459426498
97.04819219676207 96.06903613490893
97.899936737424 92.31923561583783
97.17977328338822 93.14347578127934
96.74189084926645 95.02709922544229
94.88707498976753 98.54827699954657
97.59163877263927 91.26872826809709
97.37660616152523 97.10524420979937
98.20705606440457 93.36640004905107
98.10004086612523 96.28586813043003
97.47886808455684 94.19750081804477
90.3747181324447 69.42322769676163
91.37622698348886 67.73623397226839
91.26843641192106 69.71619097347163
91.37127026289929 68.74907127828729
89.49558331479352 69.03333764129724
90.55398349687236 70.51699922447153
93.18236346415731 67.73999197224671
55.35006755737175 74.57492576829291
58.19792310506858 76.39325768673231
61.63057883892211 73.96836054654914
59.77307418953647 71.89350984927475
59.78841556533428 75.20065699894089
56.20493558164071 74.04471334076197
58.67040674403474 78.34525949194558
57.0601109855572 73.50867823242379
57.9958515781037 75.16305662672991
57.2137787497258 76.77125560290615
60.02571680901301 77.21982419598707
58.87281859396312 73.49434852411133
56.26544365645898 76.17941185779617
58.95364340446152 77.30826810032333
57.11036050278501 74.611781299501
57.21432332879363 75.73796231797328
55.38595288950021 75.74592764361917
56.25406998826945 75.14057116790985
39.40883338834128 97.89304545103562
40.42462208232522 98.18034675833952
42.8129438585199 95.98118407384732
41.63343552914077 94.59314600660335
40.23635315589375 97.14348663193219
40.7267973105706 1.075323886610627
42.8549935079966 0.9048987858313213
39.72202020753384 1.129335106223381
42.62275944767923 99.9341224123189
44.59918925387115 95.65944648440339
42.23807403234557 97.78767538671126
43.23765124495883 98.14224244734496
41.81613375260025 0.7752513644794398
43.73133992484635 3.484102186242287
44.03197704229799 97.42245836207887
45.97872208425135 94.10829496491365
43.44365148092617 94.17110768926121
41.68491840684425 99.58339007491551
37.97947181796957 84.03868049182638
32.92272877712649 85.67660968726165
35.48205835554353 83.67842182894418
34.69392883959246 85.50402503343032
37.46519956594194 85.83851029331669
33.76498676338916 85.04029522288673
38.24058224152004 85.08464200058428
33.04935502929919 86.76352324398134
33.15759715248721 87.83898690239521
35.09249639392767 88.75164230804724
35.01865203455709 87.71649010047287
32.19717346700887 87.36768746073449
34.12552493733223 88.30295924086673
34.02043703929695 87.23932820328741
44.22876081731461 25.16054947782289
45.72394346448546 23.97851306607185
44.62558352068965 24.15831156029833
42.73984441183667 26.32400873153526
43.57607763085682 21.55074915485961
43.91636182352471 23.34637751442517
43.5294875141803 24.34282701549504
45.31647763234812 24.982460793871
42.81291378922106 23.54568909738084
41.70871933270831 23.76871998741136
43.19478704344259 22.54739769357444
43.8237266776697 26.16338199775139
0.6207519547731186 29.10846279217038
1.012078453714153 30.21619232014394
99.6160803411657 28.81243604605207
99.62141793146337 25.83799180712812
0.9259977889458092 27.14490508452222
99.92456908767588 26.93350220414724
1.26987199430677 28.25439578973003
98.93585908472382 26.7389888226688
0.281117550009048 27.99710971912167
2.549562972480635 31.32055950827727
16.90816950309462 67.10692314266782
18.21848293850966 68.7367116767352
19.99941160817831 66.38218741163081
18.30400503272314 65.81033392976985
17.56447798470471 67.9207015662974
21.78648755788862 64.12210405547812
17.27957365543515 66.05542705276019
20.35443188768722 65.34334199225628
18.59786846419197 67.67886390675147
18.27777804367802 62.84477207427111
21.52709927346623 48.07184221252538
17.58633438239452 49.03990033346805
18.27076576970612 47.34687656823314
18.62231388712734 48.48256227910649
19.81172260286572 48.55629804410207
20.45776222274078 47.81609937184153
17.71336213435776 46.4062931202657
17.11598082807069 47.23034469765394
7.888831600851148 98.05410119771241
9.785329222443227 97.9219897104478
7.070795648218754 99.75201820170355
8.875069140139574 98.48723713212279
7.959917973850333 99.09615631795464
8.704788231432055 96.38343702116811
6.891910744060427 97.66289726305411
10.76034445577504 32.61872527703763
11.84782687620405 32.61751503258441
10.18550568258349 31.66107697253636
10.19770767258899 35.35276731139238
11.25664687907815 31.66341123211267
11.35257337528046 33.57836183839201
10.70962957655649 30.7054971076108
9.100720438510304 31.64295598384778
12.31288528395498 31.64414759302604
12.42591698839909 33.5604068823503
10.79549587289678 34.43370099477335
11.7784116266116 30.69620419006159
57.15255166136204 57.04372296337716
56.70506706868073 55.41632973732675
59.29162757344618 56.64562793099246
54.23798933048258 56.73597131129638
58.21968060564516 56.82785251556027
55.72054951437687 58.30217063751105
57.86890554452028 57.83448200519732
56.05565110198678 57.31350842713597
56.80037599095352 58.05563828576411
57.51642363554299 56.0169759490054
60.38917376442492 56.46833114396356
56.38816079228953 56.34570780379525
83.82490081177558 35.65976040343416
81.73971632439283 33.08637992403717
81.27303766357952 36.84167759580868
83.03007832788951 37.54709023468597
81.66346708502978 35.88187329716624
85.80357611982841 38.20199102505297
84.91998942532626 35.55693515177129
87.33256456066125 37.13640738276372
84.20884556707787 34.71802523560254
80.68021974606803 33.20136974561299
82.73756218592584 35.76988648595022
87.89756949721655 38.06952331206217
83.12684812682907 34.8097566190374
80.97644179019065 35.04846711267121
86.260327354423 37.22867684697344
44.78762616411357 69.28057174984845
45.80518417005791 69.0405223483846
49.64447657479526 67.67373067809348
49.73752267763697 66.59392590947567
50.47811180108597 68.48251173594196
51.49031587332151 68.78575326623577
48.89798293667596 69.73227060915475
48.92660838050406 65.81317799142083
45.95885537811179 67.97682032383716
48.63611144681373 67.91292195886076
49.42164357408888 68.70735448646234
46.8628738356424 67.60844673795685
38.41280794645009 71.20281999904195
37.64435157591542 71.88494256911162
34.82361027845168 75.82075760429467
37.9440327071445 73.89702075291011
36.60971249926514 71.54246811880745
31.8400977354769 75.10509741595199
38.65811793200294 72.34019768006223
39.86435324098383 75.8310783457727
32.5627695071832 74.30658060374917
35.76903754323698 75.92679410657118
35.82062640646704 72.26517028726958
29.75732890553227 74.62657526988157
68.04585930395362 64.76599771391031
70.83128866341255 67.67783688521274
70.8393077069525 65.57165601849228
71.73712437475999 66.15995412658333
69.06250345051143 63.24581572467485
67.13409394685466 68.58343610457688
68.045601022599 69.13996700136479
71.06507773839839 62.51028604493759
73.68334709694092 67.26284990659668
23.5384517846973 32.38476040580665
24.77710101225548 33.70143202558623
25.53797716896031 32.8506107478205
23.75416080998762 33.43676978213358
22.75772541735869 33.07113174009003
24.53446279916622 32.70246678416178
58.06564831615148 11.1739661721246
57.19205889620364 10.58309201038166
58.80799497112433 12.78318902557496
61.95948494211828 11.41273653632613
59.85896518668877 12.2867425799084
60.0050085000548 11.2552282359949
62.10371846261356 10.38168133368503
60.77254009082692 12.8454357655804
57.76961118329058 13.3136559229054
61.0564807139454 10.80384494748495
59.1069014794275 10.68586241008026
58.95436338461482 11.73716853539344
60.91211724918589 11.82997742795367
52.0751850296658 29.38803407915855
52.89524791618922 32.20186662037305
50.60840563593778 26.95208548370162
51.21489009081589 28.76036446346115
52.84768861046307 28.841169130775
53.04167560943765 31.10778485221237
66.08224227516949 41.56075849462207
64.56099288298338 42.91169466105802
65.59257985541389 43.33942361192042
63.80418602582366 39.58257382870976
64.79848661782134 40.03234359745075
66.08274797393148 45.48947291756531
64.0603447520337 40.70703306462083
62.04570239229101 39.87907099118541
65.06089611489961 41.14643347037212
63.31457900380075 41.38207675429145
51.75051764259392 43.70316412259726
49.60039799250531 45.70012329159201
51.35098785056701 45.90551219424772
50.34069614425579 41.25484616854477
52.54459859140873 44.36842264443717
49.97873376489007 43.44846758462717
51.54915074339075 44.80410333958559
50.56454330714678 45.25719179939802
49.79253416759778 44.56630362772355
52.34786337221846 45.45839567398555
49.5234569679652 40.58224961024709
17.87434209875562 43.48974874850422
21.37049514616789 45.2988470779276
21.12651446961045 42.44642612859097
19.98619582291952 46.84817266037364
22.85728213712791 41.74922412607519
20.56291508324951 43.31978489149481
18.44753039553436 41.52132241998184
21.81536847331243 46.25290486816481
20.9061149027982 44.30161825048402
17.38408486742212 45.4277811245147
20.62471799924079 41.50876172517182
22.20575525184848 42.54084401045747
19.48097352075568 41.54236426054738
13.27525839191154 81.85164830409879
15.64158622295069 79.62979234491546
17.73542819001394 81.42294942769597
17.55926381216045 80.31707954718806
18.50768365172615 80.63837763824519
16.60615902564183 79.97640009892417
16.80512395314621 81.08757927996022
18.3773451569358 79.58228568885214
18.23974493090963 78.51534405273938
15.84245091616535 80.73426283693396
17.40814665605094 79.2295584477789
14.28458057785053 82.19730611293201
28.74037860783605 91.81166145671355
30.6180175183572 92.80133504645639
29.84826100780142 95.50644602651501
28.74109064289836 92.90361454750257
27.84430495639102 94.53635818302207
29.04375774862416 97.20776370629963
28.7752429130482 93.96153795595757
28.8661261015713 95.00839861680221
29.76201981528928 94.44012818602808
30.7309841890321 94.93183478497704
57.82663736107553 96.30246484433937
57.03964961791932 95.49071156132547
58.93873607473667 95.68074105298962
58.46102071542948 98.2464771906475
54.94534672840336 95.47796756335256
71.73051644119533 77.04161989544482
74.55765986113369 74.09187873858897
73.08964738087643 74.69785507936091
72.3873096783622 74.08936408050032
72.17930823976407 79.1055327827048
75.01870050768494 75.06937118027
71.95389624598054 78.08979477736263
27.5217993207644 35.96685863568164
27.92432161311649 34.13825001152625
28.25034818211899 35.12165776944737
26.80042705761769 36.79732129194599
26.86609465474663 34.00238262629141
27.89285195973386 36.94740061212391
28.28439179884542 37.93332701775452
28.60086261757865 36.10506225579323
27.17894028458139 34.98733385927766
28.97947276415028 34.25899556336874
51.65706572049515 49.67670299079666
49.88832012329997 51.87415786996976
51.26726566162685 50.65371555367263
50.93555969976143 48.95823913380149
52.70139068493883 49.3609072405271
51.9613451462351 51.46312509543191
52.91941261900323 48.3159456285337
51.01541140931672 48.02093946272606
52.34033101670042 50.42957914784655
26.80301176920026 94.08975242544413
23.93436932852766 92.98533033952491
21.58538791041319 96.45769171070918
26.26131451295016 96.04152289782147
22.31214123259373 93.78444346776328
27.79690681168233 93.49441144814628
22.15395907954661 99.12726580883704
21.57727298285446 98.22417069452526
27.01635627558601 95.19626667021495
22.16369989234286 95.59181365557785
26.03699044290842 94.92882318204815
26.09369561090091 93.29777505771666
26.01059620924705 92.30634627674523
24.49790310602416 93.84764497763439
23.37775023184476 93.84653968878288
22.72521803825074 98.28159689755724
28.01926530723783 95.60140592664884
40.79343952237328 47.2766813450874
40.44167503646339 51.17834346243318
35.17599237074403 49.34205045970002
37.95988325010934 46.91982965052521
36.88755901965421 47.03420789563335
38.27910487532634 42.32410528712801
42.02014666040687 46.13335873779425
41.52356327665721 44.18042774102662
38.44430962644513 43.38274070751959
39.4714395063673 43.63144435722413
88.11938694451824 54.56233534455387
87.05320770552818 54.2686748588189
82.8038522001909 52.93132679392026
84.90655940403622 53.63333081142122
83.8493873441642 53.28864875582465
18.28200489166085 92.43874625794109
18.58129675689939 94.26838843488207
20.38907157723256 91.55228145120394
21.22218925333807 93.69801820793832
19.13253220585092 93.24412901648849
19.23710898380704 92.00107277654014
20.43526556568843 90.40047563452248
18.43650904646886 91.39401825800094
18.67043765041816 90.36941485386144
17.62112152606873 90.81902757979384
21.84035741003753 92.8818289177414
19.93702730196491 92.55520762093894
19.56493142227516 94.36573528747043
20.18546090597324 93.55066812463843
19.50997149118944 90.96932666097486
20.86042295605437 92.66550455554939
9.091526078982483 33.51249513721451
8.014328100811936 31.6205779746259
9.651265920970518 32.59193598064196
7.380369005733442 34.4096193885797
7.446522635977893 32.54856918332335
6.35232570339836 32.50139794958621
6.860925389687402 33.4685080626772
7.974127083878601 33.49831147217883
8.56929766960817 30.68346236160124
5.766376533639214 33.40554739165928
8.546277745296583 32.57417131365457
7.494880441571197 30.65716152645306
9.641291305102573 30.69975567508251
6.417933758519307 30.61866888347085
6.928917356020572 31.58468923804369
6.772278822593017 35.32951869487177
6.262112380622593 34.39413011605421
18.46670003602225 53.94316591688452
22.04556515084845 51.74764862035755
16.32154833087736 51.50264184971825
19.23109999411281 52.32181386898743
17.31079204262049 51.18809683010134
18.29692510770316 52.83077858530103
20.23745068783843 52.81535558523082
19.3226177101266 53.36000520095928
18.23613637973131 51.79184246093484
17.24106697252365 52.27745332826898
21.14765053301168 52.26765013218091
16.67431921478778 53.12183641088476
67.08745480573559 59.88096502975399
66.40163153616119 58.93741689794646
65.38809248428456 59.21954100684626
66.74656181219854 57.80390932649996
67.37875177389743 58.90157573779432
66.07998047147916 60.0316899940231
67.72846598480072 58.03503869637041
66.79269563359264 60.89607270528627
35.17183067747452 55.58669978115057
36.63818662628152 53.85446167654387
37.67585589725375 53.66632942129472
34.83433159816413 53.40123387335882
33.66342549574681 51.89256467164334
37.98570243320282 52.62960313093244
36.92539271817375 52.864782375776
38.04916836508907 55.51907536974971
38.36033406557326 54.49580381544421
35.7869549362499 52.84589784906791
34.73750485837519 52.34764238835688
35.7255855963477 53.90026903553981
33.84863448095978 52.94033978987838
47.41149131879241 36.40103311665588
45.55854824371639 36.07741123818106
45.49978944176281 37.16166963587779
44.60348923465864 35.39087581955715
45.64146742445261 35.03912553485742
46.85565506207846 33.63126560302357
46.43139241841123 36.78542813885354
46.54899615308795 35.71345394926101
66.2599431748642 77.61585543454262
65.54700334891386 84.13344065774358
64.23758193347969 79.80621132241393
66.22087932543431 84.9388945794164
69.66964171444546 80.29833468609849
65.05940044358266 79.29440006451672
63.85944015355394 80.70208263993635
67.65399348194455 83.5884510532301
22.01459579751948 23.44716594888083
22.24377596358532 24.49326007289927
18.33554417426026 24.99173066874639
20.2901435696576 24.879969452805
18.22816513240206 23.83921674699123
17.36985354291787 25.61764990660918
21.20867106409235 24.18940986288387
20.19828770969595 23.88747729385343
23.4933533437134 21.88609857270847
23.05907076868123 23.74072604971705
58.85304353833081 72.43062388231833
58.84796040297395 75.58015788895598
60.69985438883867 72.3931430322029
59.77304528193208 70.83898602635932
57.97937951909665 74.05615263500917
61.62747427930978 71.85616396676939
58.89686318903564 74.55969904179983
58.8383641540764 71.37779895787025
60.6984938247386 73.43930941877812
59.78367461146347 74.0533416409028
59.34634209935243 76.36935430767157
59.77813406003741 72.96121490640252
54.28480827241218 3.509622629710683
49.2047653751876 5.224634945654168
49.06165458102914 6.271345113007302
51.15614108111741 5.327501061805194
50.36920141793296 3.721864047227081
53.27275962040493 4.217052307503956
51.36873425163613 3.220096830198333
52.96675355083251 6.395193244618182
51.27519642595414 4.283635472376811
54.85059782446033 6.523571966908585
52.84493300416489 2.063699850018722
52.06893910750769 5.870453392915507
52.28617446091697 2.840059037595295
53.12166853664372 5.30458927060592
50.5562635280935 2.674847302716721
2.124391113803224 15.71844881503749
2.403479336492294 16.77689015042807
3.938619029850332 15.31091432619966
2.895379438445432 14.9874050295232
1.849652119364329 14.66262416505368
4.496362680451727 17.44233306286052
4.432526911009388 5.73748003916412
11.47443998381124 6.943236932692458
12.81016172961008 8.262621381886328
6.285857517758704 5.329801971466497
12.52432706624301 7.242535051548722
11.73837680262603 7.965247611065315
30.04470315401778 20.26892991726895
31.9029676821561 19.63558862829963
30.0167674884086 17.55282450669845
29.28008051729171 18.31891731929903
32.26900973161666 20.63089840799116
32.97524541438877 19.81174042209592
32.66446187135922 21.61788642461152
99.95880471459728 92.74782356396264
98.63732610919428 91.51193735103867
99.38239260689392 90.72997185785262
99.7080911185855 91.70615037007367
0.5252370887592575 90.8679474025344
0.09877485146538847 89.98506812650353
0.730035524661153 91.90539313993678
98.93943510876196 92.53560393817413
99.01732402723954 89.71054371083909
61.11533869973989 62.76106937464004
60.79830665007458 61.04712932740904
59.71323519224225 61.20043063420803
62.55378605100684 64.8898831578165
60.05855066380532 60.23483474957855
57.52487889470018 58.83677579097461
57.91393407732151 60.61347442457641
60.75124936649446 63.82230429634689
61.70207016058772 63.48979138259243
62.58200890008444 63.83145295868672
18.69569797653998 98.97905335147729
15.41691002931869 0.2398267079715515
14.40314052201477 98.58797796225322
19.41150384269232 99.81168764625909
18.24043750829804 99.86722367157731
16.3349132772706 0.8093617591645255
13.37961152945859 97.11795136262329
18.09023866502872 0.9637639641440292
16.18149969684355 97.76094430291313
17.46869511522931 99.08115927040244
15.27459146783399 98.11621156910536
18.98892474158718 0.6127148682026436
17.1651576469415 97.98793192078797
16.37877163554193 98.72800658835348
5.089104426069843 77.88291486868441
5.282763925668699 78.97469923102267
5.477050731091473 80.06715543596647
4.895039760495802 76.79147162371312
78.63052075040494 74.5150538629445
80.46091400325204 77.26654726775693
79.50936804492569 74.5469397476151
78.25607356190602 73.48358748886994
80.28617392228813 75.08470523760174
77.46058290933621 76.36835485354612
77.65350204771839 74.43255085695543
78.49856444228074 76.53852572478065
42.30070243670154 74.59416032445309
40.88592682852417 75.84236251010954
40.72718449442409 72.95867769280125
40.23627455549853 72.00359389420365
78.67549318123348 19.55483176211509
80.23632480625501 18.01016977703824
80.01275932933235 20.87937247265544
75.98232493033575 21.63481433583833
79.73734015936223 19.84053138650325
77.61537937881506 19.26293212804695
78.40735163676081 18.50016515357344
79.19966600907966 21.65743815259823
78.87513723519055 16.74347909162127
77.23410529327582 23.91938294088943
77.42024968633733 63.54920552626143
73.98031809237597 64.42342279044993
74.99457588547986 64.71639257013831
76.00343332392428 65.02394839702971
75.44846567388682 66.84954787430912
76.43366410310448 66.99778879708118
75.83742236950195 67.81756699754331
75.34855740012596 62.87882361997883
25.95747361606666 90.14815265440758
27.84432582031358 92.3704534585372
27.81393947318409 91.27701899876439
25.15605229018054 91.7551973630776
30.55298926283464 90.67176642201223
46.93565783805482 58.42218499230015
48.69614738370153 58.95732848834289
50.16500131067161 60.52886812475105
47.56113079219577 56.31307310129132
49.59465827703609 62.61479225118064
49.87379765393907 61.5717291625235
83.31894231792285 55.05119030400841
86.41095849164948 56.06720976188948
86.92623654804056 59.31760628323821
86.75132360231426 58.23531042735249
83.7206602058254 57.18274960016089
87.74896302847898 58.63726582442252
87.58081535930437 57.53163778627003
88.55748985352726 57.9647568666896
88.22771128547203 55.71765972090956
86.57860361162606 57.15264759177191
87.40806089864326 56.43336315601584
87.25605827716269 55.32459702905619
85.16678340507384 54.67943287337953
88.4049138777375 56.82607250383254
85.38510667880017 55.73360063486932
4.110753738968068 24.19225014117189
6.022832570511077 22.85410413733904
3.221413921659515 24.83195702496986
7.023336937482424 25.82815456851626
2.674962367399443 21.73941337750184
4.960756641940489 23.47399554876757
20.9458632934749 77.7059086699296
20.14350635696196 74.09240901957237
20.48476378294886 73.044401555134
20.84388271846857 76.66551276198581
21.71468659674395 75.87336835470003
22.86942906035301 78.71360006016917
21.19791951422341 80.99038301332938
22.00246092166299 79.28381244787931
21.91640648850649 74.72294501677653
20.07116405779313 78.29216152310964
19.0676861789089 74.39871473978175
23.69203321872375 3.88933500563078
23.25548672451788 1.080106577648642
22.22448518926566 4.990135120215873
24.33288540445771 1.1371012909571
23.26175585574394 4.797063701370907
25.99908514306774 3.894364895392336
25.44913871080594 1.084440759090175
24.86433499607382 3.877550343250411
26.67396422943285 80.8420193393916
26.59762958876826 77.57944063025712
26.61884559721209 78.63986302567757
27.55691339824341 80.26109468656443
25.89981754399784 83.59014511814775
27.6247848519808 81.34788982160195
25.69592564137707 79.2356014842466
27.56148322413217 78.01676627121518
27.76812012801163 83.53770264423206
26.62238651519532 79.74593414477953
83.2336112489933 14.92972521074909
82.95149310226401 13.89649162724464
83.78923454191774 13.21289839256059
85.44341005396583 15.56414650314929
84.33559377403145 15.25773796175348
94.11568234113444 8.689802746329693
94.91868542559533 6.998184928009581
95.09757855031786 9.174791378931324
94.00331738651577 7.572839132238327
92.28530304882922 8.787751606961741
92.15520840782507 7.655732638067101
91.93750543926264 6.508610597665521
31.50644065783818 55.89257971009796
31.55623849711392 56.96272946083819
29.69758502275002 56.9675988981294
29.75818130297792 60.22219138906623
28.77716723936891 56.392634238893
30.66694752726163 58.5919834862623
32.53783898816609 58.53649982113745
29.7255086925002 58.0537251916753
30.64077865905617 57.51912681906011
30.68394172856047 59.67123164032876
31.5909798279445 58.03286254997644
26.99217638569215 58.5879843110801
32.5099763759823 57.45579954241037
29.7455990528339 59.13850264179692
27.88297503080374 56.9290594834051
33.49607014802878 70.66500872703223
30.97179621858784 71.95576187293422
32.67673104107617 67.5833438382103
30.28290713469656 72.76494985825826
28.67558692493597 74.35372314008082
34.53413978786705 70.94260296904828
29.32730061102742 72.47426486050306
28.37613392865767 67.55519247931875
31.16005380419485 69.09459358614325
31.70051731806019 71.16596470060044
27.85943697379629 71.43768487120271
25.72995311951038 71.69204923883593
32.18633261231712 69.33939423062182
61.76581122561811 38.78700963311991
62.54845136092425 38.08762497689206
61.27424285729591 40.58803651283074
61.51497532695308 37.69361882283579
63.54585348726045 38.45908709206617
60.98214277519973 36.65699572077732
60.50507772423047 37.54689003356739
62.79561582619993 39.17657322041799
63.06185827156318 40.27677703744601
60.7188296452094 38.50234889690146
62.30633822218834 40.95907404014104
61.0236982987068 39.54641059874295
62.28663541504064 37.03256819382505
62.56127802032473 42.04994702955868
36.19056994918602 27.78969579933885
34.12570854116692 28.34589128244957
34.30534064195701 32.12778912618442
37.89105371868185 29.3380080687121
37.60006665988425 30.22481428229909
35.21905478745101 28.52378868120213
36.69821947829784 29.70500678935344
34.94021361774618 27.58416463255814
34.45188107770619 29.33249569703968
35.62747577762371 26.84371752821813
36.14187312023773 23.13987798859666
38.44470453818122 24.52441345277034
37.07228053374101 22.88908134270152
38.82462372561873 23.48274487033918
9.237110822637653 85.50696003274994
5.858313155122572 87.41575060341634
5.046598012829645 90.90176153004845
4.233447738397012 88.96576198315758
6.870290649601403 87.73780001139393
91.38373147870628 73.97464338974905
88.48165526993952 74.28444869255902
90.34145300165672 73.33140934918205
91.2051490466166 72.96471627527693
89.56806412829754 72.5906127523468
88.60030921201518 73.12135048140934
44.3683438343478 54.16229270365084
43.27007635132357 51.52896795030224
46.44446960276581 50.7562188353058
43.9886262807172 52.32210915927962
45.08522592718479 54.96146402083808
45.04367975766094 52.07006551673901
45.41620616544346 53.91184538139051
42.5977026254608 53.60219628873675
40.82210108518652 53.02262004921248
41.54291178747992 53.83313163864943
45.72823696708785 49.98448933320738
45.75337107889588 52.86122336975286
43.65137839982753 53.36301722472416
46.09653572526011 51.80913975305663
16.90927157622982 43.21569454516583
14.05876275105838 43.16707542864228
15.99026667993598 42.51403752121188
14.26667715773959 42.08050156869593
13.89342916376099 44.2434756391773
15.7571770444814 44.57414811104093
15.54805784016471 45.69211876032795
15.94976346089969 43.5820933068041
16.51722496308271 46.33823212677095
14.90497521434146 43.88726143828301
86.58265617899183 22.43702405160053
83.71666158131028 22.6200253858189
82.61947322846554 22.34727285377479
86.25906510643092 27.13977791800302
85.51683276673523 22.15190312190624
81.93046729792287 25.90571494949555
82.29953842039794 24.12521157326936
86.58251987734495 25.30623622984395
84.0404980150402 26.44129812142144
84.79687107595331 22.90670161289021
84.44003413956565 21.86968900840451
84.80217630077397 25.74624787057583
4.28987218541646 78.594312133866
3.105047106225984 77.11886576644258
2.48572881415466 78.92130658978947
0.2114044201049875 75.97985886102065
2.689294663227483 74.92125133995486
4.095890697166925 77.50088933825593
2.901147690273986 76.01690532233444
3.699724323393059 75.31453345839562
1.904018281217352 75.62638310424879
2.484774497464628 73.8414161097289
2.308074106828663 77.83851349137807
2.121359736225749 76.73695501440409
3.898050785329986 76.40590124907202
0.9224297185507937 75.22201872803468
3.487709554915555 79.30383919133286
3.297493570927782 78.21452533137881
97.38091552875733 16.07796091236884
96.13540571393386 18.61072647247281
97.65973835978623 17.13984239164556
97.101219651397 15.01190181713663
97.88390946595615 14.32044146566199
98.16006942923343 15.37844161929716
98.94722488510905 14.68815230189639
74.06202826298129 8.678452998359431
76.00198523602816 4.778754296428217
75.49084683355866 3.885514845331502
74.818475310294 6.60700675577819
73.77568629581286 4.748851570700372
74.88045062313691 4.798944149278933
74.26669834017004 5.713484626607014
75.46067331195381 7.466953914338337
73.91427346303905 2.970967622978157
15.53837916508199 25.97286296450212
16.55372742954474 26.29575542415655
18.40760279734135 26.05213334064505
14.84435266352657 26.72313620952037
15.80546098006408 28.08227442904182
15.76947712723731 27.04335354915003
14.66592445158567 70.35688140886418
17.17998306793651 68.96713904497254
16.78609487507745 70.00545803526146
15.7306970559475 70.19450516077835
13.70007772817621 72.34513211602983
16.38777122229493 71.03494812384722
14.86129152782483 72.20669837418671
19.86080282472582 62.06114266445729
25.12808725328156 62.0044247016119
22.4632762098607 60.20745304202016
24.20852128317513 62.50463475072924
20.77369305136918 62.5207968475617
20.67781897805278 61.42002600252442
19.68758310824041 61.02313305850772
25.01395681288688 63.20172052173856
38.95074507548502 45.37001861476506
36.4664482378958 50.95509412833845
41.12416789231836 49.12216329928501
40.10165159569068 41.83979108989949
38.68076516181757 47.65291658404464
40.51254950909814 43.92729136609407
60.70254559540802 71.34068720484863
62.54475846239639 72.39033078913249
63.45781155441332 71.85091250107529
61.62685614851455 72.91511168358242
64.35465960117675 72.3938783907185
64.37056382438097 71.3044698166145
49.67964928924586 75.48808062163616
44.95580406946637 72.14809925033714
46.8074888646072 68.79673892985161
50.11890549242919 71.53168461021549
47.35761532673629 70.70590556045443
48.7169275073564 72.59042380334898
45.27624993405274 71.11519182052959
50.51564847378636 70.54227378081292
49.38121956171134 73.53390374090735
50.79060961123668 72.44255053782329
48.38330132079948 70.61513468050791
51.0748802785761 74.35092899936848
49.97995682133875 69.57189797722138
48.04015304570791 71.64501634467634
51.712954251273 75.26420717519115
88.5549525768793 27.76541517585748
89.43910955837514 28.65523078294356
90.28499056392006 29.4168912754452
88.69306190918526 25.83993800928726
88.68887743237154 22.99154384814029
89.37946889321451 25.02124729904228
1.990360510970478 65.36820148549005
2.325053465115966 64.17416200740044
3.035379294526434 65.90836406639686
3.510876800063516 64.03550818883754
2.013216069685172 62.31548530004833
3.866491139447546 65.18303531141736
4.467201401163883 63.34869873199039
2.92005752071664 64.90855647031634
4.049207450983887 66.28270391937708
4.826626185236806 65.5833852656219
2.231038689191613 66.51456912768967
3.615218883171776 62.97382139015227
8.801827022386725 11.89540964168994
9.074422037885864 9.096485434955561
8.817678827365645 8.06664356847061
8.018797956265496 8.786184809751756
11.45078213431025 10.70815591383741
10.93751782316028 8.680488440915873
13.08924846990393 9.262694880864906
11.19819527307096 9.694787505759352
12.00800477083208 8.977263248250987
6.966252580350934 8.469468262950615
6.434669834300419 10.23378279103176
7.223524006039828 9.508863194945636
9.875009968652938 8.376767272685701
97.94258967011483 36.44082561084424
96.92520767929862 36.93407556549325
94.92494161934113 37.47278418172576
95.54196182662206 38.26781582096836
98.79580444977478 37.12497847791651
97.77823590506996 37.50218670014679
96.65200194519545 38.0969805409805
99.11233147237361 39.47597745653731
96.06216853265033 36.20325294414225
98.65508368385126 38.27033395756069
97.62094497381945 38.44760804068251
97.01763521762589 39.23997676936595
99.59147302466262 38.68013274513083
99.67138029594878 37.68782255325452
95.94317488954266 37.26178980609821
0.5387704298865645 38.44100239390208
28.37737545697284 26.28866768369899
27.93263715596349 25.33810054444572
29.77826332981246 24.75765907777661
29.47880763880127 26.52897640471387
28.64680019802919 24.56498214639253
31.21533335987778 23.19555038305473
27.08889216444907 23.43720227220926
29.36681360148222 23.78637248408587
30.81880088946522 22.21872764505366
28.23053952969651 23.60484035580987
27.83057842762013 22.64212412201421
29.30753489146529 21.05689557623994
27.50266592292072 24.38759001840177
28.96206926946155 22.81887304741191
80.83591695841712 57.07067651069274
82.71091371215945 56.82010744243158
81.52269731240939 60.88119327825557
80.13901335992747 58.69214652342495
80.45383228179168 60.69010752394654
81.69134199256344 56.44265377113145
80.65861267080587 56.05474613702508
84.48675972969058 61.4637674303201
79.10754508991315 58.34351528901199
81.24396149015284 60.00763786919958
70.12927699147301 53.1379194775897
69.2780006279084 52.48528937781694
70.28423628065273 52.08417398454867
69.84961529404428 55.21263628882676
73.89773710652427 49.64957128944081
72.01019797068581 52.30166242877416
69.15943054061734 53.5541570726811
71.00020549752477 53.75742058476977
71.13501445457571 52.76021919591251
69.40407902027255 51.43040082913322
71.40412047779664 50.66501953390791
70.05799865701715 54.21269447123664
68.41315845134783 51.83473996767459
31.29621437871487 10.23470642223978
31.29353884334085 8.386775051226033
30.208938326922 10.21511806315003
30.1822351020791 8.411326876680572
30.81740518501098 9.308811029619683
29.65145529433548 9.315733137365932
32.00745674420082 9.262164047507726
30.80269240812647 11.15764968271049
27.34813192450179 9.328363708986615
46.20734114786978 5.50847216079645
47.2691377308615 5.077144558152471
48.31606497676078 4.625180440925953
47.43810247383865 4.027327425013016
49.3523717684571 4.172439226352723
49.50869682892193 3.101141510192738
46.38717775476361 4.473884440669166
48.48839158730814 3.566877173746247
49.69263518796885 2.044274514570106
45.30545795025891 4.892656997509956
86.78054173380157 73.14694942258784
84.95286795977906 70.99628758642233
85.90576276255175 71.52894811901919
86.92124172359684 69.873590807873
84.34857571540701 69.46918485660017
85.87553258102703 72.61598611813533
84.23676231148885 68.40529585953406
85.12161855535733 69.98686985969144
85.98047232899602 68.20615069695799
84.01785805708539 71.53833150240226
83.97880583577944 70.42305496671362
84.95228510485134 72.08124170334972
86.83821511883282 72.05045931589626
85.04756112172109 67.73206614213498
11.22376876053644 86.18779168101148
9.448488633003848 86.58855192163941
9.671322299802371 87.67571331721994
7.66108681827851 86.99266968422974
8.671514042911037 87.32855190661022
8.911758374964375 88.41383068872418
64.62090087019118 13.33315161814554
62.55558891746065 14.18079853194067
63.88988581083167 11.65900439113241
62.99890022270687 11.0180725713258
63.73772325089336 12.69863721438837
62.85325338154858 12.05922892113311
64.77770190502277 12.30090508561321
61.81978905509474 12.43611942585092
64.93293545339964 11.27014189979088
84.56724363644587 33.77734948088853
82.13534463470315 32.12590945281896
88.39253485753588 37.08699192021906
85.30242348001353 34.60798169839921
84.90464609125404 32.83693948891077
82.43252450172145 33.94856487170799
35.35323755567601 32.32546982286643
33.99879179943303 31.13456428605414
28.66032325267261 33.26847360072062
34.76058636437852 30.3359695406444
33.55953292322835 32.95725009849387
30.42215595182434 32.50472899652361
32.933299332472 30.95615263726678
33.6860546835179 30.13681941636682
10.65791805157077 26.84772167075089
10.70573181199048 28.78175376820775
11.78877658213315 28.78599850394268
8.590804601990325 28.76287261362823
9.108898091166616 29.73318213234808
11.18659665386407 27.82468551352992
11.21577761054558 29.74054042867845
12.2540537321043 29.730920698516
12.21272033059686 27.83789874514441
11.70635408540675 26.86249915776823
10.16487117018718 29.74162684540806
9.644054675303479 28.77369662384747
75.12182587356504 17.63445318331391
78.68030541841 15.79617544385521
77.11740890734187 17.22137043219438
75.67843036474565 19.67232288689113
30.12742541209888 85.34771440333105
28.75302482858985 83.96533553918633
29.90345613534006 84.3112538795915
29.11329418855352 84.88186534396419
33.47056711405583 82.94477783453753
31.13661340841458 78.80266315464932
28.65599247960153 82.90404150515894
26.86402492766449 84.11677181405315
26.73913415654031 81.93445951061339
29.54069897192273 82.28279882719615
30.73297999059954 83.7313864783014
29.3274901034307 79.15667205555827
28.58349442707783 81.82398234739722
27.69500740786011 82.43881029238102
37.01294665164377 73.60843721594921
31.55577956426057 74.06896165215191
33.28755190132942 73.50922250595555
34.23078836059367 76.65390447015548
36.25928224640461 76.66404412035112
37.31303945403231 74.68820126495662
34.29782275520545 73.76330313564887
39.2426572393605 70.49906486741733
39.36429543148073 71.57385673023505
39.84127293869394 73.75678793013036
33.84896550165426 75.59556225832227
32.27879742405323 73.26068802348153
27.41664057048312 75.86576830486129
34.79154631575768 71.96835038885773
32.85330769276497 75.3523830340996
35.31346621411033 74.02299176462537
37.86116465556793 72.92026631284051
35.57341116627113 71.23470084670403
33.00793185583283 72.46658681246582
36.84064745646924 72.57434529475809
36.04891094222415 73.30626793628467
29.11839783329836 75.45030238418867
2.757399240590931 85.16800211375022
2.694733873692658 80.01334901252486
2.910326517033455 81.11516075825209
1.781061531554146 84.77216417781332
2.348764841863142 82.93997765691599
62.62713974815371 93.1433736499588
59.7995725213438 92.9079411886752
60.82947209855113 94.40698904296461
60.68774047120075 92.16880418321519
62.60928904313296 92.07502766846065
61.65434680561503 92.77588019830382
59.88265257269958 93.97713996334517
60.75477973344787 93.30509888920351
62.70485440601283 94.21388846889562
95.85036419605647 17.52546017849607
93.75735800326572 16.84575653344059
94.25012899451539 15.02258963448903
95.08656632358193 18.24117989154008
92.9851447873509 17.58461600616123
93.26646055504844 18.64034012875442
94.52484661511353 16.1025987919957
96.33021647056667 15.72146111933208
95.28702917488165 15.36633747080138
94.03629112624712 17.90547876665898
95.56743382424077 16.44699605796842
93.48232566401934 15.78584957338604
94.80445047592782 17.17458778365606
40.41541864194597 67.88747472089489
38.21035271600982 63.36544062418407
39.57331195206478 64.73158876787674
40.17800358018538 66.82565106065717
38.01802050187882 60.99655717007876
37.88704371633355 62.23832348069703
39.6822736186509 61.86201164545237
40.9519469561922 66.06616133423981
38.94618715135844 62.67765285459449
40.30534004406149 63.95379715638393
37.27440525928156 60.11950181885424
38.68532782319268 61.71435527287345
37.20894918691008 63.15067690747127
38.51992155059759 64.42889239382664
37.10503131007124 61.22799032545725
39.88960535308902 65.77891874365595
39.26465559763511 63.69363018638768
42.16638339477873 33.34206681148071
43.06715611811083 33.85716928434822
42.41126870971527 34.53022570415817
41.43404580302531 31.08122634196256
9.485817198256889 56.55615486233395
10.16008182946211 57.39664292378585
9.777355363396097 58.44822288108818
9.013409662078695 59.15899074591941
43.77149859405575 81.73610695448789
43.09965828916591 82.53874883835178
39.99450216097318 81.74259222935326
42.75398850356049 81.47206480462553
40.68772107378308 80.96355287284032
43.42247529271378 80.65882638997836
41.03899578472306 82.00338289525202
41.72888141215184 81.21376310983331
99.50283479964452 16.79098440540142
97.93382043986537 18.19511561882051
0.2870331919287815 16.09158803861013
3.729377327240838 18.18371095962735
0.8526581493113491 18.19504981460218
2.683500247230054 17.84048786056509
98.43958038790741 16.43560708386172
99.78474357934779 17.84223927028847
98.99905230431824 18.54041503337739
1.070614298703996 15.38472996363114
98.20103481776977 19.23442793938585
1.910455713539016 18.55357247232538
0.5675276424839731 17.14292678213764
98.71922627875281 17.49062663606678
1.629739464741223 17.49202747625965
94.35424218099348 38.23599717963408
95.3851071798056 40.08489686063368
96.01563416121928 39.14681931682466
98.1293622734125 39.32304604851628
95.83413212022792 41.07344477939739
17.94478094458921 36.89766453140266
19.22490985679897 36.99199241671834
18.33096152726954 35.17270802117686
14.42078430471783 34.78280073789763
19.12111584339226 38.70466331156172
13.51629239556704 36.35009287354121
17.54593534651596 35.93030755334159
18.55514093324761 37.77491561229051
16.32049821745334 34.48560461999172
19.25839373876355 34.50925656535081
19.90904449478439 36.18710472505433
17.36092884009165 37.69425028653217
16.56335497887509 35.53374943121642
16.73904639449423 36.69646992686107
15.7763831455596 36.09950837041038
68.75600402030243 99.44867797290144
64.88434275805285 97.09760552810883
66.70712773804688 95.70681383125633
67.59717219340557 95.05499203820629
66.88407081978075 97.78262007212756
68.71275355367871 95.43136913716859
66.0045799663318 99.54153906009071
66.17171551008929 0.5900493166786799
68.41492294304615 94.43185149832074
63.96352237851784 97.77948962711667
67.96582491618926 0.2021003198119345
67.88194933602595 98.12709727143331
69.53866820302558 94.74309446160656
65.92490399253104 98.48598254042111
64.04306720712465 98.85191447552083
65.35081948135743 1.286653999309433
65.88418687228459 97.44621310287204
93.47456945150689 22.55711478728257
95.1551635287464 22.15978585992436
94.5849667229314 20.0150604962851
93.10298006773299 21.51605742393625
91.60959674982688 23.07556319136007
94.16395744714441 21.87664989522602
94.80877395165855 21.06274024513361
96.33599706798474 22.06552413607503
65.91598761414245 83.09825629972487
66.28691566916247 82.08277805880972
62.46835657559802 81.68703529074769
63.25335809247746 79.76868757740294
65.23342536857361 82.3038635633874
69.45797377945975 81.28072638192995
66.97640083628229 82.84290112735523
65.58901950648357 81.3026504516004
68.2321233906935 78.76522044606709
67.35296212855722 81.83382635054635
62.82877942726928 80.70849544079508
62.21982961533585 79.73626607189048
20.47271375468548 99.95610142630831
20.75124335122056 1.626826775374103
21.73009833159609 1.844659741335421
19.12523469655791 2.624786809009736
21.20840591587131 5.571745594879733
19.98578850785411 0.8992086305602291
20.29545802751013 5.125682257318843
19.96758139086541 2.086119790597512
19.08498916766494 1.570947584242255
98.21839982466493 75.68146382739863
95.58620904369826 79.17396764814723
97.62595186678959 76.63037660399237
98.58591554393612 78.68300252325706
99.30687735322805 77.77609669398798
96.64311994764068 76.44772526680353
97.12510042867089 77.57935812724449
98.15924564305426 77.72226898372334
97.22169849194933 75.53701349220593
15.44623317467065 36.93063457428589
16.89377530996314 38.6222630622476
14.64823205904688 35.96943748234496
17.98587933303485 38.64075512946914
12.52540578236042 36.68972742314264
16.2565805214029 37.64984753282555
13.66421294647243 35.39680283206936
15.84693402445689 38.6267925244817
18.5405094982492 39.59434487638738
17.45341504438007 39.57853088791164
14.04616455068327 38.11664800633228
15.1063658443566 37.87051380466588
13.28708083902521 37.4136186740751
13.78613303875303 39.21641313052292
69.84915142408296 34.26371135022287
72.90552685749796 32.53569695178737
70.32803667283257 33.3894355054376
73.84566406667918 34.13010857613383
70.99817698129542 36.10009612427577
71.55396985314773 35.24824678134473
71.03240692105457 32.62751617010939
73.67230803365261 35.23701820306643
75.72129627164414 32.13920861457053
72.91168459626613 33.58111516090749
69.97650160560605 32.37388322359632
74.73501388901623 33.63894102279771
71.89304585041515 32.08210967511543
4.998088378421993 36.33061912927101
9.639520686337452 36.31557191737846
5.656866155470748 37.22287406780778
7.920996298425981 35.31893849095372
6.788324469007182 37.13315577390573
9.010238523119201 37.11866559998985
7.328214152531367 36.22191938572726
10.26395185692382 37.30546421098348
6.161145183706572 36.25971611554715
6.303596145449339 38.07425298126466
5.279730739340116 38.33342268663547
96.7393364258679 43.0340553905932
97.3448752971853 42.1302068249646
96.08861563335391 43.92393178370056
99.04319771934526 41.30881358505537
97.82133278434154 43.10834521707749
99.43351431784264 42.29633494626426
94.77505614030612 41.01495658133535
1.129451629894235 41.60725038849561
98.24193059335619 44.07210956717371
60.7196426094918 26.67953786950038
61.2064622520325 29.53665493651382
67.51799387881103 28.36387730906056
65.10683904546485 27.0300041481196
61.13364741878043 27.67600522343953
64.61010524884462 27.93105751155019
68.68971725352615 25.74638500058364
62.94579707047384 26.86638695988482
64.01340883406831 28.65823814937097
60.9825996081051 30.6554354180417
92.42753439761573 15.48600911181222
90.38668773075079 18.75029940191866
90.09112755422478 17.70985261629228
91.44657777044576 19.05649297988744
90.57476463683781 15.92405011495747
88.43975729210784 15.38648173826778
88.72708020945829 16.40144635077257
89.50592534723134 15.63431808641815
90.86520539316086 16.96578859917241
92.70490302600776 16.53229599106224
88.23724585233373 18.16033052606371
89.97481591420234 13.83919151287047
89.79805435517372 16.67244095101245
91.15543049997108 18.00961420795293
91.92833897790341 17.27129939811961
7.240482947120051 44.59697605529563
9.234753001033328 43.86019379137592
6.627510988707345 41.86606813559119
8.832659392285709 46.06587403946242
7.657728598234939 41.40053364025762
8.120044530437674 45.28077857130403
8.393213911575813 43.147370280383
6.511209359698571 42.93835791580783
8.244550475270662 44.22082924609504
5.626174592984886 42.3214096303333
9.078590644511893 44.94783375111144
10.39481150445344 42.41941196623154
9.390202659998497 42.77975591164258
7.165535810090012 45.56234965704788
50.28937615098348 53.7394637172452
49.56724464801514 52.92251630929779
48.20941212826008 54.20949974323139
48.92309555926876 55.01551346640226
49.2474383046647 53.96899946876866
51.92233650894816 48.64292654765994
46.12908843790625 54.71108617312104
24.73275582771327 78.72632151912282
22.94499623423843 79.81768314055043
24.94356678735765 83.06456461241801
25.73121432450636 80.32406854510333
23.82865058332553 79.26312140959274
23.89205444379995 80.35448278172449
25.84740352870191 82.50555551668562
24.83860220299874 80.88840647708945
25.65870620622687 78.17769207248899
26.56340339589126 75.43484854308326
25.78682770603914 81.41572059353209
24.89406475859906 81.97917567218929
84.96364826032629 17.29899858705915
84.51153963540087 19.06620046167848
86.84644724953699 16.86250612596908
85.92356559654743 20.36888921934972
82.46242474368619 15.64859140408135
10.69614242448275 2.845212037025536
10.74767043315034 99.6108104288391
10.65543035530476 0.7622529561802789
5.223439289557696 0.04764650726102691
9.61401157488794 1.343397059702622
8.050953666323638 0.1389456446006248
77.63351602683041 48.5973416480967
77.3247094296572 47.64172997621669
73.70596209469235 47.3776557746391
77.94119798985665 49.58506603275688
79.99397838396739 46.33155799098488
79.13359321899391 47.01353707624395
75.41217688912039 48.13796186953546
79.76578052347072 49.0960116679391
78.74721378156427 43.83128487020533
78.93116781058397 45.9872346494635
78.69477491615216 48.79647325595308
73.99578489051851 46.4135098552501
81.06403351074293 46.66165012184538
78.37271093945434 47.74332901292539
77.94451465680831 45.54726185706995
80.23450747682533 47.35224194226072
0.6769748729910098 6.492508414794163
0.3772674603549213 4.384864966599819
0.5207422676586396 5.43422102982401
1.385405281172478 4.74258217266375
97.76208105818637 6.247233725441514
99.6501541960277 6.085198713333241
1.540241418021665 5.79921905205708
2.393687763461607 5.083089455364363
98.6357753611392 5.608348546771232
59.20183041037772 30.20142211127555
57.37989747223144 29.79102180094536
57.21462283033338 27.93828687089498
55.62911353172143 28.4971571268897
58.52927115231324 33.36202605018516
56.58092860678673 28.9346855878208
59.97581673866267 30.94954098658531
58.51368869465686 29.32008486182555
56.35454222540842 30.08520785797833
53.33296514887365 94.45807370111697
49.01329883122393 92.41107087318395
54.37585429020272 94.48305039090837
50.67399424425697 95.2967737850165
52.82791075254796 95.39951526483351
48.45251544341726 91.43914519183851
53.84718035962699 93.50081026488631
52.27479723493261 94.419442675554
50.13200126020593 94.33066483370285
9.149939827281697 89.50786550089133
10.57990985704314 92.08583888289877
7.924802044414727 92.09291670327553
8.403626973647924 90.24133575961417
6.366044716517623 89.50222826550679
9.177391705835049 93.61126401506949
7.401309257712558 89.86203820522555
8.648271035074847 91.35398780999591
1.959988384345821 32.20986984197645
94.42229068334309 30.53315976947023
98.29271507891434 27.63450644224164
0.04146376102939735 29.98598367414145
99.23386172909656 30.64258327220168
2.357469780144204 33.19043425147879
99.24536534470792 27.83676221108941
2.912973942255672 34.13116043991862
87.85480986340033 98.75713874304967
87.24445186051314 99.63341571432169
87.17529933374799 1.450774149846154
87.75829906294517 0.5927634914768801
87.6947919855936 2.399587626979185
86.75111851916597 98.68006983920344
85.64178935588231 98.58622775589143
86.56408994113873 2.297603288754221
86.90892330143515 96.85655279921382
86.64412108210709 0.4964608947048503
23.37882320686341 59.67098814423667
24.28185904162003 59.13276726743396
19.68033718155247 57.64441328370933
24.30032319132495 60.23545002327506
21.50869657755635 58.66422205158463
21.4905278559462 57.57231853324626
19.53352670403858 55.48609610987491
64.41582870603888 65.87089096414401
63.69364831940343 61.4724431594701
63.29672100736184 62.34014168114894
64.35825927097402 63.65454481120247
65.38619090001265 62.09602056949775
66.18810514698053 62.76407859054295
66.50004710242776 61.88470174361246
63.42234435704253 63.25139850495152
63.49701886257233 66.44900072821734
65.30844825597352 64.21474455701849
64.34491223858598 62.47771268155741
64.41311094346942 64.77686268560284
64.69396958855985 61.34691077409869
65.04905302476264 60.28510175705519
63.49242068027178 65.37936934235005
64.01267034486473 60.47897499616592
39.20330910042981 32.49794582717977
34.61690890546338 35.94001593166665
37.4862207619683 32.83939040758794
35.64778102096842 33.31586987553792
37.6525701662647 35.19964956852866
38.29586575011332 32.10586062923404
39.96559805562126 31.88686491879343
33.87685988398776 33.96144118839803
35.94335979481745 34.31046379261392
29.36440383676281 76.51235092424182
28.54434461568923 77.37807479387403
36.33993298588712 74.39026003043854
31.83736168750771 77.99904709534619
28.376665473818 76.30618570177185
34.02579290057527 72.72725142212194
29.42174163351942 80.16889779547665
27.53108506192987 76.96352102094833
33.56772658033371 74.55150593069555
28.17792118233602 75.24896653337269
97.87804456717552 7.317415656664258
97.01772733887677 8.975399294746481
99.07307842019013 8.814176168716129
97.08391264288727 10.0369984515124
98.01566423397402 9.384409480801647
96.9565824668199 7.931887619200827
98.91824386253717 7.767735055746415
97.99918625952898 8.367468882524795
45.78109058984497 90.34274169479356
45.22480462297586 91.2128797075421
43.3089506322188 93.19991709893557
42.71432755105052 92.46062568462439
44.7716726550733 92.21981760822217
87.82972556018964 71.48346350200795
87.64915772130655 73.69462505905109
87.75228892574137 72.5653563377024
85.83181196901282 73.72329417004993
15.02777396980252 15.96534648799371
13.18959789336806 14.00808574723651
12.45595169739087 14.7817632741571
13.81172794270709 12.3407764188088
12.80648738508359 15.77391783597209
11.13737306319857 13.50032819913098
14.14324241872688 9.57021168153668
71.13642133638436 3.470288875441416
67.44452489131446 7.388073621303323
72.98121957210647 8.896872910777716
72.78641280334899 7.178531562464989
68.71661661174174 4.930381064819694
70.85969559840335 5.250784276096416
69.71980348307001 5.160775837158854
72.01804425725616 5.371529975299469
72.68188771938493 4.621974455469068
67.84236627429479 5.327815866782843
70.11048063155904 8.553296731100152
73.28379394632526 3.779634725004192
70.73493549660543 6.917477201618577
68.86010831270607 5.971341349480067
73.40512345036018 7.887235974289673
72.19982927149597 3.629499262382503
44.19555701802275 61.0290806019222
44.43816393385721 65.33550374304359
44.23674951000973 66.46416575014084
44.75632345238369 63.05535701677344
43.29847579213374 61.68409282034227
44.62831936628849 64.31163638173724
35.22838969213602 94.1372304487011
35.40588148781539 96.33464080534485
32.62725102733516 95.92670630826748
36.38464612680683 96.80613911941255
36.25000253457683 95.73275699553781
35.53307580815569 97.40817961893683
34.44420422778676 95.84050416345144
34.76770049618651 99.03372339515089
15.18169812338926 59.83882055885709
13.64370874159842 55.38421329046486
14.42725718180224 59.03369817697122
13.36720943772277 56.4348557983992
12.85041924706465 54.64357335381693
13.75195785896461 58.24484820033864
15.06597565770447 56.91208044717807
14.67714744342442 55.05847959133971
14.98129637590583 60.8604817780938
95.8382828944379 45.80961289052627
93.40017183498072 49.73617371212767
95.1934661358837 46.81403294619502
95.43893247312141 44.86463527003228
95.03188963023477 43.90507148648256
97.17527656720567 44.00687392028839
94.79454861186832 45.83817813087044
95.71647238233723 47.78010613788652
94.62653511045349 47.76571862020096
96.89540158504285 45.75856551781138
94.39128201460048 44.86725349555016
96.50459313936632 44.85877392004753
96.19164729526398 46.75201146555462
94.39220115010868 49.74675838861536
48.40011162104695 68.91262056482016
51.54884846741149 70.45208572368405
51.16693321694969 71.45322123646604
47.68365733867716 69.62712088419666
48.78398746294017 66.8824799557796
54.59584872743664 75.08945734802985
52.19920575037773 71.43919296979139
51.00081635536386 69.57677632714599
26.73412736502415 41.42646661876292
24.10078631213418 40.06989588262513
23.63371069753073 39.06849027184052
27.37720122410667 40.59346250155634
24.73967106510964 39.23841374199853
25.84235576819241 39.41761899484465
26.93908648647146 39.59347948169684
25.64634915348881 41.25575276537186
23.47646407566889 40.91144081216346
23.00216139228471 39.91808896029371
27.6057506300825 38.76628917749919
24.56412896806729 41.07904610459251
26.28607488265103 40.42112152255142
25.1947946908836 40.24329941669433
28.02974795387813 39.7615625894603
25.01582002573421 42.10010719152452
34.47720458703388 64.14496436631681
31.63315195248179 64.31442394995538
33.54508416154256 63.47634708556091
30.23560243515399 65.28247965727655
33.33524646316333 64.51510543459953
36.40350437469523 63.84462146326278
32.38573666268736 65.00716504540179
31.91336881480078 65.93776676815996
65.53789225005355 39.37322184824884
65.81341782461054 40.47452076489927
64.30865282237498 41.82519202916178
66.57749261494955 43.77400424645226
63.52912984753044 42.49826749625906
81.58478072750663 19.30693423175591
83.75129304736984 19.82068462982102
82.6645495963939 19.55912352842316
55.61132990155915 48.16458032314427
56.0381662172115 45.92262556421388
53.36084680695991 50.12922892426123
53.77516304116055 49.05503724995678
54.81836266269296 47.38896361198287
54.39666256987436 49.97257609153673
55.01883915913139 49.16476590057724
57.1955562085271 45.57704413870358
30.18904362663178 40.0799826099072
34.97704932673887 39.64846443460196
32.85234542600071 36.64220389199659
30.62920583546848 41.08327805960364
30.43188181147021 38.22584046815851
37.69758479900906 39.21205838744626
33.17812694393954 34.80323311922839
30.83434994626015 39.22543735442489
32.54799043911733 38.49250927879726
82.76997973245894 61.9761650629782
86.29040403383507 61.06958677389773
84.06086385732074 59.32596851339267
84.46497359799496 64.49840263497688
85.91610529189957 58.94064480335425
86.65534638030974 64.34271065759164
82.5124939551943 55.75523829676789
86.63850067990182 63.21693576489993
49.20098878598551 83.93834006329736
51.2289981056855 84.20025298729591
49.8903624617333 83.08670446135561
50.21307234439009 84.09324274859718
49.50769333327101 87.84424727211068
49.61143264678896 84.97479114793077
32.73450452588163 16.0950929467385
31.86345676025465 16.90116606195457
36.3187448520178 19.42977604637213
34.61389330557319 19.26254382128694
33.75322377472599 16.71692217949388
37.13853404055415 20.12051348391024
30.73771089554024 16.7790062437806
31.14847907452849 17.7210642967502
34.74775786051484 16.2335279767152
38.48062694079206 21.66387249276786
34.60723276770688 17.2871690173429
36.63137425734762 17.39430560892277
36.70196650277967 16.36429097945454
32.26206623245741 17.89695065894632
35.66842477084255 16.82239496643887
35.56923399431162 21.18297412448565
79.03589229684788 67.68501324965911
77.97310874064223 67.63461566540778
75.69255982301529 63.95472498491276
77.05160227146662 69.60444825334764
74.50085990632758 66.59912726992428
76.49099993647413 68.67805168894395
76.99215493722144 67.74621186693791
77.3454452738215 66.57706967213333
77.03221922643041 65.40680291116149
78.00987327181879 65.69135880689359
75.97757733012381 69.61162846258138
75.29690158313456 65.80596871199987
47.31880456489888 30.3822946775437
45.67640178952801 30.32464709181232
49.54180770997996 27.13665144313136
49.35939348607693 29.77129066629396
48.36603660336332 27.24153797880264
47.8971953996986 28.26602171365546
50.20485609317174 28.05081647783059
48.53631533463922 29.05397138719148
48.98681379453499 28.0148114196999
47.2327541405784 31.5180711677071
49.5257652810291 28.7873364756558
47.50533875766089 29.33388413043544
18.16547015284796 2.025642911557611
14.47377734914704 1.888151122770891
13.52796629126865 1.342871123706018
12.59848689832593 1.89328811116076
16.37779180258569 3.027805387431176
13.54986766168056 2.447061820576772
15.40064745260487 1.345136399337702
17.21052605909033 1.409884490092513
12.64432782091088 3.021077547245025
11.62299585574639 0.2087455790021358
14.46673132816937 0.7841910543812097
65.35413942685041 32.84413535298696
62.48513000067851 33.13821116375949
63.32183477152196 33.80210218409377
62.31987717900139 34.19555920145523
63.51922186412035 32.70002509208887
64.55219938851593 32.235250151915
64.3321960671644 33.32879221428356
68.84902950407843 30.5699095825905
66.48479298045106 32.4356194438658
66.77177931032277 31.4588247882057
65.64038569890144 31.81862030916845
62.66736982149193 32.1083342065266
45.49673499821365 84.1416416586558
44.43263507395879 80.92756609248529
46.16447945211562 83.30970241002296
47.51206037231517 81.61646692809779
45.81515375128097 82.24174740596544
45.45889678706244 81.18306334768778
46.83543978506518 82.46729264652519
46.04754351825304 77.63600492318803
45.36741179833033 78.28321563561632
45.74814799419556 79.33220658185019
46.12799837988939 80.36558644359926
45.09023858316201 80.12925603825643
48.86149598897898 82.89021338405936
47.16878202122627 80.56628394059267
45.8449701686363 85.22391992968028
61.51359717672557 7.684637360190372
60.77752212250971 6.030150889191295
64.33324951569715 8.534350690660412
64.49186479722228 7.481340567171475
58.678167748172 6.916218738314686
62.56265585211014 7.255106076913195
57.49134858534067 8.426199828278866
63.60929141536572 6.836282071736024
61.67163439502894 6.637509234034784
78.25096362909809 24.32793591482562
75.28257737286397 24.69996081802421
75.24555980604458 23.5860737631401
78.29753813176289 25.3388952955197
75.07773997900003 22.48438093585599
77.1255671930012 22.88677017294336
79.95321319748679 25.41861531454856
79.29123648785732 24.6766889094465
77.33492785219178 25.9106774998918
54.7194240072453 26.60283450541866
52.60519661135456 24.7155476140756
55.87915536624388 24.8488043315505
54.62599837622736 28.62685188802603
55.29589895052753 25.71375572388352
53.67612184460825 26.5873772815366
54.22703300591843 25.62143486739637
53.64462039833985 28.34546135897432
53.75946002867679 29.4017510230375
55.57640590638078 29.44350616317972
54.78287116733588 24.6975444917855
54.11622751350641 27.51636785730281
3.034736905634632 32.31245596229714
4.461464301979854 26.4763678900403
4.929579508763767 27.61409739938825
1.908575099851291 27.4034486385208
2.908270741491593 27.63096667460108
3.798766922190758 29.55337463397398
6.079522568395133 25.91208555781125
5.465520089817208 26.7411117501949
2.283391075811162 28.46969228166204
3.550871685265052 26.83033530551128
3.978430413153113 27.6757117041961
4.405706482442637 28.63277527217801
2.100177137467903 30.32081545529427
65.82373247380488 11.92507449901925
67.02734283374771 10.53609349547733
72.68802791927742 12.59588313650917
71.85949544191082 11.88215520380673
66.70325102642812 12.57702475627936
69.92753149634521 11.51493870879797
70.78071075128425 12.18845574173958
72.4095314247965 13.5850015752754
71.28514541161522 10.08745760213321
70.14914425768993 10.51765844868683
66.11376655072308 9.867677878031964
69.03519535192426 10.85965926841859
72.5041048851906 9.89607853595434
66.88143717739932 11.55455422463023
68.83716858482417 11.8671987023097
65.97952920743609 10.89777646905388
99.99842012145534 49.41245256400977
99.65752591958226 50.48914345906276
1.397922446715911 50.90886703769103
98.32386301019218 49.0002653908731
1.289762244312882 47.95724093464256
1.977277365960599 48.76675165268587
1.563515960364009 46.79283880736682
99.28316746544135 51.55677930062176
92.03735618644053 21.15898774602023
92.32327612390037 22.18805833757447
91.73863844661849 20.10706110679635
90.99265362908157 20.85545032845081
92.78686927231324 20.43915924796472
93.54536377723248 19.70021694574173
92.6385144057234 23.10731706887911
89.31656253443016 18.44993437317718
92.50064579123186 19.37622276272323
91.30272017134563 21.93652259409795
90.75426529458055 23.53553518468656
2.747282632161969 68.78279660557172
99.8096678585882 67.84016058552808
0.1227444235814434 68.86326512145079
98.18364536543483 68.84514096493446
99.16671294921655 68.86800365372275
1.240501097819704 70.27359147236463
0.804364473128332 68.02607943207593
2.952902151981049 69.9081681553302
98.46055516396792 66.88075832313777
0.4303485713572002 69.85640313883245
1.799731595773392 68.37315196669988
1.507171690580531 67.27790372556801
2.165511547971815 70.63781244065758
2.350804745369524 72.79495433187178
99.46706645942439 66.81058827133536
5.648033955940358 52.08275141471904
6.076649113791939 49.19658846408858
7.253048272228797 52.91284484807693
5.565067649439911 50.15954286660919
7.763565572283144 51.91495370970572
6.156295225239633 51.08481998813247
8.785393385700937 51.84072963145179
7.257073116774343 51.02227107196342
3.649596586961373 54.35646552185195
82.65497114637515 25.15612381957363
81.91892897972207 23.1080881000841
83.37204204450769 24.40097451995289
81.13818490697578 26.68823208286836
85.1561121300803 26.77755871307307
80.92286975190967 25.66872350485738
83.71621236177899 25.43200719344069
82.17803365755223 26.89919623171345
85.88534460859675 26.07051320550512
87.63899632067171 22.71737596209709
84.44716338562779 24.70299047145103
9.897009202484847 92.87647475864661
6.944370594480125 91.70132528895068
7.662092450538546 90.96822944241862
7.335570662820358 93.86603553510643
8.913425239630122 92.4864310591071
6.153052133509777 92.39961252493435
7.127299367849344 88.78925649371516
5.245184662677524 89.2558817520051
6.309501612283597 93.46356422373708
9.623265942169846 91.72892117284044
7.147184775224004 92.79707998652903
6.668496199621139 90.5723016728022
88.3741615347675 33.88393385836974
86.10471561322444 30.55182125507476
87.45570011422694 34.26818869489836
87.04475128588162 31.27446922924954
88.6398251221009 32.81747104248476
87.15955841806006 30.2477316896453
5.870759003815611 82.26212040423357
2.946687522710308 86.28801221099293
5.281695538667103 84.0995563843781
3.328598938357586 83.32936940155372
2.15919841483197 86.98504882708676
3.532427115746334 84.44626690900375
2.319780080617086 88.11422002138291
5.474415424445194 85.21227413481608
4.102173569014092 82.6055879066587
51.68736370366127 33.71540264409501
52.33198987930891 35.45087075514026
54.18123679415037 35.74354685991767
54.38213843059275 34.66762522572068
53.15625764735995 36.12929079456844
55.00174483154926 36.44432050162181
51.49916015423738 34.78685850987046
52.95345141946383 37.2081801330457
53.9745903204635 36.81896327963061
52.02202437449807 31.57499145556088
67.0994177644086 41.94784370692312
67.51458421978693 44.06613458794006
66.36547654334679 42.66396427604867
69.23360063381735 44.46856923711604
65.33486674291571 42.24681237636585
67.39935215796893 43.04617128512449
70.34041059720427 44.28293735917043
65.87785753305275 44.46950876415364
70.08990977435897 45.24848589646363
68.08796217644252 42.34114310043093
13.50680316715508 65.94424594108519
11.34894616483237 64.06326937483118
13.72899545764368 62.13689801861255
14.55727938063015 65.7335868214527
12.43770366110594 63.45454523893964
13.24643642156273 64.15391267825363
7.754950936040923 11.59278080210812
3.538475697964081 10.30105277008783
7.48744919958142 10.5492231953531
3.247474413452988 9.256565772866345
2.461465123477347 9.962151581045541
5.678965998691795 7.105591391750642
2.801014998366712 11.03543037853676
6.721622435822051 7.427551686210468
13.00874810294795 38.47753207699895
14.35593294092797 37.03881715170797
16.27751760633049 41.41442464441485
13.45711492593976 41.35818946234591
11.38910021676862 37.09326541273738
17.94975421921841 40.50791333140322
16.41027322426116 39.59881195414944
14.58014085904777 39.98105972002163
78.18226872488789 34.51712586617025
75.00021942790742 39.51388711928848
77.33688223738751 36.55356572325538
75.79286818099087 41.23135496555086
76.15381483798906 38.01884244450113
77.19281594349296 34.69715290224212
75.30162478700457 37.4000226833375
94.62533535194544 86.02643919905097
93.53871849523641 84.55530148545839
92.59905159008831 84.16437058299617
91.71148482540241 83.68680567886568
94.79914153305739 87.07430819045936
91.76178109168798 85.88582335627741
94.49967040426316 84.94461918041556
92.75224337388468 86.37696758734396
93.40053137899879 83.45771071360048
91.43261910835547 82.6162997868617
91.89360113037215 86.98143735165563
95.82745044811216 88.77206197339835
93.64488262588478 85.63199298493946
42.91722672775273 88.48846263044359
45.44635082801327 89.41920438300467
43.63898651677939 87.52483376730963
42.66355105813487 87.26405041482533
43.88221753427426 88.45314492183516
46.84643054406264 90.34401750776476
44.71689020131275 88.94291883985784
46.47275437643977 87.38957002671269
43.76675886150082 89.44332040630746
25.98890468411006 17.63737576510978
25.79188699880078 13.7935847877594
26.39666411926448 15.81687493435035
21.89878911025753 14.00289791069636
26.80903868142846 13.94883803309899
27.04076046907521 15.00366634090534
86.21840210103866 24.24977264990922
81.59035571135561 24.87938280685604
83.00633499608088 23.36915221855818
81.21431757761601 23.87906979765921
84.0861122648835 23.6575072214094
84.08968436439483 20.8433604050363
82.9796461721309 26.19709513806865
85.51881787212535 25.01127825864804
59.7594114508897 80.98797413260385
62.60838152863231 86.40736124687714
61.45369962981758 81.75321236985263
59.6366800751967 83.85382628344502
65.18838863230755 85.1809568264252
64.13563461220447 85.33720701643891
60.68426532270212 83.75707743850559
62.77181326116335 83.58386730033934
64.50360130475927 84.32901787071974
63.82144982257189 83.47055400632402
61.72629711770601 83.66649552715062
60.43620807772305 81.85737331275632
61.08204551997684 82.75999401190535
63.44875457046296 84.46331032641528
62.37930903497119 84.559262583855
64.18678218444452 82.4744373323776
55.934856280902 82.80965380145761
53.85160945611745 81.00595095747276
56.49793151411817 81.77350686572377
52.24832868525829 81.79416692911715
54.36856896139375 81.93759791832132
55.42932731287508 81.87049447565538
56.53959236877898 85.7815264327127
42.44151191381405 16.09943576876367
45.06091125790454 17.53389525466016
41.40417029008213 16.27997943006497
44.69733567772956 18.54718372794703
45.42186200198076 16.50370462189179
43.94154456388546 17.77231298999702
43.18445335602592 16.96007678409519
42.11158732649142 17.13135284484418
77.22329517924342 85.40128777693003
77.92082045283608 83.56436681342848
75.3491653272884 85.84601286869147
76.22280581104427 85.09775127182813
78.90004913864456 83.85922214626292
76.08433057915525 84.04059806999739
75.23028424402966 84.79978749154094
77.07347370158038 84.33651402019024
78.05890955494728 84.63579569968275
3.381728017567489 13.18094657052606
2.070505525081111 11.79315789620637
5.7421889717974 14.88266157620101
3.660040136063075 14.24678250761295
2.620523541620868 13.92621714413819
3.173132142073943 16.04901137031144
55.99946975358274 99.46832058530387
56.06629827623307 0.526138355196452
54.86354866712016 99.36581177767614
55.5297383875976 96.46272693848142
58.35496186948617 2.031369020157113
55.47814519802688 1.407466172892573
39.00003487154409 78.62729511278066
38.57549283890627 80.49299539480641
38.26783879243018 79.4619635370976
35.45345018955364 79.69978939841384
39.72508350605622 77.75804351964166
32.88678352628111 78.23397263112928
38.87863936983388 75.68181439659003
33.58693063315469 77.44955747519735
38.31049746278129 76.57352992182919
35.11238219638608 78.63793601138219
37.22071047915092 79.25810735564734
37.97037712037341 78.44961454855252
37.25017401140857 76.44559024195104
30.46099259636503 76.68373011851486
35.81307939925203 77.82372095849155
37.53079841869086 80.26673418821271
43.91359564099302 72.34006254023603
44.98690654781098 75.06768510985219
44.31064056291476 74.215881206182
44.63731151949788 76.08991065444292
43.18942788066858 71.50809179577531
43.96487023733734 75.25972941270904
30.2318655581838 44.77558245237422
27.45516367857317 45.31198828713951
30.42180336883297 47.66376877978675
27.22890706120052 47.18706904007404
28.70804754234193 48.3617991313427
31.47622491630491 47.75976656535543
31.4206530908423 49.77043782651677
28.07884522450514 44.45787290056942
28.51759132196089 45.47440788789791
18.66537286660874 87.01041193880411
14.47430561563252 83.26112035928737
13.46637004037535 82.91791821676155
14.64732318011802 84.32226443875487
16.88184430600049 87.16491078313881
16.95251281156802 88.23819269943694
15.64539960822779 84.66701358800648
17.72353857619935 86.52578785562673
16.75723267154026 86.10248428016494
16.49988960048328 83.96482592890251
14.8040082929198 85.38660029752808
66.24478301797504 8.825505687831518
66.40644347227114 7.771245804736605
68.14737158252005 9.165234569154878
68.07003705814651 10.19256688178181
67.25867761960237 8.458407810706989
65.21734392252885 9.200075413780525
69.09784064559001 9.874236885627152
65.0778517693759 10.23839159197484
87.4706272641383 8.735371287226807
86.47601922747978 10.10075889906976
84.53949354186048 11.50181064668212
84.6614622447653 12.51998429454237
84.04500912202506 14.23698479854732
85.13961028849033 14.5611428540668
82.69422659208858 12.85877128280911
84.86881934110261 13.54416044967336
83.60161140622587 12.19761187910837
85.94758531789438 13.86862107362643
87.56948395287814 11.6289086464844
86.52790618908635 11.14994635035253
83.50476677869852 11.19098321824893
85.70643882335568 12.84639942704333
85.56209175849585 11.81124548011971
48.9262928577358 7.320138198260316
51.77520252922994 7.984984880106456
49.82954824081266 7.908970408848148
47.10248815435938 6.120629897068561
49.69710382762574 8.97011855015575
50.73317679926959 8.482095300958422
51.01682679709587 6.37244911495791
51.9218478686177 6.923672689118924
51.6322891404085 9.049584146010272
48.1591284025365 5.676417727602797
47.89455993274151 7.772088852560573
50.87382067070331 7.42395458647122
23.94694149480045 81.44994211820999
22.12025869246663 81.50105846589443
23.08558573352694 83.10390581060533
23.00619940802174 80.92085822112003
23.7578191750427 78.18290251516721
22.14926752599157 82.5926617441047
24.78698353197431 79.79879480748437
92.44949231866853 83.02204367460807
91.78003359914844 84.85705541578567
89.77666025226283 83.27693573908121
92.21793599902962 81.96013734851239
90.72137973752032 83.35090590789252
90.99261185586067 84.34972937934764
91.15341504798592 81.56810880315943
92.69708606546533 85.2828315716082
94.22449592349957 82.76647770808039
93.24323992386741 82.36479465456674
89.90335784257532 0.7394306477985036
88.31358876462545 1.550725503927422
91.51350965359752 99.88545531270233
89.41497023966438 99.76012983683108
88.95039940326532 98.80975992055063
90.45459919668423 99.75965214604548
90.86429219692 0.6908404681021433
92.48794227265138 0.1514081445998596
88.19200565919083 3.355623933417032
91.8791988425818 1.992630038510129
90.84904843728391 31.24377934826591
91.50148172346834 33.10675995610708
90.67766801885546 32.30650340825004
91.29258320430328 34.21674344944035
92.352202365453 33.77106819130151
89.67206314240471 32.53377774661627
92.51249354597813 32.70420474043545
90.17805686157658 34.34484663569243
92.65456075413664 31.64910965937537
89.43709064585833 33.52912896350987
91.66470202374084 32.02038175530446
90.49626002087486 33.35779469239336
10.68535639354317 97.34411195896217
10.19982257114062 94.03541180238882
9.60548016614538 95.77052901443311
10.71678187926624 98.48265421188412
10.66694805843966 96.21057326890262
11.20277901795651 94.47622534700531
9.41895248840615 94.70800532306582
8.370490244279928 94.27791044001266
9.732668203768545 96.82653812425771
11.59043830180452 97.94686520735939
10.48712285220397 95.16508396885941
11.58173720732457 96.77615421114679
99.87464113001982 98.54118150442696
98.78567788577766 98.33620916098701
98.37898619657351 0.1659701298016744
98.69031861594051 1.169751010995287
13.51327587809823 75.04850015149273
16.25246296131348 73.87555461706614
18.75957104417223 72.49110052082193
14.10915713251565 74.26168801053898
12.87288365676069 74.18559695564096
16.65402211730185 72.8917549496977
14.49533471268046 73.17090042082299
15.56882389114766 73.04759666508573
14.75641738804661 75.17712781302029
13.53189852239047 73.41806128233716
13.10227551442743 75.92930836389412
17.70330847789545 72.72723607830095
12.31705398609763 75.34969547279715
15.1129141864695 74.03384011598098
74.60471150671336 97.61661826232654
74.0917997283654 98.53994784500682
72.82857695612513 96.79214224265961
74.25876038077699 0.3039495249388628
73.4402797774549 2.075437208513121
72.57250152097923 1.58885769851953
73.9895457863398 96.76919565364955
74.74175951477777 99.38033044991424
73.79628419767997 1.210803383694335
72.18661673748916 95.92059324458066
73.61098191307369 99.49972740085749
71.53686485931864 99.65788394993697
10.63889487990081 24.93308570472362
9.551582596182474 24.9040684136296
8.069508417867336 27.78869241783091
11.1784532421775 25.89537766283281
6.531569739934977 26.84145223235742
10.11762108992116 25.87220689300028
9.107596491182779 27.79795020397879
9.613996877228587 26.83007711536865
9.0640984061091 25.84687358674429
10.14751024442483 27.81100473869653
48.37089377407113 73.62550771675789
52.48866589669192 73.23955605492647
49.30555408530853 76.5367962792599
47.70234389314612 72.6876446426281
45.33083671622762 74.034407236352
50.70271837110016 75.35889988104763
47.70038261176035 75.70881516281298
45.99993488174592 74.91581553743794
44.6381026586021 73.1786997962402
46.34868092768153 73.87443653494535
48.37632328957492 76.72448852768315
50.15426722669978 78.240612487308
51.10918715881343 78.5853321496121
53.43529741858282 76.06992407994528
47.36796514483522 76.69958269455834
51.80865185357774 77.97040372104863
50.3583205799832 76.36012083039166
50.04407840812263 74.45554207191749
51.35875010033576 76.29936281279114
52.22697209825729 78.90051089351503
98.62237491477747 50.83549666533875
97.6252630104141 44.98893475683328
0.0596006301667671 43.30259578700436
95.55813854544401 51.64681818693814
99.31083337578474 44.21243331226241
98.93077907929448 43.21584589007168
98.40594738043779 42.21842853714175
71.9269212215579 60.65519398789809
73.27055562323063 62.41942970147298
68.70068402067204 57.70161018089716
76.29583960128971 66.05931197506267
70.35481391314977 61.83028475066301
68.8690072539446 60.45493001643279
71.50524845737679 61.59430902797382
71.90433286205641 59.6374999473878
70.99397517332231 59.88818044432448
70.05850188964011 62.86618989914242
69.95975967701538 60.169904656155
73.06160073535627 60.8410232943602
73.89787120055924 61.51133683469094
72.6205984248046 61.58282336736563
98.18629019830836 24.68906669660711
97.93086790549675 26.52536899885938
97.09684499119655 24.62305321609833
96.74249098250527 26.49066176110239
96.63282891198104 25.49726929554246
96.4296496086077 23.79939866699458
97.6128051721785 23.77571957079942
95.74402050192059 22.98278601914817
96.92615402650284 22.91881989290139
99.26995745391103 24.7571052008444
97.35755191427756 27.29384402724685
96.46670444308141 27.62706433494519
95.75616022265719 25.84805712645593
97.58578687234737 25.60033337009085
98.62774094961178 25.67034917135972
91.40313138936278 11.44141301061242
88.16257392824888 14.38187530685229
88.9183675329738 13.51209571577049
90.4073773792912 11.05500057575941
89.21162147094611 14.58809841607797
90.28069469613339 14.88274591539549
86.54706668632495 15.85552746254839
91.57334304751379 12.47046224021223
87.35416489204188 15.13230859920272
9.08962168464798 64.13524889290204
13.96514339954212 61.11406006972187
11.65857599234099 58.86752157510507
12.70605490588841 62.44601901701752
10.22556184676765 61.41131429260381
9.782921962311033 63.43535761924591
13.18342694609909 60.35950844779443
12.30883116226129 56.77989670074952
14.50337191896221 62.88923848369659
12.95000987961306 61.40356104459259
14.7548933452869 61.87440464714758
31.01981250176802 0.307404169051419
29.20702516003409 1.468678602979743
29.161062369505 0.3588243345420698
27.20730325223012 0.3550039469880374
31.20775498660652 4.666346391011067
26.46872137651562 1.128564909777784
28.30822014891224 0.8842163496122868
29.37283376613284 2.507102694830917
27.60311698657836 2.957363504895664
29.99107627183118 4.775696276541701
45.35097674323317 94.96556822225141
47.98404830192851 94.26150162847873
46.74641473971566 96.19240687911467
47.39013819271108 91.34984667197041
47.97362393316194 96.04871761279745
48.51909319332984 95.18012378270201
46.894473175321 92.26349649379233
45.83637082827551 92.16663148919406
46.96170391890051 94.20932454868857
46.33279843970789 91.27433707316636
45.86343365813455 96.99174247675238
67.29353602622822 53.32248203816344
67.02108668111106 55.49158354405063
66.8754044679393 56.61823668137144
66.30698872897078 53.74705278639082
65.21448026350413 55.22464035572382
66.06285061734377 55.9247522770897
66.57461706326322 51.59372699207802
66.44345819527159 52.66947663887595
65.3198470810525 54.16216640875661
65.46112199235512 53.08565452556929
51.34554484027663 20.22545044252387
50.30535201323837 15.94409550977724
49.06898433870599 17.77895299984302
51.15636936065398 13.27861524380773
53.4479086490202 19.89059089898674
48.7253612273752 18.79907367636272
53.13350517509249 16.56900674893016
53.10371724970216 15.45985552187638
50.95374373721753 18.49976671007023
52.11598042430069 18.21417901980461
50.607702878446 19.46306931136961
53.1051829269248 20.8384102477041
94.47296652767548 12.06008782161609
95.01066085108272 14.27692538428995
95.1897369346962 10.28288479058194
96.08789447422997 9.620548657000803
96.19519669405186 10.70287895447601
57.61575205679738 1.255996882962149
59.41053947259642 1.728745373251196
54.10631050227154 0.3022370108122509
59.15392674668119 99.84820681116216
56.99080946022531 0.3563017402304864
58.00812501138465 0.1662358671698742
57.27903172560436 3.551300110912499
58.62801685929593 0.9569998601124813
45.38655082554168 51.02562536209439
45.32343101346605 48.1904167121785
45.58619579061709 47.12660099783344
46.46086084015358 53.65822540100724
44.99711712201183 49.21716484433642
44.32797761082197 51.28328160807294
43.93605517795467 49.46577977412723
44.26183121447342 48.44349298954823
16.46404940632346 45.26598995865668
16.90463058101124 42.21724846941867
20.02712786899321 42.36696278284989
20.11484744608695 40.6071014863935
18.83832229579106 42.57231854092107
19.56171620939538 43.21894820004589
16.93034640283231 44.28718736520361
21.24989033302894 40.6502525356938
56.90244652971836 63.58010171294378
57.64607911883174 64.30722178749312
55.38733490902314 59.30321776008125
55.83613775937662 63.85983206464689
60.42896878037508 61.99307683241929
54.34526934719307 66.36743559053717
53.81465479429866 64.53330417463955
55.12269384973231 63.12822724681788
59.05179061757379 63.16472901660086
71.77916166224891 54.28055819727913
72.09731194392408 55.21904777543794
72.94443880153268 52.42819840242592
73.7723407911611 54.47376065113142
75.34907250712055 50.90999055036625
74.21792777732556 55.52634826335075
73.53453086127548 51.55134384437682
76.4210117706149 53.91429736860118
75.81694493775926 54.77722727023567
73.17575037281033 55.34576460330904
70.58099462755207 55.87456095600334
61.96245570759033 85.53451432533544
61.31931971926153 84.65005569095143
58.71289629859398 85.74894731362623
59.18490327903802 84.81506654765815
63.84525458534704 88.14279322817421
60.25799994953815 84.7378122616759
64.62889690085123 88.84484781717967
61.70677632177554 88.33482737963202
58.09358152082851 84.85656092390643
62.35082151876399 89.21621756876037
28.60895914059239 88.59168136764188
26.72268395586227 86.34620963481902
27.58085888948448 85.84962987272374
31.46216629140804 90.09071066371283
29.3419346295986 85.94946322462316
30.45241022358734 88.5481218860248
27.66203149873777 88.03517629347822
25.91126302641071 84.66272135689631
25.90171371879952 89.0704013529933
24.04413496078061 84.69896962804023
37.94019119174106 11.68456177466334
37.96832456639888 10.62715069863098
40.85109594305486 11.17301034942047
38.93914159579937 10.1231685035857
41.86928031830073 11.32028003465842
39.95155073378825 11.73136716727081
38.92105086879634 11.20131567284551
39.82717925284291 10.66773840139922
38.89401578447264 13.27606469914091
36.84139409276693 14.24771719766946
37.92255388142551 12.727820041277
36.91085489998189 13.20951484122243
36.94636546957709 12.17658702043509
36.97491415047956 11.14525379670601
39.89718851123331 12.73236744040074
37.8706930198765 13.76980462453635
40.72358807203585 13.30491954134822
38.92343848405628 12.22901615579248
36.69093268571142 33.52855957873567
30.04381537432048 37.2308585916844
36.87799139773681 36.12496282832434
33.90424908870087 41.4977390676157
35.71829233536712 36.07919186649774
33.91979192507759 36.76874515835534
36.41955860509601 37.9810815828564
33.59776368879707 38.60605060768909
35.69039667324456 38.81891442821247
34.29062865635067 37.72937141197953
35.29877405637684 35.1272264624551
31.79209474545752 36.50858253580439
33.22674812640928 37.62452608682185
36.94527942003792 40.06241496382377
33.9678933421058 39.59694921212564
36.11267271682958 36.99413626386188
49.06969314551006 37.74964254836906
54.57771177996349 38.59408194771559
52.75159727215279 38.28748502032848
51.10985360886781 36.93342065947517
48.88539572017594 38.82869900403892
53.76825479277488 37.8972610975184
48.2338459023258 37.08363298545321
54.78720287744388 37.51522942047294
51.93368428843032 37.60612976191267
55.81690664553464 37.14910443699856
50.91461042436168 38.00960880465754
53.35739895071863 35.04968426767836
31.96429725022521 44.08397632904243
31.74584576104279 45.92510037220982
31.07317741184938 42.08320907503055
28.29315100025683 47.34851465778197
31.31926514234468 44.92984133376363
30.83079020374703 48.69663527793661
30.87725305819194 43.93046853141951
31.51479514960461 43.08227869441794
32.59305085808715 43.23132194330075
53.16083378267133 41.12964591758865
54.1762535652412 40.74918934231733
55.18805749537773 40.38338343317275
56.17909408646951 40.01533767546884
53.36349558550426 40.05487341664952
52.55086474806994 39.36642681717688
97.3381660983447 49.31467537363933
99.05523988863931 45.89519641782181
0.997167626426799 49.07578275118637
98.02625081525574 46.01229864565268
99.85683423013698 46.46683729203489
96.65312915932138 48.53728024049471
0.5998007124942736 47.1843311684195
0.3082608075828042 48.30133662292142
2.023025954247251 43.37385312685768
98.62819125446768 47.93438356022656
97.2476202052933 52.34852881827842
81.67317218093667 28.61233589150993
76.43627815186171 27.4270019474098
76.57772334066279 30.50793433004896
77.37329648669406 26.95740811566684
76.51921899575973 28.457108455208
81.45037157888481 31.29139351341796
79.44142373978684 28.04733880548642
80.30588646571137 27.45452837076744
80.12682920581639 26.42025311327205
77.45691126965643 27.98710062373969
76.52929600951923 31.56962686266732
77.5483260687248 29.01450641743178
77.57645782034686 30.01848950546604
79.27188374274567 26.98186162473808
78.53354853192153 30.65304585156504
83.56141973954217 52.22994445265326
87.87440166699919 53.51764034260262
88.59239523026756 52.70006524890923
85.68162789997358 52.92233846823327
87.12841891232239 51.44133704354648
89.78218012644901 54.44429885749638
87.50863180659033 52.47908621337167
86.42488983172937 52.19741690907018
85.3573953077567 51.87336875586702
85.97665928815597 53.96021471862041
56.32399220738807 9.966172115508572
57.64021997651583 15.48421255289181
58.58790884860099 14.88365452603812
55.18886933104523 11.53463769741286
57.03811811767357 11.67447991057431
57.67138626130075 14.39300109857563
56.88214692767544 12.77474992774467
59.71838921335242 13.31004079770583
57.91097922671105 12.24523079133858
55.31804015637699 10.42619811275468
58.67024687772409 13.8255148301167
56.76736958184059 13.87694778955522
56.18014950682454 11.06325423245484
74.61606286186228 51.7192954467659
74.78768996286644 54.62514838433339
75.3856478900843 53.75422441441856
75.00672926282998 52.73704366406999
73.96631038956188 52.57502762148405
72.75724970549808 54.32990676144357
76.05350474009306 52.90917686905063
78.91663122175179 52.58810808828995
73.27358890706729 53.43613830774454
72.15866043278406 53.32446699151178
74.34033946915984 53.59160035446893
24.83818497486882 51.4168865220377
19.22470227026066 51.28511718526234
21.857762833887 50.74961938347262
20.16079836170748 51.76701780418392
22.40559970752571 50.00159919146994
21.17942465690693 49.98658606873683
21.25669782459181 53.30081850182042
21.04328915075838 51.20771791115205
22.18231496937599 52.74968771871399
23.05132862543951 49.24117451571291
12.5872373257392 88.70447878592917
13.19100854912321 86.85766895502928
13.8679614528029 90.63241678776564
15.07618176151944 76.31235487976589
13.3224435626706 76.89306066365978
16.27064527592621 77.79802526976351
15.76873292202824 74.76006801191824
18.38684173644913 73.53590615145639
16.87669661294123 75.98894617867442
16.84720386134582 74.84156153792239
14.09544555896298 76.01866689522717
71.4985429406326 56.01733892363735
70.96113132049389 54.9170615104283
70.71391882446008 56.90855550171054
69.69646957404989 57.33709301081566
71.88674793280698 56.954424878748
68.74749538601556 56.69628567088853
69.71126069618639 56.3167859881512
72.57823296452031 56.18823582825297
85.02669966649894 46.89204784162509
88.43769138840605 45.03772571911032
87.88017211557838 46.80944767039212
88.21502086939194 47.85807231016501
88.88191285542263 47.01973377487393
76.70983579968731 32.7694963339945
74.47200069571211 35.83450091878588
75.52966483851701 34.25066955937846
75.69487263628383 33.17229408145883
76.50412507334364 33.83136588585393
73.83101097284417 33.07839709436161
77.49442115747588 33.64857395786227
76.29431432190627 34.87959635839187
75.46327121483333 35.38345622041467
72.01817934169192 34.29617392427012
74.63183680462377 34.76584158560483
49.8818667498095 99.8385512530823
50.10793017103342 97.98829257358446
51.29516222834107 0.9681142575866526
50.65851377977173 1.697320580554905
51.62625531245089 99.14388230660043
46.81061623716943 1.301052088498236
48.64042637935034 2.486965823734457
50.6198069951746 99.01699650262466
50.89024910611379 0.05499489958457408
12.63081025814386 67.84685728906288
11.55951549526928 71.33748038617111
12.43924422985446 70.69911319147633
11.9743977459025 69.72407686768318
11.28900900657966 70.31195810951165
9.726697212576383 65.12906868903414
82.61991777473571 84.1297355343508
83.01249759980634 86.18821116938992
81.79718362337907 84.82649313563999
83.55398062606322 83.57534523412211
82.57436828102053 83.07300586992115
82.43145969105687 80.86737015052029
81.97335091840787 85.88353772528663
80.97928274164076 85.56037588364805
81.67561993771048 83.74126319835555
82.51200400583221 81.98749346165842
64.56673218297745 1.99100225298172
62.2965459445712 2.349835161976298
65.84875133716919 3.340010533415443
66.77322825518368 5.704650284846779
64.82169593545285 5.349335467807495
62.87650179681005 5.155893137842352
62.72113640663957 6.205638816579468
64.25019623603916 1.02114443949166
61.060509487274 3.925541823858527
65.00525966025033 4.244956445534127
97.51416882576358 87.27251704187786
97.6988592993206 88.34298233185891
96.55589181092124 86.89445542130713
97.88245470091084 83.25309503937618
98.19433628639182 85.4500919420923
96.42397382453457 85.76596692044016
98.04064283474247 84.35550132647066
97.23183208232901 85.06123254022746
96.27715205816769 84.65332872316266
98.51175700439043 87.59772286199777
95.32644692071854 84.24525910960887
96.68107342952658 88.02417249462904
96.14328898176625 83.53359903887754
97.3740812900045 86.17133340565682
26.99637655359705 59.69627386330779
28.79550914825968 57.49776870806392
26.98390229823799 57.47788417659996
27.90441431345982 59.1453202526274
28.82523737326877 59.68695236786544
25.19166933357841 59.69662346402853
26.08994278052284 59.13889592484666
28.81396356031764 58.59462743714598
7.997827886376781 72.91223693185006
8.164087145627533 73.99387976181546
6.852560532312723 71.43401029382244
8.98925165939303 73.30249477355959
7.011691208785282 72.52265181796105
6.182790316406572 73.22419459590867
6.026852939684221 72.13979999181193
8.828727205212823 72.22844220103894
7.839399596587298 71.82584396948361
7.172249049682533 73.60790864800859
5.870080098804078 71.0499024008526
6.345976901475278 74.30629584826245
7.523037645848376 69.62879453741563
96.12110414682255 68.70431901874336
97.17510038804004 68.82544325406589
96.50137997148774 66.93800078237871
98.83296147021741 67.85641145279114
97.82957294655505 67.85310143838333
96.82682210239945 67.873311939045
95.79236678278596 67.69605729353441
93.91520854468281 80.66502280471309
90.98772287542894 80.52130068405278
94.76987417719845 79.95061247165927
92.8893948350166 80.29636713475662
92.01565658815872 80.93115427689015
93.61896799638777 78.65430677006668
91.88050693329502 79.89161913725745
94.07551580050928 81.69845282348972
93.76300027487119 79.65309344438313
95.42064053446022 78.13382726958086
93.05679047730275 81.32072736803359
24.62558694734079 71.88480520395319
22.90030371994538 71.39019351278623
18.86958237499852 69.55375895271939
23.96722620792257 71.12547322535471
22.52571374728829 72.4670197764911
19.13798815296165 71.43278996574338
19.80145731585755 72.24905377459581
22.64820923199694 69.5703576079547
20.17486644256427 71.17553576765042
23.30546216381832 70.35412778947676
3.691450720718518 80.39872564472783
3.116489442543819 82.21769668917912
2.124782926456593 81.82868544745986
4.683852091610465 80.78258600930695
4.885343892199137 81.88381595051914
4.305789289250313 83.71797748108476
5.084382803622172 82.98922121594823
3.898812243066088 81.50031679663408
4.483896290921438 79.68644712428726
72.68854398100234 69.84195606554226
71.72687188126368 71.4046689709529
74.71851411106753 67.69941776458805
74.87193762875293 69.6391862374537
76.57487397914423 70.53484906027857
99.20183818214093 75.7516498037176
98.50940921316831 73.7075182288547
1.145155036598311 76.36634412208197
1.424713936454913 73.44155874942888
98.08499532198327 70.80542465557728
0.3209215226733687 73.00224326284582
99.18457817869722 72.82982367191164
97.57774555534564 69.80473748651502
1.673159575314914 74.51361036657211
1.330408687547428 77.46644586956211
97.51777706425446 71.70383071686437
98.05992602051616 72.71402372930112
98.57502122988267 71.81372314431421
99.59061192697274 71.88377178700536
93.95588909788766 66.9924047262779
92.26092342966814 67.18028155453491
93.89447774154807 65.81827696216175
93.29227482086414 69.04203640229663
94.84979954321111 67.3815256895999
93.07081817620723 66.52495179724572
94.06515429332718 68.20444422238597
92.98764865257652 65.3664712802837
91.30421062988852 66.65418674117167
92.15435679351314 66.0301940666204
92.262967783818 69.37892575086342
94.7804878926634 66.22832404267024
95.07160671419621 68.48629703689994
10.68953623808505 77.94445084093357
12.87797703389716 79.71194614874345
11.87605415867091 79.37011236062921
10.64407883798728 82.95905506418366
9.452004500583502 81.53558160453291
11.68419785816721 78.30142551015311
9.878480450284687 78.66034299286943
12.26801523194569 81.50782920759546
11.26248796065783 81.16255416664401
12.07221656752182 80.43946132006877
10.45231062940015 81.88631764584976
9.701235070160068 77.58122890925124
80.10362424822361 90.29426638601667
78.53316723143328 90.74011092387525
78.67030974669333 91.80548276204225
83.48040149365524 90.57686735710223
82.78497657740758 89.89865051561034
81.78959920852738 89.69875560585299
80.90162085173633 92.29067070147603
80.79247439314626 89.47392073494908
82.23323114041868 90.68236390357144
79.47446204270732 91.13469825863623
2.347479400227489 12.86284423725309
1.315782445181846 12.55280253305675
98.67819046551733 13.63971831503111
0.5356016916018635 13.29395842646925
99.81877508335677 10.22324250196937
99.23445775055841 11.92358753610907
1.05203343469835 11.49152124586606
0.04039462339699249 11.2346680528829
50.24451556635344 4.7682820856867
54.13872500041205 4.728718963771106
52.81477850267132 7.4787785898142
51.99255006323761 0.121992981076916
52.20610156228859 4.834287807410139
54.9850769419027 5.424192202954086
53.88512860252522 2.327912891646605
54.47279768478755 1.352856743186024
52.29629649634271 3.830153761436649
52.35006062650508 1.143597437355758
54.87706849489336 2.407291544179483
51.63858823351308 2.054279271828956
53.45890487471445 1.227257198893012
53.98807022612109 5.874495946290404
56.00249906394517 5.035205587084929
53.55669365724174 9.152984735024335
53.6956181471776 8.074089052674175
28.17667657634768 96.67924942238768
26.98943013899429 98.22602887249388
27.38357189608858 97.28437079250217
24.98029207275627 98.44173582981387
27.21474363642434 96.26178672745191
24.31955794461492 99.29369597185622
29.03839500489785 98.2912247960605
27.99884847353467 98.8091067428448
26.48325031477629 97.13055539500641
23.25681161282196 99.20739295039982
96.88928972709277 17.86750790392687
1.347892883384475 16.43676553939641
96.6109037403653 16.79504529519446
0.01091969366718168 15.04275164084194
99.2233008145499 15.73891062819639
42.86834564084364 46.706022003793
43.83601616991799 41.95731343858171
41.11392477600641 42.11549935935243
42.35757370603633 43.43312921257372
43.86970435464148 46.75766384581341
42.17587126661464 48.88018964252004
42.80313760989311 45.51851703895477
41.32692049207097 43.15085883650669
41.77139158920256 47.05451357018548
26.20203703328247 12.91078080983824
24.06530227209474 13.30779622227367
23.23104782071872 12.71546375030644
22.96643329856443 13.72729399380214
25.89539074260917 14.78100435247015
22.36558854677296 55.90511699184994
26.07819367611364 53.68587115286395
29.66651791768703 55.87501419129102
24.18860282260861 54.74230662105936
26.07781567731601 55.8222054981603
27.03056980144871 54.15399707253631
25.15433363489224 56.38308826213252
30.50002961526608 54.36262954383846
27.01090846132196 55.24549566645025
26.08189413068381 58.03066308689961
26.07520092376883 56.92374344875844
24.26149765321047 58.03470609978862
31.17939046271209 53.7203089366022
8.478392397749639 36.21159591266684
9.651752803734414 34.43507763073049
10.21517908845894 33.52534580436942
8.520675021094863 34.43019032349179
9.083116969060528 35.35551998787853
11.32647865604075 35.29109981524841
10.70133491199736 36.27757196255106
71.3362510866684 88.56282885390095
70.42524294341686 88.0713972946057
70.32646940388248 89.12339935581176
74.05225494670876 88.16144561236386
74.7452759886644 87.51467771996938
72.37749526693497 87.96580038063249
72.20414257780945 89.06785334133016
73.15553017172201 88.53236055201239
99.55400037794492 56.84504762173842
96.54906797837803 56.54779708220414
99.00842667157673 57.89096557266181
98.55718359831559 56.93604082877384
98.12476059049413 55.99126624445459
96.91930438791661 57.66897952133909
97.52327605404135 56.82935946651144
97.24578323073378 55.69675050866041
59.55614315956416 16.40474384700391
62.63982766819858 17.5816127815541
62.46207443093898 16.46086057646776
60.59851081004554 16.82612999067902
59.57549903518117 14.32438537223331
57.75742497235237 17.65332549924599
59.51328984215912 15.36500902869946
58.58504771008108 15.95081771596257
60.74573136015491 17.79492919828147
59.68239630613507 17.40296323685438
20.41803081762871 37.06639337814547
19.75539223147787 37.87792949089497
22.70854436391162 37.05823786473609
22.06353262472549 37.95385118607062
18.65204054670642 36.17539913661282
20.95296212368422 37.91096831243366
22.52854843292635 38.93466535545755
21.41590665023687 38.85109168308293
19.64257600159685 39.64966304414088
20.28140296746637 38.77470006893964
72.07391539827229 0.6259777319928698
71.48253522574177 1.603266475279111
71.89521818074542 98.66002987960292
70.55931985511401 99.70807729490878
73.10890811124162 0.5132488944602304
70.83620324926142 98.69906623398195
70.98691666500052 95.87549883311945
71.03393048243714 0.6611497273727114
71.18006357501177 97.74741742291987
12.41290204231788 91.76160262283339
12.40894834937454 87.61366027842655
11.63384953018107 88.37189200679883
14.13298637064264 89.64441572040512
10.91312173841981 89.13370555610635
14.16367360031522 87.24616218707868
13.39560638313785 87.92649203316589
11.9262915930965 89.49234525029865
11.11816646004386 90.22373841675346
11.39833778237411 91.34550520266447
10.39147867589271 90.98443326788876
11.42789712053423 87.27555931974882
83.28256289535427 27.22719305990627
87.6409263066367 28.26175456905938
83.6525993910695 28.25372969901662
86.54739373307142 28.30543942155465
84.68540108162662 28.29345056688657
84.35289578209041 27.40256125602511
83.0567839534978 30.28033299009131
84.49019103856898 29.19706989915531
85.57396964723365 28.84542777705494
84.21032845561662 30.18221904492766
85.52736728539442 27.78267031373089
99.1510406350382 32.77127170642034
0.2772494513349767 31.12799338991904
97.27287159814361 32.54905630774953
3.432569107327999 35.02381319002889
98.44975381281201 28.75056795763678
0.09854258263806588 32.32593477938156
1.456574874959077 31.16644890731582
98.19310254268535 33.20679543201076
99.25624970662531 31.66963173962647
99.13943999397372 33.85758603924292
0.9632367774216719 32.02147658356795
95.56268519459236 59.23973652618641
94.83473718351416 60.02126756936928
93.70193252225337 59.84265652144997
95.25018233393133 61.09117492963728
93.53675223152564 61.49291857169992
94.53016963379862 61.83919412640975
78.43188928337582 36.30499194801857
79.90610720720686 35.17871603460449
74.9359268091536 40.62807965696906
76.67445076296562 40.74635091092831
77.67920781654308 35.55436281611642
77.01621799467806 38.70123448823187
80.3069991452687 34.19591942381962
78.84941093129729 37.94895206516529
80.58371272663435 36.03158020988953
78.80404600721913 35.33995127571941
79.05269957063061 39.8992301473341
76.32406627232477 36.93476631720092
35.2783383830749 61.15003257174128
36.6965097279471 64.86442255404809
36.10732092900798 61.67689546055021
34.02117234076399 65.11842824107836
35.26186661846371 62.31540564919676
34.42308724574816 62.95321446913324
33.51357712115533 62.35868006964871
36.15102452026215 62.82425459631157
36.26528552182982 60.58897831607465
32.53736045670897 66.60857940328127
35.33270591281848 63.4750699506736
36.3355341557591 59.50210503215378
31.58675532368844 63.36005226802524
36.93284948194013 62.19655723349047
17.8487643375432 42.44722333905886
19.56380132961813 45.84109534846265
19.11072392902486 44.84922408863073
18.44240590203774 45.62012098832635
74.32600069121428 14.07860402807692
76.22412781314554 14.63699591247234
73.22988587192981 14.298178958926
75.43681213150853 13.87106892740635
74.11088887689935 11.39637518640626
75.10426451592586 14.84604752429978
74.9367262707792 12.15101295143393
91.64318983917278 16.22564904982328
91.06632587429901 14.15530723214301
92.21427923840436 18.32134997323328
92.15230069441682 14.45230717393855
87.64305620171633 16.13380923760563
93.21451530740914 14.73024784024349
91.35731767714593 15.18596198011149
89.01966199143952 17.42314285858792
92.95534786635096 13.69097993204673
87.93790403673299 17.14382585530131
81.36483000483976 34.06539024224221
82.0511592760429 34.91620985961837
84.50207979067901 36.51353189466921
84.0658067809116 37.49328239444799
86.85054165445349 38.13307746337171
85.17644555533391 37.32099690526741
83.42568208556202 36.60498564934045
85.61286552026297 36.37227437919923
82.33884016696813 36.73781677199581
83.61039870341209 38.52667814946454
22.35976475277816 25.52097529242616
24.26177053289541 26.32601695510083
25.64080730572893 25.0241728660569
23.37752769231351 25.8367452850193
25.16618624865735 24.16726445548986
24.37447262694412 25.0988243872735
49.06742927373668 71.57046310655247
50.40671153436826 73.44045926282709
51.84727507022224 72.37975623325808
46.62768195628497 69.85336012622771
46.32051561373165 70.90816928261377
49.48498240178051 70.59889883920773
52.2286153510185 69.51726344511928
47.64209335545618 68.32272059345588
25.11676045942774 54.24048617679647
25.13829341101038 55.30003743241575
28.91850613546488 54.09431962350462
27.89399668148477 58.0397974257748
24.24179616698387 56.937192537935
28.78300689349688 55.26606470930042
30.56012221097765 55.39923456687296
24.21841765177731 55.84073925284014
25.16671678116296 57.48090059694091
30.60434992457164 56.45338794789036
26.07867820164835 54.74195761640459
27.88961274914236 55.80443022343653
43.69907356569512 1.51379773917394
42.44998760111064 98.85094352061394
21.51851912990233 72.7651394568053
23.64451042626139 76.08514443200717
24.61405279856343 74.64957188093123
24.84683221406357 73.59249623880235
22.19671431581514 73.58171090206721
25.57383717703311 75.18853288686522
25.51858055185343 74.26992051563261
47.92359304897037 88.52317003582638
46.85596548481607 88.39569126520267
47.40061599244036 89.42729865493469
28.91766353147628 4.720804714881877
27.88953336861808 6.589935838259689
25.67060853653754 6.602031196857465
27.27344019441736 5.694116645779297
27.13339810118444 3.886148228694488
24.38479298528201 4.766997148507806
27.36427523739551 7.512462643966782
29.5989436884858 7.491071251455044
29.51050380972928 5.673213943783561
30.12684240386031 6.556758877326843
28.40572508835361 5.663246413575346
29.05901129980122 8.413114449294509
28.47678261530608 7.507480321234264
25.94588624654873 2.058384106561611
25.39873456399027 2.977627501997222
23.15578291042157 3.010066613124579
27.76531886569625 4.796420632607509
25.05640006859696 5.683824786753204
28.23998432120982 3.90934352014968
29.00066947972387 6.58810271350379
87.32034282774178 21.68064845184946
87.76685775487438 19.91270097095951
87.27489684298858 24.54378879656851
87.00229456180756 20.65100533050098
93.25002850953156 36.36087387340943
92.75208144250698 37.16701193383234
91.53495136855659 35.25993386431431
92.73443994475363 39.01498020465377
92.35968095867203 34.81379032652431
91.14026445966127 38.02437895256822
90.02852729327296 36.20390098999718
93.31396550422473 38.07533678807704
92.21013109378511 38.06739013242399
91.1270354617083 36.20145270723176
90.56120228710063 35.25078713815572
91.65395368722443 38.98912314530533
93.22360684245835 35.37572656453007
91.71116084831118 37.06820243874056
92.25611214561206 36.05068865052706
87.72843206354977 85.81070096419954
85.33534400978024 82.66574667259104
86.24970030877823 82.06570331181901
87.89803624344346 83.06229714744826
90.22464165615295 53.5720681953682
89.23851974222937 51.75661016977747
88.9828634007181 48.75514173170318
88.45146775463319 49.79463326954406
86.75889011494506 50.39507063636702
87.42207399386517 49.63021087755175
88.19284683567577 51.66323862988219
86.76972502220065 53.23511877413014
85.04097314267808 50.80384135930125
86.2395112302639 48.22868546151306
88.98910560858222 53.75731566750554
89.64911382213712 52.74538741360039
31.33652497048741 3.53461434227196
30.23695751717431 1.928555917439989
28.257818525268 2.032890258234017
31.21775890502213 2.470843375814406
30.29143652641184 2.991843671025232
31.11307466315962 1.375746264064756
27.48415039013544 1.324110827806129
28.60386286930598 3.019587744757939
29.39958274949733 3.723639166710641
30.11564719941898 0.8799358354703444
22.32187790179585 54.83061028959815
19.44894264454708 54.42455428998586
21.34271371191584 54.34345970861814
20.34001494580445 53.85569247183773
23.24192265930377 54.23643631490451
21.4091706311843 55.40658859739423
20.43473971406473 54.9133527120133
22.27025992499678 53.77347073213361
20.50706566434751 55.98013277725214
19.02602047978581 40.56630693576927
19.85949524493353 44.1641356414409
18.78977597115251 43.80338206335013
19.30461922851671 47.63662425245318
17.40968921380895 41.37856501747852
20.76049020310073 39.71958341526356
18.00984490867702 44.57329370503604
21.89176654684425 39.80242253558863
45.74478619938922 41.24822993310803
47.10016399466323 44.66481646409193
47.35897924936047 42.51541281096279
48.19733200184999 43.1794973459917
47.70396181516146 40.33550395364142
44.60082691665572 47.43195196985199
46.17475863750595 45.05116765385813
47.52656973907362 41.43514715075973
46.24142543901463 43.97563613248621
46.33728069013863 42.92698267576171
48.52289261295277 41.00207314179345
59.32285961671757 59.43001341300317
61.85561624635329 60.86152788645082
62.20340396598382 59.89390001962062
62.94471084001212 60.68229315294295
62.57005787781532 61.6437403211668
62.32090383359505 62.70632203835591
60.38792093316557 59.25528008543093
64.34929137448574 59.46710473535313
61.122966379353 60.06685158316353
59.65768682225706 58.44263261595268
58.59224602134407 58.63140941179657
61.5450574313145 61.86666294299686
62.53516893596296 58.92267933653685
63.28117235993814 59.6930949926001
61.45593109035551 59.10222251027642
8.91593498463765 53.73323864460811
13.40291233037558 51.41014653341016
12.19960273633654 52.84184496780393
10.20563130922294 54.58230357705016
9.287601522316791 54.64082076595486
11.17300631474921 53.21159569948716
10.41036648912891 52.53602933953239
8.294861266382943 54.73333264617673
8.850976852908888 55.65623211748106
11.39219866855999 52.12816120454656
10.0651407120279 53.5938890905235
8.536452428090255 58.38570598542852
6.703653370119472 51.99914202231078
88.15939521838642 80.96526951271186
88.23375398037514 82.08673094228791
86.33394876163165 80.99225085438609
85.48314992819917 79.33355907104892
85.36292786743117 81.54964363064087
85.4311615098955 80.45355037876702
26.21491631809288 9.346917566062482
27.28300327423791 11.07401160402473
26.73518405561338 10.22629855627306
28.49802623348981 9.315991260554037
28.45688782462394 11.06914970299484
27.82725664073326 11.92632953571217
29.0604698261251 10.20361575525448
27.89858276268535 10.20132744770117
26.11104393821783 11.12876388959948
21.86758994513329 71.68307698910336
26.17339012162947 70.73299376210996
23.18508153879491 73.22770125543796
25.92872824776994 73.42373927717682
24.19568696501728 72.88263953932125
26.36385193628037 72.52178062655668
26.53256940082995 69.74998891750796
10.74842965031717 21.09881862243561
5.860674283999532 23.88806831487345
8.457022038295282 24.87198933482635
8.028043622610113 25.82777135607456
8.577902777255925 26.81535282952987
6.812413174219083 23.9022018053
7.355165195452717 24.8558525825158
7.218151658299861 22.97185209308019
7.551075552351579 26.81147031975682
8.994839344589288 23.95211229487633
34.16160464492602 55.14411153035527
34.02499336151813 54.04091722725596
32.20282151684271 54.16974371632146
34.29876556450417 56.23604559817871
35.2315766614736 56.74352202285191
33.18816422990774 54.65136164634493
35.27983449722173 57.87789714633065
33.02013155962825 53.55442479239579
33.32367374662439 55.76392447263486
35.01144756339463 54.5504002115366
36.14321972110148 57.30546148889275
15.38239681102354 10.97568861001671
17.02029294578889 13.4517277367013
16.34660269372219 14.17123836837094
16.5789693804236 12.38753523383404
17.40322833625805 11.64530088005309
16.77887243190661 15.07867651776859
14.89007956208146 12.83197349333616
14.3003738278645 16.83611681318623
15.91635175512281 13.17401180432795
13.32723307454501 10.28800762277822
15.19787961835079 13.95584240451167
16.38494127758746 11.3230439274737
17.5415491242574 12.60857192635575
15.66697450688588 14.98725988237503
41.97396987084775 75.6539455287092
42.86950392576671 72.53313312207526
43.61647802688828 73.36514346995222
43.29921356270921 74.40469580370765
41.39715452177806 70.89430360204859
42.60684433475339 73.54758083937118
41.80761331251512 72.72736471167764
43.34758100930119 77.54294853553756
42.43049447839218 70.67426816624319
41.62709860463031 73.74116229616155
42.95663734813146 75.45622394830082
41.14876903561859 71.88037510845226
41.32384865019359 74.84657154070986
42.16566405458835 71.70408380785776
92.76264393898184 72.17870401614921
95.44691315834247 69.52436043380699
91.07112966759976 71.31955253341428
95.29968762830843 73.33602147384734
92.28047816956337 71.24836956630627
92.81830903615464 70.20668278660291
95.93373706474308 70.55119023964268
93.81272792774051 70.17793501117157
94.36678834137682 69.29797232468749
96.52534353808585 69.69701696992232
44.97021258685214 6.978438142041783
44.93103545676934 7.992337491744119
44.36316560933557 9.713027276021487
45.14697483400592 5.914253200975974
43.90442044324481 7.525154136900793
43.0571191335598 8.480179735300011
88.71887773747056 46.06499711795588
90.51111453733964 42.74580001638414
89.96787000219095 43.66804051837967
89.2365593423613 44.4982758642776
85.82756834292152 46.16250788792847
89.40070107567789 47.80331993023089
90.57428424161836 45.72836017081076
89.85118906643795 46.63233284486527
90.26546777820968 44.69173109259282
89.4859886832207 42.66899590928778
67.71390546540658 17.22726089494699
76.06962805419808 17.15649221539862
72.58362875124621 16.27404204021022
71.47138860683012 16.29362363342399
70.4760445070598 16.22551523008654
73.83779249154489 17.81370484303099
69.23883954970049 14.55181052651395
66.10276564038735 16.56539172662627
74.34677552521258 16.89593745742399
68.40749925038655 13.91607936031322
7.517499443369868 42.47332304218671
7.403414948707725 43.53598601114298
4.827455553202414 40.56181632605457
6.685312035832647 46.37595042431521
5.727559724522939 41.23202686967172
7.817581979220376 46.35282541215995
6.440883698932542 44.02295757692648
8.488224170703056 47.16426818177946
4.754761177424058 41.70442842184515
7.318140489736089 47.26391707542842
97.32540715010839 2.927448380180566
96.59977294173561 0.8488235596354338
96.26580197985311 2.61248194209713
95.69464884118912 4.338057195206207
94.51150419144984 0.4354740038148131
98.00703935130142 2.127093479946823
96.5902660059528 3.682042017596443
95.6364089607939 3.336776895526587
96.68880963170785 4.739783272575306
4.518853622365974 74.62015764942834
0.2240854695754713 70.89941480820505
1.368624570293793 72.42113687962214
4.703119688321068 75.70282520778132
0.5042095660246384 71.96356307120283
2.008412716528549 69.52536524111765
3.353231839124904 73.16826083691032
2.230799265162416 71.72143147608968
3.508844417544603 74.23419541811995
3.21348530981007 72.09866572003214
4.884461978181355 70.67499089125427
99.14481984614991 70.87836184029045
1.106615315445092 69.10601705772726
3.495345141199782 68.07292367404095
3.261725806316264 66.96944002873661
4.699035550463233 69.57876260149081
3.829185043887686 42.21948253767506
2.007578910353658 42.22656303647
2.889885048394727 45.27169435850796
3.888590284804019 41.05197637926154
1.138586167355056 42.8339825654727
2.929894799515413 41.68253224807811
40.67083941299236 39.99845752756616
42.1741512133502 38.4478764949625
41.41327905048725 39.21737002432496
41.96902140859445 37.35513403220754
43.65198420443672 35.88704388543567
42.93827246774018 37.69717385532665
42.76947773295201 36.59199860508502
43.70749508354793 36.97292002829914
45.54372099197123 63.83869996548656
47.55609603407257 63.20374707286075
46.54644887720077 63.51418666321086
45.77244991242537 62.73561706076405
45.11632687401689 61.88366270004251
46.19964482804087 65.74007273526533
46.36054607309518 64.60662064498584
46.79294227019547 62.43123842432261
68.85009905107572 3.271346441471968
68.53881964641521 2.266000999097078
70.00244706047984 0.692563429774914
69.65199337148168 96.82792265095266
69.81384701654912 98.84063217075804
70.75863599152107 2.520856950911777
69.61622126233272 99.799076978428
68.8925948645021 98.45006414556933
67.04237061457131 4.696284230003581
69.62999793675276 2.446303145698848
66.67464820653382 2.678663793902507
9.15764333284568 74.38206169881708
8.335316564794294 75.07309955965637
5.702651991436746 76.08782924686662
5.891368503692629 77.17462684633402
6.518642991644437 75.38764096809517
6.700193445581977 76.47044211716273
7.340229585014715 74.6894811589479
7.515390140563328 75.76981394080562
83.43184715128815 48.34229866465922
87.66629265721286 45.78332365113692
82.12779340456095 46.98462071492312
83.17883852565777 47.30340722972448
84.80552799106157 45.85507971152281
86.46682871658609 49.29760183044539
85.23783165085418 47.92702717658448
84.42465380798588 43.79996827029218
83.99196390778857 46.58420099401128
21.12635830853034 47.04699276030314
19.22421423382066 49.28622228116959
20.17588363797249 49.63851633045503
17.6946083779286 48.07867885014624
16.43643449621915 50.44324046300492
21.89722835145614 49.11195690089436
20.8595485589384 48.87822888515256
18.34621135396331 49.66043954941365
17.40175029934981 50.10934194007819
19.25045234451586 50.2761675028322
18.28350784863333 50.73356721453576
22.60020642462191 48.28491942357514
20.21312103195629 50.67221516867538
92.71661400900012 94.0295709361225
94.20485399665132 92.41786931790939
93.50009287806589 90.41385895403607
90.81929949575625 90.72928129882231
96.56748206383041 91.00838924315264
91.56086040585488 92.52247097654336
93.890693281879 95.41024696994143
92.68750897841122 89.78029448141184
91.69252443767996 93.62710316747282
94.51523763412442 90.37563193252055
95.16573833339316 92.65833175252114
99.53940913404229 94.64091126783971
0.5686867208016547 94.87236748476798
98.82138322032796 95.46537479819399
1.26155698838803 94.05747461488107
0.2509427892440979 93.81111223764847
0.9537373451883302 92.97044851428338
98.5090541011532 94.41773947885797
99.23240932123626 93.5863759492902
99.15402315121118 96.50673112495311
0.2110722562264733 96.72999692752083
0.9060252190699928 95.91113872286122
99.86192776506849 95.69061664109586
99.51630670044197 97.53541785829164
97.78081164012475 95.24503395158685
76.80219152939443 92.7119372686051
77.92357438929703 89.87038869560769
78.72461202469754 89.00244392097044
75.85398437744523 92.14635892875727
73.03657012312657 91.64303164052801
76.80504320338704 91.62979090582073
76.94644692801883 90.49718854405087
75.93867512479306 91.0900706560891
73.06601443629425 90.63976421013122
81.60789372230961 82.66080963247424
82.78171921568359 85.18763807155931
83.60168988669254 80.46755258071836
82.8573904041337 79.89554165780412
81.52361123326592 81.57753148191841
84.55242760384647 79.90447539067638
83.71470092981171 79.3178759251909
84.46964214855464 81.01843890504821
83.84365484406825 85.45056822319118
14.15115623202297 66.73870013775763
13.47879547746009 63.15266752609512
16.26590814392134 63.40223087208008
15.24707448600834 63.66260459031913
14.40402381616877 68.52161894397769
14.01758220119614 69.49890022960221
15.94291298471984 64.45046732339765
12.87471058413087 65.15764765041747
15.59072648167413 65.49674487368029
14.23971939505212 63.91027496884917
15.21060921565594 66.52913125402104
63.29054160098683 55.91391486039452
63.27542364714648 54.94551615268602
59.71075527213546 55.6966285354053
64.31086603207503 54.55366555706816
61.38172842374033 54.62910930306828
60.1690128726239 54.80729723976643
62.42316379693914 56.26771827795234
58.58292113866243 55.82402153240059
62.15227726957674 55.3380338822439
64.24847314681551 55.58506623290061
60.90014103429205 55.51364805794179
64.13094200017517 56.63987979609787
77.64100017652743 70.54668556548152
81.26373105928896 67.55471150932122
78.56589734489209 68.61558404142681
84.07397391656536 67.3425900736886
78.70760805610685 70.51314996547957
78.10102198097734 69.59101963250781
79.6199618211373 68.51213110959674
77.54606133231488 68.65285032095564
77.13084640457922 71.4841079012472
79.13798419166476 69.54935626136654
49.02903641330372 74.56908516006634
54.42718943496221 76.08459422672195
53.6927922670856 75.05199954388155
53.13045898090512 77.06127283778255
52.80939335320419 78.03781660343726
51.44263454122991 73.35518770410086
52.41533799969808 76.12254110168989
53.17838548771977 74.1123421238841
52.11542109498264 74.24025960431452
96.91051719888671 89.09001934689535
97.28920678278791 90.19782920231528
98.31434041180327 90.47693784231451
99.71968412358846 88.95510321023714
99.17585681637907 85.81114285542463
98.84935098850734 83.65422757937488
0.5287164229454279 88.25461873971538
97.96558953664133 89.40783198154409
98.71432062101712 88.65357257094659
0.7066041296073376 89.26299840891916
69.92384143235668 46.2390903938277
67.97480146742352 45.73205703556462
63.76258282198589 43.55499891834388
67.01702787086663 44.95911995639493
68.88198640672393 46.49825310262328
69.04562452620634 45.49489555900533
66.1052651439303 46.5928721448167
64.83266391799883 43.98262046241228
67.01967884411961 46.08922608958137
67.90470109054496 46.81494834355387
41.68717551457996 15.21256059827034
43.51288296391664 15.97589938154909
42.08198725880042 14.1999511008877
45.07302834584797 13.28543460306377
44.3660701214859 14.07850575540095
43.82712321783085 15.0109054722527
42.73701876010026 13.23092356905435
43.37080638754683 12.33001295274494
44.85799865284326 14.94952078699795
43.86563925258202 13.22641490239115
42.75755890425533 15.09465853969649
44.28498674066721 16.79587530150409
42.95293092843945 11.40372863429715
42.2087131046347 12.29183119101799
43.22721010525342 14.13288347437907
41.66988518824233 13.24434482004953
18.68559482199627 14.98952385801638
18.1758057239116 13.32909264364492
18.43974474384206 12.18306755252344
17.17965888151096 16.12786204688623
17.7671053714366 15.32070354573516
18.9002886421354 13.98108158330066
18.38922588848646 16.15018181840229
19.19798967091801 12.87991189753139
16.10124359257146 15.97246405832816
19.98828391111001 13.58708611945948
17.67651617352297 14.2987982276774
21.04831961549831 13.27589898942598
37.9480298401587 59.3758565542898
37.14710931720212 58.83786506854223
38.41576109831087 57.38779227326671
40.80441563030125 59.99083367832201
39.20220479933938 60.89278213569945
38.53683071436191 60.13944581674908
38.14627949331135 58.37179374195721
39.22200700609433 58.17860361878751
40.25792798079753 57.97534703182293
40.02603257263793 59.03855682193773
41.71276769014582 59.48552526654144
41.96794929029934 60.40131781269349
29.38110004206197 32.38155209068528
31.52785100699939 29.78902862946925
29.04600834920998 31.38227324856328
29.37677052319429 29.47551008726664
28.34054301454087 32.28005730050677
29.74653380277423 30.48741905599125
28.96584970818589 28.46313941657694
30.44995233972992 29.62547237498831
30.09118146947976 31.49666155149954
28.31980703443482 29.40978949181549
27.61372986802916 33.15343308552119
31.14090290005221 31.63877177806015
27.29147158672299 32.17165510132961
31.17407635978522 28.79309765164296
32.26858446000356 28.96659967592896
26.91893597718589 31.21324215790185
30.80459425690156 30.63173233835005
32.60681908146188 29.9592714794973
31.86774567652855 30.78974980981512
98.23606467472514 29.95664076895621
96.40159069845014 29.739501076102
96.44416760700882 28.68824691085018
97.41502822384696 29.31174849670191
95.44756462278332 29.08358673173607
96.32628615753281 31.89153878580499
96.34144973420787 30.81669979758918
94.40724339263073 32.8061118117779
97.29741404258878 31.47455454979724
92.79407416335744 30.61807330700357
94.30472216658022 24.25687039233323
93.2804007280694 24.65126082388787
93.51115546463241 23.62198067061272
94.05459289420355 25.39660247999147
94.81952051662932 26.17860886600737
93.71772855190629 27.64739401652295
94.70644501015522 27.27679468046245
92.32099467027749 25.03787072385231
95.5227324205067 28.00839363755513
92.89588132288173 26.88768236672434
93.41472193809581 29.8393055729115
93.87104980134201 26.53910962176357
95.0189916092134 25.04880505338784
62.24894563183904 48.21660796685036
63.12846153297107 48.8696163807902
60.02224295667809 53.05624813319572
64.62366522541552 52.41451802249183
63.79265818873125 51.73041990117888
62.97702548743386 49.96484960752285
58.90101302841217 48.40618431134591
61.52150654929869 47.60921643286437
61.25485718948997 51.34295556941641
62.98251178704191 51.01327478696674
63.96461096594869 49.59063086414248
85.4609383999116 44.02721774114056
86.83643796211604 42.0337916810302
87.11696573724377 47.51993309500378
85.2510763853975 43.04042035486331
83.78423134571347 45.55201010087987
88.12782609550403 43.92935310516833
89.54613439845747 45.52908720000565
87.12870173266306 43.77292972798804
82.95299815344208 46.27420537937687
87.42226165470991 44.7565319349772
84.62005894574605 44.81090249287084
86.62573850843027 45.43690299728516
67.34467319764826 39.17876399596177
71.77554144797966 43.03488659031584
68.43610755934412 43.6090293880182
67.61265788943783 40.20380967767979
64.54891727323957 38.89919456295026
68.62001500583342 40.54610344423936
69.58791641796385 43.53163875921289
70.6618891102885 43.29333437759347
66.85856255722211 40.88383138772303
66.56434168939398 39.81463859948538
69.54321350686784 39.76191833163801
68.94528990276324 42.73964425389643
66.29611392437518 38.74542487057609
68.12211371443054 38.56737119325527
68.44962656294852 39.54101788410046
73.43737368819954 65.2063374908343
72.67841883965357 66.71925533132655
71.83734933059985 64.13250971899791
72.68718505596199 63.375788035202
70.83963070833927 68.72062441820596
70.83554841351575 63.56123761493625
73.64157717132989 68.27608121102961
72.61658916876776 65.63659408785104
73.74337071130346 69.43964786022529
71.81427760634247 65.08933894950853
69.88823983233365 70.25927949228056
73.54692365344191 66.21911908412126
74.47352874412529 68.70605158572357
74.35365013607185 65.51935438396579
75.42971679226495 68.70301610814606
75.98251738459916 44.40639824823044
75.04830068516124 43.84179289407026
72.1974874860684 44.82983741714539
74.081115393044 45.3694210787091
75.05904397818705 44.92671019237763
76.09520413714669 47.42904447306402
77.78756249079376 43.37515560980979
73.19522889339731 44.68202941127468
74.94902131093959 47.07054100061533
73.33478334998809 43.69299743383112
76.82135792717601 42.84604033354534
73.51624379875406 13.32443639740554
72.96668918406823 11.60522576213763
76.9995328816228 15.40961064050991
71.03373515754299 11.1417747026847
71.58771204659473 12.92544001456964
73.80307777594773 12.35307804256333
74.4461191610599 10.44628766140971
74.62917963938654 13.10902014265302
72.12859967798975 10.85455456741725
75.25814211225347 11.20711154245364
75.84389415846933 15.60490162706575
73.29406516294743 10.64382747878671
56.17265285439898 62.84592670325858
57.23840985086732 62.59104816719502
55.78366407661748 61.07885402450217
53.69466095547651 61.59972240463114
55.45162500313538 62.09695750566291
54.32701784592276 59.54133603290648
54.7312440177321 61.33542453605786
56.56008438434014 64.56312843107357
59.37340090529089 62.18088135169981
54.41162295353187 62.37258152359203
57.97419653567319 63.33966803028387
54.65157290112163 58.5307514410777
60.08301877277189 62.99511612368633
52.67434103058431 61.85498027266072
58.31357655944219 62.37420598309464
53.39637364955811 62.65842393349907
57.57763139839845 61.60462354616189
59.77580291683909 64.02149442947322
56.11874218032289 60.06883749819072
70.42249634150555 4.314381407226801
73.68071636114782 6.664911789790175
72.27966910739843 8.095044846535924
70.95932697682663 9.099981997330413
70.20566205192085 7.631201755874787
68.48273180437938 7.022759857919505
71.34562126265239 6.14808850036546
68.25156757158537 8.110189991957284
70.15097282450004 6.042315464545801
69.22016648857254 7.823620941471764
73.18138247457452 5.629804195450363
69.53454903004815 6.809021584630475
71.90660599382568 9.067762905745523
71.74093084979837 7.154884157838663
72.44702731337782 6.301358189272552
68.58953088958187 87.02796699972092
71.48052309911587 85.44423847638582
70.48945504519359 83.8415565360098
72.40619192171765 84.83086078673857
71.45414620832634 87.52430098106193
69.10713185309275 82.33114007800917
71.52799941486907 86.49509656120571
68.48902780532535 88.04492750696926
53.69073261590002 89.63616019209003
50.6699499049536 85.07027430090791
53.54220752678387 87.69415351454387
51.60956809557896 89.66229648509473
54.14254914873733 88.65889380939721
48.96842501732165 90.54300932622628
51.03856821957167 88.71675575719478
51.83921915884187 86.79583061515659
50.43965038181526 87.76967889448592
53.10546380711887 88.67247807690435
50.01478911780946 88.76088938892313
50.04551450125943 90.59727677837076
50.09981202624276 85.95978211550977
54.90103556105866 93.50339686101933
56.46983523119058 92.49317244157682
53.78952025714432 91.57089750118304
55.77445373480791 89.59686963060366
57.50142085572624 92.32933003721232
52.65079385058224 89.64721811468533
55.31304135440865 90.58347429833492
55.89162299552103 91.53939138565936
54.73107571360782 89.62354991875426
56.35783274355551 90.53530334012042
54.26758155764559 90.60048430550184
39.92084600740642 9.49808298236356
40.56094065167861 7.383710221506389
42.01061443094105 8.400814459328767
40.02297330400139 8.460163683128789
38.94842110960824 9.106268439956414
41.08641923745927 9.217311160677667
41.61873775619125 10.26360156691786
40.66546179970361 10.15062362879285
23.29961732647785 24.79823744806204
24.54589795832185 22.11346958194081
25.27227717650179 21.28442811221455
25.99588775939183 20.46659302685794
24.86604004303275 23.15040037611409
25.612725251335 22.30344525236458
24.1114228646844 24.02025462744951
25.94478118391999 23.30304647886996
23.81658920473736 22.94861178127421
24.2070594856743 21.07117761691944
84.8320831194707 3.044852394107788
85.95311248352709 3.147085350983116
82.53757210300736 4.72151631045159
84.23582026118764 3.908130787712054
81.54395123997618 0.9504591623504915
82.02711817011682 3.782680591359963
81.44766962876557 4.70173893111761
83.18773277882785 1.997140651035275
83.64060023235224 4.777543985702779
84.74409785114513 4.86656517180592
82.07901879607063 1.921181309319225
85.3462868970723 4.002037899421429
83.12688901781527 3.831764999450041
83.71514450080814 2.954299210104074
80.45608722547537 0.9268259307807789
83.04290119257256 5.65199638197714
79.75975774914318 9.315303467022682
78.77392116857165 9.477713274612798
76.13098994512777 8.317500427512298
78.70674674482419 7.585037918568184
76.96634207248005 9.093062344651729
74.78504511146353 9.474406500926396
79.2239583355351 8.476454934763638
73.66910100657412 9.683754148966171
77.78132588930676 9.706708604488927
74.37780130880313 7.577948778451361
18.463196853596 21.79650938630964
15.6486318869266 22.39486194794519
15.46850170697273 19.65697744443943
15.06401972049995 18.71481900138666
19.09031111915334 18.20925434218491
18.77676210809156 19.99862953207975
14.34455983410415 19.56251731585929
18.82179466918473 22.75162880253105
18.37925385785104 19.02894113229436
16.17832717751297 18.79870706205323
56.13024604538081 66.65618253014526
50.66965916649859 66.24743941010058
50.35407357760953 63.38314913605301
57.07199607831232 66.26935479617282
53.32179203839458 67.9077236132152
55.18068271849091 67.05362242396444
58.39836645792718 65.06024121223021
52.55645162876758 66.04810359231566
54.19341346743429 69.6591043651032
45.06358989486239 20.35528838127718
45.79281710446045 21.16455749026406
43.58593526888456 18.76508017909836
45.43478002741817 19.35199014693589
45.79853499359076 18.34459314873363
43.95522222915593 20.55376477174978
46.16885699902897 20.16115230643569
45.0196551875031 23.15995922962853
46.51552395062549 21.9834602896489
57.5189256794679 52.01014482267018
56.40797598072531 47.51720618573825
62.30719416991486 46.96667817520436
57.65715624513123 50.19003944331231
59.15517158996868 51.17909358303847
56.08407480434666 49.1463840484561
60.6741271458482 52.14714054643939
57.98816185684809 52.95915321422949
57.84939384751941 46.50335174254089
56.91030559523112 52.87977129265098
58.45528229503411 54.00228012702419
57.46995774535249 53.80664609852032
56.4629646312539 51.9640284678056
56.33737683399892 53.69566253645851
55.719771080879 46.93701396706471
91.64308468237959 91.31561234300116
87.3302232686389 90.60337298294179
87.24406923869802 89.58525496783071
89.1121656576011 90.64127556828599
87.15918558610251 88.54337697969038
88.13859497471589 88.9911677170374
89.08524577375334 89.51804941324548
89.99781676477876 89.02892734088755
28.81336785392483 13.67530589611093
31.11146506253744 15.00103677031087
32.96601575545395 12.93834523338014
28.40356097931037 12.73864534942648
30.65008624752145 13.00539022431205
33.05290169212663 11.84636794640985
38.59071312976893 44.36029404522399
36.34520772926065 44.22248189580385
35.14063205557732 46.26684426821885
37.24849028561745 46.04547978818764
37.82468818005061 45.05653823557773
37.41467573682586 44.08234389829933
39.69265385395812 44.63039622491981
34.74482450381809 47.26272952937098
35.80927397879975 47.16957306516171
34.65998128083034 43.45277340355533
36.54015639656443 48.01558034180986
36.7783719863417 45.12451044274728
61.49525639152396 76.07042998704036
63.40901362046338 75.13453707857866
61.66329999951694 75.00559539484368
59.70540657210442 78.18588573742579
62.24590110703659 76.77301831262966
60.32463030783924 76.22156065950276
65.24044442252888 72.93466055506825
61.05892857554844 76.96401595198731
60.69305097088627 74.46159838761105
60.7650011657521 75.4032873407028
62.55238222610785 74.55063173368846
75.87843313771484 20.66647231778614
71.76085226505188 20.03281809981249
76.55507218667518 19.00282056552785
75.49638258767089 18.66325116391207
76.76093392709952 19.98047574538462
72.86519667024399 20.62154268163983
70.49915400872204 18.16108491553626
73.78049039973928 19.97743202924874
71.02004056966625 20.82202331383444
73.91687357405586 21.02054564178473
69.95191998363615 19.03871091959366
73.49192898701419 18.88807068741643
13.49648126835856 46.38461539633553
12.87722887548005 44.59450428774534
13.27863996547567 47.45690387447075
14.31893033159236 47.08986543032591
12.67931882959171 45.66911010893593
12.25097485242685 47.82517554328081
14.52493646797818 46.03168607003796
14.05982016637352 48.17513154843394
96.33773191966756 61.39692473019764
97.58384775310101 61.04931749188637
96.65648854685593 59.47475505132527
98.95119128494453 59.80941242148619
97.2097513650117 62.00086077220194
95.62585729556884 63.30090485813041
97.36272928982595 58.75041042152918
97.81152331730198 59.85951328667117
98.41362916199706 58.87785980181245
95.54900273562058 62.17393717526691
97.96076544556358 57.85873012727537
95.88339940212347 60.28662138938761
96.87435232356061 60.45179208916894
92.81027651407787 98.14036811216594
92.16329132127477 99.04039012667539
90.03385401697641 98.82438073881428
90.22647678215766 97.03787365445433
91.11462995179076 98.89216324112874
92.42476957449604 97.07392752137298
90.84972141879734 96.18432951764656
93.97500056776762 76.87736000426305
96.45196288579587 78.39412408493661
94.07634238856947 75.11986308923598
93.42747117745353 76.01178230756676
96.0849741862996 77.31574036466755
94.4194162340458 77.89701918375388
96.96570564548226 72.58721685544958
95.62176859966104 76.24137996266377
94.60783370918188 78.91836900273478
95.03902703645329 77.07939288878121
94.56012865989833 76.06526633706012
95.15796773587968 75.21472774514581
17.3969807554226 24.60022397236599
13.64259559792569 20.41010857749916
14.55488835477251 22.31432988423807
16.75575763112263 22.53287316533441
16.31614287949999 21.56456406960508
15.20476913515629 21.44864622012219
13.94113750345116 18.62202846487294
15.88571953856169 20.60766018724271
15.51864273912575 24.26051289316718
17.40952745647759 21.70462165118289
14.09393310295179 21.35863785419598
14.76821641557314 20.50320109839846
6.245371291160817 0.4323862856300765
3.985359671772085 98.59803196602938
3.146579630175517 99.27479212499249
4.191282841778205 99.65896784123218
4.409360552708336 0.736676603624753
3.386759307808426 0.3620251401722573
9.260433452029973 48.93749621853351
6.661324993018062 48.21992667716668
10.22999616387215 48.56844795996193
8.600302380010378 48.17063578560512
11.45829082801047 47.10563091273097
9.945382081165091 49.70129513885459
7.672357714531413 48.18567255581365
13.8163965169882 49.26525527039567
10.45668447223196 47.4632296707378
10.97411296548071 49.2961835162553
11.23299330892867 48.19649661941461
97.15703909555579 34.72247527858957
0.04096650617215005 35.57179562063178
1.834471251523119 34.11990426914313
96.30039693682794 32.97827117477047
98.05776434683877 35.37132619484081
1.132761277882004 35.15322918834026
1.913090267708377 36.05254385555148
2.288445081727562 35.06653903235384
96.16791911845377 35.13078678638285
2.972965956650633 35.95910670570574
96.23944692341452 34.06014461324384
0.02994067197764152 34.53579768920427
99.05930464213573 34.95726441052441
0.1144780564832855 33.37386794801706
85.23271607051525 31.8981930680891
83.87283455574503 32.88233428028288
86.08761724179215 31.55010222849683
87.64248681953029 33.12954884642926
85.94562147710234 32.65507993442108
82.81201897454483 32.98216381327829
83.50286707748619 33.85019715669041
84.98318326815814 30.93108212834043
83.74960153050803 31.07041047465897
83.22214883355876 32.01411696500647
41.6458419860922 3.769004362780561
39.26400365271034 2.095005368738201
38.7828077991619 3.038237421403762
38.15652444244608 2.163519722575328
39.39753565653047 3.897797587632864
40.34750497674263 2.03289982112079
40.9977208114993 2.869262828543913
39.89074920367435 2.975227480375794
41.44194760774921 1.847966138469509
41.18873430380958 4.701359569482557
68.30551811921056 21.93356651514073
70.32224553760474 21.61634827212103
74.49511821218675 18.45196533892019
67.19952121142263 21.86700330838232
72.18904103084634 18.94956825291678
74.8232019942714 20.397325052816
72.01566741066043 21.16412887731845
70.53810034938203 19.93169950776271
68.82215535733607 19.035337264135
72.79135261402526 19.66121049653401
76.30449825961426 18.03606940457482
77.36456881188005 18.24098986239321
36.38126648392332 52.00737681690643
34.17679163335195 49.24776761767063
39.72170238419309 50.36323102003192
38.34416112025816 51.58974185679637
35.33658497778497 50.62963982917573
36.2186071078003 46.16177590264871
34.48809471231573 51.28220119004383
38.65770832139415 50.56822114636208
37.98169103229134 49.72691270389842
37.58233997948778 50.76565585906884
34.40987431648264 50.21776927970046
33.47983145738021 50.8286931788609
39.02121731835518 49.54123483538915
40.42083185283565 48.30503452188031
39.38903218639884 51.38881029992432
39.36187609736709 48.52250630355528
35.5020770563154 51.65573974055036
73.62410931259153 59.22638881345805
77.39785969333158 59.71704549408109
76.36435576302655 59.36237291564107
77.61997578233432 60.74933724195171
75.66967259601974 56.58965874010933
76.18929631230856 58.33845457955861
73.87549625342923 60.31490080126209
74.39106391153395 58.47530195278293
71.31294139182049 57.74525090051111
16.13317190838047 69.17510893600529
16.52470930340384 68.14700481738357
15.07703619819304 69.35513561461292
15.47267661141673 68.35071539025118
17.83182517198177 69.79036708560001
14.2791501201348 71.35734669305567
13.59203950660738 70.46422196835613
15.8672857399046 67.33358226316021
13.28250360180894 71.38423439133794
16.25046795306099 66.29839207594372
14.80946693664659 67.5371276223682
12.51208479826897 71.87601132568251
15.32987235238102 71.20677791484009
57.27378743718081 2.360093983289136
52.68957769239068 99.22520594143734
56.19188745915429 4.023389165674447
55.11498184533376 4.319190107619062
54.71257150737345 7.613791411313804
55.97017145729286 2.27861717170129
55.3838632724586 3.288065074267042
55.86505695561345 6.095930341346442
53.84010986666983 6.983837154818987
57.07270758617423 4.611576657929211
2.508458106764875 67.64003637776264
98.97265108997613 65.85347574853462
97.91695003344778 65.97358522762642
0.4674779690821101 66.92978690127494
0.04851621646883192 65.80965503512638
1.20646419365227 66.22438244312083
77.59655882252119 93.39865644511747
80.35914060084787 93.11079725193329
80.54835801830627 88.42047306645325
81.5784525498341 91.48235969030031
77.70279009799533 92.24171533748276
81.55394932010169 88.67201746868685
82.04743474595297 92.39475101976591
82.74371272610777 91.51808969796639
77.71394117289464 91.15182428394793
78.54445297867532 92.83791908888988
79.30251344952764 93.37183957734906
8.406540313907255 50.93021440643263
12.59444248700539 50.6898628308691
9.579906639583765 50.77909559725308
7.754302324750967 50.08643984513684
13.60524114476439 50.33701242963625
8.878206052565147 49.9709503232985
10.70617482111378 50.37815342274106
8.205746670066933 49.14345709765407
80.44279468342911 42.46640190174821
79.873044133005 39.24078676298193
80.92714018170096 37.81736326753632
81.68155576426146 38.83765976697681
82.60031205353667 38.41482207669398
81.91532152153171 37.71307054252627
80.68022301240542 38.70580555524629
82.89788064846182 40.39915842936855
54.84273972500353 77.92809153143006
56.22593824391404 77.10885278274618
55.47011814899546 78.92522336887758
55.2337429037545 79.92779862172085
55.2396727288966 76.8693335610197
54.16429372023488 77.05690319994517
56.22923128131495 79.79699817441792
53.80572560117287 78.05132499131801
55.83629013425374 77.96856577612031
54.42785558553422 78.95739587955089
56.54700320563946 78.79418137980809
27.56957523011305 69.60222170732393
33.76132871083595 71.69486289652249
27.85283763460707 73.58200156965005
31.99038374737372 72.21057540086328
28.31311864000771 72.38485669073512
31.27554734569589 73.01509460518871
33.22687677903249 69.63499486706273
28.8958160523805 71.4535627175016
32.73105424390117 71.42624761486303
27.37882188959922 72.5266472498073
3.908900149692657 70.2967388832073
5.520664048795792 75.00434295995343
5.193140138586386 72.84528031970801
4.065652948684634 71.39242105344975
4.203256234199613 72.47057966303308
3.719522954243885 69.18392845247492
3.100934048258249 71.02070087255646
5.351198867345889 73.92458311416534
5.044625335938472 71.76324257343977
4.353691806065618 73.54549383809433
60.21623543379465 99.26628477165437
60.89440624279546 95.47327502905081
60.3994537918357 0.22232169558321
61.15943220914652 98.64807769888091
61.80781918415256 94.8581487887957
61.72576687266434 93.80614102238555
60.18756623256599 98.18693211943771
60.98317840571595 96.51354326010794
61.07676281797911 97.57385850874525
60.45747565291612 1.294526729418407
59.24431059934262 97.67667763250503
61.89645482168552 95.90493651502439
62.8031032456607 95.2685927033897
61.29300748383 99.68250528451333
93.86277929583154 5.401057196666665
91.15572768051537 7.285482567066749
91.20823207010879 5.703178490131031
92.99048732110876 3.601302518451406
90.98696676394972 4.636804336029372
92.10025573571724 4.230992858130445
92.90787516137738 5.947148610813687
91.32804703816498 3.648679591225285
8.55518289704934 21.28352177704502
7.884156679978882 23.91364404080418
8.415273970104026 23.02223635054294
8.178687149596467 20.31405135690534
7.882700269956358 22.1240974393587
7.456163929486378 21.15252116946608
9.059671962179323 22.15209513750613
9.569334000588201 23.05281828977825
79.7902235948995 89.20820871202483
82.56213622909669 88.91541715583216
79.52554679339642 88.17873299857361
82.17770914074025 86.90075686730111
81.35096677391959 87.64521888687491
80.33590809303494 87.38321003689958
82.36988454459147 87.91252159134481
81.15460170955667 86.61612145363546
79.18154854348948 86.02530794287347
79.09275347866226 89.98002441610626
80.15972689610939 86.32330004327004
13.43314796229919 59.30947695170438
12.70839310130754 58.55441335457492
11.21292045028316 61.03847634165854
11.96128722333548 57.82977951869766
11.23917366824517 57.10975091617658
13.04222322318124 53.56396667847181
11.40857819301217 59.92690425209975
12.41918135867771 59.60936157840726
12.60792969245876 55.7135823391582
88.68496144222848 4.325778108415498
91.04362645275054 2.663023460428377
89.81427448838902 4.455962346577607
89.10975726419169 5.301075790259452
90.68125811656958 1.677769185348224
88.82940266433178 2.49235638475819
89.29946270034584 3.455854385868662
90.1955667475753 5.430635740544089
66.7647231843259 27.69949198531192
64.35447936950379 25.16097692925022
69.53882782981471 28.39695759726275
73.50015837451548 26.87541720826471
68.76483528982808 26.85460144648222
71.39168598075457 24.9308502593593
66.08560805823753 27.07916602728493
68.43996511815376 24.73072880571058
66.3786283635573 28.70019483363307
65.82915658716422 26.15865112559459
70.4881084331635 25.54725671038455
67.72103999378095 27.33850938842989
69.64939692227928 27.32405770286568
71.48579635435027 25.97947301040257
5.900485108784117 97.28067363729281
5.981705977043277 98.33326401921533
2.894576122642377 98.19431554898291
6.973389954876357 98.70670393104771
6.784602642010437 96.61289295621339
5.001398505551121 97.96627618402115
5.041960562948277 98.99008491103322
8.809576987271305 97.43096768573423
51.74819692145893 97.22861017377048
53.8906040887747 95.44822675254782
52.23404596836894 98.22909459632861
51.17465597857908 98.12201999683643
52.81802490010458 97.31301017314837
53.37380080390813 96.38832419960272
52.30013941365477 96.32157162007722
45.94291712802872 7.589832342735387
46.8838979848753 8.22037984410823
47.76017465939221 8.841962793823393
45.0088708290534 9.008068264790621
48.67285755616935 9.445158728180331
47.66171916182543 9.898183225624622
50.10810078616021 5.810049684971688
46.72304787274059 9.322647639384062
48.01509125343336 6.721100508720547
46.03896498658052 6.551685151735157
48.79229062847192 8.380146811366103
45.91614749092781 8.64943193552724
46.67497686459534 10.37968216018149
46.9722534916394 7.162460115030681
49.96858250948296 6.855590870162408
91.27922853021975 44.78942973417556
91.87857426729347 52.67153661549286
90.93630210802371 48.68828866446492
91.45441437035868 47.70883734749222
92.30859685753909 44.8271626634204
91.93592979083817 48.71440206196559
90.27519203878904 51.74306047173842
91.87706189305578 50.72112995429643
92.96045497602321 43.86389017188304
93.34671991056354 44.8503189911833
90.78255116948259 52.66404623053278
92.68824199276638 45.80905672977983
90.85766398025406 50.73582079067122
92.039301376688 46.75984530266978
51.16568625643939 14.3439355008253
52.26810394097068 11.73582028312145
52.14504188247318 12.77443236356693
53.04334169281767 13.34044072103642
54.09776032014034 12.96332832016047
53.91212419201653 13.91082043740112
52.3949269149857 10.68640606207344
52.09222403194333 13.83864780340114
54.04473565777815 15.93085726644592
53.30122963911272 11.28117009960342
50.30968393375675 11.68987993500024
51.22901009880452 12.22296963919829
53.18356443114229 12.32277129223459
51.72288724209487 93.45296255588691
51.16621769565881 92.49327518201896
50.65146460238783 93.41463878749612
47.90179910084585 90.44956475288244
47.9467327741625 92.34688444754288
50.09114707108778 92.45641199903187
51.67619579260263 91.5622809034402
48.43035606411821 89.56211239224341
53.29603187195885 92.53166002085075
52.2347563630878 92.51780593779193
50.605557618566 91.54167876396703
52.7890705089333 93.48142859636788
49.57703056932998 93.36807444367024
76.3862122366756 86.14217263540731
76.92863028041235 89.42160023366365
75.77680672293089 87.90144167011414
78.20733586251588 85.71638396313537
33.91464338057928 14.56191341088519
34.81373379543462 15.18595502954425
34.9810092291732 12.03902295857522
32.17443192144136 12.28728549500462
31.97520951289724 14.28789689532603
33.93549965481151 13.52344493384996
29.52179102426595 12.85196811013065
33.97264636240239 12.48078741870548
31.81089746559195 13.24566356141608
29.87506636979283 13.8136451373126
35.97603623348286 11.59720873038943
32.91562549818673 13.92113295082268
30.14633930172835 12.01783877306734
34.93583520849877 13.07812038109799
35.94290871446261 12.63339565243656
90.06339600432747 30.45327850883357
89.04023576491952 30.71724816642226
86.36117069639484 29.48023000370677
85.2968326978301 29.89063042705888
87.3529656262365 29.203301031089
86.88653319427733 32.34333208933283
89.24450306406446 29.68907755438827
88.85309968514697 31.76606520228413
87.85862702462013 32.04748237858642
88.44597712720692 28.90238842809982
89.85637357719041 31.49848194723922
88.0349836599555 30.98526886987308
88.19780743781097 29.93869876279209
84.27990919083089 31.89573369686227
44.22414934987647 77.02553013653474
44.42876730693225 77.96467023878677
43.72647802452644 78.70068768013536
42.07537888821098 79.36924972808818
42.29790999699077 77.50340249384537
41.26158016879673 77.4529838093831
43.58449399642406 76.30700839075239
82.56137879304879 44.22108154931831
81.55896479579434 43.88874826520186
83.38819997232747 43.51004275860485
83.58843656685885 44.53055275968085
81.71767562905086 44.93279724847238
81.9056583108386 45.96086915585905
83.21759419765108 42.45485141206112
6.22693982740144 24.90361942502754
1.819439524739564 22.44041504377218
3.499982749414655 21.04587347600441
2.155870024578174 24.5013019275877
2.387395045772054 25.53514165507079
3.230875302680872 19.98099666120922
2.433692393586286 20.68625064234616
2.003495203064072 23.48618027086455
5.119267166256085 24.60215467173436
3.935902040555003 23.12626343966753
52.54699673266445 58.99358830906643
53.18446187206656 56.94643587560255
50.36318971517164 56.61640385773934
51.08833763897874 57.41144095890176
53.91595227282778 57.74397465483613
51.81649819537091 58.20369063489363
51.50427664423248 59.23683902864396
54.97759925028327 57.53095988686193
53.27820554942242 59.78082880788798
52.13471694756435 57.17402764196099
52.86360482406167 57.96800828127171
53.59493184515514 58.75850568803641
55.30139660823456 56.5437980218914
29.59198205892925 73.60404137719743
27.45573102142547 74.60074750840174
29.95418603629025 71.67100344034296
28.71855665491277 73.29269351045116
26.91641083084058 73.5065762070499
28.42861889497902 70.43698494162481
26.4677133091134 74.42918036687963
31.43431370141556 70.13046064439615
46.08186963600237 61.62440549660815
47.81434844570175 62.1326942980392
48.84146161731447 61.84506421203962
47.08269870750495 61.34635483850004
47.15378258033346 65.37658998020957
47.34042771628305 64.28245506973913
48.5701531451632 62.90099403483972
50.6254254893348 62.34920925760949
49.33299925698763 63.66281001140109
21.04980014212867 78.78302742233366
22.70367493424223 75.45170822181157
20.68019669159356 75.72887961624637
21.14236143489094 79.87896782993619
19.93834314990458 77.21420707100918
22.07160953356273 80.39595219712122
21.91263792208558 78.17135922833087
20.19160750591371 79.3779649555558
19.81732776125462 75.10984644203303
19.75404596325896 76.16401825798025
19.08162771196272 77.82677137736187
38.69943534812532 15.35952905239019
38.15447372476866 19.80880465295368
39.96630059153208 17.6082078891397
36.52708200038129 18.40508109884622
39.8045680671872 14.83283850381513
41.05048251242557 17.3507980361173
38.67046895882356 17.64238613883562
40.65618186944285 18.37207902339784
40.38920826060355 16.54113671691479
42.84230017018643 17.96145359643885
38.54678765910273 16.43597923082825
39.59087260394427 15.85625757649367
40.65116609311114 15.45655479165447
39.38538210241909 16.87564407057278
37.67262088499687 15.87253513092071
26.76706875779875 64.0295529644836
25.94955659877112 66.04239627044664
19.90502670684908 69.2995887633158
20.28947647683851 68.23831134322184
21.20874092668522 70.89732885507831
21.99238355310916 68.77980863285963
23.17255362537099 65.65577183660473
19.25253170714263 68.49172744051991
24.21966995264174 65.40062323707429
22.24766808213746 70.6155014132075
22.38942053518532 67.73722277468806
25.26432312027491 65.22511410883853
25.17896080675271 68.09597229246756
23.05100770090976 68.53517789144766
20.94381641664378 69.03784655892912
21.33483805493701 67.98482976726149
60.05174799247072 44.86967177643152
61.14677832359754 48.57924854118317
55.52209562657865 50.04747961360897
59.99807843687871 48.47334371718969
59.48106588314327 45.71292303510025
60.52365526978544 47.60553505090548
61.98822261966699 50.41926284185122
59.46882453095189 47.51908840419964
58.7204454252905 50.23531684928424
58.35648293520768 45.6307675796257
62.18405072522199 49.24826532069821
58.93431702073702 46.57033853253659
62.85858946893001 52.16080133745709
65.7134442043876 58.13315054736815
67.74235363689255 57.09996982099294
65.93474355499852 57.04945543097891
68.17027141107421 16.18476256031244
68.26562819185176 18.13240833507302
67.16345400877117 18.21340821013811
70.99500119762628 17.2143285993042
66.62547145397753 17.39066264107692
64.47559126968925 20.81739225248068
69.98340206508109 15.33757138985096
69.93324638186898 17.22279090430706
12.23899289557742 42.78735821297946
10.97399790282702 39.21841395060773
10.19446720953001 38.53093521485381
9.441341768250615 37.95633353014625
10.05783168755579 44.5849319555237
7.922666120480998 37.11794234631237
11.40746806685213 42.06436095766124
9.922472671957458 39.58907468120608
11.58312126508516 40.99663071523162
12.5982666285245 40.64540799996983
9.540978392922769 41.70776135922137
6.912354358300194 39.81227280195066
8.839747896812684 39.94625813311408
10.74950392977506 40.286752275441
12.42798645560381 41.71176112316157
13.25069288973613 42.43354956439527
9.705849922106127 40.63966307253051
11.77808889456196 39.92134538462011
92.83614420613628 95.17802117311923
92.35593392484182 91.94258156488895
96.45326829113966 93.97640622876602
96.16414033864548 92.91172008110519
94.53765440749635 97.499537453727
94.1923454086142 96.4513488835177
95.9970035537845 95.85167006460712
93.11608337242599 96.22621820913372
51.09497915697251 26.00421612264373
55.131487873282 27.60710092347582
53.70198254689279 24.63327870125033
53.17875459815725 25.60010597855951
56.36734592979212 25.87593015300471
55.76853278410149 26.74333170457705
50.86279367197184 24.07864910279485
52.95083633554179 27.54284842038852
74.57463410306949 28.41724132432484
79.13828825328913 25.89175966317182
74.35662997134911 25.25913498416778
76.3751997808382 26.39526141783799
78.28193408151935 26.44706269961169
76.31215526559923 25.38807670333392
73.42342401577575 25.82978653628741
75.35671716050381 25.78128209732564
75.50402037253413 27.89926180712814
75.43096589275984 26.84485606348837
75.57486987141309 28.94033634231554
22.18489657929154 84.73858965965034
19.61417191862352 88.67880265775094
23.34146196891396 91.85065046849839
21.317989476803 86.38814275673803
21.41134101927454 91.82158941414913
22.23335956455697 86.91812320717091
21.34322753944336 87.50004761000048
22.33925499417583 91.17722084408548
21.34325996126847 89.73581661032453
21.3394700553354 90.81432798330047
23.18519411882782 89.63721785886771
19.58980457577029 89.8339617711862
41.21498504953387 54.86900570975741
44.76050275478313 56.01044620271819
41.31004231085952 57.76313319881103
40.89403228997116 55.90632664092078
42.99270319839527 55.44826259990214
45.27808667314336 60.82812897868899
41.94348573186954 55.68136863161109
42.26758235994749 54.64109447842267
44.03893456946674 55.20998407209605
40.56701625061629 56.94498022708378
43.39725116356197 57.3165377306013
41.62106738134615 56.72283539046324
4.863362677302044 7.827537346432109
8.332947586616758 5.985337065027879
7.30975524108259 5.654658737071363
6.706175901181481 11.28075915560061
3.596542520289882 6.465516181021293
9.362914477156064 6.319932284774523
4.31872209838745 9.585329709169891
5.379393736219359 9.911872645279884
3.808306234869354 7.507841682336153
11.21267178368606 5.92602619289671
10.67630086892188 7.660949549972506
7.766421417853099 7.749557219368461
4.051055133583163 8.545015941907801
6.494785665528417 6.380884324123968
4.636597399113263 6.785384174876101
72.3000273209787 75.283553807711
74.19497094544099 73.185948278959
70.67117284673559 75.04333252572188
74.00238357504847 74.86051100297075
72.75314683546104 77.35553896168057
73.43685506155489 73.76132271200498
68.85482839420057 73.93629788879173
70.73391330783043 72.91966123722197
71.49924507261288 75.90611607187429
71.53929087591362 74.65740953847018
73.47678476731076 72.54008312813293
74.51127278641586 72.26575844346499
63.46938104237075 70.77115438807733
61.63384759825155 70.79585311728498
62.55019845212779 71.31773977385966
65.2854654997201 70.7538503941547
60.71096824855182 70.28788915515308
62.54474912868189 73.46701772412247
59.78373909383821 69.79119032343574
86.69465262986323 66.44656347563122
91.14492144998634 64.40157797158366
89.37708136139798 64.57945106406208
87.56710318667312 64.77753659407954
88.49664678301558 65.22939407791571
87.53559585290233 63.67820372790372
88.38357139826667 63.00488114045905
87.57185451478728 65.84039675488988
91.22248821614299 65.5357421795693
90.23272789928738 63.91606493054577
88.45690270586692 64.12172775862697
90.29589830760388 65.05391976766563
89.00086564011703 43.54835441056147
87.87912335205287 41.86540343316324
85.61137741583146 45.11403752016081
88.38935980321368 40.89214881511612
88.93089433028481 41.79504548417622
88.94536889745304 39.93006879348009
88.40195144693278 42.77598884350363
85.86128570083102 42.09491432881531
86.2990875119752 43.13865367012617
87.30518095364521 40.99742848223995
86.37890596622782 44.3693853309112
89.46918430416275 40.84739648663761
84.19031294343904 42.80163338605863
45.65630757681802 9.792883199322183
47.52354321769926 10.97226235745802
42.2319259865568 9.376712164982418
43.3051829464667 9.513425840752635
26.71956025841038 19.6661913561647
28.54601040674948 19.08981755288782
27.45115955182479 21.66723717848726
30.88690066747814 24.96598573010788
29.69542822966158 22.03114987140777
27.08567473854447 20.6723301112228
27.81637110844304 19.8761808314912
28.56996139653887 21.84812335920092
28.19019944792238 20.86794462354069
31.60914964588041 24.17877006923089
30.49425443348998 23.97853188598961
32.33209195933854 23.388014742343
71.79483862415505 68.25346729060107
68.95994944830571 65.39819629835343
70.85384582271158 64.55528212976556
71.72284725323146 63.21641916800678
68.07677601617999 63.63987122432221
72.71441723651361 67.75286851573632
72.76710138142224 68.82466823309544
69.90414067180966 63.92918804577997
71.75521518811591 67.20662238239625
70.83423109690395 69.77293235056986
71.77808825061997 69.28562304355253
69.89053301575878 66.01768725735445
9.069743956137433 79.37674557061351
13.68430411636963 78.97477492233153
10.53125723418407 76.86214515848542
11.38915579759893 76.12816254613455
10.06718805307317 79.73753991212602
9.517537506564876 76.51808073440941
11.06818555060923 80.09175992839201
12.49504129037187 77.58492369053836
10.25957365668677 80.81270607904393
10.34569389217546 75.82182607789306
9.335518568006597 75.45299801797218
11.50071976008062 77.22913422393322
10.87524620385707 79.01937581775282
9.260021870028847 80.45683071756412
9.644329054758472 82.61318482425062
42.27629869680322 6.480304634641384
41.6784124951299 7.384731066820515
44.03900850560368 8.632216058639417
44.13746304111747 6.319124307065348
38.99138391780036 8.181840028178376
41.01985054597853 8.24419683823791
43.26009320671444 6.647037503331415
42.7425266395846 7.524514430925177
41.17340482428308 6.468767778152384
38.36004505404197 7.394919864892306
34.18556613490792 4.383237961914398
33.31338954191426 3.518507101082565
36.29442488885346 4.901669853066606
35.84282489987356 5.856345554582838
35.05614284442088 5.175716249620052
34.29655564448522 7.186651225604031
35.51041423077884 3.130626741985298
32.24471055824249 2.946286754502025
82.2124156966858 50.81238722465787
83.26248110466943 51.16807719541456
84.21618767596881 47.61782882098571
87.4176353266231 42.87616097176973
84.46336270457064 48.6660773699673
72.23976683792236 94.25738597491994
71.96046989808804 93.23537943913928
71.02528575599314 92.90242423242894
72.80393865977284 95.09103534150658
73.88013764433461 93.23117191687214
73.9914998969036 95.03765113933069
71.18585453929855 94.00408238890225
75.89685732048756 93.11828768768909
74.54659551895317 95.87341721170253
74.49783410437634 94.01714375865386
72.89204382256375 93.51982074426792
73.38761175651278 95.91811229218038
73.43737162328077 94.2604687123782
