# Supplementary material for: Universal hidden order in amorphous cellular geometries
Source: Nat Commun. 2019 Feb 18;10:811. doi: 10.1038/s41467-019-08360-5 (PMC6379405; doi:10.1038/s41467-019-08360-5)
Supplement: Supplementary file 1 — Source Data [file 41467_2019_8360_MOESM1_ESM.zip › Configurations/2D-Final-configuration-derived-from-Thomas-PP-8.dat]

45.7241693450804 13.71152830718239
45.10392989880293 18.31320084859141
44.65183972165872 17.35873188957421
48.46932313211223 12.88692083179521
46.0737434758069 14.63200222617342
44.32423721156051 12.70684654586007
44.28170475401091 15.3619286735558
97.0781725056631 89.25879846500584
96.68471401328317 87.18478678860525
95.44477437743416 85.73896150835195
95.64865765624916 86.76839273161312
94.6004571548098 86.35419370318478
96.04488966358147 88.84319062442924
95.84812158185585 87.8059985661922
63.27473062448886 64.52425197871236
65.90408123075031 63.81343547789569
64.70541327550832 65.59567886379835
64.49022876637476 62.68485743559545
66.50007528012188 62.93324519529926
66.06894217286658 61.93412039670331
64.288163603057 64.6047115665917
63.53008505991384 62.56857270179835
64.89879458243617 63.70328190727961
95.06327378999121 28.868225686728
97.88619413655626 30.10097197570521
95.31417237582016 31.52929838616225
95.98805051103255 30.68884176405378
98.99762537734664 30.55195591074028
96.32993013510584 27.18845598928504
95.54206923575259 29.79371455158723
97.12816593519014 30.84761267912741
0.04095697666482881 30.98102087395937
98.97019410275713 29.57724582783487
40.70532840665834 57.93484099195106
44.8493248669165 60.80524356665041
45.87458798807805 56.36736542803519
44.15022760785378 57.77485455440002
46.95925270143293 58.66017099202286
44.25370529471017 58.87374136314999
44.01878050281717 56.68655913707779
44.43222105512343 59.84864658405929
45.97424629391203 58.42665261498207
46.65552648885911 55.68338802677885
43.59563264085039 54.6817784316552
35.9448723286004 34.07987801633953
38.86139678207142 36.33616409747705
37.99967245695294 34.33252997770913
35.15581771900029 31.9123692562437
36.38318390235276 35.09061878290374
37.84110642288218 36.21743986985464
38.43048771248397 35.33312446328991
39.45454711053905 35.44878501179897
36.81878018030151 36.09617324146471
38.18757457398021 32.47344433875809
37.25832359302848 37.10195063230027
17.10466821242404 74.61736607774152
16.6095786459078 77.4832550982462
18.05514784059311 74.99657084701811
19.01598968703283 75.35862011013472
18.52006380025328 78.17811649873347
19.82168328323526 74.65779856669552
19.9865658068867 75.70218644571779
16.87980101248446 79.62609791268402
18.85814742587193 74.30304037214039
18.20806075989707 76.05926287341319
95.00757791291987 88.42143415678869
94.39025836984379 85.33051071445985
91.96090393334485 82.42654393253778
92.9287846614202 87.58484355294382
93.76076640758127 86.96636830105588
93.97135376335295 87.99960886597478
93.54400957480314 85.93901141500666
93.13045445100535 83.89011994646847
93.13955200204067 88.62093348723722
92.7070423112151 86.55252552511874
92.9654326589727 82.86147183600322
95.19548590933948 89.45908285464327
94.80840916744719 87.3845579151678
24.56729881792731 91.40998783968172
22.62365754272189 97.233982660007
22.53912203544161 95.38476575765571
22.04418425294891 96.37347114660777
21.51257475384623 97.38989263940377
23.57489879518345 95.30576249131572
20.56360165710158 97.05810304462997
24.54142418241613 93.32875597439157
74.17990512330395 58.38177767230854
72.97765529112712 60.13764735567374
74.76167110981497 62.34291111495521
75.17424425774799 63.37841464382419
76.02231246419696 65.44713828035964
75.59440628654912 64.4143142167931
72.77794283250874 62.01101875759294
77.14998952878503 63.69879939860864
74.94354528200039 60.43634479082108
74.18419531278816 63.2080892578327
73.77350879269086 62.17716261837415
76.72647535975979 62.6663108380589
24.584746365287 61.66895037830216
25.08738388718748 60.80012214488683
26.15128734824614 61.06631440915606
23.95585490451709 64.45484748295567
26.34336133918364 63.93803630391799
24.85597848290656 64.59775223383268
25.98552940896706 62.91276126271932
24.06536779928495 62.53514506149685
24.07337318550564 60.69307999831042
24.24034803056943 63.52188453913119
26.99084845429567 63.08838862214204
23.56674606554589 61.68521507336431
27.62810423001659 62.24803411593206
93.06599679526362 43.68839473400352
93.58732655281207 45.69892629004262
92.01924564067555 43.36584196242638
90.47791560411167 44.73142205016379
90.98936547050546 43.02298452932261
94.35932037726667 44.99982200199028
92.55169040064132 45.38121242619015
93.32631874616492 44.68991175110153
37.37925303137315 41.81361796253814
36.32599069659688 41.68800186731402
35.89701166322003 48.13910562203916
36.7314040983812 42.6802020945517
38.439262712451 41.93223792294452
37.13360349906196 43.67603304752454
36.89132538744098 45.53738370336185
35.68299181671706 42.54494768121837
39.86807883364635 43.06108651341738
37.77785271686476 42.79659842187829
40.32347901534899 44.05895329474714
68.09717406096235 77.88280096005757
69.55319244020195 76.70493258898065
70.75523372862554 78.26369325774705
67.29869189465582 78.43217076180285
70.05565430184603 78.82423583911104
67.8267633376429 75.75574105062212
66.50319917077876 78.99414145247971
68.46441798558644 80.00805671173426
69.13966676153314 78.31371514195193
67.50353606616348 79.47807002507558
25.29371797985927 82.97575295695671
23.96720127233815 77.95623102417376
24.21171465720987 82.84815041684398
22.65185082711356 80.52636486930029
26.00884061814796 82.1209375657818
23.45082871947096 83.67893642392198
24.6759893172946 81.02058541773131
25.70101268294361 81.15163862747524
22.13212729795681 82.27884453646382
23.65589324262501 80.81103964600706
21.89193811559945 81.2412023403807
23.176788205561 82.61941381529783
21.1074490843094 81.92928725483539
75.20183834567257 27.86520588533166
77.78111312437497 30.92693241179849
74.40124199707998 27.09859040678107
77.10653243572021 27.34219552650025
78.29481952648916 29.94623884822782
74.23365655967338 28.0045744581547
73.64745019824962 28.70901245297649
75.81268892569318 28.73220609629772
78.86922972419482 30.86199947729103
76.38411559125971 29.628420977738
77.50395548991182 29.13592749361537
76.37373161289091 26.5687201823114
75.69165375366882 30.62262813738034
76.15372144112651 27.64340710385647
44.00437543905265 36.85663059898819
49.82168739948186 35.22936378970477
43.3707236959165 37.61970927069697
44.65958797784687 38.89240403437531
44.37026818378126 37.87160557620955
47.77440042515489 39.66488074581012
45.9007477833833 34.47622070996756
45.37394410223081 38.1339550118656
50.44700031177634 36.94058626389094
46.29211167023581 35.50630444024589
46.72087400398706 39.4248548617307
33.66141193122682 76.45387207741237
34.50250356818842 75.85789534309281
32.85611443041046 76.97908643976457
32.5747268617195 75.03124250184875
29.96125538470827 73.80395297047147
31.67163893750304 75.76153135853231
34.41219429421026 74.8122383657514
31.61951039241655 74.74640329948626
31.91249620230575 76.7932629143766
29.96369367011589 76.50370453829316
31.87209276882662 78.74997107619947
15.3571829701784 82.87794909553006
10.61716439965208 82.24279095729111
14.18088366504476 80.60749473330721
13.24878613330053 81.21564914900983
12.3962627618806 82.83898007985142
12.60163411599102 85.0146281863624
9.68618860547965 82.72109564364214
12.4628755055747 83.90070347487692
48.08959514500921 40.68703278576425
46.16339924945538 41.15693245689203
48.82863763580831 41.37787088540166
48.8425170575217 39.73880513948757
50.01828978724712 39.7030714041196
46.35568322084458 42.17774553118452
58.06440960260196 16.00053589455928
60.04896491707626 16.65026213891612
57.67734236668559 13.9208957840984
56.85104624975921 14.55599770115971
55.83543786060196 14.18505834262654
58.72276426543908 14.32101383431942
62.68497112212733 17.31250117280445
59.65636893045173 15.73138357527675
58.82002406293567 15.32387710040037
57.85355586980272 14.94052292482854
56.38866662092318 12.50876886176026
56.63307257781172 13.52735544372339
57.06467452978909 15.60147956539426
31.35239798745475 47.55453817840464
29.88214655478335 50.12537133459358
28.91262055081106 50.52752761453134
32.39450607862965 47.14544416775756
27.65472181505856 51.99101004305609
29.15514213981529 49.43623700732596
30.55750398571185 46.91034417251334
30.85077645012537 49.72219654167502
30.11671391817819 49.03304195889342
30.59700405538835 50.8238102119171
48.0572261734347 56.88704184456545
48.85730151352284 51.34933705389238
47.67805214970322 52.70363973013456
48.11143385834367 54.28331398025333
47.38388151765101 54.93906443249917
48.45947267706848 55.16360150148641
68.52713482857052 99.32117549423843
68.41638703876067 97.42389608712496
68.6357559419754 94.6612715199952
70.02541456217969 98.27299271545887
69.90720394183928 96.33364623579338
67.36499894485135 97.55202822164408
70.9502685561617 96.41108678201093
68.27706172515818 95.57242940012874
67.83003414905137 96.55842579121449
70.47711373250742 97.31511008174284
70.62344708994479 99.18126406934688
74.72128402548458 73.6599734117285
74.88398859107805 76.50082392836278
75.08488959799148 72.73550724808429
74.37637646154863 70.91487542327805
71.93426649426542 72.34600769406346
73.34987613074067 70.77539958306583
74.00596467565923 69.91356770588106
73.04073345881598 72.74030247312331
74.18210739923228 75.65975434094314
72.16810019578577 73.25802425913839
72.00598513396974 69.51753165486659
75.45329752981279 71.12446764708369
77.63571853671999 73.01186100849988
73.69442536783109 71.79356418988672
77.36490057803515 73.99731580742323
72.68670529233516 71.64559935235336
75.74219322653437 73.41600718904303
74.07971724032249 72.7448089493022
78.36497194582724 73.76118610128405
76.93832165656852 72.15532951329855
75.90305624390732 72.18645920447052
6.114018536605789 46.47260077196078
3.868068589382859 44.93144018170116
6.568355010134919 48.42950866666896
7.349048427071185 47.87112306306269
5.355813434191926 47.20812767941199
4.117900894073071 45.92506561754256
5.663695590460939 44.42989597121828
3.095450078036779 45.6670094116711
6.877590552058125 45.79940023385793
4.637922547069239 44.18136101717322
6.67790491355671 44.71582038621573
5.899415252098938 45.44444078362693
34.42351447498723 33.3327819744749
33.56474192259706 30.84225652856772
31.0494574897743 29.65400995913457
32.41313328259857 32.63372365478011
32.53356595159305 30.76507560989387
33.47338711797945 32.7849207693221
8.742051511184361 33.87114827851138
10.48954385120201 32.78241891951679
8.728159240104729 32.81432306113285
5.994066352647015 33.41263634814403
7.755777117366763 31.29687897106943
6.947624726398928 33.90180329154661
5.889861512273312 31.29508737045215
7.785447884815624 32.31866100148765
6.838009622945852 31.78016297212051
9.624595670935728 32.24073908100914
6.079075482199512 34.4492093435215
7.741739919954195 30.32335369696836
68.82815027345515 35.46070124740847
67.64109633383578 37.23162973796786
69.89643635381259 35.50708853161557
67.94253965963969 33.51990306449094
68.23338846308484 36.3590618700656
68.73852522110725 37.28907734163562
68.37085415513086 34.50621757770431
66.50695005653405 32.48379445761199
67.34858410417395 34.45965712688445
69.31943503858619 36.39962366765806
83.72493290158592 31.47315421887469
79.36739870242128 33.03712505389141
80.12382661781048 32.37633921385196
85.17794878476985 29.84623870183801
79.83168489121985 31.35601561829377
83.47870837227254 30.4857769831416
82.69236568910841 31.28526128838462
81.90180243178314 31.94691406927241
81.6577636521739 30.84706668731052
80.91636232839848 31.72273195559632
81.14513189689158 32.7400423069753
79.07286408855899 32.00253817727572
64.47631065344724 37.93440675775141
63.43955554877355 32.12347947010112
65.32818930018881 34.24528534176911
63.19032714396653 35.74288241801143
67.12371131099459 36.38508804078986
65.09182326501094 36.11792117324944
64.89022793574702 33.22188257395751
63.87420463154425 33.0324262490474
67.52794870606461 32.53506664846982
63.56401068031599 34.85258664152667
64.6596904536686 35.073532818872
62.35832845708231 36.27397820844003
65.2490345351562 91.46578561874733
64.19046760655654 93.31952345844202
64.72939545033483 92.38428768500572
64.18722186389914 89.5590111159087
64.6806558249428 88.63881454087642
64.72622500110153 90.52134100708925
65.7292263986005 88.69944732224403
65.75769194284219 90.55923109571098
65.80396790752657 92.37542708623914
64.21685119587303 91.46414763848757
65.22356860520841 89.60195686494296
66.29703701402349 91.5120003423371
41.84167052293896 43.37821205784056
41.57705190774395 42.41688987480133
44.42648681084916 42.48339348198699
43.19349983938469 41.23871475201794
44.28344771484799 45.23191421752705
41.95538808585562 39.83428143690194
41.25933135065907 41.41792176428934
42.65794196630785 42.85045738097621
42.37225001638986 41.82160175245301
67.68557734360367 43.23922845143426
66.21335053051384 45.7514229853352
68.48188898638496 43.94484586021185
70.29728108924401 44.24328934166707
67.91366724677272 42.05099352332836
67.45570424153073 44.30091660515808
67.2228430481784 45.36076776507617
65.82591299946941 43.03910372853602
69.28762477826395 44.64420167171856
66.93520795663267 42.63221938069555
66.43330672705018 44.69568189072133
66.65547690550171 43.65152073110631
66.05796042873934 42.14118502720123
65.03822786127726 42.18765919327351
83.4595350681999 97.8024986312104
84.84900368502979 96.49305757306568
84.51226424433726 97.52034302611128
84.43257649926997 94.66602686257195
83.0310531078438 96.05814675322686
83.78528440224149 96.7669631480757
31.23085893238899 21.41639037129189
34.24950632284028 23.54905757325592
33.42560512386481 21.57444392946721
35.08811208430149 21.0669957293261
33.80402846628788 22.57597571637195
35.54017441298752 21.93064625252182
34.8763524510311 22.71633220345086
36.38383818742445 23.8353655805195
33.62806235818672 24.3780424741376
35.32094238029589 23.68707848311143
32.74348753022029 22.3498533825015
33.17681495307717 23.38267135343656
33.16242742779038 20.68342295824556
30.32060503964934 66.67138284479492
32.98532709474985 64.84998090595798
33.05113254012701 65.92674919933208
29.61450093245274 65.23426164758709
32.13568242106466 65.46406943669911
32.18070203463108 66.54499184461547
89.27196895372728 84.30574140261974
86.35774437260574 84.74203766451032
87.11265984456185 84.16754250176395
88.44203180803075 83.32093476046677
85.39395709978608 84.4445976681621
87.81062021529866 82.42531096194396
85.61263308087413 85.46573859777529
86.65346886020551 85.73387126856255
88.88387655631612 82.35429152122862
86.05357279895584 81.7026553174653
88.1673405860556 84.2357143252581
86.22265611770979 83.6213275333259
84.59916672193154 85.14177033038806
87.39549385484493 83.32905671524284
86.71750620606174 82.59757636119362
85.72047974527739 82.67599775275737
50.33869821595954 27.0134716733544
50.97107335608796 27.83141542960683
51.83073595156019 25.88977075131918
52.27193517302128 29.38118786645183
51.19249743781911 25.06224207607267
49.70854049870339 26.17435517461246
48.77977694436711 31.19513218794749
49.07267962646175 25.32604604482814
52.69411924710448 23.97753997188371
49.92703445379203 28.01962385912043
52.94392230288319 30.11329525688832
50.56393018451377 28.83884931588186
52.90725543353683 25.75583414099
48.52501032209238 29.19520432588185
51.62418105139736 24.09983684798226
65.56757968304444 40.22349292924558
68.19676682435949 38.1891938422601
66.43083035411422 39.55254840271771
69.26333325345527 38.2210656964538
67.26167656558069 40.04034115811917
67.50081011668446 39.06317392815267
29.4639920491352 36.90029771297271
30.4807959338473 37.07219957858325
29.88503580615147 37.92421481774564
31.06878988391681 36.21765606290407
31.80070442086439 33.48360889042711
28.44505338405757 36.72843026973922
28.00244919860341 35.72941578793272
29.02967050801071 35.88230026282699
28.58015989427053 34.87541283714582
30.05015377870141 36.04806450837995
28.1143607424805 33.87442752528074
27.55071258531856 34.74395872082915
27.41241971791714 36.57164058904489
3.094671878669464 25.4213502171383
3.278960024325997 26.4587979607772
5.477266569392917 28.19769058200739
5.258936696503532 27.15641628059632
6.04056824013931 26.44583912041133
1.593544351263194 27.7632001232671
4.456941385932662 27.8393859171062
1.734195394977415 28.76354034250339
4.660002505399984 28.860614416582
3.783698063801466 29.4927132645801
2.42743396995074 27.11880062521877
1.396953876618071 26.75691228361598
5.059207740391846 26.10691242757412
61.2818332517357 64.08456395135138
60.14570692946535 62.53353297712322
61.96311110868355 63.31294896035863
62.64085304569549 62.54123343013273
59.48104339891732 64.39489551525602
71.58867728284322 28.34355305757275
70.52553314128582 28.12257265651731
72.21326368482545 27.51618771256858
71.85766628817677 26.36795149677948
70.87169298910808 26.51094120412931
72.8196100917916 25.79416350524447
10.00101702881642 99.36719615285965
13.21210096076807 98.47039215543077
11.94447216756139 99.78625695640511
10.92508335684853 0.09212883857507731
12.98513634287009 99.48785590462195
14.03263907907179 99.18342667060851
13.81159058409763 0.2199116122538194
15.3224403710546 97.87093023175612
14.2818169678174 98.14058226080263
82.4920534802925 17.59099424139706
84.587553067184 20.70339529192686
83.87274216876801 22.37262544877048
84.90509548760878 16.46508657269582
85.20929027362135 17.51074363949884
57.38456330465146 84.19306058166842
62.89484501803509 82.53916996258586
63.07881392472301 87.62272168236645
41.18523622337587 52.04178942073149
39.47794430010673 52.43159969913205
39.81792935148013 54.65352255045289
40.60119031363297 53.87796902016921
40.42005563576365 52.7918990731476
39.98049901919736 55.77058921185602
40.94636984514293 56.00406378018661
40.77211366272637 54.95215213362167
41.57389099927038 54.14633400730542
43.72468464255734 5.092980195863653
42.76240170637801 4.749655563921566
43.23332801728238 6.755400144081024
43.1242241666214 2.981653998368513
43.65971099812457 3.949925868585643
44.30181922820807 7.076793424868086
39.07830599622951 5.588898555112111
41.15640133322587 6.102847715098497
42.95972713797112 5.768153387563969
45.13613282822543 6.40619987458648
41.67180564922679 4.251030352579522
15.2826154812885 38.61159737121916
20.59559053662955 42.00060721588211
18.3615107933895 39.0559132929878
20.43919728814144 39.33599462532873
17.33109563158738 38.91560816077345
17.62128517629339 37.09617208840099
20.80330631834673 40.31206790732446
17.98758939666613 38.07977519286788
19.15666407206754 40.98188287897726
15.66492782271554 39.61500564091937
18.29033999969981 36.27540503057892
17.7123341157658 39.89767882300436
16.6867194976687 39.76259875480249
20.23373143007814 41.10346672200938
19.77947287129403 40.15527663482839
16.30588396710398 38.76789948397786
23.38290644693786 43.44881599841602
19.0228544014138 38.22850340214828
41.24476707812126 23.73764172165231
42.34543121442 23.90880594974051
41.48298340731412 26.45325523997477
39.5378951766096 24.34948515887718
43.1466238368324 25.72889196497334
40.16884969154418 23.5521585992851
42.85909085233842 24.80202499377798
44.96545035712766 25.76809319465213
40.39105754400941 21.76686969014985
40.80198240028317 22.75929105039836
41.71119452295559 24.68367162278058
40.6081606730362 48.79000576811292
40.45039094582001 47.75222717108624
44.15642450822639 46.21870632621692
39.8237950480991 49.49629252708041
43.21159411315373 48.82227193858942
42.26670409457377 47.28505792690822
41.3353917789054 46.99309257552416
43.1704591487519 47.74441229812146
42.20635572101804 46.16540382985487
40.78880551803297 49.86776442031573
42.32646726036179 48.39636692730874
43.23696590363485 45.63066762956397
42.48554245791362 44.95111383659272
71.30033371378181 76.23722251517998
71.66655561845047 78.16835956272487
71.16586087899253 79.23740640110626
70.95006250359782 77.28204154918993
71.93540159435913 77.11127219982832
71.54225365292039 75.22572093474164
71.15092640342365 73.22037444786963
70.92246370052641 72.12241527579739
71.77470766253818 74.17942644859697
70.38753326034583 76.45210013181519
48.30169045426605 49.55907457553241
48.06557885796534 50.63710369007379
46.92599498157509 47.07180734639526
47.53379979730548 48.85131382922798
47.73664005833144 47.78149096742909
48.51585062311605 48.48802684605079
49.05226784540111 50.27107586406739
48.72763929250756 47.43269949705921
45.95385572976019 47.44319019464956
32.82375997248609 85.24614549814952
34.67350635939891 86.30084927881711
32.9311111569259 83.21568480138274
33.70454648864983 86.7989093197525
31.91139666203208 84.69659069420402
31.03895840498289 84.12923319301206
32.74590685986805 87.28710314980957
53.3054844823446 15.33297679367627
52.82326187383332 19.25955668481631
52.30915160661676 20.31863012154354
52.87508527726841 17.04062542251473
55.10831070475464 20.9086585107567
55.69530188815153 18.98401053571004
54.6500569678681 21.91108752068427
53.70390884092597 17.41851345742408
54.05069799565973 14.58838485122596
56.6638758647403 19.28322962572116
45.67976441162357 28.5881871598604
42.98361353573748 27.59764927602595
41.77980431068156 29.23780497271808
43.31619630077213 30.30899285162194
42.3970452254846 28.41997983699929
45.12582184626639 27.68860959695
43.53670194602563 26.76284386114131
42.2257639614138 30.19015482274802
41.32343510503039 28.26762351099605
44.06202544126789 27.69610599781819
22.89525655605105 49.35941738550923
24.95451954493349 47.47742709285725
24.10250094479641 46.91457059099329
25.802922959769 48.01535325841422
26.04681569376919 45.99344253200712
27.97720231670093 44.02671776449016
0.5939324405936475 15.2542186700471
99.23916802679878 12.05800897961802
94.42195957286562 15.7408636950972
95.52204783553316 13.08959130036381
96.36368025379103 12.3404670640628
98.14181509913436 13.51952270740969
96.16684827656623 16.74655686566773
96.24148392619716 15.68237047572519
98.37966389031472 11.42054313897966
97.26936728109457 12.91815921749904
0.0009595469636482874 13.70186084578571
98.09753653712066 14.61659114664759
93.7235566674434 13.91626006473106
98.06454628352682 15.70274021734581
93.58486504641014 15.1805242539474
72.63300675026845 32.94628445607662
71.52711505205716 34.67672854512611
70.54326027968273 32.75395638614068
70.45967792565096 34.61713212832362
68.50614829320446 32.54853368650783
68.61798762698895 30.6043351408668
68.94573669465657 33.56621350133018
69.51612586558572 32.65375082728372
0.8847359281116365 69.31348165713905
2.414995820465493 67.18530263486578
99.19848865553851 69.91664749125118
96.43543063070265 67.47032860785855
98.79328376930593 68.99283864998758
99.55085710948129 70.89046083702463
1.398072116078945 65.51218067245452
97.87558922474128 65.97169293232569
2.909296681411916 69.42958578943586
96.90886064691699 65.68346841071197
97.10119692658185 69.4778301924558
99.43283256641668 68.27741338376271
98.41736722611333 68.01348879833614
89.13083977248553 75.56903250668582
88.3659307917155 77.64630697487353
91.07859076340202 80.9573643865937
91.01053904145252 78.23908621620141
90.48016455332095 80.21921945467552
91.76564640071507 79.01293509171462
87.72075740624814 76.75913269086719
90.26951500748488 77.43250089214244
90.81486376365363 79.28354739233079
89.613859731475 76.47273980565484
87.10169811973803 75.88415798544906
91.64275132582428 80.12200626605051
54.29867512529351 20.31489984322835
59.02591650030881 16.48302667812053
58.4106136391194 18.00203163259803
58.33634363958581 20.65442874879813
59.81143859805562 19.498515568418
55.55719337050665 17.98314144429648
53.87927627948945 19.37950725973896
56.75509411737086 20.18487012032364
54.92170604657266 19.65581398328712
54.20568052700864 22.88598202521032
56.41993793844678 17.28561953897478
59.2296561351535 18.63426543096433
48.15427644887384 75.36799034864752
46.97815225786262 73.99681917112142
47.94114242116861 74.30238024365298
48.66882962157625 73.56509688799176
46.68442505857057 76.85993988569521
46.16511685622723 77.66730312898913
87.41270857650275 0.5068265946585435
84.90996598257553 99.30874854321534
86.37424830828714 0.7927906689838259
85.83829348857232 2.834431906436805
86.09443387911158 1.815909014252394
84.18658643288441 98.55506511848361
86.68210641177531 99.77175095286546
86.88070407176232 2.529062521982961
28.40163523432256 3.245304177028602
30.83382074597723 4.754805567147399
28.35729240283449 5.990036332530996
28.75170128691962 4.253784553098474
27.01508959629038 4.74548030912953
28.03668166755273 5.006383782269383
29.77972876247589 1.703046944441545
30.47426502394801 3.734660638324357
27.34519783636599 2.993527090083587
29.43022587962736 6.196769018559387
29.09649139018761 5.244180685304889
29.44520149069976 3.50520398413443
32.9604408917376 5.021165317867005
32.62734152026953 98.55215247511018
32.83329981772899 2.340534866438408
36.39503539699211 3.405858702693656
32.99950741641314 99.53854579893225
31.81773740756202 2.124456312380805
31.50412498210766 3.925313966420197
34.79019870377175 4.390922528621657
34.33212151544939 3.454097402540726
34.45687308367068 6.105257080124551
31.48404084676378 1.112686822281472
35.95360511884202 2.543862845448523
33.09166431666564 7.471401190437502
92.92442845180781 94.33016260809909
89.39758041358562 92.95458869284529
89.74140971422196 92.03873486580331
90.01604968337841 93.66263516073029
94.8703062022029 94.22707627584749
95.52341861837645 91.52254019431551
87.8234441258362 94.08266004055535
91.67272032498022 92.04798988582687
94.6360442592871 92.14329502852604
88.24970258162686 93.11316138906962
90.67041579990914 94.47210528970668
50.46931327141653 68.24841869400849
50.57179223228734 69.28548120597399
54.34877088244777 65.21203496260551
52.21372947232281 65.04622521485931
52.41744546147908 67.91743961384773
52.11994835670826 66.89099955100444
50.46899904929101 65.93796553653728
51.73886802318446 64.13384819967177
57.63359318862028 63.58591922173214
78.11352383666775 34.75535135470244
76.88750552993513 36.51520218426274
78.42588195605605 37.51013393580816
77.34996021515241 37.46755999085695
79.48069098314157 37.55728675326316
77.97040629339897 36.57312786388557
78.36276379178115 32.87091119437413
78.68318068891993 33.87797314418176
80.11534201397248 36.62619807690196
79.20079633156506 34.84391774201875
2.828950712105029 81.18596584118292
1.877147512352967 78.9137609140476
1.604654751350998 77.88346948028278
5.107007958505744 78.65089464734415
5.366923509246051 81.47387640784144
3.726888746044918 80.92210767940968
3.345216557099184 81.9604504085443
2.889077341872809 80.21946397223519
1.968365815167511 80.92596046612273
4.890584794360506 79.68461184248206
3.459487090841942 77.28482230590114
92.49505057003128 15.5675581824847
99.00053900536571 14.11360526316902
92.93281619642521 14.57810946281649
97.1993849788617 15.1516553397168
94.70821133751605 13.76248708361632
97.04416829948305 17.25957241801281
98.23868388820381 12.46302233371934
95.37036500849747 15.18141761466992
99.39050492085069 11.02248417106988
97.10715535934409 16.20634172826726
95.53676145071293 14.16455029838125
49.16478120194009 30.11558994193618
48.9217883153707 32.29888549381788
50.19042851127567 29.8753059723595
48.15977237476972 30.19751892113617
49.8565746503059 30.92145131381156
73.79110067502018 80.49806767769932
78.54986501876085 80.59803367654577
78.2642979456581 77.7194704007791
74.30839470761343 78.53965173123557
77.23466280414178 81.86830505584535
76.49185337949746 81.09264233989418
75.02305378597856 82.21474269949131
73.36783999359793 81.45470841131427
72.27502266060542 81.36215186153629
76.14733394031904 82.13289267460124
77.52268406021645 80.8474488564492
30.81739065240873 58.00011524649666
27.13344473375748 57.72366420577062
29.57941683362741 59.7714775845016
31.96456450678693 61.19327056263777
31.14855861972362 59.05873368155491
32.78885978435735 60.61894025464829
34.79686428474289 60.6164993982463
28.85817418909141 57.94393702211534
30.17440443500354 58.89892319968391
31.75436700957463 60.14090709953926
48.71301025229701 97.14741197090083
48.68410989913093 95.32917953024119
53.6184297218424 96.51815004507975
52.33899503950347 97.89589056129334
49.05357382949042 96.21322479882816
51.51041674562717 97.23300722787026
48.3902269596994 99.34167770343709
50.67492258734278 96.51643205860815
50.24644743403399 94.66657243632527
48.19759370908528 94.39464260893241
47.69999453642495 97.13942228503795
49.2623273914021 98.87838324256684
45.16997572988253 53.2463651435571
40.98187778823454 50.9603018944148
45.0757326781919 46.80837899529472
40.02773789151193 50.58895321830896
46.77080961462787 48.13667346518918
41.41437116560763 48.042736287864
45.82673529890253 48.49931784984808
41.74095259790802 50.23715082474326
43.44296807056337 49.92702243566013
42.71320778118744 50.60503101876458
44.08590799321227 49.25056829596242
44.09264872645659 47.22077104463736
72.05178052516479 49.90266844049969
75.54306808087 46.6219852523381
74.09599919997885 47.81620336573138
73.92006160514968 48.90428744964231
73.13598824570391 48.20941778471033
74.45284426642694 46.78727887385585
73.00222584081497 49.37552099266691
25.68057199203904 95.1853564566111
26.35334044367275 0.01264067418429072
27.01944332726525 96.62546562346412
25.95811985934969 99.01042893140604
27.1470701100682 93.98134112414964
26.71885754705761 95.69222755726818
23.87534477504539 98.82307776697272
26.57768186410922 94.78915301213512
40.12793147308818 5.836366541649491
42.16928335348165 6.407767653744673
43.47407457080003 7.749916849723464
42.63235389002548 3.849789534694611
41.9312283120817 5.34223674254489
42.42052154454421 7.425635372877648
44.03991226766357 6.080818895864947
40.92021773208872 5.082663941773252
42.64463658836683 8.431871296401976
40.58412398962899 7.857683407634021
47.01520240108487 40.44390029109031
44.88420824202549 39.87726896306645
43.8278587143237 39.60162363559805
45.68036452716491 39.15843150870609
44.04384859153438 40.56093645618766
45.109118836978 40.85055906631121
42.98009225024827 40.27135628183505
45.9470730619794 40.16021721506191
39.75246667092718 38.34947307168143
41.81624979885763 38.62142123365113
41.33540212650857 37.5703269144803
40.76508107408127 38.42054555738964
41.14492995131101 39.37430675736419
15.9230919765057 47.05877166571445
14.72155410354341 49.38975364185542
14.8639750281348 48.32242809378251
16.31322837134844 50.88842951423515
14.0670901469477 47.72269344430303
15.66153313043475 49.08747053765277
15.51892271444021 50.15210357421309
17.53288838609789 48.40620527578209
18.47662708567772 48.14806500192433
16.59191133626125 48.73448878168834
17.11797231517184 51.60790948833088
7.804743039375643 78.66887226763316
7.232754151158932 76.85841832232408
10.40963737520134 79.66138009813822
7.044315626076417 77.94864851478381
8.77072841604639 78.28919086576583
6.291221227127113 77.2201751785371
12.32841451047385 77.77892416538766
7.997875865164912 77.585034224423
9.936827560816232 76.85661840274358
7.428922892692781 75.79319222593858
6.844335343453376 79.03727268515364
4.359961487306157 77.92488197266194
5.665048350053828 80.43900016534451
10.51305047656897 78.61104519850937
5.875317553113788 79.37984477358039
9.418813287337914 75.1302490702315
7.593001586695115 79.7531528786175
8.58858471366503 79.35065420637093
6.629743231992989 80.1221441541079
20.78036193422651 28.47191229409059
23.40361826129433 27.15241569353234
19.69400923970046 28.29941072753067
18.91020876135464 29.05518726118298
23.77507557690384 25.40666035676015
22.31007972810884 26.93464869036795
23.05415315705175 26.17679869896745
77.56504679457102 25.18503997243436
77.79693134816114 28.07981541299868
78.55349922494055 24.85099045374783
75.59754451922851 19.90271147915484
76.25865361506764 21.66363977269167
76.10602245002119 22.70292616187194
77.76718316246502 24.12532705849608
76.4106278901692 20.61384202070289
78.21174581226965 20.98668827087661
78.09490415156687 26.99884044353794
76.94330359805997 23.41158552594242
76.77123700252854 24.45381893463736
10.65756129021652 30.68154974594595
12.44354010679237 30.51628044394486
12.74271077253576 31.52082356442137
11.28965021966432 32.22716802312729
11.46894302144951 33.22788434336534
11.66420961994473 34.26107828499519
10.53270938465767 31.66647814393506
13.07262795252632 29.68515104593128
9.837805785706175 30.16632558551204
9.644898471822854 33.32808392139977
11.65540667578927 31.30267257251518
12.23731093761348 35.2795016894334
14.55775034845524 36.60559017346181
16.23843987145503 35.93481143584568
14.25684514712352 38.4490829573104
60.68129286728473 54.35932572784133
60.83371962173705 55.47010468351289
58.51284407146077 57.94003097172976
60.90666437524863 52.44015704630295
61.89899347372732 52.20296824217967
59.89403111963026 55.2804652497813
69.14318983476299 62.35615916913341
68.00622436860861 59.31311999366485
65.02422240220918 61.79971944862793
64.63053534682959 60.81087483221087
67.10049624018943 62.06579894309668
68.73962609250216 61.34886352699007
66.34145671092952 60.08250431846608
66.70549484028756 61.07229641551979
65.6732390065612 60.94597160736393
68.65456357268137 58.42551843543705
67.72643596299359 61.20299783773184
67.35591091234826 60.20125007826609
68.35863461130666 60.33488418003368
51.22369646282917 29.622390280289
55.58702986857117 30.80993904001361
50.75286562026822 31.66164720920472
49.79511191172518 31.93568373247235
53.63451281384914 31.72057505631665
53.5586756539869 26.57626725981656
53.12854358959354 27.51027740188179
51.72382767149733 31.38277489881666
52.69941879601038 28.44552566749501
54.53607041446724 32.15632049948042
75.2966053619687 29.69512724316763
77.28281238693464 30.06242222237202
76.78665356012552 28.4747287554996
77.04544597879431 31.77345648468083
14.99545464148026 3.812284602006655
14.76973963252527 4.838249471118228
14.26517333459001 6.860483309291763
16.0957992713862 7.348634815792115
15.787511627161 4.583058383268676
15.31192180211974 6.598205302842818
10.61936840393647 2.284362596786774
14.20156984644941 3.053010303788484
13.7486711756679 5.11957290823732
14.52932372781412 5.854678299514338
15.55947346045799 5.598730681142785
12.72768006288462 5.423433755292749
64.15164159041278 80.95507866494393
65.21401275271381 87.73736823990689
64.43490143026079 83.86967649646958
64.50624043291272 82.02902980615683
65.54885286531166 82.28287969529902
65.11173235232744 81.25531983973943
64.91776559834541 84.87779692651178
38.69087794523536 68.51633145219422
36.85574310692113 69.7936838786585
36.87988725453915 70.87074149108128
40.24895952975544 68.6582317264984
39.50083819699665 70.17692396119593
36.83370492638469 68.73780324097223
38.68405857857129 67.47829472729761
39.44438796818341 69.09831120474021
40.44602217923718 70.65741420571595
81.94521325435359 20.37657975713725
83.16977949619726 23.16307504782352
83.63872523460709 20.29410845617682
80.86448752267853 21.93596633018138
81.89717477064222 21.42884742141463
83.64990410324381 19.06798882998521
82.16256287904338 23.15056865616331
81.93155497091611 19.31624783612087
82.7991583452102 22.1042599054384
95.06505381201197 54.9471041203303
94.91957662157986 55.9237886755754
93.48012423082582 59.1128387159043
94.2905781004488 58.48322586698957
90.38601340989042 60.86908056740699
92.70376644051791 59.77935289494294
95.97141514956574 57.32759074024563
0.09436288914060414 98.18256134435353
0.4388709274904243 97.19137854099188
1.494147981710536 96.83854608801855
1.215267593923914 97.85420438252041
99.89300818444657 4.099937342527384
2.559599169734985 96.521336375256
76.89086421494797 86.67629771321012
75.56125690241727 85.01419794366296
76.60385358780708 84.91578283807792
76.38421144821608 87.56600292328726
75.94932367349281 84.06936150890425
74.27520705880208 87.79066612005148
74.94983550510747 84.10045247316067
74.7526441700513 86.91740243231912
76.21240344796985 85.88233506896992
75.75629820663639 86.8406075993968
74.1190750127226 86.02885866151668
49.05967527973502 37.9890881983217
45.26983569283215 35.28140905279177
49.57548764306346 37.16830334137743
46.03001943261077 37.34894988452054
47.5569868690104 33.88947198891713
47.91056126892131 34.92928360074062
48.64549292427815 36.94005918150749
48.0441897613023 37.79279209006991
46.91263495775918 34.69706294253223
47.66173855696475 36.75145254756038
42.78275455610115 39.29090528113617
46.65918667161132 36.54230517005617
47.03815350702693 37.58659413342778
12.78614593520314 41.9710168257247
12.53923511867257 36.2974821177676
12.98811286874277 40.12324142612143
14.91290994918807 37.60945107845559
13.54487111783001 36.44610882842522
12.17196660281819 38.12495856750157
12.85992922003119 37.29358754264199
11.54834194475087 38.9416027913686
13.22279431653883 38.28514840946922
11.82266312346674 37.15810755131825
32.3997995990783 77.81191228003851
32.67308933545155 76.01512887133174
30.81532577016224 74.30426877368014
32.43746133001122 72.92968698477495
30.3544024635344 77.49557686553672
30.7531366019984 78.45063500841046
30.9511251905551 76.59346193809567
29.49655532439751 75.61923248595839
31.39010424047763 77.67935019439135
30.66086869957179 75.51919346415021
3.94394348042972 59.46883475735633
4.101821791373891 58.43958893942428
2.800253191990538 55.04626991054334
4.24615326817852 57.43070591383798
2.245553807486453 59.10003616712282
2.392259288477641 57.04017069096015
1.51566540945322 56.42779096118673
1.730787990177627 55.4135850366769
5.061848624520467 58.18671151557076
8.903034771684357 50.50732409013768
8.561041708736246 51.50605230721202
8.236439702759441 48.40685824363655
9.173542284458716 48.66967945130729
10.01696405495377 50.25277670736279
9.603736589274304 51.29063832933821
89.03491918119009 72.66295127165485
89.45125336414243 74.5676854978669
93.54733497705027 78.07735526201294
92.15785629553922 70.97688940867396
90.41353527992543 74.3365245381388
89.69736063419039 70.56413970342197
90.00171615149566 72.43928194643296
90.67456211592885 73.25027953893542
88.44252377079519 74.71887386503057
91.37339949872617 74.01385638958129
12.9077278401161 25.97400837903494
15.95723150163432 29.39311843100386
14.52293467363486 28.18859287497038
11.30441144169469 27.49017968040591
12.31789266792882 27.63772534463787
10.60423928499534 28.42594063993072
13.54142883649445 72.85030618430864
12.3830572481387 70.39091786807487
10.28253621683883 72.06265251216598
14.02987641737832 70.16447549617033
15.04905449670069 71.60392290586235
13.21260511591418 70.87378041317653
14.08499481255677 71.24885400352609
12.24040777213792 71.34022200059401
14.93073407568965 70.54366225574346
13.12221005035216 71.94281644481481
37.86094777254625 24.98882268716783
41.04788337446116 25.48565053885618
38.47410781845018 24.16006937385964
39.10026126035481 23.35991230898116
38.91426085315391 25.15930498549109
40.6130813272235 24.5264743490637
24.8832289365132 11.17542793680871
23.80262154081456 12.94671003808887
26.00345751556773 13.17641405672598
24.852676597955 12.9419800051791
26.94895898088162 13.99995141589343
27.00994316451323 13.07158390875727
25.43160607155751 12.15242182848669
26.01855607129276 14.34546913588495
23.81020280359791 11.11169836165953
24.34221173330771 12.03793948495815
22.76877119303933 12.93495311794895
23.28450735230633 12.01418154114204
6.822416427170861 13.84123960138818
5.768326436917185 13.756815281356
6.361153964968272 12.88737856141299
8.334310365699869 14.88144394071274
8.928941451137627 14.00958152764873
5.29651864294074 12.8087987136825
7.874450565085282 13.92682164960032
10.44544519443344 15.03729724857409
9.389879033609057 14.96014804965088
39.36264773683222 85.67251574717558
40.27181013198623 85.06524277315499
40.50767634540419 87.08087596701803
41.17281917350918 84.46886581505132
39.32658715343343 84.61613056143068
41.23778253036949 85.50483262348139
40.3305603444727 86.09949510825541
42.06159281880981 83.8746753731977
32.08406176530267 36.3997739781138
33.70482065481196 35.72235827001668
35.36529888433748 35.01758506980909
34.2995760541572 34.88102038781633
33.78662190700162 33.9419794714815
30.90293469835446 38.09713035192239
31.65255592611122 35.36153718813876
32.66283044233133 35.55938445723102
31.4978119896706 37.24745753314549
36.2312963267986 36.98168565373268
33.99326612590445 38.57002566122152
33.23414719720566 34.73560877257369
49.0671288372907 91.73388327074957
47.30035874654955 92.49641878425469
46.57752713301334 95.24877728003568
44.60607516980035 94.39963167349414
49.38053446416563 92.71069095385579
45.4562642336339 93.82786283598237
50.06393671612742 91.80115625353996
49.29719397909743 89.89357456332712
47.61695974307821 95.25780485507968
47.15459901627896 94.29006386411589
48.36734253490749 92.65273129418678
45.48292026776448 95.09150017417419
47.67719935077126 93.44420107738199
46.33215159552835 92.17509841616015
47.08797880591607 91.44065591438348
4.626305870412797 87.09414142921871
5.687767937898117 86.97754955985774
4.812318693044625 88.86388559938122
4.143532152999739 88.04308124295899
6.65450113011914 84.99989496355677
3.691181950513942 88.95420295376768
2.624830621148204 89.0947237556697
5.612875016449229 85.1408790622078
6.159432611386938 85.99767597256603
23.94466742821268 47.88466815397923
26.93450789836974 46.53169105827934
27.43627531426911 49.19027680821895
28.60213643232772 47.6903614213462
28.40945801137662 48.76797335340083
27.22493252599396 50.24685624238173
26.80823779283033 47.56070758712194
27.62692496543623 48.14135009185866
29.57209514856219 47.24790912705296
27.91433104412931 46.05001572222841
61.73560526162208 33.70679400593557
64.48115834073914 32.19148772176015
63.3874383941715 33.8506557805559
65.47803644529142 32.36737384613251
63.07988590217225 31.11415690535971
64.08185190785569 31.20516119218697
66.33548642643149 34.37865560840306
67.11811126540675 31.59141008792929
66.05339861469544 31.52363419494693
65.38058573759882 37.14814693632473
65.70476452987101 35.26833824479405
86.31975512126765 37.679404818096
85.02498363045657 36.38146726441411
86.06800786103011 36.65115077651662
84.58963687138255 38.10091462614185
85.32138457051219 37.378301806891
84.28326592686106 37.11934023282846
85.77563287643279 35.64489818938844
92.21670531097388 24.92993937856798
89.88800780727621 26.60636654781046
92.01463663178959 26.78754493773755
94.15695349316388 26.98642430507621
90.30870061212198 27.57429303712028
90.94896115309362 26.69941208617898
94.78373049803224 26.14519045098249
93.52632286224929 27.8319522946052
94.33818366043664 25.19275094099121
33.58933733962905 77.58347750694433
40.9301910838934 76.97747781928371
39.10502249542728 77.11753422367521
40.05981673033248 78.65046189702312
38.17276778621348 76.65040838077024
34.64580654681679 77.91960939511654
39.65156046526093 72.28171829585327
39.14648957127154 78.18151862057584
16.0667282645846 62.58958137858275
14.4059595838685 63.69433436221028
17.87034676370696 63.54946160475073
18.73052583103158 59.87673899026316
17.00716358244716 64.19329661301225
14.13513486663156 61.65681747717709
17.00140893201209 63.06205608518606
13.61112402794606 64.32311962061934
14.73037816221668 58.89943853681446
15.24078721139795 63.16364276943641
12.43850543849774 62.91330920418073
14.01664832739861 60.60070118141499
15.11453523081722 62.11084055622761
56.40819749736904 87.70182237890667
53.81833790237481 93.32490548818669
57.30093134144613 89.16001357921243
54.56083448531046 88.67852870590391
54.57216103317121 89.69908014512002
55.49192960453762 87.14709451234607
52.71121519446799 87.64922854134197
51.90537793516317 89.1879060226555
53.62784661600298 89.18753455766547
56.40565414839367 89.70227218491767
12.71225490863296 21.47831702782277
10.21995986579747 18.67699379710045
13.41236042838586 18.82625979139418
11.1725908483623 20.57809735559329
11.86435111925512 17.85576578078197
14.47904315265458 18.83583099366128
12.82418932097774 19.70748478756644
13.9024641641742 19.74521125039584
12.45413215582716 16.97985059245602
12.93179113894903 17.90522526801534
10.80173164108233 17.79655044761184
11.38862666189305 16.92083396559929
13.52488986131361 17.0277330197393
10.91493931758341 15.98154488560569
13.0462651469447 16.10921074857437
18.50647234196338 41.83006136448312
12.5861216837043 39.11841289063909
15.43628308124989 41.47918516733369
19.54583163016228 41.91579602323688
15.25738948105648 43.36862640416786
14.41864120327832 41.31691946153908
18.85656786726773 44.57494723027721
18.34223820364965 43.66125221514865
16.45380077947435 41.61798673216229
16.27587636877545 43.50454220983781
17.47628898308117 41.7333536350248
13.61825081232314 39.2876275713076
14.83072742538128 42.34093420616346
13.39647506497849 41.13811892814718
13.81078021516515 42.16307200952682
14.64345498380255 39.45525838954043
19.38383525880653 27.36840456293591
17.81852086267136 28.86305239834723
20.47087650660861 27.52988363675732
16.72216524682677 28.65558629862447
18.28782668336667 27.19128007014574
21.58636355190093 24.98005371035847
21.22405765844425 26.73620964071943
18.60075356365198 28.12023710172414
19.83680077263333 25.65649447547012
17.18723254508904 26.99057316056545
21.93230492287305 23.26205055042334
20.15414497837974 26.59065127727853
86.49663263276453 20.38484528598221
85.64190652420139 21.05956434891154
82.70051762399822 18.6578503248768
85.42853085052492 20.09555840107117
84.74825759041333 21.68013681944691
84.49628539298186 18.35500356614557
83.71083009527366 21.37939212526653
83.49118912150054 17.98369579432819
84.21197754599436 17.2550235551888
82.82664581942535 19.77404147725816
82.8053948890749 20.94855027684065
79.06594985931535 89.02937357387302
84.37189184312454 91.47078322760848
84.27419026913584 90.48548206622451
80.78429958216161 91.26348591389905
79.97113343860711 89.55328382027376
80.69418724521326 93.63666371221889
80.89332122976931 89.03549998813561
81.62164536941451 91.81642937569001
79.01057179828764 92.27872115909632
84.33096881340418 93.49072861649471
80.83487647276662 90.14411321907576
79.93685928651864 90.66189858755973
79.04859196748745 91.16862128927457
26.52215827431107 16.08043464847123
25.72315325568921 15.37305617710525
26.29029859766707 17.08473602066688
25.25416041333636 13.79843216856785
24.9437531883797 14.728140285062
25.45915820144946 16.35520609575095
26.76571414308858 15.0620895646032
86.014545363099 49.00561595075561
84.00904798195617 48.43163033721423
86.8333400730443 52.07423472797829
83.67969464361036 47.40719357392426
85.47866804980866 50.8007863501179
86.52530166489164 51.06908237847622
12.2290662609073 20.58901846970797
11.75237465893371 19.67049640340513
13.31783590912977 20.61727607990661
11.2771226428616 18.73672834197995
12.13875389458785 22.42888937855378
10.69710641001149 19.62850985407627
12.34181431958814 18.78554456926566
2.568033547611223 78.1183633383542
4.596118114857009 76.95507949872487
4.782362719898901 75.80532295484241
6.661042947341217 75.06449995836007
5.522216766930878 76.50806605527315
5.358237305404588 77.60672100353196
3.847983234431745 79.91221965107
6.093748577826651 78.31750436559908
16.60977057125772 25.09177278622941
18.72567982600255 20.99622553724824
13.61267173823222 23.18431410392252
14.96876477204112 21.62319729470948
15.42294199711736 20.56207228090022
15.94752220026733 21.28123443050385
16.0372239903563 22.16090228607796
17.6618333507564 25.3428011623352
14.95740877932671 19.71541667159965
17.70192118470764 20.70689830894609
20.50518313997072 19.76812821940761
17.20697101468723 23.39324964420709
18.18288211278562 23.65605975464608
16.94374912016264 21.46629802628134
39.00492274718148 90.20991895855262
40.78787376431139 89.1886321363769
40.67574368782929 88.11691350280825
39.69607834401914 87.6306778171416
38.9945302301844 89.19482455732501
39.93520690009253 90.76046005505842
39.87683941732131 88.69165114570514
40.83492028526721 90.24400679872709
42.68303389337012 91.26572573776694
38.98571305171973 88.18945386486223
39.01820321398784 91.23105862853491
39.91302828884695 89.72863003850422
93.71604761689311 92.70681296325414
93.61090495477237 91.71525404222778
92.70340328105712 92.36310393835868
94.85767736050015 96.21667335376681
93.83484235751592 93.64752756166283
94.76879224852597 93.16981092084947
92.77192270126883 93.37601282388391
91.85987651749522 94.15978738226795
93.91154598473007 94.55289215274752
92.74309129801718 96.21466480677682
96.72530004185342 93.0319389239787
94.27094517677942 97.10581028380264
91.80289371495826 93.02126850243641
40.06360374410791 34.57018705706639
39.29936780504796 37.34172676270408
40.89867383081934 36.55880084120525
38.73317276359229 38.234734503271
40.31339486302058 37.4399164556413
39.87940191726216 36.44531152746032
38.28109000276616 37.22503053698394
84.06347192237506 62.06992701607612
75.75194703968782 57.64859241240815
81.72017028776109 63.29533492784978
77.11357491957745 58.84266301959988
78.81117826339397 61.05122136760241
82.57079975325222 61.29174865802086
80.1057199335505 59.33926307349052
80.20082423700903 62.25523552633426
82.25341552533129 59.39217617663072
59.64091962584691 65.40195699743757
58.63423033862735 65.23349501136265
58.39653231556989 62.89024333686029
29.09129109267667 82.4488350588351
31.13271303787601 83.02359718646333
29.96332349675566 84.48865254954858
31.97753711634611 83.66069332047141
27.8068446725551 84.19130787474822
30.17848873571308 82.45592737189187
31.44743490911616 80.89193688695455
29.17493482930506 85.20594018945162
28.71485581239748 81.39707892097299
30.63283514951413 80.27802940668482
31.15750754025045 81.99066062148155
55.8642546112188 9.587601516703257
57.59111038525453 6.109153780060327
57.55347045157518 7.204500623981832
58.9587005437646 3.579300948421786
56.67508831207118 6.537996501346113
56.0775119380131 8.591291791157655
60.30205984545107 6.236898956066244
2.059364853079326 45.39571794865846
99.69682819191583 43.80887080311565
2.327731103439147 46.38489821279392
1.509458207828738 43.46680070894505
0.7265319920070803 44.09843869727447
99.43624241040686 42.81679195134954
4.889688653677746 45.17842026813607
2.566057306722314 43.71976309884056
98.45003187005132 46.19983787359489
99.20920130471757 45.49775603636888
1.292673162485673 46.09031750583488
3.356112452239878 46.6613987550473
2.834814407410619 44.68600022433514
99.79469443263062 47.49187322166889
1.78640383584515 44.42224477416895
11.6774285657438 90.89255841345712
9.86151493606299 88.84515809044186
10.84589732921033 88.29385001939195
7.593242699551414 89.57629677456768
10.84886568989766 89.32573900756384
10.81236699729808 90.36153144735671
11.77801520148391 89.87800325231824
11.73582531944193 88.76595628299228
62.48461004780359 83.63888906743979
62.80159992536586 86.4218757271659
61.99078081347911 82.83551569612439
58.96315426855659 84.19791604423517
63.43594022944907 83.66780014745518
56.47252072942716 84.63540649520148
79.83534733347602 40.41009268136256
82.95448995509456 40.55626508540847
80.9146593885969 40.50135465485138
78.75199958900228 40.33372003311614
80.35937177124488 41.35957701270023
81.97172178610754 40.58805887576006
81.50977427806004 41.45584675315387
9.920288177967539 5.395452189934159
9.460631988485247 7.459407012164382
7.639196214453964 7.169295516705004
9.134569201253889 4.716953070960976
8.447403075838844 7.73884711449567
10.93572817020521 5.052220788519935
8.671330670605093 6.753768682994483
9.687001727998403 6.427543053830028
8.901145267054893 5.740113581735407
9.262527226880273 8.49000896855004
10.69409275999128 6.09129676037325
7.875480651005711 6.116918647635054
82.16015735789442 81.31884589304919
83.91860928454847 79.1808437290522
81.68374999663423 78.73888770284711
81.82699915423041 77.64501526396191
80.91102155057952 77.97214621322934
81.63533285579601 79.71219486073994
82.51151599032555 78.37206655556658
82.4435484764057 80.32735318398906
79.76237391620084 79.30257520140606
79.96119861582376 78.25318249250086
39.73956965468559 13.41840201592186
38.11566071882307 14.96856426349669
38.92887614500767 14.18492691412
40.2504211539506 15.38747331448553
41.03065561421147 14.65090389031797
39.97196506958056 14.4138683576775
35.92893431750701 69.36290914594915
36.14057325886998 73.60680679098724
36.00592843360621 71.48501453963058
35.96370379357973 70.41955852710412
37.7928274220216 71.3414916975683
37.75966686587895 69.16051869184425
6.13375489375127 38.56954431104013
7.840331134380661 39.52941226125677
6.04808606422079 39.76379255564176
8.864441615820775 38.14812559933013
7.084585167268496 40.17169629702051
7.041470395221535 36.03430713559364
8.824227643065418 39.37221080579713
7.049731783209444 38.08914159990575
9.692180135246659 35.44853986832054
5.10383281951691 37.98933767540488
7.978402713852569 37.5719981839556
8.207831843349865 40.38472660079844
7.042134412815124 37.06862867288739
7.96640031312736 38.60349211297936
9.954826070900065 37.69944765588632
9.878731509671493 39.65484580204327
38.81364245739832 31.61608514957382
36.4719094381174 28.4831612244418
36.91744237530082 29.47398140223063
34.36308115647275 28.18789478241269
37.08075293901806 27.64879296820389
35.41727293053943 28.33162399919184
32.70124598787082 28.90716266061927
35.8638762395723 29.31825272027106
94.0782983316813 55.38281035208292
94.10639848624956 57.46555770379464
92.22859520112588 61.57891715621739
93.15097591892696 55.9249380145069
94.94212932871648 56.93688146052232
93.33047801591762 58.07470353300818
89.99582079219094 53.94642381818314
90.48247444386078 54.9701023868138
91.08048432049445 56.6944445928229
93.6606585859457 60.14853442402885
91.56165816742792 58.35294868120386
91.56196516602792 57.39436777393268
91.04380625996322 60.10335612370049
16.4325788370182 58.83997452302501
19.4081790028218 60.71224431707838
15.77436996148731 60.49955124529278
17.54695179052694 56.3776668283363
19.29542265703045 57.79523399485247
17.86852993500785 62.42043865922431
19.73263858440897 59.64179565507195
17.46936233420089 57.38145209924679
18.13667586209768 59.12432017022235
15.56878470495068 58.31807812116059
17.35971350754213 58.37403255377868
19.08341274922716 58.83205693441496
15.63621080132419 59.42001265860771
71.00297769744819 52.65690717689698
70.63840306741832 55.8398719821508
70.6908458855016 54.86313938878511
69.9363211521847 56.606695041793
70.79556702782212 53.71428866157361
69.69829141812023 55.45078059739204
69.01730716706567 56.5225349107791
71.04014587585993 51.51526561769146
69.30798137437621 57.54512592243939
39.55134912708937 66.80778033643051
36.80256506657349 67.69411113768854
37.70893249849547 67.07575954326974
38.57664938219232 66.4220818954597
39.42178579204529 65.76020457611453
36.743617303881 66.65143402964276
38.41455752113385 64.15662186873618
37.75256701228662 68.11140652337048
55.59028993379548 42.62485335362928
55.23586088618172 44.69915815616841
53.76538361545501 43.42834878238002
54.62966924124276 43.00516931066088
53.05186798849659 45.24617124543416
51.36321197830255 42.53547362314284
53.59612727221589 42.50373215713494
54.65830658444116 42.03643005730366
51.92948953577707 41.5630601092878
51.9186016808596 81.75655230298307
51.02201004819806 83.34498256710337
50.14031783768044 78.45863132728137
51.91625660577067 82.82350796679043
51.9235352175125 80.69687667082175
53.72552512232028 82.8857094166146
50.1160334686834 81.728735403824
51.01513257203698 82.2683732735902
52.8244240749417 82.31911794901339
53.7195383200477 83.93898441330234
19.29565912968101 88.22941443741057
16.81673633733631 83.58664685816451
18.24517141475959 88.27455531950372
17.27418263209915 84.61014711825544
16.34149832128987 82.53698516639642
16.64812876955228 89.27592518774807
17.73998746990242 87.36557777269047
17.76434430125685 85.54732722260782
18.32770390801785 84.67294100518386
20.35771512033253 88.15917835220363
16.14222504398541 86.50635539635532
18.73868641578024 89.17961121107257
18.28812338410315 86.41951880944774
16.68226319511508 87.40716206947224
17.20307724432142 88.31672052409486
18.86382048885953 85.46810052761218
17.21365941045613 86.47355765647474
51.22049552943459 54.57086688599323
50.17761869677106 54.14000498609352
51.1044201981204 53.54355964063917
51.1667364594865 52.42869688040788
50.53276155690168 51.7017698538144
51.82418111308719 50.28686695057866
50.77611836301492 56.36430386421176
50.47680315593404 55.27864553873808
49.1106860203975 57.05297781766816
52.0141663662443 52.96240041849801
49.80773401789693 50.98767421374945
48.36681046423172 53.39186882368506
50.30391821171812 52.93291449059154
49.28201902361326 49.19064235737149
48.67188232003998 52.39848998187974
97.07577344856259 78.62682415852318
95.53602028976445 81.02159126266257
98.04686887468169 78.92205431141448
96.26268060378207 79.32596586495177
97.85464361218922 77.90580840954638
96.12391040170412 78.2841170059049
95.22676070623397 77.93300148252705
96.38699553383215 80.35191317039812
95.31886925274229 78.98065350641556
94.3992134293175 78.60798218282682
18.86247173733944 3.855044586946928
16.79365131587485 4.333273729776773
18.05945557048118 3.084131004273718
15.86730694961508 99.70284357672224
17.02729164798706 3.312748141815386
16.36148010167778 97.66200051434826
17.47727091894163 1.295048373298823
17.81453068199885 4.087636602795362
19.09872448412795 2.864463235253162
16.89950329298966 99.49035835030797
16.45001756627298 1.514512522176249
18.28676222540544 2.082994170979411
13.00997676054153 59.02696308611169
12.20333158155895 59.72191434898191
13.75407097969535 57.29987910706561
11.42806967267907 61.51558917207866
14.67791371937094 57.79908445858074
15.61362187523242 57.26299591498275
13.9120818805294 59.5076871008887
13.29656981286466 62.2741842151415
13.83456981241576 56.27968311529818
11.43696338549335 62.53129847703456
12.25171778091508 60.81299193628437
13.82165059914922 58.39405891070096
13.09731826216987 60.14755660218041
13.18272142022889 61.22458698224394
3.097482934105874 98.20647973715083
0.7548570009715121 99.87252135394654
0.5560331150125725 0.9307068503144826
1.891693220460487 3.381272005369586
2.826584590331711 99.21497747205372
2.674674473323591 4.078799445041741
99.76919310272392 0.2511794003989248
2.330200247087371 1.284711531624955
1.552965599703016 0.5750903634375953
2.111455535053886 2.334096308462134
69.86517808865979 54.29558183423366
67.29893453733968 53.23779493174091
68.26108435238548 52.9846600944555
70.0145356078075 53.14791641997658
67.53321033418324 52.15888764490594
66.13776421105389 56.28742507602526
66.56924795343519 52.42856669297069
64.27156187880763 54.04632005317401
73.064841317335 12.82346688648385
71.01433241420088 13.52246463063458
71.22948847760533 12.46615809653542
70.74453472011304 15.6343111030334
71.87431177226986 14.20838410480702
75.49826358032512 14.91191293294965
69.97315233970095 13.90111386393482
69.93426345150804 14.91762713961394
73.88506264279188 13.51338312141278
83.30256453078479 49.19853074603594
84.67363690295915 51.62096040298852
85.75099962060183 51.7539767158837
83.44839122230576 50.13198940299381
82.46592807197608 51.89275064884065
85.13790607774905 52.58859081334533
82.4135230676675 48.98835013858511
9.59719872771119 38.69061335655827
11.08421250515715 37.93166573221993
6.079881997632974 37.56803887665453
10.76129722396846 36.95921905263189
10.56816894264267 35.91265790049381
2.786395391776271 37.55179577482492
4.854219675240399 39.70172848603186
58.46517793517648 5.592183410090612
58.94589081143746 4.699738567920329
61.09184528647047 5.593388112582792
57.88757047603257 8.294130666415885
59.34216781858486 5.864264386729884
60.0289595149361 5.163686027869488
59.86192545134968 4.150365229800959
58.48707205163931 6.608978850966304
60.84267227763972 2.562942693349718
92.13433318358474 35.13104528900159
95.34364450935156 35.03337352441064
88.59715097695037 35.47543686831487
93.71647785809326 35.99196223674906
92.63607062101914 36.07666555593989
95.84867050416565 34.16874014744025
94.31714398264755 36.82041206455784
91.6274527609411 36.15329242661504
61.69738356802752 55.84874843042633
65.70705697286378 58.0970632002979
64.45026726147067 56.93102545077424
66.01044074446227 59.09233801369647
64.00927200421421 58.77692820463893
63.30068517019392 59.59779002187274
65.31908877332009 59.95819563848885
65.00478542353463 58.96098165833036
63.03430774510617 58.51876542408915
67.0148993720918 59.20328871562534
62.32869462967352 59.30073523331495
19.21052337397086 29.99784806368501
19.50198923847752 30.94922667187297
21.62314804872799 31.32904415936238
21.86295129127409 28.65672937007218
20.5630718111398 31.1349826774446
19.9957160337061 29.23676945708429
22.69346690122994 31.5495480764342
20.28316780223006 30.18179389434951
41.50147542538393 87.5528425163276
42.55083290500881 89.11726808330222
43.49476179769731 89.59781260179358
47.04531920046359 89.18899349043089
43.55049076269347 90.69518682669332
44.55708517584507 92.27787075779501
45.86680812715481 87.27336031593043
44.22674481810107 87.96760277002292
45.2151710844316 89.49167084561573
41.61943250670696 88.61576923905
48.46867442421691 87.97023022149627
46.06350819473833 89.00258381549794
42.34583966554026 86.98396598134701
45.51640547815821 92.79515794970011
45.41636032234537 91.68415209274505
45.30631605759608 90.58537505088411
81.72129011623035 18.22892271577103
78.65354139676546 17.78996710666313
77.99770587046781 12.02001759811915
82.67301053536369 14.745600339044
77.13893831738827 11.4365439572151
80.5125774701783 16.92405462978902
76.93722135239275 12.44234562384883
80.25442133947676 15.79472666148996
82.20199238241487 16.55735093238382
79.0905712858571 10.78563092914272
74.52346000507495 85.05813624272142
75.15488217335512 85.95284654445527
73.92654294212311 84.13157465295841
71.85245292203281 84.10800985195237
74.41201663149461 83.18121260893615
1.398259077093141 10.27655687278888
1.605937435175553 9.259262826860059
0.4001302563713273 10.64753293680287
1.795983687034048 8.21357906638376
0.5870552311176226 9.60871061004808
10.31447793817541 80.68819262577122
11.35928535775564 79.26237200300045
13.19972380996467 79.1686199098623
13.17118776137327 78.10092055197688
10.00175715029374 81.60649687604786
12.29292522159176 78.77781881014459
96.16403146269994 8.221492335466129
91.24096832381144 8.614133378313243
94.11727520939804 8.500759786678554
90.35849036260267 9.171853443487372
92.26749425395587 8.549993741146974
95.1457295262928 8.513533959661206
94.23283882385081 9.381527798842692
91.48056832479976 9.5060115780209
94.36900803495534 7.630144913340028
92.49397938949747 7.392169080038257
68.50431649702183 12.43851574979614
69.21953092822301 9.000892378358138
69.19963310778122 13.21712639701179
67.38113055200267 9.821614834175431
70.25546321904018 8.781451503273153
69.96076171809145 9.837082039483183
68.88900172023097 14.31996926255125
68.78591736264603 11.30346966669905
69.00188139278715 10.14399573163796
68.16837863317834 13.51497978225098
69.47897696350481 12.0879181502925
68.07926568536116 10.53848045188151
99.6710264842263 57.68338814015607
2.657087898376583 61.1960682472254
4.587746962562722 60.21908162946161
97.892897008082 57.9855931826561
0.5598659399434798 58.02370703919696
3.154535247645997 58.66135723057986
3.262550466771031 57.68170504487269
3.411209912181358 56.69256281721069
17.8043711712786 53.35033487545955
17.68823251572882 54.37024908721608
16.79554997640426 53.70448060599567
18.08999299580832 51.26255087608586
16.14349250769875 51.95963658508034
17.27059447476681 50.5436331305886
16.46584531246683 49.81494485384818
16.95670850627342 52.66398894796934
8.704720899915333 31.76953458248291
7.918446577017426 29.46171166588899
9.637186682367377 31.17724859386518
8.88017884801989 29.82046420797341
9.807074508130093 29.18364602289308
11.49201396973436 30.27635015035525
28.53396296122155 22.09493772086707
28.13450396807067 25.70871398858296
27.50009228058723 20.39929434433822
28.30705853171792 23.9214327768008
27.68775186707926 19.49940834492617
29.14326889579087 21.13980038994555
28.75398163703392 24.8404313155343
29.38314887559855 23.95480137352051
28.51256044409002 20.28240347808492
27.42755325778539 22.06496190665469
28.96004652877121 23.0077310599801
30.00066925790886 23.04861704134517
29.23264308038077 25.76583664961069
28.05210506537328 21.22903527604859
69.36988982655159 4.08728597246161
68.77646699799901 5.145743533767011
69.55444561304299 5.966762036648169
69.72998468473068 1.147171986958168
68.67290235778077 6.230510201768249
68.12460662970196 2.182073846697626
67.67221190218709 4.92545770047152
66.01683664817696 6.325463627006264
68.37981676787598 4.152407191262275
68.89559425071982 3.116530579108749
69.89110129414348 4.961870627608212
66.15709796383217 2.451970361692939
70.41170320793594 3.960310650737132
78.62177023022457 3.846170689457151
74.82738435672294 5.30867064230521
75.90510753953168 5.100675183973577
77.66144999584928 1.257073101108191
78.90537609895306 7.079990799123432
79.15232328922895 5.367058334516633
47.66767994007234 98.74051812248679
44.4994844472743 95.39046054224778
46.5930599944194 97.03670597949754
43.62898368177171 94.993691663467
47.18843296711561 97.92109933009507
48.40117870159968 98.12117410828246
36.51006026636913 87.3462194826599
38.44435653570061 86.28800451148297
38.45541284270703 87.36084226279293
35.63807079478359 85.79205520051312
37.40948553658883 87.86758445346356
36.56842750880197 86.31424766434675
35.59472523323706 86.82417802816765
38.1286304228602 88.5233819195184
37.50636053872746 86.83880432573486
39.40309417750279 86.71246769699425
49.92668065561092 16.89437994240672
50.2334273125883 14.98641030688973
48.64084698861112 15.65275675082644
50.55943147477671 15.9605882908604
49.91074238123812 13.97212086549231
48.38849244374458 17.99033835689361
49.96640013616708 18.77139481016428
48.51444831274041 19.84775667625555
49.40611334036141 17.85218912498816
48.8862876156932 16.91060879386488
50.5947704375068 13.11135001189758
47.27595045980092 18.20704023648414
48.94209821038542 18.86348158428845
47.75208696225822 17.27568467933937
33.93707090200855 94.18298639192054
35.50165680086679 95.35665707063005
34.88127694742575 97.12912390485528
39.01622997153783 98.8613964266156
33.29586733497413 94.91737915497758
36.40606068975003 98.08368768100904
35.46101329631687 96.32880293257672
24.03232437994858 92.41026092145361
22.48935168436548 93.48005561064909
23.54516919443581 91.49499091875609
25.82421251390182 89.56995615156774
24.74835989891906 89.53494016290021
25.15910919273928 90.4698035381027
23.51456151030724 93.39891989644354
75.94661186353849 23.73643860811265
75.10761440718457 23.0350285348227
77.34593847275387 26.25747847467299
75.77948831265853 24.76938963413837
76.5829304540171 25.5052013444037
75.26789441931132 22.0030694382943
75.76364062370462 18.83800521006287
16.6541505176623 70.23767631200856
17.3693675251 68.47149455547873
18.30465788904722 68.89016405390095
16.54405398089733 69.14338725569452
15.62163437946626 68.74037405591886
18.96732347238611 66.14854483115153
18.22789831416921 67.8346455532932
70.76347954812556 1.066678742380084
72.75315951549085 99.02623303800293
70.28909706876264 2.058412785270906
73.33500833500867 99.89781193669694
70.16820436338243 0.1595036297559594
71.21747185453509 0.08178344447825257
71.34257160485249 1.965370538482788
71.808170098012 0.9763932794065737
69.87436292716606 3.053946947703798
67.98656897046732 3.193096328027458
72.27363698806604 99.99500207783151
54.66958851290335 18.66773148762747
57.26091548332329 16.64136764370213
58.05538471942496 23.41328260486082
58.82162126256995 19.74362852065989
56.18720031387092 20.98873950810355
56.52201733200148 18.28171988786954
54.60248608612424 17.69479131210592
59.40539428538869 17.54078781533164
58.26950186724358 17.0527127940358
58.31573958746141 18.98543141920858
57.4602147790638 18.6744089961298
2.126011275469708 25.08069655878358
1.176508401433666 24.74102655255914
5.411356823797106 23.34868004869244
1.881915654170674 24.02866252829655
1.356518677412796 25.79930596033718
0.5030789203683487 25.4684058081121
1.560471024546208 23.03548069925855
2.330689772014584 22.34205298950432
1.804602210566152 20.41515360872505
2.049413044071217 21.38581987833668
96.91204098014437 1.321068781870007
98.63146304721286 5.477505873392153
98.09613173165074 3.756596793256739
96.55878950475078 2.309614121226228
97.84698769378777 4.776267368676692
97.59628615460849 2.104926582310114
98.36639270841803 2.742897981344636
97.61389484080615 5.807273678507161
99.65143033062887 5.136331831246153
97.05924875530404 4.066438365498564
58.44466902031257 85.98056494352934
57.5216310091042 88.13011709616512
59.32530819101206 88.94302352720932
55.49717856552874 86.10697430213345
57.41434000401716 86.22918376162448
52.79082007663404 86.5664654743194
57.2157408428437 87.2071106433109
56.46019573560963 88.6536336415262
59.10101868999381 87.00429457899611
57.39675810916663 85.26282105847913
56.39661400810729 86.6423372911042
55.53560846232707 85.07928412155134
59.67751933162619 87.99132136661284
58.1341842894707 87.04619031822463
55.48590877232145 88.17594623849087
56.4526136894873 85.65340959904529
60.13451617388139 87.08401725473324
33.96271989791229 48.71244050491971
35.4203040630092 44.39054912397503
34.48909748409589 49.62558163489307
35.12618580956487 48.88821162152652
36.23363353658402 46.34756740077244
77.51972044948855 42.11048269039303
76.72838919775968 44.85581254250164
76.13695506876125 39.28326142243332
76.26590219871758 43.94160659155897
75.01939069488584 45.7912062955897
75.63769910843324 44.86680608792349
74.55243455239304 44.90605336153798
76.13373556279751 45.75760010920317
73.95799760206209 45.92054114496228
76.89294738406655 43.02024335975521
68.03218968604925 7.075605131262841
68.41340264908848 8.162924148567313
67.43634074553053 8.743595975568859
66.47367332343541 9.31158032852858
68.28808480780859 9.342445190573978
66.38902701247973 8.341905222914658
67.28950421764038 7.746127166937285
71.48522356176848 17.38392852543127
71.34931674638753 18.47382315863516
72.64065075383692 21.00798792255068
72.09620214251609 19.21065929425907
72.27900162551397 18.11136211779984
72.8518523078325 19.92845110058738
37.94200875939351 73.47538608147799
38.97109365462531 75.00170905737285
36.36920823977268 76.76921242174659
39.04690893187746 76.05893836319314
41.72043545379329 75.30371670506733
38.79714526978569 72.88000444153887
38.88383198668804 73.94194777694393
38.02512917316432 74.53587319874448
36.22086988162647 74.66303923594961
39.98868239541036 76.52158649314725
35.41811324890463 76.31978436901218
36.29268589391447 75.72103714505802
38.26435036890398 78.7787460777363
38.10481277194859 75.59259086256854
81.19472573190201 85.8510842501189
82.38005134051318 84.44934115684559
83.00532005190192 86.11141941737068
83.28413089749321 83.9340027625985
84.25788632192459 84.26974270554904
85.11409844506262 83.55044548033975
81.37016744924028 84.82740021673376
81.49796588105708 83.82257235990703
83.33420418044449 84.98693756840925
80.69345558695503 82.9721201612751
80.15631880943452 86.18574269937544
80.54841293807783 84.05096716592246
80.37595468341192 85.11822066117371
83.9407401267819 86.79254856042769
79.79147077136774 83.2260142645701
83.90739391579227 85.79062663587041
74.92521276267259 55.59227774608159
73.63086609536842 52.59757051022978
75.15710146810551 58.52654014767011
72.21831642755366 58.13772420844598
75.94067600237111 55.75523970458789
73.90536751301616 55.45236199630195
76.34719811517975 56.77884687468438
76.73417061658085 57.81447202164835
78.4402979217605 60.01810671507024
76.13346606448776 58.68219897793979
74.77061145839463 57.49795069307656
74.55977367767849 59.40658553880652
74.36210218143518 56.47041071283038
96.9992437389714 8.948227500287185
93.2116100940973 9.026908133431757
96.05361228883483 9.272455613824601
97.76212103426022 9.673342772274836
96.75501026262232 10.04364831563027
47.39094084351157 80.2097037695942
43.78161980070679 81.63914866505145
14.34501494007267 66.25308510926462
16.16319899313721 63.67310280233006
14.52860840580055 67.29183023533295
17.14584790393696 66.3285530103324
14.82604723623735 69.44962519140313
15.48894525897928 67.64571575359989
15.33454815364515 66.56057735440447
16.4306288864252 68.05389685260654
16.11443173026772 64.83889196971356
13.73256492632755 68.0165889249529
16.16822589745853 65.89530262135629
13.14832543952309 69.76019180586859
13.22925086576219 66.02345773779041
13.91344404364625 69.06525929664828
70.84633243234771 66.3806414658124
68.79437027681141 66.0268993602777
67.51909588359204 63.06389750087511
69.39340094454759 65.19372943863482
69.56201330431223 63.35963429205612
69.98896935783354 64.36052845766284
67.93920349731904 64.05916570131016
55.22870936519681 48.30981376368199
57.09237124940712 48.77657397476793
52.54593753351516 47.19069038097201
56.03001539298832 49.04850034625594
54.15227704558543 48.60436911300857
53.34608077759548 47.91724012747337
56.28753181854031 48.05331927034725
54.66878857698489 46.64770873285212
97.36075272852875 11.84583112521993
94.47469149507791 14.69557781194681
99.82878475925023 14.69614816118876
96.4045028488474 13.49275397532681
94.41295500246358 12.91916113861256
99.82116137958792 15.81344377541625
98.9567846008746 15.20315991022822
96.36234189600971 14.62330820086489
99.11590598326639 13.08387766987248
34.02169723212859 67.4444552256606
33.09527547645275 66.99757810228492
34.05775414629584 68.49887649605439
35.89592649020104 68.31447935202098
31.31472599790769 68.21262270449991
31.36887546064793 70.36358083153891
34.91047229193548 66.83233772308155
33.12630905412529 68.05641459949291
34.85017258497195 65.77791312329053
35.85283609851557 67.2704521405561
32.19774988808063 67.60400830846797
35.79769854278756 66.22331064359481
41.81437759266426 9.145377740987803
39.56150096757015 7.58171541245111
41.38462338821014 7.128577021206479
36.94170318885609 8.733116778741364
38.28862085645688 6.315805356131638
41.61083968451325 8.139352470769488
37.49354901774371 7.023321302500332
38.03722856271038 5.332039047308601
39.3318810072056 6.578363284136105
38.53296372240349 7.307504887628763
40.79475269555196 8.867264176495789
40.36191333544404 6.844727464384415
38.75892944867362 8.312613531284164
13.17425936443341 94.74972896410294
9.69996138687952 96.51919789177946
10.758573819752 96.25991905065075
6.935796117093909 95.35063002176484
9.954955484416377 95.51471996482968
8.03023751079651 95.06917824298537
15.53363778352637 33.93118064536417
15.57492890422695 36.769619160864
14.50336411561558 33.75131454600693
14.85134251469524 34.75451905250638
17.26206175100193 36.10557646668632
15.19521735180905 32.92918924843831
17.59455050446796 34.29675388444902
15.21942219427862 35.76377625657105
16.5642517088492 34.11371866452062
15.88041648505464 34.93220894524284
61.60995290267654 69.13346221313637
60.68202843662706 71.65164931555167
62.12731236030096 68.263631757022
62.07118715348489 70.13454857766017
62.43141919098261 71.19844534916935
63.63564981937179 72.6543670472518
62.65774579255373 69.29680317216814
62.91234993336305 73.38390519215264
62.67550286886172 72.2934526583344
61.0380701168988 69.95282876578592
61.13658293455707 66.37526270294829
61.45744142391505 70.94590247044948
61.93401697770107 73.02012710497303
61.61513319331799 67.29475064556863
61.7018375781272 71.96541546751122
61.56656651096597 65.23243781356912
77.83567240955287 17.07113855942218
79.27885600939854 19.55893975592926
81.72634913079524 22.3840501771531
80.10717502373151 20.25068813571562
80.88346075183783 23.06532270625115
80.01565190559056 21.30538453816705
78.51502922427449 18.83991919979308
80.99020171986845 20.89861821448038
77.69159768519329 18.13801051189797
80.50087719307962 24.11358987990652
78.08549560468596 22.03472397600399
19.61641185247178 14.65647241144658
17.54273202291582 12.77811792660891
18.04711654306966 13.69895758437344
14.82031078190684 13.54344836499078
18.5581465749625 14.62636174206498
16.97791962484236 13.65971064473779
20.15745434608831 13.75855666530781
20.68384157296848 12.85807422476543
19.07532249564903 15.56313688172727
15.8947248925283 13.59988028489308
20.12511576890757 15.57968797550473
18.50828714405513 16.41675607190161
16.3017694514893 16.27665107857684
19.31978417734848 1.863793739028903
21.57960760427278 0.3388984301103236
22.43265494045485 5.415045700003182
21.1230370453378 2.424086106371874
20.57459041730408 0.595186635847011
23.06317860262367 4.67386339554203
21.89810181065308 3.207954873163449
21.35603923780896 1.381972896040782
20.13087305696392 2.653599305308953
20.95752549149919 3.490776141942876
20.34168987560004 1.625162903029891
23.72531391030742 3.787382582591912
19.92130107590739 3.64626667008622
18.5097588143246 1.082463489262069
19.54394264520695 0.856013341584046
94.72939251840866 67.9853979368096
96.16584318608632 66.44776558997771
95.73546918507775 64.41221841760289
95.18535942040501 66.20650529339729
93.44168814208763 66.75312053270305
94.95899530245212 65.19717177705435
95.44435457181177 67.21887103555549
94.74414880740072 64.19683499526253
30.47984098737633 55.80575610830286
31.344081905904 56.34813598303349
31.53380235225125 57.28027981058482
31.66109373528452 54.31014002579381
54.6366349928839 61.58707669790967
58.03331228108228 60.8185197849187
56.62192277962811 63.41436938074102
56.91793901755604 59.40773673781135
52.63600097285992 61.42022698302839
50.56700394879758 61.20546721333208
56.32425326714687 62.39680858264489
54.06907209003001 62.46677672055545
55.6181793708733 63.37970003920427
53.64848639643727 61.49244530388174
57.19712588104676 61.58298277476803
51.82401409260608 59.51922913885895
57.36238440636802 62.59135208148892
56.34291800256329 61.15860583381695
9.525548511451996 13.13804258716231
9.068781185560315 12.18944309842336
8.632980978773542 11.21972690045543
8.023827671579278 12.09963390225753
10.72790643822221 11.39422496433339
8.47044856335078 13.05791613456187
9.263567208449381 10.33331705743407
9.665426011095827 11.32860453388012
11.35565306783232 10.5529019077356
30.70471004146835 10.62072003773486
32.79668560548549 10.82791763960856
33.97576996455512 8.959444803882802
29.63171743970088 10.57999155123462
30.80291822866016 8.751574395002942
28.56640669824546 8.729824048361987
29.06289735344159 11.49283273336528
28.5645838299206 10.51859707226483
31.27234055076222 9.699151736755134
27.97258167147205 13.48920717031272
27.49894415117826 10.44149232038077
89.2501702210067 27.50259034838037
90.7502081815542 28.52179803691828
91.82687780183267 28.60401830849168
90.1270566184167 29.38736777130664
89.01766730775569 29.35282210490751
88.60352799228679 28.39131436724395
92.45251149101881 27.74122192762331
89.66801070014743 28.46183073422212
92.28095666253996 29.55540670048043
92.89984502456501 28.68964923476059
87.95391823220693 29.285433887058
93.35206810043795 29.63370346083055
52.98659171140983 5.352745209017021
56.05757137946306 3.979820765820214
55.81006428720565 5.93251427771856
54.75633880586936 6.360027345647342
53.78073322277639 7.046572379576184
56.37850724828506 7.494853798066709
58.0208515782777 4.009237545763861
55.63206983215987 6.899187958708869
52.28235101997788 3.719019663639803
53.85504117343246 5.963959759843761
55.01893317567692 4.450836048783034
57.1372045383557 3.369034468564145
56.95516763254138 4.401381619529657
54.70648192635083 50.20059059543464
53.80428310637114 52.6081319276192
54.77627195276676 52.94934819117623
55.74706009288827 50.04673779173356
52.03998650028689 51.93552504778829
53.88148021739182 49.58317555456579
54.97213859216679 49.26953078261517
52.80607340273794 49.94368083809157
53.53812838916511 51.57644379895993
55.78130418356028 53.19940900221073
52.6001202447502 51.05313037299842
53.57260352197965 50.54598706523139
54.59201622381664 51.94438516891264
57.22371998500933 51.58091111374451
56.58795694868316 52.48438312241653
65.175121656828 20.74896402745814
66.96169418872095 18.52179934251328
65.97667338394876 18.70967331962859
63.35615929864434 22.83721854958494
65.4001777428271 17.86698926616836
68.4407758404158 17.30495586410915
66.56778295713568 19.57267347438455
64.15153108659555 20.87539023965554
67.19059945738748 20.43615771871842
67.55221937926085 19.40368166126157
64.54980140982587 19.8816238999604
58.81604129761694 8.647821157743218
59.89934292836787 10.01243410944624
59.47722419744962 6.917395555321039
60.46911014926867 7.28420358465147
62.63333914658448 9.046456573188079
62.31429215289139 6.993166867873525
60.62529348327559 8.321496090940899
59.62613696205786 7.952106905624842
61.47117295765556 7.656607100859576
60.91870437082734 10.3827405458908
36.68246709612863 51.29622246281028
35.29512151381186 54.74789066422421
36.85597177809899 52.37198579408658
34.82211873490358 50.69936026592961
35.47576339131453 49.91267435507608
37.4044487660644 50.5551674606719
38.34701136816265 50.92820023333147
35.7316077543938 50.98538370289451
34.8903681477135 51.72599263514346
36.06651648789928 53.04933927157765
36.44482288767365 50.21935019723965
35.552491378577 47.13976692143098
36.16932516834238 49.15300917621516
17.9835539390703 32.50905344309786
19.02067195859991 32.69710995645815
18.13088180003125 29.80807578617713
16.93976223232305 32.31777081420275
19.77357634652533 31.90961505346242
18.43600675420391 30.76135796565367
18.72942988964434 31.72364222494577
17.6762696181957 31.53315864896612
17.36486808788121 30.56612209931327
16.22902253521396 33.11750680150313
16.61779047192607 31.33628478871807
52.13207310813507 98.90971897152293
52.9508564577913 99.57267024266176
49.94017943419956 0.657841768551912
53.77002933907373 0.2400078534370607
52.76156279423974 0.5905964628764893
56.48300910720763 1.297723149281504
53.58000983453946 1.25408812746027
54.58729047883676 0.9055041030327924
55.6406462023147 0.6046239204925943
57.06716389092842 98.36875843815002
50.09284689947627 99.59647459713437
53.97320147225312 99.23686657402698
48.91988195678126 1.0489298698823
55.83817935717761 99.64309056416941
50.92671771734778 0.280673127203482
81.45739569642377 39.60535924594645
82.55342622515072 37.79178479103252
83.84694722698478 40.84622163556748
83.56337704658458 37.87981082104729
82.510319889416 39.65255603086263
83.64953867012305 39.76641980854543
84.68253576427809 40.14089833739034
83.8883678740053 38.82149295493534
82.95990716380389 38.78356183280816
84.74003787057346 39.16573651388945
53.371836628053 29.22110318213337
55.40017350801927 32.75299351278695
55.49019002303595 31.72185369658552
55.51487082559096 29.11908171271476
56.28137396918274 33.28319761120756
56.11955974825557 30.00131521546901
58.92667847692985 32.90375344547162
54.45149848639939 29.12183706914903
57.12454807635234 30.06654380953464
59.88740697987542 32.63464769482786
54.59103374394382 31.0681716167541
51.92267929372898 30.3732250503581
58.18364763173184 32.10519705243664
57.24013157705207 31.80411909053122
55.3210143064505 33.79504497959293
54.04691314880868 30.0216966267521
53.55412787100182 32.68658595849453
54.44429719584101 33.21459177614857
56.33593539945442 32.20140535910335
31.21186898790834 34.33780038899267
27.86271069050584 29.27562165272724
27.19266767686579 30.05895668101849
30.29792287056215 32.32979381366689
29.14646403092512 34.01887743845077
29.82893085316935 31.34544583596191
31.94202350027363 31.63134139044756
28.29242393186896 30.23188333087652
30.63092271122003 35.19296844394598
29.60674995797466 35.02946766753021
29.23243850303735 32.17487132135208
27.09138097178831 31.8546681021527
27.46612562267877 28.31919434858655
5.238768486110614 57.18777927619773
3.862409336062446 54.66151589035912
9.189389641676081 56.18976768925929
6.813225226660802 58.68866808851381
5.435700321205536 56.20174127467118
6.527089283428076 59.70154941898262
6.242037249120819 56.94401371542055
43.82140732924989 55.68607585674392
43.00994442827705 56.37697300897948
41.9681258492252 56.14068034923952
41.21880406443702 56.9956355517643
39.80902385324792 58.16267718244151
41.65484935953682 57.99063134621105
83.49521485315563 61.16938313924873
79.72274845405737 58.31497411002807
83.2571544033173 59.24046387855766
82.16950195222313 62.33072187090524
84.8054957862394 59.98737770058239
81.23388844792892 56.65431607473389
79.62995893547631 55.55063875544766
77.96218114694254 56.13398881387558
79.35735254258809 57.30348372460629
80.32903195573655 60.31093704261435
81.17188871202777 60.53827152543923
83.11472853673347 62.21009950177613
64.96278844046657 18.87923378064033
62.48426709078801 20.11891542905881
63.75651854735894 21.86077470380826
63.11916929279199 20.98873413509514
63.93031397708025 19.02267205742146
62.88934825185769 19.14235987056113
63.5197849945585 20.00669479889867
49.3070504048769 4.845748709032654
49.07105600772604 5.814477274705535
48.52803667886251 4.171209586904991
53.4199765098917 8.126121566595764
50.84897114231233 7.05288083160116
51.87389648270192 6.923782412307408
65.44684055734103 39.2043580940993
64.32799378080867 34.08171750769632
61.49711476028531 35.75238680659495
64.35229352172233 36.92976877086046
62.45067357002722 37.27744917482305
63.5162360475748 38.6604117295349
62.55616021538878 34.2288925662764
64.49683260752073 38.94100880402252
67.76043583105981 35.4405473524409
84.60637062066738 4.171181268699838
84.33892728777683 5.2461842629138
85.33657374166098 1.088113020316758
83.14487210054457 98.84217985745308
81.35420541007699 98.38819025317896
84.79397672157756 3.14772013151302
81.49728094904495 1.213737489474469
81.80291603883906 0.1731844916561361
82.53487957195097 0.9333136571664249
84.01298305360979 2.434732137054539
83.64984881412906 4.482756006717103
82.2352557000529 1.974903093828891
82.83759080355574 99.88672140491579
37.94157466936806 53.87557473835385
35.29992585605508 55.74146821645066
37.79034898957653 52.76699372424848
34.33527846887556 56.30289682072245
38.87350430374443 54.27053222664991
38.71884661406587 53.16116602021552
36.25159967890233 55.15107710996248
37.13521131626616 54.54459173949999
37.00808968211999 53.45766012603624
62.62694483317323 65.39316541937019
63.67510832905109 65.50556041380815
64.13465104156175 66.49296457729952
66.18617563400296 66.69399010711093
65.73046272203834 65.69654658915077
63.59242490551647 67.40895012571566
63.90638340514217 63.60030886491862
63.11207738313431 66.39987675611495
67.59161933034981 67.74564241029616
84.095373661357 6.327189587746243
82.06330682193983 7.623329118512947
81.76186134372139 6.678391085701074
85.95464441745057 6.579230500881863
87.00281570612889 6.217777094474847
80.63526984933574 6.427409214123792
86.17565830822173 5.564174686483007
82.92469456108226 6.780753094424278
84.92704013870117 6.944965713601172
86.51737320926941 8.212099959814122
87.22634080735992 5.218359127868073
61.55509331524657 99.52119797693643
62.85408345588594 98.04376146963357
64.28373139737946 99.58022298162665
62.57678436834254 99.12795486016522
61.90399962298891 96.31373961361936
65.18254691886524 97.763297890076
63.25529388005576 95.164042805748
63.31858955761523 99.89709638702757
64.57072846481914 96.94905083708049
64.02653103850639 97.8965383865188
59.25630703182046 96.56170949990845
61.79937536519466 97.46478852404793
90.91620308291138 54.09845288113378
93.41384318490663 53.69880576811452
92.50192747687339 54.19880380538379
92.39554627465742 55.33213471947965
90.78412476148419 53.14644597036445
93.28756727868185 54.80088294844992
88.68211716101027 55.55863507871023
91.59545388218986 54.72043248605875
26.34685067811831 36.47664145952783
29.27833018838413 38.77299365984697
25.70598490405145 37.33597138177645
26.81778595504428 37.39025918397622
28.87058217869752 37.74722591033716
28.26933821431941 38.58761998375427
25.05331241323998 38.2078660073372
27.8549952007719 37.56255089914477
60.56094278195676 67.28111507806408
58.91719772220985 68.15052762345046
60.51084204369165 69.06981850420279
59.43501457094124 69.04902769984905
61.07377894757159 68.20164878589016
59.55912342506302 71.03432161574162
59.99346046866282 68.15900383080077
58.99228470344669 71.85582185594448
57.31453053369095 69.05456952195672
58.37472271059777 69.08959963283982
56.43973546105443 71.68382608017413
57.29750174002417 70.94204184868755
58.43916193652675 67.2031914843335
59.92987509102825 72.19025797926361
98.64332984856044 1.711350430138649
99.06285866290362 99.55571175427896
97.04452764939968 99.50590938708406
98.69114002760828 0.5355724674294303
98.13652051352388 99.52194155622504
99.12640670417386 3.417356341595514
96.44960090699341 0.4684323799318328
98.8729237686603 4.446992626956841
99.37766939207303 2.371228605167038
99.53706650492239 1.260696363932052
99.94891768342637 99.15685316521336
97.31351709424005 3.071069710567127
97.52664565029899 0.3467718416578651
97.90399475452809 1.167826009391397
55.40653713675147 77.20412671170702
52.88891798138351 78.1704720672351
55.72508623355705 79.07682495177306
52.86088453437721 80.20912399199236
57.50764198541695 80.02245665878387
54.65544046389915 81.34132607121478
56.54211053725942 80.52565209114782
53.80870312558403 78.643223593176
58.39738805143062 80.50187637676211
53.74036291839867 81.82469111358049
52.83732264158168 81.25959219962972
54.63527650233606 83.45932828915433
55.56477301483693 81.9730855156011
79.90181391840829 87.27058992036251
84.85736250533913 89.77233935723818
84.84520195357437 86.17584547641319
80.96692319166584 86.88846111130655
82.02758473657033 86.50883359347196
84.01729227531368 87.80594850997451
82.97555735949213 87.15014491095307
83.55376574118861 88.69828489211335
81.89469616036781 87.50438192610901
9.503316248401525 71.43695891886357
10.5620808288878 71.0487866719689
9.752854204649513 66.90502802237448
10.55500446870827 69.96143674647627
9.520627700533588 69.64434577950826
10.2742117851308 68.94261264500419
11.00168956831132 68.21287931927809
10.74363704533199 67.17513640887624
11.44184549586669 70.46863454291729
9.773182550808103 70.53581458158497
8.820245366761474 70.56496624513781
8.607247053298634 71.79145454289279
12.15750708288611 69.4771625748787
93.13511657657371 74.40065589576267
92.67231191048528 78.56589982408599
94.03759113896311 76.02469318098996
93.51264186785278 79.14908141673875
93.74310259917416 76.97856237251816
41.79776416460632 93.92311790998069
39.95248123460457 91.79431346481125
38.09166298634977 89.59904219780493
40.86405304713208 91.29151716392354
38.08919175522993 90.64424431308173
40.88250509092633 92.34117737701759
94.36799850920187 95.34807750420543
97.6290480966661 96.80560031609141
97.00930800634264 96.02745569030888
95.32621529289747 95.2372375856423
90.95507995177586 96.25152515142346
93.30077533251814 95.34713319459031
95.4048194516985 97.0502734818304
91.46800408251069 98.00394617241432
96.57191339843246 98.67073671134241
93.78526755011903 96.24681106147303
96.37158213358198 95.2104471343992
93.11637382124255 97.11456246285933
92.32027580445026 95.14280608911788
97.14265187264137 97.77442531153
37.59070117588497 39.97819595517277
36.08320888663175 38.8468096778464
35.27668546144132 41.5471345196872
36.96386565589793 40.83050314870778
89.71366132655521 23.81243966593879
93.27730934367585 25.06684917377789
90.531372945296 25.73514952035745
93.07983001187026 26.88042062123102
89.51442221304578 22.78139291193274
91.59141024634056 25.82782546201711
89.05426793049114 24.61783304392545
91.40397893633842 21.64843646123722
90.46054507717473 23.07421636125802
92.64250218647308 25.91432676293292
10.96469515429004 50.41968195145376
11.34523708602077 52.10955891412877
10.60181107980646 51.28417532424618
10.89048845949345 47.31748051592166
11.11195659161265 48.38752716089559
33.26014736354935 13.63124567913572
32.34681887442832 16.37472878529351
37.90455950305754 13.96322540553057
34.27503788108341 13.76780712827015
34.59101774782582 16.66319959651574
34.55324528882045 11.88580743392908
34.74080386821181 14.77588583152425
34.17941384224969 15.65214946290096
35.66298083074893 12.18111686671397
34.91492638185701 12.90869635912817
37.01326697731117 13.55575564018733
33.87792179330217 12.74996882701794
33.70328612140804 14.6603511074268
39.19850313968318 80.33336414864469
32.71772068507031 79.5812824134581
38.31706240014445 80.92303965495675
37.42727414899574 81.50065950439362
36.50735263886377 81.00317761215136
36.49350562465496 79.95316207755201
35.57420002214585 80.50616251609706
35.58193781284554 79.47792799644422
34.6213363317453 80.01392477377109
35.50334355402087 77.35127208000863
34.70407873360239 78.99829251758055
33.62870774806062 80.46568214005052
33.71323862629286 79.46906096024429
32.93777878060092 78.60066796452826
58.49201495487255 13.28760031352882
59.49776160199077 13.66760043656841
62.20425699675651 12.76043348009754
61.00036194266067 14.6765829515131
59.79884092369194 14.72681276018982
60.46325030895232 13.93998302710959
62.55643170805138 13.7089463775005
65.247380048086 16.05304737305787
61.58022391679513 15.54947620789867
62.01096866820273 14.54544818776375
60.56694461810734 15.59539488045427
63.80039508145465 13.68238875298558
92.9947112589944 5.289065615643599
94.02250250223851 4.939247824875313
95.27361699615776 3.571096247590674
95.0371146449251 4.620873734270948
93.25387067527456 8.002276545896054
91.52823622602078 7.675063684452473
93.53766143826726 7.002886418528669
91.73788946083296 6.64041335631139
90.94835897170866 5.934988442523586
92.20619442657126 4.581717145622039
71.43851403349333 85.05930094832473
72.73691325878205 87.06742303657713
69.25963920950895 85.24924667686811
70.82472607997593 84.15949556739758
68.81526838392809 87.12594462953805
73.26994938653374 88.14144984744622
69.76127799246582 84.24904328735519
20.05746746443519 67.67629236830052
20.19766831998875 68.72867518006815
20.53991176968383 63.71920373471729
20.88127369639957 67.06019474350292
19.72029962115309 64.42545581153273
19.67631105645004 63.34557530272789
19.80716743664144 65.5173033132734
21.51931108598022 62.03864766702193
20.743034135349 65.96301045119397
20.17446081189778 49.50404070943073
18.22921211851804 50.21288758223778
18.92706514135494 51.95991016557297
18.36058357769015 49.17191185295334
20.76054879230928 52.25606886783974
19.19996993992407 49.88568892523168
20.04161886304115 50.55267036581943
19.9086590293702 51.59469745467747
19.33299137443866 48.8673315921571
18.68540321949163 54.03944858615318
19.65611583120436 53.6873056432764
17.94502415364561 52.31086327146691
0.2259747242613669 70.10840842502384
95.73728770230963 68.23076812202102
96.7485882339785 68.48186230115408
97.83571557300853 71.44800769458746
98.09751541991172 66.98943560779739
98.51533518490984 70.68491513880909
97.47167421777847 70.46503133759994
99.88962317992421 69.1276245383535
70.01678408478539 92.22996364062746
70.12896450682094 93.296128442534
73.05426174034758 94.310445756974
71.09700286974629 93.63453092290935
71.6297444989994 90.77730494452301
72.91643481572339 93.26016265082278
71.7917002825323 91.85101792681913
69.11873648012029 92.95281730972698
70.45862154899088 95.42486252770982
69.37121926736495 94.0377098464288
45.07732105603193 61.89726991722807
44.96131100221535 62.88447888523928
46.80504934704958 61.48205073929363
43.89228060941009 63.36989777936424
46.02591397116843 62.30162432704108
43.04856777454059 62.67532161587862
42.7672707525679 60.67248431238706
42.34088881520658 61.72318769994446
82.02102289167438 24.98424152931782
84.11785741477222 25.17001087750941
84.59824028233623 26.08113531759355
83.49347060118856 25.99290121188747
79.81042823443099 27.4064348467772
82.34663983578054 25.92010785150245
82.59551606805803 24.09828878681826
83.04621547161655 25.07644026215133
81.80211746954832 26.80419629453321
27.47730123112235 8.597386665852982
29.11884267780129 9.639776597942459
30.21029466403762 9.676279813560967
26.98511399065894 11.32800545329046
28.50646140766416 12.46328093262599
28.03794660506956 11.41620854849333
25.90799516687913 9.364457818243725
29.11402216676382 7.910064977700089
27.53723727600025 12.30093925175055
28.02161487774803 9.569971472563868
29.67574901678398 7.093984046326861
35.70433189436383 64.13702660452785
34.73976325811465 63.66779035543482
32.90348215094749 62.76697440303768
35.72690855183264 65.18125748601186
34.79761628149569 64.7155891493351
33.78444063260505 62.19158000100082
36.63231504277059 63.37287970553894
33.87233245106801 63.18786281911967
36.5826548884747 64.5315096888455
37.41141158693245 64.01081621345334
56.81552883017688 39.17513693209894
51.9205787566632 39.31533398942715
55.77152803825504 40.59781360267072
58.68877413460168 40.41530758812151
52.16842685017023 37.27164478982752
53.95139651808578 38.40861434350425
53.02650833933121 37.84797863911886
53.89948057639167 39.41110579339747
54.89232187839186 38.98741364545156
57.75462566804316 39.79213278900015
82.57700805104039 34.99796450377286
82.89414245908468 35.96710227234927
83.38124887068798 34.21866642710363
84.72027630440759 35.39842725009469
83.22654284060141 36.92924839708568
83.14861604100049 33.24401962256356
83.65296323960376 35.18578915284079
85.48829252590377 34.64453183951046
82.32360255641176 34.01912856222072
83.96241801968714 36.15233280042531
30.8706167147784 87.1703744746777
30.83524747000161 89.28793438043971
28.7973260235711 86.16040907410249
28.20355082247036 85.1819975009348
28.9911844997458 87.18201089326929
29.85973635730045 86.60092299328889
29.98514704376317 85.62579763406814
28.24849110179457 88.04084997225536
31.77044809202419 88.80808640235553
33.65915776085416 87.83388718948957
36.37282564287992 96.20924869638212
37.75783379873474 95.35797723936908
40.4979232765897 97.76422436706154
37.96270197306468 97.07954334261879
35.14986564869393 94.26542387820014
34.42708207803634 95.07081764545079
34.50170616545255 93.48259415724959
37.39840756079877 96.23749591678549
36.20904504392566 93.68056645296173
36.11676450532588 94.60162497680187
66.43269045888636 12.91772071591343
65.90484080268602 11.12765176545428
63.97951258694435 11.54591391199176
65.55797321099081 10.06995505747095
64.83501747918189 10.83293982068643
64.60885978193903 9.760084419155302
64.23155515635833 12.6706049035839
67.07748221780427 13.71721303014376
67.83262523628963 11.65543326255194
66.47102952802639 10.28495288282689
67.10762901743503 10.93818211755451
66.80560123667765 11.88039234094793
43.61203459436393 91.777958653307
44.39052636018418 90.09910556629363
43.63680116270758 92.84369128009837
44.47551244043541 91.19694355656821
43.39056758778646 88.5390202530937
42.45663669131005 88.04201855958212
44.55650917612036 93.32765019298064
45.28431005590399 88.33581348873115
63.61754738840481 3.599089410573863
64.06968720046164 0.6752511718665998
64.05931700397115 1.739645893061563
63.51324047255111 2.620502631483284
65.61000573311441 4.248345183170906
66.38792032258604 3.522441044431678
62.89885464310757 1.943846904038379
65.40733173627791 99.43825855145046
62.62502921313794 3.127414679821241
64.61060697974095 3.901838145076474
63.14258429037898 0.9748332006433423
65.02518155873925 1.20616553607249
64.96091556350787 0.2724130637367542
64.44075168070025 2.839434965329442
66.06939615530084 1.395738855472932
64.79691819049631 4.945130923895537
10.62108409266162 46.26006172705934
9.483739975825028 43.16760176827925
8.265146328056179 43.21741121145344
8.999024201884771 43.92615179307479
9.986146687832928 44.17734514044881
9.318733481524591 44.91898603763422
9.612341239425147 45.94257832716395
12.1570863262117 48.30363141637597
48.88902857097744 74.65573739503336
48.33223814652876 76.44638468731274
49.61166686855596 73.92688921079895
47.55282551312555 77.09197784929252
49.20182848025831 76.91218647247339
48.33999353447798 77.5631689566263
47.33044700886462 79.12274593646345
49.08280335454783 75.76728764028439
16.04458759264473 80.34525534740479
16.29476966550219 75.30254745726063
20.4707394812603 78.8292089234879
19.33131308517665 77.45939579960745
21.77110743558197 75.31065467137532
19.17285801480391 76.40928442410869
18.36733396298916 77.12218233110791
15.79143240613861 78.18619336599934
20.96515933578852 76.02974879154655
16.74185114328711 78.55610981203586
17.25004625344276 75.69018189668905
20.79397419704134 74.99193009400179
20.14355154502272 76.74256060735475
15.6708141704185 77.11087065578251
17.41432205927626 76.76998439568472
16.4759532975708 76.40247561446731
17.55841081209725 77.83899488904829
90.44810496154302 12.21675812991003
89.27640878147656 14.93397351463589
91.42430685546572 12.41255682496381
91.71656870490175 13.45107228055836
90.31583518617522 15.07758927052804
89.73497174835245 13.07838791225265
91.79538271405984 10.53781660887422
90.72363406878623 13.25198717703182
91.12867041155786 11.35434454626931
91.01251702273076 14.27514741829159
92.78022920544446 10.77674795954692
90.00150810173962 14.08959037757093
96.93608581029834 26.34003746424575
98.09807894545963 24.53198255192361
99.71238173825903 27.99958979612699
98.86544080124746 28.45835060493121
98.57993652142353 27.40997061928225
97.42982549454062 27.27075780882462
96.77543055548759 28.12850976093661
99.56241162381598 25.5652052621374
97.83375318604817 28.18392846982352
99.59326996726364 27.097021887679
98.13568119802724 29.14242180136651
98.01474065395972 26.44092884902436
63.22132460471104 12.97229576113895
63.12901190028378 12.07484440319469
65.86982809245245 12.10310070190596
64.25760050458659 14.54623522078908
65.29802936575656 12.90421073459932
61.44416542890001 13.56793383249876
65.93861364611979 13.81883013279668
67.47955704210582 12.70324679377653
64.94309201316295 11.85538923410003
57.71901338243397 58.6853935672201
57.52947574037615 57.64275983074808
55.08076002354801 59.79193807996693
57.33370637579333 56.60393422914527
56.11709721936132 60.10601269397203
57.89678570553295 59.74063684698251
56.72989286272743 58.37271636926193
59.10826780424777 56.12371909642378
58.11782997781991 55.86301843712012
83.71770881021085 53.63445304669754
84.24873056820071 59.10257454254239
81.6772542114641 53.80273636077263
83.28289459379616 54.61281039491791
83.5125640824517 51.88146576106379
84.55045884467957 56.31939326459847
78.23988906636592 54.23616373525526
80.69866547267252 58.53653543019646
84.15086734708929 52.64177316975723
83.45890771285102 56.41787226972843
85.73428063977333 58.00116628194154
82.2465276821942 85.45145197375334
79.33252405973897 81.36474883509946
80.37017014956474 81.09544780461081
83.04325593724219 81.86760520141767
81.54521412425154 82.82959010867026
79.38615472751128 85.36521078791131
82.41416251183695 83.38931522277282
79.59846945506968 84.30503660588049
81.17758593632711 81.84471055062482
80.12639830866733 82.12354488703637
91.08225271676932 31.30345878462487
88.93826497276551 31.0505468874023
90.60901099449035 30.3281427400241
91.53802311650792 32.29897372973451
94.43482518666124 29.70702653507584
93.63857918584171 32.39411984228643
91.67330788555557 30.42792056684697
89.51678069358357 30.2358509325361
92.73301562711249 30.50871220734949
90.50892444879833 32.17661535166491
23.19725291091656 63.90321473156414
20.93724530336722 61.28658473761242
21.33495973087176 63.12965261196244
18.80062619333974 63.98774566576522
22.23603039587378 62.69189737102845
21.6813908481895 66.40837432554329
23.22963348982124 65.07803045159883
21.42901631509588 64.22404615160562
20.54052472797456 62.4871538092247
22.36564220693703 64.65286351556024
22.27202727644681 63.63206971691231
21.5494190344434 65.31094817846049
19.55376703814228 62.38434061597552
58.69475630356597 59.00052653559013
59.65639395725977 59.32832161997009
59.00949924519966 61.1273275698761
60.98433846360276 56.64042845585814
60.07273875289243 56.34022327786653
61.36897622099548 58.9411139047216
58.85709183888599 60.07289006236233
59.2981455280277 57.16576460743241
22.85870451905141 67.84202257302663
21.78419496588609 70.35771793799037
22.4694776391336 65.75156429735576
22.32294386019332 69.55055307486998
23.09956370260196 68.85668640738047
22.04801462538907 68.53630387101308
20.9077034621186 70.17012764206369
21.22824605392371 69.22842037154396
24.45576384373059 66.4335283923611
22.65470228269566 66.80737660197013
21.01100879764287 50.18040678109185
20.88969403939091 51.22047169573558
21.61777995053212 52.89368785391009
20.51092554868175 54.36626989319742
19.77532865760157 52.63710458483193
22.63071752679014 52.49778097503875
18.79424679794976 53.00190567628423
19.06427818936289 50.91944743280141
21.75362210814808 51.86773960439052
21.46579615802071 53.9321912734512
20.6254477066434 53.29821673627905
82.44172093203251 13.6727993370728
79.05006030378269 11.76571138977035
83.1851329509321 12.93795426689213
81.4557113182278 13.35326784102161
82.21132455417515 12.6077655339366
84.14930569951322 13.29166594689153
83.93518057795627 12.20756096138186
78.13409220478005 10.9154280209501
79.18439239450935 8.053911920849751
79.49594316627743 9.040745759214385
82.00939304154723 11.55340298113294
81.9589699308965 15.47538258912205
82.93542488894747 15.83062893944799
83.65114269442336 15.09068848435929
80.01545761701821 11.03138533519285
81.02179809940019 11.2687138142355
65.91184541914279 33.36785622890878
66.10615058724792 36.31828130993154
65.48061126099856 38.1509375630408
66.72675308618469 35.38955438409327
63.34717714192438 36.70043393842069
64.11124075046583 35.90175948599567
62.74340424244652 33.06147964267984
66.38303758936419 38.55946824837785
62.43543088622101 35.19844782271525
66.93112834012351 33.46629023973446
66.44025623126426 37.37128126226494
67.19261409599508 38.08585871903252
8.584889709430362 19.4649831643204
9.266759910153528 16.78183357136056
10.32700812702228 16.85392268890521
6.551751538758081 17.49926374036091
8.205854762812063 16.70758164540769
9.855472820392707 15.90901767557217
9.645181405310147 19.5576979064821
8.679542941850572 17.65355512820047
7.741392110265269 15.75444503927432
27.33588970830293 56.72498120318973
28.10468601348068 57.40614071210803
29.88858821362204 54.03419437667273
29.85269767407334 57.89888942966542
29.2675814285246 57.05363322582981
26.54794938740037 56.09509648969765
27.61590963474352 55.74363978357007
32.49547112166765 54.94887802714928
32.44528076253697 56.6931677022717
26.28625446769968 57.158195481772
34.50260329861376 89.41907537260187
37.23560992029503 88.98114172503338
34.5631085449884 88.36991299327585
32.66717378960214 89.38672514655393
35.5291998334953 87.85868631943914
36.3166108314667 89.46998379318262
36.42025788194533 88.38883397369666
33.60803806658649 88.88053667436679
34.62184094913548 87.33068439935772
15.50247072621902 10.99010513392913
11.1816996731983 12.32916308554863
14.35545842242502 10.7488902557647
12.20846660266274 12.43869447151901
12.09299401939399 14.24645392361289
13.74412009667423 13.46765701981228
15.11295540778256 10.15751579711992
13.35739792609228 10.85211529690666
30.64983591831382 54.71049242960363
29.1263633259513 53.35678347485682
29.67937294997616 55.09197875558794
26.2943856254549 53.30314403813406
29.51656425481772 56.1285941263698
26.05604414643892 54.33334006601957
30.88924378713391 53.65699164394137
29.37451557959106 52.29803233504358
86.14915874771572 46.20300100692434
83.01169419254855 48.17145955236222
86.44736314216738 47.23558711777645
87.18041778274976 46.51429561366501
87.46891240924509 47.54802417892265
84.7068493721105 47.67500075049473
86.88954701898004 45.48532363694427
87.74874762096437 48.5861014007012
85.42273061005838 46.93339513450329
57.5725576150796 46.73478344412263
58.87884567674414 49.25261158173959
60.59098196573744 45.70604694916608
59.12362884144322 48.17417888965687
59.80345610635081 44.9861313877332
59.5889313321839 46.05195720187998
58.80950820871475 45.33977997683111
56.79063522406738 46.03585479619073
56.53709382829735 47.0492120313957
58.11399784766283 48.50373289167451
58.58569823992211 46.40009982923481
57.33020828642844 47.76188798784223
59.36185725223296 47.11262664564316
55.74191984662054 46.3512404929719
59.01974706702355 44.27116714165972
57.80815583734328 45.6924801703945
58.35119951999985 47.45298740595812
55.48193500334707 47.33514632286431
25.11211356953534 79.21977795206992
27.45741231434677 80.3264728909318
27.72946509443418 81.30763720112895
24.96119211900027 82.0097269155943
24.39559988381365 80.03049980731703
27.2789875938928 77.45746756718302
26.72052624777887 81.22905659392671
24.47944155141663 75.19154993480976
25.41658098919337 80.18190678590669
27.09569591470844 79.34270186787066
26.19430180687749 77.38901875462714
26.43048249876185 80.25150334533748
27.0447678821696 82.21095638869808
24.73486228050525 76.2684216536685
25.05275788173346 77.29949130300096
52.38400196202629 58.68820831924069
53.34430261891882 58.89144301124769
51.20704181413858 60.35545419695915
53.32509428511265 60.51893192048989
57.10106465794101 60.46190170333293
51.58900565785591 61.34211130547835
52.86194970764669 59.67892603249808
55.91543919518818 59.08885738996089
55.33757434805251 60.77713304852378
55.61394180224318 61.74082662017888
54.32476403851496 60.58360790374166
52.23833210073018 60.49428189855267
91.66728901877693 52.5425774901635
86.95911533919445 53.26476515531294
89.7777756667102 52.94111875351319
87.74696761510562 52.46333574460765
86.14601508160854 52.6754208863898
91.73975515847538 53.58192409966023
88.02082274005009 53.4666569310968
88.7682747258562 52.6998033329774
90.59490909298971 52.20064847009443
51.97628474713886 45.38809710819395
50.17654330377221 43.96195758589659
48.45357618301544 43.8111448627878
50.97704309402322 45.64540688617296
49.36006647448786 43.32765147352386
54.15408410128099 45.01036217463168
51.19635272667927 44.52966285403075
53.38395495886004 44.3280439054143
50.19038225140505 42.67134969337604
52.37449443470518 42.60262011299324
77.32323615043664 95.76410238507887
76.2465635631757 95.97590097302637
76.6165447038365 95.02320457404018
76.94920512306584 96.75871034661215
75.90777991863455 94.28290217005774
77.89367600258707 93.73832440114288
77.24653021235218 92.07779755338332
76.83145892862149 93.99962023922424
74.02710804374884 94.48688124842616
78.36440212004329 95.45962228462443
74.58290867780326 95.24176875878305
75.18903933637756 96.1222638690911
78.88880474765543 93.36169488253466
83.56472340194674 0.6467673905159661
81.18148572572039 2.242692988580733
82.10413241656208 99.1326745990674
82.71453747672683 97.07309842556569
84.59845441366983 0.3482299596014037
83.87129059730047 99.59761796867549
85.95745022912611 99.029321360818
82.40612995954521 98.09859593060722
88.95800739322722 62.38816654578908
88.05062600065629 67.08392260200938
88.81775931140741 61.32231782827824
87.08243055409176 67.18507275755979
87.61127863353322 64.99272869409728
87.94270846574682 61.03077541714008
87.45363495716998 63.80951922569932
87.71470780016942 68.08132697452439
88.0091262518914 62.06112024523151
85.90878092887075 64.61901838803416
88.73318160443341 67.99800280475424
8.754593725203639 89.37144897072749
10.82512510164878 87.20421749096356
9.207811833289496 85.70820112186149
7.187433274254541 85.8591064516274
8.20265884032607 85.71930837128515
8.990049361853739 88.37881417048264
9.883816983681536 86.68316714114297
7.968328048748829 88.617867239475
10.00049776337631 87.81805346308268
8.796634747905482 84.75197855964041
10.94277359064843 86.22392202784822
9.193369716676207 87.40526909773662
25.72347285744854 78.2707403688166
27.72809383490458 78.42592701639961
24.807491454618 78.26756942130035
26.84826835690373 76.5314173878071
25.76623408002181 76.47207386363655
27.45798133600717 75.58352916050066
25.4242954638162 75.48369138512996
26.09546486782456 79.26685616206942
28.743127393608 78.47710722051117
28.102714523956 79.41420288982867
30.21857122178893 7.863949870925103
27.63062855742947 6.787755331107713
26.33171284263038 5.489670512467091
26.40817027877545 8.446997542246221
27.31514881256633 5.788846041119101
29.69597405135585 8.771421212485945
30.56406549098021 6.686149286270747
23.26671388965459 98.0305978736329
19.52977700165795 97.19297330674451
19.93969002120178 96.25785888841325
20.44343278920497 95.39114595542623
21.51778083735323 95.37830804525186
21.05673673406555 96.27483875922569
25.80140277544632 64.80098076935455
26.80581290868724 60.28057845365247
30.28934730407104 61.74914034579449
28.35190609854228 64.22994051564679
28.67909023176351 62.39790082919088
26.41717110700361 59.33096040629542
25.31532574581641 63.73632645980129
28.90258643198564 60.57242164300187
29.94587700341053 60.74332836473417
27.86586522278845 60.43890761169308
27.34601847866562 64.10123491244131
27.71743385300813 65.11911419385662
29.28780012442575 61.57338493427778
37.22376294627897 55.60797139532924
38.44616604748819 59.33563644361801
39.25277208905806 57.37390379143972
38.18232523483917 56.10983009829221
38.77945799968746 58.28285350525094
35.3750994757461 57.75532180883671
36.29613924482918 56.14568902452725
37.28999296271191 56.65219657730319
38.0738489337414 54.98859137235036
38.22671486173932 57.26088235325548
36.31299461546185 57.11272818180529
39.14268097267189 56.42682889408702
35.33571678787954 56.73096660968653
57.39096874996821 27.17937012072647
54.22011104679353 27.39557632712944
55.29798685997341 27.31484097669986
58.38323569214813 27.00181734992579
53.33782993696772 24.80397544902088
55.94724752477806 28.1967118707958
56.54903992182521 31.05688349615052
54.88361704125314 28.23066193126877
55.31175826514247 12.12245491552548
53.01273831031914 14.35543722183044
51.65283068411903 13.22961839685694
52.27112193718308 15.14869118055735
52.71276365400263 13.38100150273115
55.58359334481401 13.15331914851816
53.7672969952588 13.58914558996637
51.57666175475497 16.02475138763551
51.96759960339594 14.19202109883677
54.53338012395866 12.84203073276317
2.565315682322345 56.04280181833411
97.76512519672471 56.96873485373406
99.75708164842003 58.74969437342652
97.63079860987052 56.06666425459815
1.404469923359778 58.56157683212248
98.62926393641212 56.1554880335505
96.86485706060542 55.43781228418675
99.50637339151018 56.72962611386554
99.70905477804313 55.83911655199288
10.15663028290494 4.36316873182669
9.832893876729695 1.627160836055714
10.82572251232483 1.21708064632416
9.024150003407613 1.038373497058367
9.36875378297853 3.690447833922914
9.599745825190203 2.660322081943026
10.39050211015384 3.327450229330655
12.18656440080461 3.673683638783923
11.77688632143792 0.8282891532192814
8.569795315417879 3.037715231789739
8.791014352666179 2.025157704480896
11.40349677558741 2.970100660744922
12.59805977326728 1.563465797971374
9.26125717524757 0.06575358975052609
26.6198854387304 52.3374120822056
24.07237485999034 54.93160600517155
25.49134769243191 52.55173088780417
24.66920121260713 51.75971719529309
23.4782379161256 53.16081746889217
25.05415391163125 54.63070845444416
25.2788533411499 53.5813750185637
22.47005196388782 53.51147756631241
24.64961605754244 49.50218333915827
24.78929296650932 55.69665493265464
25.91308056191069 51.6712140304397
24.4829495165223 52.81905627801402
24.28625217487266 53.87375276710793
22.74475363158644 51.48273600199573
23.29799146992506 54.19235825313579
22.30608128521782 54.51629752038826
22.77739031153298 45.42435085390149
19.39857907787316 39.193617224251
17.07879201603502 40.75233542813513
20.89447927244595 42.94424577715007
21.56962795778607 43.61881504868719
21.3864699873616 41.29916745955679
18.87728992478731 46.22886792370007
19.39951813522664 43.71688169871278
23.21404022450889 44.51218035381455
21.09774517064695 44.5806484585064
18.74381456509085 40.0248399245031
19.92562704600438 42.84996057434793
99.83435188507831 28.98981207161363
0.8455805281662484 29.38138125772294
0.3128706426853545 26.39566826201861
2.60371127758828 28.12809829603068
0.5948430498784757 27.39037576844585
21.07716804079847 8.2366182989355
21.14579773543842 10.08935869644959
19.44918839892401 7.325292701995429
19.51639859836678 9.071102043551244
20.58056918478481 9.137929629042276
22.7464118934309 11.08180023030924
22.12447840980083 8.284535686500604
20.10200249915918 10.0370326917121
22.19439617148075 10.14023033142045
20.00549074493664 8.207852714187357
7.981374298074578 1.347934106313444
5.267645981615084 97.59735103863656
5.75480874790063 99.29838570940639
6.052366627841439 98.28638486345739
8.252588624621103 0.3572095552019208
9.283811948360183 72.47604529309976
11.30133790293622 71.64706144493343
11.70059739537006 73.41416769226194
12.42507753417047 74.11646436355592
10.01837921868051 73.10405196190344
11.03417308208763 72.69982800720071
12.06663012351427 72.35303614231707
12.67020749891975 73.10182243317794
22.67138532763385 3.828047112580925
23.12400214212823 1.88484572849683
20.84535960632038 99.54806782877303
20.06632529027075 98.87142476588849
20.34179364094255 97.93284622664224
22.19082398361039 98.2217234492493
22.36716481499957 1.120685012840368
21.16187216709465 98.47904914814251
70.74125681949063 86.97280590381958
73.49543459016542 85.08878289837762
73.10509009766611 86.0573431612362
72.51494021326997 90.04312424392283
70.27091522907807 83.26857533287476
71.39243764172525 88.7262917045807
72.13409130861879 85.99987527473245
71.13037931605217 86.00257661396662
72.25121119344593 87.96820903114879
70.40612950797392 88.1673966937793
72.41117011297739 88.97845813207256
12.65827293598105 50.96658684678417
12.96872018721628 48.89749512725686
13.88897612506699 48.66728886748783
13.04595648701489 47.76682091407181
12.3551224401533 45.69595463185608
11.91215044351714 47.43511979627107
14.39313021357619 51.52144564416858
13.61880372433803 50.7333240173884
14.57491641924248 50.45966642791403
11.89682108520067 50.20279211341847
11.66508379553425 51.1930380928467
11.95724539646497 49.22153868457496
13.78136387650272 49.69793020493131
88.1078786134007 75.72931509125465
91.26571934897129 76.03687536816287
89.32891217208366 77.51543260033654
91.93074908204139 77.88929523328085
88.6830975811046 76.6135948239766
92.59597257802712 79.65769036448195
92.99075238965958 76.35821422523884
92.06229264247172 76.75139932180078
0.4128729926502744 34.00902892285914
1.071059570944458 31.35706339906128
99.17906285299408 31.59349608245106
99.95062795149346 29.99491029252756
0.961318329327484 30.37341466946978
1.180360835009851 32.35076342358226
3.908064523853058 30.48778515328261
1.980824706216406 30.7546536311804
2.885261381328993 30.11962241855078
97.44390958671283 31.85810771522275
1.312814814360143 33.30367455154236
2.992424604535142 31.10964317330372
2.084314735969679 31.76006693896482
80.93395082452049 71.23848082723562
79.05861717912076 67.74508855073331
80.98176098723671 68.40488295751659
78.5185882621917 66.75440047863519
81.66226322735855 69.22024580775668
79.86547958971478 71.41225370622838
81.66550732283072 66.4441442389323
80.02191957273625 65.84998519405978
80.17058305170607 67.63434663390511
80.65910909803732 69.42147710859911
81.31891525966448 73.02746819094277
80.27818928413966 70.44003444919369
81.30494069557132 70.23634606947896
79.12469405718306 68.75310895061469
79.02519952213291 65.83177366351282
62.52907558480012 49.98016366104654
62.18418380345547 47.14343377545114
62.76029497746207 48.91925850779352
62.98078997834549 47.86654188770918
63.99041616103864 47.53149991571355
63.53626010702026 49.64691774467972
64.99762479397984 47.18357483789433
64.30112706280532 50.35313982932495
62.39329797297347 46.09484761694494
61.97003600229159 48.18937282333623
64.78664804766392 48.24420693479601
61.54492429109449 50.28443302075035
64.19974701541382 46.47447980330359
63.1927506711458 46.81489576298205
63.77236610606391 48.58808441301007
36.41598774155823 20.01489650577845
38.99030389541373 20.5911436063092
31.57324537507478 19.47030342855196
38.4997683616006 19.60589769708015
35.32519507078979 20.17610926409897
37.99199603507321 20.47484431571077
37.37170476150205 19.75983295828648
37.75016958895506 16.90687421340006
32.01835258849808 17.42875023005505
37.14747034906139 20.98545585634972
22.27761028013774 46.44991528198021
19.47092424346043 47.88760434571789
19.4390882080236 45.43458463647715
21.68313449002901 45.55673295854145
21.05898559119492 46.3296648036076
20.31449344998784 48.43963773601724
21.25597308023997 48.08857410995871
76.10818991950264 6.924003844679246
73.33993131234796 6.472606515717836
75.65034170755506 8.944617342550965
77.46088858182914 8.735000116311179
76.54377214105274 8.58064096003236
75.45176388488821 6.11925685536356
78.53069715622176 6.078519213475666
78.10858649946123 7.891001537637214
29.71081509509453 26.7202157932863
31.512859669352 24.11039153709758
29.60054453635 22.04161291431033
30.90464763896576 24.98190868662661
30.45133931115841 24.01220036964802
29.83902478606847 24.89615505788288
31.21710423706939 27.80799054386971
30.30309686230351 25.85343628179664
31.06560931252979 23.12805123072715
6.814756337346364 73.96857767182105
8.957732294941493 73.45725358343712
9.703368146230906 74.12102650503073
8.652995768045685 74.44004605827043
10.7244805127006 73.77169838452188
7.879505741415673 73.73644669303786
10.44814479604499 74.80768755168127
11.4468125911845 74.46975119967348
66.45408319102984 99.52090553281899
66.60551745073344 4.608112117611786
65.4078630630901 3.198436926650878
65.16573549561134 2.143015853594281
67.80574080426798 5.927666035847834
65.79897650345316 5.29404830721951
67.04673487536046 6.679789820910842
66.95055948639519 0.5462395323109867
67.74205374948043 1.209587015813259
66.81697692268331 5.625961607602789
67.13696234022612 2.76679142696885
65.92595638821794 0.4175125358768377
66.99811727517769 1.756251380731791
23.84672730948319 35.34544395449813
24.49470035703475 34.51117049043481
25.61116799439485 32.67062713936334
24.89773135895044 35.44233101659236
25.51085897675728 34.55319399685033
23.17347295871183 36.1329467737639
23.44379310655459 34.42250983752995
24.60150819219049 32.62740929698933
25.92910653354586 35.51757359889527
23.0418400057301 33.50396961946438
25.08104097834683 33.58783073564051
27.6627681264943 39.42683647620765
26.00200264067784 39.91635621445414
26.70367557069263 39.19520400972625
22.52560916487579 39.70828904141298
24.29419555331048 42.00365264432008
99.41701387395861 6.171428193053127
96.38277290850768 7.168285612439923
96.04290896290459 4.340457100696133
96.82639427692629 5.087453432531352
95.81713188588694 5.378032274546338
97.17234980150562 7.895346181734607
96.27935151289671 3.311235687345125
94.80933151067509 5.655033513239392
95.52737248066765 2.510313876097853
96.60215665881613 6.122825140309485
98.40157009825852 6.514166647911671
0.2064073014117747 6.858410854636719
98.18069560617364 7.556451323832147
14.55556314598618 24.49221363471207
15.57648611427711 24.79846219190565
13.17741189517757 22.33386422653971
14.48064483267086 23.49171910325979
15.41562997078377 23.78706723184032
13.83029635121742 25.23791194683163
12.35197097705889 24.24170247090946
13.07695265003939 26.94234414020772
12.67602015379364 23.32296289528438
72.96146546595232 39.22121953533382
72.82297855560431 41.11023243743199
73.26846125784006 42.06937058835355
70.53444912819837 43.03763532170417
71.15958860865719 42.05146716079007
71.14915328119176 43.87087799316154
69.59659727827784 42.68231647469425
68.61730971428233 42.88552437373043
45.57058169045757 49.58022511469789
44.99745843746066 47.83268071689079
46.4362227537594 54.60103929606265
46.13153470918702 53.62552427214315
46.84586302098071 51.95884318126814
44.18943137340241 52.92937234414237
46.55811391397621 49.22467173623861
43.17279169339476 52.64628638267705
45.91818382098324 52.50235952567346
47.32687633258912 49.92285697992261
44.39013252636489 53.96892318075697
43.96475785326507 51.92008658401497
47.03678265005077 50.98840919017794
44.0714727155162 48.23802560858287
41.38620023609737 53.10206004961611
12.83289057079943 95.75061791675749
12.63648411276961 96.74742157425725
15.60073213097573 96.8234103022882
13.46731906029947 97.46396571156927
49.89191057352867 6.641042755083737
51.33508727952154 7.908403175210971
51.76787772965143 8.896514781481786
50.98183680940065 6.146245710742025
50.66567379655757 8.702588896661798
48.23391933878087 5.197143480779872
50.10992493349679 5.578479856382795
52.90555246398893 9.004877627774936
50.20657887389294 7.756703703129568
11.35036375867262 60.37561930427828
10.64315081790886 61.03975274328683
10.89296659843575 57.45173490233734
13.1044872426766 55.59468923081597
8.692669013019321 54.33426662856869
9.413762532989074 55.11924804332049
12.16729041703814 55.72185748801056
11.49829005507877 54.78236290698996
7.833402164320631 58.450937118646
10.11484520139094 55.87124889096356
8.965800862900824 53.31717214387551
11.77543729100594 56.64119757737767
12.51306832612676 54.70674278721756
19.4996773461673 72.55435214929879
15.13714472275244 72.70421075272883
17.55812936808053 70.65059147355424
18.37336201950573 69.9662232282259
20.45505680919786 72.91155932619181
18.45966809720553 71.06239038519365
15.85491755034047 70.9275437258605
18.56761864438115 72.16257830052228
20.12389665008929 69.71257769694697
20.62275536377761 73.95148883186535
19.27072682254347 70.37877065608136
16.968640749548 73.53677705358452
17.77270308796051 72.84868753203394
20.28935436137073 71.87171847329779
19.65820752110981 73.60920850895634
88.85523426102019 18.7667298027955
87.5797620089204 20.66687094880622
88.9820255214901 16.81188615222149
87.20694132734479 19.61974656191211
87.80936705150074 18.69488017579289
88.57960909936345 21.36613269103014
87.40472073177357 17.76600146917584
89.35598175681893 19.70077073363454
32.83604802112124 58.60289052043479
34.44292176669297 57.33038951408384
32.6367702696495 57.6180842798888
33.7432014534875 59.02703558187619
33.45848226404527 56.88818486754241
31.82597516446498 58.24984816811573
33.64534513418462 57.95462034472868
57.22447924925435 76.94599525017281
56.23099480150854 76.54341815726718
55.54580303375454 78.19062425415298
59.0194317347572 76.76577337278285
57.39964199985926 77.96425279570383
56.61216755079985 79.54426008202539
57.66652860477112 74.25355190275609
57.51015907604282 79.00068505531586
55.58513018239614 80.95881058050398
52.57256314039975 76.08558047793574
58.44995503335362 79.4876295032676
56.39478180297532 77.55246416351824
58.22797299268774 1.838867773453558
58.90017256339956 98.66640391857905
59.05499579907627 2.47484999549939
56.2130940690946 2.163206778762192
57.46479363139127 1.146562163368807
60.03781935124626 1.996304620790509
60.27768009394476 0.9695461139524909
58.08795716042611 2.916129769744571
57.67845587541323 0.07799777585495603
56.86996772377773 99.3558763932067
58.45900254953337 0.7571198756120134
57.21372313553621 2.256427858983959
59.23611018390066 1.39939003414609
10.213530647855 8.211193345428214
13.97614250760199 7.864307573147678
11.22209725389144 7.813216000925934
10.45375321752885 7.140252803005204
11.98009219754941 8.54226306988946
11.46215951355842 6.779908419838857
13.49790899867315 6.142575334132317
12.47524917618144 6.452830339128228
15.02585508991826 7.583298904964386
13.68746125928373 8.884327216777219
13.22987276811426 7.166065263670275
14.38818854118972 9.59088373147322
14.70519124196662 8.571737429375553
11.57692689086281 43.60847408322054
10.07158624832217 42.38713058709943
11.75112478215741 41.77345801707831
10.5437522169532 43.37545187780474
11.95118347536899 39.94613751539249
8.307389103819675 44.48194256051647
61.4021428772027 94.42110446391933
60.37133230473608 95.00715515768421
59.13371546509123 92.61705396468219
56.52033174194896 93.81721701457947
62.72690632936833 90.52097017498473
62.16359401415058 95.25994725379439
57.42398524473197 93.34690654462285
44.2503938538546 41.51938711978762
43.60870650428387 43.39521108125444
45.5149657874945 42.80270081619101
42.06938226484726 40.82257627866447
43.44068213536887 42.26100055433767
45.34545950967048 44.80731034245812
44.44291490902791 44.24650706026762
44.64454633379387 43.35756536244439
45.30598953468489 41.83022668167497
43.4709239939273 44.53413368499996
80.59783106482939 72.21905739552263
76.05721947205353 70.23196996553916
80.30770744853909 73.22273547005412
79.67194349801248 69.62043310051658
80.00656718945643 68.58378232685665
77.48431146192551 66.61914640370591
79.53946907694531 66.79290721041014
78.18245103469859 70.54817056248898
79.3479735241866 73.48757527229657
77.95354393301754 67.61033269464167
8.37949143917491 80.37142317285419
9.564090306690046 78.98117421239728
10.1764789909215 75.81936358221841
6.453961714329239 76.12354843209918
7.353302003110773 80.86059937665885
12.26401341286227 79.79283936350997
9.73601735075251 77.91795086093396
11.68064027912683 77.14430404341425
8.96440906337072 77.2219635232979
11.43376548368924 78.21342348805608
8.166509196133026 81.36532378224346
9.2082616609291 80.9836431124768
7.104619605220235 82.01517868546942
9.426617118718315 80.01508218549623
51.72246133921269 96.25898327169229
49.27313399098604 94.57823641306044
51.31388813066319 98.24636130858735
47.07267930982883 96.17847910260696
45.99243033116851 96.09349599129816
46.89248110389778 66.04153128684101
46.64613532650881 63.0853449702166
46.86952356224449 65.02376580345519
47.89838892958223 61.63887746037631
47.23179939478418 62.38009771506278
47.85091289878871 65.48053160571529
49.48811931750714 65.63241313610962
46.77441260115521 64.05067485749119
48.59173887350998 63.75854198558805
48.82818894733366 64.84884619534908
47.8010491722134 64.46115421148569
45.97183717298782 66.54590324061049
51.28294307727288 73.59026428857707
51.60626171306225 75.78046536428468
52.06333803907292 72.8815053133001
51.4478604733771 74.69546602638455
48.21961405297403 78.5536959756195
49.80740221980365 75.05235887255138
51.10149120117683 72.49538873514969
50.53339965678308 74.32319169167675
50.10774556790305 77.3626837823013
50.34268545316475 73.20332959274225
50.69761699067661 75.47191412092903
51.03321857136375 77.82587132203679
44.13774717666426 86.85289902627831
42.13627772839453 84.91844948000302
45.69455703222037 83.54998446834099
44.36510714082517 88.98305458474385
44.83900746913483 84.17636249872072
45.79755435661959 85.56758091221555
47.43934833836427 84.44925173166224
43.19776933647142 86.40095803400706
46.15409256287142 89.97468181324754
45.12979265856182 86.34258713345569
45.66001478837292 82.50287105429494
44.89259863574701 85.2306981666207
87.70417551491458 12.65264540562145
87.42334764417795 11.68116613835733
86.24307731560069 10.2270408389699
87.90707004496727 10.16641318342001
90.16792722787248 11.17600610546802
83.57952928403556 10.01688790808165
89.47158064515688 12.07508727786778
85.63456736695724 11.91542370454689
89.00197902794027 13.9094408732035
21.74470308369278 40.35241993359167
20.57890918539433 45.41600608663407
22.09531538085086 44.65182883735793
20.46568367331711 43.78321591505117
22.51389971414919 43.82797283020592
20.06534001877797 38.37532259008186
21.48324905581058 47.1182363811405
23.33540986955178 46.16027294731809
79.95173907006983 22.39157002613527
78.32625557962128 25.92768446928803
78.50547705979993 28.83624297934772
79.09934819070061 26.6628000673912
79.54150398491763 24.50585088909476
79.069804392067 21.69478448269305
78.93818668415115 22.73323183687009
77.09842474583769 22.37136847688949
79.78520983391454 23.40839996668605
78.77132178070374 23.78193829963469
78.33654706829374 19.91882634756495
14.83901411993355 99.94608923017496
16.23045498815948 2.532254680005148
17.25543698438622 2.302088014427694
15.0700089809956 98.91159140574771
15.64452399403175 0.7267332829261207
15.42861611777123 1.752698375616459
17.55995858972753 5.113623337069651
16.67061471421004 0.500127533286386
4.343502023875195 38.61482454343454
3.999937409631352 37.56318080039321
5.254948639670791 36.06907373387935
6.118912334443338 36.56988871154364
6.936259751753354 39.13363677741737
5.328843005581318 38.96524667235977
5.098334930556808 37.05954427421023
5.21656697237049 34.986260968227
7.872767465648595 34.4271697695487
22.59955494622686 7.380979530741072
23.25473358636302 10.1882983347445
22.68816613152952 9.24796537425156
25.3938022878153 10.26946330105059
24.33422320720487 10.22427823925328
23.17284419020569 8.365908298514677
24.24418445436209 8.439769580068072
23.75674814127307 9.309193474505342
29.79684037327871 72.70310268884199
31.34854347470041 69.28200448036088
28.81302324231944 72.56150860406292
29.61720161183991 70.47160101024355
27.7839915731412 72.64876660442754
27.9694083194358 74.60607916453426
28.22315574552236 73.60095056269503
29.52235618582 71.64653105232614
28.64187416380987 69.95393880866756
28.77427727556384 70.92342305168589
7.898587523249418 63.65149214511999
10.20902702512494 65.08890735999583
6.862030856043049 63.50601266551998
7.132186445875321 61.63755472647355
8.208025503182125 64.64647815536081
9.785548321378922 61.06498349671941
9.681180776940836 62.99322066296715
7.503632394868291 65.47393117431569
9.218334053243487 64.85138958904338
7.899415670978723 61.09103261511982
45.59472397552478 8.483497435867974
44.8983704187121 10.0554953559405
45.84637369930129 9.500523115011443
48.14490726360837 10.09585846634944
44.1020221020563 11.69906745746144
44.52142098759735 8.097523098681766
46.6577196711108 8.874348400084521
45.02754958598911 11.04259506389498
50.43555101167268 10.42333012510437
79.58493837684345 13.70231746530067
79.9792323471621 14.821658841146
79.11440320695355 15.61240669490388
79.50855546454626 18.46902584176072
77.68359833347762 13.1163071262331
78.72987701078856 9.882123072463514
77.76589003262255 9.703261184686525
41.79872607136448 78.5668990688432
41.89778674937852 80.71823489114992
40.94249010430583 79.14729389742118
42.89019303533644 82.23283563464035
42.7738330453566 80.14422381841433
40.10442933155321 80.82022117371797
40.95154386051105 78.04091956930048
41.8416163612963 79.65421866359529
41.02115775533909 81.30233093977945
66.70154242299806 58.21175632219517
67.07741745386787 54.28418180957613
67.79836826351675 55.17270971808752
65.1311629085498 56.0633973419374
68.70185314292604 55.60873041141593
65.82688170279114 55.38285525170617
67.67878985863877 58.29063647918276
3.846318284753762 7.527980931286745
5.492128963881321 4.093205404532496
3.037338900022427 6.841347450659865
4.256852188132236 5.456940119957101
5.27228718456903 5.111844985302013
3.463356148695508 4.771064024732518
3.246383207244183 5.805146062977432
6.068611941484749 5.786190660966914
94.4603004505081 63.24159981313564
92.48031089200555 62.65107558236684
95.27673846539309 58.87784143126672
95.16841826163846 62.53298234393029
94.1525978118524 62.24160723906764
93.8691524286584 61.19191928675532
93.72007497409565 63.9744261001149
93.17968884802407 61.91750121902709
92.72811176981179 63.69636125951436
91.53416098876734 62.32318500979842
92.97028622584769 64.72162488917483
91.76065899639524 63.38959161919406
94.81580440146206 61.51803425013622
93.45110544957961 62.96311593569248
90.6265202516831 99.89889337033598
89.23022651014044 98.32349380095927
91.03509693497705 98.96355761249973
90.35727562240645 98.14629052264365
87.38235209353358 97.781158102725
87.01910782912451 98.76432017226209
90.77194784735315 97.20832770415414
93.26532282692042 0.5739144769630737
87.73786612500484 99.50058810289937
94.89898578090676 99.66237423619143
88.81601960044608 99.2530689953571
93.79129090455422 99.69632387613011
89.94342516129221 99.08032568641963
88.10488218191557 98.52170308917856
88.50224187237646 97.57825333261584
59.4803638428634 58.23921136962759
60.62194610430117 59.67789043418966
62.58919925731399 60.40607078433586
64.29681933883298 59.81046805649716
62.54921403485104 56.31007858323331
61.59942340606639 60.04341353627721
59.98056693095995 61.45710330959228
61.82681740891345 61.1224327419394
62.86328967391012 61.51409498503227
60.24513732833742 57.44840093914463
0.8196150007849903 84.83130506083846
99.41543040547685 86.32419546980431
96.28900578973091 85.1111748712724
98.78289879466544 87.9685026051804
99.79109086654962 84.80512379372634
98.58073429340126 86.95031345928541
99.66700981634281 87.30993593275464
96.48971683722341 86.14204684048174
1.260324018410852 85.73269802262844
17.06040974790785 65.26689730107907
17.26524937943823 67.39960247692532
16.30396148304672 66.97054653335258
18.11382286202178 66.76982231967771
14.69447118230203 68.35598660683119
18.87258391426407 65.07042572739974
18.01366221713678 65.70310454702535
19.96613188634533 61.51378055102048
37.55503286375164 64.96874338375187
36.67615903951173 65.58973729613716
36.07856292389546 62.39151465021752
38.43233559243586 65.35782188077778
37.6110928046277 66.03229208405529
44.6714745739386 13.64026543418234
47.80542240384075 13.74783711801592
44.3490362511614 16.31749192208383
45.68497290324753 17.43583344170877
45.22270309822799 16.52454171103429
48.08582783555166 16.38191312249959
42.94792155983435 17.87340493468884
48.87006285565619 13.84771428745918
47.41150816180231 12.80804230579718
43.65229150032039 17.11524843719635
44.00646238744101 18.12475095842368
46.69184698382864 17.37274330897115
46.35358158324454 12.6914792701705
46.73571211824751 13.6654260246023
47.10390879724426 16.41881571199845
86.52930726539952 34.90550178881141
90.33882095395853 34.95938277368853
90.59646331423883 36.04073709752558
87.2836457115617 34.16870042278229
93.60699292621756 34.19861473110843
89.61151826482543 35.75900441281243
87.56770178131082 35.18693028825754
88.32635310561508 34.45420837632347
87.84922421908637 36.21384040863817
87.01407252535087 33.13603431888675
88.04492595193283 33.45411986520084
95.91435997785307 96.12724466401912
94.85235466193261 97.92815207906321
96.88808985149677 94.07883743004217
95.99691974988674 97.85867635801846
99.02383930748775 95.81566430668363
95.67020660374106 92.53083848628354
96.52292564692254 96.95754220488276
96.56185112287824 91.97899846710554
95.90212072110221 94.40346278686397
97.77504022418937 93.47173230850322
98.0372844822306 94.48569950821714
97.74310387474041 98.62567600449283
98.24718093231245 97.70988423151623
97.06700496651662 20.40829698425355
95.17862856462011 21.52318157267938
94.24542506326883 21.08968106712205
94.25567512536637 20.00237686732045
95.22214704735492 17.29297702229215
91.57847677135148 18.39421454966544
93.23908807490808 22.43711314140062
35.33744762531025 98.06942724422993
36.73112812393364 95.32862334166398
39.48069636263405 97.90322975939652
33.28486617724322 97.75505521649491
39.58640283296724 99.73974400267804
31.9244756973046 99.32698303461477
38.99323436976717 96.96849163933324
40.04541239387971 98.76432330889449
39.95178382786929 96.95832713145923
37.59135337311221 1.648609903731368
38.47983607168359 97.95622668922324
98.05637166945976 21.8111929707599
99.03324488503642 26.38698346069713
98.30518633066301 22.77770530892728
97.51890038725462 25.47506796071857
98.5273672615232 25.48395105454401
97.66599562601274 23.57135406891559
95.57182484262161 23.52825878600958
0.8358139440849174 23.77518211056675
99.79878244851142 23.70891318416684
96.67792564111373 23.60801974123302
99.13572872840267 24.60924022040028
97.08179051139511 24.52991434856861
96.46399227071392 25.39474418887641
96.02259636541761 24.44958208349797
87.01037083232191 49.31798225308793
81.96434686338442 48.08883804671197
85.72402915218176 47.96719552077494
86.26339048686798 50.05868433362552
84.28526959685043 49.46202925522337
85.28953933925722 49.73826058187267
86.73818835025871 48.27295557101854
23.42492122783011 56.99467681817696
22.13655391547446 55.50281756448149
23.77315173347393 55.99236168414998
24.49674184867093 56.74749508080298
22.71170578258169 56.24700819460864
25.52678954188911 56.44251606384243
21.49079690732706 56.22934334924032
23.09840876105979 55.22537979130554
97.98431890396147 16.72645193775069
0.1146919726252281 12.70628976462194
98.97609371240952 16.27369900445599
97.24653633406218 14.04367215253008
82.67015081637872 3.842502773763959
85.63707819644546 0.05527939850844903
85.36998623349305 4.887887430620453
85.61467899348747 3.851574259878288
88.16015392750035 1.235587866792848
82.36783999157458 5.853181273234693
81.98062431903361 4.831162678239816
84.29968263983844 1.391864157524352
85.05524275328941 2.120559648288103
86.40946655051519 4.54922448239605
87.13024255222784 1.520878927548796
85.13038848894512 5.918947178740469
83.74103234901058 3.469793759577006
14.66550607563589 75.66280749236221
15.55632007184264 76.02706797897376
12.92771991724673 75.87069366386908
14.36911205512079 73.38364643326406
13.46338035888491 73.86614799956746
14.3370130653645 74.49611576779586
12.85914538177031 76.94011978657277
13.15260204586022 74.78857900706453
15.33041711269549 74.90135993759402
13.87330789231392 77.40192321186197
12.18823711275159 75.16764686402152
13.79598608707274 76.39406547146056
23.3928610717224 79.78252953352076
23.92915479773783 81.83165878623682
22.42410515178236 79.46979979442237
24.1158688950062 79.02973604671375
22.90835472026371 81.57259061364451
68.81308129363208 16.33444737169113
70.60774964258229 21.75474220394407
69.89477162738355 20.95381397190665
70.57139989918959 17.73315443281087
68.8713518005776 18.20268732933226
69.54056230407132 17.14322478179636
71.88296444730011 20.31505259062162
67.9219148242117 18.34319843238026
75.99424812667486 34.57575374443479
76.42966166922588 35.55156042116668
75.81521930045872 36.45054478705072
75.63014076025756 33.58809638092897
74.29357989332901 35.41829502887455
75.21183702972293 37.3650083084049
74.92745696080135 34.49867631634395
24.79257147008576 48.47282962718635
23.82932340977536 48.92351636957434
22.2453749358708 47.64832107314741
24.5227831389309 50.56593608750371
21.13239233223729 49.13402429048356
22.82543886147429 50.44515950784852
23.71595262391394 51.10778330094552
22.07931214909671 48.71523689226547
42.08293288493282 98.50976159887303
41.8580845580999 1.301653672884112
41.77693221875744 94.96279475807073
42.70096607178125 99.34189591357514
43.31983515842644 0.1898172375190846
19.92995244357711 22.54778075434655
17.97790706525653 26.26566451786093
16.39991708151856 24.11006830866499
17.06485899964449 22.42218728167362
14.26653126113619 22.41279952941552
19.08772512467895 23.02032426893717
18.07305909382234 22.68800454898285
13.83384512735016 21.50905381634321
20.87780436988782 22.96854798047884
62.5908080053771 52.88131487737321
65.87466478125422 51.69704556775323
66.30649754560459 53.46862248167665
63.69823938324708 52.43320268808468
65.54686671754739 52.74842221653208
64.00597182610895 51.40094913154021
63.43363078795623 53.44513044980147
66.97498304387327 51.34914000121427
68.42347151385528 51.94019388050999
62.24806122313667 51.07063773619243
65.0853859682106 51.02416548103305
63.25971424066534 50.71809873442367
19.24923055631083 90.07572726793866
19.77981328527257 90.96188538829755
20.30457670115969 90.01892965792682
18.70167302181165 92.84933721893464
20.85646223453797 90.89263201016168
18.16871482985392 91.97777064257768
18.19407771711232 90.13357665404456
26.26029753642444 2.745685790277596
26.19293897634272 97.28295624281409
27.37369584992618 0.2464364927859494
26.60503488744079 98.24772265492967
29.14898069441774 96.98589431315678
30.14778722822367 99.91148658248434
25.95554325540387 96.33435040060859
29.44426333698222 0.6979909533166291
27.71062354645355 1.246084594545128
29.0959649240372 2.486831097947568
30.46950219658366 0.9087148879251351
27.00905383288226 99.23762575318072
29.48251376127802 97.9532241607655
28.40992637722758 0.4770605360007666
30.87092468057453 99.1266766240671
28.40609803411181 83.30023742985894
31.01061480202854 79.33074377325131
32.11965722089167 81.59980170094629
28.07094070789442 82.30243791954233
30.30413482390328 83.5013496989601
30.04474485565903 79.45023612519655
31.73476106319763 79.88168082454959
29.56902456553412 80.51071865358075
28.86132902299724 84.26741411904759
30.47366354015569 81.27180223942305
30.89626427556499 85.12139308109424
29.62249550722085 81.5799177837051
29.41828631941976 83.41397685912456
50.98488008037758 89.13120152521178
52.90800556906403 92.78219322034921
53.76718059828226 95.48515879994061
52.03920092739133 93.32696629052832
55.506097131019 90.21924725366389
51.83204475118185 91.20040950333978
54.6439963890321 96.09900280501446
52.83678592454082 91.70503221842415
49.86040537068178 93.69433760110464
50.34833985345266 92.79511341973252
51.04335058081295 91.88964640772799
51.2639183646091 92.8342989889185
50.81339823921803 90.91626936553833
54.69117433015757 92.80280936387781
53.64811307501916 88.14931229835963
35.96793959829578 0.7170060830821585
37.98713466878718 98.91187141046056
39.70666481275911 1.606543430337275
34.29052752022715 97.9546918613219
37.02297688163024 0.7373200793142952
34.94409373057746 2.608969863005872
34.48953321713629 1.681291673576764
36.91719144036376 97.14045575118354
36.40858282469921 99.83615706784514
39.24279060525055 2.630803387603107
37.50731762355707 3.37673471062455
38.54744873447626 99.8121949067196
41.05737391605853 98.66136887994017
37.49644375398066 99.84079108040244
36.93596691048481 98.95530965361861
40.0980534243244 3.208577002911011
19.66568603250714 79.54677023398467
18.84745361677854 80.25854210794159
17.7021244325024 78.89824068978756
20.07919133860031 81.59190663421732
21.27087115748451 78.10249264913419
19.0422137899671 81.27200073002665
21.65834613767489 80.19774092694882
18.00933209390345 80.96964423667272
20.87670314392528 80.902653498821
92.43251866835756 57.65175673458801
92.60075379750143 53.05144607952975
94.23363186695157 54.33453375405702
92.20010710808604 56.49233820813559
91.74979047431397 59.4036156485561
94.03127217137572 56.43231691452127
94.38752228499885 53.30225313310782
92.92103816283228 60.84667535431671
91.29581559402448 61.22719427211265
92.52133038452133 58.71797276881242
93.15657295196614 56.97769669849858
91.97733615776551 60.48822758364212
90.79709137437824 58.96134276306633
59.20106401904847 31.85025344289095
58.04654284053211 33.33183476225744
57.67300475952661 30.9569898040332
57.23732823700274 32.79378837367274
59.69861901377147 30.86100862033096
86.13033648748649 91.23814180112819
85.19769067036512 90.84569308160019
81.59822855975496 92.86671323719735
80.72245435932471 92.4295330284521
79.69119411885065 94.04175237684281
82.65771397000741 90.20548301363539
83.4252282745143 90.84918294820628
79.85235349715934 92.94893317897161
85.88126630239817 90.12510779339031
79.90308534106369 91.79492260336556
82.59888093087879 93.40001143157954
81.68641679962968 93.79972609974865
57.26695628943364 90.27048857172352
54.60415496974066 85.55265807080224
50.94356787747068 93.75425470250454
59.96086015583759 89.96414887156894
54.5694465542622 87.64344843254057
51.90667756079446 87.09079736228229
53.69365550291 86.05413732614822
53.69380468486864 91.21376078561789
54.60109298407499 90.72534142463459
54.57949131141442 86.60609290383596
53.65381490392459 87.11762260492642
56.42659623003419 90.76548054843148
58.06296264203134 89.78418916620846
75.35220120059972 56.61858849133233
73.79226823084667 57.35893088372093
73.01053848971584 53.52894838810078
73.37689409645927 56.33565869160436
74.0697849696268 53.57959436948566
72.84828854695576 55.33051572741388
73.48856490525289 54.47672692319092
71.75063637705571 55.27635610269272
76.3144629626798 61.62963697293544
69.48367415864799 19.1279033688913
71.22675474845065 23.47303595136581
70.30702773529359 22.84352083141002
73.09641165552263 23.73490576948685
72.41747654686874 22.06069228724627
70.185657741594 19.91533880871112
70.45418724972555 18.86397089933613
73.94659643226065 24.40269912285054
71.63118279905765 21.39076909660578
71.15944760494824 19.59652554684835
74.78690664380802 25.08033324139152
72.9549730400044 24.76375007050829
71.18633828207957 24.57688287353713
70.89537108068473 20.67831273109647
58.02828075224932 28.09181677178584
54.6389895059699 26.46791492859408
56.7556316198922 26.29389676066078
56.58524144421303 29.09349924422915
56.9985349599981 28.15005758845956
57.78307036484108 26.1638541698001
55.70610572605848 26.37864822375976
55.0559262705456 25.52752549541793
56.35318252852296 27.25417964030984
5.477044004848784 10.97055848377463
7.113454059722556 10.22312239137482
4.88172928614627 11.87166275894222
4.677571945609956 8.220579197499642
6.687042667833119 9.254295637108839
4.203151356835208 12.69886482904429
6.368772664764302 8.403952137211006
6.506186034940153 11.05162196696246
7.681000907002011 9.366779814128979
6.966334816398844 12.01364080094548
7.380316837120067 8.260817167979861
7.573192349092041 11.15576828638963
51.37936342199645 36.60997594137078
50.17313116798371 38.02604405194955
51.03414377752485 39.85980795673617
16.71349782365264 85.56637798364409
11.84828242877395 86.66117379445441
12.55804999655216 88.10195504951503
13.31841149455312 88.58496001478308
12.58577208864828 89.27227441927826
13.58304049863635 87.57921367851178
14.30615626677439 84.6726866279645
15.6662555836244 85.61178267354836
12.80098692439051 86.08478882490869
13.86088274308547 86.52573840394403
13.5877517892331 85.45068488285301
12.76921352452129 87.07510604655141
86.05655281251013 67.41138731260358
85.66845344461976 65.6238306061019
83.29570222326244 64.12114444695074
84.32923708381955 66.7841518032311
83.60482502568125 65.95752275537345
86.47932681814575 62.53905883436104
84.6383166439422 65.79754427018
84.93556960398693 64.80349222035045
81.82730583374513 65.23019308393532
85.01582880512225 61.91660544314465
85.02768512633754 67.60285743114693
85.37401364622862 66.60537103456791
84.64297078810117 62.95198131812194
83.30175130731861 66.95546988257648
82.57773139187765 66.10587231429885
61.18941261268643 42.55540000506358
60.4091211050424 41.73346036424574
63.01437528469609 42.95795684229774
61.4079543361493 41.55746210953302
63.60635936431321 44.71702120997298
62.21457090975742 42.24298343001813
61.17211281172131 47.46737329100704
63.23770095795876 41.91790275015555
59.41169803470171 42.11641120344294
59.21808175294803 43.19578768712457
62.55167343355842 41.24212550338156
20.15495713071469 11.91091515496493
17.57748519496748 10.93658147139837
17.04493500952108 11.86528439108105
21.76792678235299 14.73117143802125
18.49221489793389 9.030805630633267
18.59724005043956 10.93539766756029
18.06671296290067 9.984433774934027
42.16368206684376 59.86494722145894
41.34269667074464 61.84563017825984
43.27708199238771 61.61953975652015
41.73464165738687 60.84079794419658
42.06538091073159 62.72902235234793
42.83803425528545 63.74635997107638
40.7096142864938 60.94698228361539
44.05700602028134 62.39852830035191
48.68229418016028 11.06498543257301
50.207707524806 12.154145932949
49.7736880782801 11.20832720957609
45.88241676436606 10.48761595279223
47.72329958049151 9.154615214092235
50.89394733177966 11.3431363979504
49.29715925859023 10.26105458838819
46.95845775478163 9.932554651432504
46.68747188642155 10.92639434262137
94.49851392750102 91.11277018540906
93.32337637781637 89.66408887088124
95.36774502995458 90.49430459218229
96.22790117303522 89.88547504827291
94.16606245690667 89.03929924132879
93.47590811884288 90.70215554977312
94.34087734657746 90.07924952532285
92.48040906040679 90.31152488349649
47.50058072330955 83.44209199905144
46.54784026936174 81.9000342244106
50.00427536745854 85.05907446671729
49.22453980797488 83.36002822886704
50.15262600556627 83.89029016099155
48.35362933067462 82.91948839474267
4.60767515519923 64.93016948039534
4.574742370868621 68.8260524752113
5.813968076489788 66.13930375797929
4.318113989095666 67.81537407918447
6.159256985494221 71.0654396443659
3.897018668636054 69.64902481219738
4.239839326749355 70.69672214667091
3.920107845796034 65.77644718265921
4.856415066638196 65.97123462801744
3.326851082738254 67.57883230738106
3.561560865216537 68.60729659752327
5.308992207658178 67.99652106119255
54.12834664808631 3.922318937399616
55.14891088098529 3.484635403454658
50.49814722255775 3.444409380504343
51.46441581306456 3.05397304293595
48.78796343793494 3.137487176799937
52.12979951601465 4.770811703196011
49.70898868661671 2.742255116562796
50.65750210182467 2.374170600611955
53.26573699891343 3.311553130522389
60.51461252336102 99.92768543009532
58.27602405383276 96.98970217131973
60.74383388948068 98.88786730609274
59.90002155157221 98.26047130975155
59.71278871599132 99.30221745992539
59.48180010392946 0.3480676368241044
56.67858739623187 0.3399302358435601
56.03099676489609 98.67652306844127
60.06742680605361 97.18720312574665
58.09324932259291 98.02201546676673
57.27845180960863 97.3866342615588
70.3395232980514 81.01830806575762
71.24795724868206 83.14673243335676
70.65371908732121 82.12129876551768
70.20312346671173 79.83930330392987
71.72524141796998 82.24854702967558
70.3662139566231 85.11318474113038
71.04287179848072 80.27668117355955
69.53066518655928 81.55200228052229
69.70418080428604 82.474022251012
69.41012026420566 80.48308179533112
69.24207001023967 79.39935612342543
33.44476723373285 49.65903269889688
31.6348527055334 46.5346928654569
32.66249545623501 44.94611717877103
32.06709964811262 48.24079265639229
34.36801099639246 44.259494958868
19.25774147339029 93.70206936075031
21.99459915103649 94.44258981830176
18.15640622720183 93.7934729249933
22.50785353349304 91.60595190380953
19.83960151170378 94.54398929275176
19.7920244447156 92.76698721019719
21.9610153721298 92.58786252126323
30.6129060826162 28.67416415462351
31.49147152883543 30.6382989004834
29.37373263363411 30.3736044814022
29.99736171106958 29.53211440185018
31.35668787112245 32.48249619955133
26.42139777743473 28.01808102766999
29.13383915566744 27.58815172344482
28.75080661517617 31.19530977302043
80.18996995497248 77.18802354033474
79.23141846054409 77.46106563260595
83.42167655890267 78.34061438265682
80.44762447547518 76.11764657787047
79.75714368963092 75.33212037836921
81.13757903782343 76.89163288173054
36.15049677367622 9.441888133170101
37.73575781028425 8.024175033737929
34.37812641234181 9.934358585296991
35.59594728526191 11.21946493830067
37.95746691806765 9.036815620389349
35.08280964917617 9.169246778944686
35.41563263300567 10.15222500533984
35.91348975356227 8.450755146107223
70.15438387637269 50.94615328419517
65.35547090511814 49.99428330359109
66.79598750680135 47.50434904521782
65.79586823349001 47.88392859382714
64.56046554753594 49.30072497502287
66.16469335990053 50.67627544135874
66.00242280690212 46.81590152262997
39.97863419032497 9.604163127032665
36.38450548993839 10.48323742595275
38.96923341397748 9.325889651888517
39.77707105531759 8.591574547852382
34.7312784185151 10.89032545607115
37.37222102605661 10.79009820666454
38.36719110547826 11.08672914174485
36.56733502422475 11.51824858395734
36.74979410229697 12.51457955610564
37.16062711218915 9.75593972169588
72.37431052549694 60.99583731784798
70.59764365992865 58.80484403714805
71.59585846587412 58.98433159735468
71.47840615256044 56.21772904256567
70.7640973148288 61.67703319790862
69.75173213761816 61.51009688216025
71.98043806700132 59.9875326001733
69.98003708572355 59.64783974806625
70.23530683261367 57.75626621606786
68.99103667472986 59.46888675690304
70.97770989027283 59.82341243688193
99.19284808889044 7.210206458849561
99.99052470411402 7.897333615953364
98.76860357618406 9.303506648825836
97.98083457873045 8.60508953458687
99.77758058461298 8.93651877576176
0.7926641984571646 8.578625707407188
99.58183365782975 9.978715012776027
98.980455928155 8.251984682154969
98.58072913064045 10.35470013585582
48.77712733312195 56.07871115374861
49.39894889668071 53.23507972596116
49.12321795059325 54.21938636599644
49.50053807233006 55.14757403347664
50.10786610145455 57.21119084708819
49.79029531740874 56.16848236338617
58.74630988131459 37.26451489571159
60.78878011026232 33.29918825643825
60.68706714556051 34.23646693123462
58.76811872945409 36.18906934974819
59.79026446125147 33.62551162847556
58.86231380896749 34.00805843379329
59.72681047292344 34.66045165662009
58.80797211040227 35.10306129740915
61.76914307009698 32.73674745774287
60.57672340167081 36.2946969056103
61.55947466684651 34.71694602694468
60.60750536006817 35.24862743554358
31.55388844180844 50.43210135885969
32.08310222345953 52.2345342173912
33.04835233597704 51.86544557290689
31.43757118165499 55.31155336974313
33.96699429722317 51.43489665178274
32.64451577211409 53.9500410563653
28.38157587345044 52.67242025545725
31.89661870486571 53.2663638549077
31.10425531876913 52.60703775101217
30.39816204813408 56.92775302567482
33.11571280978359 50.80708899576241
52.77933152448523 46.19504094597218
52.30504751022324 48.20399331517714
51.52346739166112 47.46327193948774
53.08680735288037 48.92202700450713
54.40990069565042 47.62380167628572
41.1845538696951 69.02392979128035
39.67009433387825 67.87373354744587
41.90534954545578 68.35462087155334
40.52888780136714 67.06481214369364
41.3687974054371 66.36572797905806
40.87221693015988 67.98113085965207
40.37245210321496 66.00543633688572
69.99403077813145 26.09209156021386
68.87597847903957 21.14415126862219
68.52089236505614 19.24693083044888
68.63251143354729 23.97142251722019
68.33605183120892 25.07980892086072
69.34239609064568 24.67131460324593
69.58852510536762 21.98165738005352
15.16608965783749 52.30043616498119
15.77003340546269 54.07876759980625
14.1844712531495 52.5729125483504
12.83399790190095 49.92791522275223
15.95865145097853 53.02458305510139
15.35511909636719 51.22564130327957
12.40993417221688 51.96394859427376
13.4161416319569 51.76725057671081
84.60665960258537 80.01617998775784
85.40110276715845 78.0599342291064
86.40033621636599 77.91801641341107
84.40418534679502 78.19835363387972
82.81652908944905 77.42243525419008
87.06031946110896 78.78928258847272
86.03976884001538 78.91316059945277
84.99321893195859 79.05536333782651
97.61575225444334 34.88777527434331
98.1766871323675 31.13851515792482
0.2789356609787964 33.04131627160479
96.69577010036849 29.93174779549732
96.38699195057822 31.58305841557603
98.35029711260687 32.22351430203213
0.1920574506089096 31.99170334632712
98.56751096856725 33.18758810392813
98.12005045189032 34.004256205627
84.11794124013581 57.25568834116301
82.82728290289418 55.57996840241486
83.88770903669428 55.47799093393859
85.95654245013726 55.285982507267
81.76136764389264 55.69164780565685
83.84632723131688 51.03815891218947
80.79061610619088 51.07667853666367
81.0389765393064 52.88974292824278
81.83979336046833 50.9651295326171
83.08965472512551 52.79319439537329
84.73442189889931 53.55392994315132
80.2176514041892 54.76182978485134
83.08616266943051 57.36815432227161
79.32662152177087 52.24247932039536
85.18140696401896 57.14448049314223
82.09949767317362 57.48541724033585
54.80005741531026 99.93203801417357
51.10763736741495 99.2576131099872
49.13794860919812 0.0006398969162722905
51.93448815697147 99.92555514942767
48.13064377411919 0.411236749767992
50.28472218291189 98.57405277880103
51.76907557883667 0.9514555845393741
52.59183268232839 1.622949683620304
49.47133543617095 97.86683486357867
89.56032383295781 85.39032247546916
90.34978771480812 84.69522168453351
91.65140729742436 86.14613007514571
40.68508009909941 20.00961410414575
44.95854949488785 21.09703444603683
43.97650086071695 20.85642700272284
42.14149580113259 21.20431762596308
43.49037643361708 22.31492789691338
46.09602703451633 22.88185456835977
46.44530956662003 20.06792317866135
44.04313507968348 23.09319568321636
41.07231855931789 20.98790934672991
42.94051092937922 23.12937516872574
47.17609000356065 22.78804407993523
41.44045047725198 21.96943522954393
54.74392965796252 10.03282958133144
52.32444617512638 8.077178710738799
54.36651758813236 8.180147300876222
54.00876984966511 9.14138894957566
55.0460126611932 8.989645331897764
52.82211696971314 7.298684702662082
52.87659144621761 6.356543227525986
47.95816483570382 70.4697922931296
48.93736106332073 70.62108071571194
49.91732422127827 71.01369344316963
50.90495312263094 71.41620084946858
23.27410042458857 21.64322286540679
24.94432340652944 19.25427128815885
25.49495495845601 20.08332668125484
24.3506803984217 19.967717235638
22.59981481139005 20.61624651421236
22.65632363694149 22.52045792120884
23.73579328222817 20.79883249466569
24.29049365105687 21.76264094574526
21.50769493665803 20.21332885878331
21.19445857295453 23.98363244399188
21.4951072075867 21.17540975326562
26.09421713618715 18.09422135235683
70.37466201575964 24.04259174077015
71.05836714321943 25.59416497531097
69.45008274860835 27.87591880231572
74.94748778614841 24.05951544033297
73.65832583609861 26.47706872880631
69.58529862878441 23.65127716608717
70.12188577938639 27.15254852372209
73.79508784961386 25.43271184682961
73.25498843513061 22.71181019905695
74.26713755964832 22.35190312419859
72.0011265655108 25.23378704629869
27.09250994595643 33.74647484072558
23.80327095834263 31.80960563684437
26.03938442831592 31.70554746700558
25.03802991905611 31.74483174967566
25.08462646774706 29.54729186684216
24.44919762390689 31.0319196756718
26.10135015896385 29.85664782452707
24.0309614519713 29.13197429091335
23.66999076111504 32.74511915770834
26.54347920235852 30.85195371055634
25.42325561846413 30.66939352151117
23.22166263503987 29.84674634502307
22.78657927261397 32.48868234035906
56.23673184311035 51.5792257032944
52.86677622261239 52.26499834740014
57.66179738211612 53.79460484024327
52.9741479403256 53.29289807829831
55.4024191692536 51.06782342037246
56.79122131778168 53.44144265891811
53.95895497737686 53.62390830240778
58.67525114205711 54.14372047762426
55.52572937098597 52.20488217260447
56.15019468534253 55.24324118288896
56.54387288870636 57.33429403933088
86.80616779232427 64.46832070234885
87.04213869779598 61.69514806448665
86.44195470324766 66.41297726720441
85.59144539933136 62.78781237604271
83.92474178938446 64.96945698903043
84.31039298902444 63.9626887974046
85.33258839395171 63.78478658194741
82.88706050096694 65.11665144797819
86.38183646665536 63.5542278888939
22.80015492733074 58.98018264847685
20.46902071895616 56.49922583832178
21.75021506355952 59.16167653141818
20.38610303724932 60.43656736135053
22.41526881085219 59.98264004777788
20.73616607515011 59.37980304165027
21.05198790936846 58.32564230643798
21.30043793892846 57.2785979908102
20.29036554257268 57.53094106880835
20.05558418442279 58.57633995783924
21.38234436228201 60.20813703671434
23.10933652640033 57.9810572294173
22.31691877444998 57.13315616430955
22.06702852904889 58.14038872873754
89.61067916765768 40.59380413760321
85.7096017358931 40.45111693676962
88.49677567075022 39.27241149974606
84.83485377949144 41.16207647910289
91.36915809905079 40.28040361301763
87.75979086081979 41.02342693143493
92.26033632587061 38.69633081313508
88.62550373994495 40.29360423675048
85.54262046417648 38.42030153119934
91.26282821556718 39.12192640270779
89.48845354726544 39.54943229076368
90.44871949524661 39.86321633745635
86.51387976218498 38.71321102711065
92.67027228594846 37.82994948629889
85.67112295757299 39.45674521831811
87.94342638420964 42.03771826041527
89.9283177403147 6.244375883438159
90.72473833938037 6.974198599679242
92.75172408718633 6.331590220800294
90.15275635848451 5.225557393891995
88.05813938363231 5.870077726009157
88.89237336496407 6.533277482627955
89.11265493868872 5.545863303778465
90.47498288510936 8.010747954559241
88.28341821842463 4.883007621070375
89.70507116836174 7.256946103483032
48.30922834332986 80.70428443875086
50.10228323551451 79.54951556962912
51.01171911311445 81.18747605068312
50.12215302065157 82.81293351195049
49.96930093865274 76.211392676617
49.22637598693933 78.00189328579161
49.18412920396712 79.03953412607491
35.29067688805876 53.72160227547622
33.94873026520855 52.4620332654093
34.31743790132514 55.31402603796595
34.41329170871894 53.30415881646116
34.38383607549964 54.30220411162678
36.19991116678758 54.12175911899342
33.31813801990762 55.81800708632086
35.09694663563406 52.65968162783445
32.91741375337389 52.88338942327497
33.44873299597012 54.72476204985698
35.90077119187616 52.00327400040059
32.27441907583326 55.83578079150614
33.55909297637465 53.63589888318374
34.15350553701069 36.71761441611967
34.85787179530266 40.55215172409979
33.80482206377435 40.40829544130848
34.42815013101249 39.56179504011475
32.74798000579009 40.27795799568036
35.47851111640443 39.70304200937915
34.22873906746623 41.39496754415153
35.90880170627197 40.69586944003374
21.95223826157784 90.80044726693146
17.78051638233794 96.52823387086659
19.32461890227462 95.44815848042296
19.24410561507111 91.9051465191003
20.35594383162791 93.61985058843605
23.08169604387357 90.59194089612618
21.41782826805391 91.73845391949055
24.10753223046217 90.47579890811112
23.00524511504125 92.49473542209961
20.9340262343495 94.48143914257102
20.32739164137262 91.82865123361741
20.88233743356819 92.68253085825354
18.72637073512082 94.62942397233013
21.4379685835755 93.54602362677188
83.86747729323422 41.82428954335448
84.98200758026709 42.14326873216849
83.43020452641851 43.57999504270564
83.0885311414534 42.54905681434689
81.29141058258934 43.20816645182776
82.72146619359259 41.53037528272115
81.99644534412755 42.36530010291971
72.4279815985856 30.2757995019619
71.35698104708777 30.09405790059786
69.25782170500295 29.74769512898209
70.29179868044999 29.92852418351309
69.65811376346605 30.76741017928279
72.87229370358251 31.22473840208863
70.71227642825505 30.91427688073209
69.87723949350458 28.9116141396248
23.18357392720162 78.71916021154426
23.97672746738419 76.98198325480892
23.73976760849939 75.94333412426616
23.04207034231284 77.66946494860156
22.08574814059982 77.37093973883377
22.95125252903176 76.66054850942473
22.75172895430144 75.62465021479117
21.9515914588014 76.34677519232845
22.23361025591703 78.41385665271294
0.963912827393606 21.09632193558163
1.526273307627305 15.2000743254595
2.472759436942252 15.27099880032139
0.8147657476606039 20.04690841308815
2.7915475694099 18.00056394133068
2.317257320655484 18.80164347334273
1.863078745497185 16.19885231931861
1.187901580327625 17.10064430347265
2.887291558259007 16.27050277921713
25.8680532310861 86.7746793061865
26.20119989664703 87.74583218752592
24.45427765501238 88.57930902212588
25.49201625369419 88.62838447704604
26.55797315040453 88.70537040385807
44.75852418408698 76.27367251363972
46.73307886028044 72.94822818062936
45.47894126085421 75.5412795987606
44.89803855043868 72.55541307591506
46.01709546368249 73.74271387923248
47.70454466944101 73.24053829922059
47.41330083688493 72.18876502571489
43.72617484253242 80.60689862608925
42.9479702355735 83.28002434997799
47.19482760766128 75.0341968517768
45.24947796136341 74.55029060173634
46.22862763983799 74.76798118389256
44.45680695005523 75.30784029066733
90.53816417880088 48.5025261708836
91.28964307452053 47.79429316490199
93.57489964976025 49.45778744766246
90.26302333940787 47.47457248886479
89.23520062203058 47.15324206831803
92.57228952944727 49.1244508654244
91.01903885735227 46.77131176466929
93.52768351858306 52.61638322221638
89.51320418314052 48.18161618303513
90.81948996442199 49.53405464604741
91.84937210406339 49.8582567122999
31.9237966088224 38.26738794203693
33.1712170252358 41.24725254664703
33.59739681343043 42.22892511040679
31.31499965649836 39.12039597774367
33.37848077635801 39.42373582982653
32.53376933731314 42.07279090838812
32.09700160974076 41.13764439485757
31.71180566714026 40.13834785019286
29.68384111831561 39.78378185730137
32.33986034205255 39.27951638782957
39.91838360128664 94.95242251154581
40.86468699174776 94.48382484497529
38.92909279494278 95.28856021921814
40.8460476325822 96.62215913746799
39.08368305964785 94.26537044821333
40.76157748094806 95.5752513783244
38.49740814497211 96.14155489458679
41.8360046680165 96.82947798343825
81.99891796605532 68.21131400859412
82.32151066465774 67.20088404147559
82.32637196644806 70.03230969064725
80.59366473752935 66.71105826817612
83.00898208559994 67.99740856797972
81.27906306458104 67.43904744199462
82.6753527290435 69.01826380919086
84.00710811189867 67.78735883946425
83.68455898521208 68.81377752681732
95.85736484762222 26.24512617151474
97.19817216247432 29.0994452893662
93.97675664110129 28.77473118376837
94.60881076979896 27.9301947292221
95.24160959506364 27.09187651060325
95.39748505081916 25.29006653873682
96.15193325471073 28.98359304123134
95.69672548967348 28.03370682716248
81.14689126469746 36.68942676684881
80.51506490629625 37.61350327143446
77.20520079753763 39.32470527544935
79.34367048804124 39.44410152204527
80.40487508863684 39.5223702954406
77.81042382506807 38.41896590265123
78.87226402294726 38.47406074722598
80.94928000789926 38.61003448268149
79.92006440932064 38.53721970735172
78.59668687901156 35.69392198596223
81.53471270910931 37.68855306041392
78.27553237979937 39.37803468813378
79.06505156269218 36.59304893513256
81.95975622416302 38.68460646835837
3.973175252619647 16.34636163077039
6.912891973044844 20.20625367621201
8.489255706131454 21.2646832939161
5.497562271490655 17.40485440487479
5.952906765219329 18.37401886538776
3.860368982615144 18.13598490898334
4.442064699866612 17.29519495674624
7.012212836595844 18.45380697266825
8.943383971931482 22.21948619777875
20.00155454383668 6.406981851944281
20.52925794029533 7.308794063181938
19.33469497092806 5.561308410941208
20.38020601646348 5.440405444763918
20.74342514770157 4.47087510725073
24.0084360342251 6.618146854868137
24.70936336458217 7.595634175886921
19.00211076138271 6.498446251325475
18.58392559376806 4.844302160776252
23.63763256238882 7.493785526053093
19.66283750228972 4.60972652365304
21.41815457006021 5.364296697507193
22.01073159387005 6.362864698585136
21.01092285358328 6.349371811415528
21.63540503884689 9.187321555372685
23.00002489286951 6.468904680014017
21.57042079136334 7.311454148585853
49.1083441364874 45.38362708196784
49.95074899851199 46.02733725396281
50.17145690762916 44.99221571170136
49.73499978084401 47.07497944771598
79.72139944137861 42.20287665157051
78.14353300540753 41.2171343212998
78.61113005773387 42.14497951514383
79.0685645480617 43.06132642154126
78.42255541398805 43.95115587058503
77.97513512431489 43.03326290337424
79.50251876163722 43.97570163429037
80.17837770657368 43.12093724911508
79.24173216760059 41.27754707704922
80.85094734655459 42.27971779275628
21.97036689643063 49.78734884613006
21.86602926951904 50.83588533100083
23.64799614015349 52.12972644126852
25.47736770308373 50.01517849816224
99.7832299625412 51.11728446486805
98.59257747980689 52.30747430858032
97.54109852282531 52.53666575314901
96.70754316265132 51.78872561324734
98.88720204952236 50.32831992447453
96.48983462352247 52.74239101117512
95.14207973811914 50.34066568761614
97.7435098085063 51.57677595434683
99.77824320893144 50.13736305308679
97.29228735816169 48.71396998350086
87.24566732282901 58.93987765858173
88.41668048861014 57.33256153546731
87.33050114707163 57.1260468419116
86.8208383844342 56.14007862138751
88.24974273137849 59.1197124009033
87.13020562795062 60.69753934155676
87.95437882991054 56.34826193021947
86.84590316213487 55.11564454660591
86.39057904738077 54.22249410878186
89.65214126561931 55.74927717354537
88.84932358111193 58.33916861526818
57.47898146035079 92.27900194579121
55.60547441471786 93.30195917623418
54.67648225659894 94.97844198244165
56.57447326036491 95.78268592328402
57.43981356435175 96.37606059820435
56.54465103705293 94.81270103024843
55.38025632293743 97.04352649359231
59.37687981644408 95.51906449274622
57.50855099499376 95.35877427300937
58.38894495342937 93.91625756979236
55.59028372042093 92.27474039268266
62.56246791943909 94.32216901710341
58.4480465661164 94.92541189283448
59.59880552171944 91.87661176947022
56.53404262729649 92.78498083804544
57.4277609102221 91.28886150179663
57.47687919913152 94.36125572154531
97.74341361539781 38.41485139855636
98.83551046489123 40.25614861522464
99.45820914477328 41.0352129897824
97.26015375129629 41.12835398181998
0.4523563047686759 40.93646695878974
98.30805186207705 41.2685496561193
99.91767435296222 40.09560061800212
77.3810378227213 20.27029364760222
76.88772027574979 17.41692791062568
77.94022534121945 23.07878305168419
77.54169945109261 19.2004616311627
79.16200358124253 20.62840514058778
75.43028274795111 20.95934539624428
74.61818942029409 20.25849935997327
76.57175722300767 19.55271178028532
77.23993301993835 21.32610732787045
76.72913473125134 18.4874753057303
77.50368564830843 35.62953137748401
76.65975510444859 33.67067096532043
74.7504104443792 36.39568404441637
76.27706910007407 37.41439987202331
77.05334100435932 34.6606152101521
75.67429565749936 38.32725975498611
77.67861166415557 33.76397485247071
44.12946986159936 2.914949614020026
43.72157080379006 99.18693128202118
43.95092734119189 1.043886746925788
43.12389082957701 98.33926436974123
42.90860764895328 1.174330535916541
42.509363379532 97.54980958409608
41.76791134470253 95.91790501477843
65.0786036531989 75.23042938838509
65.35938447792348 77.45390528801681
66.15081968913081 76.83279732431505
67.61591955539926 73.75609574160717
64.50699198154638 53.05342142990995
61.49701823319985 53.38646370284206
64.79414317161631 52.04266352656011
66.04768632387795 54.45123460311694
64.23072045700853 55.90781745689394
62.38464091356185 53.92783538504421
64.9983383941654 54.89182592942057
65.27068770204147 53.79925102125166
63.255453821732 55.60050636652795
62.93467356629925 51.80238658891174
64.04406999168593 54.98773733423885
54.59341566962618 56.6298691561355
52.07276355596177 57.66816944133428
54.97081052355905 53.93206245165158
54.39537487253792 51.06056273439201
51.49266528037869 55.61062580719526
56.35440619540546 56.28384397419847
52.80173300611913 56.9350435184443
51.4204362789114 58.47853042368924
52.53300103682383 55.93785314687323
53.82983004463848 57.29150608196066
32.26239881632966 97.54623182747481
32.59429435050084 95.72635603039075
37.44808763923919 98.02340028804944
36.51669538571291 1.630955923312696
33.61303852470645 95.87887235114691
35.84679538440898 98.96170447141584
33.91581385580429 96.91309142738729
35.28268159261967 99.81113491628668
34.96643004761509 0.7094239036479636
32.92837080608256 96.7265264145518
42.13188826639525 34.78681936857326
44.86779915408422 34.27808201803442
42.73876481078447 38.36335439066588
41.90103074108072 36.6115014270288
45.65440087260162 36.30570427418193
42.94210269412831 36.70051543073667
45.02229145385279 37.09719310275638
40.4788567046021 35.56144256132008
44.22867727992672 35.0863581424147
42.29829203487942 37.54206982815333
43.58696353134604 35.89170546031806
43.17902647020603 34.92184804910115
44.63565426972556 36.07559523106882
42.71754942484083 94.45525257960209
42.71387383802355 92.33103779116158
42.73113415382136 93.39812669017147
41.70655852098435 89.69098403717994
41.8088459186299 92.86825097267516
43.65842148993298 93.92457331026259
41.78890240542443 91.81210696208218
41.76064983557094 90.75335145605467
80.09884505952698 56.50014658288471
83.86726498251372 60.12428366877617
81.18957220547725 62.34959000460161
82.67984772504614 58.36984735054353
82.27421127398894 64.24283163513105
78.34371162830493 57.1407289789668
82.70539675322 63.24430671427671
84.41904244650956 61.03020790303334
82.93652696036044 60.25738482675419
81.65613202454722 61.42485294924479
84.70322938232211 58.10734520255632
45.50679881042166 79.36485036431168
46.37320245693263 78.70192708186819
44.76814331281417 83.11746912769684
47.42965844746782 81.29277898091669
44.62047245469017 80.00243393236401
44.67780471730546 81.032313907244
45.61942528471976 81.45307552176834
46.50917981189846 80.83200514365306
45.57283599833505 80.40593438706559
44.72467587503155 82.07141950306678
43.83190164363214 82.6796341749733
46.45845379494749 79.76566026166202
47.22389355121738 78.03000499476313
62.14150895377261 89.57393876928742
60.32979506212618 88.93507834782145
60.08634455814069 92.97210291195202
58.4746161722002 91.76944681618292
61.23192881478169 91.43771309685177
61.45636041035216 88.78171829982675
60.20170426625084 91.16289563014087
59.25524053419542 90.88823651203114
52.04244986299193 27.6590313507876
52.2627496673418 24.93222652139044
51.61350108272942 28.62172049999036
51.39909068227487 26.8540540717333
53.98415349682777 25.63517445383039
50.76337357611256 26.0312944630314
14.20704155254954 35.59455163771875
16.59580543068588 36.93390345458869
15.93525203276099 37.77039977919475
13.81628849483333 34.57849659500265
13.88886587773291 37.44858861645037
88.69186109994635 7.512436776728527
85.44151733467743 10.82938297908557
83.8808972269583 7.295526074581022
89.28880065556211 9.232746038405852
84.51910128907221 10.36513273386387
80.99428394563401 7.425126541511635
83.91910821249373 8.339292170943883
87.37178280051248 8.752919616858719
86.65189913110129 12.3015984802838
87.14904241508596 10.72027054705303
88.1989651709367 11.03205498628393
87.84319012224019 6.854271643906708
85.41353496922832 8.669079197949687
89.53082939651166 8.289727142273586
8.592832666403146 45.55217067680248
4.731608307264144 41.40806210453903
5.768686182891755 41.64774445087905
7.497369495292276 41.14950797555397
7.886987342656528 42.17148513289645
7.60967108478277 45.13209170997563
7.192497439809339 42.93805348838836
6.412418227428031 40.86916520931351
6.133277732614744 42.66945561374499
6.82176066074422 41.90499235250143
6.432498575838045 43.68461639745728
7.457428536738883 43.97059972849112
5.390585858983038 40.6023458854178
8.562670883557466 41.34658531832052
5.39604683747995 43.42502056753656
6.563060568012378 72.11028964000671
6.832044788614839 70.14925899876955
8.024663738712567 71.1285396227625
6.075618176437436 73.10550867695122
8.228735499130607 72.77432107264406
7.141573788556253 72.99147285085282
7.088103332771008 71.13693136088636
75.98487980166691 0.5621943353990614
78.0353550209001 0.2561757697029254
74.50273656725263 1.650822225399069
73.44779072864779 1.758279356534102
75.55505420546076 1.546295852484741
72.85903156744409 0.8783683264736437
75.11809074274177 2.516825787527284
73.9114922777018 0.7737857261181121
16.6810350225036 54.72315161597448
14.95632961195142 53.37882878193022
17.60851751911164 55.37665069581536
15.69473326265568 56.21425592142257
18.45372797294651 57.0653104885153
16.61862674226504 55.74034905951951
49.19902832636174 80.11854255037734
49.21490183609026 81.20545119152904
48.33408123852143 81.80085476822573
50.10737406265425 80.64117460640379
23.38094186284478 69.87847372104753
27.24835301080392 73.6907759827762
26.17440867146148 73.69128758137539
23.67795269892905 70.93907800405373
24.64553937607526 71.24360523191946
24.13740935486851 69.16451870114672
25.21144744884444 74.39836600910272
27.35279305448121 71.63913242262795
25.59755832898733 71.54264544851438
88.74533669447621 73.7040272708206
92.60226550527265 72.58822512686278
90.96492068031046 72.1830882649529
92.31268189346825 73.68762135224071
38.13597852622349 27.80732666352329
40.87006402089784 27.2874685239258
39.01342807616621 29.78480374268706
38.39036765974932 30.6291086803733
42.52702146070907 26.59449486216792
41.5713210198024 31.0234094514479
38.57740863803503 28.79824280582986
40.7027399885686 29.09398819342299
39.4428577797148 30.76634472449814
39.19295081508297 27.96481500919396
41.14325233408334 30.06217548615419
40.25571579634074 28.11703496640001
84.1935632174786 33.43592662831284
82.92320333333267 32.2627885154205
83.96251916110633 32.45430265591125
86.25542437841054 33.88641199533395
85.23495988223412 33.63850026370311
82.11399422763203 33.01196653622121
84.44074147725912 34.41664225951098
84.76381678795143 31.65297351751788
99.49366867204398 92.16117575967534
99.31633453581311 91.13861643974715
0.1317793819301596 90.49637775404676
2.126249104900829 90.15205123702347
2.46422883989678 92.81208886140625
1.478388495872148 93.08185067973042
1.170694025867898 90.878991205115
0.3969959183077424 91.53263868321663
2.070519331793929 91.17808680934935
0.9716725335555618 89.88004429238521
54.95390072545095 37.97392547725849
58.7380790520132 38.32942583399754
53.16144713180405 36.8101545461375
57.84596729806539 36.65109930022025
54.04204334368899 37.39326348902775
56.96283321458345 36.0405372659432
56.85715310809223 38.14590807722043
55.03555147385828 36.94601405353141
55.4489122111797 16.96743391858186
55.28337005044393 15.92906171208311
60.8150383286111 19.34479773845818
55.06709544088005 14.88489880168605
52.91047031225291 21.2167916117208
56.2641539092742 16.26611315351101
56.81622659156928 21.77614848088072
53.54996637158559 22.08541875415517
53.61228965555461 18.42354109688571
54.31285808866729 15.60339987064409
54.50068676301314 16.65823243587384
57.69044563239814 19.79267004083301
57.95987337674302 34.46937396320213
57.03675876798892 34.96360438149186
57.89449662323018 35.57061650999972
53.2826014875538 35.75801249212213
56.90338669211545 37.10167797266939
56.00953767042476 36.49643760766318
54.25641187456773 35.30920457828134
55.12867370872705 35.90197862729176
53.38109135380256 34.7161973009225
52.3175202072599 36.18906146268036
23.02028753005067 48.28636223180407
24.28583939113808 45.97890100226373
23.1064044659598 47.17846863036632
25.96695167271145 47.01708992007819
25.11477221939494 45.46824670378224
25.12098903861085 46.49505072889372
27.01067476318038 45.51427467592241
26.06624853718632 44.99625685053353
43.7055300009842 31.27890892400945
41.32902682626502 32.83804926139861
41.49846061235166 35.65016090973906
42.77530524646892 33.94619908097135
44.72739467123247 31.48300675153034
41.73062200895068 33.81289873778622
42.37877050037368 32.96479012907728
43.42281903534605 33.11554645256656
40.68805096994058 33.69708208169082
43.82272669756285 34.10149084098668
44.46914372365575 33.28492045521639
43.4946595726384 28.54512450715814
42.64297490685415 31.14707478543035
33.85586558748467 64.25278587182589
32.05576938743256 64.36939259206569
33.9184795462299 65.31602529017542
33.97473555976956 66.38433021834769
35.61693544777631 63.19192492779862
30.11490512631033 63.53552158943092
31.9409791273091 63.30240321742621
92.27836262036297 84.49750836201457
91.03463271445774 83.00572384459852
90.99114748204492 81.98491531252184
89.39685562157202 83.25574587588927
90.25105770668161 83.6479165139458
91.23987564070055 84.07709836597867
90.59948902054856 85.75166596328748
92.48276890409149 85.52364762774006
93.33244960694005 84.91592841831635
91.88285401032408 87.18305058157904
91.4185181280272 85.10944865832353
92.08218926448298 83.4590051485563
25.00241318852417 6.752433444018032
23.4082432925606 0.8714156258348008
24.55992774348423 5.793522619624291
22.96165878505197 2.900619030901983
24.90597427373979 4.252550028503134
22.12900936471939 2.170384343894753
21.8566550698574 99.28091113616979
23.5077896334808 5.627501787179553
19.79352043331159 99.85414399983848
21.82902850894222 4.377187696241334
22.56960412277106 0.09643135047779743
1.011006303427427 45.0958879701003
98.17523061615343 45.194067591408
98.9330818689163 44.49150782346544
0.251610807727712 45.79802782894262
3.60632303458296 43.94905622494288
97.41356060441103 45.89948005754892
0.8095717955632327 47.80571419208749
34.57445390430343 96.06499221851904
38.14228736659068 2.547947762454053
34.12766177905993 99.7809385798556
32.48552251614847 1.316677973556732
33.68215197116926 98.78476464210418
32.19094896352095 0.3053166328109984
33.17597875601542 0.4982937696462227
58.41297658792503 42.50608738061064
59.60345311535023 41.04281162129985
60.64721354801139 40.61839741161324
39.90241261783459 62.90876019590834
41.13373535731004 64.44252138483914
41.71107999925428 63.62200706130334
42.11371438940794 64.58370903195282
39.20952792157448 64.7898896946253
43.88835644802369 64.35292949972811
43.05430496850138 64.88895051805889
42.20627026384003 65.61645870300249
28.25649128515447 61.41517640033236
29.76790766060838 62.57733158054698
31.26827235911796 67.14063742981206
29.04505644324154 63.35260490719998
28.699019892938 65.23100828676088
27.17650682348113 66.08664320512864
30.40360687589405 65.67409576252105
29.32748582897274 66.19039764805873
28.56173239071338 66.89805310996447
40.22457299383704 84.01614128981809
37.45371665746655 82.57057381827126
40.18114480350546 82.95712696010479
41.95106090233708 81.77383168171532
37.48148006988946 83.64564225997631
41.06753633767605 82.36412308676226
37.50890851064671 85.78167950394713
38.3415589042648 81.99552356992925
39.25740489899118 82.48245082242008
42.00411634850902 82.82613785019592
39.29160874368965 83.55148141698794
38.42380056502208 85.21586648954458
41.1161178420617 83.41986446973671
38.39924660549816 84.14310487227914
27.3595301356427 53.02233257120939
27.86497082060134 54.73534952532356
28.65151513096774 51.6093883208328
25.79623711831911 55.38021849939208
27.07830591293346 54.03135931790796
30.12067247886838 52.98326838794775
28.11648672118454 53.71205836335594
28.67048649366025 55.43835304354076
28.42484044919322 56.43369601611153
26.82388319878068 55.06196404988433
30.34829985528748 51.91686637799978
31.30405029863782 51.54082287967358
29.6298633538023 51.21765286008387
28.88925007349184 54.40398963040572
32.23359908481056 51.17507081620257
24.41690821361222 70.19997446793458
26.97982547033148 74.64112418840942
24.27807399788792 74.1240642542881
25.8147560964062 72.66595144891258
26.46379151705691 71.8879655442352
26.82395884841985 72.78808609187712
22.01395021099901 71.42767027830496
25.11653196293913 73.39792826860784
27.8016981998046 69.44164545099109
97.65290031339519 43.1559072480386
1.035575962147103 41.65400498507155
97.47051083839416 42.09419201569694
98.66433498493588 43.47401415715305
96.76815721983229 40.17673207117355
0.1426852724533538 42.01911343264273
97.81814257156086 40.26716260199025
99.13562959682396 41.87925655407865
96.2476055908659 40.99698055960203
96.42635118597282 41.88600322762367
95.62197949121796 42.4736650687656
96.16490505321501 39.34227860297097
97.14945972798343 44.88774855103499
47.62456326424559 26.42813414214413
47.22081725969281 27.40995827929999
48.42767217774166 24.47886266832247
47.87316121229602 28.28127885970095
48.02053911560883 25.44720216640484
46.58714843645396 26.56200457671466
49.53643008432046 29.05401989082733
46.81220143093535 28.36389450269247
48.26448126101018 27.29783075426138
49.29774422734382 27.16935444716797
48.66473745991487 26.30765831363974
48.90161016216706 28.17961733298044
47.35636807145477 24.59442575473177
46.97436441845158 25.56394045117521
67.74452768317315 14.51347277516464
63.14000823599162 14.51467086514326
66.59042325093317 14.65931760582274
64.85827893414532 13.76414510190838
62.58959080687136 15.4383779070629
64.66431970116079 15.36425070504463
65.46161037835579 14.76501453867329
63.62354274216901 15.40628093715709
34.4079930502438 91.51351947871927
37.15335133291805 94.32583436321262
39.02654308412024 92.25353577837976
38.16937587403763 94.58340654594979
39.03421074773859 93.26895381037235
40.89506654936867 93.39653854623178
39.9654915407842 92.83144673793333
34.42599679890532 92.51360188688447
38.07657894326837 93.6740246662073
37.18640228003583 90.05892772308997
35.3728347776508 93.13726846371195
38.09324454266584 91.67486112452858
5.039872880325658 90.4889722401842
8.257212596349056 87.6030980481289
7.736271114626416 86.72758625491704
5.233304234141123 87.93626358345304
8.753203366578285 86.5846814125502
7.288693379877122 87.75868513824049
6.725529446968416 86.86447956687019
6.91698666580807 88.75463561877852
5.890279897668609 88.79797375190419
6.282460246932859 87.84699711134243
61.56631206647638 38.83256307306198
63.58232229482994 39.68488871622279
64.54144807997238 39.98425187023555
63.46520465534982 37.67135828246395
62.67387542480797 40.24468523459785
61.702136348099 40.6903330875763
63.6273634711054 40.77439539208633
90.0701007721279 56.80796409835695
89.48756903234396 60.5226984122909
89.70979241020466 61.64392761240127
89.02074942378876 53.72042812211166
88.58526383433217 60.21317914416581
90.58560100923755 57.79395818832305
90.13223565930176 59.72770561496937
91.47022836951949 55.70839466497494
90.54980109193471 55.91735178926603
66.85724155131123 81.10059583492252
66.73101769564794 82.25589709551528
68.68286683372666 82.26734110332121
67.71191302479274 81.61308944286692
64.96304339922028 83.04719078130714
68.58567397076224 81.12847917411177
68.22400544005505 83.35417695492379
66.08307236512277 83.1407328444088
66.05700105636012 81.53319795431834
65.48710334604921 83.9981607981677
65.95311137714204 84.98439743426347
67.66238777598495 80.54278293689659
67.71204346873006 82.53930468030475
66.53801850702979 84.13200952212073
67.10947515353158 83.29950872083623
49.5539760969132 8.568107595550293
51.11205919261978 9.65491862527101
49.98702472503154 9.494777329007455
48.46842413566792 8.362063976265929
46.0925564872461 6.766336937427096
47.4094348728995 8.143059229246544
48.84600939379728 9.33034395861778
46.38031737720937 7.810285064739346
31.79372389247987 87.75747282791635
31.82443365544251 86.72461709737058
28.8103646947897 89.10683989199352
26.92505758429218 86.8846816553587
29.84815742661015 89.69145641014988
27.98728329802989 87.0079955159397
29.93703519142606 88.72991331971525
70.03320689802125 6.878562679796103
72.69883040709158 5.596236520080132
71.68378159237361 7.50101797094282
69.04043812591291 7.164641682861884
69.55970702613398 7.98789960955907
72.07045528043712 4.72504658095533
72.18184004935362 6.519094330803547
70.61541697960024 7.721241934524419
71.59905403335028 5.686285418424882
70.54821643433002 5.824041769493814
72.28434057834599 8.305533862169293
71.09097524803617 6.686850514938137
10.26054679481143 98.32114368919544
14.56191490966041 97.07655769161852
14.85075999180463 95.9721919249766
13.72326520358585 96.48687035675158
11.07410012656821 99.06484141011364
8.379646686256219 97.71870949716353
11.80517812604591 95.98685469060808
11.32164140942341 98.03684400798257
11.57178571623786 97.01188827996636
12.14268773447254 98.76732760129684
12.38847246738621 97.75294730950121
24.25757827123947 38.9021856527979
26.2392935427501 38.17139829166563
22.85160919039916 37.81982175823518
23.94755375284489 37.98075836222325
23.17380446102421 38.71314469878603
21.46894896226702 39.4355541651607
22.17278638729732 38.69101683551726
20.74058892073835 37.56240739924747
24.29450852548499 40.02702876811258
19.69233513617212 37.41392419268945
25.0484698457539 39.44525680100742
20.36625007647383 36.60961320626448
25.30170886734269 36.38730487403285
27.26586803026653 38.38113983623764
24.65427385980487 37.23266306928577
41.55975669191594 49.13636488212356
42.48917051555228 49.52498814560817
46.36019760923365 50.29880477201143
44.99920738848364 52.17331626937715
44.55962972800953 50.10193749850017
45.44367204619172 50.56382622953334
45.92889632148155 51.4272020340151
42.57734049838122 54.40024522694429
44.91481121378647 48.89071509595994
42.96575102541592 51.61405289183654
46.78293469368202 52.94742088664071
44.75925140537205 51.21481955353314
45.38699030251365 54.31002690096923
43.15664825638331 46.67339289647192
43.38571542754715 53.66396297917668
40.22737757890236 51.69330753164071
89.00378947640291 87.19715281883018
90.25859424997431 88.51497138734939
91.29082755430882 88.87073915947201
91.06931647230226 87.83788919544867
92.1061066513217 88.21904767300958
91.5018725355506 89.90511100197386
88.66529574948682 90.00371109483918
90.83891867957495 86.79956702119361
89.44540247811783 89.21507755634494
92.3153944263011 89.25723017152411
90.47710905948055 89.53246060304211
47.30252263972908 86.15781052572267
48.36688910156584 84.10543314459416
48.92348894414609 88.94666187777187
46.89701654788441 87.16531449599843
46.40623975689467 88.13481052501038
46.59379507297231 84.04269017464226
48.98319083233444 87.06187159431626
49.31142499572284 84.34924787520984
46.28910604741249 86.33903838717437
47.46307841537578 82.37240337761686
46.74953053041552 85.22395022891104
47.95621398551935 88.86531750719595
49.34709398231536 86.08132770647123
47.90417280977864 87.09751719458843
48.86159985322924 85.18538879686662
46.58439629137068 82.97011894571031
47.87671192515779 85.25871533989883
19.33952328112848 86.39788921609542
18.77208852894037 83.85177438184351
22.36933415423981 84.2703664316788
19.86803351495656 85.46314804218807
19.85789356506037 87.2985666567504
17.79339983022015 83.71675486096544
18.79302573484553 87.3294948113023
44.0437567314728 24.924561522292
46.2780157781599 24.69722119102411
43.49619942143925 24.00885249144189
46.1562056895251 27.5730364218198
45.63373054314042 23.83292078305786
46.71579840121158 23.74177281773141
41.86539175626421 22.95618216260841
47.79308349357005 23.6344880150095
44.58217353719913 26.79484000247685
45.19058865542168 24.81075605367517
44.578712963744 23.972853856584
45.57512955188562 26.67940753180623
42.11851725938028 25.61250021214967
45.95285570052376 25.67235378664683
44.06129869220704 25.91443327356635
33.95488449423147 50.44404558625723
32.79828941217696 46.03372070320803
34.72125401112854 45.22709192824581
31.08759661932148 48.63148215879597
31.82330728795401 49.3193390518767
33.94489334657515 47.71902727387895
32.49818386110989 50.04243066085232
32.82366511281552 48.94884942679275
97.25945168427194 39.31568060722229
96.56984090531269 36.67889755523017
97.09109947856277 35.78118985462442
96.6597363388332 38.44107649822361
98.80861417320396 38.4037632244783
97.16143146844141 37.53481575120943
4.61387862602025 71.74533193801443
5.612592552672519 71.98163849168293
2.630315009087195 71.38100858967428
4.301565025665277 73.62843491885455
1.273796802157429 73.03533826363022
1.962624311061404 72.22124016234801
1.61969101894273 71.22879745420998
2.619795079722475 74.23540976385537
2.289566230570721 73.22551484176101
3.661715790295915 74.4158009708886
2.974492158248903 72.39652926389991
3.298089847288874 73.4108758525588
3.985274006044279 72.59254826159285
3.261330159018682 70.49587634765318
2.287823293728533 70.38085534007422
5.00597371658973 72.76681725248713
3.621058162631948 71.55002033966352
88.68327807361833 23.54014881542311
93.92913722808295 24.22577494600655
92.33333418393913 21.05272843606213
93.56474142869881 23.28652196549794
90.81215548106942 23.9264193873776
92.29104398906992 22.09964887010479
90.12224561841697 24.76801287850716
92.86379521072138 24.09614380528739
94.54676819904533 23.28989294953323
91.44155893602868 22.82200127115664
88.46864729548962 80.52829787679882
89.19066805004319 81.43565640926961
90.14695629531479 81.31761313755334
88.14789834576132 81.48569909553966
90.01113342818692 82.41696453700025
87.06332027846123 73.00508583375907
87.75095603097212 73.86178921912065
87.43679254884434 74.8729853360712
85.10836549538749 76.18167115242969
86.10304911942129 76.03500798329391
85.7569891312384 77.04888406025279
86.75258365927959 74.01693072567484
90.04278699236995 78.43427234099892
86.4344396104602 75.02544378437344
99.06482960298736 85.31646403294243
1.431094069810512 87.29744057538922
0.5937502871733165 86.65898481926047
0.1962170565693404 85.71122650001841
1.869938231555619 86.45588104312016
98.16203265332892 84.82113858465399
2.897700259888151 84.57595958544196
97.3287772135828 85.49771031574907
98.31846067236823 85.9347953734717
1.652767959493338 82.82357264328446
97.51315761740216 86.55903993065141
2.469618028203062 87.31883055450939
97.96114119659065 83.78759506626189
99.01493786933588 84.10986988339803
99.64642169555162 52.07318198272886
94.80401648639995 51.29536394030283
95.88396802118703 51.08324888730765
94.36626454452848 48.71502396588962
96.11200408025373 50.09021364449159
93.08684419232853 51.092138367385
94.51054287514971 49.67684402852899
98.15796676806382 49.62323732859986
95.40114956685822 49.17964730310288
95.64125419825882 52.0313202409726
94.61082769802464 52.32182798500813
97.9207250050988 50.61430300027707
96.91076478160277 50.8075214285683
86.69366684055652 21.37530391220426
85.94172022183723 23.05153347732302
84.19368546350664 23.37718000286424
86.7181500545628 26.31903291224609
87.7182583740492 22.84522613271065
87.71058878253385 23.79508558477004
85.9146697816366 24.29202041141029
86.96142567640513 24.53459358747595
86.76137427440376 23.5186353401768
86.79167669613227 22.42579269066323
88.60387561337016 22.39836819875935
88.06462940298356 24.64417804814058
86.29247067004225 25.32990754283897
78.84813781600251 44.87822837552063
78.67766146126321 46.75711149270863
80.33790144811614 47.55271484027425
81.52686303635178 47.16913534108142
79.69899188781366 46.71031708356593
80.70008124091774 46.68944408019411
79.26217762780702 45.79907676543695
40.79621472518021 1.413338950785979
42.78961298537035 96.49934594690434
41.23294553310438 0.4642794965857383
41.66606549112393 99.49600274479627
41.43026041192068 2.260605461903093
40.39188486195207 2.343982256522027
41.43748293595142 97.67556793088919
43.53984513559973 2.020165811936721
42.48634917644872 2.145756035446552
40.16689007196878 0.6126696890517229
39.7129854772538 96.01541942364778
39.12987073939766 0.7089026628500131
42.28368452444575 0.3311104231085811
85.70463841210702 71.30282799692303
85.36260811404379 69.44634276371411
87.03296808092111 70.11366474982962
84.69097827334892 68.61520633077825
85.02909764846029 70.46532521383757
81.97351525362375 71.03931750534835
86.70426259856484 71.13323252898617
82.34099111085729 72.83913144118227
86.36679299724214 69.2609236605832
85.70467953924778 68.42649152385152
84.35576383258672 69.63643530885976
98.62621770379229 96.7168241973349
99.94283729070729 95.40282585185152
98.98381010860139 94.85997397813097
97.29039206042535 95.03081165063389
99.32508759268337 97.51768897655744
0.7141599213449643 96.13296944733098
93.42039414996086 17.29290588352801
94.32629143869933 16.76746870289027
96.12818188783126 20.92094429834247
95.18239097127399 19.43051407439871
92.54330609464689 17.86499637893892
94.30221404985518 17.84412581739314
97.02505156244368 19.36824463560837
95.19539364866679 18.36310422705349
94.28070429403175 18.92734656305935
95.17307641616325 20.48435758209844
96.19331777742417 21.89269980176254
54.40883007918469 24.68762568397256
56.97418848930912 23.52060868200055
55.4760933919893 24.57882051845584
59.7511054107542 24.12067596291598
60.82245073392048 24.00420870555321
58.22083839862374 25.18973174888048
58.83065947289545 26.01589105874261
59.57678739947145 22.32977688756305
56.11754415759384 25.4282187989516
61.25821785118148 23.04894461111592
55.90273056103775 23.62743683755758
16.2901255131469 30.36121557775697
14.16829206589957 32.74358017711769
15.55793758061992 31.13291071900304
15.21430903870699 30.14568544012615
14.50222908315801 30.92469652882727
15.89235781208213 32.12273319645827
14.8438482190715 31.92488679947617
13.46045783555267 30.7135097294082
14.14109558995006 29.91911310700538
83.12595897404492 76.45211194862232
84.43531474962123 75.3244798554114
81.02196547650355 74.03644581883556
83.36097104132767 72.6572314960877
86.06624771231419 73.16312182438135
82.02990215241243 73.83554850979567
83.68560373915356 71.65758250945632
81.72692861715278 74.84008350572809
83.43544829596487 75.46838911407448
85.43447916408671 75.17584186799972
52.93273049430618 38.84596515539239
57.68207718109353 40.81765667375193
56.67714223606361 41.21608298831945
52.92208127047324 39.84007871165877
54.83815205759247 39.99798531910098
51.97092157568443 38.32653387309019
54.78691412954668 41.00933946088227
50.85588100158861 38.82532956029436
52.02665415770329 40.36565773304552
51.16743958180987 37.71998986592912
55.88137831244857 38.56747454858125
55.82926630675571 39.58463416353023
58.65213054649731 74.66257801077541
55.4653704856612 71.22242329617627
60.40349160522681 74.37943652569064
59.43598787329586 73.99565405802969
57.2862194602942 72.15388974523893
55.5977194181639 72.30359800503656
56.51371260955155 72.77897444613725
39.44255906714043 59.17313080145809
43.31115125650869 59.62116761527913
42.45218459457994 58.95606898267952
41.43835977204764 58.95574928081545
41.11183254896299 59.94643246410183
40.17933565030943 56.90740000673407
43.26651990913042 57.37180041852528
40.08589657018562 60.05276491392176
42.57472935791171 58.01729102114716
43.74781256336522 60.58151594946214
39.06453187993869 60.20468012723218
40.45917241046373 59.0258769667338
67.17778537402896 15.51645579615993
67.79237290272889 16.41928672893807
68.18290913506942 15.40160708548575
69.09487020039934 15.3254441814914
66.41359884098517 17.65253071499113
65.82535024482759 16.82857292538586
66.13754392631164 15.65053450944779
67.40035811603268 17.43673804550449
66.77562028039634 16.54520095328911
17.26417541112925 33.30569670227835
21.06193508794731 33.07501016522296
18.62401764408478 34.47983429703697
22.06093704696233 33.27621466418395
21.81350926248542 32.28652657942732
20.04787831803248 32.88437271367671
21.0428009243594 35.82074172742004
21.36743815941285 34.06183737545658
18.29725057665948 33.49276454630827
17.9365494340636 35.28773066989584
22.3862415351511 34.26635074813058
20.00090895768896 35.64246197082771
16.90815302052178 35.11013613179475
20.68220331723354 34.85043786516471
19.3259730265728 33.6794269072913
25.08263346811377 94.24851936829658
25.61290594044963 91.39770985319862
23.10362581250889 96.28613161954243
24.15400249122748 96.20708250341416
23.78151176554078 97.12143690635631
26.0439728821998 94.0583359510981
25.54501577991431 93.21494998770272
26.10098521591148 92.30196861405301
24.59172692629641 95.16891379640384
26.61178317840645 93.16791279578277
49.25850172164103 62.91698028339331
48.26208029878914 62.67071509072026
44.84539547297841 63.9125123379453
49.58661215953985 63.96236450040444
48.64249220483321 66.07619411527564
47.60851388671804 63.42793992441082
91.52295045523306 19.52762866719136
89.86633506296567 18.82605058556403
90.90108730815091 16.96285850761159
89.49447522391591 17.84322378766381
93.39585698308009 18.39603351900917
89.9646086861857 16.93622043629319
90.49481858630112 21.07444388938498
90.42211717431786 19.96023254874421
90.76069384384448 18.9705368318284
93.32071631720336 20.50698229776664
93.2920723072253 21.50818537082374
92.44679028446402 18.94353463953361
93.34661137907281 19.45975289008147
15.90292295451824 83.68549499579431
15.29261778517199 84.69518420882484
14.57129966854632 87.42641048879449
15.62566462251946 87.42639683497038
16.16990798336063 88.35357017904961
15.03831672993956 86.52880443689233
16.28524195286711 84.6294662225414
14.60100751362106 85.64702692559766
91.18001725174649 69.17398435257826
90.08026405210751 69.55633240825108
90.29726231720592 71.37359494292438
90.70192511313954 70.27988407169715
87.70085142493463 70.96554597449949
91.95413896927215 71.9148584440119
91.22886873310179 71.14199599782842
47.18793706254269 41.46743149677508
48.04880168329415 41.90116626390915
48.22775358243457 42.92454337997587
49.80611295839844 41.62088941346423
49.30012750888086 40.5618849375667
47.27283660395862 42.64487974800597
47.41457990317608 43.81231405525468
48.21287215804779 44.71920115778622
46.46525820861837 43.28370572194341
49.09803831874864 42.3670957227388
84.41494028233956 9.225497468127697
83.27803139148529 9.033902404775493
88.48093032228367 8.441423065624347
84.7573180682564 7.968451072412406
86.14934400390194 13.95436269131992
90.80154861753761 10.26854523283343
88.22202786276596 9.319200191069484
86.78044136233356 7.217016721021809
89.84311689579214 10.1466901564032
88.47103636391098 11.94698587560726
83.01331427213056 7.897392095337428
85.33779185938575 9.72504781930113
89.19984202821833 11.09484788655609
87.61772118463844 7.820266465693078
58.21693172751985 77.37841842447159
61.22090778644753 79.83014068276218
59.9782657215834 77.20245683270544
60.76664879773186 76.53494538319106
60.12852479426888 78.30030198536724
62.24057829793311 80.20913764842474
63.76570112714736 78.78836035092269
59.17040767006993 82.10655468610652
60.2631386066681 79.41223288100926
60.07944267736878 82.47898858836098
62.81004497564889 78.4148574246552
56.47117461963119 83.59701573199567
61.03909929258469 82.62405723074841
61.06779194459533 78.73137688480635
61.48735262744055 80.85804292338646
45.93912478375339 65.48426374266329
45.84656040043354 64.46495558591225
47.75465999434241 66.59702342409877
49.56774215929514 66.64412361299343
47.72912343564182 68.67029722574379
45.04545122358149 65.95503028121755
46.77484891784722 68.16181957652483
48.65245631632142 68.33501570722458
46.81454061115748 67.12722183764117
47.67517017522567 69.58813514501814
49.52114881871525 67.771018757173
47.74465300775665 67.65863986269122
48.68174951490046 69.48944288197518
0.009643669806867355 79.41157221236313
99.31454424758677 81.20200446324681
0.2988087671414004 81.40755832463275
1.9688108727571 79.90145015774686
0.1238456830382243 80.4063020018026
98.19222037198084 79.93983371905725
1.074072956942714 80.67596239454966
99.15902100771093 80.18803318034487
4.979005407888208 82.4982776646614
99.02513395998872 79.18021054444574
99.50106264686076 82.20768231772061
0.9964341151129948 79.66114336160743
0.8512941652766182 78.66197068406012
2.936439887337141 79.20132336080759
79.39337819331232 60.17034177776083
76.95820162787074 55.92323404805671
78.10098311289835 59.00090773944853
80.71520649084383 63.24130954845948
79.68858649978924 63.10368666224007
77.7243871233778 57.98379304180323
79.09705794329402 59.15937218425005
78.72371567496616 58.14800919144353
81.1816783355207 59.51626052213161
51.24904730895468 15.05977116596554
49.53381843900627 12.9951103160377
52.39772746162691 12.41223306578559
49.12278481442073 12.03394941233191
52.02672517664305 11.47494783977293
51.30204232539936 12.27649106475032
50.45357629017936 17.82656644758639
49.54691958072883 15.92933730083022
50.93233507791836 14.08841432666602
53.47280422920069 12.59733337443864
49.25681361373001 14.83634083505143
84.93764478073952 55.39412023564046
85.67034298509317 56.2242077186236
85.75935075885575 53.4985206870834
86.77115269849283 57.99476983970622
84.31780856542022 54.52013731719757
85.35216402893802 54.4376735705142
83.68330612574302 58.23405528277731
86.22989205247549 58.89865775328595
86.2699005983068 60.79800271119098
85.9751662430459 61.73042497265584
85.75428026587176 59.88185262534193
87.81194654071072 58.11144721326803
85.24008484597449 58.98094490175041
86.26900496772002 57.06393536421603
86.69980780850689 59.79956782075705
85.33887215980226 60.88432408315705
50.79895485069331 21.46158024896483
51.96859251071319 16.99494586796768
53.29691849940765 20.24576857957566
51.67441383210967 19.57298321950771
50.36247459367012 22.42371498203657
51.86822497075413 21.31761511072782
52.5776030558465 16.09394926243762
51.42949602520777 22.29304389540984
52.67561976797865 18.00104364337967
53.12441151872072 23.02646037046688
52.48750488501703 22.17904431902463
50.99774917387898 18.72913971700286
52.05690604323394 23.13950010146216
51.23165389034968 20.50551549447461
51.52608902369771 17.83488255224396
85.36453971643657 91.90109561369934
86.62275944828001 89.39423945477427
87.86989080323353 90.65952975672297
87.63817885192715 89.66928096776665
86.8637497241735 90.43827389096229
85.73908462384163 7.608268319717724
84.68226684246166 11.49256451063515
82.54046109334857 9.760384872862273
85.88888339354293 12.94813952490382
88.86369818087167 10.15833426652361
86.27444560637819 9.177695493498479
81.29261623778046 8.423923284944765
82.29720137055838 8.691779017120512
86.92748574866386 13.29172454159884
87.11361400536292 9.676099032350873
60.38815539120804 80.52670827309731
59.25146389692978 80.97799348209344
59.9908533032559 81.4795210120371
60.88134378868369 81.61489602184371
59.28591025013117 83.21582828791639
59.31387136797812 78.92017585071198
58.23307670887704 83.65575863661479
59.40660360269801 79.99213673704298
78.01012089526826 86.47286891323247
77.29128018188932 85.71627930398374
77.62461939637748 87.40277157143097
68.12381040056214 62.20478640000016
71.25472229277761 67.41705964176035
69.83132434107931 66.18219571184477
68.54022417095446 63.20545169851907
71.64229433162947 68.46495475061768
68.36296653572295 65.0481806859548
69.24126714774616 66.99204732016928
65.48708940425375 62.80814730766014
68.96347500155694 64.20231187840996
70.25498386981681 67.19610463463398
69.65697092329471 68.00081058580042
80.59907534738504 44.05068574828326
84.39122817442042 46.65281148185294
80.99187458506347 45.00732774001832
85.11228103602009 45.90651724192215
82.60546225086141 47.22466065939852
83.03102855671575 45.42042464038318
83.34251092660381 46.42490911369185
80.30413845301025 45.79836163535018
82.03182475176332 45.19178562025955
84.06820656916284 45.64222310904411
74.05019889684584 2.629281666017986
73.5950755694588 3.615356181999683
72.99283562980547 2.745692779245915
70.89880437102346 2.95803814774931
72.5337795795156 3.73758889723252
70.98092905414846 4.831220961816132
71.9417168735217 2.855885954170342
71.47245365735034 3.850465697821789
72.39454926003113 1.865067117830827
86.72525119625035 79.77344541415636
87.75319458328683 79.66011484897854
84.77021676906197 77.19013895381146
89.48003776161175 80.42322223619747
88.06402347442506 78.66231519882142
86.74303618088192 76.90413253539687
89.76949030505114 79.40912688271581
87.38962425495252 77.78294192881151
89.05495165437466 78.52990646558366
88.76789826422299 79.53732885258907
28.54024486863501 15.44437890609553
29.35077567943398 16.2554526756226
27.74801792259574 14.64945247537139
29.17414114319223 17.27481336571041
28.34918081284492 16.49811738456841
27.32955165660535 16.79597676561003
27.93680745450974 18.52795912859522
27.55379295421066 15.74885198567856
28.15006393726191 17.52290115564272
27.11392657418961 17.82732765299533
23.66386580125286 67.14349326625074
22.71579804519365 70.63746170244603
22.96084477031971 71.71198408475514
26.12031970196526 69.7649036069446
25.47718224737845 66.6667917910481
24.69481202056104 67.42815028524676
78.88484585374579 53.31549050726874
76.45487546153282 51.91163321955214
82.84268824930191 50.95541594287076
80.14547512733745 50.25422265023849
78.01594625334702 50.5592616919363
74.70832742490617 52.72490919490794
75.76188266368196 52.78778235028172
76.7202995588564 53.09575318821558
79.70652513510706 53.86040509990037
77.82058812886498 53.29522105896182
78.34043972886795 52.38137470261456
79.72482591666514 51.23475166190617
18.29464388673098 45.42120749280002
16.72932028110266 44.50499104073968
19.50915400942263 46.98226235962385
20.46604181473734 47.33032434925061
18.54302938100229 47.17451795126819
15.84653555353381 42.49313122064527
17.57727442096335 47.33028714957788
19.95725044595863 44.60418007326315
20.0557471302135 46.26144000617863
17.80475396437403 46.34895605816374
44.97139486833172 96.18941042416488
44.11049981927361 98.14089023077364
44.71391887383913 99.04090268298455
45.54841280062289 97.07070473974612
42.77032698081946 95.51547144612286
10.28798985585992 52.21012301962544
9.704874694719592 54.12700555315374
10.75100717989094 53.97327052771559
10.81793711731463 56.5378823373075
9.996074551869341 53.16109871646327
7.749265066852334 54.66390255106203
9.259882369887482 52.31231748502321
11.04703932642702 53.03653447935455
86.60256422101709 31.02580811151849
84.49479531309262 30.66439018479353
86.03139827233289 32.84542522637928
88.46398882755338 31.83341050501246
86.90329938818111 29.17581352773557
86.23984380055587 30.02115195558555
85.80522100043348 31.83707931421857
87.30216126529115 30.18698202069869
88.35538782168879 30.26141417375749
85.00155471996219 32.64222577891307
87.68130672117255 31.20781646308692
85.53905890955681 30.84326786661592
34.86863063683554 47.9499888249285
35.14706182363764 46.15072378069288
36.08286921038777 43.54009260966955
32.39803401476281 43.87165037569188
33.98514296274656 46.04003519773047
33.36465086846894 44.09824403144913
34.51069067939133 46.9226296618489
34.63915187837878 42.39541130660759
35.03329801556904 43.40015788073818
33.99911613747882 43.24218080780199
33.04751009367691 47.96802420748823
33.38848120003932 46.88471052864615
35.82267690983059 45.35927018716104
33.63699108579097 45.13077910095686
17.16200659839756 7.187200590916413
16.57987058497713 5.372205056758522
18.22577870889565 7.075764314607486
17.37956838226692 6.200541581252627
17.86518850131261 8.061625345427174
18.28744571231709 5.872612891947496
18.88793267693298 8.090493265081808
16.82317117864417 8.157808566320176
60.90828637858362 4.599762718127986
61.95355895671733 4.972900610766412
60.76220732367074 3.61875783786407
64.99079215847537 5.984327497080705
63.79278502737961 4.614363356182738
61.63581219640417 3.108599990372093
61.80570745118632 4.005837576198632
63.97705901652116 5.640603032591022
62.7874525672928 4.224892348624601
73.82353407695466 19.55477127038873
75.31343867886432 15.97560816254324
73.04765985863371 18.83954786851601
74.79454203212271 19.19219024269775
76.11305732497996 16.69054929067265
74.00554280635961 18.4754329593578
74.96761316256539 18.11886991107612
75.92969773821669 17.76675350064304
77.08992010006291 16.33513568679309
79.91100809663719 44.88952298365591
83.75082239504587 44.61893464279877
82.3715302730354 43.35931444238448
81.36837150366159 46.00071480460311
82.30291672459674 46.26214453555611
84.17701429773527 42.83413380925528
82.72107708912175 44.37744459824756
81.67420629006673 44.18411913508785
84.48587264359483 43.8595771048553
99.28590106931453 35.72020627575106
99.35394571760831 39.28390777213995
98.21315194403769 35.71238043919128
98.24790334839288 37.51029808292346
99.85556878913999 36.64742249172838
99.89963164867928 38.38504615739985
98.30555733623473 39.33042198845128
0.4488024522055915 37.52253609769122
97.67992152951425 36.62668444083298
99.33346597460721 37.51387691567966
2.188592515701825 38.38021811601834
98.76788861561326 36.61512091873821
57.00924521595084 8.102222818417165
58.61838662001419 7.594482197037648
57.9013978409528 9.316433894644739
55.89499379272726 10.53110992088379
56.88964830287028 9.99826014856615
56.93847660179831 9.066793917782428
61.57524269006347 54.60642576394235
63.73889292558227 57.72735867530146
61.8598065810674 57.05425288420635
62.40769471098822 55.10778744838103
63.22708129538186 54.4672843482929
61.15609816409349 57.81205315140406
63.48918453332338 56.66277964095008
62.78337788072759 57.42481607566592
62.08326137172283 58.18904533660112
64.71856077094922 57.94952987813799
90.61888948386945 16.02694530399667
95.29530464433894 16.23963987265507
93.41610550506189 16.19329424968737
90.58022554126939 17.92618439768489
91.67198452170757 16.26739522509658
89.58754038155359 15.9279886259453
92.54636358445754 16.73439431768447
92.00484053956832 14.49153121210354
91.69227194216494 17.39107205749543
86.16656912093657 19.3861413902258
88.47148107010072 17.81684077523006
86.77611314964444 18.60174352071607
88.6013997245161 20.44158222044005
88.21561576070772 19.6179102315523
85.69856797470048 18.39219114100789
86.32362634027231 17.64583141704246
86.95437138638373 16.86776553026848
89.5704591885856 20.71020216621546
88.27092269482566 14.682707200784
88.03349444930366 16.91501318892498
1.598110895097257 37.53919984648977
2.112257596625803 36.70815707669964
0.3593766322123916 35.79629822773857
98.75902809459281 34.77297225855615
68.34392702491579 93.67821380766905
66.09644851530345 95.89784721891591
67.2252330177482 95.68089232993533
67.42880011887611 93.37805106476441
68.08265638504511 92.55437764818278
65.40714488367821 95.07846143822621
67.63071892684447 94.62493073444745
66.50082789371416 94.98633747738313
65.66019762837539 96.82980247382719
54.15048116561668 36.3567493124561
57.81283180709005 37.7141622377585
55.22550523460916 34.84842461987592
56.18412211363131 34.36381816509025
51.4576591191855 35.53188605543884
52.41290493917114 35.13154779492103
57.12706882646577 33.87525195455348
56.09207669274008 35.43657727799802
94.18354487575343 84.30974708980683
92.8397151275033 81.81028288051934
94.53948873675817 80.63320661959763
91.91284079622315 81.35917316376305
93.99475468849138 83.28824106845727
94.44869249747805 79.62197668135788
93.54941625179015 80.18258749263454
96.53235009891729 81.37642091378396
93.65803770926537 81.20751794077503
94.85132067568441 82.67704059682937
93.83037367658456 82.25676838672163
92.64178664236533 80.70312628417912
75.24515194850119 68.19710498485361
76.16207817558814 63.5428434094835
78.02860635592226 65.74227208793629
73.43983543928998 65.95256478432843
75.7451504254328 62.50688311805543
74.24288566523443 68.03016729829299
75.02197507910802 65.2797431590343
72.60532163705527 63.88274775287169
73.60534012166954 64.06531694470809
77.58347435821301 64.72390503179109
74.0234588602477 65.10161267512512
75.44649237958643 66.31161905173981
74.44092525429903 66.13880603655278
74.85179984752801 67.17144684697493
76.58816009955744 64.57550914960144
69.62089498684043 58.61119129610038
72.45140645782909 54.36157351482689
71.21720029956437 57.98242286225405
71.8443480297674 57.16306354872619
70.84320891287675 56.96730129356455
97.10810122470983 54.46482885496745
96.28547452805574 53.69648830890238
97.31951660829377 53.49785577180901
99.15317577152544 54.09420212200626
96.08281875760863 54.63511107731916
33.76812382708416 6.834604261515037
34.72101164043096 7.155443361587743
36.85402205759495 4.175026539192467
33.24282000020848 3.3080105105076
35.17648278044219 5.34132975805325
32.62658226255388 6.692780182594369
33.96078335175852 7.921535952707695
31.1935552296656 5.775729600736768
35.45573816541275 6.387786681180653
34.07596884190773 5.166688249623725
33.66862559130466 4.244623749412599
34.89752449395812 8.201761796034788
71.17703801465449 62.68689386817474
71.84939634421559 66.59042517765599
73.24397241508137 67.84037601825115
71.43474130942836 65.55592715340327
71.37017992930012 60.8338067758547
69.35936819160625 60.49576271312181
71.77403608073216 61.84434568318187
70.16131896223425 62.51833604669135
72.24940919720561 67.63497625012978
72.18710777348154 62.85952741338948
70.58266268379793 63.52519455919243
72.43915157245891 65.75614906274508
70.36369106798837 60.66618810725415
71.00997633440913 64.53494161450593
72.63361015752467 68.68497229193041
70.42118491365926 65.36251938979404
72.84810280969673 66.79660610451219
78.48177774338198 8.869958467493445
80.7873634509146 10.24747673355836
82.78601069218001 10.78939058662248
81.78521857491519 10.51174240150196
80.24314511618726 8.236682367335405
45.2325851386769 59.15528275187101
46.53046100453696 60.4464985403715
46.67782716004705 57.69016833127562
44.20082828448434 61.45834618482105
42.23895996777352 57.08950886367462
45.82102271857349 61.2068530358251
43.39159608555621 58.52011211166836
44.94697923262791 57.03731492787351
46.24995229435975 59.42562611271855
42.78557456688885 55.39764212887285
51.47275558940044 68.64385156199289
52.71727713173413 71.14707222469519
53.58078916931584 70.50618182549233
53.7139206452087 71.51511926906268
52.87229116710525 72.19305618530893
51.53864988661884 69.71792878199741
52.54488190703479 70.12214537249928
51.89237321279636 71.81139837747867
51.71033548448761 70.75988089830635
54.59144581988171 70.79648383357065
54.65257714497105 71.89224784996323
89.91419357438308 36.80924454640354
94.94756756339943 37.63134834915324
94.83268699464018 35.92078174946068
95.97186960014118 35.83571821132434
96.50129159309003 34.93330642730731
53.85215220589789 40.42673346551351
52.87820758232062 40.87307990602332
50.29129813723942 40.70927238413566
57.56966881976708 41.84736971040638
56.76377217580169 40.19511692083591
55.67257173328032 41.61752953800826
50.79027696981412 41.75146164079643
51.22992967454572 40.87029426304977
56.57310847770842 42.23808987525788
52.8998239943563 41.82168821825721
58.57874018414407 41.45014885456294
3.816497540842913 91.64348798774188
4.024475330177751 90.67946774454556
4.342159145235017 89.73550381970225
5.775477546379425 91.88572934266224
7.105847655307024 90.59113780219177
6.020685693564566 90.79544980625607
2.741660054057622 91.903905048838
4.672070361359634 92.31913001152903
3.014607984555842 90.8867732274467
4.902060150300263 91.37984243188228
3.238802156396982 89.91253462472829
5.496610343208055 89.70571102571746
4.427645579669889 93.28174537830931
4.106779769071141 78.98527841202321
3.934166381006906 76.34952076429263
3.45484332339281 78.30261324452582
3.039124078555806 76.25303405241588
98.64356277870552 77.1637548357555
99.84277405877189 78.41466318902857
74.16271648374911 29.629498460559
77.3578345605508 32.75854385145146
78.10007041470701 31.85305587309514
73.95818724213096 31.38116297917493
39.35806485132627 11.3719063277791
40.16523560536057 10.62095338117873
36.28372254577846 14.12710880564649
40.98681922006428 9.877302689165001
39.16727077600643 10.34508525570387
37.56920264612034 11.82005120149435
38.72707461795587 13.17356883217198
40.54356459905028 12.6604553522622
37.41533403348496 15.81346917340841
35.28493987853859 13.92431143239876
40.76713378714798 13.6651721839054
38.16534966972317 10.0580554904603
31.11379080842136 63.88200333852178
31.99638557818417 62.31402698334047
31.28011545914332 66.09618982745819
32.8636740132911 61.7003589176576
30.90169290753706 62.80527122004862
32.92730895805556 63.77958521229873
31.20140612824897 61.84681892027281
31.23394097689641 65.0017881034217
29.35054071725058 64.29405555026605
30.35017859469514 64.55784272188291
64.75673230419967 86.77084349709787
65.35314566435503 85.86808016545723
63.91340211579545 84.73077438215184
63.91180560876583 82.81458086125969
66.38685212829238 85.94311124393349
61.39163265614049 83.61306911841655
64.33561755948969 85.78000024665349
63.3651059569566 85.60544771125497
62.92660198806674 84.6011631564546
30.69545026696853 39.9735249458632
29.41083465178383 41.62445908710502
31.4009755864516 43.64856433296973
31.41922848679678 42.0158361675491
28.65212472341416 39.61861567343416
29.71557093201346 42.70896485237571
30.71081806167167 42.94403614367329
30.29879437859192 38.94474766120419
30.4085729319932 41.88002188399093
29.78419447049908 43.77879842622981
28.38286979139231 41.34191301010671
31.06692165129156 41.00466601536495
26.17900981324929 41.91667720885962
28.85589726567561 43.4162754037357
73.00017989991065 69.73434637109442
73.18926625678847 63.03429115903415
72.02087569245367 64.72320530288245
73.02418676184432 64.91462034437855
75.03576195024371 70.09708800122708
74.60080230008384 64.24349976842794
77.02514944459645 65.60225584253722
71.59817068441264 63.70057580904381
73.84766902754083 66.99222279262945
51.99193812541426 77.71352772002123
51.00909361809796 78.99699804055359
52.22589803519148 73.96410184396566
51.00531436743194 80.10121944777316
51.77490879038083 76.80449289847333
50.8589800623236 76.64197412654099
52.39273683785068 75.03725159096972
51.92470798927496 79.65764525153065
48.27494671296165 79.61866820725179
21.42203585781287 36.77431990530866
23.49035482692515 39.54673768496595
22.48145142740678 36.90643448376927
21.11057321221785 38.50463218078283
23.33607755099126 42.45398558786042
22.40831787588064 41.8466251579564
23.36979259545561 41.47150187090824
34.14082792634431 70.60635437173515
33.54855344938219 75.42204208950696
32.37345749393356 71.85609359064587
30.72022009008526 73.1421065121647
32.49842030204522 74.0073191414828
32.31269417482042 70.79537315327048
34.25068233974942 72.71826888724225
35.07633186993275 71.04106110250993
34.32521974029179 73.76739483158586
36.06620109342651 72.54819730559117
35.19645578665006 73.15527198530312
65.19069678528133 7.010348100223865
65.48107176764664 9.042303301877268
62.9630743456423 5.276588496745041
63.14668877902847 6.312521450919778
65.36099221737182 8.026629873879235
64.48727122447615 8.719779061953169
66.2305498781662 7.34723529307516
12.31767018863349 92.93096717313836
13.97690149596831 90.3580046556206
12.79720804984916 90.33045895701926
14.21598266670412 88.44654738951725
13.45706736908032 91.2269392273476
15.60867830518157 89.31956001181075
14.40824528454432 93.09520696452135
12.46323026499831 91.32566109102089
14.50589333020658 91.25155750408312
15.04163420495603 90.2929276315176
14.58282599558956 89.38285280940184
15.55053350833909 91.20027940982757
13.56928403567125 89.50955866308155
15.16304045142662 88.37701607904317
54.82308602957575 66.1491622889085
53.12558858780614 66.99952777902871
56.96629147730656 64.42559437090216
55.30371768657042 67.11363272083672
88.29555779252237 50.64785404865526
87.28026506908968 50.34723329153652
88.02452735354949 49.61844899181861
85.00892307153916 48.70945022713246
88.48910382486208 47.86479356055496
87.55250270920375 51.37310777400691
90.3463018240391 51.23653487746321
88.20837965781716 46.83238878032927
88.52755506629273 51.69202075043826
94.69201148560512 40.37516022333028
92.51579486291604 41.70246365658707
90.36456943693518 38.78833435525669
95.45258962233092 36.73546013408392
90.57694355167229 40.94466186776867
93.81479964754328 37.72149241464383
95.09947719724939 39.39199486349878
92.07724098919482 39.6628154525575
95.56590518247826 38.47694372037871
96.06049551505058 37.57824098582314
94.47211743240815 38.52903691471256
5.213865236812576 70.90171058634037
5.862822593044074 70.02897316541316
4.886123515039779 69.85416887661908
7.773929774276992 66.48132347351952
7.284432912175145 68.29711909386317
7.035909805727382 67.30586993107657
4.106332971512764 66.80403572985983
5.535614569342494 65.11346197178287
5.076983844614615 66.98777760894404
6.788280290166966 66.30453879792884
5.076899298248316 64.07388693752819
6.053194962996284 67.1502010507143
8.283254934110735 68.49258346163802
86.75576410240143 94.32157084030428
95.79325477233786 93.50462592398016
87.50330716245084 92.40702447627245
89.93707895518851 96.44589167857856
91.31427402891202 95.16778727630121
91.83972691692495 96.0352943559048
88.72356660911197 92.19421443387493
85.15169554792233 93.89080129055336
88.14459485417407 95.85693156226834
91.02534081667304 93.57401472576456
90.27940818205124 95.45345732750305
87.05145617616174 96.07208320846195
89.60209889185134 94.65595452215733
88.91676740064025 93.89122493929899
54.69966425043154 93.87621089491242
54.64312737872096 91.75728741112457
52.70084992208582 89.72338285668923
52.0286934898674 94.26791946481136
55.59113760056381 95.29934131820383
52.95160599774182 93.83477226882803
53.8179837278018 94.40800003015654
52.67831345838309 90.68361660740911
55.59427797531158 94.32653283260272
57.94044495767587 64.5574587075658
56.76882251056678 69.92448523427505
57.4880923003853 65.4037923744678
59.01025167861844 66.26386954568062
55.17521204809551 69.00295414041425
56.20280326614947 69.09444826413537
56.28377733488655 70.70841140911432
57.40137781814604 67.20491123066158
56.44147205912756 65.33265604749498
58.00353025039877 66.24494394446813
58.63815850260379 63.95020718621585
32.26167663395108 27.9256657509511
33.31084730177504 28.0525667239237
33.91738215357468 27.20162773530004
32.57129281652409 24.24224452915415
34.07789322025759 25.36588925974916
35.58082167638872 26.50295618217212
30.76443719180758 26.82646804455944
98.8466210163231 78.17177863914661
1.123563520826361 75.84084690345054
5.665258098030107 75.38138920692398
4.76752244218741 74.68987759148681
2.876911441907723 75.23685483733935
2.41167532377397 77.10504269526862
5.254004668395318 73.72814273840861
0.6198567886200937 77.6461949373308
1.398775270307375 76.86837993335465
99.63028345564607 77.40701939843976
3.876290946297909 75.36596476859204
5.891790051903439 74.36820366955972
98.94361275897666 89.0317757711246
0.8081770576959632 88.76148875978537
1.684546633765511 89.22989263891712
97.73473046980709 87.58491000145918
96.89061086920435 88.21807888567204
99.77446727694124 88.38488909868923
97.92863761767363 88.62007835861023
1.836221909829239 88.23019107693439
99.97464919335088 89.43292705083954
98.09942333001545 89.67335448866392
99.12306395379227 90.08058295360804
24.07400530436631 23.6109275952141
26.89565654107614 18.87744101981902
26.80954720995359 22.94761760335044
25.12366486419517 23.74203592818006
26.17457849657936 23.83820932119722
24.46447697786994 24.59407748323487
26.57727998094074 19.98960217381476
26.35742064961449 21.99310879641623
25.33148771732718 21.85880931738749
25.75278602267203 22.86353168124669
60.93850079916263 72.65656368624184
58.02674189905416 71.62102492328935
60.47180815327307 70.74980319533472
58.4919086740442 70.83512963226188
58.94618127569562 69.9953211887205
58.26780001557891 72.60199652850905
59.93574859369185 69.9550006013708
57.83468944763741 70.01254571797537
73.63276166783508 20.62540678244079
69.75990753834803 18.13555622276623
75.60532924489569 25.80553814836334
72.23486597773673 23.09037415048898
72.1053392271847 24.1334550680436
73.4382249271063 21.68003993034148
71.37360870661372 22.44459026510182
74.1025486772982 23.37839192747054
21.31002544709324 82.95777746585175
22.36989425979215 83.2944190902775
21.58451130884641 84.96867237621147
18.20945734134194 81.95503659101249
20.30804414223253 82.60922384102847
19.27621860609352 82.27100556722009
21.41719302704679 83.9433480980572
20.41326922631072 83.6597537033476
19.51640816061277 83.2880205591244
61.06349077512176 89.64814471757768
63.67956240681176 92.4200949517698
61.06989841092187 93.30926251867774
63.68032438116366 94.25067604727074
62.21773320893047 91.49550505438849
63.7154912855698 90.51288808856725
63.20620390568339 91.48571386148571
60.34463389965398 94.00920039582769
62.05821761709899 93.44247894781608
61.6379671144147 92.43158382004458
58.40430580383894 95.9509033328939
59.40056399184277 94.52446179826934
63.12249623552118 93.37964179746108
60.62363617945696 92.20555209600884
62.64675922078464 92.46504258332341
28.69863807492622 14.38302355209423
32.89715803408315 9.198136951735016
31.20501895299227 13.37389982223097
31.74714126863546 12.54233478238447
29.03276077781467 13.37424529273995
30.66116541532997 12.44703649998099
29.68809995023261 14.25157796374988
29.56208490228831 12.40926060407985
32.26415040990711 9.87170538151114
31.74288898288942 10.7296987799798
33.81736279620024 10.94211004694323
32.30783041074248 11.69683834098281
31.22056668620604 11.59308435452506
30.6587372843841 14.11556624891488
33.39560632903423 11.82082154584082
30.14160753342357 11.5170802314296
30.08869230624621 13.28408081615386
33.39644018818545 9.988030253965352
39.63620146182462 28.94808670576154
39.74134790560502 22.56579060431608
39.9772841313429 25.33071401404431
40.42091760143351 26.30821900164412
37.96120313946334 29.63706831921111
38.30150727919406 25.98547251824513
41.93063517915705 27.43824631104285
38.74695493292391 26.97686637796057
39.80660213868735 27.13513888080804
40.0736446334141 29.92573262196142
39.35850196141677 26.14965291108391
37.69080606905294 26.81631198289505
55.40269622376213 1.544119392544452
47.84207728721496 1.461779992282602
54.25286768611013 2.917951046588223
48.0718819762703 2.427292442855364
51.6193482113619 1.997810240145074
50.79712706731361 1.319492367373391
52.43477533860248 2.668741337757434
55.24344017047193 2.529027444530635
49.83615876475168 1.681671239485038
54.40014199714638 1.90703646572426
56.20240616202626 3.051900954039287
48.90077001004621 2.034644818581689
53.41282842060996 2.281355594831203
80.03359385282789 88.45653647107665
80.88438238580228 87.91366123684958
83.66644670407719 89.70338224348856
82.673782765429 89.17243741867156
84.49771769495257 88.8465047119371
82.80151857403354 88.09210795051651
79.17191227204562 88.04037560957755
81.75132739828211 89.63826938360512
81.8078726545797 88.54099338277788
53.16277387781128 11.61638437613023
54.24423381765718 11.82932064132723
51.58817245951908 10.56119364850298
53.46528619105878 9.94217584548023
53.94430794990527 10.82208434353851
52.75671880358341 10.70167783226089
52.28271630216565 9.801362358089843
56.14144837458548 11.50744278436257
55.02749192754096 11.08623166555464
26.96848547864622 42.46154617407772
30.06185129946905 40.81831891817509
25.2358635584173 41.48392308794001
25.15154101933262 43.52550131588261
26.99916406883304 43.5124616410363
27.02858527822718 44.51463964593039
23.99167348966789 45.10912968686846
27.89615866176873 43.02679362019127
24.19280987308953 44.06765292317626
26.9743012737234 40.24316073317242
26.05897871637935 44.01802757272882
24.28422606343947 43.00373279865413
25.22373631387723 42.48473817758359
28.74597614232313 42.38423412577046
26.08699036108748 42.99165167599029
27.80155169623679 42.04779616628413
29.04229017549025 40.59234089826184
14.05176173634555 55.25982700455139
15.68203629026149 55.10985768647268
13.95030890109607 53.60058723721151
14.84722669263589 55.68130213018673
12.84962205295478 53.71435195017724
13.53238656213484 54.50187299587451
14.72788085923633 56.74224115512679
12.10949080533136 52.90315842568634
14.72979198633443 54.46523405395036
13.17374448952812 52.7712281877179
50.95858602155381 16.91511576892778
49.12130301834376 20.71900150142291
49.55226087634924 19.74545907839657
50.16959539815569 20.6162493219513
48.6811976386298 21.69259136609705
49.73662479094511 21.57925173911351
50.59657517713122 19.66243756952194
52.02699443441034 18.68822907552763
51.28603843015568 48.50702242556267
51.46825836371296 51.25288194070787
50.02985566365265 49.89503711201116
49.51389757271656 48.13091112809236
50.51619848914732 47.78030852353207
49.62953790193474 52.11639845618438
50.76585215160517 50.58648767467319
50.28420511679595 48.84125883790261
52.05287244338253 49.23061096926443
51.04992684361625 49.5608539140088
64.19898927529469 25.55874473163312
62.68386353961963 26.57207098336922
63.75029414867466 26.52354626687445
63.57572902656684 24.67785008441162
62.94462126263483 23.80385005936067
65.35623754774952 27.31720236203834
62.19339624738826 27.49414373627344
65.88428904116347 26.36309256038691
61.45134479479449 24.8442934651919
62.71839959994053 21.96650000858379
27.17094487511087 41.29375901563115
25.20043498811884 40.49364973393972
22.46918834855218 40.88406620513161
26.17328592402689 40.9270142223655
23.34741740341378 40.47825843450106
25.06614666067892 44.53833337069389
24.28812477501917 41.01034839194021
25.75380469976761 38.9212942796353
27.95595643690486 40.45648247001748
25.69171537235175 83.94102272272194
26.13403317935156 84.92963485536453
24.08639448031768 84.67104006473143
26.35628254482388 83.09083068428201
25.09673363757267 84.79565335091149
27.39368887879563 83.19595001745701
24.59704200506788 83.80170624375924
26.75756736909809 84.07057578543676
24.46736823526347 85.67332115058642
25.50393068018789 85.79138028452003
29.96163802404164 74.78867683950438
34.52564520429205 76.931333918154
31.4279722841849 71.41859448616104
30.55644124189241 72.03529158803092
31.51298853950416 72.48799162068002
33.37248116312622 73.34796623792572
32.2666298729083 69.73788777684604
46.52828699255531 93.29743165256274
48.07181756744978 91.71607125582638
48.75995899417448 90.75916629601574
50.43544079669645 89.98407308654421
49.77318657267999 90.83081329126665
47.82540775549661 90.77244345033624
46.23869825811936 91.02187945168956
46.20192471992372 94.32816724960601
48.15188067354949 89.81206065834706
68.33606760037719 57.38619160065638
70.13372463223197 52.04259820534293
69.22085659179048 52.54003908852254
66.79133765419495 55.28152284146607
68.01475180973371 56.34230728865619
69.06538268842372 53.62083605445891
67.36971535702118 57.26594280710297
68.88043688830189 54.66459099683316
65.41861745390401 57.09334012719466
66.41373446083389 57.23142980831523
68.05981284564547 54.05912154706564
67.10372977731406 56.22702686325575
69.2327861449056 51.43338187171695
73.96453683404383 60.28395358273799
77.7078985394828 62.81825625970199
78.69383002283375 62.95954980157707
78.14086301540392 63.84005231174536
75.3383745532019 61.47045686589568
77.47515820667671 59.86778009108127
73.20150453407265 58.2502351510975
77.28790320029812 61.78501906918522
61.21649305347418 18.36991304066298
61.85040177018377 19.24652332183733
58.95857131996607 21.49421595600826
61.44979431638608 20.22565535069929
61.67732687134909 22.07778726679168
54.83551726390409 23.73607847255356
60.01734203901518 21.3632241872398
30.55859389843 92.48525699101948
29.90318573522765 91.70463776950642
31.70508795317495 90.90114677088748
32.27776451700138 94.72085714865555
32.54917369001231 92.7176592928535
30.77196112672427 90.32199580471983
30.79159462171091 91.37347910601774
31.94713153532594 93.71804382985104
33.54157303029093 93.1067764994237
31.63189999544451 91.94746484533859
33.45929963178354 92.07548981062021
32.57082456220136 91.57015714696978
32.91878619166148 93.86379326504709
50.13519260142758 72.10448301647408
49.70391487459292 69.92158710016079
49.16549358494225 71.72672282516422
50.70493376320718 70.34855241115281
49.39139003177994 72.82131566751178
45.89980633589836 69.81878548530693
48.18581107098579 71.45518378502901
64.15484936414499 87.67568316530227
60.65003717400592 86.20073677581013
62.2172980946667 87.11553737802213
63.73089791147961 86.70199847444701
61.868745197198 87.93601613013068
63.16754111375712 89.55159814160753
63.63214807390314 88.58984657509943
61.89398178600397 84.51059813256832
23.89078873296609 14.86558353179917
24.27710618121506 13.88335863016245
23.50095145721168 15.85838366415032
21.70711431464036 16.46115614568725
22.32918604514473 15.62046362475167
25.24502853353527 17.3452237873958
24.6058489330165 15.68035614381062
21.20127747100626 15.59350882444071
24.3946312034252 16.65829548476519
65.7978459897537 94.15538648589514
64.75150978010718 94.20786505977728
66.31670276075313 93.24024737813308
66.94164663702892 92.44644103743214
66.81518222677703 94.09344859207049
65.24987079142116 93.27608601495311
64.99829645613168 96.00303195791548
1.235367474268942 42.53763116030847
2.627066621389067 41.02333383648847
4.053894347562804 42.1995872504173
1.580872677572626 40.86907678057916
2.285980635079878 42.76779600206994
4.360934775324525 43.1906796678783
3.662801138034588 41.22414355298942
5.087048839268492 42.42187432407
8.198880932536563 76.51391061948763
11.2071497780319 75.50808878934639
10.93023984179146 76.4979466525328
10.69726266664921 77.53602766221729
11.9923483527677 76.22011037194157
8.405499375491932 75.45676224228473
7.621868683007135 74.7302031732833
9.175578456288159 76.16237766159955
94.6990840471347 32.41661092623029
94.88242058023722 30.62257787049532
95.74354605039088 32.44201925962204
94.24433727130327 31.49607559660107
94.22452837348162 35.07787661179654
91.97469160449607 33.28703955561171
91.21709108042094 35.21725455403405
95.23832083044555 33.32109679068014
98.1784724857234 72.43522121742782
96.1588976309599 71.96485928212904
0.2490316531157191 72.83932738509566
0.5912894062477586 71.06881047756801
87.645440583644 44.77768462653727
85.25616345753507 43.14365204995477
84.79744727493494 44.88469547357994
88.95712530789088 46.12548952653033
87.92518486680268 45.80309948260384
86.60116859828511 44.46321059896285
87.12228138667653 42.74634440242252
86.32267486107651 43.44940398656946
85.5465998433022 44.15694305542544
88.68117692780092 45.0996746853982
88.41489351632009 44.0751242038445
46.45042309374106 75.79843179145094
48.42243762073086 72.4913521777175
45.75526758692324 76.57233777604601
43.6555321039914 79.58628302141732
44.53401898877991 78.98497488646497
45.78709323496989 72.69293814068799
44.39233244756351 77.97067530049537
45.37661244254888 78.33612599228157
47.39750463993821 76.06588822644589
45.12388357454841 77.30510496404699
61.52505167119971 37.83139017047068
59.66324214960724 36.79233791065749
62.51819604705693 38.26545649557222
61.60803347421383 39.80237667401074
59.67984040140142 38.9331788097458
60.57372218732926 37.35886309465204
60.60023580756953 38.42191409335111
59.68183111105996 35.72235044576814
61.47826843000907 36.81140064843827
60.62697739220097 39.50408577087146
59.66326347834639 37.86444786551541
62.57379660969889 39.25791382470563
69.31156293173117 86.28285242648298
69.76611910654272 88.96815711948449
67.41575268695287 86.01347639461248
67.29715490429912 87.88830217092388
68.1208386349049 85.143844272859
67.83558174900635 86.99300213705746
69.3387721560004 88.04908407702933
67.02521973944138 85.06694529740803
67.63121663345453 84.21318778821944
66.7751024208269 88.7707042861413
94.58758092952924 6.665108879030511
93.78214652723686 5.977577202269313
97.38951611209869 6.847475453258705
95.37991482868071 7.464643087315944
95.59723048077421 6.419399483179555
81.02878672829995 4.821614068838917
77.94261386084656 3.045777766169925
81.55217431594018 3.92719691428483
79.39121648965978 1.771518978505721
78.99698592117571 2.790004950048955
79.60529366534996 6.276469377600422
80.76692212705187 0.4528838162950248
79.40684025678937 4.487493016078507
80.0329738162476 99.68926333461069
81.64537960079497 97.37183482146027
80.09655351561048 2.497650029172878
80.20003443029798 5.365518694483868
20.96606132685405 87.19365083267412
22.84162820874369 89.03971408226172
21.60791399098708 86.23250470441747
20.40074718370255 86.40731108249955
23.15207651484921 84.68523779383395
23.44718581316325 85.61957641676977
23.10925367462669 87.3647248129832
24.83233142991573 86.66033489224046
23.7928294834502 86.55923197008507
24.16109140453122 87.53397660475407
25.16523228581289 87.65950407298865
22.01340770661983 87.20015576171889
43.67463512585694 38.63086364027661
48.36288916313146 35.93749049043116
49.58978341023606 38.87345892405828
46.39033792360076 38.39240063858848
47.41537326674071 38.63333262378834
48.45446105151515 38.8088078530015
32.23704475849767 68.67052302329402
34.95595359820307 67.88392372312971
34.09725806462023 69.55226864704264
34.99393761187455 68.93295850500944
33.2532172414252 71.22928476871414
30.46206035823045 70.99842262546684
33.1625483399372 69.11698186088097
33.20335860684587 70.1729145423071
35.03259735018295 69.98504005121835
85.84694721273925 45.17667776301456
88.1639058639075 43.05484356194239
87.3747969475627 43.75848029137387
89.44597201837385 44.40161261231185
95.88290754000533 43.52757806576666
96.39364039590755 45.60463561850618
0.5389493808867679 46.7930968215119
97.90929857954984 44.17952963616748
96.66451181910412 42.84697229419403
96.89243900544739 43.8697719988574
96.13246937507621 44.57257090165331
0.4384666384879306 43.08188790679731
97.68228168592177 46.89781058275426
98.38977170867953 42.44215562425405
98.7398429595036 47.19492343661442
99.97072327841694 44.80410679042338
99.49437110609168 46.49651809753071
45.02048992783089 14.58696470753204
47.63630896077557 10.93280279229393
45.96264779095908 11.67191225186524
47.02094891968269 11.86486622600662
42.20324755970488 18.5926007542109
48.21459412472881 14.68500971321266
47.13053499207467 14.59440243756387
46.51388394187757 15.51241592690987
48.05844572507696 11.92219240210921
45.39465820838923 15.54696899654605
47.57323849309947 15.49591783095823
45.38744184866235 12.81314460148039
22.27315437596251 13.85972596849459
21.73098823932761 12.90256989140944
19.10277632458339 13.72743489062719
21.21649679092148 13.80017226433018
19.11841713407638 11.88078016443284
22.87381977301833 14.83181294898542
20.6826312238071 14.68568111397045
23.29011691454948 13.89235777316426
33.45480408892741 74.39113142698568
33.30976017578262 72.28927067933517
29.11912089438242 73.51917821725732
31.60191147321069 73.6072533956018
35.27595765444089 74.20724499447297
35.12906750075599 72.0998039887338
34.19133575981921 71.66248554261385
17.48182791461752 9.038949818199056
13.47148193499748 9.945215518140744
17.06955947119543 10.01053510457398
16.55328849002718 10.96475370817759
13.85981767569569 11.70371294677717
16.46338195205251 9.119810162234065
15.43556359953365 9.245291139661033
14.88163805448355 11.7386107606503
12.42341509786438 10.44837996349816
16.08138073289043 10.07542885269595
15.77129385536771 8.305978132959995
33.50018912156911 91.0112111305002
32.62842463838111 90.4603823493708
34.44478819796418 90.47465789959602
32.7071550823518 88.32795115940897
33.55753089720587 89.93984004122227
35.45603824568408 88.90642139787658
31.73134662764524 89.8618523597532
82.23473409228552 95.38181616924615
85.34282870479726 92.88721715145913
84.4044804247215 92.46011583393063
82.52682086733651 92.37086989024215
81.70344553674695 90.71557125753421
83.46897833289323 92.93208093100874
83.3504883357693 95.05945071696647
82.50780879931538 94.4295162433493
83.49679804122748 94.04003599593389
83.44803518056864 91.89888406310752
82.53609281099516 91.31371275294687
59.92438512273615 48.82126263571359
60.74164121228138 49.52530991544402
60.2748318384713 51.5501748180852
60.15172788149012 47.79878955484976
60.57741211458279 50.53720826840635
59.70763779384936 49.8080330031751
60.95461697859434 48.50228292370374
59.61021204089315 50.72628781303303
61.75257845753568 49.23389234319055
61.26978423373772 51.36704592908642
26.95373474705716 9.456122915425171
28.05739465720474 2.245326605229538
31.16515007739025 7.729534915788049
28.04155296470522 7.77137394915754
26.96190693812886 7.602083088821327
27.70917312015035 3.994066656874365
27.01291611654865 2.012615874166498
30.18273638477772 5.584223688268267
28.66363457532976 6.954127795170559
26.59307951221377 6.598404452269214
29.80800552857568 4.533945574832541
48.07841595428233 96.20670737291692
51.19282873569548 94.67732916468674
52.77952460988215 95.90979950056426
52.90008473171614 94.87856120468892
55.18817477261818 97.98859671361909
55.64245110502414 96.18632316648146
54.39595853941185 97.18626459616483
49.7597869162197 96.83833496427462
6.258432339043789 27.4804386245777
3.624512728020083 28.49253906442591
4.267323486376539 26.80642491266549
2.753990484401981 29.12792026726228
0.7216390756293555 28.38703649995495
2.302840354412977 26.11959675047314
5.712875527511544 29.23694037932514
1.863645007448196 29.7591934312065
3.442877426491106 27.47768544064153
46.85801057637912 6.178796705434282
47.17207585981456 5.327852679036395
48.12565110408502 7.362177922042133
47.16030803268215 7.103778581037077
48.83813877637942 6.696203797129098
47.91739882373425 6.223362846075129
47.50338359231532 4.38070299552156
49.21206850235686 7.58645666110213
85.90539151011156 16.7037487655818
84.41189128743126 19.65908050823727
88.54122236677156 15.76702843497128
87.19742110920124 14.26832606267549
85.14742686678593 19.12143245335736
87.61639773449095 16.10727378422857
84.63381150476454 15.40596463614525
86.61334436526985 15.91467862912656
81.53656911522309 23.94297239408323
80.1299114300661 26.31943586893158
79.21303502174933 29.58620475031734
80.26005763568163 25.27889692682876
81.19957181155118 25.9453728969026
80.50009736416352 28.16773020684276
79.30497927577282 25.60126059110634
79.50841612668316 28.50562968126201
81.11618042683196 24.90458896702054
80.81722688131809 27.06746567411069
78.80597722569409 27.74984960748111
70.25951807928743 40.09447472528238
65.70466743233389 41.27654589628606
69.50321437899919 43.62226816991799
68.59630588703517 40.99798112906075
66.51609285373792 40.66225399793122
69.6630829258546 41.00866158659792
67.6256039253892 40.98734170017956
66.87934652003788 41.61219795123874
70.7371069603242 41.03997765121987
64.76613328366092 40.96287687419402
93.20704151357459 65.73445207565702
95.94847270038866 74.8766206259225
92.68752250208681 67.53386040278555
99.04397993027702 67.27458262690313
97.76228730823122 68.74376676510907
94.44489355074202 66.98263490536189
91.92784911421974 68.32974331299719
97.42504066708456 67.73621980240006
94.19596312534621 65.97590080540267
96.44080448838184 70.21334772442114
93.70988194670434 67.754289812623
96.07117997179732 69.22795655558123
94.02429827139161 68.74695598170136
92.27887513279939 69.29547933554826
92.98185236200028 68.52322858463575
80.0409802961789 74.2785807059534
83.04515262499757 73.65242332788745
83.78754511647934 77.3283499644421
82.12280110085044 76.63699263247415
80.73457909730855 75.07130649666297
81.42816047084611 75.85785123396481
5.091998650293302 33.99961810357321
3.088614833878326 32.09746326752623
3.189821378760593 33.07722671100559
7.825201568291638 33.36008605304433
37.2355639800243 57.67548348357406
37.83589805003243 58.44953704935294
37.00133975654835 60.51455040430756
34.6142443736318 58.42031115994957
36.41396567850191 59.66125712164255
35.47169542060082 59.85723975356456
35.94402663126279 60.68625367470844
35.6293108875024 58.85123016760357
36.27207679920309 58.06568782586091
37.46345083779639 59.53006129649255
36.83884789382796 58.75810857927204
37.61042225081493 61.38498712391066
38.04421553777609 60.38065731336268
36.58033734826213 61.49239076687531
74.34149825317533 16.32569185814128
75.69571718006608 13.85558737545131
74.51017127443238 15.2641721038054
73.28437292430493 11.78842845373789
73.52526514092605 15.6152155642731
74.17870898814868 17.39607080878806
70.88781046216531 14.55925316082173
74.30948666209326 11.43462841356741
74.89829677641382 13.16105337913112
74.69537711401271 14.20947593486495
71.56411129484934 16.33042876934891
35.75583495724004 24.67312453273396
38.67389647538126 22.36929084298434
36.59047153433173 21.94617058322634
37.00285281100231 22.9699784497024
34.41807098027061 21.74294911518135
38.03500298323509 23.14470651724605
36.81140835116295 24.82827811486242
37.42739938577044 23.98472605285269
37.59437778019419 22.09848027198683
17.11748850767463 95.7078579971335
15.49167573643827 93.0629293540522
16.04821511843271 92.10756866315376
13.84368188795528 95.56413482408732
16.52467942723996 94.86930691653237
17.62263018243359 94.74668974768362
18.22222752211716 95.57067800844887
15.99597019672323 95.84380912482298
15.9908546176971 93.98851102800437
14.41184149811802 94.85609133729727
15.43565508582916 94.9726326220928
79.07366043644041 50.40252005937683
82.68394638768207 53.74488142387003
77.76007732990183 48.69826675768817
81.23268556225916 50.11762002043388
75.92443799990075 51.02427659219744
79.89073041197929 48.4745222937258
80.3903314517396 52.0337307039103
76.94710389644436 50.83872390649214
80.71917472638326 55.69948744926438
79.46880367259426 49.43252536492951
81.43740803514049 51.93374795411817
77.63058589596851 51.5249540924293
75.86567410744017 67.33217901678215
78.66014189649138 72.72063557092925
77.53328379025714 71.25558970540629
78.779108888751 71.53673900790946
77.95826624889261 72.07380720819118
76.65830872576572 69.34925225028343
75.64422472989317 69.21992033973584
76.46038997326481 66.47177950662397
74.63618189108998 69.06617356151456
79.22033863608826 70.57584642865575
77.67872750244001 69.50168116645577
78.65454954679153 69.64706829236405
76.2513401449083 68.34067910148308
76.46881575648085 71.22768220849498
76.89668362296447 67.47943823343886
77.09407138413832 70.33738392864799
77.25668618212366 68.47544971049277
78.23023625573303 68.58800766551661
79.5705956680175 72.39141372592333
73.62946443301753 68.8827928703962
45.52151346902389 20.24884219878188
44.42776646645694 19.07335632261584
41.78258736594032 20.24751318953123
47.89150318461366 18.99014449129556
43.62409187970108 19.81660976051669
40.01510920501648 20.76948905651698
46.02523295079029 21.09983330685332
43.30215997774845 18.85450075644177
42.52794216284035 19.54191836011094
46.77293854433825 19.13918328127783
41.41996993064372 19.29785179392026
45.59142463538171 19.25449557903794
46.17856334452456 18.33726722275257
42.88136887780538 20.49211447104296
40.28839402221288 19.0555490071047
20.62472725075409 64.85839640487455
21.85447491923094 67.480354372489
21.04646344824735 68.14587584560286
24.2033048435839 65.43914646037719
19.08211089329235 67.21781323644964
23.44055904558987 66.12586446208867
19.9237208516985 66.60163419279176
19.45522103329274 56.77485982544484
18.60265910277854 55.0572990532863
19.53209342559321 55.76757108365373
18.5397110244742 56.06232129820545
21.3381623200273 55.00736958740679
19.58516580826115 54.74697843250156
20.51048781798479 55.48126788645376
5.124139850600631 46.18646576102621
5.619946459988401 48.23527062174303
7.119554040472043 46.84218705201224
4.996962211966801 48.98308716600947
4.633281841582647 47.9591862708723
1.860046590341468 48.08673934459897
2.891883896353311 48.38963847983585
4.365489072102744 46.93394813047792
1.567565053491301 47.09311021374173
2.605531670610709 47.38130216095518
6.34252402470628 47.46878262275385
3.93183373309163 48.68853295897888
1.116882786806213 48.78558048845141
3.626787303488801 47.67205711868812
42.47647732175792 22.16666029528194
45.02139223689244 22.93340007801885
48.0779986325412 20.82818896986418
43.22191078345244 21.43160073783856
45.48349807980895 22.00937122113329
47.62894354879202 21.81080088093888
44.38883301175826 21.95973165744847
47.04147740396166 20.94504865404951
44.63020736422554 20.02506439412337
47.47374288413403 19.95671353498185
46.57755325532153 21.94274770623628
32.20497278328051 15.34439193187893
29.53705145172965 15.23861294783812
32.19077297853473 13.575376604469
30.2024418070421 17.02549868599225
31.25705122594107 16.70385970339279
32.68965071275709 14.49827375188219
31.58424740947146 14.51069056505744
31.35619580634985 15.69189226507905
32.79147939247685 12.68059531048771
30.35948926997791 16.0288122940053
30.5684220070216 15.04008532123112
59.18133908185267 77.83795236615809
61.71478457225402 76.93959397956547
59.81072821334138 76.1220199561438
57.04738689191117 75.91779925255983
13.92740414222017 92.18471168284383
12.89902223525381 92.16524747234723
13.79313760134096 93.99295368968386
14.93295641379216 93.98720016071772
71.94142950573639 92.93928762720567
72.10584284859203 94.02521729717695
71.46655844605618 95.56187870226856
71.30883076934319 94.64227777828556
70.2677878041394 94.42010927181876
70.97557927256267 92.56775981182206
7.530777349196936 96.99012291144044
5.846096094087411 95.63338164335657
11.02943233559332 95.22794614273062
6.675262917418637 96.33564047011816
7.78148852119745 96.03652680584794
7.230039150117681 97.89395068934236
8.625990642845951 96.75549155143578
9.205806108246891 98.50576921374035
10.51294058694864 97.28741640743537
5.568379186643347 96.61672108460934
8.873472977071474 95.77966808709274
9.45619646261501 97.51820051666776
72.64564876937366 52.629067280903
72.96436632607261 51.65206736765148
71.5245217017997 54.29549798381987
72.02228593949546 51.0437694411178
71.88068020718958 52.09519637833601
73.84865321859954 50.01806346748243
71.87587686469789 53.31021718365252
72.88053757896455 50.48496881025521
77.21536976791904 45.78087233624227
77.64945663991196 46.80739491859404
75.96899992320134 48.28891688859616
75.12727345622085 47.58401125276109
76.67926961016066 46.65481497693051
74.90079003542327 48.56778680365443
74.71197971249538 49.61462678937496
76.15421757923316 47.4061328339824
78.22955698913317 45.82637219192897
59.85183732358119 84.29576639365482
58.23449318876119 84.85584776725121
60.21286321299714 85.27875058708878
59.56977098883537 86.14011256864532
62.33954871598051 85.45333190934038
61.27026725792374 85.34674809385244
59.19051595719905 85.20387361431376
60.8364853552675 84.43094253937086
61.71800964436979 86.24613938252705
61.17709584664689 87.11146922911301
60.35284860939164 83.44877525129994
62.59658985146463 88.61845280557975
77.18421329492729 89.08647990736921
77.13094478518306 88.18277329371824
72.7632346614771 92.19674817124564
75.44969555113187 92.24667302184888
74.52880475491484 91.88045391852089
73.46313562764327 90.38609680333958
73.57220900577703 91.47038991931382
74.33247145936583 89.73863453516869
74.41596082149317 90.79835375310498
72.60986026666936 91.11280880179422
73.75319251190061 92.54463891124755
33.01986978449285 25.22860251224355
36.19373090634323 25.66466712442362
35.13730477317737 25.51298760689901
34.69488783018539 24.52656243313122
37.24805033751712 25.82313587418672
32.41444761450933 26.08196135506109
31.96192927414468 25.09681781636511
36.63585478761468 26.65718473194271
32.136201019887 23.251420489173
31.36023895032847 25.95974880755223
34.52500368232741 26.35462341890171
33.46966380551453 26.21463467921428
31.81406980982577 26.9419142464841
36.02593096766559 27.49336308639226
34.97121559998245 27.3436513925219
32.86479469223723 27.06742381125435
15.35244120064606 64.23997065680582
12.6374199006079 63.95630668857763
12.34574967955045 61.88593379060392
15.17353195637534 65.47660808002104
14.56534603031127 64.69299003396684
13.53347871926588 66.98820560714584
11.91181397901137 64.65598044822538
13.94872954696169 65.3580809552404
14.96413256483362 61.07232982823233
12.9138393713911 65.01090827287985
13.42684698148797 63.29455825431562
32.09473314434128 29.77574523861302
36.73088493959107 31.33506733741043
37.76824615399428 31.48113142948639
33.75317875698592 29.03500146635565
31.65740413721239 28.7912484965122
39.23215486179978 32.59980381399403
34.19561444016794 30.01261227003349
37.52550466917925 28.64006924263339
35.25512765042907 30.15207012478158
37.3457221085911 30.48234430861891
34.8079891847548 29.17160512028661
39.03151783719353 34.45392463905882
36.31454191527995 30.30478237427067
34.64344090136699 30.98416085842276
33.13583754248604 29.88227382132287
73.04669919865255 33.87197099841219
75.36055631361545 35.47811611065985
74.6068161968726 33.50213326970227
73.2432675943928 35.45064415732329
72.08707726622094 35.56657084365995
71.51114701910082 36.45222585205962
73.69651921407802 36.38858707657933
74.15533569755016 37.3408372119637
74.61546306849043 38.29723853488488
73.09579745294978 37.33966485999393
97.81375118979901 74.17146395729702
97.48131214907667 73.21603209047673
0.9403994000431455 72.04524846721013
99.85792496433234 74.61136204564252
98.86764975417231 71.6634425317224
98.51933286072116 73.40762278193552
98.84183255986726 74.38807899384489
99.21612315023555 72.63741692341821
99.90728799239052 71.85988223755621
97.447124730334 75.90666521291513
99.55005797074769 73.61884462018155
58.02795289048794 44.63626757868977
56.24179347839486 44.32347309089161
58.22908617882123 43.57158510543314
57.0274167982795 44.99998959702491
57.41849916483615 42.89347562483022
56.42997117897896 43.27767248637626
52.82596644979881 43.44581581952874
57.2375298475148 43.94855745379405
62.51913815395861 24.75944342530078
63.25860332481271 29.27436308642935
65.26242670255756 25.48238898963008
65.03679639020932 23.62038770935169
61.88865286067539 23.89914889334162
64.87983369007908 28.37973931241743
64.62837378452312 24.59632502189581
62.07577112012594 25.69868838732421
64.80214938750697 26.44046634098088
62.31006486480083 22.93822550763311
96.9418914300492 47.67283164310298
98.31422909691359 48.75388568371627
95.63723603824153 46.31770563494128
94.88370655890213 47.04655837440217
0.04446456747048568 48.53043197560895
99.24590180355368 49.26163576429693
99.06593825623749 48.17723164358247
96.42283593810485 49.20047656325275
96.66213037716528 46.63465473492099
97.96562088829543 47.86285968624146
97.1909112987621 49.81435051307119
13.26078132334165 12.52887397035195
13.15811973927705 14.32281540488653
12.68022732132362 13.38655752916217
9.983833803388443 14.08668951037219
15.39133589210401 12.67810422835798
11.03578835336378 14.1674645915602
11.50410893182098 15.11207695941066
11.9778097281575 16.04913468033792
12.5680986142325 15.18241814275891
11.80003835815129 11.43548181991008
11.62425451419007 13.29976636424768
12.76793381687557 11.57975761813212
13.64037885335327 15.24849496529194
3.652624643423434 19.96008306774998
5.755372606230087 20.23135174829129
3.305965116023303 18.97457858149018
4.906611668410602 18.27091361242902
3.363946562624058 17.18158437775026
7.891679337813083 22.11541389847079
8.273473797820838 23.08405020270328
6.872060035276036 21.97447500700656
7.239899032697979 22.97215329319146
6.346301740474674 21.00960537354111
3.97895622313077 20.93085609805868
5.349751316679757 19.25773882249218
5.861558523560894 21.76738038405697
4.321506482858192 19.13645838716494
16.18573724061402 45.43031839818234
18.11015509231568 40.87090138465332
17.76901846187088 44.54274708655569
15.03631340429844 40.46598231366549
14.01526652034728 40.29867511997612
16.86290393070906 42.6122206923139
15.70513837420013 44.39784469300636
17.29927048065686 43.59380350565882
17.21832126211552 45.47551455982174
16.95914889124886 37.92754514804534
18.91064121067705 42.78137680899973
21.58341538488422 42.34869549372669
17.88557714612199 42.70540000564353
18.65293595223869 37.25618510811869
22.40121701801678 42.88765864522663
95.7318934384198 10.41731615466477
94.57336807499981 10.32052765862065
91.39329674891952 15.2886555373852
94.13513083976805 11.97703872960371
92.1104730348431 11.58638931063775
92.7104301266878 13.60771018251474
93.43126296288757 12.84677136512492
58.36158228744878 78.43402922813543
56.57004328407658 78.53195406523317
58.03779789327309 76.33618537481686
55.89072321607936 74.46117755988705
54.68127642913459 80.25734771088739
55.72204622515268 73.39778212641642
56.86746017040998 74.87995012738627
56.06369042699752 75.51009557385501
58.83866167314143 75.70963242244984
53.35637372315307 75.39645587490233
56.68589074196572 73.8348175428322
53.97914844368526 73.64645677043025
55.44753182653919 43.66081080842824
52.31650594551719 44.43295098181255
51.81999277787776 43.55598719484244
53.59444940369607 46.92675336390491
53.85675918617638 45.95905396146097
50.89105345495762 43.4288359997228
50.74602693624481 46.71867344177407
53.82695758442313 41.44531907163697
51.75344430752673 46.42350265203029
56.01014423936088 45.35574424703033
54.94502377532946 45.67679952010293
54.47891975149805 44.06170126011842
49.26714883678291 44.40750050808914
65.68987400447209 30.44240028059652
68.85442627587592 28.68687088501991
66.66950215814721 30.77088019538836
64.33513005874971 29.30739190460733
66.5232762530479 29.86023548805035
64.71713057985862 30.28054814073079
65.08033975663479 31.31558629929555
63.6982193157821 30.21606540463371
65.41456401674263 29.36412087140347
67.58425641689279 30.41654740956396
68.25713314113993 29.55169199666977
67.33284838560553 29.25881794609202
15.08930125872012 17.97618681227106
14.00241560399206 17.93744828791941
14.12392249498231 16.1656483601517
14.72095379897005 15.31087810371426
17.8921769372556 17.22458875842419
14.23171933344542 14.39348470565088
16.79396671324858 17.17963541026198
14.41094811242129 20.67073656250239
15.69957971427422 17.12797577376513
15.31330089131921 14.45860699455719
14.60719634756968 17.07495512667563
15.57331248638586 18.86801833606295
16.47824021511146 12.75133201941184
73.27610667530631 78.73017175405343
74.03568437343405 79.52720695177146
74.60323703706885 77.52593523912688
72.91529511297017 76.90077768557907
72.61343809192159 77.95505954927135
71.96427589217821 80.14183354226907
75.78527782957693 80.23965584021727
73.60757376510854 77.71836007535282
72.81535890914036 80.61755499036194
72.50807674721041 74.99777022488361
72.20976276421717 79.04511732310876
12.23294678086561 80.81125324891815
10.12689211142511 85.73421960743958
14.93163618629299 83.7541147668196
11.50348932839832 83.49536661245556
13.28453048537029 83.2281977387017
14.05846093609589 83.6722046814663
11.81174055985932 85.62564281596099
10.51681193401437 83.22835076593201
14.26025407829433 81.63958843018274
14.32954335845783 82.68085477998875
13.32815216430601 82.22279882283271
10.882309064621 85.14671598743155
10.61537254202751 84.16394301146114
45.10258114074561 67.03059054968858
46.73789620794251 69.1740996702637
89.22150942502697 95.64796499358104
84.123150256843 95.73069640059956
85.70410242481306 94.59150398562063
86.65256190832285 97.02660265376086
86.35602231245886 95.32670775286586
86.29741591469254 98.01801173889757
85.23502181132464 98.27821855303017
85.92084720543622 96.2581791256072
85.57301845601752 97.26076058423898
88.51940705916896 94.86831170452407
87.11931383947459 93.29913477244651
85.18515412256097 95.46763759533188
87.4436377122355 95.08698623910374
88.86491582746575 96.62807738911889
87.76653934539191 96.8274940247684
46.50275522684556 30.9534595735164
46.41759555681282 29.25345090932711
47.20028928544379 32.84463413448164
47.63022913255224 31.06474060030372
47.09739591375798 30.13875122850176
46.03286619261551 30.05570570199731
46.89400704388478 31.86999277861742
45.79548472151853 31.68293551751638
47.49867964892852 29.23848211052728
47.95586461432502 32.01000528485206
45.51421568562434 33.46747441378804
2.587916485996529 8.880751780639907
3.626645962865077 8.535286186079365
2.433687119875552 9.951165839550308
3.294280802024263 10.67467444987736
3.358922853311058 9.531879303563729
3.833308214215508 11.74351523347379
5.085573228028329 10.00767534209105
4.453466420396604 9.170872598683784
5.532231377590631 9.016342000559019
5.601247704257075 7.852517673831842
4.10163558655195 10.08758785901084
6.067654213219327 10.04587580048162
4.43133668287952 10.9498760606405
42.53612853738431 74.64365005619085
42.63087691332225 78.01902084182032
43.65500124912059 76.05885293239527
44.07652959703346 76.94891153166311
44.12744100654324 73.24745489646773
44.26265972873365 71.16488329238534
43.56162297142068 78.57944281201651
44.27678043615877 74.28732521110901
44.11606982716182 72.14629834950809
40.87214370643345 75.92447741251176
41.83750221524951 76.37653115243356
42.36433269905654 72.47306255512169
45.06848736511501 73.55067155094692
42.82415491823278 76.81231572199424
47.24544570820873 59.65794858934848
49.91728127342763 62.06177679821431
48.56454562586303 60.8337519846167
50.20890818442121 60.18069577680046
48.22938371630264 59.8245944612626
49.85646022468094 59.13839358833319
48.88374845362789 58.96157934276559
47.918102100235 58.79411231744555
48.91542640079977 61.86418704581349
49.22198856904869 59.99518436445323
47.53524700167538 60.66956633946972
49.56599206966799 61.02893010404886
85.44362592136292 28.03526697329438
81.29727477782934 28.86876700177802
82.44845628876233 28.62668649018648
87.54922936282088 28.29728289034141
82.50140007212281 30.34869388995295
83.6571997002758 28.7155985970412
79.84229758940401 30.2818048416878
85.02722552941788 27.05457879171676
83.32832994341457 27.80511124817756
81.48818698713767 27.89020425312438
82.90684900731348 26.80120742952572
2.742728562489528 39.25944968107397
0.4696731813186844 39.21942689718258
2.154849140659655 40.07278188854959
2.014679611351654 41.81707611052817
3.327151503488742 42.97462314705015
1.605488599665511 39.21586010213642
3.019342012096456 42.00732173183586
1.034408652579467 38.37116937876218
3.810201003708356 39.43351461314212
1.019132692406882 40.05762614694604
3.222938238624797 40.22945190495054
4.273315010634875 40.45151551958443
56.34657655220127 67.1939824494433
55.87504832283147 66.22789110272764
53.39906281396667 69.53772011085707
54.72950491388739 67.97815298498169
55.76577715080506 68.10369386601232
53.65839921647425 67.82172569226825
56.92363260026117 66.28821687019153
52.35995855674025 69.08728745918576
53.15295310406471 68.58443572683804
55.52314585232816 70.03707030604373
54.45586557010449 69.80197936457694
54.15264261307028 68.80458643866177
56.80838254288041 68.14787527613241
97.71557504391939 82.7401147793633
95.88343186943963 83.06796692185962
97.5261457238437 81.70376774718351
98.34029297147812 80.9650612924941
97.12828103672543 84.46220546934478
95.03745204927452 83.69825447061211
96.08399490642061 84.08861740021713
95.69329036218201 82.04279733415667
35.56039201490483 78.40927278441548
42.6999150290017 79.09506565413164
40.14153490589725 81.89202531708764
36.46818236008829 78.89263606533645
41.86419309856092 77.42412779652936
40.97646565756124 80.23243970382447
40.0334231573056 77.58040835652915
42.83587429601176 81.18814213632726
7.886440446491089 50.64082426882769
6.852059866839219 50.92837893258996
8.248478938181307 49.54655803452096
6.129193726135758 49.25057672351135
5.268398031978926 49.94829034117137
7.551141793164825 51.71830944727
4.851238309729727 52.69734526342217
5.64787547681118 50.98045300244124
7.170740440582922 49.88387450506461
6.522689178305558 51.84300665490398
6.231955671295354 50.19784910364323
7.355610495025781 48.96204552992345
5.525045218904659 51.89768938464211
25.0488481030393 92.32704160199613
26.21090778945186 90.50474771724001
23.02193636235623 94.39768519207146
24.04055118298834 94.29743511111879
59.23264104736293 72.93188800044319
60.1886556344675 73.29963180794286
58.46237420389216 73.624189868564
61.37425377370916 74.77721409869338
59.62842171662179 75.05600820349559
61.17035891497926 73.70938021828844
91.39570088923529 38.03665481616068
94.07124763145734 39.45187190664589
93.58571031273799 42.06467758549258
93.36664436903317 38.63337908370487
93.00999364233292 39.57519669272226
91.75883151530883 42.35046389478244
87.5003253514565 38.99593878144696
86.63985339471819 39.73702862097591
22.55791190072598 74.57504809053455
21.59145526320062 74.26938941754351
23.52023610723577 74.88455675854013
21.41926580066432 73.23073919941736
21.24973276015665 72.1998779315763
21.07303874654794 71.17868023069975
22.20765009610255 72.47990395873951
22.37942605462623 73.52533422618534
23.33408133279298 73.82309337628055
86.38754283184819 80.74142029087541
85.68248109462078 79.87732109304237
82.24157511153673 82.31588868516849
87.4278049901952 80.63958710844663
81.36463174166337 80.73741031538214
83.5303987274085 80.08433265388609
85.3390240477077 80.81462615283124
84.2598884812508 80.98233903513537
84.74258472825734 82.62779675877771
87.08985258658451 81.61478416428196
85.0292978898042 81.73472275144917
83.98128946811008 82.00874408910892
62.08290790585225 21.09781406842723
55.26493698442297 22.78491287014535
60.19753341460343 23.1662990213417
59.90799653733416 25.88293557623965
58.67493383938098 24.2394364706573
59.29203867002112 25.06470824346108
57.1660464340541 25.31598033565979
53.76955926257649 23.84811011473623
56.53775916458657 24.4696597095575
60.37254508263667 24.94804854248591
59.13314243889637 23.29401957574807
58.96492566527234 27.79634015791681
58.52040712219318 22.47318926161267
57.60165539066048 24.35589254638752
56.34006306668941 22.68440976738377
8.10865265696515 5.082660238603782
6.293018620860672 4.76087067109849
5.711077699758876 3.084440063101282
7.767989622881769 2.370212235245616
6.745812406069555 2.717008792369164
6.647117574859242 7.459337107329885
5.844061587025257 6.816538951094916
8.340523958178498 4.057090865287307
6.518557604077611 3.738812962247004
7.543156522897095 3.388608082213833
77.64373243858262 84.74050443978835
76.32123298131837 83.11976006586067
77.18681431112353 82.85699419718327
77.90740628311366 83.6905301529746
79.13203570246534 86.40381369327858
78.85692629975057 83.46287540910717
78.29269962047431 81.61974673188612
78.37668623761959 85.54514453170819
78.63314058857837 84.52157402021017
78.13294688137449 82.63135302991472
45.33161229149358 7.460024375074558
44.86731702009776 5.465972235707522
45.97791698917987 5.60832397344284
45.47382217208866 4.626385240681757
46.46018522905508 4.582992920519394
27.48942136528973 59.47851877561765
30.64283949567251 59.90656555876058
27.00329011144479 58.60627445553649
28.50167056124462 59.57382654386299
28.03442301431773 58.53616734732903
29.1560399579359 58.82400572895013
25.47099964264396 59.13704766348248
43.24512560327786 71.78554106157691
43.28400560411998 70.7724714039003
41.44911854301781 72.08617104452115
45.26208881890661 71.61260157902358
43.43839637582019 77.58486576618294
41.60957695350552 74.22090306474981
43.479272533162 75.01320619120733
40.77436589094807 74.85728688757298
43.33606205852053 73.94696040614309
39.82870460093811 74.40320858129419
42.67603329920857 75.73040540705207
41.51715713065598 73.14489878286815
75.82027640398735 43.01549340483444
77.06072968625453 41.17706519964489
76.5991735832812 40.23354451710523
77.34532975137061 43.94172464778521
76.74043695204782 38.37125429343943
77.79989016532507 44.86629612162984
77.67212375745565 40.27549831382986
76.44239232724975 42.09009385638816
75.98973438878771 41.15084024702338
99.63905693487692 65.63311686807644
98.84179692306473 66.27628600009518
95.93917723134336 65.42740996235987
99.0787089666733 61.57835354491382
99.96619431486653 67.56254307572746
2.537799320941349 68.34396905663515
0.7589068251462486 67.15029977633779
97.50025222784049 63.93047966378469
1.541069072961479 66.59775553473509
96.70853966314812 64.65437246772571
1.562394435956286 68.58913077023861
2.068627525641008 63.84523377189112
24.28975006725709 30.11864075992555
23.44106935278069 30.82601963785574
20.80410781595775 32.09501298686911
26.77805233637605 29.06982273592887
22.14966894198514 29.61540079086223
21.34800446322155 30.37021069240114
21.07491839668864 29.4179062996446
22.40361367028017 30.57937963892609
24.79604104823072 28.42067370862006
22.94719639475184 28.87458648186163
25.53698866854414 27.59821520563558
25.75854857404413 28.77087385747127
35.80754786646112 14.9173945234673
35.21238295912666 15.74327040844325
36.37378812601298 15.71887435667987
35.96982663527908 13.1553527861734
39.49799805536009 16.13754204242152
35.69740078319023 16.59192551746004
33.14329437196 15.56918137193689
33.57225326246691 16.50630279419892
37.04861845503766 14.77724066520644
94.40203796338729 0.5701177831629455
95.96118469630024 99.61176519416422
92.66990793437796 99.76347361362704
95.44182501278245 98.74964924821745
93.70120170719301 97.96364178783745
94.30882037587071 98.80447912989285
91.92648614797366 97.04556518178755
92.07782713471633 98.90686195405452
89.62955387934922 97.39067452561957
93.17322184207077 98.84070255207851
92.55220659769653 97.95948758146741
24.94507925904358 98.81283747939463
22.86192959059159 99.04346394726606
25.51104995366172 97.99135492225129
28.82553260318062 96.02443786612308
25.63304219270038 0.7699479685800734
27.69932991180682 98.50087160996192
29.82187035417569 98.92833573131088
27.33141201865978 97.55089540309575
29.10904743667519 99.70406615016749
27.78124569642873 95.87217831437067
28.0611108552645 99.48180860309337
26.66839824789595 1.017246133042377
29.86219044939039 96.1825986942531
28.09204935888376 96.81402374307238
25.00217967138362 97.03227859439799
24.40920337089369 97.91168511367908
28.538053688375 95.0591043704646
43.03572065135699 32.12219551729562
39.86486674988128 31.74377173379953
45.12155936236632 32.47425410070305
41.9808626025412 31.98939043707234
44.60240954814655 28.6232946807582
41.09427796673461 34.67546594774669
40.503019880712 30.8975533356202
43.99940056056813 29.47688948396629
44.39582570412927 30.42731859624513
42.87846405363035 29.36750993509056
44.07307801309595 32.29207610346207
40.92151991744716 31.86647592228523
45.13381228359249 29.56296474647129
40.27938374182103 32.71975530778949
45.37466950374355 30.70941593287899
5.052727628979098 6.136072323424883
7.316220620427052 4.408272830569938
2.819960179875208 7.86338487311574
6.865958649439336 6.450167459697886
4.039966953572343 6.486916926447119
7.089650043466392 5.429628415031576
4.83259754623768 7.163360666519754
29.16576932201682 88.17720114903372
27.1755816073529 85.06332728504113
29.98876352621403 87.63621149888321
27.65281360076914 86.04962757518526
30.88098332123378 86.16898289656993
27.65213659207161 88.84095258304743
30.86544947408321 88.23449887151106
27.24373441811291 87.85862431566646
26.56079390404464 85.91881932035658
51.13959521610905 5.149778352779013
57.77247274682996 4.984864001266271
51.98369296142481 5.83529950229143
55.92974564950916 4.94510057556599
49.53932235977891 3.821583503336225
54.89907622273014 5.416834588734266
56.80264500298668 5.463102328150129
50.31688312554675 4.519477123321256
54.69201568595549 7.295566440332376
51.30281852351064 4.109474055507367
53.12804295182967 4.336160355318478
55.3983709610435 7.953111134934229
53.99471310242811 4.937061762810662
38.66687534568302 40.11352814887589
39.77278318187359 40.25041589534028
39.20239463988962 39.24717369994135
39.10904654569312 41.08193061680559
40.20935172356221 39.36587517575223
40.92656895255065 40.38225356820226
38.02917468996053 40.95768873150516
39.50134962369444 42.05690665414124
40.20101649092658 41.20873934959079
95.7523527393901 61.82900199738057
94.45118561339277 59.49161369565267
96.73993907970878 56.51834969294883
96.93820436596812 57.57418896179714
95.77524213963559 56.440332463636
94.62122392333102 60.50155197342113
95.113785503819 57.89728407080382
98.68961319045685 57.28235452626514
96.25923079072423 59.27150882321958
95.58343800651642 60.85191683524154
97.33989290657811 62.90167750220368
0.7168176084159787 60.31064890175067
4.179190070455624 97.89904558688983
6.977838381877148 1.688155980910939
4.654733865037408 99.58666641897584
5.122507152981376 1.370385867263913
2.839703716844055 95.53846162200132
5.28882851857774 0.3493582820095891
3.372672875701725 97.21094420331829
1.780180682947015 99.53938683002815
4.466306921435338 96.90858438346473
4.972100417987427 98.59497142351823
85.06457985139265 73.32225014917201
86.03345440022603 70.28437073908735
84.69887162369486 71.47789530636641
85.75247566965672 74.170679968532
84.37480834702683 72.48359405598978
84.01862209825171 70.65116715205684
83.34421523556868 69.83249252860067
83.0003411630229 70.84233949657798
86.38128134769882 72.15074045948245
84.75044630669406 74.32446950649124
9.124227666124396 94.80048895607372
7.630427674342408 92.37600149880925
9.907076491142105 89.78996255820462
6.803926799571332 91.5974086716397
8.2630217468017 94.09786688522125
8.148241369795803 90.38555300744868
6.348330200994076 93.64143589729385
10.41502107852829 93.52572591106515
5.525870709374814 92.92555150828802
6.507429434003225 89.75519091688695
9.106267787292863 90.27359852276274
9.568475084591652 92.84224716150155
7.860230409669955 91.38753823820173
88.77242615994314 41.31945734759639
92.0534762014405 37.08439160975425
85.86893446901905 41.45376648182717
86.06342820801808 42.44581954962452
89.36002291205317 38.52930307065814
86.90979944042326 41.74235708549877
86.73683961539632 40.73840155896464
88.11888445037927 37.24136231040024
87.62989961719697 40.01342584123686
38.60493268390745 47.96360310521998
40.01996294217764 45.77851478910294
39.42118147906202 47.43581831956835
37.30837267467247 46.56161787525846
40.54250188852746 42.22365316011029
40.3108911286609 46.77743409613277
41.6390708055196 45.29530029072221
39.23103748282675 43.89737465155285
97.92442740525635 55.19495142856971
95.4421187536451 53.00431087291517
98.14313720297311 54.25162470974234
95.23714584333116 53.96594389119459
98.92063562461485 55.11510992230314
0.7020625581056401 55.74426443126908
99.94661877210451 54.85967816867394
95.91772843186624 55.57167313280114
14.62311090276721 0.9795960185499789
15.21313554343766 2.781317788132455
12.78661180603344 0.5180542241403201
13.60652602723608 1.259025477835498
11.61411673502018 1.910595319688207
10.0478173375 0.5646538926295505
11.17373219545741 4.014115392112171
13.40386222097094 2.303277891415377
14.41312220722457 2.015165270448147
53.80884795454683 79.68996447332812
51.92120846687189 78.64792509320192
54.74630293082044 79.13040379774199
53.70206329216608 77.54775216284287
54.31508188696022 75.78598856889302
54.612417459294 77.99331634216134
54.14007176932038 74.71731047032452
55.09752662114511 75.11013056146857
53.54673717467064 76.45442721950094
55.2595778634299 76.1665521727066
53.76383624201371 80.7593449998043
55.61408098829575 79.97781136241639
52.78170254500865 77.1051376013714
10.99737418193786 49.47135796090433
7.868144204323264 46.2081245895906
9.871194158662853 46.99125741392307
8.865062629022228 46.60374066314961
10.08592017329478 48.03937354706703
8.115022042222462 47.27623547575089
9.261332673867994 49.60718635386038
10.15191340964087 49.0802116650429
9.067254317097746 47.66174765473902
80.64731407458262 14.0639323940018
80.20886071511892 11.97834062517278
78.20928479379351 14.94385491819359
80.19227031569083 19.17505554682655
77.48204864216547 14.19367372925388
80.5408717628865 9.221889985590654
81.22269588108635 16.19019229415995
78.76050095469125 16.73474580414316
81.04974125977607 18.86249126113802
91.51408500340696 45.05832352993211
90.74776684666942 45.75086047644149
92.28663071367171 44.3716796367959
91.24676114244971 44.04420449671883
89.98378176162205 42.6735658845579
89.19494495887595 43.37409054527576
89.7141724920188 45.42550812648065
89.98806961318191 46.44924809572475
91.7822206159486 46.07324736499416
9.133296612261288 27.37819205337303
8.393621932764621 24.9240838781612
8.319800143928548 27.99756527495542
5.632064197029215 24.34996783882798
5.8413459084425 25.39355606137253
9.055932803879351 25.68785920323858
7.507045340486892 28.67866914880187
7.901228989113625 25.94934776605971
4.075301236773256 25.76464318268
8.70240357542114 23.98652273799728
80.68889290340924 53.83911460566347
82.06113729352714 52.84110057068278
79.15697838889 54.56771714353487
77.17173897292018 54.08529837012622
81.21823677715408 57.67223703341887
77.58677924959537 55.08005083664713
17.93702696298726 64.63062493632403
18.79483085637532 61.76128945975375
18.46777975814084 60.82409133767531
16.80767547123502 60.92200379146411
17.72244723596518 61.39984406239083
14.27139312342686 62.68310565500187
16.55890110089149 59.94061355790235
17.6591709632291 60.25197138645925
18.7125714416238 62.91805845975223
60.38808005168389 13.00388285076392
57.45344062023997 12.90342928364355
61.23342060247178 12.45620121820435
58.30278207606803 12.27902235219739
57.02534808945927 10.93891319359458
60.20579432545023 12.01256955002735
62.09241743681825 11.7529011960993
59.34786102164227 12.65287723030864
67.52677692141582 27.23019576693706
65.56718124188438 19.73697401551876
69.09352443126744 25.70221946567142
66.95720976694412 28.14735579439582
67.4571521345284 22.31230794257856
65.80899735709657 21.620271178288
68.08424422577701 23.14099317252373
67.38290670115266 25.33683254706774
67.68031545040634 24.2401271894212
69.18783421023049 20.13391867292182
67.0813363425833 23.3628612754624
69.11529084806635 22.88118792153315
67.83530876875491 21.28665614951642
64.78786638406801 21.74934712486011
70.18844728413735 25.09633027300027
68.11650564071259 26.26797380108284
69.12351033191787 26.75319921433293
68.19471736236724 20.28033069245972
22.77720381962822 35.2043082594796
19.65270336563157 34.66368799708525
20.34918726074899 33.86834323377172
24.24990974836323 36.28113302990045
18.96688778542632 35.46519137606555
21.71652879658214 35.03626593681113
21.80334863316437 37.72500983530132
23.56673369276715 37.05884904160433
22.09835904513312 35.97885873217752
19.32435356658345 36.44425551977147
96.52232951276622 63.61784002432061
99.81041731243086 66.61197191071494
1.582738479827253 67.67842430379817
0.4468993936640584 65.05681505310262
1.953619498284483 69.42515518848063
0.2839164791207597 64.03002600440465
99.46541256210799 64.63425075320869
97.13592759382186 66.71006230826711
98.1353801653203 69.72498646999607
0.5987481841752371 68.28629997303013
1.267291722087389 70.25557167119271
0.6183919041926036 66.09327860741985
8.734889632529059 99.33443232094021
6.194685224011353 0.2556098238226679
6.913877940296771 98.77788984365
7.702103037824562 99.57041174732365
6.768166896943728 99.64553579050798
7.196655746220123 0.6254350287774968
6.378499014281832 97.30875635244273
8.017293200498107 98.60972377367366
55.78312892121176 20.04436858919514
57.40566980803637 17.66250874898423
53.9593780585015 21.1713681736615
54.80896997016285 13.85857611315286
56.06447172193986 15.227424900081
53.57885970000967 16.33069209307694
1.028853789428432 13.37878033972926
0.03239225445776493 16.83788809541456
0.8752782289900572 14.32860290311602
1.920366419517159 14.19536083842755
26.32164334948364 26.74006013946309
24.8585900588928 25.58164979652091
25.52907959446075 24.73074403051307
22.63978495904452 27.9038027101842
25.24034169042044 26.57945035630621
23.72689494021844 28.13779641951382
24.15241947915907 26.38859869592791
25.93068898109373 25.7276276116956
24.48850143178067 27.38542281620093
26.98326856636259 25.76192738882757
20.68680911171394 21.85685702619087
16.0733212254394 19.74079564189525
19.5356108541659 20.37003993193215
18.46035484453421 19.95723365112672
24.84410377963188 20.8976148531964
16.60468308737431 20.53952395596851
17.27237392582935 19.80934789362176
17.93387356991058 21.70576971838048
36.26387843735549 92.63043160465948
39.9910854191928 93.87306088779297
35.3455864724139 92.07707404179
36.27096276802072 90.53670415500267
36.25972263717708 91.58660967979614
37.17265756668919 92.16700116230378
37.17449300045813 91.1147852960831
38.08523065713742 92.69252226448074
35.38464533527959 89.97143469762104
35.3458013329938 91.02958436297415
37.14513347937947 93.23819567809122
90.02849992931718 1.617084469258542
88.74353164437471 2.910654642382498
95.3978181724504 0.614523953569408
90.18251867122358 0.7195395784291865
94.53325071873302 2.804760548310878
95.88306583628676 1.489469855988135
91.85987349450453 1.781680613218949
91.6149881205104 99.91419944872493
14.83047135243676 60.00041239370728
16.57830608423632 56.78107311783435
15.95523682820729 61.52431591705929
16.89741236665436 61.99777016330727
18.318521209479 58.08333877602642
16.49436857609216 57.80368041837098
17.26469604733523 59.35873850353432
50.51418244840856 35.94265190911553
48.15802997695443 33.05739998247026
47.31126945659062 35.73825664126352
42.53540942350193 35.75121537123627
49.4366302749243 36.16489034571121
46.54659111283917 33.66512588782651
48.55979692858449 34.14032253882773
48.92262558265591 35.09239697474028
46.17298113260879 32.65691566744494
49.06464287122046 33.34209112820041
25.14948228960589 69.46251721154731
25.72064047035741 67.67500202461267
23.16743379084088 72.77336533300367
24.91816864828998 68.43221890288113
26.0720962104241 74.69111180984198
24.87554943649057 72.3181472140388
26.52174855239633 70.86369013503105
25.45169313952622 70.52354850369137
23.89214343960196 68.1497930396341
23.91644032819067 72.01102163319811
24.13535991183988 73.0768619518356
91.41389762419 3.871822691706952
89.50835136351745 99.9834070810161
93.71684038003131 2.261246037823012
88.45362485055378 0.2318198598710108
91.64177871828552 2.831764993392565
92.43701199368836 3.556090944359436
88.96979770248063 1.934031203533284
92.8772644516206 1.552005817686769
91.13517901622971 0.9826709941845502
73.87261815295476 41.12391268920685
75.07525576052872 39.25282130672765
71.3200429007768 40.12594666951566
74.47521696479079 40.18542329044699
73.5585778383805 38.28345973998181
73.4213513546796 40.17103409802735
71.77007947726321 41.10006238855327
70.16013060573145 41.92127030080427
69.00429902982872 41.881838185055
71.63527776569735 42.96767124430765
27.56523994413296 67.16801788046051
27.04637628436515 70.03327520849645
26.51149693678797 66.90214867494882
28.62537805542946 68.87416744819248
25.1836659813458 65.64453316165601
26.73623293546277 67.92106107150316
28.15948387171129 66.08640342344457
26.17562582026861 65.86311101989014
26.87653801239829 68.98471897932747
25.91894854161831 68.69753955380112
92.18040237949363 74.71581712927569
93.12402040085114 75.38064187169712
92.81216263544472 77.43076317288718
92.15962815206528 75.69649038327526
95.0027426344995 75.54159842852869
96.48706250005849 73.00291497210343
93.20015246384062 73.3886398735762
17.76192919010086 19.0033266025346
24.22787527850174 17.75121486549951
22.16961872235289 18.48485833753651
23.36241547502721 19.83883832722029
17.39762429613961 16.33077053723025
17.27428651937623 18.0843691245949
23.46280585571663 17.0140822283898
18.34438529497506 18.10475570605092
22.25752964164761 17.45994533317132
20.1731673475608 17.52840289311563
21.20906048882441 18.1491509192603
23.0549282734119 18.92708682455626
20.60966495106898 16.49211292850576
19.43241503238862 18.27917070477208
21.20725215794101 17.26796479881449
25.92834125275814 19.11782553120361
58.73440345461982 39.38111431677601
55.93877574909269 37.54006361858334
59.69007776314057 40.00084615850128
57.78872668428965 38.76115460687398
63.1245201462249 74.46443330238912
63.60908627168788 77.71026948727817
65.21226292563075 76.35371306211493
63.89147182691529 73.75886479687337
64.41227800352654 77.02210493556288
64.56052339925387 78.10541772317242
62.51065299163827 76.24234817206234
63.46562565064395 76.62384966936656
63.30815287382569 75.5426324023576
64.10171150670962 74.84244243518782
65.52190984341048 78.52603167282689
62.14961430010775 74.08867535688235
64.2725120056988 75.9257321436954
62.34202333409375 75.16290384757549
74.75724998258288 97.04523805516155
74.9566697760871 0.6658628013163159
75.44057906393527 99.66679874436775
74.39541551377867 99.78716637792203
74.9327341953672 98.80965990207793
26.9622432028005 35.61379535777217
27.62437304244326 32.866939853773
28.16067578272328 32.01508391819002
26.60282914593945 32.73485999011234
26.52879131856855 34.63679355812823
26.08588926272374 33.65294619685773
28.66494545842669 33.01446583283745
27.65417313744184 31.02978781391213
24.09003139448647 33.60589418957228
29.09785896355944 79.49082202599406
29.73986346265886 78.47096142882063
27.89216726704296 76.5261899169618
28.98406441913165 74.55720553951208
28.31878079558294 77.49518621567729
26.44335065445529 75.62220726549181
26.71414158553446 78.35453294535688
28.50034822036263 80.40796692704299
28.91335303396346 76.5413904486866
28.48153875483905 75.55277390656256
29.3437123604586 77.49161725993226
50.75606401227176 32.68469965139204
49.67060546373 34.19303818565161
51.56024052264605 34.45352689095303
53.47180480480333 33.68851173646087
50.65195337028182 34.81379364845922
51.59732299340408 33.41951653845761
54.35439132300898 34.26163010309853
52.50431686133081 34.08632619507378
50.63321073510155 33.77243059133684
49.8796343648209 33.00933448884574
60.90976071162285 30.91685331189001
59.91448452893138 29.29683645560143
60.39008331632703 30.11221786233984
57.62877125466367 29.07825425342267
58.64686631773476 30.99562186609979
60.24787783507905 31.65114275750143
58.70342612911263 28.9962990110275
59.19103831272906 29.98811498759803
59.56411628874886 28.47413165684057
58.17760130534388 29.98866932845163
55.0243242008577 30.02465168703225
62.10971147705062 16.43498286339031
64.79749884026729 17.05554266823721
63.73422600472413 17.21118753661581
61.62793696139359 17.40281104333462
62.25935201458282 18.2739943525288
61.06710939296761 16.5215147132321
64.35802307477056 18.03802979678133
63.30693805186694 18.17271761817335
64.18151171104111 16.26970917528364
63.1362261579316 16.34567414599277
70.01643781208344 69.03232104377446
68.80770834685941 71.43287081053367
71.33470749517475 70.30870532193842
67.74839544091348 71.06343898255999
67.00328693724691 71.77871676005607
69.03215781369751 68.78732768221592
70.64995244053662 68.23271784921997
68.24544880319942 69.47456608180907
68.33756528615304 73.0943256748554
69.32803162780598 73.46440434046521
69.69017682540665 74.58446589059913
70.62711262882483 71.07590615404521
70.31918506450597 70.05231279323532
69.29033774743341 69.77482130611934
68.51944995750156 70.44392334197386
68.03890680116371 72.08866618115863
69.57821835708421 70.76294865658309
71.00901525296212 69.27454989548293
44.34404948987478 0.05456579268973659
45.63763678026489 1.773597791987146
46.0314562003844 0.8101232129188989
47.79663827560933 3.404724752042589
43.49831699145141 97.26234063927025
45.35568161735414 99.93936672241442
46.13455563119201 97.97115860288785
46.80245214892008 3.554023937022937
46.19703641281584 2.649462935652429
44.57483735894981 1.911637367044533
43.79294289100987 96.16251674314439
44.48221764058903 97.09436046081861
45.10476483682895 98.02441004301822
45.70373345443944 98.94505859789592
45.80776754942501 3.650360224107492
45.65514325894168 55.32403140124269
47.86369680366383 51.67482157148965
45.52823142459391 60.13885671911898
47.24584903777011 53.8166965875491
45.05296555508927 58.10836510604635
47.69237774167184 55.93468642565152
46.93784241302059 56.72769814702766
45.85254111979405 57.34961106002544
44.85658008547401 56.01234629345374
44.61681521607196 55.00116811706845
68.06127489363311 68.56667311751619
67.33822397818753 64.92022657711459
66.91857449914285 63.93059987308535
68.19168275958421 66.86749910294041
66.7450519779903 65.795347311859
67.76174210182886 65.90316229800275
66.31884914221843 64.80775792544974
65.30311744425605 64.7042140333985
68.6522607440827 67.7883780946796
64.613890987289 67.46939522680286
23.87375722649377 58.82418866948466
24.15202068561775 57.75283307411112
24.84906699265978 58.48527055773062
25.24443688043266 57.49787432745024
23.49698157965675 59.81000442081928
21.97919980498712 61.02383604199603
23.02471267857953 60.79918428042673
73.36763013267121 89.28110174489588
76.20853089123516 89.55746647294617
75.35875525259056 91.17877046584415
74.26470402479674 88.71039550846663
75.22471988102808 89.03541298699419
75.29920159052185 87.91817838063953
76.25680901594612 90.56594283356949
76.15928699552981 88.56268581586542
75.29190773689619 90.11512255264867
93.11459771984521 11.81582789874982
95.18647591834686 12.20282355282165
92.4163835546137 12.61004436585635
93.48291312914562 10.04251082020352
95.82420761679346 11.46849139145258
95.17603570798586 9.538970944098246
93.80653345498342 11.01852151505348
97.59871892346486 10.73643395822895
92.4611029562933 9.695782179216867
94.87613377168269 11.2119002671102
96.659471789885 11.10631496109417
11.65138105426841 63.58980424186753
10.66350744685762 63.22194237600183
9.943548859723423 64.03562025654516
10.92325455743847 64.31270348093892
1.595841180692499 19.37917299686708
97.92367837786597 18.80723318727477
97.22838562953601 22.54432486069921
98.89186046703723 19.2537425430408
0.1419768847803282 24.6008036230557
98.04623275855766 20.82535464336674
99.97766746959144 20.73454799702045
98.74427684350712 23.67090322947152
1.217585520253299 22.06445564189619
2.235784781192211 17.17581904083687
99.0463535844398 22.05909963393069
0.09003353509532215 21.80745778540281
0.6290674825336054 87.78042308973043
4.04363530299018 86.25338710977323
3.007230155518243 88.15456022695024
2.970170884607314 86.37849772173975
3.984125264700644 84.45461203432245
6.601696095154024 83.09217514917994
6.114925552135943 84.13041218464596
5.063939408594421 84.30684598909795
4.548655452748912 85.28394915423188
3.549458647744597 87.21920055302333
5.110755107207895 86.12522210314725
3.896748578030023 2.705945302396633
3.60392653615094 99.91105315890088
2.031598497153839 98.5262886602756
2.892786144679208 3.038322097514496
4.691227261738032 3.406377502489943
3.680523757890422 3.738065347625537
3.331416396980073 0.955541699683453
4.325877351017423 0.6418968611025818
5.927561704087322 2.094094301813623
6.143584009045398 1.141931880910665
3.110605307126809 1.996801294549575
4.906558270696565 2.386962330185737
2.570519922044321 0.2395115554156185
3.886588508897646 98.8944211618355
96.48576686003284 75.64894733031981
95.00312981942889 74.51616818585977
96.75854046287422 74.02102792231555
94.85961518857759 76.69779875431229
94.06544522392849 74.07172928433698
96.67166027096802 76.61940857055517
95.83533018104991 77.1971685271844
95.7139013281823 76.15662693111206
97.09832657568853 74.91554845949604
96.85521674965354 77.60009831061714
94.41732407685055 77.58463263379664
98.12986089292583 75.14721604486449
7.568224298329712 72.04506418448116
9.015928973050267 67.68003671729009
7.812952945534891 70.22366339828878
9.490032516169515 65.87846497988052
8.497475092340894 65.6584062769296
8.761591852748635 66.67282987618263
7.545209136392204 69.2739230487941
8.553413013016732 69.50734092171621
9.27027871397333 68.67413057374733
10.47787557380341 66.1370144125906
11.2504288887356 69.27993994271337
5.570717650620359 69.00701748836164
10.01259551366749 67.92494372416354
6.556042169256768 69.15319997895858
6.295633000769933 68.15345896004598
8.026687420193793 67.48734083098807
89.16525148761566 37.53579371593311
88.33639988168417 38.25724658104083
90.25956026692434 37.80925006622014
87.32288433420314 37.97191696859014
87.09102365579776 36.94568426128566
93.18405509941117 36.91826286886224
86.81793613288612 35.92066382638438
88.87979178515236 36.51065511265996
90.98839790507378 37.04188622990782
99.45361731898161 22.83313195548723
99.78751664035241 18.68616909169734
99.88880511554164 19.67684393722664
1.608293756655059 18.12693726748485
99.0569319044986 21.18461573707252
0.8494364266624033 16.17084863006651
0.7625740693579178 18.92169940301994
0.5966498665189415 17.88950378871732
50.50611780937752 97.56362608088425
50.88006843952576 95.57894899342762
54.9955113570236 98.95701172666176
51.95352363677502 95.30681604157517
54.17835991002531 98.22364335519939
53.15662068621964 98.55832187613422
53.37635555919415 97.54128589274842
49.83718088935932 95.6410714486499
48.80044241435853 93.59558867602313
26.44660582915639 10.34744660230453
26.4494301209277 12.19744993196215
24.84889262535058 9.318021582203967
25.86408201773841 7.414202429749874
25.67261206678926 6.196819578659142
25.9280083381442 11.23550793217105
25.3685378599335 8.395677749412926
25.02458530513097 1.503750665891127
23.95102293669061 2.6488673899256
25.1078143715945 2.482753283028737
25.33702880834558 99.84345094485367
25.97538619562153 4.47573325422965
24.1204943563937 1.678240599808082
25.28221693543395 5.196446542335151
25.61714242088276 3.480418523281446
24.61181289370786 3.34678033666057
28.74998484940308 1.477826135348153
26.66490795862455 3.735943681391092
25.97594152817945 1.79467203567264
24.12920009518343 4.808547048153451
24.42562344630939 99.64944814324188
23.53231756547075 99.87626288131138
24.47332879894283 0.6311357881666311
6.489285498556086 28.5477858255019
7.235819511355604 27.74115941066363
6.803082531681951 29.60779803992414
9.537041747386475 28.2311100067439
7.488446006120444 25.00117534240733
8.734513199649305 28.85160912349591
7.992157864745536 27.05518211305932
6.818719560664397 25.73185945436597
6.612804828313707 24.66027976245563
9.773320678242687 23.92991965422323
7.052289882840036 26.70666792560684
69.80931831898025 16.06230560015999
71.71804397980992 15.26514030321485
74.43994735474278 21.31305697146604
72.70375181788376 14.91059052434035
73.22244553068026 17.75109405012631
75.14305408789976 17.043364001571
73.37548846650095 16.67573851371437
73.69711222349747 14.56038245788902
72.42058632541428 17.02716977902863
70.58310410907855 16.72445625175056
72.54378797321374 15.96824030842962
11.71964683783052 87.66399881086836
10.8023544693442 91.46579452412784
8.483979562840922 93.12509369023613
9.931784222633365 90.87012488976586
11.68944164625138 92.07597465856641
67.91702615249062 28.37978406716791
66.06952344298323 23.51504237931956
68.47547374675803 27.50180082246671
66.99300264644897 26.30615315220436
65.42807961435264 22.62864342577443
66.7038905425089 24.41706333738681
64.39631141153347 22.73747340588141
66.44681643647191 22.49230955242069
66.18707258706301 20.60147900843628
63.99394605403852 23.71343395006112
68.4845879964666 22.10896853215661
66.82071542737506 21.46268072243394
36.58044076067642 85.265874317794
35.65844904509584 84.74957012569793
36.58078642548806 84.20745860882313
32.47964738778894 80.53839874884528
34.76643766954034 82.11912886905188
37.49906670644731 84.71662457068126
35.60755901137118 81.54796600410653
33.89437086077199 81.61827357203876
36.53555041229577 82.06357347911855
56.92264374522164 54.52245309620749
55.57799961324734 56.99022308906818
52.09966684570929 53.9571489809917
53.57553081877658 56.27740752285685
58.31985723975876 56.89535235884281
57.89967559273985 54.8374236765474
55.16573980523975 54.92739302518966
54.04346863033721 59.56746018315317
54.80996992559925 57.67797259415386
55.97248303096757 54.20097891454305
71.00056317367681 33.72674630717031
72.03007708590954 33.79859404747889
72.62669285407353 34.70433937703956
70.97861158855844 35.5527101557473
69.40811195754756 34.55107730440571
69.83096894574589 37.32547097232454
69.96927239924779 33.64687968735335
73.85254287515131 34.43081982971751
70.92512685143899 37.34859863750342
70.40857956671213 36.43604392330179
74.01842500342194 39.23351544817978
70.342258741347 38.25100953591168
71.42496739982231 38.26570403805448
69.20682047799873 40.06417772925402
68.6504463325948 39.10931116658873
69.74771844143898 39.15342133817045
72.36781965936423 40.15840242598375
68.19723087444635 40.008625324578
72.49700096645378 38.27552559956158
72.62858367631483 36.41215951849879
72.02194477547702 37.34469605819415
70.83124673125189 39.1809855114231
71.90222425455974 39.20317189162768
99.35906003488401 33.81695908382471
96.75063466442191 32.49591424420002
96.34055059898577 33.32647901232058
97.03621413375537 34.01860529001532
97.54521554952591 33.05205215799117
99.36934115324642 32.64788798232681
93.85807117687945 43.00760398751089
95.66115547411574 40.26434713085104
95.32645600378694 41.38358605735745
93.27768297794769 41.16041955657829
94.1071407466529 43.99364755768272
94.8787429073397 43.24836315755559
95.12589622251487 44.27022601768003
95.3769781952039 45.29596205052248
94.62773231414809 42.23235659234255
94.28583948517301 41.26579709742915
40.85541251093005 17.36725797917563
45.03783900975357 11.97981320629004
42.86017780232646 14.17301046103775
42.63647624769199 16.86803787219162
43.60347886949805 13.44491865379386
41.55497288264431 12.91895039639021
43.38511352489395 16.09818614606188
41.60447606610718 16.61760850823475
46.134325054846 16.44365893522087
44.01753570735343 10.71672102000327
43.93827224598653 14.40612289257486
43.17850809920537 15.13625949937103
26.92321140030372 21.13242833251147
27.23632068213865 23.89276617112295
25.94263404840976 20.97187788437602
27.64951410696516 24.83308691816715
26.58345169468273 24.80495879915906
27.88352386887496 22.98819440913187
45.18554383037141 2.7462511550775
46.37101107355281 99.84259056750649
44.47931567397313 4.560177024695568
44.78121493038977 3.685515583055337
3.859931310354223 24.72026571261741
6.182771728866647 22.72422620382739
2.870630371322549 24.37330335266405
5.126115883467238 22.3194789522272
6.496293503071053 23.69161892384016
14.23038695143269 72.23197071592156
15.22946211059937 73.83795240251189
14.73701509099932 76.73372841466967
13.82067102268884 75.37992625657779
55.74192483351163 58.0598422704627
51.78006429205736 56.64330339442011
52.27863782045202 54.94282935062764
51.08682384458726 57.42440434282987
54.91473982908734 58.79241441349962
57.13037406587296 55.56458604677823
53.11998636834897 54.29189331916162
54.36380293092432 55.61241023711485
53.32949349550116 55.27990468684363
54.06753049323167 58.34087619617898
55.36995612445563 55.94920013982338
53.07100774532672 57.92400875244959
54.14742649278044 54.61550153621178
94.34822309881223 69.76306455461163
92.73113705906397 70.26614783659296
97.15873571751857 72.21652114550083
94.04806348239003 73.12063130122046
96.81030517413511 71.21114181816249
91.6653523149339 70.10053586651584
94.08505771177315 71.49222772674231
93.66895508930736 70.56648954353105
95.04048215912081 68.99229033281276
94.73308356649535 70.72769514330733
95.53234172581709 72.73067106258527
93.51918303330186 72.31032422898079
67.82623370596031 90.63475449285613
68.23884210197899 91.55874761657522
65.79142580710025 86.83967645181053
69.0926191750662 91.91170130416077
68.83121649827345 88.96955147943517
66.27001592030433 89.65780963512761
70.81236621214229 91.48427964788823
67.33117473882628 89.72327595302441
67.81577650818402 88.87441224343328
66.79166222801074 90.60701367747673
66.26128998390938 87.8058873535501
67.31024370562945 91.56457614404734
71.54953331268007 89.74595145519594
68.44736464351408 89.83492712970713
71.58259451626455 32.84741104749787
72.21297617790259 32.00983748612578
71.14591529083172 31.88867043476236
73.29989090215419 32.18491245638474
74.33837326620103 32.3892318642164
69.06905105755209 31.63954700277186
68.06107932139172 31.49804026933845
70.09946622216471 31.76717458950299
73.69403313988374 33.19576643724471
71.77907700282067 31.06418977485793
40.07987787128291 18.12578344131293
41.89505111229903 17.61555109957399
43.33010711134193 12.44181401979077
40.56939088840424 16.35892485259737
41.12547768778531 18.35229152153345
42.36324134010669 15.86902382941304
39.17560712337492 15.17288552971209
52.02984527418097 92.23573073699048
53.64539862407778 90.21161253937623
51.59669480445405 90.15613536180685
52.72357337597191 88.64384933977529
55.50494095257354 89.18323325629602
56.50767096229797 91.77361535617618
53.76556516732978 92.26217577343459
51.6931859374457 88.18928487268055
29.76821314428339 19.09987139641537
30.7766567073765 18.80192915964854
28.74706883883425 19.30593864069428
29.54442002529245 20.14819121018656
29.97999619230793 18.05334237294285
28.96619099890218 18.29670901142038
30.54417674401313 19.89624490553455
91.39238464094676 20.54422098285006
91.38059599785122 27.65432777752117
91.79757642100317 23.91636919743057
89.47316171120936 25.6229486858048
88.44198776651623 25.5787424728471
90.50639575346734 22.12570154718952
92.46504191755598 23.13328131468804
88.84176988978609 26.53696639794659
89.54865246019187 21.74229210700722
91.18614234756024 24.86815366216961
93.70865166098648 26.03389793462944
60.17470969083699 18.44479579139943
57.33789862881347 20.8801281486644
59.41225457438735 20.53722929311068
61.04978459798181 21.21799941391423
57.91798268153293 21.66524572130956
57.43461938542334 22.59123828382578
60.55488919877251 17.50916307728303
60.42830619901358 20.35741968019981
60.63358656031331 22.20307843883255
55.69569156515534 21.84519053048621
17.14310993897643 98.48791635517674
16.69178345536727 96.67320673194696
18.19617347474272 98.31629794687323
18.85979262676218 96.38399141182362
17.42219672948359 97.50092177092392
17.94009944398285 99.29739554003014
19.25907464071555 98.14111100774514
18.99398573473107 99.10363254062915
16.10369335619097 98.68059151939987
18.74312783297369 0.08603778241671813
17.7029499214143 0.2922169745616008
18.48205247782875 97.34689400735702
33.87671362781042 82.68358104280004
34.65288426411718 81.0175828057376
34.76712219751998 83.18729751403158
38.37024576037455 83.06882552080683
36.56906611707375 83.13918816350208
32.04778161034965 82.61934825381898
33.04578280458191 81.25258668876948
3.228569648880935 36.68604222872854
0.9790883577905498 36.67546561000334
0.8760616706535297 34.97986208387362
2.359211864819294 33.85031927010626
2.203513762507825 32.78346584623854
4.449765856095932 35.56279415065081
2.013766158555335 34.93369053436019
3.543155703904932 35.67146087952532
3.326164432004606 38.41612823148045
1.483573843154425 35.82182831854869
1.418853221087637 34.19969737182918
3.002849800307854 34.84698822388187
99.80842266515272 34.83016100875317
3.359487969144998 34.00613041960146
2.551720657313742 35.82218686692081
4.23246224821414 36.54647269802185
96.39786203476457 60.28659374709363
97.20794321745517 59.66408279254371
1.112963955241748 63.42486341973736
3.018201078511162 65.39225508693796
99.17496659046057 62.61138702652291
98.83909022186153 58.34161908665989
0.9955490890058415 62.40659029555591
96.1175234153698 58.28014979165922
95.42917273511115 59.86524289380799
2.789821268559876 62.26627975933486
1.970922163223394 62.84222282535623
1.637003694134741 60.79157760351062
98.1562570999241 61.18973426913148
95.23825193113308 84.71690792676587
96.70775796827286 82.40450042191645
96.91991858559547 83.43692847937294
94.67602501513905 81.64998528688101
98.51468089036038 81.99797108606244
97.22438463685458 79.65070052461401
95.41361679797571 80.00332727206826
97.36435367149028 80.67471682576317
60.83235456155042 32.39135864958998
61.45466356531651 31.7280647459238
62.46343636912778 31.98813257587675
62.05841412589623 30.98405951288957
46.36112772084607 71.88901055198674
44.95898054833572 69.38320336646557
43.99953326078832 69.0250824728801
42.65001688533658 67.69470690922884
47.14515883174969 71.18795123900692
46.07181242950438 70.89602661437914
46.87167820429984 70.21965270714787
35.11888346437173 17.53629093167206
36.19797613284619 17.44819174158981
39.3394427224639 21.57835984955251
34.19362826036353 20.60671453288038
36.10846844085072 20.99366758191577
39.08580635989283 18.78086473374717
39.58271622009254 19.75714757490896
33.48188908257173 19.74368999314603
37.84722291945457 18.79391618899748
38.18831271831417 17.88364993278633
16.03965784336711 73.13816892078103
17.46372296821947 69.55323418689184
15.73860444715099 69.83785250558769
16.8544934605642 72.44703214440499
19.20060331299749 68.27540113822781
20.13589771592336 70.8200370822467
18.70631490136623 73.23992018231027
16.162795532752 74.22758840341503
17.65870640174392 71.7534770894064
17.90698193935223 73.92764941243412
19.22947581396095 69.30447759496234
16.75576739238444 71.34284153671942
19.35503466743803 71.48424103403141
15.95095746553908 72.03205856152761
3.756885979662032 64.74637604339631
99.82593379982426 59.85321246164031
2.39902517741945 60.22105492801329
2.287507849325298 58.05192335292852
96.5149612760638 61.34245887609649
4.572269413631508 62.02817148684591
2.170528725644792 64.9018458026797
96.35262638939979 62.57338742362668
5.294581274281677 61.13257215994756
0.8438905869845753 61.3827924516665
1.8313059323543 61.80837529775835
56.45812397638989 96.77576789806172
57.88606285574695 99.04330870603296
58.68989776687811 99.70455919317995
52.56291569842985 96.89638072692516
56.22768615658816 97.71531743330762
59.09129188867642 97.61966155251619
10.48155706180671 24.63406061239587
8.7468881360086 26.51908012316517
10.85893547870798 26.52913357084927
9.782938779145281 26.54004109029486
9.43583612454055 24.81077971696876
11.14413975976456 25.55323880764457
12.03953668123247 25.36371948149368
10.13799166953935 25.6226289070076
11.38210018898661 24.42469707015842
10.25161059839487 27.44334463565483
48.52963003419146 57.91636517949617
49.49787665162307 58.0879741891021
47.57702785868158 57.75304504721575
50.83127446362994 59.32905277004653
50.46001693136929 58.27121837363546
90.19222214131173 75.42891305622669
88.05539606061465 72.84370932344775
91.63819357258633 72.94871388121184
89.33683248909279 71.61350751585746
91.2044671995987 77.16954955632157
88.69921762850525 70.77565249894198
89.71754855347177 73.50727478627881
87.37533619252801 71.98769883984303
91.19230022570238 75.05278080362568
90.48831726380709 76.43478851296932
88.36218794675048 71.8124731083023
97.58686694884759 92.41291835085833
97.25393693160184 90.30972326047177
99.96865798454573 94.34105194848938
99.62671757449594 93.19773511287258
99.71407425018813 96.51067954481734
98.06025460920739 95.69572078654437
98.87606187598277 93.84880071372221
98.45148366986666 91.77032431957497
0.9111357696921244 95.07131543055397
98.6117582499067 92.81025565963355
96.39789354366816 90.93190400652435
98.28209275620223 90.72476489281877
97.42487543391128 91.35946071543886
72.89619927131133 84.12671519374031
73.36587616176035 83.19967574912583
75.40499571935999 83.11785052981256
72.3036258090348 83.18993470233137
73.68352209278332 87.00787457727762
71.33780320992078 81.2352638571469
73.92665476972327 82.29969527330739
72.47450604724281 85.05717322497345
76.95888697538898 83.93335100209056
72.80933976326696 82.29733994750615
81.40905260130839 94.66829148168932
81.94262633678244 96.3660095221218
79.82632051616649 96.90728010410643
80.42194333169333 94.77585483461944
82.2463456944224 54.71622519505518
81.23321465438477 54.76894037123068
80.34259663003358 57.45803011814413
81.7023017260143 58.55600949104767
82.36290453194037 56.52844372078323
82.01727236114644 60.36546977160513
78.57517165514098 55.33869688305593
79.00601188629466 56.3325173719526
45.84125928657766 67.67868595681691
43.19014984039288 65.95386268159356
42.3877136917766 66.64338253734398
44.93077646765052 64.92224976515445
43.66372367257103 68.08231225725541
43.35506587882844 67.00636503088985
44.28641192178454 67.41493131198894
44.04493848560646 65.38198258732595
44.16935235009895 66.40146205948371
45.78012377167403 63.43839433337679
44.10468713120015 85.84455979602814
43.11632534744137 85.37269773771982
43.89426470623509 83.72863785488333
43.0133660679568 84.32626673716521
43.96377185425656 84.77773792837419
43.30278147525414 87.46242933325563
42.22881898899276 85.94440756880293
41.36079421318553 86.51868584796343
23.01341996981781 23.47264461929881
24.72113566356153 22.7473267227533
23.68454553946052 22.63251615375821
21.6209973326699 22.26555851495118
22.34204594869118 21.56256311598035
11.61079954155047 28.53132141817511
10.84335802706119 29.48322847092198
11.9530803034331 26.52438555127308
14.86743999604447 29.16406540485245
12.69518992333924 28.6597586920696
12.01420684658186 29.46085998263478
78.26365882875496 99.18142609339583
77.36616569773742 99.50612370152912
76.0754564557859 98.68088948388517
77.00097920159645 0.4695050798644402
77.65302013962358 97.52552646266781
76.55313082774968 97.74747398155006
75.41801441931865 97.87767009919079
78.41277915750574 98.21032796236963
79.51527835756787 97.92477074874294
75.86336978352163 96.94542405290069
77.25460341113244 98.53742431773588
76.44297828473923 99.56245770282523
49.57253851788779 68.86251662002478
45.8005523405291 68.72499609512303
44.84541389759547 68.25874850085521
50.37253656864884 67.19224237781769
48.65916814306606 67.18830661785354
95.79087487416102 70.94828453886377
93.34446262804002 69.50492155596673
93.00015570562934 71.44610646479678
95.39678610331323 69.97512166079859
94.07653307491552 75.03364370657911
95.16287070293708 71.67870245729252
94.91129191725312 73.48507788457297
94.58288508106922 72.4017125388485
95.81398608415056 73.81805971836424
53.02614604589998 62.38553951846885
50.6790445329518 64.02980224378756
51.0894588691792 65.01373554105712
51.98456505114717 62.30030330330484
52.38623397698237 63.26141598160116
40.51549979319593 71.68028531017143
42.30806358848727 70.40871487168162
40.36227265802619 69.65267347710527
41.4000639061279 71.05353073460473
41.32625960191516 70.04514150526289
43.16608786077894 69.73241514266138
42.15419108606341 69.3943751232038
39.91924332452236 75.46518354105503
45.09830659951584 70.50848225909375
41.62994898370847 67.34023648992613
39.73662788276007 73.34055018919379
37.84972677928724 4.332838151792568
41.10160744373119 3.266304775440977
39.84606902388118 4.851662473805476
40.57805688788975 4.131853341258733
37.02456788026106 2.519485296531101
39.4808045532853 3.857699268958168
38.08667953931069 0.7494310073991016
42.04947223956998 3.107754336448989
37.0014085051597 5.069445375575402
38.81014579905134 4.59355958753625
40.62036730257333 99.6369724291754
3.622395367488693 23.67771092188511
2.885719487080611 20.7116477241587
5.073082802637652 21.14180874973336
4.706913886117482 20.13841372581097
7.597562980721198 23.9865071590717
4.385503272815258 22.98960418908194
4.211554381494518 21.90708198150669
3.399972486022296 22.63551044890434
2.620934481907633 23.33053954195303
0.4802039804031412 22.80185155319393
4.624061264011134 24.02224758160171
2.607662671481103 19.75983512040565
3.150442019601682 21.65742276518287
4.853194327690314 25.05965281594808
38.54377755796136 44.75456751663475
36.48405074850897 44.53167501957974
42.63674065957373 43.94135692535379
41.48086347775123 44.2779523703601
36.60552120966535 47.35248276550253
37.88676445270557 48.70892986431376
40.8865497628756 43.24887120183119
41.05513190543563 46.04549047422262
38.17269168625427 43.78091621600453
39.60104896045968 44.85251043071782
38.82652368081738 42.91363912170871
38.37135466555182 46.80609587163787
40.67573076029815 45.00106895281927
38.91433296813577 45.69385086561964
37.63893818950879 47.60218129170954
28.17391093367593 94.09874328068339
30.88993046866439 96.35525343119832
27.53951641192699 94.93135199585605
31.25177025053631 94.53392611858939
29.86225652489646 93.34843267950268
30.19256007562856 97.16312297461882
31.52603391930477 92.85305770126479
28.92885501539606 91.40065498593617
30.21318405841633 94.37337501049872
31.58140521587467 95.53643676702087
29.54409465313999 95.20461484903112
19.07174533390424 26.44327946992919
15.21661744368439 22.72123365170627
18.75942238169111 25.52537555265208
17.40135301743922 24.37999399982307
15.82345998892614 25.79809732334531
16.08861675903491 26.76338899240176
13.51389022271412 24.15742532545157
20.52031822804525 24.75314903588452
16.88417296805897 26.05457319315355
17.50145910684235 27.92482808671214
16.21456219329712 23.11800215811496
13.3193409950299 93.13914392182032
11.4276027201271 93.20802759499576
10.22199255852714 94.51451026156047
12.48186718992758 93.92974333105566
6.581863713759235 92.6280421289748
12.0991063580183 94.9454338831428
99.67959512987234 83.19222273416663
1.318856850386102 83.91470985372423
0.7231579768472525 83.20867756834734
0.1957043903327293 84.00498744385845
1.851978384972733 84.75658367446749
98.70861070828751 83.04194085818918
3.470956741587476 85.41330219176265
17.61841024045874 92.93251759686379
18.71231750507795 91.02638734760745
17.1420382168544 90.18638179213181
17.65133266702019 91.08843624461103
17.69206666263085 89.22951996587628
16.59803996773358 91.14477526662677
17.06708207593267 93.89631747276032
16.54899698040584 93.01423254145664
16.09159405302631 90.2363991925034
14.99103721140657 92.16050087923155
17.10288725283455 92.04744119731615
28.33672053419088 71.72282271274253
28.5411125054031 67.8434843038298
29.48047722451689 67.2738163474784
30.39794558672591 67.74347109313786
30.42402649157505 68.811834262755
30.4706519107439 69.88616581284631
29.53874453325267 69.39908683608964
27.67977062003342 68.31797469427222
27.76645291993831 70.67893853728725
29.5023405883992 68.32083406932131
59.30345532969009 93.57157316365623
58.63303709957442 87.95610491302857
60.79302249975152 90.51429199684773
55.53923532917037 91.25553259940241
58.3189301218538 88.86979330116473
61.7561865025108 90.52152552024913
58.27154208374728 90.75063665417056
60.74256444410106 88.00475812423706
58.28833680871998 92.89029548813623
58.98347384309204 89.88445380309315
96.11510574802021 17.80505965451464
97.93334873807456 17.7580973540261
96.10203670464611 18.86376604489698
96.10960266963626 19.90813227391755
98.87986818667491 17.21556367088512
97.01545011386024 18.31319647880514
97.98313506066346 19.82489568210568
98.98139029119355 20.2317193095726
98.80889760205915 18.26059169835141
99.66424966316227 17.72693039562152
47.09170958868422 0.6877963864608809
44.98592535724386 0.9276375142784954
46.69256168782334 98.86399301885761
46.71594288184662 1.642869759270439
47.38363925511503 99.70349674015121
47.16752504956971 2.518128982041893
1.151474131069429 53.65398676069318
99.37567291183375 53.07978627364432
1.329251180254841 52.64078325434092
3.198518414277819 53.08935568509295
0.9397154685807177 54.68195817299636
2.161545904235448 53.49533122893178
0.3811756285296885 52.79359150596043
0.1634165918369132 53.84030925704525
98.77697275004255 51.33225495096169
3.05868539756957 54.05800986476288
2.652413343260541 51.06608532190081
98.35710745446306 53.28525442088535
15.53312656915017 46.19667874573503
14.23286694812361 43.19378900859082
12.18023378598482 42.79406287614454
13.20879535854356 43.00276020343686
16.73380395344768 46.46049222879356
14.66381546335168 44.222232899724
13.39124176653682 45.87601458100227
14.47609714160186 46.10845921193928
16.05583050916935 40.61812059506414
15.10104968461532 45.23337731241762
14.05686581060177 45.07706985981194
11.98922581917322 44.65520777959242
13.74703278697566 46.8398714916948
16.71254466156966 47.6621602211826
12.60268694819769 43.82979404046426
4.921027842270405 30.86828453996986
4.089549546233206 32.50073724867277
6.794385411461037 30.70802682962927
4.002573965290448 31.48799422873511
5.851217501606416 30.2408240138359
5.947322487072747 32.34962947160012
5.066108544732704 32.93399451506824
4.818863744904618 29.863401920893
8.71832337085139 30.75150004319426
6.883031086857221 32.84490011640563
4.205230511722741 33.52151891125169
4.986882484300573 31.89730318212363
4.147275038258539 34.62789665137952
89.13945392004078 63.48529635458291
88.6502343086236 66.23335392250641
90.26747030713176 64.86019046166005
90.07108326297877 63.81223592514613
89.49217279200431 65.57724625066109
90.50127091383403 65.89284496756828
90.68613245698236 66.9783889990025
88.35987928315829 68.95502995105599
91.02488023472037 64.12890133751506
90.81120034784736 63.06831020046693
89.29471946335582 64.54777354609443
89.87799314047852 62.73581098008568
88.03420710388451 69.95052405105253
87.31266100101861 62.817845353779
87.36199044408514 69.09528116965539
86.68871047341199 65.45962791939212
28.64590800121116 26.62418583043929
28.51787135864862 28.44882385367669
27.5506597362044 26.54999995176536
29.56639809719435 28.56068854262921
27.08449586587254 27.36573739101011
28.10113722462482 27.48433520732732
30.17416866575829 27.69517938923412
37.70672204084561 38.10917986329455
33.5568077970502 37.57100931035204
34.7501917768255 35.86346177073863
33.11478406461931 36.56724230436847
36.67510745320696 37.98101872061711
35.63753664181776 37.84941985412408
32.52283234368303 37.41602514453996
37.1268947194354 38.98252637079789
35.03834929082483 38.70915922901824
34.59662664568413 37.71405913163476
38.16847520247036 39.11626257786697
35.79466365064824 35.99040960290096
32.95380993312326 38.42455933944107
36.53068321383056 39.84233789921645
35.19403175367687 36.85403351974938
76.48899596946161 14.55696703991018
72.0399495526472 13.16912836403382
70.458847310864 11.73001623083679
72.87558694772947 13.86129015312074
72.73497814796228 10.07339269314844
72.49092775239946 11.09562432329355
70.16629934184276 45.26023356406117
67.00383216959696 46.42814812437128
71.27634075904817 44.92280758892541
69.0396507138618 45.6324217536021
68.78056782376015 46.6839825460505
70.49531846880146 46.91801375392656
69.79477886779165 46.25229050763104
69.54204519389494 47.32895937307507
70.89862333696615 45.99271586539
68.0080509374728 46.02882161054091
68.24023625110173 44.98059413398748
77.81746168501218 75.85511550150488
79.06461109740438 74.5431646147792
77.11410531866234 75.04635007908719
75.15894344138405 75.46953512943782
78.08447862657381 74.79906462101725
76.6317077302003 73.12480071105411
74.76098746688641 71.85425493755081
75.86567847869814 76.30439522404477
78.78677763496823 75.59865183930496
77.55041415927164 76.90960400286247
66.3182356568603 77.92659448793553
66.85303940904676 74.39168880430316
67.9311714562008 76.81633173401553
69.94500815323296 77.63777576622344
67.80018674940929 74.76261614828415
65.99917329892186 75.7052549158159
67.11976816813345 77.37218168114563
68.30794507262829 78.91125272260338
68.75257308496498 75.15625561275004
66.97091235637971 76.31497733571122
68.86777808149527 77.31619384114944
31.0018858547643 17.75263163421623
33.00417812917902 17.21649106053881
85.59042523517779 89.08713449938665
87.46011415468799 85.05788919010624
86.32999134108458 88.38623852927117
84.9559608834311 87.17381608385249
87.73349560613632 85.99026105781461
86.04764973604883 87.43248454439875
85.19845544007968 88.11817977474772
86.90011345756508 86.71070700211125
88.77717693101215 86.18457308437959
89.22687550638641 88.20883542819796
88.53607381164269 85.17834182776075
88.43017120608782 88.96356585063052
89.17829235573214 0.9616330566974997
90.86998329980123 2.099642516277607
89.57267777746756 3.557791373925837
94.26870947135799 3.88509042130034
87.69107504036764 3.223313218620322
88.51299650728816 3.89476182785209
90.38721650909483 4.20267208048688
90.62763016129719 3.166512876947601
94.82699725956854 1.678825183562065
89.8057737640889 2.573897596374148
87.92378203570337 2.2303463676397
91.97218204064339 5.610791885771383
92.66022442177393 2.541375193412518
30.24735831359353 21.02362031443182
31.71289691337344 22.28372317260305
31.36708043805763 20.50778180959171
32.28924106838898 21.30450413062367
32.35243404707941 20.16865987185618
35.96727252476149 22.85613109783171
30.59464581963065 22.15531104356449
75.46886092485062 81.26134409270344
76.3062290362394 78.17768427325991
75.04741280667054 79.38076286779524
75.3145921709384 78.36714232090986
77.2889529959436 77.96072170985526
76.04510579087733 79.21138845131775
78.77894239918071 79.56749298809473
77.78163726174999 79.81373291757511
79.48579294533464 76.39575492559189
78.99636303932297 78.51979979168838
76.78094020270525 80.0483449440775
73.00030788972018 79.69126597640576
74.78908028960379 80.3830302580571
3.928573111210981 52.42716421239562
4.550429716856005 50.66072132665231
2.39631952340967 50.09844818738121
1.967785598806272 54.42980642961793
0.6661542105209405 50.59713063637238
1.377825406961035 49.81558282575542
2.302199923706198 52.60211479681439
3.459476750427177 50.372990338454
32.83136721543799 33.64174788802408
32.23806350494975 34.50400387118794
30.89187173181741 31.48973399684256
30.75981827924879 33.32656864853094
30.18019277173767 34.17599613193136
28.93621658603648 29.41018068132792
30.43883297743647 30.50689679586878
29.71331576144794 33.16920669764735
47.39443230650459 88.07590061478624
49.50900424486742 88.0283711241441
47.08084924199601 90.23804333091688
45.79165420764595 84.60390660545831
50.02417672682621 87.09182785470352
50.98292805643676 87.44780576460919
51.04911022917533 86.50552229393128
44.96528510080897 87.35771591659518
48.35172951160901 86.17400944365976
50.51814121780509 88.22116802643028
42.63578547520589 90.18862547575604
49.9302279448951 89.05466271027187
59.18323487504912 62.18100354150329
63.58440147422409 60.66015571970909
58.19173921190222 61.86029929693608
60.92954667620361 61.80906088032236
60.82063230691568 60.75565863194293
60.42374499377276 58.57427659809066
59.83354612156169 60.40206101996871
66.3483165982362 28.95179832193707
65.85432308120293 28.17569671176686
66.33002759680969 25.41006599765296
64.33020393351512 27.43386828471028
62.16239046578327 29.2685615506016
66.44077587639052 27.24453423299038
65.67498422240448 24.51193540021275
18.9308231941857 22.03425232664071
20.88096859416014 25.7599284931974
19.14842864386423 23.92195286722411
18.42062922927854 24.62891146954681
22.29412433882128 24.23142968164872
23.38971145135831 24.43344678817011
22.67981251253463 25.20300431294723
21.9586946693068 25.96247306835522
20.11743622326447 23.69380579797703
19.5231675100002 24.74215066075825
21.55218913805293 27.6986461885759
11.46959347841584 66.42344555595078
12.19477146672123 65.70339603144235
12.48426412551261 66.71908136336596
11.97170035622626 68.46003285080091
12.94621762506027 68.73987782424329
12.744171118434 67.71662064136318
11.73535092205853 67.44568645893892
11.19419557900683 65.37978222735762
69.58304957311401 89.9788461248895
69.84481735988099 91.11328288700838
66.82176277224457 86.91199192416136
68.89873481990311 90.78298737879953
69.19991026203878 83.32932269109084
70.59191000314688 89.36537549513908
71.76623506962676 86.91291009201528
71.28882451323919 87.76861267791197
70.61947403809958 90.39804099997303
69.84814168461553 87.19300553638182
68.31176060714562 87.99846170094806
68.7203742673944 84.30229351188166
68.41410277855948 86.08507870379533
70.16283462681396 86.076886441125
40.58846445561674 72.72597637250253
42.43272956208575 73.55052275239888
42.92053431207913 68.73024196289194
44.14279470563914 70.09494866576109
40.67586625167488 73.787807414837
42.33608263763981 71.42423801660019
43.25893427085166 72.85178792826299
87.44752982171799 15.21498481512197
85.38207154971384 14.66400935297555
85.61929882370126 15.68445087723578
85.13363475993718 13.63535285753289
86.3983553717181 14.94212973170233
65.563868751078 73.38200134848204
66.52512027895597 73.52378043368834
64.5987392886987 73.02184569262938
65.88054947540235 74.53172128795282
65.28112157717037 72.26410564971778
64.88119138646748 74.13937614309575
66.25608712820288 72.52733798235744
63.37038203525582 71.53164223580939
66.85819650299534 75.30451972284403
0.6669538882093832 4.785983003583239
2.238847890301215 6.157090018007109
0.4343410787387908 5.823261028826987
2.456496056564747 5.119382124829389
1.223342003382042 6.50674659793322
4.47447571986416 4.429930143815068
1.000416386174132 7.538901179475054
1.673094567467791 4.430429040128178
1.448821637674888 5.47215403526152
2.018794864025813 7.186755482095833
9.742048181625545 17.72824230843664
9.076586587112269 20.43006028889651
8.797635626546924 15.83363481411755
9.565950605581961 21.41647434861566
7.426202294977112 21.13865441848739
10.6079746850522 23.44902140314992
7.147839378442537 16.62721462555522
9.361783620424205 23.11724885589692
7.612180612821013 17.5810360500409
7.50357643271998 19.37194627974855
57.42832952217044 82.08110573079109
61.86501814063269 81.90440082169543
57.4528486825878 81.04113724125318
55.54984790577664 84.04661473657171
58.33950046341189 81.55588703680385
58.33039488961238 82.64640358137748
55.55551278326694 83.00790268828136
54.64187742281515 82.40598270083706
56.47914756038287 82.55155134799676
57.37085664245708 83.11384092068353
79.70024061289963 3.473812780274585
78.71028280072842 1.01338316536147
81.06524789116405 99.41603213648735
80.45017254686258 1.488033796265278
80.38873112810664 4.190455793364093
79.73320090229863 0.7314504479759951
79.0177559386716 99.95737792490559
79.27092631870352 98.92275185945418
80.81482823725581 3.22869685578053
80.30780946758442 98.66279944958902
33.86955130020451 78.50536709296901
37.23674134231136 76.18177654891099
38.22524381178692 77.71235920082597
37.34754534121193 78.30454510755672
39.22618333723882 81.41029473818251
37.16076193181635 75.12751903264731
37.40728237439095 80.43595055688932
40.07399056857005 79.73936377386953
36.42962454152515 77.82741292168792
37.38205412378188 79.37021953159544
37.30034708142085 77.24043653104592
38.29361997837385 79.84930288936265
39.17606341303556 79.25328814891829
7.931418935596504 35.50199176694755
6.128049897532494 35.51044262096109
11.54553660792246 36.19558239445069
10.62699339704826 33.82288632707139
7.98403393474692 36.5593982841528
10.53838599102093 34.79888497665934
8.790578803359329 34.9473514829081
7.005774942961523 34.97068675290852
8.949938567924821 37.13250980996526
8.864095516482781 36.04475865832124
9.654976516381506 34.35804416695088
11.32744118464458 35.2208679235904
9.787891164803623 36.58416311105561
35.6693915653311 83.69650152274987
33.74974489869926 85.77507840357886
34.74302973115103 84.235090877964
32.98809663957753 82.2173011568978
35.66256499931011 82.62921455332284
34.71309312402828 85.27155915960599
32.77803141660076 86.25731093450912
33.79209164135676 84.75185926968952
31.83584929428169 85.70140967114375
33.83513348037391 83.72252133676255
32.8766939591404 84.22942091092477
71.55943755256243 97.26762962158205
69.42309272899848 95.29992941178251
68.89844564923929 96.38019947454831
69.5731919388834 99.25038340597645
67.94215134740853 98.44563082248571
68.98740742979747 98.3314665817378
71.08400781450314 98.21516844752483
69.44497922124199 97.32995030204209
66.76718856541541 96.6754251200698
66.30190852530578 97.64055014334363
8.634615890780612 62.87591796543755
8.267018614401852 61.96189093472089
8.850921405994328 61.07124797373235
9.343764938597507 62.02281452125563
10.41735553671503 62.10802792601877
8.268290817465614 60.17831983521824
6.5354081052167 62.5534288222216
7.041961703415518 57.69443587440734
8.21190174083184 52.53250237854301
5.272149318513531 53.54087701978956
3.613661156712744 55.69081613059812
5.823200492661218 58.96504321765054
8.462933591407065 55.41334896710509
5.961304875954687 52.68533163857947
7.058999144801184 53.96214967330997
5.660347272865399 55.23044089164799
64.40741237472749 45.41819955271198
64.83448589540292 43.29646274085619
64.03235013648614 42.66126429630236
64.16460670185687 41.66734862261701
65.41425290804513 45.07428062423767
63.39998695360246 45.76397451702159
64.6172248813114 44.36196504522565
63.81623634883562 43.6792408339594
65.62304119212999 44.0411508613159
65.20516913136768 46.12481703647061
8.093100674995636 18.5197750233896
8.003972809232485 20.3062798226951
10.60675642261294 21.4999567024118
9.161382002733468 18.60081950944654
10.12669852676838 20.52556018751556
11.63629940482966 23.39791089823797
11.65098294952988 21.51531313446502
10.0621132379483 22.42527217513089
6.399063209769727 19.33329632114536
11.09436946689572 22.46775814149347
5.166082316156397 14.61944939318104
6.22542143527374 14.71113900188692
4.712828783646176 13.66145540940823
6.686676975250151 15.66904960068174
6.092456433446019 16.53766251374603
3.515520457934945 15.41109523339994
4.104295036367837 14.53314115570752
4.574532575009368 15.48495800567278
3.682198859623362 13.56612021190791
7.280004314205258 14.79839214663965
5.037207226605014 16.44015894463472
3.042297113105828 14.4635825077239
5.631665430173669 15.57654545818123
76.12104730783278 11.76147386031707
75.31739846198842 11.07062746327704
76.61659114903095 9.60156681383018
76.29349088393136 10.71121669845357
77.22910340827168 10.45257480312906
75.10830789144809 12.11904817616133
74.5561326900563 10.38460108421812
75.91383373528122 12.80334086327915
76.69535347609707 13.4987639276263
75.57628982982685 9.992245504598003
76.2870269867922 15.62527795639915
79.76404702999153 61.199738148786
81.26435768995806 64.22003710236284
80.17612228060393 64.06202167970824
80.65169183239961 64.96037434901658
80.68651047205283 61.39339392214952
79.23350892871677 62.08203340455881
81.02106570834553 65.80068173636838
79.59636650607524 64.92137581360529
2.292279199563734 97.52399393000039
1.11287492261607 2.679513236596547
0.9716293923553266 98.8416714313952
1.333906393757044 1.629561311789635
0.3325881690848287 1.97345231135545
4.114344733321929 1.674876204675045
0.8977611846404151 3.74000226557161
98.93154433954437 98.5468047812043
0.1317851033309928 3.051432927208266
90.03440391653557 87.48874434045962
88.19548960293976 87.95051956244122
87.39155588464619 88.66354023545014
87.96463842636157 86.9608637877427
85.84666360101195 86.46750269356914
89.80359919117024 86.44966068267465
87.13620745789046 87.67873525512847
70.42723144541468 47.87579599814639
72.40159030827684 46.72730094785197
73.37157653289569 47.01929942267964
71.33098388014935 48.20389458126087
72.17429659699665 48.7945072042738
72.30474596635291 47.70548416046049
71.86370057116712 45.87707653969369
71.43395860884436 47.05544261479854
69.41994312530545 48.37243043905274
23.71556508728635 49.98792711423354
28.19134701702588 49.84585390914032
27.93544785755061 50.9273430804775
26.63613934644775 48.57945908803202
25.63581279038166 49.01396507429501
26.45696296674151 49.6006209245018
26.94372804880638 51.31552657272309
26.26332516968192 50.63186264100666
25.31575785240196 51.0056390183256
68.06780025329508 0.2837879290758228
67.33186439942999 3.910473076785435
69.22632988132142 2.135319912839127
68.71441576274854 1.217478516913985
16.68177918035046 18.93930247408915
20.36472386174721 18.67279355423307
19.03376329040568 17.33765296924286
23.19210851390053 17.9757326113757
18.72195722881228 19.00952730491668
22.30701434913833 19.59279127401421
25.0784574875777 18.33344914741289
16.18699904865296 18.0317708282623
19.73083785722167 21.4350038739439
24.0302269823937 18.82882826166196
21.34321348606896 19.16764195414713
20.54024720207264 20.77963340008444
19.60033970592849 16.52184372339186
19.56618487068164 19.38608849354088
20.56270561743315 84.63101918612915
17.41125477541129 82.71719019933633
19.51987900130896 84.47205454549776
18.46678388741743 82.91046396405089
20.8738114535077 85.58762441835634
17.16191581184027 81.72698618779577
54.78479065996184 72.96823230048757
56.51165959533942 81.53268460755794
57.47658235287915 73.21026114329686
52.87128778970982 79.18257872810169
54.92976628343645 74.04690359730611
57.85365068880818 75.29510409917143
53.02091110844989 73.26263840411075
53.18215713774679 74.33265725178309
54.47361175120037 76.87652416577158
53.83210714238756 72.57830128945398
21.11638083558903 77.06229388712867
19.49241568124346 78.50636001118384
20.30118466145591 77.78507681368004
17.8519272502329 79.94514494532639
20.66142726480435 79.86986661125741
21.4497214309349 79.15013072856365
18.67775024387494 79.22483649387172
17.01346528022065 80.68463563647111
19.85943823990195 80.5755756504502
59.81550112261449 52.429019744406
58.37481492077084 53.20736948144646
56.83160122992678 49.75620488074593
58.90778262570907 55.11525985665654
57.59042100440772 50.56350459709324
59.68800034359696 54.27351495811838
56.53604652253378 50.70027474727481
59.1872427573761 51.51146158557169
57.88539472375862 49.55839419359011
59.36198440268334 53.30249888513878
60.41182320627338 53.37214893807767
58.71876017884799 52.35148544886135
58.65163449619509 50.38215390199458
57.62144384521292 52.56290274596559
58.1943530126335 51.44415895917264
92.40403449649449 20.01901572070819
97.10766354322885 21.44870114278859
94.2355900189707 22.20468762142405
95.24697153839813 22.51624142210888
96.24044257067359 22.79306859103093
94.94779834514253 24.32580291075673
39.65333621999385 53.54377192569555
41.7598365450892 55.16319467490694
39.01457113126898 55.36728570124039
43.77293084487134 50.88417377875779
41.95167758222323 51.31052061878752
39.28486449870764 51.31415991427765
42.17365222442361 52.34934767823343
42.3758689641739 53.38405153081634
95.15432102283755 48.09151999021645
92.81708247804063 46.39414502913684
96.16070566347756 48.31916914026649
93.08191027376462 47.40941029067029
93.85069722604111 46.71154305882326
94.61761194213265 46.01858156800065
93.34180892581475 48.42704743819454
92.0498518749534 47.08958045947522
93.98165522168495 50.55056470004224
95.90130690779732 47.3314510804305
94.11454193804028 47.72083342699813
93.81061227105054 51.66536149771122
37.86159786189283 72.41158669681511
37.00311392883295 73.00859501598499
36.93218070708592 71.94335970876057
38.60837103871869 69.6584028115475
39.57401658970834 71.22928401864345
38.71671428948432 71.81690626313204
38.64809101339476 70.74829391937556
37.0828659785732 74.06903868184406
35.35943160876784 75.25929115085663
37.74906556533159 70.25864256460001
1.519011875466862 92.0213426384952
4.751667729026334 95.92363951607314
3.57724684554098 92.60403553774755
3.32635227046983 93.55599337353134
4.177638234116284 94.25280187346162
0.5364552935201025 92.51469606607375
3.927534944037525 95.23989472936674
5.01737517281004 94.93249690329226
65.74473627173276 70.44135867225783
63.06895339622879 70.37372037477371
65.65870202131873 67.56089436200337
63.99681003715398 70.74599563197886
65.99411376456935 71.48628527648373
65.52403800299948 69.42354734284666
62.60929339082584 67.33010680691375
63.12095986060537 68.39856711867004
67.15928783951982 68.85445471479827
64.99710522541294 71.17383437931257
64.31303916382821 71.89666242873597
66.50195657162624 69.66975748610722
65.16355897589915 66.58125820264995
79.05299881122686 90.08250080964879
78.65988279318822 87.29344367626204
78.13403853544969 89.48660450365301
78.15473060181343 91.6305097656614
78.14421062568492 90.56171351192356
78.15896119306947 88.38352652361911
77.22755586874574 91.06723925956659
75.53402100313041 59.55805406938136
73.58057680783374 59.26405183419159
72.59441053316782 59.1316204378578
76.88652987278195 60.74819291189836
74.35795515807307 61.31067010236167
73.37072928860385 61.15318367833288
72.81805464931199 57.24089531735367
72.40813204262837 56.23435074909842
79.14156631889298 63.96279084582276
75.91701846024044 60.59257031105798
76.50547702087835 59.71370547942639
84.11567952953726 29.66830203897123
81.95621646160502 29.60277391853944
85.84279270187697 29.02179633626918
84.38201728594147 27.90487389038952
80.24729791813648 29.24054855109696
83.04170602748727 29.49483701067884
84.76809880315297 28.86287964348211
81.00056584837959 29.91708369376757
82.38631648121265 27.63663694866477
80.66122094623773 30.80463420669452
7.149311219286926 84.02122033132322
9.482065691583047 83.80840769260982
8.727221817220437 83.05821765779146
11.65795595858091 84.53188948177025
7.595758917974771 83.10105549857487
11.49183098157365 82.45870154375974
8.265737638227627 83.93114020715448
9.817912194689558 84.78371043866284
9.022180577850266 81.99005127682759
7.710959645221612 84.86124540510298
12.30277580735442 81.79734759004407
8.064742041975721 82.29565480020807
13.3471248876015 84.36977998353167
11.29951950848974 80.31121682850183
13.20583371732157 80.20612266184311
11.22553247978462 81.37034690006595
12.90377418584674 57.8905345520887
9.512907623721182 59.0846775982711
6.729702796545872 54.9610326012843
12.09176428243499 58.64346257280125
11.80540288994564 53.84513459806607
10.43884172758089 54.91217468038015
9.294233704419669 60.09356053129599
9.941887675303708 58.01452776713562
11.16556692355508 55.67872124028581
10.40086109854544 58.95425766650049
8.544963063053039 59.22670784756028
87.05046798003434 91.48602490938913
89.90197290556974 91.12410913874841
88.03359976655884 91.58231292421199
86.1308333936697 93.50415079668642
92.59471554470591 91.35986658625153
89.65537919083866 90.202391661091
90.76812716499815 91.63052906122047
86.3764915045608 92.39405064786028
91.63589807068905 90.98003144451353
90.62146406957497 92.6665318496425
90.70099315878213 90.54233352092609
88.92277736800121 91.08644247425651
42.33800139230053 12.17132630657973
42.57351449371762 13.1827671403132
41.80721991907271 13.91783657261281
43.00590215787006 10.42848543142999
37.76458289094524 12.85728290874678
43.13758330728209 11.42584291552387
40.34752941823675 11.64319399926213
42.0976636292126 14.89675082499908
41.31760094854096 15.62406163993901
88.35063689417619 64.21790684921278
86.71706899544863 68.22976900281999
91.24664799573823 65.17253945076727
88.49569905946618 65.28572079071152
87.56119197844674 66.10665111852023
89.04360841458505 67.13999006585549
88.23960086042894 63.12948657862538
75.31436762942327 32.58150674135953
72.01333714048434 29.2922443777197
76.00268011651009 31.67731391975906
73.52374738573634 30.42925024242295
75.0054563955027 31.52738443367425
76.33404848404778 32.6752272670708
73.33561668651845 27.5936280070717
70.93068404479408 29.12127164075485
36.79912387871182 16.69450892300956
39.15058314488623 17.82838446175429
38.27008952175528 21.39806411833278
34.51901606563212 19.53196255566515
35.63013341813757 19.24437664859901
36.73577359266164 18.9209361296894
34.79090146647472 18.5022915842756
35.90393592071084 18.31485470273627
39.84741699153757 17.09486652847097
37.11594182379078 17.88619855052467
71.71377136459556 10.36334746549532
72.25379696522312 12.12947464550459
69.72701481787516 10.94873934818027
73.76193934711368 9.720241167783032
72.99497371659496 9.06511745454309
71.46500414664533 11.40804942339132
74.08891031968709 12.47438384264092
70.70433730429529 10.64317818392909
70.21435027139498 12.82693008566353
71.97688280591223 9.328864114435325
73.5263235050418 10.75346184211778
70.96793674344232 9.585615972044595
71.27039073589259 8.533539168721386
3.49396308014081 60.53104659556392
3.165748265286913 66.49421524749236
3.792830074230228 62.70990109630058
2.979692764187051 63.28759710086202
97.68096388712917 64.95377251515833
2.288444744767085 66.02845767847404
2.977251544990244 64.26873526727552
98.21841489195666 62.23251236286287
4.004208162111815 63.78701067853952
1.246232846342403 64.4546133385942
99.30504434730994 63.62479194343858
98.48127045650142 64.26761167389127
76.57395441760544 77.13672995604558
76.14166341431934 75.26731728295772
72.25530977137849 76.0557594230129
78.02070298838485 78.77184960398537
74.43904929921744 74.63130270893404
77.03519902334864 79.00631220399517
72.81260657872356 73.9649204836679
73.48561392284402 74.79709578114341
73.2115781552184 75.84325221665434
76.41673618391793 74.22074014790562
75.4391966934577 74.44862973665803
74.41736164050214 81.36150601954654
73.89777377393867 76.69008768083705
76.84394665799952 76.09266372536955
78.52083849303801 76.66044812493253
73.72052021929781 73.71025074537938
75.59232821160069 77.33976971969953
52.47490479161248 26.70552038875143
52.56987438424863 33.07160086086304
51.68864834483995 32.3842772137935
50.90055849774861 30.6466588950521
52.64982988487244 32.07170312653594
53.62932465429176 30.82030301756108
53.79252160768669 28.30810521121333
52.68702940915034 31.10046461574577
42.83702346818257 9.432355295013865
44.75300616878756 9.088230415694019
38.55932463880346 12.12271598278449
42.15371737001431 11.15641587913846
41.16062951497911 10.88971863042016
39.5410047192881 12.40420526553511
43.68714678555298 8.749336017147577
41.99523230779656 10.15075078536715
43.86771791321419 9.7318368669359
41.34282743237798 11.90578584852294
92.12192918604372 50.89580367128678
92.58224651702766 51.96477916120146
91.55883032301679 48.82218988459883
92.88359563794293 50.14135920377601
91.10027447697462 50.56008005152621
88.76806921895317 48.89552423404123
92.31458453490065 48.10675340572274
89.7918437307035 49.20937552180305
89.55235703858634 51.9495579469071
91.43461068297137 51.57991584894432
89.04216005015742 49.92302705222352
89.30300211326681 50.94996660125527
90.06336865099844 50.23268580086624
74.51581962187923 54.57132120940881
78.58153248565488 64.84608861264878
75.12708743095128 53.694558199155
77.851924729985 60.90035212025303
77.33859077404294 56.96069487524768
83.67760045568848 63.10474566894536
76.55058624350742 54.90905899131111
75.52714170081889 54.73550903028735
78.25993154109588 61.93568747235695
21.36565789796914 89.96333592629067
22.70563953103521 86.41073514704787
21.3913682317167 88.11617155117209
22.40215712019176 85.44482922106563
22.43209587799905 88.13208565885348
21.8365653123697 89.03464586817485
23.50799110221068 88.35784663095214
22.45371297471745 89.8932144645798
19.78638357537361 89.12100876337992
20.81879575461129 89.07024684414124
23.67367560561451 89.53136330754724
30.80056084718951 1.917146220946359
31.57835228870031 98.34196256440154
30.531590991555 98.14516509286734
31.17630270182176 0.1106384331588798
30.12278823385541 2.717038687642837
31.91087786940177 96.54248560647768
31.22867654888625 97.35064991750008
28.42117702311085 97.75991364203324
25.08779872913091 96.01776621077511
29.20742137853825 94.21115209735348
28.76774797977717 98.72386279615279
30.5644549787573 95.36068198075846
30.85628743586278 93.56349411033646
83.9645666273364 26.93932981770957
88.19366221446714 27.4181310606586
87.78286206996057 26.44544641266411
85.25158826456853 25.2062622057033
85.66019937592034 26.1949486324637
87.37347024926315 25.48045976986576
87.13778019377617 27.30740776565201
86.49924180603136 28.1751442533227
86.08474530218463 27.18159167916858
50.2729587473978 63.07612635446447
53.45144200072696 63.33504270441711
50.93760127245247 62.20467465568611
51.14081323759297 66.6735730312993
51.33188662266635 63.16929303637924
55.13159895313092 62.5529238413447
50.04075534148643 64.86752879815221
54.51951278114853 63.40296824899725
78.81550408922453 48.58754899787085
79.24695628932776 47.64455530410225
79.99258718547468 52.97096529632597
80.9817465364239 48.25232818722375
78.17008092064101 47.72119767128292
82.34488452012533 49.9919572269139
80.52328051211286 49.27768796804354
84.55151381020394 50.45422470031643
78.41860778574639 49.56011841183479
78.6816391278458 51.38651646576578
81.51461796302038 49.15125917932848
82.42856155665633 75.64025971532332
84.05784009026563 73.48324675474339
85.38139949602683 72.31552962647619
81.63524340654462 72.03433033037224
83.74558097290831 74.47804811594082
84.1161595059222 76.32480786033705
82.66442797677905 71.84352993350728
82.735461939845 74.64600530901728
71.68271173143054 99.10934090161685
65.85396095220023 98.56943538840558
69.12173053964314 0.2313504252206945
67.46029254893244 99.4720695368049
64.71568814211186 98.6630406707615
66.90479315060379 98.5398092577389
38.65436813828045 61.2248434476752
39.53230535880442 63.901266731382
40.31128218746302 61.94398092860744
40.20273458298427 64.88607661382504
39.68207848690462 61.07669887207014
37.14054975539823 62.3910066323892
39.25945259476193 62.09087446247293
41.20872168091287 65.37226562217134
38.84288786387383 63.11927650767744
38.22522111135064 62.22023499697458
37.80866077829192 63.16650646186363
40.52752098131113 63.74706963099423
40.9836801891818 62.81754280510115
0.5042540788504081 56.84857453541657
6.151519503211612 61.65076271856229
3.06643152185224 59.6301010381886
4.770383533352469 63.07892612275562
3.560248706828275 61.66525843548196
4.881926593230223 59.20794398733351
1.404888777296268 57.45928372673663
1.496303251468848 59.70343415833171
0.627292790186233 59.18960196352197
4.315898435914761 61.09896066748756
98.02224372147643 59.02187135098265
84.69838628777455 24.37046551644058
85.19559988967484 23.60089845306769
87.65830498446221 21.77123570088271
85.80677651595337 22.0326533953813
83.62453986372584 24.20263425643252
84.93104954889343 22.63537047803866
86.38656942395059 11.29531814812774
81.54577184221409 9.46631792598928
88.73599408122431 12.90985822947998
83.74757595923292 11.10757586763668
87.9850525328135 13.6499297082251
79.94471064736355 7.25951245269641
15.21038790658053 16.22196168054586
15.80770166474393 15.36974664127097
16.39638297480132 14.51502423087565
16.89775493091513 15.42583566226931
18.08401006848145 11.86577910481879
19.62239518819854 10.95857410261824
22.69012455896478 16.5284150944697
14.33233412185139 12.62434539077654
17.99324278222041 15.49421419989285
17.48306280656693 14.57495405070356
19.6371464057231 12.82205105047607
80.73698256914248 79.02458930535916
79.57327898915575 80.33979435144099
82.75262983207631 79.32704310435511
79.11680479088741 82.39189776878742
83.24597372412292 81.00288578916094
83.23088814668394 82.82198898341282
80.58416396596252 80.04051588239335
84.07372052445886 83.26240329304146
27.78906488590698 47.09096453291807
30.34328322190721 47.95083618713441
29.8652549636222 45.01711675779411
30.73412904280812 45.94375760789295
28.77011995473688 46.61486791418754
30.87129887998817 45.05976190887936
28.95632067933946 44.48119087036706
30.60051965008549 44.1362368080888
31.91274215995609 42.8728513399045
32.97489128338143 43.05132522099483
29.37369791042423 48.3421433997673
27.98771311294329 45.02771676247405
31.81995623369631 45.59227769001857
28.90054616411058 45.54485113429686
31.69389869146787 44.58100912753046
29.74619264442384 46.14615013034266
72.66109289727592 28.45334982291073
73.05689224483478 29.4859823349645
75.40126401879515 26.84542168486782
71.23923200937527 27.3647137283604
72.75661652602356 26.76915913016784
76.65826014799647 30.80011336303879
74.76949555425841 28.83154205211688
74.62669402627465 26.09631797422614
74.62426469067961 30.54881296515295
51.37159298152501 67.65870369117985
52.68821524034796 66.01227077387678
54.24403541328968 67.00917320998704
55.40530340339941 65.26354473009975
53.74176839927788 66.10134764644822
52.82608368870903 64.19731282180719
51.6356591011697 65.87316977082756
54.95983090090098 64.31018425136705
55.98052516032049 64.34953764375591
53.28449008438341 65.14483949093038
53.89429694407099 64.27411857524213
0.3993342070473929 76.63365192726515
97.65900687143917 76.90448716978864
0.8682462154252926 74.82961307345141
0.5744234476883607 73.83012539576083
98.42262873850643 76.15560126455939
1.595723079476494 74.03615242717495
0.1339363528624185 75.61642716155566
99.13621358711286 75.38488700309075
1.874545092793271 75.04035461082232
2.097349861444264 76.05871321762176
99.40720491362956 76.39722499129782
37.52846498378426 44.68612890766261
37.93307535827355 45.7258209122902
38.54720993582171 52.04650876753135
36.91206140345459 48.38825346021766
37.6185096270087 51.66145004946428
39.61889929047273 48.43489600749418
38.84815203272907 49.08486990723225
37.15844052797043 49.46176364416674
38.12211950894115 49.81440322434
39.07369580614343 50.19768179938028
39.32743797229487 46.51800378539337
84.89118560688161 12.5849191859991
80.98929211900597 15.10824191032027
78.4699559546237 13.82985590102938
83.92526903664083 16.16423511755582
81.68628750287593 14.38986012354598
84.38735474270213 14.35464201563933
81.22007110570821 12.29935783786293
78.66007849128535 12.8390390187188
79.55856658171548 12.68414479234197
79.09024984137423 14.58311135145153
82.98139241387864 11.86003457058301
80.47619565406278 13.04668037842816
83.22069594675438 16.8976355750352
83.41132860600646 14.01785909499626
79.791422097658 10.00178582203834
35.91858622226945 97.20335225746265
34.7421194703056 98.92562031109718
35.90606013481517 4.540745639842274
35.48115143261135 1.642865557474471
38.5585803981404 3.501022228457636
34.06196301069715 0.7608152518826878
32.56681580842193 4.092041884766277
33.88500048034231 2.512916689906631
31.14617589857625 2.926920219805512
38.67322467070969 1.671224183096935
32.17844079167389 3.12803796142702
35.41128890998413 3.55839563149638
33.4611153514933 1.55217152586251
93.1802644043352 31.45867424469897
90.02859411744546 31.17627019525742
91.21059790806544 29.46797916550168
88.80136758445745 32.78887443659356
86.83607659141504 32.0329454354516
87.74334213782838 32.41996568295043
92.12815474759296 31.39864926206032
93.80016909280562 30.56985461311579
89.1315164399111 33.75232279281199
89.47930345738268 32.01231680056035
89.864665777048 33.00063900989545
7.246518142858975 56.69820265357131
8.046338346358285 57.46605733095784
8.237430911901578 56.45675539041186
4.633479604254337 55.43717288232323
7.144992869911627 52.7641126951195
5.956251050453647 54.31152020026826
4.422248952969394 56.43298394701505
7.947698515889694 53.54414633691371
7.52763128684443 59.45036775258264
6.315563906941563 60.74052188614452
7.478541803655172 55.69210655804087
6.345072390364122 53.43933086872362
6.041323937214904 57.94384681345205
4.872696335166643 54.443041948988
6.45965062895693 55.94854195619079
89.21023739008136 59.39586006702924
87.7142760258002 55.36717330273703
89.48956324793851 57.5840309921133
89.03654618124853 56.56621259305643
88.38268731187446 54.53104474107767
89.87031888773573 58.5922272945873
89.40501383947769 54.75785989784467
87.40736854550541 54.26703219488738
87.68333142132313 59.91326578448805
60.99823540963239 25.77366658420173
61.61099722475002 26.62190668399333
59.43422608199968 26.82228892588193
60.05254783404997 27.58809988183259
61.66077016534184 28.40293553576065
61.54928359274333 30.12358114912142
61.12224666455004 27.53241015745556
63.26589126127207 27.46222904382846
61.04754266510227 29.28919979731435
63.1425687578626 25.63396910157052
62.65446467930926 30.14955112472526
63.81830576957407 28.37095040455986
62.74109247341968 28.37842189239599
60.53012011821831 26.68742518503142
60.59673437337611 28.43641171382606
28.01045553294129 63.23952595504181
26.76306765395517 65.00293842366645
25.00091503801859 62.73312364763127
24.6001485203317 59.71135702363132
25.71733770171195 60.09235373824001
22.61770610201013 61.81968683670581
23.19188055109083 62.85581299428016
26.59030281838539 62.07450088506364
27.21014563974766 61.2558229954864
25.566801948536 61.87053211013379
26.02384809561212 58.2192017955314
3.654538522252351 96.22514199584866
2.030709991906967 94.84153157811485
3.100026411820301 94.54775095283706
1.74349739869592 95.81384170956939
1.238058540667794 94.15374117334493
0.5392545012548098 93.51996979732871
2.276045151011533 93.83164753522114
3.399680632902234 83.63887975980374
6.389644619309632 81.22285753455832
0.5141230868537721 82.36540655033515
5.562462969945707 83.2969077446826
2.784892561875261 82.83528407524122
4.672080082189892 80.67998093372027
2.394320056131642 85.5532225878672
3.915513161933553 82.72160019653059
2.302128876781258 83.72786538533445
4.353726182750267 81.71771158997421
1.295307069446028 81.75281566944527
6.03781343918414 82.26120885897772
2.25664803823459 81.98812850780621
4.501077730078288 83.49853562689624
15.17053204190112 80.97255000070928
16.17354442683376 81.42785746880574
15.27832798517948 81.96670106920176
15.92674935123928 79.26901057837206
14.98387392474797 78.88202301994271
14.06118172626442 78.50104628274863
14.84029976512034 77.79590099044069
15.0773908293119 79.94110744375364
14.12524723060017 79.56716380400709
99.00201260507018 60.51490477367491
95.53986803798031 63.41133349816231
0.02148921433495006 61.99064538312896
97.30523574889703 60.7377317258892
98.93611470449282 59.42072050623941
97.27791939882101 61.87757064858486
93.96896593658634 64.96737685463987
99.91178353900064 60.93935249847782
97.07738952814718 58.61973645567817
98.65704454093229 65.27621971264783
98.32194554698543 63.25227340567664
0.1463602490967446 63.01023760907059
98.11717725858459 60.0910764642948
73.72386059149012 50.99728013278082
76.12342788451181 53.89041131097361
77.33080358087994 52.40120195090608
76.7618132058649 48.89761398431041
75.47245662992532 50.19492944388909
74.73638294673421 50.82686256230804
75.71823450548423 49.22692208897436
75.29882108203114 51.81454871233453
74.22299196971424 51.80078203588945
77.08890345596919 47.8084042854669
77.40165899695511 49.74938743591147
76.43648278309207 49.96639920312497
62.1137940745149 1.211630738081152
61.31146552917559 0.5560517611040946
61.09443842414063 1.581764538439035
62.34400872341447 0.2014050018944601
61.93458090860823 2.218239901360803
59.89145363694043 3.068873137712961
31.87521810478313 8.751452983717019
36.45446806856591 6.69025002990263
31.86863334715438 4.894380952701565
37.23878784855039 6.034224796293577
32.12946281372358 7.708490782073683
32.97178836383632 8.362352418375194
32.24167289507525 5.816242669590572
31.60281173669767 6.7513959173677
36.70597838948994 7.720388881549317
33.3523458419439 5.93227111755965
35.6959784998696 7.436911854070408
36.18452362281988 5.629876018961313
74.00527221607267 8.64998075635271
74.008646025019 7.388639763965868
77.02097639485746 7.675389276389924
75.86362429996717 7.870686913701647
73.14189891915211 4.607342786935191
74.38873528604778 6.333394523688558
73.28286280135615 8.079559342193402
72.77485572254197 7.308164470216418
69.86977171906439 71.75160159285669
70.54011162797597 75.38907487513008
72.34895619232999 70.57401769297236
69.61753668860719 75.66284881813185
70.12623662838168 72.74116930693906
68.64053829236303 74.14762839397611
68.72180692603183 76.20430671184161
67.28290734002209 72.78907352020214
70.82834747622434 74.42420120451619
71.64896235833311 71.33810784974835
70.25864151256553 73.71186018303979
69.09575849281038 72.42924009853851
89.05152789493961 69.75046055453718
90.988596966144 67.97798457411254
90.61052971190922 61.98677850525792
92.21637107472264 65.47500931307985
89.75807242120244 66.5674513292054
89.87820688887049 67.71169270055285
92.45392373456454 66.49858177387256
89.37933906592569 68.73782291176971
90.33911389917354 68.62672924619753
91.45846442366634 66.22920156784953
91.99193311813947 64.43606207716641
91.7093600496196 67.25323106550923
5.806254381374517 63.30813856497905
5.558733042508534 60.04572616595155
5.483452782430733 62.31362100092649
6.509969924976362 65.29459119309571
8.941212817286736 63.84145492323503
6.140832286167957 64.28597598028433
7.185513829694253 64.47578899975531
7.550016012951293 62.66225208235493
75.54499962578703 95.15110389701944
78.06847322513345 92.70385940539359
77.62582264841595 94.73301893624692
74.94161253135171 94.09683054022049
76.35535752139425 92.54129464690536
73.9148393209404 93.55151120146587
75.82298338002984 93.33475183836536
77.19605942610474 90.06358580679361
74.77689631221753 93.00701294332731
76.30614945358323 91.56440697307541
15.9851509258993 11.85647660792739
21.69665737083129 11.04224645110494
19.07629489151606 9.999430668263177
18.59189137303702 12.7964869807055
22.23731461983861 11.98923328772678
20.65526458972735 10.99684818008445
21.19499563181251 11.95116376844889
82.85925126422322 4.898885912849704
82.96948241291146 2.764811247663526
87.45788640262015 4.220039627262048
81.32585443855011 5.728059605542803
83.38194424181778 5.718070180818705
81.93562363771267 2.996430813893616
83.26505551278727 1.701733047243472
86.64686404628554 3.535532849364888
46.07708137173733 46.40580998991
48.0773353159137 45.71378005138013
45.19078721156345 45.8025953015236
47.24024595811738 44.94986810388644
47.91178629723658 46.73569782402748
46.2262601994135 45.37348547343264
45.53008370155909 43.83450796675817
47.07769942909319 46.01742814177462
46.42027077650543 44.33907740787784
48.92286416483317 46.39651968783342
15.62331541834956 28.43136250421047
12.93567720157673 24.97945633797123
15.29545090678879 27.47412848539087
13.42264633302122 27.92494573254751
15.00815195743617 26.51175203357717
14.80118770670161 25.52482147578973
14.19293534216563 27.21663178619487
17.04575961072578 29.60722178627996
16.39870399598578 27.70924433169414
13.77823787582769 28.92020993847292
13.9447828468043 26.24410282663142
74.6629809642439 3.483141098897137
74.74029269880396 9.330801020454413
75.28335783393983 4.310884345949977
73.76599147013637 5.46979288831044
74.2083302832949 4.469618961129271
76.49414214299301 5.870117559302738
77.0576060348742 4.956609929227144
75.05806540453777 7.137404748812395
77.91220379174364 6.911445852200569
77.03214295917907 6.663683084473596
77.59896468986115 5.794942237030848
74.8555047706523 8.171335080237412
93.88419526043096 1.35470248440962
89.33938761138351 4.551276249686441
93.23492261711175 4.25598248451569
93.4755151133821 3.238118397931439
91.18081434971744 4.904137565889729
92.19458924509136 0.7572371229227369
65.87798980654402 80.5668800762956
66.69778206190871 80.03924692306292
65.69512609863813 79.56645516019893
63.49363577004073 81.73029718897347
64.89646431090662 80.22307569283839
63.94530819548168 79.8635126760647
61.78374046663355 98.47248454835852
63.93322689201666 96.07266858767271
63.53663913466278 97.04616444007235
60.87267633178943 97.85011236181762
62.61372632473913 97.05048350973649
64.32873723928641 95.135186681281
61.18222175584518 95.57376006663117
61.01159899726058 96.74451404622666
63.58524323040562 98.82474944494851
60.23334499385584 96.09022354747771
62.90622392083161 96.08991746544315
73.67189735353411 97.10038827023239
74.11364412313605 96.16839998335463
72.62470428424902 97.19717720715667
73.83323254341957 98.92771255006217
72.05410670285299 96.31437798057738
72.15380857670105 98.15193326381339
72.39603821357503 95.17212712310565
73.03099453591777 96.19490173840136
73.2274139947958 98.06812641615562
74.30409357057772 97.97401149047707
73.46325309793522 95.30938286570823
2.202452801560991 10.93651130950241
0.2341604271569197 11.6761144745531
3.077471027479707 12.60678172614802
1.080147125029055 12.34741630571903
1.952570742733913 13.01761022711633
2.917302355131356 11.60407748777379
2.708672762812232 13.55277622407671
2.060774416750086 12.02888996826356
1.234209024146277 11.32072819307073
61.55445105678236 75.85374591296764
60.92202878493295 77.62818014247138
63.21452950674386 80.58249190507257
62.55032375653501 81.31071887523549
62.01919804523361 79.1307332217601
62.66173992045054 77.32735794435591
62.98849070830988 79.49341246823799
61.86350672124478 78.03390405027612
60.59462670337462 75.45375917994879
64.7227446210313 79.17118188703236
69.29559124003806 49.41457809469485
71.20284810256382 49.32457017038725
70.2072798120365 49.91857501597715
70.31566733408162 48.8811724390351
67.42147592903996 49.26275099971662
9.602121880611412 41.45556470095796
10.53575122412885 38.75821363502656
10.69572632671566 41.59467645303572
11.63398805368522 46.46988813516707
9.208430591800953 40.4421570646762
12.36587925947437 40.95208287565857
8.938438975172245 42.32954696200675
11.32675849287745 45.45572119050855
11.3221963257406 40.77361740107853
10.26435884398883 40.63327824901099
10.90907226969406 39.78004742620155
10.32508928512858 45.21272555814319
11.1415731091712 42.58271325765352
10.97947026631014 44.41740076544677
26.67513713647549 91.43525382727795
28.98819137301539 90.17008818670197
29.82642606873291 90.74214721413036
28.23503720763709 90.71489589442616
27.19037491345204 92.3280471707412
27.24690752454016 90.57798148377715
27.75205378668451 91.51715131454353
29.37725737470163 92.45471784520105
27.97565384969935 89.76164490019394
28.34277174630564 92.30710791351176
26.89829400735477 89.64089118013236
27.73612631954927 93.15444176867094
28.78526030233082 93.26980874533261
34.64567367625847 59.45903810483777
34.55144308279269 61.58504616737407
30.96867675025003 60.86339699987818
34.84829492744558 62.55474133304057
35.489453068022 61.58748376087878
32.90432313164312 59.67436917023358
33.83843946367968 60.10832194012797
33.71769347237421 61.09046550609558
32.06965262007905 59.23227251656999
38.42572995824529 15.97525583650554
31.82828066764048 18.45267444759974
34.00027525066631 17.63878716638024
33.75068631527077 18.72092169388071
32.89530979054655 18.16088033245665
32.64512516796364 19.15348211327183
38.77491353352065 16.92141959204052
90.21654121571137 43.70854605202346
89.77126690185629 41.64229393819666
93.63827930687262 40.33922111214937
92.46365871243809 40.58455819105782
90.7809427927837 41.97424062239087
91.59537962176972 41.27652233817213
88.96526527737613 42.34896303164295
92.7944890140874 42.69870649509631
9.769070455761906 91.86419711441525
11.3347211911244 94.20545445571879
5.273411218322097 93.93598801490124
7.182129896593549 94.3637919202981
10.64504878273302 92.49515413020895
8.694521337360209 92.16413595588615
8.900399418307018 91.21578107938518
9.345622598908079 93.82486668880051
7.414310674486202 93.3719666411168
6.102386189715808 94.64136329589384
58.9963075760482 10.65538337189711
60.04025340489792 11.01409945901506
61.0758399567332 11.40907142105441
62.7995523831995 10.07611869834651
59.16352712642746 11.64904639260525
63.82008086992834 10.47921724532391
61.93499356877502 10.73670052954704
58.10625512274281 11.28509831640677
57.23801387125405 11.90868728246617
62.95751122290453 11.08802022032886
61.78451828984331 9.716520902946121
48.23764704952421 22.66535799633819
50.12923258925285 25.19542009527868
49.92543820467045 23.3882149319606
49.49247716344858 24.35479668237943
48.85996673939988 23.51235582976372
49.29853977865952 22.54526121527091
50.55753920936387 24.22629008644799
50.99226066181591 23.2605097213668
12.81348193460668 56.72956478387808
9.031018943029046 57.24533266319236
11.26867171375025 59.37612888668998
10.31531817337675 60.0058002497158
11.96339028968381 57.5894603263568
7.225052940482951 60.45758490600064
9.943719316538258 56.95899136734401
11.13133911959224 58.33018830572213
8.880651490913516 58.23139994107095
81.29125948891303 33.83646964183077
79.67087177323036 34.0216718415794
80.39574633349889 33.43587926703623
80.77627428227983 35.68465063403104
79.73559257210822 35.65555826127555
82.1856163880221 36.8066360176666
81.83371750180117 35.82122033776627
81.5030094228833 34.83337932479877
80.42560025198584 34.6684016973587
64.3413605240177 7.693595299857726
63.63290416134141 9.415309599252945
58.88846092999183 9.663510874338833
63.32607598979339 7.34474863196406
61.62777002875696 8.686984323969021
60.77877743556122 9.358200762593414
62.12971236618279 5.971752410613824
61.3022108981285 6.624837642289194
62.47890949965065 8.018862362304548
57.9450194835921 10.30189247793843
59.78529533283668 8.995841466711587
63.48621358797273 8.375504666263989
64.16476065235445 6.669026471954949
53.71063377110288 84.99270287122583
50.23371995604063 86.0631736785999
51.89246411322681 83.89795497632839
50.96483226909593 84.44046247597934
54.62612963147624 84.50679422394026
51.91983321039729 86.00289868025378
52.80910511918498 83.38251442291427
49.22515675477882 82.29032540867432
52.80937319161426 85.49494691062704
51.90974832542215 84.94176772465163
51.01728453662832 85.44444828007242
52.81000609068615 84.43504244955885
62.80403767653746 43.99936403635425
60.00658474478271 43.91321508827527
61.59395554123897 45.37337365331867
60.3756847278872 46.75774308375846
60.20288309450124 42.83104330262238
60.79668183689557 44.64941602803572
61.7973225657455 44.32318005263998
62.0008021861435 43.2781603827502
62.59872521616088 45.0457270262748
60.99456684541039 43.5950447734029
61.38602607527064 46.42310440666196
68.42219376477344 48.8437789643199
67.78783504884387 47.10352738081296
71.12962646081364 50.43299277346407
66.5989279751644 48.57958038240836
67.24057612325666 50.32691844111559
65.58740455487535 48.9473957952686
68.57308564944196 47.76945472047009
68.26717072294188 49.91747983761749
69.16162824950408 50.4476161153005
66.40321122100445 49.6421740433969
68.0972182062778 50.99807601702906
67.59349223926436 48.18808656585374
63.67169106931797 69.52771323773059
65.13490560365079 68.39770080983284
64.06123672349715 68.38161122281998
64.71772352620663 70.13802285883651
66.74009168874345 70.73820778105417
67.46326508483672 69.99651021941867
66.15006409096378 68.60949103459117
66.65041813974919 67.74512014195736
64.56401877356802 69.19632926960496
67.171441134776 66.78572259464499
77.54698040539456 4.044190060940937
76.40580595733151 4.168680230549268
76.86120674426795 3.228599363187887
76.19302604416387 2.404660101525407
76.60277350183409 1.435404275219962
78.32952234633171 2.028450031968742
77.26692787215346 2.247906376678737
75.75405682063074 3.359168969089919
78.22809402526406 4.891291780806105
11.95261758384513 4.712890678704914
13.98207437149651 4.089615144449451
11.70899452794421 5.746593519875357
12.95649752535144 8.209117896108365
12.40472794365489 2.623948412056664
16.35655176573486 6.375090925336788
13.19420643328106 3.350822494251346
16.00774909437462 3.55470145194022
12.22070700426485 7.489104952231682
12.96834579643487 4.391069071705115
36.96919764837227 34.20610648509851
36.11571284398571 32.19840892769854
38.60617310255671 33.46228410523705
37.56304874920555 33.33509867356696
33.97852328153095 31.76603052195402
34.50958542088804 32.51076627425891
36.51548458891715 33.20143671438495
34.94996712186885 34.08580592194475
37.40617355862175 35.21163101262663
39.64759646984194 33.5832710535871
35.45936255677019 33.06008953470361
37.14712092953507 32.34053369526416
32.97780421468789 31.76649651240839
35.72189515642351 31.12272902113261
13.20777126949163 35.43048787303736
13.15873985565144 32.56581122814515
12.76325788585547 34.40668995098822
12.19553262188991 32.37430541614285
12.44878053468112 33.42258756913431
13.79482820702535 31.7260036917422
13.47414197313871 33.57907025486355
74.75915592712397 43.01640427584709
74.92756184462624 41.1345388583323
73.10293560382669 43.99368061144947
72.66802694181037 43.02389444230798
74.31817688247077 42.07326951874301
75.19315363105005 43.95288145507061
73.70808946911507 43.02364547377345
73.5040657398347 44.94295096166842
75.53370462000316 40.20464396412048
72.22455877278153 42.04755689851358
72.08915198939138 43.99253108104602
72.96590188836355 45.89849055733251
74.13999822941912 43.9693627794003
75.37599615961533 42.07818661983757
72.41482893659678 44.95547776155821
15.75114943104193 48.02200450128795
13.63334623651261 44.0405422758892
17.40725979681588 49.47383628551831
13.01123932186764 44.86463122601504
14.89935300165659 47.14637150242434
12.69868231781778 46.72935115731516
91.34553834598096 34.20607795055398
92.57789810813296 32.36692443305034
94.71984467298296 34.19245184557369
90.9265870206122 33.19068019526202
92.49134200531316 34.19631833631831
94.14870140045092 33.30964584780369
93.14672025281995 35.11121310832505
89.35840391805361 34.72668652268297
93.06097812712073 33.29817060994635
90.2280935905833 33.98296691108169
79.63706089975031 16.47519427293159
81.43646447659088 17.27972039308369
79.62343804369382 17.47257798621476
81.03878813526032 19.8709701905163
77.25646933030907 15.27586883817103
80.55071886365849 18.00687776210177
78.08242837759401 15.97843123368719
80.13339099305099 95.86226467426208
80.58235699707743 97.65198343550033
77.08124692772846 93.10894902088087
79.0891362666155 96.18065313020915
81.15683047480634 95.63594910451093
80.87631042310119 96.64053968884886
78.75609046638471 97.21312281122809
78.02796318880603 96.50359730184182
78.67141244970527 94.41891319846654
79.40803116178488 95.12590773556394
62.24754067238888 64.38746046207768
62.93197341464089 63.53946130258759
61.83544952269193 62.1512349054311
59.37964823838939 63.25457732921945
63.95895429691377 61.65603875475678
60.3082580150777 63.63985186624312
60.49455450751091 64.66391327268884
61.0730864388462 62.92579597652501
2.134649658580386 49.09587949832155
3.167801715545959 49.39012028285034
4.645944851309922 51.63856549055724
4.219030776337095 49.6772426634793
1.838910507867261 51.74790282803379
4.146228367442631 53.58369180830874
1.601018803117441 50.83571899870694
3.709494177217961 51.33650777296166
0.3991752053350025 49.47681280702826
2.98656342540771 52.00220472138371
0.7358471181338706 51.69742655215271
57.87341450040709 68.14147150595572
59.47509841507902 67.24786806871379
62.09880032599497 66.2894133728479
60.04288420470998 66.39360574258406
60.63508191631229 65.58342641535054
10.23712589085534 10.4706327316268
10.79838206666924 9.730442439304232
10.97172208918412 8.820060252049347
8.819878484718362 9.460927068213053
5.919827344963438 11.93545747311006
8.18123510564452 10.28617622515824
10.58061254619061 13.21179874922153
7.417559871620591 12.96876719326165
10.12633764946044 12.26776535710521
11.7824696993139 9.584544053431518
12.7221431413938 9.304712650195031
9.888786485477771 9.340514728210673
8.28323316261435 8.650457648223663
