# Supplementary material for: Universal hidden order in amorphous cellular geometries
Source: Nat Commun. 2019 Feb 18;10:811. doi: 10.1038/s41467-019-08360-5 (PMC6379405; doi:10.1038/s41467-019-08360-5)
Supplement: Supplementary file 1 — Source Data [file 41467_2019_8360_MOESM1_ESM.zip › Configurations/2D-Final-configuration-derived-from-Thomas-PP-9.dat]

36.1295024723298 82.12408833899748
35.20582762261067 85.92969703365794
35.2222482033587 83.91131597668775
35.78002306954055 86.80226771470741
34.19390258056261 85.94722677996924
36.85724456176449 86.68089221277717
36.26846862295482 85.78778593554721
36.14431516049633 83.19257242488331
35.73603512914534 84.96158330935694
35.26100456968504 82.71003490581369
36.99542970938114 84.83911293326705
36.23401856931051 84.16584118265963
75.27667593747505 84.02576959957393
75.95229774105489 82.35513026426629
71.31109637618033 81.06256013633708
74.04240481214158 82.59604307612136
73.0243776857051 82.17646168681117
74.9634840665793 81.95142927916351
73.18597191875672 80.94978893897084
75.06769650734616 82.98817307020035
75.91678648632788 81.34446425211753
22.25537368831238 45.22137912202547
19.44099727708223 46.74186101851578
22.17172615051066 46.30968348807546
18.17946741247423 49.39007845756591
18.45762038274126 47.22422159735655
20.39834820647526 46.23582718900632
87.7780263143481 64.00028366765375
86.18351911869739 65.64984764413835
86.78357163375196 63.76353172168157
85.0034147785407 63.90906931409169
85.99596668948257 64.56127641624121
86.99663415961605 64.80774476531641
87.81642273042638 66.6910136300332
88.44997807190215 66.02216336613387
91.72747052697642 96.34098132158167
89.08450857119212 93.62376466662417
88.68170587307389 92.68977442472861
90.46843657860092 94.94465282905561
87.89034289623355 93.45834571437449
90.16397662637851 93.91702792544142
89.82440989200195 92.89639261267874
45.32654799933601 50.79750398204132
46.9332516825513 54.36786188460544
46.69084481723513 48.30669970735749
46.31513429557039 51.16437161378038
46.8937176011457 49.38366183776728
47.93856551856237 54.74495286192251
48.48144249440265 47.99426610739767
46.49403194153693 47.23246588051088
46.1084383278015 50.08673438201706
45.73321088332457 52.94577715020666
48.2980790511266 51.91444850630722
80.12526425312785 70.16526710021714
79.66457001077301 69.19728285732234
79.03587078266405 68.20559178159093
79.59766587972048 73.7039919053305
77.92466063296672 69.86367871830608
80.61704740449682 71.09402942811172
79.51144133272027 71.07318852061694
82.36182519914456 72.11728951923637
77.30471240030764 70.88279023604153
80.00991835841103 72.01785744120261
81.09668808253763 71.99948850182716
94.96598753784946 13.42532872764015
97.8656087738356 15.58937199706164
97.89864114455716 17.47527874610713
98.3947621722706 16.51026492352923
96.79418552271264 15.65472062777158
98.4192897400153 14.58472869126309
97.30692674578351 16.56464823357644
94.94340206127352 16.21149363257053
95.24678174245696 14.57480920479689
97.38522039898425 14.66114773583513
96.3375727189501 14.72280950204966
95.71030834357434 15.57886135009702
96.1863812335941 16.59265207508768
70.70180332433308 63.21088555882594
66.91660678558708 63.48091871807272
67.63651431886048 60.82835828418622
68.82590473571905 63.41391567768611
68.72740013181718 62.34867360983979
68.37768224013823 60.17679160332211
70.14755782108736 59.93659099972095
70.35684061572137 61.02277121596028
68.59213356373368 61.27070513618641
66.86590370983413 62.44163836353304
69.56269087558732 61.70482514081413
30.56460965248954 1.117995704534095
28.51564972743704 95.77297657301537
30.59676651206611 98.96009308051707
27.91000850574714 2.816389443011069
29.71590675390349 0.6274369884786053
28.84352575539487 1.095302627773427
30.63572471079548 0.03784638772728455
12.14748798632862 7.667205541061684
12.86645138329564 8.5256678651755
13.60037373146207 9.343240695330968
11.82505840582972 8.69387634886815
12.56516729086845 9.577839863861062
77.27802381290411 33.67124428533211
79.1285747093692 33.57124923322721
77.22365805876501 32.58574253952801
78.17541612666706 33.07776150672019
75.47463333512853 34.83933248389248
76.31919014968909 33.17837004488355
89.06038456016249 38.18557643304883
88.76076231017241 39.1412925311629
85.92363681564478 35.91951827809218
86.04971033822348 38.08809157403115
87.8254083469055 37.13251796663766
89.99764754974615 37.6052514818392
88.85145294402808 37.29753415190348
87.00225063334841 38.69361070805324
86.78129031559097 36.54268817902765
86.86169871703319 35.31009132173483
88.44786679299304 41.31007304499445
89.59829795279521 36.5435717366824
83.88940568353128 70.78525045218052
84.8010961042541 67.03882948934142
86.45304371297691 67.66304638947959
81.22247701095277 70.2112724080057
83.31341733833135 69.97972882985356
87.11031377610799 68.52604170169236
85.5713216334709 69.68625150294403
88.70144119630133 67.25389384211783
87.51809553261594 67.57278796350772
86.01290317634847 68.66467079421336
83.83152075720375 68.9705899896929
50.89868743993681 32.29959166771745
51.07924445396993 30.52470874849634
52.22502886081951 30.66320422483059
51.75440759730537 29.71900292109608
82.57363037605134 9.018753598664517
83.56439569224402 17.10747968425221
81.54225741824379 10.80940001560898
82.09502528102719 11.7100447641119
82.95005992804835 16.24534768876937
82.66222836958768 10.78797761868191
82.67808126481573 12.59301281383588
84.42092784589741 13.32544950700338
81.85408585371175 16.35570517047025
81.03132937221604 11.77298157040575
83.43272747135937 15.27433853044576
83.16786520552115 9.955551381524256
82.05320980843307 9.902614047651964
55.0065210616529 31.9213672021404
51.27994261043968 33.22341142397428
52.2128721613738 35.05145318949067
54.40482505802913 35.45452231728142
51.54826790160778 31.46580774410827
52.00648947070928 32.40863696578871
53.60691230661133 33.4742631564026
51.19525361816525 35.00708544976942
52.70167974177392 35.85751689503827
54.30841027283755 32.70083722085689
52.91254976107215 34.24690966797409
50.72615085025805 34.11129833988521
57.21869145251127 35.30957605389365
52.45829878330724 33.3151427187431
27.52630124220128 27.85875689306291
30.06053177981508 24.88385485218263
31.63102456477539 25.81280957912864
29.09313756259495 26.80177986734444
30.17486437646532 26.7609541443417
31.14262895699105 24.88672281922052
34.27234010224454 25.81074575942225
32.58422007557334 25.80766548834347
32.29745060775385 26.77020188502742
28.14764775254219 22.45253981493213
27.7442220898165 23.30042451524158
25.89278741533748 27.12183110417827
30.61791903637473 25.83376922254257
26.94598105309932 26.97807674618394
26.47823818861551 27.99385319490669
59.76981141996947 81.96675405623645
56.69265624122045 80.69017491850003
57.71363883771594 81.12507183948588
58.74482627402279 81.55109524242788
55.09482835009531 84.1177045373673
57.8177168112975 82.18646315116639
95.10153653785144 4.823831092242468
91.82457308280405 3.065358636838102
92.95963604340722 4.822037002339176
93.53478138918356 3.861477863262843
94.00721609540882 4.769405844451574
96.59231428696488 6.128937399395515
97.1384896432975 5.012263563448879
97.55750659696511 5.864222854309052
80.92580083326925 89.82710945025907
80.46090548058739 91.97175824556655
79.66927203456024 91.28633432221969
79.43926627823751 92.42688053794254
79.94870836234603 90.16479720394784
78.99476637617572 90.47876479608398
80.64090026598139 90.93636946489941
79.16498461372537 89.41902531854473
75.25833866483057 29.41277473499674
72.38991453873609 26.83174676052123
73.42026622903396 29.47410481380562
74.390524913931 31.08220141235
73.24678564589384 25.19181925454766
72.47638013991795 28.9446912151644
73.48176855407461 31.65198990948175
74.35767666453482 29.99309987550276
98.78607864671119 55.14152563122914
94.96718356898079 54.84378011462483
96.83683122308105 52.53454016557522
97.46757307187964 53.4416348435788
99.21847235207092 54.23967592450818
93.92463016258039 54.98025489930966
96.62727523868958 55.44447007483979
97.86940983858659 52.47839230872238
97.68516624548121 55.25488846346181
14.36180228684773 34.32685517701294
15.21732482164376 33.6233545424754
15.36358632700455 34.68698849327932
13.50404686885543 35.03613696348466
18.01888315463318 33.66531523507466
17.07070885654602 33.29349690305136
18.69256823110638 31.8036492045639
13.36006274357133 33.97524378134575
88.93343596858111 87.12299416488608
89.88922707074398 87.49894376679894
86.75971247492507 85.41734431971796
90.59922701973883 84.91960341495569
88.57434725411544 83.96537946503045
90.81681030396958 87.88761641174047
85.58183367466036 84.03557073661057
88.79381325453787 86.07556612840317
90.7595443843383 86.91771228528772
87.95211539893219 86.77328723907326
87.56944922566613 83.80575803269382
87.7949109016746 85.75142601559421
85.88401683695892 86.05325291162679
87.67109685673871 84.7597969940157
52.5902800855749 77.76061787613206
52.03886650839615 79.26378801581775
49.57691699639341 76.34073846895805
50.53831137296709 76.75335757211222
51.63661621920956 77.22380222490644
53.66666836429503 78.20655074299157
50.39805484659231 75.71565056190649
50.7810067703202 77.68671430234866
51.63899705338535 78.31938530534909
52.82278667076194 78.76375522712082
54.53130830126929 77.61249675383408
53.4825356427727 77.16295368915949
53.76232639295688 79.31451295109622
51.41991428061875 76.19891704462042
49.34256438662497 75.35631950840836
55.09179954535801 42.51262134115417
52.81852597623389 39.77789670662618
54.54379150134315 38.58565056891469
55.96832348791428 41.68540882423722
53.8673904128888 41.23397703154105
50.90642538222769 37.83218742011938
34.60730754323845 91.955545381699
32.97174458794295 90.87618055955451
35.51141611826285 91.79842909557786
35.81127653941195 93.66340975235411
33.97256760078576 93.52928322598986
35.92561775624224 95.57604178041822
36.42146590577258 94.52573092478012
33.92930338542362 90.3173929749327
32.99457322066106 93.07491588470462
66.94107857974041 64.52263793717609
65.02047078564561 61.26440049130809
65.02435045725349 65.52683164826352
64.06232224528399 64.98878085594714
64.11701620616516 62.87328659273803
63.06529859787241 65.45774849817725
64.0561685788517 66.01617866389478
65.02353659157505 62.36453780627228
61.31561365834439 63.35714668631189
65.02976224042018 64.48953876217105
65.98733800183858 65.02712297335761
62.28380179939405 62.83454801978572
56.94604865995218 49.23000880169486
57.59662995245551 47.45717762768762
55.81887971614517 47.78767478235267
58.54906094475824 47.8487944249356
55.36113705183453 44.62642785495044
56.49635711906 46.02485589829939
56.63834524822957 47.08438589259946
57.03509518927981 43.27295729120813
99.05465866055056 46.8715791648245
95.29530550496479 47.88124343739929
98.00069228983381 48.50416009810948
0.007296623244655186 45.32380024504156
98.97721523272209 47.91586538163262
1.683648239771283 44.502543051567
98.11416985492703 46.37379700243446
96.2190422870879 47.42062173322893
97.09366024514968 48.00291711486253
99.07786502611154 45.85129999567953
98.06004023774206 47.43400041690272
97.20784202325082 45.81476936371533
96.15118934629825 48.56204990009714
66.97615057507329 37.8493081356568
67.61019344688286 38.68633223168643
68.67547992231903 36.8284662533734
65.18734632931847 38.50402601746601
68.77866057998686 38.58493283440855
65.85005482916658 40.71650429525705
21.40746416329927 44.46933567666943
19.21347273628139 42.51237776211947
20.40669711659473 44.1868856212365
20.22420423236369 38.14410213881608
19.80285669733658 43.3889852381973
18.13885719914853 42.65963044675248
18.47321545536163 39.56509403121459
22.50659729197915 42.49875967129721
20.94423743363355 43.37563822518047
18.761102904005 43.53247584977388
8.437172114051469 42.52673051898459
9.41995175761839 42.09285839888783
7.053458356001069 45.15375406202163
9.229605627857019 43.1922023878714
5.468125265038081 43.88510742513312
8.616579803226811 41.42386193330859
9.816034449184013 44.96423978563531
6.261208110779974 44.51142803457278
11.2145411871537 42.37436554269927
32.16947492852869 89.40517331405748
32.09071301201426 90.41902360009061
32.06737985636383 92.55648441118875
31.21500484498305 94.16505000950362
32.06459953753708 91.48156458168857
31.17021607412573 93.10472800426315
31.14060575474419 92.03639257034595
31.17596026281048 89.93754472596872
33.80218182406164 91.40200459167978
31.144035930017 90.97965579589155
30.22123625384485 92.56844897262604
48.71315897866049 17.0346898730875
49.49345128598806 15.26836849451468
50.39785776572977 13.60271543951759
49.72876259657684 17.33778565438955
52.31083508177004 16.2213358377292
51.53059073881198 15.31919206669983
49.51692428537053 14.18549387162737
50.36865018486188 16.60864801328758
51.34891454016952 16.41869855040189
50.50054947143256 15.67028489861262
50.48448986744541 14.6936625725017
48.44291538300099 15.93095254087416
44.92749307525381 91.99346249721251
41.98971137075387 88.1955264322894
49.07160036869348 90.07258351689363
45.95551314667981 91.6434417466785
43.80690879418506 88.38875884845521
44.13726244146621 91.27978566928456
41.82539360930729 89.2271433922201
45.14329143691235 90.94025511194276
44.80925467837709 87.95248693966431
45.97040408991366 86.83987897372032
40.73345169206041 89.48896152351544
42.859384112297 92.63047019542927
45.45115430668159 88.80525138979955
42.82073398747517 88.81938076284668
59.13200034509828 64.01552068508519
58.06507343270283 63.6959893047483
61.40324948060321 62.29641876697408
63.19257917762569 63.38071196033201
60.89238297514228 65.21230507080885
60.02653107635642 65.88146576153227
59.73267091866275 64.88960704603308
56.2900339897662 64.23588665960499
55.93619332456826 63.22038678588522
56.90025812956448 60.56242365773033
80.75330589746918 42.92806949178271
81.76244444533982 41.46267514121122
78.97444406680764 44.00291383561663
83.53599105310404 42.97218299211654
80.83076342592068 40.70766812974082
78.93407442636479 41.77244096670185
82.66309358413032 42.20932408887995
79.86886682586319 41.22633116639713
80.79453682505309 41.82068220642469
45.16658012425795 28.80514678397156
46.242521776712 29.039021057222
47.60213901518141 27.32963066145088
47.99324772806163 28.34213705508285
47.29830917582902 29.19380030848211
44.77953192022051 27.77018618225581
45.46309697886821 26.95401283135418
45.8528254426158 27.99089401756832
44.39043101484246 26.73851660474396
46.91685880547349 28.1756113147664
54.16720266777333 13.94733246214654
54.04572385982599 12.28979312824848
53.45372233993193 16.02453483350254
55.26870253050395 13.86882874455482
53.10633719687847 11.93842920964454
51.20387324143387 10.8942149879068
52.14561949740312 11.41457610891245
51.27900773024199 11.99397101975445
91.16884785416543 98.2367778367469
86.29163513385761 99.26344564244494
84.49393148301411 1.33336648018673
84.46690989602241 0.3385817476625003
88.1249271837725 98.05123729528725
85.43855770189776 0.9549113782694864
83.50684247430722 0.8687664004735796
90.11567948483093 0.944951345287557
87.13772596924626 97.60430135585868
89.16629774034293 0.5535070272898894
90.11359451692458 99.93920637125996
85.3901218252511 99.8526465903937
89.15078903423237 99.50351276456163
90.05045966648743 98.82785925288727
88.17719801756166 99.09375063648309
90.11604483590912 97.82436537967904
88.2086934048299 0.1414608232363484
54.16568324392466 63.81117569295031
55.56056528969392 65.03952073172027
54.87273926016518 63.00227562140534
54.81841440961842 65.85587823459693
54.49714504563988 64.84158642320085
53.45395059757647 64.62930369254292
29.89904649055695 4.810295495667152
30.34065162174906 5.807924828495611
31.63511409172676 4.058039018471619
31.75305005483218 6.816739444928997
32.63408562131681 7.167784170668173
31.37687891573456 5.858681928073933
30.52944554203316 3.906790278615063
30.80589308225285 6.816021827331045
14.42350425854859 27.34954219972532
12.40310895752189 27.83469187156359
11.46327036644057 27.20770997196337
8.653365098693852 23.21511449640491
12.2011226792134 24.2092335424259
11.04242524642608 25.24506222163924
13.76348779117787 25.53940308518498
13.13608622787462 24.63703690761773
72.11800481991477 49.67937224075685
71.56886584069446 52.54700335932388
71.41822055564015 48.74858243760973
72.42775997170202 51.91537501878648
70.993005697572 49.6874862057113
73.29096493846075 51.32564804825436
74.24592292439119 51.80420571086441
71.45204037766719 50.48985899845356
24.26553513157434 34.60557067290051
26.33458229706292 36.89993783091447
25.76130176456796 38.99949687684731
22.71231600877905 35.93396085400657
25.58751726687366 36.10718117604572
21.7493183452938 35.5400228877187
21.68214484053967 34.44445423833427
24.30139426605415 37.37869587600036
23.69097743687683 35.4567934102207
62.87464059445788 90.8709568540496
65.03721476767377 90.51541067051615
63.73606807650071 89.27805836295232
65.39625795911623 87.62512717802433
64.69550821950845 86.715845351442
64.63227614782198 93.37148904316231
65.53230246035392 89.48543863929606
66.75787008452251 93.13651964141225
64.5908259654565 91.43179599651377
67.23466242001956 92.14672203609827
63.65511614529319 91.55737530231937
55.05324964985064 3.878001963021924
52.32594046742507 3.985370632636679
54.27508674064152 4.645621196836355
54.47095357118708 0.69275904057088
52.85351191015511 2.124295067044575
55.27608940239608 4.925170599660956
52.74180062708446 6.210837004100286
44.44273485504262 67.39878250776177
46.35971291314048 68.03632033752731
43.34384591994493 67.55439416751729
42.66380626714879 66.76630329006724
41.0950693804037 67.80782676670033
40.72585845187649 65.98855887655066
45.35163053219483 64.40875832661725
39.86337485093289 67.73109675870441
42.92232300343766 68.47915563670287
47.51544662244579 68.38506905923039
82.69720165332303 3.518538782856877
79.34884457144541 5.60654508622657
81.60010926380616 3.185132265212595
81.21077492430328 5.107009434424723
81.54913346115606 6.085513182118564
80.47288485768716 5.859286166416049
80.89817109130961 4.177559275325903
80.09041589364043 4.897781333239218
79.7875489364128 6.604501439468168
81.93479770439149 4.241055702000279
50.10543164225174 33.13057687195231
45.93617362680892 30.89175970645746
49.77838471517423 34.10995599021109
49.5064162131495 29.46303170692745
48.8373503656756 30.29918142723207
45.32733418184938 32.64561145203628
48.07752243189484 31.95786232398581
48.37220693711133 56.84316477883193
45.93475654471283 54.01146403673484
46.34094562048747 56.1257300259679
47.13977411960874 55.4167563782175
44.53836750519345 56.50249530446927
45.13848093031079 54.72008081886838
46.13713056684071 55.07045683441284
46.53590746213481 57.19497486988865
95.58973952248932 11.28580691413082
93.63353065022091 11.16296338266618
95.02111400889744 8.602176791417667
98.57217120350127 7.195581961280294
94.92247963945722 9.646753142530628
94.74368201081516 10.65550339328923
95.83367960697713 6.903751482051883
95.81636471994634 10.21321312908137
95.3700401149876 12.34572232356482
96.72585889088533 7.373907279501087
41.38586881214554 65.27044652387721
38.88145227279183 64.78115754139881
43.03742559959943 65.79557743383802
42.69475169781338 62.96308750056393
42.85334569348787 61.93792143899922
41.84664276026837 62.21431688152417
44.33691099780624 64.58238455399068
38.91090943468291 63.63742095114249
38.82565918409004 65.89698908485029
39.75163079810702 64.23038549921593
39.71675699009251 66.49598077765758
12.81179595597527 99.93173746575178
9.924707962449414 99.1199876221973
12.17136578638303 99.09098962268143
11.58875987913974 98.23985680703201
10.61771403574993 98.3872464702502
8.867834650579065 99.39938307757502
9.884308459478998 97.83266373321273
9.647242392974473 0.1645114795190064
11.3134709336262 1.055598053213593
12.38846361588756 0.9327665281319962
13.43764781337491 89.0497306208174
13.91173092100808 87.28404233352992
12.36680486053323 88.69825466323135
14.18698672073026 84.36347773013891
12.36739314644318 84.75884953083789
12.60239439402411 85.83379964426382
13.20141203361015 84.02697354761087
12.86456645500305 86.91975630997929
14.38483955305561 85.4811946433521
0.004071057684187243 52.49870683433844
0.9514145681556757 52.17647393523699
0.3409129813776148 54.2065858473305
99.60609719721162 53.34820123642402
98.23534522927363 51.60597120744843
97.14952659615935 50.15636157273509
97.03112474536746 49.1135764399276
98.56514066020817 53.29356238463759
0.7059402844930894 53.24679960915176
1.702695461009253 52.98438340206096
98.05566074481099 50.6313445554788
99.09188653488306 51.12967724748972
74.28032667556253 27.82393884617549
74.32119822990107 28.90657378371056
74.22971745231385 26.74246514267595
73.33793010632446 27.32466617007669
75.29530182430044 30.50193528983218
75.12036145847276 26.15027533456596
72.42765496146626 27.88200162517768
74.06556589602229 24.57449937206951
73.38008316259199 28.39528958505166
75.21814731609714 28.32433242754305
74.17959237634111 25.66607794606055
73.27996924311597 26.25232486166579
74.42222929523005 32.17123209306308
9.324870879157942 7.203038790775675
10.09357187309307 8.046204705838875
8.220806965337907 7.585845109159212
2.378603031513419 6.127269689025468
5.813052523586451 6.171435063839537
4.978474158662119 6.727249559036747
7.074174562590292 7.356001174340204
7.704262976417292 6.667080048663701
89.91343442391552 74.94200835052922
89.98261384340155 73.89058105465075
89.77037564028949 77.041439422652
87.91511508745738 75.8758492293134
85.76452727835313 78.85950847580298
88.77465325704857 77.50502620512192
89.84150624097403 75.99155356292979
88.99358664922552 74.36166724096095
90.07076949975716 71.82030267268533
89.70324688567116 78.09356941574768
87.07412110814458 74.26908330375853
88.91699228267503 75.41128550301086
20.64022871808439 28.24411984230512
21.39402109871878 28.93145461548034
21.53331845560299 27.72770881698687
20.5226035886582 29.48364579447698
19.85811210501642 27.68941267642078
19.72743126168432 28.87529184456272
18.91326661328629 27.27534339539115
29.35239917741672 94.15632248495965
25.6951537254254 94.08726919499576
30.20323706557453 91.51011893453052
29.41458507764537 95.23606298166195
30.25734971197524 93.6330043620837
28.39579264631968 93.59080567334021
29.30290464956798 93.08157632382834
89.34919803488063 8.564894014276723
90.37381309348331 4.33093107509816
88.06180993220346 6.176382928300397
91.1223977171616 5.104088783384952
89.03393536991388 5.731911312525543
89.38222536315548 4.789512734835818
93.16498690349339 8.427513616092144
91.43462714143163 7.8932166165296
91.9962470800549 4.753425105857134
90.59284165587225 3.147119165018165
90.14408975494371 5.443499969321028
92.14253078660143 5.765962810981414
88.60956140787148 7.900397853184233
52.42325939409081 61.46237615096798
54.80497408198998 60.14909536523255
56.21000175028814 58.57259004864154
54.44053829279109 59.12785327190117
54.13542929744685 60.93336050430105
52.06176524461525 60.39789451475321
55.50184947724971 59.36553652275403
53.74284772659836 59.88982391335438
53.46058449201047 61.72364589532149
54.50967856055825 61.97102445818121
53.08837934083267 60.66923384158822
52.67865320065081 59.60391296562364
45.36863070234739 78.20892696872949
50.77168501591463 80.22286883997715
49.31621498752394 78.52590070184142
47.09742035012894 78.85328592767394
52.104808338939 81.85580691117373
48.57991697272018 77.77148255337038
50.37657481527919 78.48586866873634
51.88119222736166 80.21961059614839
47.81735010344772 79.66707517409175
48.20049233765857 78.71518515219168
47.50079304169288 77.87824187838264
46.71306010665714 79.81319536644659
44.77800238066494 79.23009915878109
50.73865578277878 82.89106147407689
85.35387889749907 43.39186104845898
88.19549761094356 47.29585342955037
85.17938728435955 44.46071048080035
83.83258934452128 40.91139155731158
84.678743551431 41.63021357967713
84.85518900502916 40.60460267038803
47.43622864668264 10.05835718904806
45.53865741626547 9.182703212535667
47.41065372528065 12.12769867380824
46.51192418086757 10.67520445997798
46.37218883199652 11.65000668824545
76.76915798721433 3.47900425700601
77.75195196564712 2.003237747747266
80.52330678583614 3.365957746073259
79.74350410129182 0.9986736094863571
79.76175072101093 99.94252002784204
76.81672132844528 2.378784396809287
79.67718981743613 2.018135658720269
78.74406158409383 1.530401666418817
78.22553532688296 5.393713530290944
77.71486334847339 4.301234496997868
80.64840570056859 2.470198207549895
77.63916101973112 6.346018093810615
79.56512872974302 3.005535003273522
78.84952103348586 0.5077795096569488
77.83503642997887 0.953548561271674
75.84673821806796 2.737944328051144
54.29234473211034 98.58029135796626
56.13065792510822 97.32163304143329
55.21202451266832 97.94374445370936
56.8843348721723 94.54073942963809
54.38236146312287 99.63588409620745
55.13775783766706 96.88616493658768
54.21297580790978 97.52481079063119
60.53690822919765 73.60680322191601
56.68633596402375 67.95736608402063
58.45947055107951 67.40219760568517
57.40524547647242 72.8890815051666
57.76457910059119 68.18547694700574
57.47318393722265 70.00437119547091
58.49579972096679 70.28473637716598
59.89062133503972 71.56933840207031
59.4800811470957 73.40645481861938
58.14387975815121 72.1239329034515
41.53112942636999 90.19883330719559
39.45854840279404 90.69820921464036
41.04761254107124 88.60831672717799
43.35532427241046 90.57194815033904
45.31355323598715 89.88009371903019
42.32172882445368 90.89718291872178
44.67283184836171 93.04837850242721
47.47319544572773 93.07672561119183
43.63988463256803 93.36020932630532
42.06841029408761 91.90855509108138
43.89779741004607 92.32228716276613
43.57841290273667 89.50016029295809
56.37375258592539 72.57614797067173
53.26449753711788 70.1661668220397
53.1597164090641 69.1538780359672
54.17350137931984 69.48854685172924
54.83868755487712 68.61206726226972
53.30420181481686 71.29041459186946
53.00735484570959 66.51415505851648
54.43577477045112 67.63275826690248
55.58223474457618 73.25104250141918
55.38291992187972 69.46742712929894
56.01253482875616 68.72028316574487
56.82716778674164 70.78715863589441
57.94222766482164 74.98534514211833
54.10215728802375 70.71351322323514
73.07313395666154 8.762228635221275
73.0449811531213 14.9222202289265
74.16394639632077 11.28240751604274
74.14424232974426 13.12202645218314
74.54879788249062 10.28030916609583
73.59822765832315 15.82423865530027
73.51676598935556 10.43328980153837
71.93215514280824 16.71195917774883
73.85991468653943 9.424649784600941
74.71102769273547 15.82772753078337
75.27356777938391 16.73513471434265
69.85413916937709 31.61504412584695
70.73389008986467 32.22127413531629
70.73529403712732 31.09692158073041
70.69090680214829 33.346329102951
71.63680670126264 32.75209965806987
69.83115292852786 30.49492286596105
68.02636676859574 31.41812804323543
71.64105503598699 31.66124653488088
68.89475997619172 29.90764252587643
69.7417626339379 29.40113481692168
30.39653534067488 18.13909124867096
31.36494451624949 13.58360121917181
32.38759473479892 15.52214995329735
30.17836495622751 15.28288054703241
30.63494915980176 16.27843576363801
31.26591376479102 15.41999168970148
28.92108411590701 17.03497578602329
31.0629516126113 17.26732305391297
29.11407958423648 15.15478141509801
39.71448324898886 13.41348630280416
43.84151787115449 14.4883051200848
44.81162697957279 14.77094287888164
45.21931498186028 15.61917462162303
80.54297507353643 12.75145502218609
83.09918424332083 18.08118980198753
80.71487206369831 21.12968272153546
80.75596519895036 16.46264940326166
81.57599221466222 19.15430901577849
82.33444928681153 15.39060079854843
79.65588937394647 16.57264533621271
79.16382897257466 17.54572239833229
81.16155033389123 20.13580640065615
81.24070806576994 15.4939632253793
80.27703837152062 17.42837298394866
79.42576922240077 19.35143705826648
80.12451819276646 20.22144667416458
82.21640689808066 20.03857830802763
77.44265017553376 19.91617824630918
80.64107702094347 14.62094189093346
74.67033633105366 19.56965526739117
73.67303434439835 21.35931575210462
75.18735076594859 18.48266353754917
76.5830857597595 20.60081848064668
74.14601428488209 18.58491792249672
75.61917319815798 20.21086456325583
72.97766927745013 20.43111903588615
73.54513746073312 19.44335134319869
72.48134109437713 19.48030946996654
72.47240655843771 21.31604449190289
73.94858647769132 20.34251480473407
74.14940747603731 16.7232663800661
89.42535637873054 21.97878384133904
90.55495739830366 21.88445160153915
85.40902383547902 19.71526357513518
86.48339361307771 19.59675066769597
89.76318043357156 19.24390082145794
90.41728846512842 20.01502497900422
57.94797930952771 96.0698510433713
56.29496748176616 99.44623585056111
57.11433742075956 97.78261684131392
56.96611577004244 95.6244978998251
57.19278853413001 98.88472532406038
58.7373227777377 94.33745926382939
58.04072886873855 97.16217182242089
26.55253257919612 29.90132593113016
23.29415647305046 30.06876319732336
24.96504501680351 29.17788248865137
26.00246741580218 29.01524965513332
27.1588148010415 30.76186340101793
27.7942580259333 31.57557225809005
26.11918039671063 30.92940522082506
25.48688913184283 30.02346608957095
27.61047637765572 29.74231362859816
29.271032022574 30.40950771638541
62.27527089536232 48.32928191106167
64.74397642563395 46.30926345943934
62.99462685729689 46.5603639678671
65.41941160311312 45.71701519563869
64.92795552330806 48.45191045739818
66.39791166029332 45.66611498718306
66.77939616338236 47.46219321097847
68.1043325186433 46.29663236062376
82.23939624850252 64.40872863735682
80.76058949293854 67.28559418209096
82.74062630424737 67.19867116450411
81.32605166993864 63.91302178398723
80.09166793570614 66.51105539207863
83.15966267398687 66.09028201461994
80.40017590507715 64.45144095579197
3.986515200957347 71.93072785280933
3.059207518035643 71.43668166054499
4.380111195974341 69.89251451520192
0.507679660489652 70.19131698313157
3.05677797229377 74.46225587353943
1.237846441834035 69.32741684116782
2.659616552515337 73.43447519017091
3.357398449343873 72.61850339946459
1.941335366650922 71.38627479559277
1.558504395234839 70.30242511756798
3.359601534252552 70.18187834029776
2.501526697627161 70.52597056619423
9.530375253240733 27.50923374521675
8.581069080322013 27.05932921215508
6.357168026199242 25.15145610331626
8.145654868723328 22.2936768417078
6.068828722485181 22.215026880786
4.566445299025087 25.7747017046398
6.560332847779073 23.26018107291182
5.616053233686964 25.95616532091207
8.055811834841503 24.02460585636887
7.813109839867082 27.74742546738938
3.838879537457105 23.81193453307742
27.50984741440016 94.11411763753522
26.63052767675431 94.65319471437272
28.45700366676762 94.68204518473513
28.37385691934422 89.31261569391842
26.46928646259492 92.41544137736201
29.26189680088383 90.95934443415865
27.38775190160585 91.92745652876967
26.57089870654683 93.53992163266089
29.28390768823121 89.91045926122015
29.27085964315124 92.01611781577759
25.63701148386981 92.98567941910093
23.92188727658568 92.04332445591668
78.66229445099349 63.38089731982676
78.28687816553199 62.47803920002823
80.46930454984187 60.16850629820504
79.47989635477769 60.75463107734926
79.37905148321232 61.82006007546513
78.4703941866217 61.36911792116892
77.06211037888424 62.93790576983923
81.47435548167212 58.50490922801595
20.60678080414333 0.8185727358087751
20.07815211401632 4.43770888946084
18.44068073773031 1.041052698248618
18.74144229298609 2.846613441732247
20.26525085285365 98.98179380548802
17.67290950987086 2.984467128870913
21.31520086810895 1.691401308401765
19.83914376800772 2.743842950605064
21.58047425716336 3.587471642433912
18.05168950615449 2.006299315751385
16.66648585426536 0.3106797818605689
19.40830136500359 3.685205395110358
40.30175972947374 99.44362477261575
47.0080168029075 2.682292051556532
44.82815434724768 3.123302056556624
45.97077321042652 99.2165914660539
43.87303913046172 2.842523219543737
43.33733282393679 1.895413001916124
40.97345631829581 0.2076174346654278
43.75604085181872 0.9636524269355214
42.0972327704978 0.0726568651004119
46.1961606457342 98.21371339436007
47.04038076653497 98.88663663451139
39.82707270452004 0.3838833384172944
45.06546699531572 98.57664676090207
65.5385926283677 34.95680740045211
69.16300942555111 35.81612056575702
68.49646361618558 35.03234087607682
68.09426921864896 36.02981178025395
42.50454952733105 4.662417836329925
44.20044272714387 3.964121833387825
45.21909908882399 4.121403122875501
42.81175836665274 2.799494740623841
40.34662621042815 4.039569862235448
40.63075404251895 2.900083778419491
45.93404146842202 3.185622833712227
45.32693649418021 2.319220414847759
44.43167995316655 1.855084159179407
30.80677948467962 83.9256965123471
29.31868387796849 81.52590043529028
28.1492448921471 80.05907498179265
31.19091374679675 81.1228561371174
31.32565292039938 82.14245794079096
29.64075486083195 83.80749881902072
27.6510516924073 83.77647528753347
30.31457903503403 81.87733713381175
31.04967280830324 80.08900536913654
28.62349289282213 83.24571223178845
36.8913500959237 66.901291972293
33.65014734339125 63.17568131023479
35.22181021970275 65.58582156109559
35.17670997861409 64.52987076667318
32.95616606947991 63.80666734033191
34.36324841578165 66.20374416448608
32.73460383580041 62.71596081805757
33.40486845189039 65.81727489011485
31.33207545590198 65.09302742665311
31.94370103146495 63.37165041523736
92.43708285590301 83.00817983581187
95.34668704124157 82.68229186702904
92.42574163388151 80.91235719599733
89.46949448432763 82.34151104704185
93.3610990620149 81.51439294204468
90.51516369942843 80.79556871306561
92.40859108772845 81.96975895144854
91.49784738105768 80.32198288209739
91.54004284775712 84.47379019184822
93.39445378130551 82.56209105684927
94.39397107885004 83.15147242013096
89.53098552434484 81.27419935298006
94.34214023559095 82.10834066888904
91.45224605639487 81.37964606436363
99.42257406659054 91.42384409104217
98.06813750862123 92.83892115071787
96.66619848648607 94.11894932577393
96.85495788858336 90.28664718111067
96.27417452061827 92.30588140283892
99.09329583129389 92.54409939450841
97.64010587207574 91.01175845290376
0.7466915823452872 93.17130666801727
97.35521892879248 92.06926873206156
96.61935024944417 91.329409833611
97.01117369308453 93.09202475669835
98.64518207033638 90.6709503998843
98.39459796385422 91.75938264763745
31.46137582749718 36.26593766624372
29.32810098236513 34.75738081183122
29.94616447889344 33.93986626039231
28.09279596693921 37.34228091457145
65.75450206346952 56.22532865527135
67.39209063961364 54.88217957485418
65.62349161766063 55.12864370438634
63.96226386083895 56.38455513895628
66.57520190360954 55.56079424905684
59.86004438500065 54.88632246954045
68.49584648491343 56.36583507596222
54.06535686600226 42.22593571355612
53.37776012027236 43.91311407729852
54.22791106033827 43.23266246605158
51.94712793558968 40.3911334461858
50.55383362684562 43.79607269879791
53.21473506637737 42.8847853661287
52.54125436716181 44.58355201158901
52.37299461511495 43.53823367617493
51.71714107371771 45.25633774932187
52.90901756876244 40.81886757697709
51.21599049540768 42.08064052205051
52.05977319034371 41.44758746022413
53.53437973017194 44.95814846766138
51.3714531616565 43.13992545437116
51.54477172993792 44.19724345193345
53.04095842473305 41.86481787818499
52.20451557561301 42.49838658093854
12.64141710178045 93.67012508671806
13.70866141770779 95.04169138859896
11.29634380217867 92.22429146770693
11.56470243410444 93.28981469051759
14.98786687594465 93.8405949147437
12.89981106893391 90.80773858422782
12.33852093148904 92.58430898931198
12.09400612251326 91.51681389457984
13.35704566288743 92.92377997272482
13.14053363138058 91.86100023254751
42.01420222490424 6.434249339443985
43.32302335091865 7.667584561086075
45.20899681285123 7.084717604654154
46.4948142574983 5.267433491363196
44.54522691977449 5.010269160684075
43.08152994955991 6.659356853952421
45.52852747028501 5.237235486044769
44.93376634393547 6.080756784589134
42.50382539882325 8.440095228799054
46.16432226305681 4.327494599795005
44.14187357552728 6.874825790563197
13.35434871186851 3.59573867641925
11.93145439211976 1.921657879478276
12.72607948314945 5.614595553598114
11.97265842583425 4.758303796594184
12.28003008019976 3.750005831874905
11.20990896301921 3.90232944689772
10.93323074303147 4.93078044464662
10.81104608303536 2.067615725251457
11.69197158775838 5.783911529678889
13.46248373887353 0.7732580641285156
13.02428351080448 4.599049467469775
36.40761980950312 57.4313487502542
37.29704734683624 60.24506454386528
36.38190609869643 59.62832352902074
38.04541900802459 63.04230898699988
37.3141208488685 59.16220712226075
36.39105926024318 58.53518539057206
35.48480456120185 57.90926219793436
38.20449979184883 60.85348148452903
39.10154023004315 61.44742041692255
39.20777929469524 59.32694712152079
39.18455988276988 58.26996211574029
38.24776429597284 59.78002338618539
19.53356747352057 63.32921551244628
17.08532914041842 64.70706345073849
19.24719410421662 64.30145513117989
19.858041925072 62.29688157865023
18.82612225146194 65.30285408938008
19.86469956931114 65.09176615061926
17.76173503687677 65.4991249288955
20.83155954160529 64.96418688728674
20.37767101085043 64.04249733932136
18.16120310851361 64.50827905208054
80.68234574348081 0.4410265853363546
78.85045042616271 99.442574956787
77.85575120630983 99.0593074141447
78.46726408854028 96.30184525832134
80.65966644121887 99.38486497183911
79.59639753644454 97.83108950334476
80.42932313859096 96.26196582301675
9.783954874752057 39.91385751019259
6.177580973197228 39.52460398631061
7.936341039896765 39.61878062648459
6.112834977273004 38.37914145541124
8.930522661644121 39.25803596195558
7.067399203099037 38.97077906790468
7.221865402950338 37.91525276380961
6.392301578679633 37.37641746089732
9.966258082326164 38.84598665505364
10.7988411771022 39.49292118351084
60.46997333376967 76.3568208387416
59.14706074224529 77.8163439883146
58.42216594559729 77.11329440050115
57.4799627258904 78.96448140728484
60.15899370057218 78.13879042174956
60.86562275823948 77.35046797630071
58.62658013140317 80.49711619225076
59.34096328857133 78.84127303891192
60.38443663468771 79.18193774263352
60.59556469496512 80.23548802945071
77.13117233939077 76.80806592713685
75.80470114469118 72.39830328515401
77.03948762819111 72.56123305507592
74.7906198677078 72.58880817401685
76.92258242055942 70.030841114295
76.53579933867491 71.65282127009739
77.95875579731032 68.62094025072037
76.30573641954703 74.18245367875582
75.30720505032714 73.51046495076119
78.81983497934189 71.86262495820588
68.42142761062422 79.89719015222526
66.24130528189565 80.34345061416072
67.25126383079882 80.15970638339074
67.61695871349323 79.26605434454567
72.17098590699794 79.35382981166312
69.24934362715182 77.9384330885113
58.19508767823422 76.04426183873285
60.06769801393569 75.43410450837253
54.76636938948974 73.8669483974672
56.43902397146666 77.42089352689013
58.99619966611584 75.24654838138292
56.28566584030396 76.36944452325925
55.82966750261396 74.28366952864091
59.2607265914582 76.27600717000078
55.22089637939848 75.95254539874982
56.06736249085967 75.32472232134369
55.00414516847616 74.90666673366447
55.40701956655527 76.99864364025782
53.48595732958827 72.36460625885529
3.560877606441079 93.49497829653663
5.467049324077061 92.26929311042953
2.409589285601683 90.96604876364941
3.31657638047926 90.54982909561987
5.822725102118529 93.28050384886707
4.670361879800394 93.05480212500403
2.538651479593308 89.91726764258247
66.76829018924758 10.98560438806176
68.66697158820921 6.374623780136464
67.83284717064591 10.62256459806132
63.81540604881898 14.46272616906707
68.67566593892946 11.28085871722504
68.3188476082933 8.556664572799827
68.88779730892291 10.25804185505503
69.36434403720396 13.06961327492001
68.51233558402299 12.3187631470006
69.70994252035756 10.93099881544517
67.65090230404898 11.64290503394781
69.42246474923785 7.123340816615778
70.27395821356382 7.800826478449283
44.2863388017537 32.30880601916819
44.01396548492157 31.31659642580099
45.55340216339098 29.84587587135098
46.63623841851165 30.11043887894692
43.20016673038892 32.04587750999859
44.45159067771409 29.58253695304948
40.28978035556393 32.56546207799186
41.36767448651601 32.70487525574672
63.6608053891327 15.50620486332785
64.38019735601898 19.07593629012694
66.40359122061783 16.99357096119961
61.55814838021893 15.82478189271371
67.49938281036407 16.8391877737477
67.48449479501845 12.67266164961887
65.68797118611751 11.32793460219979
68.33140049392216 13.31799552166908
86.27445225391023 70.51650450017711
81.52176814517374 72.81305999523806
85.55485732834816 71.22659009817535
84.9853859348088 70.52634619254981
85.40959379292133 67.83712723289928
85.37618420545378 72.18422964180634
84.53639791959824 71.5344059692345
82.81543117018921 71.03953460420166
92.84139756601965 36.60599045309747
97.68898794209247 35.73331786812062
93.35232347103771 39.45119082012099
94.48186392562609 35.73872869596941
97.18377762590627 36.61430582842218
88.08648316494593 35.30575480651065
93.39890961181887 35.72227745366733
92.91561225733592 38.34819277550339
91.12758882372293 37.49713311575693
93.94005674014824 36.63198169362909
38.52069302277767 8.327122302326467
40.14956503297466 6.890914777438571
36.22902297352233 6.630934990862986
40.39347373290347 7.90226387454761
39.57454614690231 8.628995988905432
41.44995611128894 8.174231556166156
47.51405980850418 52.61021107441384
47.88592234462277 49.76265549598066
50.85819739813657 50.90897080281196
48.09091503131332 50.83879064402299
49.28385830214928 47.30467522080368
47.48932660685157 47.61241230685108
49.66760039503453 49.45109222914948
71.46650221277088 26.28180733828643
71.32498851603305 25.10568529730507
72.31242762623111 25.77585716240604
69.18075826634504 25.01794147443116
71.46387510600013 27.35010873941179
70.59901149566329 25.84338878715255
95.82820242595834 27.57808855768121
96.85664812503656 25.84292660026062
99.0437104222143 29.57160203275119
94.76376347034351 27.42573520412339
97.47173503375164 28.54695709001076
98.39908147156328 26.77397492903983
93.77798014462746 27.27022638759233
96.38692077341339 26.75991737163493
97.4146577630211 26.77661803348688
94.17342989990196 28.3011190368545
96.83297075902816 29.37534032978468
43.87964617420457 61.73875362453435
43.70344380338603 62.74581364445964
42.81193181224455 59.18098881750812
45.99366875894909 61.37797246720471
47.05418256846055 61.16802745460046
46.27640886865158 60.38744753041631
44.72037556974986 62.57057530748873
45.74993077093462 62.37675523096264
44.13912315081988 60.7655845748024
45.20603213017906 60.60887150555791
43.78203714681886 59.04337256362859
19.10863428129255 92.72212542566234
20.25528711671158 96.18708760297268
22.86554729861423 93.55843029543351
20.86381712954193 94.14750248745118
20.61567196840246 95.16679297883549
21.20086689183111 92.08637084120748
19.56690741385759 95.39031354014612
17.63700678457925 90.38042651607404
21.67145544080298 94.92180508012289
21.01782126292319 93.13082359149578
19.84461637611083 94.39391412895554
18.24339501265981 92.09242987050065
19.98257301822527 93.40492082804178
41.00493579337815 34.77315760770321
42.00315876019234 34.70079136700878
39.96755035904956 35.23003204172634
40.56051404708963 36.98944255055275
40.77093710117226 35.91382920309098
41.74302427935591 35.70103771220825
43.46716265705393 33.01171100740078
39.749037505912 36.25273760444458
39.52352000773178 37.29393278183039
42.39150914869755 32.8141474537504
42.65795911175375 33.73253420745914
36.58860771169807 45.01118168289348
38.61239722087509 44.39406687470652
34.31648366459363 46.74848488535569
38.49870260035349 45.52771606846571
37.86346446404685 43.65825898098523
37.65510677208327 44.74225540816626
37.09376535597001 46.81504916663983
36.05170266067583 47.1119408722238
36.86183501199162 43.98810650552176
37.11243996301472 42.9226952048475
36.64347108165283 41.13697572524006
29.54176079272563 65.42080941617924
28.00747842850358 67.05431854969125
28.79704863477603 66.2824547174735
31.60181652111455 66.15790322771367
30.83152500970843 66.87895958107126
30.31446673022164 68.70269027781249
30.07046659690784 67.62019387513841
16.93848383245998 70.15548823058391
17.3039762228802 69.20538017599267
16.98240702109329 67.45324149993895
16.23286042827078 72.82687801007661
18.12236990391575 73.68094127027331
18.666585008947 70.85879472352292
17.97849737214927 72.72229375286058
16.20828826295953 69.37932997912738
16.58888894013863 71.07472693196368
1.969143808274928 82.97600662361199
0.4875636877546153 84.74156339502991
1.555301068203541 81.93666704469457
0.2440898653271119 83.64076205231167
0.922758766266696 82.80441587477588
24.04341161196046 71.91665660255292
21.67054640393393 65.52049839429937
22.87380890871419 70.11525500227395
23.02130122963561 66.83949190029821
24.23169812656061 68.14034065726828
22.77041552232502 65.71926330654185
23.50095944503728 64.99706216936568
25.2064986185205 71.91314430272998
24.51974657025351 69.09551966986939
22.24436811835427 69.374342218778
25.48638157991455 72.99880611131302
24.05230656306644 67.08664856205355
22.12265186063172 66.45436629137427
99.39324372736866 23.04101674995019
99.84374743484551 22.10482065663514
2.405283212149113 22.71499505845908
0.8158720431249763 21.89330020138015
0.9769170202047736 24.14960950498723
98.28119781062476 23.06087337894321
2.777851398181193 23.67502870888989
0.7650722815589279 20.07972367717517
46.78028293334292 14.84621138297659
45.93150219144446 17.58868438783032
47.70305578394418 16.83713983546723
45.56641520008034 16.59541821070632
42.73982528911563 19.82021343786757
46.99963030883049 17.71006444604682
47.72706647103004 19.75840035343201
47.23745823767295 15.92755774427286
44.86561673403237 17.43156464854537
48.03673859858053 17.88479380084535
46.30573094495016 18.57430566128611
47.7649293264547 15.15886331403104
83.42423707522217 44.0355187867025
82.36970111467348 50.02384051894306
82.1474279948752 48.99668408146119
82.39150884627533 45.45760270355482
81.99187290951481 47.81273610340705
81.54164322511818 45.71238038553879
80.35684541030453 49.0260797423213
83.29414542329047 50.54212753269923
88.42004365391236 23.97202431162374
88.01943371801417 24.98269071743928
85.55212640723336 21.57764147970644
87.36901836487218 24.12170325802127
86.14932582072169 22.43746031050864
89.03788071887213 24.82502487829392
87.64499359260387 25.94777637335973
85.08516955924014 22.58781126257153
82.99036609586052 22.80923001513353
84.61716166391513 23.61615242171481
82.38385242440879 21.93608880979405
54.05598729036274 66.6906104930037
52.44654756267235 68.41452118284504
52.73587602463902 65.45600006343214
51.98157580554178 66.26521505835203
51.37588150321051 68.05794686268362
53.27060053423982 67.55532420641801
52.22125486307337 67.33700102941543
12.75236140539906 65.35251661139246
14.12572974333898 67.0223527576443
13.44420254288153 66.18351579007904
11.67272247306828 65.49036639322159
16.28637765503129 66.66531408926157
16.00525149502671 64.89468108872282
15.20091033665597 66.84838504033472
8.863498696766506 64.96644557466358
14.5180047183381 66.03716599329506
15.59885369619244 65.8684934392101
57.25445789071123 5.39420339882074
54.50315163859344 5.71665145845031
56.07781365298031 4.139049393078086
55.80547692139137 7.01642185858575
54.8151686813626 2.836070928916429
58.11046449870289 4.561972019739491
56.27693816230361 5.171850517432461
59.03015063042415 5.932749686545791
53.82591449486849 2.486250001533174
54.74385547902298 6.772738223553023
54.64796307751948 9.583514495630316
54.30299237115649 8.503861948660679
53.50926282718366 5.426975403702763
25.78272384950234 96.26582235774035
30.54239721324764 97.89287881003533
24.73843708225166 93.57287348831571
29.63420322516917 98.44974165749437
27.6393951071252 97.42708126081426
29.68066740353093 99.53752843875728
29.56656396912309 97.37143287515541
26.72763097860759 96.87524292492141
28.56457206431566 96.85846943935309
28.67593027607103 97.90855062856707
27.61834339643497 96.32142488521922
25.73975759202676 95.1801796245218
27.81981333742405 98.45099425677294
16.98998629037552 42.69520842630357
14.12259836997731 42.348898797123
14.36203714272565 41.34206326507559
15.51483196772977 39.92452380624396
15.6255350287116 43.86010390409107
17.12618512851052 40.98652133664926
16.61908329296872 37.26205386863113
12.83487926261289 53.68850840273518
13.03767764276784 52.62896751748846
9.494393441756612 55.946516306519
8.113635088892648 58.45162545578889
9.275295259513008 56.99766191212534
10.7635676973689 54.48959544087834
11.80127576951771 54.08760992825712
10.53178593275447 55.53704551474062
87.71795542152792 78.99007620079676
84.95817027975913 76.22048713835882
86.98603291249212 75.30367215529328
85.97303086741547 75.76562009676628
85.12342020654948 74.16492929363591
85.89613501843735 76.79695395647276
83.94821891498717 76.66883867775684
86.056119129577 74.73463502890731
11.57439957611894 45.23229592986021
13.15850992117247 46.59246512260625
11.18950758891583 47.41621699786312
9.375897375936086 52.13620916178952
13.32131618084951 45.52027599426216
11.98996701068019 48.08608218266353
10.80326140142505 49.57953417909352
67.76567773148966 33.38289172432393
66.04296283645532 32.00428063318825
68.98433273581399 31.01251543930062
69.80142040200542 32.70177436706759
67.90361098539846 32.40951995150232
65.02886647515052 32.32295650773167
68.90827949749428 32.05774352026078
64.22611844672322 31.54583520211732
66.2510856812377 30.9605607083989
65.67786687507233 34.0262961819269
66.87688982959827 32.74088532980186
68.81369095796427 33.07611175244532
15.29813595102383 92.6713075969992
15.04875708900777 91.61640861093613
16.30130563984081 92.75318282543158
14.19129522756221 92.17830046388187
16.58697201458162 90.66832965094908
13.96557200395869 91.15865264024318
17.07977749636747 93.5199247292295
17.2338270450596 92.42387576544475
45.51151041674914 72.61078664998986
46.17715988209201 73.35511321307095
46.48670558993655 75.21489911976033
42.14061089105267 70.37431631213933
46.13267202092526 76.19940448798174
47.66270293956661 70.57464102166365
47.23294127265315 76.02518757266586
47.83665098684797 76.88836363769666
46.74169893214734 72.32521803952299
47.75170060378021 71.70916596370645
46.84803948575121 71.22277493678021
49.1606550333947 74.22692702287283
78.2954244982716 46.86716679066295
73.80279430571726 45.20325585361693
77.84540903100516 51.77668127021118
77.44897549092583 47.42854051228959
76.30810601051785 43.50236322479875
76.19479304648479 42.40119309368421
75.68776683382671 48.52221206454472
79.59181401424824 50.67903493122256
76.5132470127524 46.8869817119421
77.65567645419196 49.59737677980428
78.62726519859227 50.13851510249432
77.30253623261241 45.17806954919634
76.58214989878832 47.98406015202153
77.54726805100545 48.51966308134348
75.08634508427676 51.23012898506698
34.8220727953771 32.87375375142098
31.98188512087142 31.12599091243011
34.89675363878033 31.81676634485459
32.97485519140576 31.6441237435468
34.88484232057207 30.769106109539
33.92764318547671 31.19683730620269
31.17487091245878 32.61382527879265
31.98972865111769 30.03684042424343
32.0115764985558 32.09485550328839
31.10735780986643 30.66682952340667
33.93138534711781 29.06644423177494
30.29002082430524 30.19132149674703
94.46346448698957 85.2590022468369
96.19566005095109 87.57364175444032
96.3039313540196 86.48345459070771
97.29892917912441 83.86916521560809
96.38073283726445 85.39936125309015
97.37402752229181 84.91431964178501
96.06531239568119 88.64894573687282
95.41283942106014 84.8082461385699
90.51321646877773 83.90317063848768
96.36424367078369 84.34541439041243
96.27966929601358 83.28843924065097
97.1829595541986 87.10802662198765
66.08826876594628 90.3758754995751
65.12739997314672 92.35786959716826
64.73830816586029 95.2260276407001
68.19403265157844 90.15317207009269
65.63448029431672 91.37899793947059
64.09940405703698 92.4851448758633
65.20740105627679 94.24179419174739
65.80552110760469 95.11358864407293
65.69101668684263 93.24761044333444
66.1848302573604 92.2623407154001
62.90299808267852 89.8704600718296
66.27365933699413 94.12246395747681
13.15658524124485 60.05846184005863
15.33319483722008 64.09778640299565
11.31945191127556 60.00214735569671
12.112865374344 60.5709553205603
11.57588846425319 58.93255958407635
12.9141775218421 57.45434823372681
14.25490152214666 56.03634530260219
9.360803024165104 61.00757795704581
12.19269728916193 61.720589053439
10.56096509791921 59.42724345395479
8.601844086574266 63.08796031837904
14.67571798245015 63.3034484043683
15.52635434251163 61.31095347958234
9.608661945303066 59.89104925249902
12.91186831366864 61.01742768827192
36.90978542624903 26.54395461564796
40.07336761322563 25.85549161769861
37.82583625338273 26.01858817629354
36.87727388013155 27.66107464279485
38.95998354583516 25.62951248983042
39.73311123637054 24.84342679430569
35.10742913929579 26.41595169475788
39.20766286883992 15.19254536844029
35.96542229591759 14.32473248041355
36.30719202344854 15.37209315683441
37.38725010384245 15.66283542659832
37.32707480182331 11.82096065245944
40.92247564139264 17.54525453363197
35.5958590310743 16.14783238707808
35.22092691742445 15.08186456315597
94.49957491613559 97.35209944311428
95.9578181881209 98.95402541481852
91.81147915555722 99.30154542803884
95.99312431665845 96.1583903536079
93.23426126403329 98.4998714624541
92.81316491184474 99.39437121809054
93.25773916548503 97.52387068147245
93.85030914270072 96.60479009615025
96.35314795175144 97.97029287325314
90.88932392305723 99.2630324589806
94.91873288836129 96.35666799837362
89.48530624973596 83.37814319316527
94.29012685050574 81.05380606200457
91.47440934237186 83.45139287677378
92.54709752488527 85.07531801277126
93.4858210547751 84.64541273356134
92.44477422123362 88.29947261214521
90.46145240592348 82.88412591421883
93.52360537671677 85.69726786040034
92.48913938006382 84.03954893068671
95.36329519299477 83.75480884927727
94.45112049619341 86.33211335448377
89.67899342400992 85.45124624212094
89.58030001447096 84.42051824378653
93.44126043068073 83.6009796808392
62.85413298901707 35.10708701141879
64.61183518228876 34.47686723951141
62.89216863270527 37.94731748041039
63.56916707819644 34.47654105012642
63.96117523978054 35.40798356853629
64.92963598991304 35.68496304341841
62.63393231391659 33.94518714409352
66.97869629585252 36.02106498773129
63.61313917275021 37.21137166171651
55.98853273022914 23.57099558058024
55.55331271147266 24.62939393440067
55.62185447341584 21.74047078039694
54.58525339252183 21.67300614445436
56.2742348682731 22.59405287632628
12.83466711851322 29.73104948814898
15.06376552919086 29.16146673633525
13.74151181044962 30.26213677387259
14.2787830995143 28.37477261677824
12.89115635509735 30.83503955706876
14.81935401838325 30.27985548201803
90.26854325049123 14.86147612332613
86.21884225329441 15.93125041830363
87.85516852006025 14.84538072651625
89.13915876385194 13.43882117279572
89.87307519866756 14.04612311550724
91.46811775235921 11.70447991814517
86.98200657240561 10.28093031582467
87.47508566738381 13.06143551476185
92.25669460836794 12.37991869435923
90.18797052543074 13.07801815882806
88.41759452968166 12.71391570216496
51.24885415834456 18.37508032487196
52.66514000485975 19.59104001981735
51.32529898991115 21.26467002464043
50.87040949867518 17.44720928799768
50.24730809029563 21.10560058833548
49.47467405801945 19.09896850697354
50.16513188519614 18.27695311024029
53.30209361866913 18.77959061827444
52.20293161503358 18.59958349440327
48.79304384777461 19.93196221082394
49.86320719752739 20.0966805364469
50.55212960190782 19.25218243263157
78.48950294586705 37.4227092191553
77.74618144480172 39.10968206881973
79.19961896074086 34.65781705156984
78.74754058535669 39.63100702829608
77.51878534592643 36.92148801390751
79.45416482179697 37.91429519750622
78.39692200936912 36.33323480943731
77.42513904114601 35.83528594289118
82.83424680911536 41.18310748478059
77.86197953186461 40.18650359404266
81.36563231712226 39.8434995787896
79.76944397534682 40.16553357333553
50.16642189739302 8.273988364710251
49.24845072339759 8.879591618552434
51.07637934298145 7.638634311557814
90.92510654805446 43.59395283021899
92.59275741020969 45.99373168796782
90.91283440886768 46.88538839095047
91.62754793358107 47.63077556120042
88.30491371389657 42.39664776258329
90.78533399194673 44.71085266565478
92.15349079845763 41.06310626240353
89.96135292209367 43.94059480499437
91.3438569752483 48.66855820498565
90.62498685187887 45.85015613190392
89.5551057149367 46.06437107127712
48.94150765484058 55.1436712398709
51.26248519030872 53.06266220793746
51.06202952901365 51.98546006728147
49.08233385905314 51.21953633866913
49.49766389720388 53.37440498959172
51.84666858431121 51.29144113731394
48.72149270652576 54.06566963016947
50.07276930105517 51.602126358181
50.27732960261603 52.6793905383668
48.5076050872014 52.98971384270754
49.28902244098594 52.29590557642854
51.64552682329735 50.21556170519492
85.82380112971663 92.7978576579121
85.28090666928074 90.63795562408389
82.12848211246802 92.3076804870102
86.8487525621648 93.17494034558175
86.29455806871597 91.01461877229292
82.47566375248391 90.73031872312187
82.12156215725022 88.69632109442746
86.58435741378973 92.09733386501729
84.81244195435322 92.40368937609888
69.55309168682832 34.78132191235613
69.75813762717689 36.63809045939187
71.26115787899407 35.55479036784256
71.88594996609888 36.37540068052139
68.3829394867021 39.52949351275527
69.27592756027484 37.63955890206784
68.02103955183338 40.51947673854906
72.541401335272 35.45556131260017
67.53802581597121 36.92837854555891
71.00084284150628 38.34615427596903
36.08713120533542 75.89315972544118
37.04858378931518 79.57336769161125
37.13135580459485 77.39567548978131
35.04106627037348 80.5573212077845
34.02671916131856 80.12222563082209
36.16729355597646 79.08093774623144
35.4012268513841 78.57663390419758
35.97215440198284 80.03560501485583
34.94175859074003 79.4775448928086
36.20733668575934 76.91810255071731
37.10429181360919 78.51173677440171
36.25543115731264 77.97971364169126
26.52795860810751 8.369146263336814
27.65832065357115 6.578768024867647
27.15892014876538 5.583318699575959
28.23647733871227 5.668108235724244
26.65967208555982 4.626949268075944
27.09885228728353 7.477253229713968
26.0492073968417 5.46351039712903
27.23915830399829 64.00075434934605
24.53199917569571 65.31416067938164
28.54529521319404 65.27485012874688
27.75009317400885 69.85102524286462
26.42149492169614 68.54052367601561
78.76799386305237 57.96695686034161
80.60320221906656 56.83184059518921
79.64005064271412 58.53200728342316
78.59907014940046 60.23918525207196
77.83680109934173 58.51631169162567
81.49463032505525 57.38647372792479
77.44648637742354 61.89805802921305
80.5266058341648 59.07453909962799
79.56693557606741 59.65408801174763
82.40965680353607 55.67444115090461
82.3986689582993 57.93588494820585
82.40207420576849 56.80775544328262
7.25959472024049 44.06914651416997
3.48669731612621 49.54738271281016
8.047462718767951 44.72254126605896
6.436137203616747 48.37102732748725
6.844264081441166 46.22888932894458
3.64164957477165 48.48516016671471
10.2159483680297 42.7698957143474
9.614881486874513 46.06054303803667
4.44293477176726 44.33438200109311
6.045845388275938 45.57996508066948
0.7605166964873225 49.91807058752338
5.021745256413669 45.99755740828972
18.47426670982553 18.29347686000417
16.71319316985669 18.44072256091342
17.77626455843048 19.10728884805394
19.21696767173772 17.50873393338161
17.72458531181656 21.2481883311547
17.31103337357271 20.24031652711554
18.82161415949263 19.39864385371548
18.04840372286229 16.0103121669202
17.10298052785853 15.63789063944301
99.58338711762106 3.577543248899173
99.9112711547898 1.603127455273836
99.28755636935483 5.43114718100114
0.307929786269989 5.716270262757017
0.9932005137763477 4.848525139348851
0.2505133276239022 2.792271373276341
1.365288958320238 5.761187638810358
98.93004495671445 4.38240909124683
0.6429831643880941 3.761152556830707
99.97713466148039 4.621456918495686
6.700401332946625 12.73635215636779
8.835227068801297 14.37243705037757
8.937096694649183 13.24123039027753
10.71372859102426 14.46386021700075
7.932993261035389 12.73326789326136
7.734739630153723 15.91619037974919
10.90457900577414 11.52876725146828
8.647272700467269 15.38154549444517
10.82140954342815 13.43412630237227
10.9023769016446 12.43378409313136
11.25876518237204 10.66454984086297
77.62357472497774 60.77886289290959
76.33951936987908 62.25663224198985
77.76610371704894 59.6353800131884
72.92524204761642 59.93940925658494
75.41470871033754 61.52202166698565
76.62159288651833 61.26534647319526
76.82576568124804 60.12498227364394
23.25670107860246 67.8345557371243
25.06733211309653 67.34115986476674
25.29005875768221 64.5952120195838
24.82455924353407 66.31787414317624
26.00712873217959 70.23414287108776
26.94212916213897 66.81102070377057
23.77048526098713 66.05881191368806
28.2730602161987 68.07493130793613
24.93054354411905 70.02647984598069
25.64479255820734 69.26777752031263
25.87042492032958 66.57480863149912
24.25343721736832 64.27663007899962
27.21470275755007 67.80551087507385
26.41507196211526 64.80253565639237
27.49562269808426 68.80942096035132
30.24468541421117 48.09842087551431
29.3533989280426 47.38802414283527
33.51000124680432 42.15217056452283
29.21496268390766 43.36717769698382
28.57892203458351 46.64288066105093
29.73397658810163 45.13168293260301
32.75815031173681 41.43816383446859
31.25602966033597 47.69202365283973
31.09254009031552 43.82252831716502
28.7569542152141 45.52873194686005
51.0007046040024 74.09693401153743
50.16036070817545 74.68932195494223
48.35990544924698 75.90450290104708
49.78012629142893 72.57660458874444
51.83647558603327 73.51481158920561
93.45495334076099 57.74990105372734
89.03431226223621 54.86637935807499
90.07678541089714 54.7991166747789
89.49304775167066 55.8092690545437
92.42934334409576 56.19673616584447
90.61829663221015 55.69990367335282
87.89239377328057 54.53287191561982
26.19704457563717 3.70237358620932
22.24328320827454 4.392728288862816
24.94022407415902 3.370445649803325
23.81570508237051 3.413436548060634
22.70269074545804 3.461202402683023
87.01842775476301 4.678667985309152
85.30891620101244 8.051842105261693
85.36743901522466 6.006311841768965
86.27764356563904 8.601779814235497
88.92157192897594 6.80166040952971
88.65412353315148 4.231833976041444
87.15291564169564 5.739415169966935
86.38015645285709 7.575532465652939
85.44996228850535 7.101261944946418
87.14635888491718 6.865645813572457
86.28147205244031 6.425638739037981
88.09367953534772 5.088072041233087
1.808427184609562 76.20830952143746
4.24733446548963 79.33930881582714
3.423460713442778 75.50731927023206
2.275674872732166 77.23829465615344
4.434131097951523 75.63406488727034
3.203069091275178 79.26499828128975
3.355050747533495 77.38993267919925
4.461021421953111 77.56118290045056
3.668626233876652 80.29044743402103
4.934987770493923 78.50327029561922
2.860851970203858 76.37716602744602
2.4054913047381 75.33214689446049
1.680177734476075 78.10435111370558
2.655076212416405 80.17480242230269
3.815708590293873 78.37712543569764
26.34928638081103 15.74756860385628
24.37839139104167 18.43963136714042
26.30482940833126 13.49164850486983
26.52985025424515 18.68750410519605
27.85724921478585 16.94132433304477
25.04984792435375 17.62336850994783
23.94641282063192 17.42851710692585
27.44440996763099 15.98339235206124
27.19027720872109 17.79176937301413
26.77917849597947 16.79346697183166
89.58563127568512 80.20904018228883
85.54458806252673 82.99031765253937
86.59903723414578 81.45408065716259
87.56217777933553 82.01362485899546
88.60607197869476 80.67239754019424
87.61726207019126 81.03273897410239
88.55334754884638 81.7544275570821
86.50423161496532 83.4582042951513
87.42496046697472 82.91809175756187
87.66614349939726 80.01893605398173
56.87051901635824 3.324892477857459
57.35184196791493 1.23110821935458
58.68815118315589 2.721070759144128
58.83442116585683 3.747511823734953
59.38142156064723 1.967967270888689
60.6685806829449 3.791572896995261
60.46645295879397 2.066483568789593
58.36862030807318 1.610448553924743
58.16955876837791 0.5013940607016604
90.30934788777154 59.88697811965686
88.18526688096179 59.3744658871129
86.59471024320661 60.89964320984568
90.65964245042991 58.03214731100799
86.78708617417772 11.35703476646141
87.97758698644958 7.236226880040193
87.60804774536342 12.01021576228533
87.15488187031923 9.187308235651997
89.03056130430242 9.550247031522838
92.79943591336253 10.43855169477424
86.13825419726473 9.68815148077157
91.743637375883 10.71750946897781
88.6113807030552 11.64994083976
90.92103629050278 9.984290799231859
90.12040034380495 9.26375382774747
87.3527652467729 8.092534696335974
87.79880869759948 10.95080073546085
0.5574206388850114 79.85613764379852
97.88367646304974 78.53324543770141
98.9633689883494 78.6747472330332
96.34800292772618 77.42389150212495
99.49329194223095 79.68842814562842
98.61030181932766 75.75368266623356
98.41141380841158 79.56563013561265
1.611737240942108 80.02426965836754
99.54668167647567 77.79621759443508
0.04253978702211626 78.81717170985617
1.209479868706576 77.0769488703267
0.1389943098653709 76.92250428452139
35.93481541440259 53.3954833109915
35.25166442370818 51.57160211334924
36.66813657529113 54.11987258227132
38.88310587863297 50.65530636168616
34.30160032730765 51.8544380267756
35.37710593569664 50.46996822805588
36.18907435586838 51.23115425524563
38.00899290314756 51.38486152422114
36.09536160080815 52.30687857481309
39.16982049786145 52.68850437323535
39.98289633590105 51.98762365360307
38.94754772364726 51.71887190800871
36.95309560332515 52.97356503796243
40.16237305938355 53.04634401372804
38.00436912898344 52.48029672082021
25.56805269216854 74.04619969050231
26.65477404973135 75.47782127297653
27.41687022047338 73.73773608043882
27.26976743704388 72.67918701987264
28.39485973518337 74.09104862541814
27.53000603669328 74.79297890226348
26.44357379864831 73.37588058638519
29.93532750621002 71.58595442382151
28.26056238757013 73.03017259542109
26.54833484928038 74.42660241797005
25.66865383955515 75.09389450188107
27.15950722674364 71.64180212417094
27.96484894505796 70.91301491684628
27.07524670107455 44.30689244269114
24.61661283639585 42.13980801111084
25.68087269253171 41.87102429921719
27.13837034187665 43.37139277533637
26.39496667882389 42.63146694720584
25.12608845435228 43.94803993475709
24.1164767075136 44.24764237365721
25.34174499080704 42.90842793336646
32.54014905582319 84.96641764373794
32.22788685481594 88.43658112025395
31.27612789978565 87.88919692962068
32.00234613281212 85.84175923391322
31.46324645393846 86.76087737846167
32.16404445696394 87.4878515201317
32.63802263640527 86.70188422338536
30.51282651428704 86.50394407257883
29.33501917668817 88.86791060814346
30.31067571510931 88.42501552928861
27.63193364828557 87.56698988898815
30.95321832151366 85.68557677957351
31.41046601767894 84.86558649492997
30.28151033092056 84.76931815408804
7.512433135835399 32.80004208390029
7.231690563306237 30.63172179534011
5.177122514229641 29.71056214953249
4.508246209406113 28.6751211487114
6.397078624434089 31.28139630774702
76.89529211518095 51.22235437575321
74.71375615963474 45.77419570802567
75.79566652234082 49.58293926319905
74.49390440565841 43.58413611432036
75.34828448725727 42.99217238216967
77.75700750502865 50.68088325249165
74.64964102004748 44.66656090404804
75.63320232792807 47.45525676903247
73.88205372757118 46.33551964546275
74.12196161835679 50.7177477606258
76.46199852633282 45.76204994421718
75.93302843865234 50.67379072731256
79.93280286548799 45.73426821214887
74.73881037270262 46.90778819710271
49.24526086396649 91.04876383034039
44.5294788078043 89.11358810841323
43.11041791599933 91.60573706515711
47.01156594188476 91.23945994395261
45.87311400404096 87.75761716088527
48.08962641028034 90.76374273250812
46.28778534309635 89.60356922212306
46.15350767944093 90.61329583933812
43.92557727300513 87.31690860662765
42.5883616542575 89.88218966131782
47.76494858841049 86.41107831076947
34.5508340386594 45.66420571541046
35.5677203471631 45.34073569691396
35.30843194569285 46.39509944028559
31.88050141441726 49.55214614404051
34.78014422916699 44.61841227597331
36.33852923314019 46.06941618637792
35.81572432420641 44.29219820547099
72.61395376818641 96.73162860819885
72.98912554264288 97.64165039150284
69.50512115477625 93.79910332174872
73.7953344707294 94.08857652264697
76.16731760383387 92.73541304304146
71.65078979587918 93.68437044432709
73.45214538702248 95.94968537101229
72.47974805914887 95.69796256232422
74.7540666240437 97.14434586764678
71.7281570539472 97.46709141251995
74.82903209021961 94.33069766237172
73.11760396444021 92.06580128456572
17.93910825906561 4.728899998728791
17.26556826396834 3.928862749210033
16.57685792514993 3.109770238975313
16.88804552607663 4.921615863137288
18.38278221124846 3.842904070586565
16.19581686427422 4.097181158095172
16.97228147463989 2.141618850943206
15.85141527817676 5.106385956422463
14.81154190353844 5.280800092051697
15.13780743264449 4.270111613967789
15.55528280223306 6.124785880701319
2.482650009450679 12.0364718345404
2.430822960387278 7.307829921722528
1.553011632211152 6.7089908285487
1.404027262736847 7.650800063813159
2.592612010165628 10.14957808011128
1.452036504764131 10.23427890631214
3.533609181480973 12.11251596940939
2.075529280190159 11.09673464336588
2.844300531191914 9.158968456398664
47.12881598174514 32.39593988664434
45.11332387026896 31.60305878739286
48.13870660392094 31.03896229621341
49.18030550959949 31.35955806777773
47.6731956028198 30.18396312785189
43.71506095611583 33.99359195425674
44.50637788303145 33.3338927717202
48.39042732659697 29.34155200099074
44.81380030429359 30.59459258734557
46.17732623396406 31.93828338432157
44.60829225674709 34.44922132088651
94.89220664596142 99.12729801582313
96.60734031920754 99.76709315624008
91.31441071946053 2.247440113827103
94.50722920594393 0.1834249856285705
95.231358647364 2.942039363218244
91.90846650904815 1.234945116520505
93.41099188492278 0.2741346384607603
95.26625884993089 98.13377846923088
94.06178128691585 1.143823693782807
92.2870265336575 0.2891394704368878
92.9560794863538 1.193973267622926
92.41405262407982 2.135072490645834
91.18398028940602 0.2903090279517845
71.33097979711697 7.45485632987368
70.91449496057535 9.498217616484528
70.50211909753951 6.79644081312609
72.76245708156598 9.771207422038465
69.12517046645 14.07537800815205
71.1185342673383 8.47150394941511
70.26947007149815 12.65351558857374
71.57326635204954 11.27522104172134
72.3530146827887 7.080017743087356
7.810268343046405 78.35998589117365
10.65191527680936 77.89949114698632
11.59542252382479 78.44468029949337
9.713134603021889 78.39381490984597
10.66270680244401 76.84177050644564
6.803780347859798 78.12377025880721
10.65829868643607 78.97750031941069
9.688511867779075 77.34192543610327
32.93195741052925 12.98744771035583
32.58824582480552 11.9886944105614
31.89649916749036 12.73686277015367
32.47080145738285 13.77789543074358
34.13453708520405 14.80393933478324
33.73663512636217 13.71680026813127
96.71087256404465 96.98108170675491
97.78185299082568 96.80839607420126
99.55763294015537 97.48542574870315
98.51861721251268 97.66487326741668
99.13420966163855 95.55774444341691
97.39118784204382 94.93658852325004
97.4432758233 97.81585335192564
98.1698665283979 98.66374843791293
0.2953180476424443 98.33828663525195
99.850100477721 96.40677030488567
0.5794893134013047 97.2390871285133
0.1451928582726824 95.32337464941287
98.42808762303294 94.71712783020028
96.34106063174228 95.13970155526121
99.25962719484639 98.55097529905825
26.07964840133353 11.32793142532328
23.33726138918483 12.08470252423547
23.40698912811428 13.12988840317972
26.38314617585981 12.33062961587908
27.14725560994633 13.06806015164358
25.39086025947287 12.94862200969264
26.32853603656073 14.5095019873623
24.34376087634958 12.52808763894859
24.26528939442092 11.48540193272213
22.41232445509658 12.69206945465385
25.19216726957944 10.89991530553884
67.68532611657137 41.5300874609847
66.61448514641017 41.64033543160342
66.97332938226275 40.68034615504392
63.98038699641589 40.98550897124697
65.62595633886971 41.88197976806242
67.38141392739053 42.52889138519936
65.39282888850728 42.88043415406743
68.73735037004357 41.38771377650993
62.93465802183426 40.74769398401112
63.65071934571449 39.96196303145618
65.47429076174438 39.4970777942898
66.37069120747775 39.82838685410261
67.32111081241719 39.63211245007331
64.95339806310511 41.17860254962324
66.38939144911573 42.69921387277092
66.39810055956045 38.76976564851319
64.75907384371816 40.20189042200507
24.44019616617865 6.287721270279437
23.93799744665739 5.281098624258164
23.33712907723447 4.369628105250124
26.02368107446238 7.349525764082648
24.99129899547053 5.356189927424205
26.57908144375358 6.460101313271971
24.44401771577444 4.335921648931114
24.90476310736997 7.323890743891002
25.51088785812721 4.42508805789528
25.49096315178057 6.38515547869139
73.69796791868401 59.20568462381868
73.32883635383705 57.07733361014679
70.46832540176624 57.12972877226739
74.29641224437444 57.36799469905869
72.01702218492859 55.77309651557505
73.4669794149037 58.1244180264115
72.15184097922415 60.66991923097479
72.25599154959743 56.81381971310184
73.0238384527097 56.14816381543812
82.97275258107784 7.273508547980557
80.86187496392517 6.868471267118121
80.43064375231936 8.885573514651043
81.15354089922222 7.971270117839489
81.88096840287444 7.113494894465972
83.0160784094046 4.503263295923621
82.57960639526927 6.289282119358271
84.21336844613901 7.546001821604478
83.33319487662021 8.155356316358077
82.22618651557805 8.078289897063289
80.21739259620176 7.629945387946432
40.43511094887144 45.01399965480862
41.40260191855211 44.4787570366739
40.15237858906181 41.94439782292118
41.12276294321283 41.58597208599504
38.70218452893233 40.45546479961344
39.7312302311197 40.11430150677824
40.59686179271844 43.85046227118595
39.87652570890441 43.02710267487772
41.57373349242273 43.50030784825193
33.20870679369666 88.7485579808591
34.75365999107149 90.95437419372011
34.89854784096374 89.9090091013643
33.15639858132675 87.741480662689
33.08156843328774 89.79946915701903
34.20050999091406 88.03263406478708
31.23577322866969 88.91646379954854
33.13737513533862 85.88149749079683
34.710110262425 86.96311585100683
34.07648504121263 89.2083878656621
26.66220400691195 65.8212753788267
24.99093437585958 63.56439659003037
22.44505874607049 64.70916187041639
23.23892167357405 63.95550030870928
25.71501473999786 62.85513282730346
26.02108445946724 63.90347527794427
99.86485913509536 49.4428446322675
3.794431601939412 47.4379951365646
1.915450324496493 51.92307190203242
6.469585893285135 43.42918527007774
5.679815341046316 42.80162711981621
2.655836645313913 44.1296501002579
97.15669784252201 46.90166499697536
98.94926957275555 48.97416444470031
99.98095004104988 47.32095420945046
11.08321137719652 57.2361752723521
9.082200859049093 58.06338452975286
9.834329727325681 58.75057425705301
10.06864906462191 57.65093061108257
13.43517989047485 55.38784838747958
12.12541260340318 56.82330074626121
12.38063954211538 55.78078707347991
12.61728877073895 54.73804329222559
14.4880033721923 55.00411891621499
11.3328871041886 56.1815313263814
8.868823898372277 59.16779579112591
13.18571329535371 56.42211253063283
14.35651790757415 74.78763418799855
13.40094027522505 74.18916919290155
13.50359386780785 72.02309095052246
18.30046787473622 71.84520155957773
14.39671008940147 75.8362722283689
15.33204416882259 75.35249245924625
14.33713907552162 73.73938022408642
13.41193347254489 73.11971911591401
16.3117554652028 75.87407875515056
79.65172286524728 25.33447750801424
80.7593936958974 29.05016330820317
76.15468736959639 28.82235323103418
81.42795459086294 23.97879877790084
78.97176506811272 30.28854299424406
80.72799711327919 27.9582873002148
82.49556677203553 25.63873368803798
78.82211345170278 27.02113753194901
75.94288370564711 24.47119379744759
79.64332790517435 23.10969327024675
81.65923582240251 28.41189616783836
64.43001178493856 52.49238661054977
65.86810942872387 50.15525958496981
63.60405197069166 53.12648232351319
65.09572058482918 50.77002445638053
65.24833108340735 51.84286828273446
63.82339765680529 45.82635064926273
64.30213053748621 51.40493706818023
66.40771585916013 21.65058651500562
68.40133996029391 22.27330230950484
69.02268541359886 23.16279015855
65.7072584992424 20.78966563050717
65.04099866091477 19.92812438311484
67.41859765611864 21.5004949638005
64.66756407435166 20.94680292227079
70.7237096277205 22.25851348266675
67.22719185340318 22.4637471460047
68.33316833917365 21.28572356969909
33.38635135304105 69.76819326751728
32.10019444145529 68.33862299310236
32.34610952866444 69.41680109566963
32.7539500909466 71.55233325511615
33.6333956289572 66.92633654879442
33.8945684359408 68.0063546039904
34.98132623797377 68.28960816944947
36.85060732670157 69.01513244576331
33.12810481008373 68.70959838319871
32.56657049873967 70.48129089933788
63.40180586905302 81.39320888974349
64.53653347726639 81.34612748123433
62.92031523424409 84.50848364532902
60.95441250714354 85.65705934195903
63.97255309730468 82.19542269728174
62.39225756916577 81.29563847536774
61.60755312953745 81.81908383987529
73.31245674769237 71.38738194044873
74.31181760595226 70.76446677888617
72.50268574011325 68.73433072298586
73.40007451844728 69.21231109798832
71.58392271840498 70.32321163978202
75.83024584266684 64.58132124837253
72.48661302655881 69.862495131233
74.31476977880872 68.55742826815147
76.4034215093149 66.3846533490802
74.28316099413092 69.70174489729459
71.56950862838524 67.17230700757375
73.32388514539511 70.35845301932312
71.55087954874701 69.31640489710037
90.62253325795812 36.61205493270945
93.41336505284686 37.50750579616299
92.29109973611301 37.47124026381901
90.18922738450782 35.61480871055228
89.16113173378967 35.48388713518435
89.76356849475818 34.59966885979723
91.72257025260102 36.60281499492195
91.23273275647463 35.67678911904716
88.56064898244388 36.30954350270181
78.84273906630396 55.69073164438862
79.68972004495446 57.4032538671664
79.72448084522179 56.26424818270709
80.62198533447661 55.69466386186745
77.94737000879894 55.12375184665605
79.72888948578917 54.00044866217142
79.735029938949 55.12895848860195
80.57348924659587 57.96035874029458
81.50862280064884 56.25507985936476
78.70282835980537 59.09819787360727
83.30149986415741 56.22205500411344
78.83892472001278 54.56542422690248
78.82480453834455 56.82350246345077
80.62738065170052 54.55938395882648
81.51848220798911 55.11947828097681
16.701609982518 31.30191962033199
15.90774398874769 29.78494491312851
16.85457218033419 30.37050824659746
16.94826824037506 29.34035664621615
17.82973199454779 30.05653375234315
18.77823958437347 29.49190966802355
15.87213882681359 31.90010302854585
18.67648590813338 30.6646011854488
15.77608659733536 30.80012193378629
19.5958018852813 31.20986290382958
17.92088106806626 28.90000956412972
14.91858183535602 31.43399335713202
3.348670757155215 13.99535558574755
4.392254321189183 14.20750439757511
2.258592861404672 13.85521147433789
7.164827079245315 13.61923046915039
0.5565635521379063 14.64682726135385
3.794983633267197 15.01759295277978
1.674317623056839 16.51668560568756
3.083558501777064 15.74340104667044
5.389097939249825 14.30290843176068
1.06823085880703 15.59262583545953
27.26871941319666 80.70716741767654
29.16755729199893 80.44998686165349
27.42106681320702 81.74485091237194
28.30066615774435 81.11390724506069
30.03348336261884 79.75117630724769
26.53059566829392 82.38970695435229
30.17685322004293 80.81059009727653
27.58254972566885 82.7678262717121
26.23048202840252 80.31847885805776
29.46973137720732 82.63518109279353
26.38484326994636 81.35219330696795
28.46335554250915 82.17408880329879
25.51190934179741 82.01071945197715
63.14964904248124 67.48228575978699
62.02943334866413 65.87070060389358
58.91935491351116 65.62444906483661
63.09019606614684 66.45106121525019
58.13693000257131 66.39804239424807
61.09424711754357 66.24431928966641
60.24972601275445 66.9079783425495
60.4628368869713 67.9523033463459
59.21262316965406 66.62345497061905
57.36714268999519 64.46317882826274
56.64416103624043 65.24025352481878
61.40833026127053 68.26564142250452
94.80230428560326 41.75942665883974
93.01467248089442 41.6713358819561
93.72059790791339 43.37566010690175
93.46052630799333 46.60324536389043
92.03035743774491 42.11354770203315
91.43997522808698 39.311141473694
93.6081620804615 44.45661121839591
91.89525648198641 43.18970316858178
87.80409439733846 39.39550888183914
93.11601611245916 40.60109884073063
20.88980193698598 73.81189241385738
23.70479707579583 74.20362087881144
22.65819823356739 72.88382221682407
19.97250879598612 73.41894662260995
22.75249917227532 73.83441847271786
20.01909510863719 74.48680862291413
18.97442924694773 72.86905265023429
20.07727423001377 75.56082158239772
20.96553941401066 74.93353118499624
20.93148622312046 72.61208829231009
22.82342644211275 74.86318070831953
24.58416255027223 73.66989110366573
23.06067387233532 72.01701175967645
18.20991621867856 75.75727479857632
22.91272021372371 75.91623866093742
19.07669258743818 73.99984609572786
24.78183695436974 75.74050942824259
98.38319613878483 84.40456048049917
1.267712638705883 83.87036271313256
98.1308908278132 83.30884128020493
98.27304427681104 85.53831306706617
99.13557510703764 83.4552307832413
99.49638064811262 84.35072475618908
43.78324458605084 85.17668831532619
44.73035553511377 82.44514503539901
37.1344950689835 83.72655776726253
41.87691012805668 84.11966356342795
44.639757927365 84.58131518712709
41.82305222010873 80.98998589104951
39.95976683871539 84.18726277314117
42.80160123293123 82.53554042101068
41.85150639319732 83.07824381276298
45.60528717844199 82.94612132318308
45.70451616628922 84.12075929918055
43.75194932946342 84.07430946414199
40.88564229634045 82.58828422391312
46.93544054580756 84.33982106323563
70.80475979999861 72.96158802187395
70.56982070249917 70.01941414131109
72.27706426449636 71.08723594138391
72.25765751934374 74.07420716095405
70.38341298939304 71.99933520377128
71.51518230134317 72.02376667619824
71.02537812939786 71.11503113912111
69.70086811883492 72.90394081399724
69.40060150563171 70.09650212059599
74.46439472625204 74.17014592561947
67.08085529541916 71.78663336786886
69.81657969892565 69.25896905849748
72.95843346995379 73.28944447556106
71.87512460515663 73.06402894450427
18.03902777345698 83.41089167698405
17.9095216328367 84.47980716670553
16.14292486103565 83.19224250119446
17.16093516548334 82.76073919399106
18.16016744486077 82.34086644732287
19.03457859247559 83.05977677431683
17.05049010781103 83.80917508318323
18.89278474481344 84.10918220714431
43.78808231051121 83.02544315338251
38.97878170392931 82.65121569747646
39.90949082423578 81.06556758261668
39.92346633383088 82.1025442386502
40.87525606272467 81.54558387537348
43.72498878232743 81.98179261324039
41.83728029967958 82.03685710225035
41.79064925729575 79.95061083878913
40.85607951939032 80.501418481901
42.81740196330477 83.5721074558063
38.01153183992872 82.14152082762348
37.07968052238181 82.67114239430413
66.79431158171266 73.59341539600867
67.49915405833049 72.75159983782883
65.67514765624021 73.43938955910356
68.83120958760553 70.99856744110221
68.99470640678128 73.80056646556851
67.74120577195194 70.90104235959328
67.19307004520095 74.57299194236089
69.75480411875819 75.71466838288966
68.29923032609402 74.72296103355956
67.58692806774845 75.56491313700602
68.17761766549299 71.87325977329431
67.9064727722332 73.72545443898071
64.94528148040095 74.2497985847932
72.54024598522857 75.05043293411339
70.09320910959072 73.87448748468206
68.60286997361297 72.82899937491111
72.1116808192582 76.05153439023118
67.25337507848488 69.95526589633351
1.762014314914115 66.58920727401799
2.880550026021107 65.32510653264175
5.77444024195723 62.73102031717499
4.061353736149288 62.12219826820756
3.292627035883184 64.27018913848683
1.67018169775651 63.651340406236
4.347974364086699 64.02678835197895
4.731461607084468 62.95669476709959
4.680487889919278 65.90218640067093
3.69643616990538 63.19679606616366
5.718052192740756 65.6605409637465
2.668414472154717 63.42795679614064
2.23554430150875 64.52199395214095
92.17087458783075 8.674857707991055
91.75884304116995 6.828125930781052
90.40390798396795 8.220681221332013
93.51323392867292 7.427770082427593
88.19560430375468 8.829502138808165
93.33504163206338 5.722501638997894
89.92012811896589 6.438938603483499
90.69413150305064 7.153782669004769
91.01780584370844 6.116705068984132
94.01823983322974 9.132863377975527
92.46073292185257 7.628001458859927
91.96221223390086 9.704877424031503
19.65675234457291 32.32982955102012
20.62090466854914 32.83841361678509
14.21410692627411 33.27423118209042
17.33073145913108 35.5153712603534
20.72186243542573 33.96720952963816
17.89000390514978 32.48656163602659
35.14037053974953 2.626343767891771
34.74705803267328 1.673483962502101
35.4961941557541 3.581615782309758
37.05783777432529 1.928209515903621
38.03472022639603 99.8311835125087
36.26262768104687 2.759197258776584
39.14973865111538 99.62130285629154
35.83312109699905 4.561865898845188
38.44095417705044 3.36452539109217
37.57786812699905 0.8707739474390792
35.1151991468903 5.297864501512172
36.64853070899437 8.701232756163121
38.06706255192768 6.265473871750459
37.6979722223163 9.037498303861335
39.09861340179163 6.587906413550907
42.26879028381676 7.430205470548525
41.2049500033635 7.162166304118576
37.47299717815133 8.007022468941436
38.75169692150772 9.350670415932001
38.29162221725323 7.300666363558586
39.3383140227979 7.610497147727765
43.86355401468693 5.85709294537359
1.277789662234099 72.24579921714401
0.1046885884210677 69.20626071840906
99.01389719010082 69.05130888356909
97.47010165493646 67.88620414429526
96.38838226613845 67.72441378599214
98.55622853280428 68.04096338331804
99.91524631449212 74.00631829241544
98.50732811990899 72.85001528461986
95.86770458109235 13.82336040710129
99.58721496640075 12.78354976381571
97.86738917918812 9.761812363878279
97.46283403023952 11.74978856071108
10.20336149460875 47.82786360978196
11.78602319990147 44.13732196137826
10.59555731480192 45.64446063618873
12.17353837535718 47.0045329882139
9.213618712810128 48.23822554736747
9.009134439055131 49.32033412210303
11.37674654188367 46.32803101702032
12.55408737913509 44.82631447339518
10.39790468414069 46.73939971193649
12.35155911271138 45.92077606837265
12.01029928336567 43.05566777641999
10.79839704757283 44.54690070701199
10.00549146079628 48.91125862484954
12.78536182396539 43.73763410148406
9.414464243422723 47.1521266027166
88.3177925131984 22.1249802499688
85.82816331325074 25.26645621733945
84.36087235839031 26.54718036662619
84.68134044954208 25.51161522928722
87.81103965123896 23.12063060576192
85.67318161343887 23.45103675374529
99.56516993508879 63.50682607497245
1.622430094701268 60.78791365546147
1.106153646197201 61.77619898964434
0.1950003390123479 62.62481415544716
3.038461668055334 62.35655306884305
2.030531227727136 62.55257231220964
5.857252636011338 55.54266104860326
3.618477830738275 57.36094814717433
5.083794223584773 54.83354140253632
6.615870326624655 56.23628321656434
2.588943983720672 57.67461547135059
3.878953695573429 56.27413213133059
4.08602416567371 55.18811593565432
4.868005695001902 55.92925842072867
2.887496364974409 56.58391617723542
86.85651904378599 39.81818370750644
89.26758491925018 42.0784856072816
89.55281825561809 39.90018736414576
86.96243539936033 37.62545588685639
90.36170128414365 40.67326546948397
87.99216369047654 38.22868429493017
89.40320484660263 40.98826728730213
87.64514561301401 40.5380831228884
88.97915318043766 44.22764098496059
87.49039201668424 41.6442056851657
91.18342488114054 41.42056874063502
89.7996622022404 38.81698342932346
90.51298950434807 39.59884110038958
88.58903449811002 40.21569328265105
63.49018588687174 52.04356208038514
61.01046224854382 54.87319949421695
61.65198201923023 51.17366018852325
62.76458569649613 53.73859341322256
61.95508902379052 54.36029322488267
63.38784211426591 50.94802987560082
64.54626227348801 53.5862187578658
64.67247837638506 54.6762035138924
60.79866999107337 51.82948637433088
50.23343538490299 9.327668624728304
50.27606771037423 10.39598375550886
49.34890222308369 11.00059566658515
47.37294550562324 8.968476635609361
49.37615640039431 12.06005913548971
48.38502238689449 10.53216048466083
51.20263271197842 9.768953077034592
50.30830451631893 11.48349781780063
73.60498489435301 72.42992646889087
72.56078251325927 72.19814834512027
68.38676881776364 70.01397732266075
69.95559040461529 70.99474911085193
89.61663827413419 11.29961979431605
90.66854126682674 10.98587438032861
91.8198932494201 13.30360838080822
91.1606729035978 8.955100541935042
89.40789166087637 12.36912645929104
92.99096437907507 9.434371607769085
89.8525635680891 10.27051596664572
90.40026809939701 11.99727278727205
88.81068985109098 10.5891234490747
87.98976025499584 9.88172831643142
86.59138264322704 12.38975870334994
16.58409268432537 43.77965025401385
18.20448765366477 44.39736990975538
17.61187996738852 43.57569338402732
19.41486338514113 44.45304169305069
19.56711635332474 45.64184280656491
54.73933336483717 33.66779830148069
59.70050809541699 34.10923363966915
56.45996811453598 36.00916440644724
55.81823655147711 33.92930088714257
57.20505396889664 32.39553210793481
56.7320784733713 36.98539762677228
57.92387579139397 34.54214176581473
57.87771293897782 31.64663038120816
55.11238875177369 34.69154023803024
57.54872453019472 36.39633178773501
6.789541718964945 89.76674044076852
6.559435877548495 88.72638317770128
7.684699174673566 85.12327786637319
4.227470968435258 85.92533499079174
6.181410458401825 86.59673756832312
7.177536887073468 86.94754552431554
6.935037999582676 85.85642392162393
5.352827132506248 87.29859682713486
5.519187836794842 88.36650970139479
5.204921413920293 86.24407402144899
4.895652174417033 85.18334015860384
8.194473215198492 87.29429079887883
6.362750812267085 87.66935850984942
20.62715450906151 98.00131896143742
21.3374069230615 98.84883395449164
22.25506155361547 95.77976247573807
21.27949619906381 95.98698381553346
21.69792738834818 97.84999965477427
52.78491596530001 62.52211796107756
53.12518846957969 63.57716538365506
53.82171777640725 62.77151050518724
51.41304214519309 64.10806615185999
51.75738365840056 62.25967752304187
52.09444564092136 63.31742591345589
32.9451601565957 30.60526804615263
35.88282069244453 31.39878235962091
32.94724659953613 32.68465596665347
33.92473528779716 30.14796410120807
33.91805708315943 32.24619761143993
75.32488155448267 66.85390147686773
75.17909152338639 69.10166168573707
76.21236217900373 67.43575815400959
77.1005965375772 68.0032588128789
74.03980560651082 73.3497175442189
74.33919088966962 71.7242478434771
76.05010745522245 69.59380596556994
75.21069374868505 70.26126455601442
77.24857146768618 66.96404865798887
74.43595876689211 66.23044063749312
76.14048244722886 68.5280386031302
44.47995876919575 59.7702865869268
41.95689347566692 57.70963324018503
44.8475319078144 58.69316993708988
43.36906761162276 60.01522005909636
42.00639047984343 61.14018876491044
42.9314685105792 58.11044299125777
41.13310433891704 60.49636824711175
43.9545121561178 58.13738151421106
44.93453723096131 61.58295337919306
42.17515525222071 60.03779903068654
34.86846307916313 29.68638422549106
31.2804150693689 28.49615034476759
32.98518960186031 28.44540288846823
33.11356142129864 27.41782053917019
30.79969198639151 27.64453549472721
34.00519613827785 28.00537240575076
32.01888947344231 27.78296333849055
28.09211564063422 28.73156715666441
28.21794304837065 30.58437320298104
61.2630393975555 41.38846083153339
59.08047879774523 43.94921029370967
62.65254366118502 42.59483169471258
61.3788870462378 44.19287795532873
60.25725547608466 41.24577687293542
58.85094052500259 42.95825007216334
62.29741942731692 41.5756080039726
60.81898701135088 44.93149540171069
59.23990219666742 41.16686841275044
20.1677598336747 8.602460500090439
16.13244530153401 10.58893044226105
17.40784999204134 10.44935315923954
17.50358381534333 9.414922630453409
21.24670572918959 10.11985246779699
18.38848172535592 9.806383400208906
23.17009875473366 8.943197501553042
16.51493573050841 9.696344329856952
15.00027361182118 8.11484279787215
57.33718169778589 28.48086537848584
60.10596043056186 28.79004694746776
57.65767043463002 27.4092174019886
59.37392191867826 28.01920593133614
58.14515072360687 25.40530454543026
58.33603317617149 28.28597712156695
58.84872061926553 26.25744661782235
58.63090968895298 27.23790994068772
59.96856029269563 25.99828796641694
56.75901305744269 27.57497164830938
81.49486351078184 97.80130044208332
81.34897516002864 95.73831689265273
78.55923741231668 95.29110911861453
79.48499378195294 96.79223626752197
80.36795648607702 95.20816489671083
78.58958145401617 97.36257173215692
82.27917641694546 95.23786701421655
79.71110881677288 98.87479260529697
79.46492404451573 95.76505946139901
80.49649748329584 97.29085623226187
4.793077811784318 0.8644836440379505
3.439921405399726 3.363293488167364
2.787101349307955 1.578219523237227
3.592897270052592 2.298423434757604
6.535972546755621 2.231197267034876
4.975580383498899 5.632079768092529
6.212285168813419 4.254275684816477
3.212536187108625 4.468346238604854
5.158335891704691 4.622549895151822
4.117542177278961 5.05589710157307
6.043391824568354 5.251297735019459
4.623159645525627 1.919030157627133
3.780805347278519 1.223955585638173
61.99838573112442 46.24390915531272
59.65003040781962 49.28564949528011
58.41178605747036 46.76401011961018
57.46893068181448 46.38011705403838
61.00479768545257 45.91821618716293
57.74479336947331 48.53360202256037
59.35953465077831 47.16814580003688
60.32892471694363 47.56654303852036
61.79475134945868 45.21402076166475
59.50588318786167 48.23107518835797
57.90923893284359 49.60737250423659
70.09241663514167 54.97868114135438
71.81133097720971 54.68864308679049
70.74201127733578 53.18126412579243
69.94076932829765 53.88099286212687
73.47983373806267 53.42723262899468
69.81124688180307 52.78611697465901
71.47207980445462 51.49705469479351
72.52340909709164 52.97424030343715
70.26620027040599 56.06384224469578
72.62464630307925 54.02823321474821
73.3865091290635 52.38077714583074
28.76164580370149 0.09843999031791319
27.37525712838118 1.81459916234266
28.73587474019678 99.00479360174035
26.9465244274275 0.0419538115151158
27.88545378353499 99.63785132074489
86.2355130630981 98.19297082026409
86.03417532738125 93.86455669688029
88.72893085194134 95.36376813376884
87.20425155436267 98.65908635061056
86.11159779384303 94.91070219772482
89.10460640818184 98.44913687975854
87.07118212915215 94.25320916159437
89.43355915287854 94.64161746103815
87.91271167041994 96.01100183260426
89.73225029890499 95.70439030256166
90.55270468838984 53.70492638464514
91.55661046410067 53.51706649666169
90.63312769803494 50.74634052648227
89.93669628664638 49.90831789880087
90.23460925463181 51.79712516074995
89.58167556271927 53.85601599600612
90.91371994520267 52.64674589680082
89.8866003423426 52.8227828654732
91.2813656618507 51.60026087910648
73.2371556271771 83.32127808782091
71.73714239183086 82.10266557000217
70.43421252845033 83.62592409720091
68.90925233897119 82.72862204256151
72.25419611229252 82.99772769719107
71.56217813459953 83.79475604458624
69.50475147538299 85.51384384515231
68.31942301990787 83.72892027957155
74.51754639871402 84.75986546651004
67.21669140807595 83.83759071631731
78.0228905138504 82.75811569864376
77.0182038871273 82.65911961010694
79.94103808800176 82.77319074380405
79.89147020423263 80.67406894908616
76.29734016220499 84.3328559353542
80.85868004616138 81.26280824244246
77.29207191540449 84.59209238559397
79.92938167173067 79.60387846996512
78.13055441895571 83.79363888781856
5.969468255778683 90.4456865705102
3.55374986839825 87.37093764434289
5.708579555505541 89.41482889390515
4.84779693175473 90.07335662422493
4.200519194124562 90.85367257391995
4.338371175550423 86.8707572349856
4.511512134834081 87.94349267189348
5.236862662329466 91.15476088879029
20.504887974467 68.7108252792539
21.54455518039475 68.52441280988901
19.44513067060854 68.8916994220625
19.06133394040462 69.88263777940975
17.98999302852869 70.04520795610867
19.84753935085296 67.90140600890932
20.19848035184206 66.91987985141502
20.9450719576554 67.6987610198218
21.23460320603139 66.701303497474
22.5399185396407 68.43972733875886
21.80740828270062 70.38034808354901
22.07518054704562 67.50669085448469
17.12954321660494 73.21778213134175
3.00901682811313 59.44851212953706
2.201154416789872 58.69265049198967
1.974960220756611 59.68218882061724
3.711066450384531 60.24776312833059
2.657089012375692 60.50325752960818
5.628963341400173 56.66343105934418
3.309125160803197 58.42541966965964
4.06827100778872 59.18520626693057
1.511414681045741 57.92826337418257
99.39982902135137 33.42585834655949
99.23091781305233 27.71131679797255
0.7266694810300476 34.63112835554558
97.29100672414712 33.04248920965014
98.37621892191653 33.21538066822185
0.8513708173604506 31.76499057303207
99.68165106023005 28.73018475270793
2.481995907259533 33.75818774042678
98.77208839818404 31.39860811821828
97.7380889629711 31.23842004399902
98.08429955014762 32.23761628909847
99.09249568498991 32.40216156975642
97.1011184876874 32.08940042392643
21.53885335057851 23.8174669725314
19.28306338156545 20.5022764655892
21.80376596456733 21.89275292398318
19.5363884558436 23.5520935646307
22.87367457180454 22.02465664705105
19.139246924248 22.46263740989196
54.22877924808471 54.16253122215917
52.34220394042487 58.55245927976889
54.09447434541863 58.10323066918857
50.16091900703568 56.66242001528146
51.30785872952561 58.24332351064525
52.06876490099354 57.47864680384416
52.42479195831933 54.51970148491177
50.90233406144687 55.96204205747986
53.38755105867437 54.87319697755503
49.16951521506589 56.22336678379307
53.79929705411324 57.04129306544905
50.51785352300313 59.00650261486346
54.79323850865089 57.3551114139719
53.07425288520377 57.7974938191735
50.14202549539746 60.00992319041452
55.49537199802511 56.62487796350655
53.38495977336123 58.85328980215908
55.25749462667816 55.54177303167481
50.35935211108139 57.82128872326962
72.49242298720964 57.81775206372266
71.24828064441931 56.44896680700346
71.70599108723725 58.54112582724164
71.4713224396655 57.49786033796461
71.92393643864412 59.60431181950204
25.31012453630574 37.13910872271692
22.66871613465954 36.94714466910954
24.03315175960448 38.43070202215828
23.5916441771826 36.55565937069264
23.66410306821327 39.45002576935901
24.33067657519757 40.27996227611921
26.44460989467278 39.81224675183758
26.07377103368503 37.94951638938311
25.04716308119434 38.18982250220413
24.54497020263092 36.31013253805644
23.29250318461933 37.65756261621158
22.66735393438731 34.90540899622123
24.71577852750557 39.24254690950826
77.04498306155855 54.56688831865587
75.27627817707021 53.41861695783077
77.94750158294501 56.23984928026783
76.98236466799771 52.32371733383582
77.04654259156817 56.7703396889613
75.24779383987638 57.7725758008168
76.12894495711977 56.20931725086174
0.1286373654571274 85.8418128036257
96.95519856144837 89.25245395276018
97.94784550899044 88.8612397902139
99.03138417118548 87.37016253623042
99.28146473578326 85.2401878362006
98.15915261760507 86.6631237167323
97.0710743763795 88.19307424246431
99.13557612906172 86.28750114661892
98.055922281675 87.76922800548266
16.49170067639733 36.1715340616669
18.37642777586086 37.16456914071481
16.66091151952605 38.37529375807298
18.9498701038971 34.13649458113179
18.46199662459508 38.3650878368427
15.62741894869689 36.79951503034563
19.19222911627686 36.48289359628691
15.50002484090305 35.74722830201252
17.45670495000144 36.64421984630503
17.54896545815236 37.79364278341689
18.14297489247667 34.82512601319483
19.41067412019 38.77635908283504
20.11898284901157 36.97678637792425
6.509786064651626 73.34278450059757
8.736229191851868 76.74753104571063
7.921107254197882 76.06068589053412
10.71200185615978 75.77583142184197
45.2399074370908 38.26610951491449
42.58414950965565 40.26891990333279
41.49985246342334 40.5322655513765
43.29468240110447 43.15160996685085
41.11290598600375 38.78199300211117
41.88694834328057 39.51762232277019
42.21275681145791 38.53234844821049
43.46553446610936 37.19741268998973
42.43835295683446 37.53787331082588
45.32451836615446 37.1906373550292
41.38024156591899 37.77045980041128
40.32217901750789 38.03330360856715
63.43710323293519 70.3432523200936
64.86403128160212 71.47354708959109
65.27085113409704 72.46578471877994
63.79369292129164 71.33239459658537
60.86230500005608 69.0211878708751
64.56052900573917 73.2855196853863
61.30382199229469 69.94199484861078
62.71128128426297 73.93299461922916
89.10253442296099 72.2317595966952
87.27805299220979 72.18749384868886
87.17508065302221 73.23344572596551
88.16296394484087 72.7125740958371
89.06407625421789 73.30391550192188
88.08143334364588 73.78244459337976
61.68113591145708 97.25972171394616
61.75033118081895 94.47543245575109
62.44528542940372 93.60736507812449
63.64274873910123 95.30334340943246
66.86316132363275 94.99564564318324
72.17037154453672 78.27408951673267
74.25599915728046 75.13063346685578
72.17699595042097 77.18495937625387
75.09458382147061 77.75768076210937
75.14655111461394 76.72726759108232
76.11405405399155 77.28284603552291
76.16457258342204 76.25661789004674
73.1195332897656 76.61798863969169
74.11083687033447 77.206057799197
73.13629296564223 77.70867477356806
61.21114888527195 23.58171058857595
62.95608846421791 23.14858001781575
62.56403465770605 21.25159360927407
63.28002629642148 22.11853657738758
62.92986932627083 20.25653676189215
65.69324315781567 23.62464271082202
66.79160938516753 23.42885602577622
64.20355499447889 24.81358189414525
61.85336223208068 20.44857449213086
64.31887666962258 21.96235359691568
66.01201015902571 25.44008878348522
62.34922568953207 24.19193439094545
65.01949967460715 22.8068454685631
64.5987207499745 23.81913098283215
62.25037051874997 22.22764781443323
67.05772308992823 25.25844121382847
65.3644556889014 21.80238426223645
63.49019293423704 24.0151947673136
65.30073525223474 24.62397466883273
73.39295612773675 65.89153710214606
75.60666994238694 65.82664708226973
70.68778693888937 68.81672161624024
74.95851762420804 65.22152550521739
74.37798422712486 67.40632911918883
69.71648518564112 68.24845123350747
72.50274767080434 66.56683894308917
72.53015324428277 67.62552266746094
73.48192181456561 66.95372863867054
75.25085249675057 67.97776013777542
70.6425328585278 67.72696137333062
71.5222641596154 66.13942398831374
73.43736781551792 68.07325949141811
71.59518895356898 68.22678360699518
44.75303515318443 13.83179106723786
47.62143425141725 14.17230835118145
46.48877823186669 12.70748045756307
45.77160249684978 14.51893990500719
45.62831398850776 13.34441396589715
47.50015324042459 13.1611550146853
44.59518334026048 12.82544843393845
49.42627426280497 13.11104594273459
48.42787664678426 12.62259086697087
50.95028098940439 6.573405301761651
49.07564617522956 6.823100763482811
50.07646097239671 7.230254252079971
49.96750570569519 6.181042240432933
46.06834257705377 6.297903360130698
47.18260358667899 5.845004519843723
48.99090346537196 5.806741650017842
0.2287290693939088 72.09659302736529
95.18424197976906 69.44241866402129
94.71034841686419 68.43513531708449
97.7364694491295 70.77107186381359
95.7820798587188 68.57920221172361
96.22827881675894 69.60724739629954
96.68557691011094 70.59415895435103
95.59523604076033 70.49524301679187
59.52895318069984 70.54928973243386
59.77577212234215 74.42782337493212
62.00613266380421 71.97052746833188
57.39194517559905 67.1804395510374
61.63865496493936 70.97726219836069
60.21833357608352 72.59544907192502
60.59450962912896 70.7605112405552
61.61229976636204 73.77900820192434
60.20167474828735 69.77324514791123
68.97753372253314 94.74068631510787
73.14444531671435 94.8916528799046
70.00553076318772 92.82821050602053
70.06688814974781 94.70171894265215
71.61009166200425 96.39218196670913
68.48814082940491 95.73364068725229
71.54849281712617 95.42278440804208
72.75309177860757 93.84616063627887
70.63581205515355 95.69046998137149
72.13524428517347 94.63197341148633
69.53060863022569 95.59378768147772
70.8086088473879 96.93967386284849
73.73052742412121 96.93899722159125
72.31252157349104 92.87696675950357
70.57505619516097 93.67540774269109
45.37987828869922 97.56420305115795
40.77381933488174 98.52703475533927
42.25435841273228 1.868113267085665
41.24193418531087 97.62026159381743
44.09299842886801 99.97794245612067
50.32459568150053 97.91007829035978
45.74445601089014 0.2673376054715432
41.96993537473667 98.36526116518837
42.71399215405881 0.949594180541245
40.49585207615422 1.145258658427899
41.13171537790237 1.951751506656627
17.83992271185247 62.70245874679773
15.06626100263754 56.70047610906138
17.1970219190852 61.88922235808207
16.91769729899564 60.0572993256656
18.66912210217188 60.64141626130025
13.99011239280938 57.05768688755394
87.05847079937404 32.46942972809422
90.40513574246307 28.90734984815367
88.9582746584214 32.60418489030631
88.46689637016888 31.60201171700921
89.15198401225807 30.71682125790922
89.80734755477177 29.80786320335342
91.03957093112612 28.08305725982422
91.4705277817298 29.0374935693707
90.30872627975305 26.29424295134448
88.1138740226514 30.64224458074743
87.3447075566896 31.49207821899379
86.07823656965518 29.98584465688545
4.690907726520003 33.71500597770886
1.436058207323266 28.15351706195251
1.841028625064855 29.18356773563018
99.80847825945321 31.57227632618859
1.975173026429455 32.96447442167524
3.262765367332531 30.28914037776897
0.0830419898587999 32.58574524859404
1.914766158834896 31.9960342118752
2.256648020691396 30.24002652354844
0.1099930468825698 29.75016187132722
4.739046589556072 32.56182951974053
1.598244887062253 31.00203283678741
7.332159326002921 91.86414663294721
7.85503817732859 90.11725656428506
11.04086924430209 91.1644848856653
9.182663900141504 91.51450074934968
7.042408255845701 90.81504464340087
8.118551144399612 91.16081595447977
9.724557547572966 89.76102611911207
8.921461996607681 90.46361161722923
6.258782278206191 91.52792966862236
10.50994093542563 92.93352086394637
11.84013717835252 90.45976088387702
9.454490063664872 92.56450022413736
10.24564311305036 91.86905125460065
9.982265895696154 90.81473154012305
9.70769126003931 93.62412583454899
8.38619691089453 92.21466155341419
10.78112835393807 90.11018938789016
71.40737347970934 19.47315072851763
68.6972028534224 18.57107315406746
69.26973479167009 21.36378916768222
68.09963210489123 17.69999556270262
70.34212474109884 19.46942702785538
67.60513212273915 18.65336751800226
70.30510822346731 17.63039746743539
71.9181069369053 20.4062523410171
39.86783245007594 77.96340530735783
44.60845373846875 80.30786606084791
43.63258899260711 78.80974371064225
43.71303465956883 80.90387501865723
42.77467293094481 80.42965260438446
42.69550776052422 78.39315480810735
41.75283335816516 78.90009991287879
43.73193840904711 79.81178598837403
40.78378444736951 78.36556476772134
10.9802918806414 64.65108314792217
12.37128561458052 66.32198956321115
9.537854686956857 65.80883002393624
11.64243160871349 68.26506290119345
11.82476413799469 62.74576680243847
11.29820395163421 66.46888533070857
14.91762348837921 65.06177877472481
11.37574558931501 63.67868200745162
10.22959663707003 66.63544802620825
13.06736881691626 67.16042960165753
10.93220562998679 67.45177385764914
13.68027409971344 70.90943060420045
11.26333884997046 69.2137058606291
8.486271621445317 66.00673352789849
55.00905638081171 48.49157570303851
58.70067076928699 48.93191336943903
56.1525205486803 49.92796216492691
57.12221191321232 50.30558270290893
60.47578716914295 48.61253135991902
59.0421578174485 51.21099009691337
59.52170827218363 53.17734833549404
58.09183453591342 50.67339070338386
59.78603271760721 50.32440157356116
61.58045333410598 50.06195875714614
58.80070533616684 52.39537094501311
59.78805258420915 52.20658666955113
58.17339434665148 51.69426056822401
58.86207523810138 50.03591911058072
71.67787502656476 5.352122172174587
70.69419477425424 5.739630113366696
71.89222242956312 3.263208734002568
71.51599281706324 6.412453047102354
73.93149046767905 2.442555597489421
73.7941642311562 3.48250830487209
75.50834258773762 4.724221596591618
70.8884737807369 3.659782469704416
72.50964030229459 6.011910025797564
74.6547331505584 4.124240090020355
73.62974875779446 4.529672838376409
72.78223768659548 3.891190700595642
32.69016908963375 50.30182102947255
34.44625125368012 50.77729419326775
33.48541456957334 51.06751235640571
37.09978713841013 49.82618976721594
37.98114042675341 50.30296055377836
36.64315452326565 48.92786955553592
35.85965086361928 48.21729531379157
81.20845569440667 68.27206175857275
81.69900522727265 67.2779127926445
86.78672878571302 66.64598273168666
84.09989160340392 64.37302449842771
85.80697230955622 66.76980073867898
82.23409299642354 68.19780281786674
85.14886720084847 65.96800460733706
15.39222795340134 81.61897300277886
13.50736505806458 80.48137285555246
14.47755069158314 81.04763473706757
14.43441003473841 82.11760374682264
12.53341216999119 78.96464523489652
18.28202733880144 81.25118881488028
15.45452485778778 80.56241734455028
13.50753458884994 79.46839864037298
16.2642063804198 82.17115886131185
16.39049902453528 81.11353282614793
16.44541620463825 80.06801137396087
15.21827276814662 82.70485752154825
13.51409311169391 81.48349113285293
14.48930400385252 80.0104900784886
60.82810341589142 17.7935212625152
63.98981337432402 20.09196513678531
60.45715287625704 18.77358906977509
59.36474718490777 18.93115553770776
60.49246085532825 15.98172423928298
62.23360014525461 19.44141296022931
59.73785773113876 17.95525508176533
61.5334179272615 18.62558255534289
61.9140420066773 17.63408126278733
39.45554517411988 48.77801859163047
41.15784668005168 48.34392448411779
37.52055826605613 48.32432258815972
38.00563791851555 46.42528600653974
40.9172915007308 47.2676825091862
40.63683651930561 46.17119868368408
39.13277380596715 47.6775320057435
38.50526621065712 48.46180352492869
61.29565893181586 57.09973319632084
62.18221433287693 56.50688927678165
62.02777993409754 55.39612436203474
59.51110735186774 55.99370880594502
60.33514309654105 57.65389070486025
60.38961344985061 56.63403541430088
61.28389155268771 56.02906515460489
60.41893230509923 55.64713573114649
58.87316889962445 55.21829894213399
62.99965204704673 55.89715176350189
93.46280478113098 79.36175021811859
98.36350891621699 81.41304836668185
97.21260873449346 81.47892032089756
96.33946299982357 79.23378264384651
95.28630539580134 79.44070822129623
98.84716590791244 82.44408653027087
95.60604015547952 78.39120127290759
97.8802355241553 82.26172426172914
36.15085932597496 64.05216867481774
34.53169006179721 61.68940106871982
37.10656507557081 63.55504456544122
35.39921931035678 62.32539984906609
36.31469798571211 61.83294028274204
32.68729850575708 60.55170628496428
36.21428232618902 62.96440497614098
34.19402573889054 64.01861745516119
31.78321277931152 61.13342674674307
34.53532481883956 60.59750182090247
32.69474791822623 61.63674290219432
35.46654571238204 59.01291303538054
33.62205245683872 62.14264622433632
35.23247666987393 63.48001203555661
85.07127682879786 39.60361336429074
86.03711957888721 39.15582894581198
85.93587288160904 37.04180268372193
85.03182323630365 37.54113257279882
84.89334457278215 35.44190710404729
84.60479964252723 33.29735169985167
85.13744281850025 38.55130682070961
84.23526797880024 53.45226146190706
85.99281366042668 52.38286297844503
86.0640589302605 53.48232381713019
86.97906475815718 54.01171073413164
85.09987554371362 50.65046731103897
85.11488447930243 52.91573672634851
86.04997230357874 50.16394300989101
85.18011233937547 54.03732068785648
54.49755081344662 24.56329241068514
52.82358906364178 22.38473207930945
51.01861015708064 23.09346133214261
52.84400736485153 25.25146423384226
53.2727039388046 26.25641655692761
52.19364307194005 26.10531375840096
51.78248413590551 25.10072952054137
52.61937678021513 27.10055852088547
51.11675128855912 25.95348740127609
52.44749374719403 24.23808758358209
52.08553245088986 23.23361905781425
75.54831628168674 96.36346967668121
74.00700112707075 98.00853060082758
74.49436080720299 96.13954514702111
75.50103835476072 93.52971744946755
75.22767611903704 95.35647520039262
76.02164808917776 98.4111450025618
73.25386623334623 98.7081189044641
74.13331840241112 92.25465094089483
66.40757356409075 95.9934527611792
62.76784230801737 91.87079072117923
62.07638346601043 92.62531304876703
63.58148023720776 93.55113389794055
64.1311942427407 94.37535183129302
61.94053144383579 90.45578194122217
59.08870262844842 86.94243572650889
58.13225953932789 86.50809228037815
59.03998890465343 85.85255771767575
58.98281758842812 84.76920558316405
58.24717462233019 88.72008431081272
57.3114092878816 88.28877469055193
60.00850315134452 86.29028753686146
58.19173433350559 87.60982552299042
57.24369038072054 87.17841322373707
58.06698628468035 85.41513860046408
75.4077997947302 33.76588166349489
73.54810653121457 33.82351525454779
76.64620672922689 37.50376780217612
74.48540203447828 34.34906319404701
74.57662125290145 35.40780113681102
76.75628457528448 38.59650156990399
72.57922929005161 33.29129110141412
74.62834456206653 36.51186460010268
73.54224496918232 34.93006350497682
33.35798097138358 26.37794414877084
33.43529212712978 24.2956212256748
33.39361518193528 25.25256018622476
30.07274558669444 22.97224962760728
29.56062997747411 25.84104255489447
32.55781469717858 23.95417969020274
32.27669783228002 24.87342307828298
31.13706096423871 23.00703635724879
28.99260748016248 24.91387423637962
52.42862231016814 64.38585701138487
49.98708198656955 62.75077095059012
50.73833705633036 64.89817936960792
50.3996885863662 63.80385023346358
51.72862284041299 65.19244188203599
39.87855228455182 78.99383843604494
37.99608124752423 77.95304492411609
39.76594767205994 77.02005293978475
38.00616204656205 79.02876543547636
36.98726064694815 80.57418544611293
38.94091841026518 79.53983081196979
40.83303708689377 79.44408052366465
36.04701688402532 81.07501525101058
38.94519562310254 80.57478180286105
37.98494546222694 80.0740065331637
38.93212900075067 78.49190182567821
36.66601282658521 16.42906913305079
39.52356196495423 16.23218432497568
39.86009061409752 17.27609295117476
36.76115390133558 13.58698605470828
38.79836931211087 16.99816009813748
38.9152200011962 14.16094937424518
39.97831105323973 14.4367218044244
38.64556624085652 13.13727155203009
38.13828030147176 14.90966996654539
37.57224909009877 12.85089495154717
37.05781678959661 14.62046162171495
38.45925883778127 15.95010761563574
34.85908503450732 14.0227169922691
37.73404664723388 16.71454378496875
37.84184055748143 13.8781290073365
65.96724050565021 1.629739245501343
66.42097908779438 0.6749674345150898
68.86955429803629 2.432095133313891
67.06248706230818 1.579997851418515
69.11443068246734 3.430494037507378
70.00690869930668 2.048205261415195
64.86581085200594 1.681342651900929
67.49331202389067 0.6001051067586631
69.98707340961317 3.009280154655336
71.22306104427302 0.6085146657313806
68.14276325307955 1.524034947803601
70.31095391205221 99.96653040406729
71.10086299230181 1.646712083924016
70.24894485630467 1.048359093640755
8.71196631920003 85.48399128098927
10.78825312824574 86.19686433402369
9.744646987046393 85.84373789911089
10.01007008223364 86.91784184160483
5.925447347386839 85.50246285990394
8.428028518642977 88.35904890546526
8.443942184317137 84.39778568321505
92.53162300672854 70.13388367946322
91.43404068847431 70.10294563286239
93.07225468419117 69.20981430230638
92.00940711810094 69.18527788949193
90.94443795217812 69.11464464392895
91.51010679530509 68.22668174784356
93.64758279791361 68.30804307292006
99.86756741929423 82.62977657213771
99.4288604274696 81.58442766693408
96.9368384530912 80.38658955087182
0.4863804544815691 81.76815890575774
96.79741775851497 78.37489668304981
0.01924570391570795 80.72764610546004
98.95974699306657 80.56068022945638
97.89072189118731 80.49475711869499
2.169806176248946 81.06824041413078
1.085006834473222 80.90530288613471
97.35740404903906 79.43389444588101
21.93043825007034 75.43587972953426
24.68191121909866 74.69586055142642
23.40853290821902 71.00233932643054
23.79718620314522 75.28874407587469
23.62922442424442 73.06747138054811
26.26160344107401 72.31431454160501
21.84248963754092 74.36250483742079
24.55895463951999 72.6954499741616
21.75232833199184 73.29470224458306
87.7188590770872 89.58972553592891
87.61594755493692 92.42190836449096
88.4312220053134 88.88615999819879
86.11774329872195 87.0811387592891
85.67865395485242 88.83583461586309
87.31667706220128 91.36845471088857
87.41801865943073 88.51785611792819
87.15631445133042 87.45883325216235
89.12026479533081 90.94654004843564
85.99676744367073 89.9285228758276
87.00995881284504 90.29943745606371
89.44891816241321 91.9366320404929
93.50575772789595 15.17197552577159
94.21802905732555 17.05582642792515
93.84668565245644 16.13504020359635
94.55786882908502 15.30608185163948
94.23383008002573 14.29600758321334
93.82097104587108 13.36059065204512
92.79444844892629 16.07667718049435
92.44884665994068 15.10183725500258
92.09237810889138 14.17381826899456
93.14548803311472 14.21877918793226
66.07065569682904 3.485096214703419
62.500488459339 6.420802313905338
61.73528139979057 3.701132049306979
62.35610164808508 4.562314845581929
66.06643945145606 5.407130700598422
63.91004681437042 3.552948251669724
64.38965659795642 2.617349681041851
54.6189749121958 13.01623574324027
53.68067473778512 9.225806757049245
55.64885147748416 12.84221075355467
52.92677448166486 7.315148660193513
55.61972090687608 9.890270634908848
56.13212609908611 11.93416406733083
56.33111234546607 13.72746380734652
54.81582634060274 10.68289017647902
53.84759625751904 10.25943660342538
54.01125876116825 11.304760022074
55.03272591728156 11.85633640157089
56.63110037687031 10.11706139602488
53.01185668410687 10.84972211660406
52.07568996397497 10.30172762496365
7.439908844493008 66.2362011749567
9.170356756289122 66.82886343671485
7.137351252739834 64.36602469034666
40.84091458230569 62.63678818724203
39.85516051076448 63.11935496799936
40.56879660861394 64.79828639859502
44.54066684151716 63.57471511795531
38.99831228885296 62.53069987891653
40.98969258461698 61.56618861983671
39.98149917073053 62.03590700692102
45.10171716854264 65.40578175793441
42.35210330069797 64.99957491859482
43.33744353288731 64.77757508273923
68.70125429560358 75.74706330734213
71.55295063983583 74.9828792268371
69.36947028267986 74.76932593637025
65.96235224127513 71.65322554836699
74.1926883862017 76.18560709194237
69.29416149794557 71.93012912433603
66.38585691599107 72.62059459282281
70.18140793407748 77.4681296840257
71.17800487673983 73.97074601046852
70.18241013610682 76.54052674069067
22.88585342092499 41.48779103232016
21.07265678502748 37.41490865524441
22.99516123697695 38.59793494397663
23.28423866175467 40.48252245022424
22.09939114323197 37.78778552004991
21.16213763792566 40.53802281710227
22.05742261685226 38.79450494317157
21.78498916131696 36.63619811688174
24.27876529605712 43.19657286968545
21.14458546395332 38.50894108469718
21.49922039214184 39.62301133358604
36.30775463855149 23.92320785104294
35.9768532996101 27.04417978274685
37.23031803106058 24.35764564806393
37.97167244120027 25.01702272028445
37.45574530541725 21.49512066021764
36.97396988346227 25.42727403884089
36.03918131158677 25.94295102702494
89.51157508563952 48.06849039360405
86.9526160099015 44.83642887326696
86.68713593904344 40.92378511530248
88.15034778257525 43.4654250777015
87.15484800119086 43.78199490466373
89.80894992951198 45.02733215483926
89.13160319021829 43.16131436140375
86.51090099364015 41.99482015474893
91.69704587888182 46.42201026181924
90.01309547054042 46.97794611377059
87.96731809341091 44.51415099768101
91.63251920900038 45.37573742166524
89.09271234941087 47.15791259654542
88.51997519068999 46.27455868285895
87.32881617390088 42.72081289726233
88.78077390268754 45.26058054518327
90.57373681710976 47.89892612422304
63.07047925396134 43.65992105138854
66.72565457903259 44.61493865551866
64.50893338066722 43.12888226528229
64.04041264288603 43.99976589409494
63.63677459460467 42.8086979299153
64.47579313823833 42.07614221547871
63.37108000905747 41.78840062093015
66.05426505928268 43.73989883458983
67.0707219709474 43.57358390496891
0.204890061083755 0.5331878000581008
2.462738281906193 3.742666285796918
1.098773410488466 99.05927042265328
1.063702843282992 0.06917922302072384
92.43248352331412 95.50059905335861
92.02745200615907 93.31583882985561
92.90890168338579 93.82721327067974
92.22955512253327 94.49860009122411
93.88192691962892 93.68294858015004
0.3584551297575252 27.9503346682878
0.1687629765465231 26.9589073381807
3.993948372947111 29.51402527120211
4.432675208625416 30.43209950727786
5.42599197610372 28.73501545195853
1.141673045931273 27.13914155493686
6.227447388817799 30.19437163591542
2.886208120144835 29.33365255423127
3.700286537830102 31.10367347131915
0.7696001326964504 28.95791660594114
2.476095287876277 28.32552555906691
4.634340655649769 31.51867416470402
53.10630771055643 75.04420417705708
53.70869467117175 73.41593038074286
53.94021240195747 74.46149801489589
57.45414093655587 77.81567441828102
52.8839703549182 73.99265538042336
54.35618406035332 76.56106873979697
54.16603201165042 75.50621326742596
52.66453718634013 72.93632751762068
52.05557799645478 74.56812817659127
23.91712430027377 95.14552217043176
24.83338691633918 95.69309059005454
26.69183721450156 98.02689756060401
24.47120967557715 98.52649078591151
24.79386416411404 94.61569763662725
25.82705614942828 97.33225166998177
23.83031487740382 93.0894286796277
23.76482029196083 94.14607581905513
23.96269756947405 96.31529219275279
24.8536409051016 97.67924716536054
24.85221271349343 96.745505602731
71.36111641160436 15.79234129218993
69.91808722897179 9.890896848424735
70.78275812332484 14.85706036299409
68.59531501481381 16.74570016594835
72.4912036282314 17.62752963295687
72.46536965037323 10.82202427966119
72.41044746464429 12.06864656253261
72.5026929137378 14.01557148736837
71.39878542815117 17.62773013686257
70.52387155773783 11.61229192327173
75.16872601421133 89.55802351549728
74.46471813960085 93.29052328330849
74.79268849430009 91.41908740163836
75.87068214733209 94.5479375477729
73.41615075153736 93.06055354203559
76.76097859922072 91.9431144754309
73.78830271405327 91.21083137481943
75.78017631208954 91.66655190474687
74.4434587971903 90.36457788994925
74.1640375253984 95.13313175514668
75.79330877934343 97.37624305807961
75.1458170680465 92.48648093335255
14.21513598971368 24.56380092557793
14.71718877716187 25.39742797681964
13.78101193589036 23.66269022008445
13.38861266415288 22.62818636551776
14.57426525845688 26.34546993181954
15.38574217149208 24.73418478120803
42.48566203741743 45.89658337848122
46.31061503385987 46.16466540584037
42.72463210803663 46.89102151904258
45.2982276771049 45.80658639852772
43.52266248016636 46.08871954057028
42.24872764276365 44.94735263162578
43.23959049369436 45.06085147876251
42.59988555667601 44.05048752464307
42.38797905233643 43.05746779344233
71.36996996571291 21.34002612406457
66.08588563278572 19.76915636218596
63.31304511820447 19.25047808837732
62.62052470028774 18.44095590487286
66.50825314394507 18.76114393169224
1.045637084467147 8.619424175648462
96.84207766613939 9.712066467689031
97.58783516710253 10.68468312993092
1.153390767474345 13.75539884122204
99.18858242311381 11.9418120106577
97.91338717345465 13.62075940643868
0.6342924732690368 9.510580353610049
94.52179818729893 11.64160794151375
98.7401697417779 8.249407387067947
99.4789385465679 10.97388028266001
96.885622212193 13.74882760683533
98.79955461520214 9.245782499116395
96.43443452146629 11.93431428336608
98.39816125751466 11.38874960736331
2.196556261457192 8.340049690197034
99.62277280350695 9.827784709556035
14.19340064365379 88.33120484899212
11.31247950851446 88.34273656564577
13.1370212847595 87.98966187401192
12.09025659417258 87.63083160004457
16.6852183932457 53.13139293057779
17.8180575081712 51.59922539186909
16.21307197787438 50.27943940671224
20.52182896499252 52.45776712234407
16.84620075738917 52.03713062496808
15.6951484372353 53.55220904319691
16.03957880575022 51.37302175378083
14.86905162908946 52.88309679764767
18.52358164279462 53.29894555838995
32.01131042790853 54.56641495931628
37.31492061810449 58.0772004914753
34.59172276132962 57.30147550380114
33.67408000687362 56.8077038451005
35.45617801283387 60.10850034594848
34.54099490395944 59.50727475512313
40.76678810104633 77.19613124357677
42.16130088435384 73.13023988443231
38.87436196903649 77.45067502860883
37.67926995209832 74.75080260251437
38.08882240013602 72.807910754676
36.93604098576103 75.30860551184264
48.443238397119 59.92330359216301
46.7610510155607 58.28232383354117
45.50257254443683 59.64129055090599
46.60019955300828 59.39235682491179
45.85608530461186 58.7517067710282
47.58475034039732 59.24871366247582
31.70130069763387 50.62133724370465
30.55232712160643 52.0483486465429
31.52832421481082 51.69279324851916
28.63186653948467 52.88446779301427
33.33007799952287 52.12460878398581
30.72010739974568 50.96713081628808
29.58454708150714 52.44773073387298
45.49171940608513 46.85485215443771
44.70074600340644 47.53085985746102
44.54410127208016 51.51690327662116
46.72663185378111 53.3071229822162
47.68448584436725 48.68682179807348
47.09930384341367 50.46089831384391
47.72447653547118 53.68006486706828
47.30611404027849 51.53682005030378
45.90140474817307 49.00710288130305
45.69508944058279 47.92769946004537
45.53098453016413 51.87411228024376
44.91114154179047 48.62849332698481
94.901526801373 93.4995110881074
94.18093873239938 92.63997319606494
95.52342157420381 91.49770174655589
94.53179568410955 91.55804967964379
95.8757595354853 90.61574487258379
95.94844682704949 93.30920912174182
95.20952065529274 92.48288982854491
69.90278842112728 84.57103269287559
72.48756874823206 84.15299648424094
74.81727529988845 85.82016922497263
70.89251980654871 87.17958741089318
70.90956156239932 84.5026851383312
76.27054472188775 87.08980612528421
71.25173244850374 86.22216144136274
68.86102692073689 84.62467588021609
72.15167621667575 85.9994134081514
74.25631184891893 83.67482175475986
75.15889146861973 86.84429216397584
71.72761120651737 85.03908547089809
73.78069664420532 85.52745673367491
36.67685181912113 90.48917188403288
40.48055086546471 90.46462685872295
36.45257130027228 91.55801583391241
38.89914220262497 92.74628050396809
37.92670715889945 89.24705296260514
38.70730009690788 89.9670447230627
26.76820560051508 41.6621684930516
27.48551618762521 39.58817766675511
25.38978032146672 40.04940553591437
27.82005699290005 41.56766377564026
28.84177180301528 41.51315607668354
26.8163693245353 38.75311405115143
26.06676571542931 40.85385459290148
27.12370378042222 40.64726306783971
25.08132092368991 57.6171604538082
23.07991829537305 54.3526487509257
26.90318651271061 52.53805237877673
23.91625960486801 56.08339257237531
23.32148932865311 57.82084817226864
24.84542775928164 54.44947886846803
24.84079791788071 55.54222595323022
23.01136868863644 55.49674138434387
26.24787661360178 59.13948358874542
24.93004960241685 53.34259851499119
27.84089456162711 52.18866510126027
26.87130234561904 56.46547831976565
70.73235010550546 24.13548474530212
68.07643664381219 25.05918109084966
71.78235008391182 24.05429654476005
72.29183745399428 23.18785223183267
73.24055362231616 23.10924959379895
70.17033399050997 25.00838484797203
72.32246871137838 24.81285168261949
73.03066411803353 24.09018872699583
78.94990107147298 80.08965276749254
78.932461958 82.2131425056788
76.60408718166171 85.35466303099359
76.97969940754656 86.3320013104623
75.55209489215522 85.07296330480136
77.14043673747466 83.60365104757412
79.02522894284486 83.27686674711083
79.89408374371985 81.72736227700808
78.90291502060568 81.16553183298416
77.90506077393042 81.6810720636805
58.21579703423007 9.762020433428839
55.74261462276722 10.95223915015267
56.77448476960138 12.76347495870475
57.36571362755527 9.403506893656058
58.9056916745808 7.769416450042641
58.31241283442424 8.692498603894718
56.11556918160613 8.053607252238599
56.71316431507645 11.07137342212142
57.18699852735267 8.377927801376696
62.99170326905912 77.64856198429275
64.07779237515929 77.74104883839031
62.21941920463234 78.5466501648575
63.27103946506557 78.61246226520956
67.36739456103126 78.30668550101285
66.57263872007859 79.20143968555753
66.02816037761296 77.14168596095767
49.5103747715452 69.34494372946054
47.6591324168331 69.51320722686586
48.60995281175941 69.97590900978784
49.6642679311705 71.49046581308441
48.51240104514398 68.88241720812252
50.65307885945705 71.95780897535329
51.44237633757994 69.09899726220108
48.64986523760199 71.05022910401992
49.58277251684962 70.41959632663325
52.29825305419072 69.62196035422808
46.77544964067144 69.00913296228714
50.55535619507519 70.86729534028709
50.50023854016204 69.76982058849036
51.43410712517428 70.23530616929585
74.97449622113169 80.90415088795037
78.9913670429471 79.01600113936823
77.04992370656839 78.86835141010646
77.97377774763153 80.57547501078891
76.97850883455261 80.86839035813458
74.00111287474702 81.52900317969902
75.05014576016268 79.84803714204092
74.08354863023882 80.39512706624399
75.99957740398884 80.35297750598977
77.01737416113218 79.88548312215084
76.86395704832151 81.77730609374669
78.00969871852281 79.49660719238048
76.04529061693756 79.33316871644536
78.04683554908675 78.43436144981705
99.90311385611794 37.30504742792961
0.51636224722155 36.41887654439872
99.31507243422833 38.24175472769043
98.24836166124177 38.29977344744869
0.886575102684669 39.09137855405174
97.68625386221767 39.25950539995898
94.4678819871981 37.58174521322467
95.50420740440474 39.44575795112078
26.68098671078018 95.76121758946347
27.56826010404358 95.21889505865249
82.20255357526506 74.3890727267667
81.29840930586096 73.79856217803423
82.35570486946033 73.3149138175411
84.11452840755955 74.58605819695578
83.27649190977526 72.85095793826765
83.10591207899682 75.01162554283894
83.21265227787887 73.95106412734674
84.32055248804787 72.5309636385079
79.16107147206064 75.79216176723392
81.08056713093789 75.92008386203534
81.20647046337183 74.87768804201467
86.15374558403165 73.70800215798481
84.19347392669602 73.54119514634924
80.14929831332728 75.29734225195669
20.55125042098826 18.875419652624
22.71340067983719 19.19986764467879
22.04185721962708 20.04871902875951
21.24053816660624 18.11040437644568
19.50371155564848 18.60051423200939
21.64354098631265 19.06600250959828
19.82156834968544 15.66374805168473
20.21857491703392 17.82449785243072
23.74314300543401 19.29768008894495
23.32565529974622 18.24951191762577
25.45460986886433 18.58759191555267
20.96021150679653 19.87709107982685
23.65608766538658 16.36494891608705
22.45671591588664 21.03942453407934
22.34126160209669 18.22900356102642
22.71239234880232 15.94924550593675
24.66041419133191 16.67812618799334
22.89670494765468 17.13100728269847
39.9228868622875 46.96454719410113
38.9174797146379 46.64640843266793
40.41758887225697 49.10703073535756
40.80536564648033 51.25479721112584
39.66810590385673 49.87983261860835
40.62392887295156 50.19196209201993
79.91034057291 84.86576553912337
80.39403170043693 86.47526812964126
78.23076223264465 84.78718761026188
80.88295686262819 82.3282796376438
79.07909508555169 84.36544433322467
77.41350934718746 87.24386925738186
80.92136836795014 83.39753527919379
77.6834860644519 85.60826387136802
79.16898095602909 86.61450242319862
80.91552700637861 84.46861971517096
79.98728606701181 83.82497699613559
78.82139262865964 85.55367930194183
78.15147700750686 86.51499867576557
75.36972751364027 32.67840830462064
76.27616954237341 32.0909140029907
73.50718273121673 32.74106637770564
80.01503602746567 32.97545752097869
74.45965194714007 33.25744586852569
60.78187684345291 99.16933193811819
65.5580204582821 97.952694327072
63.57935405984041 99.92528015391635
64.03719166383333 98.98049037859172
63.82844586752462 97.13895259765457
64.26609170732831 96.18172258688408
64.90611846886907 97.06574026610501
62.75683313614505 97.2183054010262
61.34255882542396 0.06831104639307849
63.38633649170795 98.10123833838431
2.500727437207066 93.74879335905054
3.310683726888295 91.62608145758203
0.4530846205297486 91.07174734707817
1.781863203777817 92.96125688618415
0.09423705372512622 92.23573666916273
1.076949073765952 92.15735971103206
1.42978126667457 91.2837234297337
2.173816781163999 94.8020218152315
2.826007040426608 92.71982518025366
1.462107704749798 94.00082623346869
67.32164719878581 98.74747543177911
68.72657185178167 97.62291938445607
65.34756315107764 96.0983040186629
64.22782510753105 0.8004001519217298
64.47419542474877 98.02670999830111
64.68583413578956 99.85761703890284
61.85532909323258 99.12645152004346
37.51746792513591 54.79669628255204
36.54046885936551 55.21943882676177
39.45533286607701 54.89732495067606
40.05326777489628 56.7720235150865
38.41814966143217 55.42202640398872
39.39391825586862 53.8000723681629
40.97425337026377 52.31341658717191
39.99540383225031 55.74953958238363
40.6339255186941 55.07214048739475
41.00269112878524 57.25775026031933
40.90487584465379 56.17554140183734
40.09773752010831 57.81241485160619
41.827846921024 56.59435489504301
39.1495377821926 56.10256926212634
40.34278283006605 54.11870698510425
39.14774469145945 57.1966333522974
38.49908743723736 54.3960149790254
12.00284536562856 67.29525283852726
13.83588077059349 65.21411872814552
10.97765397785391 70.23925303487059
16.68379083080499 65.68901831773454
12.92093332021673 70.17356964993839
13.34332157741393 69.06626861918306
13.98642583225487 69.85722028534512
9.866051320299553 67.63879386127887
14.80393012016596 67.83683696996641
12.70360459673264 68.1392014001119
13.73751432860826 68.02678349124486
85.78442054828555 34.87490226755116
87.32546566928721 33.44817237320098
85.42335322533376 32.67404152092985
86.32830849142007 33.15919513397822
86.25523117452931 32.01918209018182
87.61262873049778 34.43890651428326
86.58215489318803 34.23027420957413
85.5647111351862 33.80126539658953
65.62739093218632 79.65877176261947
61.6663835718153 80.54709720604345
65.4591022746004 78.77364433687765
63.53763081309891 79.54746926486966
65.07978329492735 80.49626622090329
63.96289814878502 80.48592499366039
62.8659686877814 80.42703672952828
61.42131979246577 79.46339716237753
64.59673631006646 79.6035075943838
62.44156188858599 79.54759748829028
64.35926120503125 78.67263881066086
12.3537906930235 69.10177545303694
11.95717783124272 69.96289811520352
12.54673203086938 72.47785455036583
9.996394250771022 70.51138126077618
14.40183998635537 68.83882168552024
10.56636718751923 68.43514818767321
11.85433866804677 70.89325191461781
10.83078696698296 71.26699194500674
12.71268448479006 71.34289598028613
8.822190376538163 67.86238662434776
84.101175640137 38.07999526987084
83.87637991503053 34.96388110990446
85.88553893198539 40.24123098648279
82.29439329531313 38.31096043983609
84.99097249079706 36.48392452401496
85.68917182652702 41.28954730750871
83.23970771363568 38.91353510242325
84.05674120956452 37.0557033821507
83.98549251593282 36.01478667761985
84.00436915493596 39.90710897408958
84.7458779407811 34.39206607335575
83.15672433236855 37.74135070595559
83.08506907060314 36.63570744405751
84.23849563221883 39.008885054394
82.99466156673722 35.55676051045565
83.03750959786875 40.08859055944002
16.28004367766337 1.298895678339862
17.41273801820106 98.33799678491069
15.59908392359135 0.4504840318218793
17.0455718945762 99.32396684105048
15.30776211255687 98.58088218354882
15.8861869344245 2.281480818480692
16.36199857789187 98.44415691749488
14.26477781396721 98.7406273103409
17.74005296309362 0.1882711851767337
13.87081694285451 99.76151554415938
18.34244944158617 78.99517569712391
20.37464854091886 80.70675891412901
15.45002263916502 78.48468804097695
19.28426278648996 81.05940392659843
20.393148999885 79.68478159403317
17.43113705254949 79.56918390553555
19.32624221987517 79.26022606637578
14.48504190560706 78.97880671735766
18.29212425119444 77.89795768716164
16.43913256918143 79.02508320910957
19.46807662446301 80.16696126498212
21.28521891284785 81.26437999871658
22.31156337391228 80.784612793957
25.17330955814735 79.95644929503224
24.08748371412654 78.49619411723862
23.78358965984839 82.22020956514329
23.27518718579973 81.33690692529088
21.30889316980548 79.1737122199596
24.50394550191053 81.59883927901743
24.23802652451375 80.63510430028873
24.16903875329015 79.5702624049791
35.35867624685487 20.94860533008469
34.99708664607311 19.89298188004314
33.94682516824776 19.66095612193682
36.1261445750762 24.85324139265618
34.31713739549028 20.70516987677768
34.24497310239933 17.78297228649124
33.85998048960874 16.72631332005636
31.83237901056185 19.28464662620425
34.99988707273172 22.87708769879276
33.19079392506095 17.57771526639604
33.25941069994835 20.47806095728993
35.67432645190016 19.08652204660356
35.27766815064404 24.0410254263516
4.875354842801202 26.76570229088345
3.854392339166965 26.62655178965509
1.804434219739316 26.27740558011279
3.15327506010258 24.64404094883456
2.827499623172686 26.46443544424674
5.896917007248717 26.98824082535535
4.1680881491114 27.64028184861551
2.465138317716163 25.45652406464932
16.59355524784519 68.41995609206657
18.067917485991 67.2734452246162
15.27248088616146 72.28261789241705
15.83741538464433 70.32495075671646
19.52698011661523 66.10043994137565
18.45429590677266 66.29299323665005
19.14055422834089 67.09581706061327
20.59649154562276 65.92696407414422
91.88154202242768 73.98885243528126
90.96332571441822 73.3862078157356
93.66212402076823 76.21444970899182
91.01263869544243 72.29870618336308
91.01523867632392 71.17765880509788
92.85026267373554 73.50406993469967
93.50722243437725 70.20768898769215
91.93618305952575 72.92837894283517
93.78580999491852 50.26218504397983
93.04048959758347 49.45997543695247
92.69720476322864 50.42396656339361
96.15322322719413 51.74586823075678
94.16499266302327 49.30874180367599
92.3185354289225 51.43598452129909
95.47924985049525 50.85682906095271
91.66860468184174 50.54350722327585
94.92143557637444 50.03139150731903
96.43326477845977 50.74805591226819
85.22927334824053 73.16148718013798
87.28996100360104 70.1812548712508
86.4146552909001 71.63869028836187
87.30753327929861 71.11119006165671
86.27670192996459 72.6826345230039
44.17652719473178 41.07792733506339
46.41578849260664 39.60832980004356
43.6584242238347 40.06717435726151
46.25975227949669 38.61666986408861
43.72239325140504 42.10199401887235
46.74311008608989 42.20994761900461
43.19166497456614 41.11143456572764
47.29349919304799 39.08452675372868
47.41295449663805 41.37732336452923
46.24576472105283 37.59223683682835
45.33179042244372 39.27444512236573
44.65718798573712 40.08225233193723
46.68626006553009 40.59320044596566
98.33149824725545 42.06435539666134
96.32228970745987 45.22423326089019
95.37787289918279 45.70052129460583
96.39193049253684 44.13205042237101
94.98126741793473 40.53118106805434
97.32627146399959 43.61871344845634
97.26117965144768 44.7241174516022
95.44745811474762 44.60946700627417
96.26423878799633 46.31760462810524
41.80297692594398 68.61196812943577
44.0713934833068 65.59687206374674
40.54094617974359 66.99528490396865
43.74446387853672 66.59301012601179
45.5526679868618 63.38911104608725
41.53547372497721 66.84171331021884
43.53321591730181 63.75875280946247
64.02307368386415 32.57349866093455
65.2420650927058 31.27006309783859
67.2293549942659 30.64188434380108
62.39468124948088 31.06020044072966
65.85239818195876 33.02954541285695
68.1377755934287 30.42403166631649
67.70786370557131 29.52402987762271
66.82215348861889 28.93160251450423
67.79857541502847 28.41958994016346
68.69152838267183 28.92956789882162
66.5779813782362 29.90688289474036
63.23018908984911 27.93057982558342
65.51146208386064 30.22181892216768
67.04222348811477 31.70312461395207
79.77443615829252 27.49888358951235
78.68456166018066 23.71678368877461
76.7480735858416 22.77173767609384
77.98628559098059 28.71303908789547
77.88074202746186 26.53079381214268
78.69567290186487 24.84009463907075
79.70857307526521 26.42330645712443
78.55276889053437 22.67732702659095
75.8669879074306 23.38139545699214
80.86327257417065 22.96016378751635
80.96585496407835 33.47520676257248
82.56675576503257 30.04987007016837
82.54912132031998 28.9079039260432
81.70527873146985 30.66065237738172
80.79106988354549 30.15891579175639
82.56411286011564 27.7575161272636
83.56177602250456 25.84679946625566
83.45885360955195 27.07613031643788
80.89433813742376 32.3776328882696
83.5863923845108 23.74536543341076
84.2618219573901 27.72377377606618
72.74448090211149 55.08381625153688
76.14149718749353 57.27854078533352
74.40424150461693 58.44237527704004
73.56850995588201 54.46089221544762
74.21207074839607 56.29239096396974
74.47388872373764 55.05155133670353
75.1868907397438 56.73438295907299
74.42546573446558 53.95410364216234
73.66617385384791 55.47553977229596
76.1728944448932 53.99019502927881
75.31421821772609 54.53199791753644
4.268638262174719 40.48668035642843
6.841047093464264 41.22462401099775
6.023856065847331 40.60509565648078
6.668278688004023 42.33456398149406
7.810432355034199 40.75380470314382
5.87481276498994 41.71130790583181
7.641596563255752 41.86750290322447
7.458155684195694 42.97451885413722
4.885474161025325 42.18391216663419
5.161890449681673 40.02788635448178
3.390189476841376 44.77597081952349
80.08605405995925 76.38076947911318
82.94233134198683 77.1207392489495
82.01109565298843 76.52092483908335
82.10593837519711 75.46539950757666
84.02590156528439 75.62630369794522
83.02029828090302 76.06952624025857
81.01459340060036 76.985500808327
79.09557640982095 76.87341988685365
44.50463573314217 16.45385246499364
42.70243859679975 17.03140587416079
42.36170476567181 16.01117738833816
43.07183802356118 18.03039325960272
44.11786681419434 15.51110943100564
41.99089094603191 17.8005577456037
43.41358765464563 16.2674198573544
42.06580034356047 14.97646964805143
41.63901247042794 16.77682281732817
40.58211337377917 16.50822720127749
40.26664574269257 15.46973159063604
43.7866148918575 17.24723129030685
41.31660931019374 15.74251454149179
41.02901784705257 14.70738099147071
46.19748048339981 15.66880685405359
41.39197380113693 49.42810487773551
41.96624006670394 52.6371972739596
43.35764127462897 50.09373804036748
44.9417823138246 53.6580833056267
43.75724378341251 52.24087801962603
42.76121271163797 56.98671246390805
41.59860657988222 50.50535060957223
45.11956325606246 49.7160209986058
44.1490668995757 54.37944541491042
42.7682856941602 51.90393635149302
41.78420383686486 51.57579122151434
43.16585273123597 54.0315716942175
44.34086145653151 50.43963322785375
44.74416120190806 52.58955211193518
88.42499135311741 2.233870687914484
87.71361512520339 3.953385999936416
88.56419122890087 3.239388971848354
89.59601948943317 3.686167253304372
89.47731485037053 2.684581432462964
90.96938041701269 1.2983388099261
90.27685804910726 2.077017293529992
86.50358739850533 2.496185669669571
15.57966668005559 25.85438087805212
15.42377301368973 26.94846997266024
13.57679924885463 26.59939119886134
13.2878629736748 28.68107528992329
12.5691115862922 26.85978507972667
13.41676188636754 27.63924879683699
15.26016402420252 28.04743822855096
12.35743172338729 28.82182659837847
14.03830639773966 29.39078025738159
98.25520899768307 5.145014171621678
96.78362904259559 8.520339400034263
97.69700544833775 7.842670460668924
0.5380289025507501 6.776194192557645
95.83586175150755 7.98338382551185
0.4299070658444492 7.833030118658469
96.17434787807746 12.92431530257842
97.75512267065446 8.837940268927232
99.54256296615658 7.556250450983002
97.55949513217818 6.810470854751582
98.52427737715284 6.183519760471349
96.62314284188058 10.87575683936513
99.51869413309925 6.506351312751396
95.92557787663897 9.13495496173217
63.12499450532862 64.44223212862995
65.91255593121312 61.86683190247796
63.21713289970076 62.31096092964247
65.97877646229978 63.98534052312553
65.95415430808382 62.93384699196183
67.8996354097476 65.03197150686765
31.48661214621179 21.1407077287759
28.79928333922006 21.74371315350872
29.44337833645326 20.90050548566451
30.54570797180621 23.93852246452871
29.74105344240396 21.98821624613958
30.44525661181099 21.05045763446138
28.994620990604 22.95364920468031
29.06349337968256 19.88223378820103
32.19076799057729 23.04235036738943
33.27835158731448 23.24376518762074
47.85458597673944 99.5791582053497
46.53459555121873 0.9673718317987425
41.4811966214002 99.27345314450527
43.15833201746626 99.97744766375317
49.22487526000757 98.27608090683435
48.94364724066349 99.25790953418183
46.78420396233236 99.91436528676935
46.29228526021997 2.040660514657409
45.51517448083884 1.333636268802483
44.76326388887535 0.7327346793176038
44.95123854067196 99.57047542585646
47.29793695926581 97.87411545835523
47.57699614941851 0.6079549562997831
48.12553169216439 98.56587257097149
4.95287746690465 99.8157696278107
5.329491113698983 3.608196657352996
1.940484779597772 0.8317416052831956
1.826367407482372 1.924803661171136
4.460351066557947 2.965269069746092
0.9802061054410449 1.162937318458598
3.061991351769063 99.45015748877411
3.933251962603538 0.1646512482886861
2.56208864038412 2.683815985389384
5.651981541949461 1.550182050335618
2.927309634287773 0.5031579607196651
2.049792960612105 99.76798800857478
4.46204108065244 97.05164308811585
2.16917413964317 98.73703240291044
2.393046821454884 97.69114448895226
1.487611824047815 3.019440113977411
0.8650756250420517 2.133835967207888
3.221078281726712 98.41492430563038
96.48967212393214 75.46804999173355
95.73459331057387 76.37238273578852
93.96955004561433 71.075476250099
97.10338576425852 71.63362774456277
94.59658424431993 70.30626153553101
94.92665534226164 71.43081403923425
96.73221567050204 73.56696416443745
97.53357822529438 75.61363889076445
97.48437772275912 72.70029388182577
94.75639614892891 74.68894793790891
97.0408153232905 74.58138475561793
95.71575023694922 73.27966165418859
97.43296881214216 18.45391348004513
96.4084136122605 18.60692218001362
95.8511463175209 17.77672022211236
99.56380420541579 18.33803488802828
99.08752171180569 19.29265429861811
98.96782247469802 17.4283332075713
96.83014590031645 17.52729147632261
96.97967864483077 19.47545612494653
98.62473707336109 20.27318529265344
0.03900844138580541 17.40088070151206
0.1673860259541315 19.22329797468009
98.49224358147667 18.38965263623677
24.98273897833719 77.85144327803303
19.26713570189442 78.26690143353861
17.3749402837125 78.48993596295354
23.00774389409861 76.97796641068987
21.35662321968427 80.22761921118924
23.25387935083398 80.22703868491364
16.39615019351663 77.97076122601321
25.07842430140367 78.90885781973122
20.27945230188427 78.69059600609019
23.9941949000971 77.42520808495384
28.27304856841987 48.85621628146012
29.25103961038571 48.46726979864175
28.93805541499473 50.65320789368919
28.4042857069236 47.76151828281373
29.09637165155669 49.55619888705283
28.1250100888132 49.95506600994592
29.91110650164664 50.25934009693884
71.33880826741633 12.27038585417721
71.96681303584182 9.123089422069514
69.71417452248079 14.91019034208099
73.5840962198363 14.00269242743687
72.00810477590721 13.08970632464733
71.41708351534089 14.06669148672365
70.99301158200952 13.238542863378
69.22459558453251 8.116831884750258
71.71597856722565 10.15879242719158
70.07947474940579 8.82170488836439
69.49480118267515 11.97036114503908
73.17286698899088 11.40906981925127
72.4899881298721 15.82876249928718
49.26313319254741 41.2030949696916
49.17375221261221 40.1145710582458
50.23606162379041 41.64802155355632
48.40782996392478 41.83843733133917
50.05111160961317 39.49513338431349
49.01537634756763 36.84197562715709
49.39514824180855 42.28569914733924
49.57486906521453 43.38292456728745
28.68674456289403 8.576656445785391
29.26561063645985 7.661422091662393
28.72327804678936 6.668498557655102
30.27731300279026 9.61284942479616
31.9293418910088 8.86330911996161
29.77616433363581 6.739254359832358
28.11831726314081 9.49207092352496
29.2937237444736 5.737743932350046
5.334906028492159 35.72800193764994
4.301417865864138 37.4437804757034
6.09108732856722 36.39925268670439
6.96262178150649 35.70545628068822
8.785171935193439 35.33281509762569
8.071840227714057 38.50532712686402
5.322948166849358 39.06057115678138
4.919391827352062 36.59773515850897
4.351717065414197 35.62748709895718
4.838544014294914 38.29226509542359
25.84729077731075 35.01319436387521
26.65970804343103 31.77496489774127
25.50391639729122 31.98695954228364
26.32624476575073 32.77439007923711
30.24323177697319 32.85813301365793
24.3543676272191 31.4931066472677
24.36348503905138 30.28507302454369
29.23001246985769 33.10224810135602
24.36145782017323 33.56416771212007
27.08696360169856 33.57436878996617
27.40067428540513 32.5396778762773
23.42714968226349 31.04680975719349
54.8760466024391 92.56737425576578
53.77818787123547 89.93006403026779
53.98639099884753 93.23425212029024
54.72391071749157 90.35365069895298
55.75210790786245 91.89681792906933
55.58581398081907 89.66634347925698
54.04220563871149 94.32202072930718
54.80192833807887 91.46353769363614
52.97424478354621 91.71423567606124
53.08184010561747 93.89616377890006
55.66870345670019 90.78354279529756
30.28649271916417 13.40662956921209
28.1455887138918 13.19267552937937
27.57265688232134 12.1887545088859
28.15168129498603 11.30732369702234
30.85014206838374 12.5310116493232
27.4196225648242 14.06828961628582
29.21221658610332 13.27485800856134
29.78095395272863 12.37844714050527
30.77107729851132 14.42466273609348
28.57648635391664 14.15641015639487
29.68038226557415 14.27468510509197
29.27373307600483 11.39361700233061
28.68059445233546 12.28131304722995
12.49147189125411 15.70707955777597
14.42138231245958 22.79618089704493
12.78582649864481 18.70473740085828
15.20767879035781 19.99849685773916
13.76569475613559 19.08786426285045
13.12434882437004 17.50032805716348
68.07503318475726 9.602832486704559
68.32072959368058 7.367447549637931
62.70676880131272 11.02499903533925
65.21441465624139 9.53628957641593
63.12237826486189 10.06152328284216
62.8075640088567 12.77734426176058
66.54527562261561 8.205833828242914
66.22347769331253 9.23892711569661
66.56721631177525 6.337614763320607
67.00351583466748 9.974078294754575
65.57796031206558 13.44489485089515
65.53400189195176 8.413571795854123
33.10399521590632 84.07759790459959
33.64445354523328 85.00492782174697
30.44378843744834 82.94854511820826
34.14044306459349 81.17089166989969
34.10605527587168 84.06884030717472
33.26720208747273 81.8647320223609
32.08216181901431 80.4177598975069
31.49493169206154 83.12518270887303
32.38192535799318 82.39952259514038
33.44699835919926 82.97679026692671
31.94265075502437 84.08440798185985
32.51264297126096 83.31368744245536
32.22641478881312 81.42460225294585
58.39339299430686 53.36475319557379
57.64351471792134 52.56087103002429
57.12441667366236 54.71472172405715
57.2848500865902 51.38467447852479
59.11187232056508 54.14841392309941
58.13110853536273 54.46154472835123
56.74155340343211 53.04011314079969
57.38941621259774 53.72046810816024
7.041803246373314 5.013572577139954
11.40367099508102 6.816934513023742
8.314727477726702 3.59559962624293
8.643365947839499 6.458547334548365
10.36965529159177 7.01264342851772
9.124251447337706 4.334065866363374
9.650442937536818 6.173788119969836
7.849069562464802 5.668042252455441
10.66673840116895 5.969698630985501
7.253557078428794 3.949962764892921
8.082416958733234 4.635984467088836
9.903602174212452 5.131513979539877
14.72205004007642 70.57018834890442
15.49346487590122 68.6203449488093
14.46265229217247 71.60959534397254
18.37656673306408 69.0619835955052
17.6865907716782 68.24412442718052
17.37376294673374 66.4798680415081
15.89014101943746 67.64215090771427
18.7663716100838 68.07875250068034
15.09509017596055 69.59722022555192
28.66735462464826 18.89212931484199
27.99778542649319 19.74845042035107
26.05945533837619 22.40901113842065
27.72560077421449 21.53326161957009
25.61007382508602 21.44295425049397
27.32101883453289 20.59595284381765
23.97354940587512 22.24970614288194
28.4012874774488 20.72937541969697
2.232107070702116 50.99621233875266
96.04041174323666 49.73219790298319
1.599862659211194 50.31377600724373
98.99220275621505 50.07057497242464
0.01859956672211661 51.55496322138527
99.02258175208786 52.28786307117473
99.99464299507449 50.54071809540836
98.03735019384327 49.55644407833262
1.783739071783853 48.28882673520564
99.89905463574203 48.36828931168351
0.7967925475571584 48.83743431780375
1.688299990193137 49.30871741559275
68.75005676756385 91.04726927741714
66.66980440994382 91.25998611857131
68.0890825453403 88.30226858468316
68.28445855402369 92.04559713937329
62.78836647624819 88.79254147828068
67.14048193829687 90.26257011055739
67.33964742859237 94.00324252673727
67.71194224197397 91.15144419266046
66.99787389231392 88.39750489883035
67.82568638471113 93.02160111550795
71.24347314285164 91.71906150597863
66.89784968753314 99.70938149925495
67.0233038398121 96.88215120339075
68.01907304342512 99.59813390332944
68.04535300803006 96.75787860605442
62.94046902972255 99.04911701089537
65.9746898073562 96.98198703238276
66.63242359366789 97.86963440574908
65.79028872256762 99.78848704682525
65.13278539572555 98.90952812723769
72.90040989545621 36.4231698084648
71.23095221535134 40.1534295518395
74.14049845952006 40.36969455196866
72.50264232599785 41.77393434677291
74.18436814808605 41.42011821668526
73.70918902108339 37.13543562843644
73.14474643254337 38.14923113828009
72.77746603488964 39.07443688457811
71.45358247372288 37.3624887778074
69.71066819488674 87.27998466767296
68.69204519022675 89.1656881074455
68.3982733346303 85.56776112766893
70.8711505201052 88.97236717820621
73.41973919735153 90.16163388684878
67.92620009633659 86.49301171705838
73.01725901468556 89.12463312659884
72.5651712134991 88.10644735151398
62.19805622594949 28.21876632807444
60.29414144528799 31.57425003032391
61.47193733809148 27.45215895997614
62.50728553629902 27.15592018626683
63.96208687084052 28.70884148242152
61.33327134825699 31.39533864615095
15.05185806423318 32.55582806035274
17.72988421782875 31.26678336307799
16.93516799513271 32.23699528748323
16.08186522190543 22.0373513737148
15.48177460686797 22.92607375564823
17.35686526112202 24.99520426320747
16.36763936692428 25.15482198357336
17.52760488498601 23.20403446628366
15.0355743094436 21.9302714450989
16.89755313602762 24.09638032170278
14.87436675215963 23.77454847877915
15.94071701433442 23.94834045333695
16.51297037590427 23.04714364060165
91.77166522741652 38.31695898396284
91.8318024847715 34.75806316137662
90.72431788025963 38.47111921710276
92.88725956917034 34.80626979118832
93.96331831361472 34.82941504078903
95.00847539299227 36.66550990898814
98.94087562748716 35.43006056748744
96.08666824092481 36.65497646879316
95.54436204631557 35.75015842498885
91.39724377904459 33.77665077046759
92.30783670238642 35.70382974953123
90.90208063262229 74.45692814444273
90.62932139378709 78.67900533468993
90.69490626676701 77.62370934448906
91.55319073321169 79.26348590033558
91.68750012277314 77.15217267232393
88.8433928918756 76.45800224791186
91.76006102775619 76.09782196383993
92.61220539532717 77.73256577716583
91.61859070686614 78.2058747174533
2.903089435208759 13.0048039761273
6.80942487508938 10.06771088592075
5.964798748678078 10.73004671082206
7.271748753669502 11.98542908118924
6.558449660194492 9.060259336626014
5.62268646703283 12.50910965213308
4.978258311310964 13.30992648496107
7.954805832878111 10.47791152285915
5.463741721039428 8.735986296336691
9.007403432151815 10.99413045800657
8.119113067467955 11.53151155717096
10.50187136035789 9.83562819917336
78.13229161374764 89.7060085292844
78.43245588071672 92.93635393744493
76.24357856940043 89.78191667927358
75.95122097725697 88.81415683416432
78.74587734453326 91.6847008842329
77.26816230076788 92.86664964480741
77.22471306951606 90.13813802793504
76.40478739763878 90.84155029890584
80.14357287263249 89.08229027462998
77.85562609668443 92.03003174718476
75.45276661054609 90.57907659860763
78.1321571762705 90.81695678989963
78.39631672213132 88.71620636536106
77.14574183957551 89.07523497111957
77.30882743632684 91.17297717255828
37.92446113093533 10.06798953514296
41.12853760106761 10.93386843988918
43.03649219575739 10.49318552275008
38.98527758723105 10.37054942553867
41.6922114358316 9.189942942431822
40.87974236491388 9.927642866264682
39.81262920330675 9.645148165270893
40.63337323060965 8.915054309105294
38.1556005281715 11.09499217808404
51.59564726236748 85.89975600954367
53.5183527471984 86.61510758006851
54.47237124193701 87.01916012015349
50.9899638057856 89.78897144950326
54.37159553103978 85.9087142176475
51.87084967283064 89.11193466883358
53.61118967868355 87.71902719960796
52.74495179294927 88.41870437660779
50.11004551152912 90.43864248900708
51.6903671477157 86.96484653626106
52.65529489339535 87.32649243944019
50.89449306033973 88.73508405416946
50.80714079948974 87.68170274424843
44.07813681258596 28.56485077547576
40.73707964367746 30.74814713163936
41.81221363416489 30.89405337368041
42.90896284824213 31.07808649616444
41.90702623169732 28.11784303388533
42.98853466372237 28.33336708271766
43.69691863818026 30.33124039866861
42.11570490480866 31.85346956470551
79.27962761802057 35.74179954367415
78.59690636061069 38.52159143542297
80.08535309996486 34.0663944125568
78.31197226560256 35.24833201749654
5.018912044090399 50.92723676053377
5.238446145993486 49.84594038564676
3.759989030946988 52.37238220327866
5.788288388381314 51.61177889971346
8.220255535429722 48.64573512214267
7.432083053498055 47.97007222761766
6.561291589089628 52.29098842738683
6.638290044949755 47.29920216588547
6.229934873265332 49.44895219389297
6.791578037861255 51.21116217268816
5.549611733587052 52.68890499295137
8.010815800730359 49.72664044118603
4.458121947260882 49.15830028265832
28.46543887145558 39.63727935072528
27.87587358407186 38.49038243153613
31.72383919417473 35.17964721880001
30.00608545834023 37.45885472869807
30.98214404597585 33.59198773257153
29.14930972342443 36.85163066710958
29.82109554995166 38.48137678492177
28.94821693471864 37.84003397897818
32.46532309523431 35.86281723189537
11.15740682634697 61.99321497771745
16.40804522813203 63.91363398531062
15.11371797228446 62.32684775110834
13.55908383935339 63.42905426825173
10.68530627874618 62.83033260188991
14.03543110775126 62.52244497143317
13.15278656782867 64.39285266576152
15.75213914144692 63.11751009944057
10.13712854667408 61.77024487155806
14.23794124521574 64.24769815777918
10.60033448662903 65.63883783417205
16.05880591912911 84.18604100354634
15.40271825643321 85.86608940611541
16.04557833103316 85.17289829815634
14.63522974767869 86.56114483104425
16.11367366949442 87.89782020335436
16.59973359214036 85.98800943921404
16.61789069781553 86.99704509667036
98.34406614416497 36.43415296570478
97.75252376797548 37.41704837014079
96.07720172219771 38.4787964409505
93.93113996831696 38.51551333184803
12.06075597678969 64.52107364724802
7.811982628308495 65.18373491202773
9.254295225199087 63.92238257060556
9.667492947196967 62.86219760161514
8.277819409595969 61.2732382855368
6.835693713197358 62.51382268111697
12.47786716840159 63.57071408277835
7.526434936303172 63.32093073251276
9.024978047991745 62.04349598866256
8.197973796218179 64.13556463437676
7.920389360066277 62.28816184636608
7.191143474467173 61.49363062046505
9.91338216329404 64.7963963255703
12.8792549210802 62.59504658797785
10.29565925001189 63.79689483332906
29.74473973790308 51.35071635135161
30.40292629431278 53.126247840593
31.3655178937024 52.76086484794957
31.1048961873561 54.95235051183745
32.50849305652734 51.36705519689508
28.78275867150278 51.7608887930107
34.16509307605403 52.910263024035
35.68963796676589 54.54210786737035
35.12627901784986 52.66669372561051
19.43187807918485 11.35074957967933
22.24608335830979 10.5876114431957
18.4423643516922 10.88705242075093
24.08696983149688 9.413387684679549
27.0403837651607 11.29943501686051
20.23105849266476 9.648680438082186
15.76462886308484 8.903669357112955
59.10466895532783 31.90555617318606
52.69148795077995 31.60538694092818
58.31432031511829 32.6534483895724
59.31612942791818 33.06819101541961
56.8871371895907 34.22218277761621
53.1594165399718 32.5361361717673
58.6210131888131 33.78722676352569
54.53226271954968 30.97267311687526
56.14355068852323 32.11087693661369
53.84942925031709 31.75464777322979
56.51801342270759 33.16704500910971
57.59482055441242 33.44095120999376
55.6989536971332 31.13298895490327
22.0206878898104 76.50416454316716
22.212625954067 78.62905967807914
23.19227788980959 79.12793889610953
23.10549463897222 78.04576137148877
24.88320827581774 76.79368147429477
25.77148598034316 76.14429580414236
22.28825585788383 79.70425400187685
11.7347390403516 13.98354150487782
9.518418993620006 10.09717623091571
9.701979189922922 14.93786648609438
11.83765982139355 12.89557215496542
8.63051936515839 16.48317061661718
13.62760347759376 14.31467121956009
12.81978993636112 12.51491948772711
12.62591483939582 14.65686947625205
9.811130120121769 13.87415884696253
10.45996269260882 16.53209571864412
6.82037141526413 15.45736859448911
10.59146680369607 15.50008899720582
5.810633175565165 16.04411212181855
93.84088400237242 21.55773498544774
95.27314371253729 17.05631052366613
92.14711658214898 20.6932804009849
95.90730338760214 19.58584727721372
94.20092663363779 18.82621035365977
94.72892407137618 17.93608117855581
93.22381098202767 20.66106213541388
95.32681371893123 18.7396102660392
91.01598982580393 20.86229464592506
94.80796768697269 19.67181213392016
94.31207669257235 20.60666870573373
91.71450161165691 21.58759835043525
93.69613585525839 19.73167647361849
85.84208334936868 63.52061271814257
83.15596068659754 64.9710597098849
81.28109214745254 65.04628314679658
84.18721144051847 63.28111282741326
82.15440159377906 66.39657995501973
88.07177800211471 65.01545512864074
85.19698516979078 62.71380219707425
82.31138464036339 62.2505897673149
84.11429557685032 65.37385232025233
83.20070146310671 63.86124599697264
87.31766702653243 65.76503111776081
85.09663471424484 64.9735992536325
55.91095517360171 94.09845236958357
56.79426549798127 93.44415480974334
53.29141795440691 98.1700339167602
55.38098933652284 0.03990470335990558
53.49993335591865 0.3179136111089517
1.339019688911821 20.92470844349709
2.075901854151631 24.46726159354681
1.879540943812816 19.97840564854642
1.698472177295737 23.51990829563429
4.471341064236454 22.95915955483611
2.428431062776351 20.88325728681951
1.384570073488728 22.64451949697265
4.001982275605186 21.94286487625637
1.906444364429857 21.77480302887118
1.280768901622194 19.15162521124313
1.413943027643383 25.22773879843355
71.80678126247447 90.85030525089925
68.41101921517425 93.8834698773513
67.91733612425064 94.86796546803915
70.01205104171846 96.44282932321482
72.78968908210435 91.02697570076364
70.32723990148492 91.87342829788103
71.16457352562048 92.72611472254798
72.13500860798963 91.9073143616672
71.05575615577838 94.58436118495624
68.9096020970335 92.9273293045724
67.45235975889935 95.87307797228348
69.77573404657802 90.94923627791135
69.31971576736267 91.95265039447288
58.05727624708736 39.51367361937393
56.42934759802682 38.76140901437221
58.64353050800646 40.37985432186595
58.10657198569766 41.31293092568938
57.56887819704463 40.4546276894437
55.44976721452152 38.69033346063244
58.45065568294742 38.51531126063619
56.96747510196715 39.63042859878297
57.48813126665517 38.6583831807719
59.12280886517577 39.473899639641
56.51941988473117 40.62790925531921
56.00186039118179 42.87567665375633
56.78336894942196 42.31407153731534
58.69822922879941 42.02305121141302
60.82152145099771 40.32292909938285
59.78638677094805 40.24195596089229
57.11523991237352 41.44525529783637
55.88869603221047 39.6920986341654
25.97485943987864 9.250366015555519
27.01531229231463 9.419456473743153
27.59722786005102 8.501053218337789
27.51708690211185 10.37931330442184
17.51412211756025 53.78405138943394
14.68857951560465 53.953918286961
20.41081633218312 53.50375943562057
18.65805076499161 52.23983934892021
19.4075211003702 53.90755592490676
17.0247693557681 50.93353883482506
17.66996454958288 52.69260325792708
18.77300574081383 51.16149503863085
15.52627967996131 54.62811663481713
15.86348775475963 52.46630656076827
13.65841084246544 54.34512508155149
19.64000853878206 51.81120615861657
16.52614336676545 54.22469232001443
15.04873604343493 51.80131625435959
19.52736498233255 52.86708755126342
7.548870795526933 1.898345949528449
6.394736684829134 3.244905902759823
8.513533472830389 1.564013940107456
9.378923399909777 3.269184379765774
9.647979791059372 2.194953007126795
10.16253122726822 4.085956823787956
7.459399252672868 2.913924573989941
8.544552549659366 2.559892230066314
6.669823187477433 1.190776394208384
8.875354359858052 5.393544428825898
59.41821592758625 16.1457239796263
57.27529082215575 16.4841101813734
59.80888115822968 15.14386844270597
56.60872504780932 15.61510855907976
58.34230292395847 16.31408006609077
59.03032995690405 17.14322359866731
56.88075453145885 17.51801849012958
57.66925663386044 15.46504146595089
60.11748164426869 16.97157941090406
77.03745882105888 53.43918124019408
76.12765083121866 52.87250822176504
76.14045640425334 55.12738822390564
77.04720413326596 55.67279434637151
74.34260024918606 52.87892683959836
75.19480932262827 52.32351106497928
76.04153940905013 51.76875986481773
75.20149706928359 55.69281759443913
53.61562680937604 1.386853849679236
55.05068516877977 7.771912568269789
53.04118046441666 3.217950692679898
52.14099094062661 9.109477427026043
53.72664526498401 6.512734869030219
53.93520820645879 7.571023440862844
54.03698889922353 3.570135531673393
53.09206768951542 8.416778369090546
53.2891966392778 4.329919449901557
83.16533988348168 11.61528782980331
83.29329836492798 13.4798857341585
83.55868499669639 9.073824118874043
83.92368949878546 10.67060338957698
83.73420777160251 12.55100232507756
80.47661848427151 10.85452008114671
81.51336828970393 8.949855954785644
81.60761318878107 12.6759204544955
81.12758947908199 13.64709414651044
82.20713633924791 13.55912595170763
84.52277484925182 15.15083153224881
83.92206642629797 14.30085149669272
80.96832430145072 9.867687256971411
14.28123685764825 45.12859669567293
17.15095894886853 44.64340600514699
16.83086539174066 45.78424044122105
14.15043791249882 46.17437322444251
16.15415198021885 44.97731163770116
17.78480848634192 45.45989503760904
15.94363186768932 46.24939574122266
15.16248289320675 45.7223508457129
15.75415497169964 47.4087635119942
14.96888925244181 46.78911070297545
88.22659806466615 68.30656438755619
89.26859624259076 68.23062467540178
87.78448926254973 69.32738184696161
88.77571902783127 69.25885702036319
86.62769061702471 69.46767905490336
62.7185166802605 71.15275019321561
62.35685868395676 72.96062934711711
58.13340715867822 69.22670980753124
63.08342108848291 72.14583814000255
61.27977193078549 72.78729557969002
59.16150817893401 69.5054010887998
63.01406544688302 69.47186740607329
63.45244159614625 73.12321270309594
61.95928546102671 74.74681313082462
55.2224574381713 85.21674991266201
57.08568566671634 84.98086248359783
56.29028187769435 86.74959995250373
57.99236117331101 84.33149270470309
56.1991711581082 85.64437143520969
56.09589460401926 84.54831189587537
56.99602665183935 83.8970589054688
57.16929206318002 86.07502296478518
32.9266560126499 37.59105685578633
33.95829442604006 37.22950816342838
35.15049230473807 39.70690716377274
36.18320521671014 39.355123722452
33.46838362070814 35.4690951728339
33.66858216729786 38.28929824213234
34.40857938347668 38.99635696715058
68.41909326213022 98.63491791192034
67.69238962705225 97.770230700082
70.6074467934949 97.9534028978335
68.51448845670305 0.4874889009523267
69.04116980187479 96.60605984855532
65.32839260628511 0.7383023309301348
69.75958554332328 97.41208899336046
66.22772518494867 98.83544880998083
69.1876665294235 99.44446495397591
10.15558040693688 10.83331945713066
12.2586115806581 10.65832785217645
14.86265596129766 11.94496634333507
13.7319805962538 13.26125402763424
13.29021940539939 10.39994025164966
8.912802021438447 12.18084321456539
12.99833310279095 11.46612327287114
35.97308250446158 17.2158338732784
35.2969976147708 18.02146579581648
37.03252210196572 17.49204375699454
34.5280334617001 15.88235559828842
36.72303226015217 19.35393839408026
36.04482870261478 20.15149832675904
58.39138723722962 90.97427003156774
57.66240075514911 92.78502412760544
59.45283816558994 92.56389029680669
57.55766044005119 91.66325346666362
58.86082874633834 95.43562865069244
59.61338625004491 93.69026454370616
57.46085943176421 90.53358069449558
58.50316719431571 92.112473484182
28.52511722363746 69.11797882843928
29.05175349463189 67.32137861123736
32.40134664485333 65.45235092069881
28.20294959053993 64.38694149668231
33.26970900925216 64.74811863557336
29.81078885230739 66.53298817185912
32.15147934249541 64.43707727900633
30.28509403545813 64.68607826510598
31.11913395570114 64.02313143825423
30.12704263659678 63.5849279383311
30.55992694494521 65.78989749666299
30.9789117554344 62.91577001741604
29.24886425430071 64.26159150180344
32.6250209385922 66.53649948176847
11.85462966236706 21.54573983190354
10.94030915616879 19.60639441165722
7.211121208544469 20.38278708724549
12.18822243630777 17.83251664886467
7.664153877320313 21.35027076879563
7.722768094993715 18.17515981267827
12.47558152575745 20.68863133252168
6.713169917503505 19.53977086578185
9.300475517542313 20.45718222070707
10.79526937509315 21.44086341159667
8.718540113236028 21.36939044067642
22.20616042820717 86.86319880202579
22.04093145536104 87.93230855226896
21.20500359623489 87.23207186215328
19.16332917118279 87.9628308740193
20.81135568195628 89.32588943394047
20.3780880818143 86.53809336077637
18.34150849107956 87.27979892520604
96.5736095249497 22.28414940771425
98.02740068486395 19.36819851232861
94.91243095997591 21.4907713893935
99.22870391751241 21.17855368003774
96.48979065192258 20.45220834152661
95.9917869655648 21.41127257498904
94.44026115031771 22.46326564745039
97.07611722371563 21.32713730166719
0.2610604566608791 21.04678891830117
99.68097442611247 20.17830029999955
97.67424606447702 22.19425684656867
97.5628748694224 20.35945147874878
95.40341952665702 20.53700453054852
98.15921708940414 21.24573214895827
98.10940448774052 34.90870645955312
95.01234095155532 38.49095809868708
99.68283432265585 34.52562205391792
95.55076129475245 37.57116469534583
94.49931425239437 39.41507109219125
97.09057062990091 34.83413898560457
96.60542942983157 35.74549734950783
99.41193139219068 36.38172036967398
86.22659085371183 55.77632040533284
85.84744607070272 56.73352368237811
87.36210238814746 56.14378149679589
88.48999534185378 60.39371910443183
87.08912881509875 55.14300809361909
86.12489138213864 54.63119406412252
87.13421159692507 59.11951987932275
55.43952284144857 32.89848120319765
56.85404883136113 31.29435434815636
52.89827610417129 29.86344971134885
52.42376696297895 28.90689858909283
53.3744248805058 30.81350650825519
38.48173009917839 53.36169041734949
34.67528921239202 49.67391453535913
37.07761901310905 51.91918328231981
37.10444364474597 50.85973737564683
38.73607304263479 49.55404236250942
36.81035842059919 47.77858496973133
39.82307679237822 50.95866128568736
37.61321097533805 53.7123178514253
37.79920254486478 49.22977854874637
38.03710124490224 47.44182843060199
36.26014422533368 50.12968142661219
20.40018940647632 25.74162818686606
21.95569916411732 24.82967431724446
20.81023407745269 26.93044201572523
21.38245706592674 25.84202963279805
19.825518059139 26.60439286797256
20.9554059019481 24.78253036222718
7.194933035380766 36.77599231581416
10.09067143202253 37.81744725795534
8.153969650996197 37.31939746623321
9.493176666314348 33.57593564426473
6.078985400846149 35.16714031186076
9.640178901944354 34.63478671332155
10.49551204765151 33.9453458691502
56.07841056619449 25.5733984585934
56.64511978290345 26.54884616155212
57.99624120603572 23.54110862929551
58.54284496500471 24.39721713408694
54.98884255324764 25.52512658297557
56.54333002584692 24.53178509650259
57.52135900641306 24.49999494686194
54.3744860337051 26.38036944184591
57.10024336181712 25.52397945397195
57.41188984320773 22.44151658735497
78.03020093614457 42.3385486317572
78.95362099371474 42.87459790113417
77.23473364287743 44.04023637906117
78.86466293873433 40.70215764489483
81.63452184950341 43.59729577294784
82.57509119305863 43.27069658107921
80.71601938450848 44.03025084972266
79.86072270285116 42.32516481341572
81.6928007712452 42.52507104009749
79.84454819004232 43.43800145881517
77.95833073939009 41.25564575397028
81.58110509433295 44.66306102389405
12.03846460407699 38.34746986501302
11.61633248625925 40.27502331174436
12.90121644601876 38.89883058176223
8.774566321966887 40.32313728849248
10.01681398373082 43.86597228162248
10.41144403026707 41.67839770478957
9.601408551152046 40.99629051301407
12.46141271143289 40.96200720147026
10.60509500570295 40.59137073531849
11.4209181902418 41.31443499974628
11.80565098215471 39.26624966427618
64.74294078995037 37.50084860818443
63.24216602100261 36.15346519810346
65.38930983778819 36.71040279873174
64.01843060474637 38.21599026312585
63.26725442828983 38.95455981116827
64.30473645633796 36.48144694091185
62.53053537844289 36.90470190375753
64.38092516866075 39.19959333747241
81.09180641229706 47.31367070339402
80.24565073870625 47.92459308487337
81.20275610111491 48.44761705477482
80.5608141983776 51.20590604704953
79.49584539120789 49.58774618831948
80.46417887546646 50.12267083554782
81.45982449743843 50.6271043472786
81.98758910696245 46.66098603873756
79.38831557352501 48.49651315403621
81.32326719198903 49.56113173726398
28.3413140723528 63.46397778391751
30.04415144009827 61.2092901538087
26.65059633568732 63.21720528910434
27.46284149721617 61.77094476564545
29.24724665046322 63.03812394708779
29.22531663309871 61.8184522817782
27.52360170141901 62.86417576553711
28.31590229087232 61.2288093801499
30.079303670932 62.40297462066249
30.91415165160528 61.75640841897935
31.81252095798868 62.25385354054016
28.39353998616185 62.35135288786948
84.19090888996901 57.92295432535349
83.31514450103118 58.49088036835348
85.04518234174276 61.66795427994985
85.27541866372712 59.54562886515475
83.29989118949904 57.35847574564303
83.36080571685912 59.58166751884971
86.3557654562119 62.68970606422813
85.42288621441074 60.658548058148
84.25448523208264 61.11576670780699
85.02997570335121 57.33440471626945
85.97987775734649 57.77536806764283
68.6690185406212 57.43655971870781
66.71054567479577 56.65414460838065
64.80113898453351 55.76956540396809
67.67942293100158 57.05485751846258
70.69456164029965 58.18630964826438
69.91788935362075 58.86515979231437
69.14639286657594 54.57768510285676
67.53099143498295 55.97158448921991
69.68527571112861 57.80805923626379
68.34392879008675 55.28056913477305
93.38218700085929 12.23336638252514
90.94557264342595 13.89810350853421
92.58141942556567 11.43933248981226
91.34549165034333 14.90918707974073
93.84976600714968 10.1339531891831
94.36276268482163 12.57813192406916
91.1299738400925 12.70332189533036
92.83616970250854 13.22423741340255
70.29612343036929 21.35107293873854
70.86237943358394 20.40988190329917
67.73938554658426 20.45220605153694
69.81887743618719 20.40750494813904
71.83308760017377 22.25132266116687
68.79717382187931 20.37721188935305
66.73361436018308 20.63293633481596
68.20705623178824 19.50570920573179
67.12914793014835 19.61063022548385
69.28466919856926 19.46033782965064
69.38032236014108 83.64991862477457
76.10972539685493 83.33176172777856
68.40536964268891 81.86077248552412
72.33587454250802 81.39792246058458
70.61830865307266 85.43219378598477
68.9597875802355 80.91307198549708
70.23322260054576 80.78249071960794
73.51149174224395 84.41843395347382
70.62602800933512 81.83932728688038
66.71176596892624 82.9852008084693
69.97768335948103 82.69715018209229
66.2108821380986 82.13579571128702
88.65666438385323 19.37339813695772
89.30308062673632 20.20239096147318
83.44139160557569 21.81825119776697
87.09650939780002 20.45385659547574
89.93765073757986 21.02228169068964
82.82934319821995 20.9342160329877
83.88892556587049 20.82205051568627
87.56492199816094 19.48205850949308
84.94974817656758 20.70653693094752
87.7098464734169 21.29621471013686
91.48907900939577 22.45230997515117
86.6231734621788 21.43757380863192
88.1902579035156 20.32946819554227
64.57677816560701 45.03948437175333
64.99903346457803 49.63096256651054
63.22123474140697 48.71743499421408
63.30834838268981 49.82863444366904
66.65911339774425 48.49838501460118
63.10345857398423 47.63703100278452
62.15109475493723 47.27217933315331
66.07343895054451 51.17755471135886
62.55184720367087 51.61045020406964
64.93857040909457 47.33515156566242
60.75784436599094 34.46747528101484
58.98169111782658 34.85874872308197
61.86351222380998 34.72241253736767
61.13688625425335 35.48989760256249
61.45328032449513 33.73052101517766
61.44011568340474 39.48397685629592
61.48065331320912 36.56886439306449
61.80590443002663 37.6649986478606
61.07064756319623 38.44854733067938
62.17357403421688 35.83437239743588
60.04043863184751 35.18829513964909
60.4610582566264 33.39515946227306
66.0034567338996 7.344200688768256
65.53505576806877 6.435236163654386
67.09824797946727 5.391626034117476
65.57043672113676 4.438702587565553
68.08165138751713 5.374831089145439
62.95645557283701 5.428007606958682
69.00775228846261 5.414772878263621
67.08780752495588 7.208426008934302
61.3149400140232 9.388753336989835
64.02435174492693 5.387223266369269
65.06492279521935 5.397676987628309
89.16488556460516 88.19055190599224
88.04406739004796 90.64701630592496
88.75764805333608 89.9367734038653
93.82867971543226 90.7811568232764
86.69776053045072 89.21595586534575
90.52014710066959 89.45544509137282
89.45270230900685 89.22652143917681
90.18425151488564 88.54570665199289
92.34588887937451 89.33330208555692
90.23549577534925 91.2102603906777
89.84141702212918 90.22191173751268
88.16826379231799 87.8253347421248
91.44810284282619 89.66752623213787
90.91767831844965 90.50532517273521
92.03516152866025 90.44573153440754
64.78987921749345 18.06202690112182
63.01164529416559 17.44969440332535
65.44227986726621 18.91076225166312
64.12245783530281 17.22534897233983
67.00160245870551 17.81279434352774
64.5217445387631 13.75667976382691
63.39261066990203 13.61289887298943
63.71204664799774 18.23982505930125
61.20202833789437 16.81142986235622
65.87328943768648 17.90843611787305
71.62305507801067 30.56096362651466
70.6127912280066 28.91000462690935
69.57002642824122 27.26621693581687
70.51294434922207 26.83878778067758
73.4540651230257 30.56119175848767
69.58818948137568 28.3483754241793
72.51919593684282 30.02458613014816
69.62929136889767 26.13212065328627
70.52634623022546 27.87346899486552
30.54106582309812 69.78162595663517
31.32552790695538 69.05584566537793
31.85060861141182 67.24781564121494
30.92568847350251 71.92737656414587
31.08423857664485 67.97009051213217
32.86720950726751 67.62926393529477
34.42164791681072 70.13071197801567
30.74673626073715 70.85640870374337
29.53654725921763 69.44233386531153
29.30215450647309 68.37602068330733
31.54923641556877 70.13183595475216
28.75266318682243 70.17883102308316
2.010457703542956 74.30106016107131
99.68361916083309 75.90015276567139
2.156972004676766 79.1341456059948
0.3127789672990167 75.02394668739346
98.85367355457576 73.87078941678871
99.06233670515705 76.77211928869792
96.5020352923345 72.50431148109065
0.7491131821012443 76.05130750681714
0.9712640113003658 74.14271632680128
1.3646948077527 75.17553917517911
46.42262437025108 83.49698100528005
46.91772323142403 87.1210626316565
46.43642470175569 85.12313311882485
47.58616910945452 85.2851110981335
49.57933659869102 84.48843068481303
45.69570513485392 85.97703816904043
41.97701205612509 87.19954686732588
44.69280893895121 85.74235094877628
44.74149745044181 83.54610026714121
45.46076465468278 85.0530254262377
42.94657245415635 87.76042789288357
44.91611890896786 86.85479702701717
46.78575110496288 86.06975143518767
43.86794598702651 86.28239709535833
42.93397885616954 86.73838292349851
47.93424055346207 84.16900856474757
26.3346099012957 49.6680166146856
20.55788513045246 50.51623574297469
17.19523516868525 49.83714649891574
21.60307832717078 50.7873378302795
16.38175989027754 49.1834645755278
17.35535916928571 48.74255719981796
24.39383876117546 50.52846120141488
23.42111919789572 50.98205055457417
47.19693801427571 34.73718705687524
43.77060972059161 35.09762980695798
48.30056205662997 40.74535643390141
48.97171232679875 34.67364311712198
47.20175524328467 35.87226026395587
49.04402622158798 35.72077463633201
48.08388102475023 34.12242756533516
44.32816741920008 37.8394949894532
47.20180976000811 36.96610128157715
43.32499214663508 38.26460147410464
45.43500697938288 33.76559411570618
48.08881249077799 35.25187371372417
51.92664085244478 17.36917759993552
53.78971133604232 19.70236132480303
49.56428230724648 21.94224822850085
52.41388582434344 21.40658363926359
54.36820523205514 18.77645632341068
52.79738062115987 17.87814291034142
49.94702261846243 22.94259680375293
50.92306935645765 20.27101261595529
51.58769750421191 19.43634937518117
53.08522398084643 20.55432493685489
51.99834872628328 20.4273431763497
50.64079744337191 22.10160024289058
53.5038438775656 21.53953934277625
53.79976961368648 17.83609072824765
31.37500379309252 96.29590313593621
31.28539631064637 95.2296440384973
33.12680534877896 95.14752125475461
31.46674560963052 97.34943865788769
32.12955896813958 93.6316822143682
32.18221130857677 94.66992038102165
33.13687206177136 94.13475482363154
33.87622002078647 92.53967213079336
32.37359544765599 96.8226451902992
30.31405485190448 94.70312407951054
32.96381065346873 91.99478472570847
6.015258536157244 50.53049800918568
7.843111212841732 45.81013930737376
4.633076490308001 48.09216029732876
8.247069277491407 43.62798898844415
8.832500624754998 45.38700300053462
8.629489317786735 46.47757679507573
8.425690801127407 47.56326015909507
9.033431426533486 44.29146129883412
11.00564260043415 43.45410521852564
5.442647036882916 48.76634877862189
7.637335907517391 46.89153795474477
4.249841121172965 50.24057608430117
4.815713561594417 47.04168098153581
72.3993873224469 89.98274718663258
71.95015833954238 88.99447942602252
74.0886275615932 89.33824614772178
70.29067344660545 89.92937265716152
69.77525868181411 89.0505908156387
69.19621937937245 88.20311287482754
64.57520780144628 26.62178400525931
61.79006383310247 26.3906904596831
64.98293357462489 28.44437010330939
62.0792874991367 25.29383885141903
63.84750048938636 25.82185419664108
63.53344572863475 26.87055329481832
64.9220511317984 25.61331424987868
67.73446638612577 26.12638977161323
62.80952883059216 26.07888363247053
65.64362859860204 26.40883356310276
65.3022353680345 27.40876942820831
64.25959290189162 27.65835033863247
39.7394236597308 89.64023837659774
35.87547994372069 89.66637332511189
35.31251796406618 87.82286036246013
36.08287449756201 88.65084381024083
36.8902372849752 89.45750170114732
38.17300372673302 88.28001148412832
37.44786090731194 87.44296519920812
37.13390476281183 88.45204740841781
40.05368027680544 88.53462572107935
41.00768809303685 87.70084382439845
38.99773591806437 88.93734649672719
35.03916781945114 88.83525154670461
36.39022531423655 87.65684491329189
38.40242520109721 87.32934269486692
20.21085023008439 81.68386786718561
17.28186928363795 81.70015265486634
15.46818318921214 79.52337558926128
22.18633868082789 81.82749264595589
21.10887725972031 82.28034696027869
19.16264904067226 82.03804917474645
20.0590612141476 82.69283856675655
22.88967201993298 82.533307489931
18.42268689292707 80.12771865384246
17.40415756215183 80.62443522630799
23.93264619186154 54.97474765827255
22.43098210176069 57.52817423637047
23.16823447826695 53.21408379570334
24.10324732725295 52.72276571354973
21.39202285574324 53.04495582923392
22.15088252101111 54.81377149335688
22.33912282552316 52.56928672328206
25.97325173452943 57.05286016955278
23.99848635922806 53.84518169291369
22.23832797221013 53.69492435830242
21.52629535017913 59.10585132583003
23.51656445675445 59.98527881372179
22.80400336239968 61.755329036057
21.50268906941923 64.3017396519428
21.75947370436895 56.90000705150731
21.02450147757924 62.08282130699225
20.23069480203759 61.40995436757139
21.51325797745701 58.03804422031762
20.48244549372515 63.00045833480495
21.33387713942496 63.27584769771187
23.64213760847513 61.05811157606366
22.29065853887664 63.59082415721707
22.54558826917344 59.57565346680563
81.42056571395501 96.76966134113891
81.60700274063667 0.9736325446840823
82.4737064869182 98.31081861982908
81.60381077503304 99.90801641669563
81.56225337234385 98.84889890161628
83.39234500257874 97.76687201031717
83.44598635327081 98.80731416853621
82.52279214141531 99.35686571319755
80.59295475856098 98.32910131273516
82.41318472204087 97.27408462948272
82.54752862868008 0.4061359611782547
63.69037412067313 88.26193378858946
61.92680132920555 86.09602681835081
62.83473642801201 86.5629587361547
70.77312358654994 90.82610518752004
61.8952021239049 87.18780624390324
62.79637793818062 87.69190575665726
65.909383721681 88.50902635489069
61.9233406586367 89.40063357643155
64.5650237927475 89.67225329007474
61.88219078403255 88.2931585298456
60.96765089092303 87.8253007384461
60.96499293034258 86.73014376506681
63.8884452756532 90.47364223482789
66.40784335620185 87.51239908530471
81.047601416742 34.56319032856148
84.48235280222833 32.19177146593526
81.13480852756909 35.64287827235574
82.79162229197378 33.38987171543532
82.11093853096541 36.1408117835561
82.20159343273248 37.22100192539149
81.9243883195834 33.97776226603578
83.64488203165162 32.79615771578971
82.01755668972002 35.06217309758761
81.22359547178552 36.71573160978343
82.8931049631217 34.47778472293963
83.7597853095241 33.88997550779941
86.20274554245016 26.94653290559774
84.15058620846446 24.67952918939775
85.43936259239693 26.22475424083695
88.70122190361278 25.88126751740049
86.56110655694526 26.02929780169224
86.28515416852888 24.28375783540365
84.49287239373417 21.70796813843127
84.03541715814373 22.72075217631684
18.54703175360076 86.22254090514438
15.13197443181537 84.77061333379093
17.31287551969449 87.66064606217377
18.70932964054331 85.1755111871403
18.13460853853496 88.32422126504156
16.13933441934251 88.92634555420031
15.09900822618959 83.7159789613663
15.68792033465897 86.82305949620464
17.85876396174643 89.34808179353251
17.07413444179987 88.61663341575755
17.54552631709227 86.58372500311218
17.68100182086701 85.56579550776057
48.87817269411386 64.31468425448243
49.05504535730948 66.27561064923437
48.1272656896201 66.76123496089456
47.34120367578067 67.37144113186709
48.38478535331049 67.81100841016203
50.31411303800066 67.67757617429137
49.94084246966592 65.63617230664494
46.34799688003689 64.21495199647325
47.99767777995355 65.74693875130616
47.10453716688183 65.06396444040287
42.93914004758584 47.94282376889786
43.92783846440776 48.26944527316975
44.4881065749658 46.41057491990238
42.15611078177862 48.67997403358126
42.37467608472418 49.75687434176103
43.72189245413595 47.17853402111059
43.55874761891861 51.17060645669132
43.14948968137852 49.01462615202977
41.93106873813988 47.6128372920266
44.13473665109899 49.35658972991812
69.29967431793126 55.67194450020605
71.04682230381292 55.37658503848989
70.0330913514169 49.8662513358062
70.62236835798952 52.06559668768704
70.87444099015977 54.28108162274438
69.00712346117658 53.47110924028134
71.68131361346668 53.61374125245445
84.6055164772107 6.672631361990139
83.6273474525962 6.542342522312425
84.08946933013289 4.743304917672315
82.26076267275396 5.262840117280352
83.30660447044444 5.512920547924875
84.33773063395928 5.71029999488714
64.18619918548296 60.67213942379212
61.39147101866218 60.19032164965984
65.03260702243817 63.43709099354632
62.32809663383835 61.76263679663374
60.44106665415354 59.67383172234569
60.48472977379291 60.73904412472458
67.75571936688439 61.88975008655591
60.48388421718323 61.80083059882562
64.12965653129081 61.78523415146923
64.09336112556906 63.94387270082669
63.25385713685062 61.22309760266739
59.5794083226907 61.29724033121232
65.87793478458065 60.7680398649016
32.32365405542298 39.66232437654509
30.82342296966351 38.18557824100387
29.90017854215585 41.29448085396358
30.24839776194951 40.27658212499416
32.61578472683016 38.61348066725512
31.287482168686 39.97967014999558
31.58193303202346 38.92826417167981
29.18193977136146 40.49818929658193
31.84969357195344 37.88819016064772
30.96682107936788 41.02471757967871
32.18245017471276 36.91273816156272
32.01818215705375 40.71395840866037
19.89570283469368 83.73507539687665
20.90930963824113 83.33931019112278
20.56285288243645 85.46958009618679
20.7359004482685 84.40434984160902
22.74708246211159 83.61599607183115
19.36433734802047 86.91128748306281
19.72403064735356 84.79357311029756
21.56991211406362 85.0804143576043
21.74404997743273 84.0070797110654
19.55442706989604 85.85031022700539
21.91658001780619 82.92785613697347
65.2959157531831 15.49223568861012
66.89635587886208 15.98731803792963
67.32066344124192 14.94284835763075
64.54364431428799 14.99292678437921
66.43090385250167 14.16867914413719
65.21228358429515 17.05892469693007
68.60464722543557 15.05862609851249
68.09065340548945 14.29079676627834
61.90005127822903 14.82091361675576
67.30754895113428 13.73089480170623
65.40456981565958 14.44210142010488
0.8646707090839511 96.15015090614462
1.608623301190755 96.93809463735438
2.912664850745432 95.57620912578044
1.885312878001837 95.86685549592205
2.638626763278734 96.63560925782186
1.34636449110709 98.00594603611913
3.663997394815723 96.32299327812422
1.154889435321902 95.06922248627895
3.946278937045376 95.26002109352733
3.19864743776095 94.52786011309639
24.22199030875418 26.38437066358787
24.42351073598601 23.34203722638621
23.00696024663136 24.7906483019424
22.53993306709858 23.86333304343876
22.46484502637946 25.73896412407333
24.11186275131274 24.59629069484629
25.00056766904149 22.38326656703738
26.25431075369648 20.52907813977652
23.55136041205905 23.877999402785
23.09027795902723 26.53391583267238
23.59805921403003 25.58463775232281
25.52245216291626 23.34369312630584
22.64418061972426 27.47527141914555
24.69095065058337 25.40007732166131
25.07070520966845 24.30199805577029
80.29503462748676 22.12899537479154
79.55647894384605 24.26134255058426
81.90681449675134 22.94827748507785
77.04641947488619 28.22465506606747
77.77951370952536 24.33387349440704
81.58538499324025 26.25902080954269
76.89115126512959 24.94680968842692
77.93519277727417 27.62311730113376
80.55632737656919 24.75579538507193
75.17122357515844 27.23638319814673
81.44292271711552 25.20985150381976
80.41380470176497 23.78281026987753
81.34706371497244 22.00833367748579
82.20009882018377 24.65261343203939
82.55842505544834 23.76688383273048
78.92753138215504 29.19525034607426
2.080043524580027 85.99542912377247
1.111806076335318 85.58139857101959
1.801764650489063 87.1999244305787
2.733123473048833 85.08268596974089
98.91923710034143 88.47308412916898
98.81332100190275 89.576471327337
0.8493737407199102 87.66110494506228
0.017463385207555 86.94617192049364
2.686180410980509 87.91924522164831
1.704636970274588 84.83006583559458
18.38242093604112 54.33323297288529
19.78060822445874 57.70965305163399
20.9881199357098 56.2590673234652
16.55132608987256 58.19146525859566
20.55239363796942 58.53092021755462
20.76744950900437 57.36938848348602
20.00258309636502 56.64327039486663
19.96069229018667 59.38883041201733
19.80926315717187 60.44855139289091
18.2519213103348 55.32940172544364
18.86099377305518 62.49638803560581
20.17466857843824 55.57777717194923
18.30457551632841 58.85912084112339
18.99953245423268 56.96066299504926
19.237666974175 61.44853082865566
18.99791378375723 59.6692220894051
22.05957640468985 55.91664407795503
20.29979638981714 54.54891866408168
19.28234031775751 54.92625794993656
17.35523340819008 54.89106646081783
40.69525767009573 63.70843803461835
43.02360666075036 60.92231519197332
39.18209714092018 60.38174993596281
40.17551651619426 59.92063285332471
39.76739571583595 65.40934146532236
41.04979381846957 58.33020199008941
37.99947902270193 64.15799432615694
41.69273812333656 63.26194989095692
40.16429182209107 58.87724452640057
41.54025883313498 64.28212063911711
42.53539925298413 63.9842898093591
41.96762433936052 58.80097046052197
40.10526257753055 60.96822561037312
41.16467823837968 59.4468754635623
14.53262685601952 40.32425965337066
13.77948134690533 37.20533860104312
15.22323581678689 44.75394949471438
13.69576051684586 39.544930531148
13.80935762921184 43.35973021818261
13.29822367341201 41.6482939023869
14.86601629168458 38.35742458891187
13.53734249205907 44.42930360701553
14.62582436471254 36.41960727682027
14.65356150565766 39.28570331515557
21.85490814902742 5.305772857291472
21.17334193829382 6.924576135274916
22.13826629643904 8.503228458882191
20.21680581621274 6.490204254367809
22.04068459588997 7.46915351181827
23.88568613312669 7.206506078055241
24.94350692336179 8.981533222372205
25.4457603824773 8.199673856423841
23.09989293089699 7.963494771952225
23.37769976162275 6.181234500941986
26.32493166798387 10.31271476604298
24.18593410236018 8.256032919404609
20.1942259161882 7.547988019253058
22.8456362229856 5.336509913776697
22.88051343727746 6.98855198502758
60.62779071058648 42.29275616104412
61.62068736409287 42.4374009769969
61.87342146129017 40.52676011473879
56.35121603266747 44.97556595096569
59.88866479133954 43.18769680867316
60.90707785051837 43.32255638014175
60.13168736192485 44.22596310786292
58.19718150844189 44.60807809746296
59.65982736623695 42.16468322613845
33.61295192475391 61.08733390086258
33.72592991427617 55.79171940470275
37.24873057030262 61.33867110959292
33.61909933090825 58.93545010919659
35.44078755618457 61.20746256753182
36.36135142065428 60.7229454043396
34.50729396465971 62.80183406758962
37.1679073615316 62.44989105335214
34.55616812613312 58.4108173923423
31.78217289342534 55.70294111591301
38.12419526894879 61.94171026189558
33.63628492327559 57.86077599183042
42.53095395067255 24.46485906209908
42.23643217456064 26.29356611854208
41.85231751578994 25.27032363579136
43.31396367307456 26.51620790940504
41.45361603631871 24.24301573577787
43.7002462534364 27.54232022664925
43.60745730833005 24.68376290874551
45.0730391826621 25.92329283176278
44.00038228163989 25.70993285438228
44.68186351313965 24.89672319063127
42.92580795661801 25.49066942402747
77.90688781487557 52.88520093064579
78.78368111173508 52.3298875005776
80.62215639501062 53.43110651973959
79.70871337058979 52.88035093477318
81.52088387834652 52.86020500375721
79.66859529070089 51.77139863395094
78.82002824231742 53.44466693576231
77.93439862775649 54.00651066550645
80.60346951692308 52.31222602583655
66.45539481638177 75.38042902008786
66.31815850506507 78.1388725351773
66.82676391782616 76.35041666156906
64.55118117403779 75.99071417602076
64.88743804761761 76.9302507275022
66.0695029939794 74.40993786397739
67.13743256513003 77.32056484022274
65.32407448045808 75.21136342748071
65.18862249160679 77.8597453266875
67.97447110543122 76.56428659567683
65.69167061692401 76.17302134264148
23.53321834263201 21.21098921017637
24.79409398179086 19.44434405966376
25.2021342759972 20.44535009079577
25.85620310213756 19.55894477398977
26.92390114284325 19.64501061728347
23.11285161737095 20.19679149321266
24.1569104949238 20.32350432759308
26.66361685213155 21.48419905296024
24.57453531532443 21.34899822426243
23.27525980997109 22.97798569693306
22.20236567382744 22.88743224767948
26.73822850715186 84.47158955840048
27.60410153757422 84.78820248831205
28.88437381620891 86.08959463928564
28.23093578476903 85.41760468410405
28.57712245089372 84.27746157072029
27.50502750774306 88.68050866446596
28.58676846445534 87.1539111167955
29.24724988890987 84.95248350519645
29.86938317227599 85.74304223611755
99.99019829287442 15.5450360135301
1.814856695391731 12.92819466127781
98.94668336524039 13.59196781270242
0.2377239932844026 11.79701106899013
1.397060169245997 12.03432192665771
99.47084739728936 16.47872869922083
1.05002238736903 11.17096515872711
1.637299157165349 14.71209537832815
98.92446509398813 15.54125169818026
99.46811309014255 14.58344852328863
0.6727936887396946 12.7958739269709
0.06339107788436392 13.70510366253114
44.21592389880369 43.11387844468852
46.94927184971061 44.38341010434646
46.20426458762377 41.3452071273551
45.63862797770667 42.14438945361312
44.28055090775368 45.23284011978502
43.70490169391969 44.16135505531813
46.18476015409432 45.10659566507446
42.15590432937298 41.29613886693935
42.77337065550893 42.11937109782129
48.78399220845438 44.0765562076154
41.7558080955415 42.32991684421774
4.216490772650684 94.20000970608963
6.812476670841863 93.6681085509934
5.155549980348574 93.95719376378938
6.560197870762426 92.57088320312829
84.61301663274797 83.56588086823228
84.8084214958153 85.66271302086074
88.67805750445308 85.02977728905964
86.62506429209697 84.43209610215992
84.61361447413397 82.48464967593387
85.70378744068405 85.04458315232768
83.6826525241129 83.04008031766206
86.93467868211003 86.42375079018895
27.51278618394471 35.48792382167947
27.79081779120128 34.36905767946075
26.11605693226011 33.8727517762231
30.21506000475001 36.4172240639711
30.83601799180072 34.56611560457299
31.85591713717929 34.16861479348227
26.56203408220218 35.80569393327287
27.31422676614259 36.59276190749431
29.28224408902534 35.84961692532021
30.84388839769688 35.62337097283297
32.0123205279578 33.16110134181373
28.78032290400756 34.0266256748576
25.1835085619273 34.21837763292574
63.51986967904524 6.290710272810276
62.77648478303862 8.273490717552018
61.2958371063962 4.669837961599467
61.0515035965902 7.574284492314386
64.58891147005909 6.331997769956718
64.07589393413713 7.131751956090914
60.92273821514658 5.682477154228179
59.92818126544957 5.783865594408201
61.49145211651736 6.565485958822268
63.85345823973554 8.063513908196501
9.172398740804217 37.30936612976043
5.434499081175414 37.45692769034286
11.78615675475739 36.40749070775731
8.935500316021342 36.37687698345876
9.796062784575827 35.68832221932422
7.791834020254676 35.00164375279956
10.00029938687564 36.72102362995079
11.01526858649165 38.36141521086503
7.974192326780729 36.11514256983763
11.49907431811749 34.30278704055132
10.64646561310034 35.00563707930263
11.6498971197739 35.35328551512129
9.040961992167977 38.23701041829472
10.94941935940568 37.19923949080503
8.636964375367896 34.27277212711997
10.81510849789643 36.07193751243525
34.1712296305011 5.579475085811078
31.53285765327607 1.443697547266556
32.32130030248219 3.232516547954568
33.65698923033366 1.466200471807777
33.77540488786279 4.435609419207635
35.39078950326849 7.28417644353405
32.06168988945973 5.047262781372805
30.96485732958293 4.890851712823575
33.42463788944465 6.383189086099248
31.20528624472234 3.080042932912532
33.14363769074095 5.277738491454445
32.73030015595156 4.234898811602479
34.37190531085466 6.785357087218011
33.59373940103271 7.515600250660187
32.44227371789665 6.054986491175269
71.2093626981589 80.03392331506018
73.14597301518171 79.85775855333112
68.41470094720353 78.65921091404194
71.22230683958375 78.92487950398512
69.45874077663051 80.08392213526602
74.10423467649535 78.26053200747886
76.07402668130756 78.30686056466591
69.31600927237749 79.07431193471854
70.32269183111137 79.58054978008312
73.13182133979275 78.78641548954643
75.07583347751886 78.79975340649712
70.23429690126305 78.5016156354454
74.09763807882769 79.31997322497104
72.21208604228711 80.39083458713419
28.70379208834017 10.43970200170264
29.88141366721424 10.52950300221827
33.39250608721639 11.40087528435007
31.07901546074752 10.63228422696164
31.48517404284636 11.68310892439746
29.22276299182991 9.55451409830161
32.12648102516721 9.995106225863429
30.40047372587625 11.49147358063646
96.11940038312078 0.7675357558116396
95.52504464264972 99.96183270661331
98.16776178805306 2.401310388940769
99.24447389287612 2.503693441516849
97.73948454004687 99.61997334146035
96.29879143932921 3.01579461360449
98.84659384004225 1.494172488666419
97.22829288771197 0.5601759418549973
95.15292363358672 1.069265418559067
98.86811212789713 99.54436536330633
94.69011214631736 2.027243905163422
35.87058921386997 1.811576002652595
37.27460086643395 3.081918065064237
36.55006393870408 3.808652501231079
33.37066649030937 3.356928848549771
34.41097225466211 3.464060647238969
98.2939161667713 0.5185305065248359
97.05142723152051 2.328959729356751
95.82542576557579 1.985554561237667
97.77915416042059 1.462444650832035
96.72582913446765 1.469829578562753
98.54248343792017 3.372419167341021
99.30489794211584 0.5117876933186442
97.05770048334483 98.79710691844424
0.003421976392510202 99.45555663152054
92.51582508143549 17.94075945861566
90.69424198500882 15.77220852522075
91.14304547157539 16.74382784702422
90.91203046263104 18.99739849267984
93.08723128727006 18.84357295343715
89.50288848421533 17.46562951369965
92.59698334797869 19.75974379843148
91.97763294498273 18.87272282049219
10.53776516516089 73.39695898641644
11.69508816379246 71.91067741559407
10.76801342855177 74.67121455521773
12.46704923160472 73.57194974981242
10.67627929967813 72.31894278443748
9.823207332729815 71.55120731115966
9.96148164599381 74.20530232344368
8.999163542137822 70.76070973234523
18.81856543089884 0.07285819680578705
19.55046142713024 98.13279116575679
17.35692265483824 1.162749959087684
16.78369926119764 94.52151483706575
18.11289144485907 99.21396439504075
15.98462377705335 99.44749403454503
19.18809491809608 99.1028338430221
16.72838731227126 97.43316810689124
17.76758392341584 97.35861659967932
41.78550155344995 71.34818182992946
40.70454604352322 71.51250564460803
45.00914420889564 70.89720651614208
39.99492351703215 70.69969434795725
42.51845119604611 69.42238448261055
42.86833507092401 71.195981472903
40.35253164970799 69.67980712630178
44.33825488033983 70.07816481231174
40.66714597028133 68.67077431164442
43.62580559381644 69.27787714006762
39.32364043585972 69.88026639082211
41.06182397589366 70.52427675610784
41.41035886713611 69.54020778057748
75.54003477766044 35.92510539083643
80.33514414859316 37.30944704412298
77.34194634226495 34.75541671023336
76.37713431154584 34.25913593995729
78.23707343559646 34.16487937865652
76.44340223638604 35.34189156205641
76.54180153411475 36.41545270307529
79.55769327164379 39.0202648708154
86.33922158221662 0.3477007036312467
82.52824383311183 2.514276969016402
84.40535145488036 2.238589088269214
87.24781089349293 99.72052509495094
87.29751817768195 0.7915552158748016
82.52397786875662 1.45085548910883
86.38014506916885 1.441709368155348
83.55149718307574 2.862192951254371
88.28789723329699 1.198167163928726
89.29280019103228 1.623264869701995
87.39436256470253 1.84449906949232
84.68674159356934 3.087851626114283
87.53981084194876 2.885896661422187
85.45069168857736 2.095612620988082
83.45308055339973 1.863054882706135
51.10140602583771 82.02231549457896
52.98771167593786 82.20885773184698
48.82279534191277 82.18178193221814
49.50688571382521 82.95996636655951
49.98175226453439 82.09561628336323
50.15681909825203 83.69226916587068
49.26094021671705 81.28252999229234
26.76272863752606 76.53027344108342
25.87566957030756 77.19684427838618
27.12191913356117 79.66904735062148
25.98054568591451 78.24832187231324
25.34623286662347 80.9617697723079
26.98935415741274 78.63022758672038
26.08886421432926 79.29306207680614
26.87356020646007 77.58218142238195
27.75641182636318 76.90435782233803
2.457567266380377 53.74303177882781
3.246374806975674 54.46774383547166
1.415810771741613 54.05127633623691
2.183703388836694 54.78685686195513
1.071110482553851 55.07875719798142
3.096788601406958 55.50425565126759
2.13684817833728 55.78589901353774
68.0085522206994 50.18639302243243
68.87248235440168 52.35086716310988
69.90863592868878 46.99165499385314
66.30521429124656 53.3826867621482
66.44137715316367 54.46941421076581
67.61524593212974 48.29620019994319
68.0727188745487 53.10726545718516
67.93618758065854 52.05390250754876
69.35308483394822 49.00397766530855
66.1619993562751 52.29788492486834
65.36003609010041 52.94643077846012
66.94504338723443 51.64784774040857
68.95925653734132 50.01388397654668
66.92311243189636 50.4700013047437
66.53505452536132 49.51888328971981
67.41924326721021 45.46067808214075
48.37084102924359 83.09724761460107
46.4283628057569 78.02504653451733
48.11746930064274 81.39645479716837
47.43252374241762 80.61922660339293
45.41753030986689 80.91647764956778
42.72192916418549 79.41286932911801
46.7976343371367 77.02912419650686
44.39253061566208 78.26879738256017
45.97774390301377 79.00357373149338
46.3605012508829 80.7984332721277
65.59648129078212 83.09651516291851
66.65160082291342 84.77519139154742
65.46364599699425 84.85737429006392
64.12283781311034 84.96657785822667
64.89771742709908 84.06990228381069
63.80190163391187 83.97090250597562
67.77964383924197 84.69454435304512
66.07441472812248 83.94751389517872
82.58619863267702 26.64395829446373
79.06824496345288 32.47984847013834
77.17850554797776 31.49649457170532
79.9063161469776 30.77547620252318
78.1227565430343 31.98790062955016
79.82407247678387 28.58077124430123
75.33118780953417 31.59093536441996
80.67733325817746 26.88995493338146
80.83485949923389 31.27151114381638
79.95527905901773 31.87787948032623
76.23558020031973 31.00224835632049
23.12826298607181 45.83993325638234
23.24895599790589 44.72857629545407
23.98041452679372 46.50514235270091
23.19757552989794 43.47759554858979
20.4300317490305 45.13102609723104
24.08458477591913 45.39372301408347
2.31893919077983 67.46693039953064
1.266879519826312 67.49479882419122
1.830579415968404 68.45881698553967
3.656754014743397 66.13579271086304
2.660203956649625 66.33791049461388
0.7169144845011639 68.36015042824873
2.890801163834519 68.35319066791264
3.96341243965137 65.08616749363948
3.935250155739476 68.06728729212132
5.024434467233763 64.84466333732875
3.301071456208067 67.22526376528744
3.55489821362374 69.14521433080722
0.2379527250982144 67.32565548602214
3.466111080248916 33.77518940441588
1.380537288354548 33.786093619037
3.885671238396027 32.99236655009887
5.019601803951102 34.74190304514978
2.251205051536261 35.59374688020632
5.803472027755025 34.096626051264
1.825252723414616 34.67504335460962
3.984640625958585 34.63774668030501
2.894117250869909 34.69658634846633
1.187318377493035 29.98011955086572
68.86925386049654 47.12829487600118
67.41541744034203 49.36067157576434
67.72181962521734 51.08457422795649
68.35746312862413 49.129890640918
69.57919352699476 50.75218706249323
65.74745387408707 48.9596237713337
67.02935740132375 46.48507894499067
69.68672418192433 51.71498064923577
69.64115514154703 47.98303015355482
68.69354430921592 51.19991103100585
70.54605748100583 50.91034295550059
70.35931589977343 48.82954825163488
68.62352561995549 48.12464841104884
41.55306369802085 93.92510285421154
38.4293081355429 91.01447834840238
37.82610740533473 93.1787849469097
39.17683011635581 91.73453642188163
37.42408175547357 91.30356255538283
37.67689398487847 90.25495927142518
41.81355337342186 92.91703574983866
40.76292575815303 93.18461719635928
40.50965621415419 94.17915928372587
37.112352779649 92.39137213536073
35.70795273281458 90.72243727787794
38.45470939715801 94.62410380355442
41.01759912871643 92.18927670185668
39.96258479810844 92.45678218306448
1.605208421762239 4.094102362022076
6.824951101019129 6.138497947235526
4.267688934721968 4.017418434838508
3.189048685782021 5.562195727865973
4.073552062433742 6.174243167145601
2.206705027330331 4.981633992469117
16.21515512159094 15.31114149234168
18.24605211633873 17.14093872590681
15.76941605545739 12.67398658954192
15.72929405476196 13.70908905840033
16.74987166510828 12.26944262008695
18.62575605715492 13.13163322201663
15.848906864388 11.63496570558866
16.71939703089095 13.3230195402377
17.77867043794826 14.86273051087491
14.04719140516872 11.1835342137883
18.68401463366712 14.20249873196462
17.26139140839543 16.75847604303377
16.24579028245219 16.36839301230706
16.71158072165593 14.41458052798997
17.68167367853117 12.70961683136672
65.93995019677993 68.10383063380893
66.85925525755572 68.84331337115924
65.09619096173324 69.70407665436358
62.16708924992329 66.88176877427597
65.54353676184004 70.66878003517706
64.07113238696112 67.06104802031156
61.26606139934806 67.26734477865413
62.03565025774112 69.08517822876844
62.26349633719499 67.94073158109262
62.31736788765166 70.17673690274619
64.44458073200043 70.45710962478516
64.04703323023962 69.33370593103045
64.17599455785253 72.31250795777412
38.61962565611762 96.25916935665968
42.00594130024236 95.68445652013075
39.11122880966602 95.38732429575194
40.91820485676398 95.92734052169362
37.9567090840636 95.42443071659748
43.07775287745461 95.41814738307011
42.31797516076094 94.67275392832967
39.47574128455471 94.41673729703344
40.51406109389637 96.87818570949085
38.63428481566749 93.72031482997198
37.49824035802025 94.32179743805447
40.19495839766733 95.1767113299048
39.70722654945671 93.44163478523784
87.38977594855233 60.14350669741371
84.27567150093196 59.03410293914299
85.97971075060408 61.73027085540128
85.14093529463722 58.44177751324824
85.09468004961164 56.16828143076782
94.49360282113021 24.37775751012063
91.26482573974792 24.47715202799609
90.80276463948644 22.93795583186361
93.93322159817913 23.45239131464353
91.31768895210234 26.28822323305208
92.8541917243728 23.49825735347791
94.98803577724375 23.36680837149245
92.89982070572479 25.34227791778805
92.77464425407398 21.61110608884778
0.3686222279028627 10.54021223172717
97.25445310940086 12.74798104858467
98.67410666476627 10.35504761870066
1.801794897338929 9.324132230717218
99.81207478034048 8.713178291993353
98.35226896035191 12.58296360002729
17.61825784314849 46.53912752739659
16.6913715127991 46.9550482882747
18.73937260394776 45.18047269952368
16.5424490094278 48.07969345769209
15.57751880501496 48.52458758424559
15.40293062797062 49.62337903684445
18.59322129286732 46.17981337986631
17.49782313166062 47.64504334705073
92.63967320773342 66.29175610523616
94.87504288959744 61.85930114354559
94.99604935211801 64.72009649368243
95.44484539146583 65.71608235964155
93.21888185760531 65.40463059861922
95.66744802526888 63.88346581697606
96.09791027881171 64.88070113715756
94.57626084423704 63.71666462035363
95.26060184116839 62.87764680238403
93.1292936276004 62.48377572182246
94.50388932078417 60.82679711814833
27.91780275573387 24.99749603371482
28.01171837135555 26.86860300471879
25.29294328932634 26.25154289589624
31.5785054326813 23.96691019429097
29.49059577302241 23.92500678709805
27.11265898814313 22.42248251890754
25.43408850353793 28.1390336006241
26.15427036458872 24.25827534069184
28.43625061215754 23.99597905985913
26.624053181296 23.33493024688532
29.69907094519276 27.70001221045352
27.27186062583975 24.19469190592201
24.00256832432342 29.24763088841205
48.89437850576932 73.21416940367143
45.09130252235357 73.57951569972055
44.71854759538253 74.56127241754385
44.37343412098545 72.7960353658396
46.89677100637435 74.22672791988586
45.45144079236642 69.91922618286958
47.17037294733631 73.27365422138158
48.793086801451 72.11558132469179
48.02005838560476 73.91254790192922
92.68064763441222 76.68284755907716
94.53180617471075 77.87186626550682
93.61524485583826 77.26713819115371
93.75910769369668 75.16628724388167
48.13545780963405 7.363946527359101
48.08725770227244 6.348103360686435
47.23671752178177 7.905640178669293
48.25379787790936 8.400899441986846
45.37282685403252 8.140326182178553
47.09793047696788 6.853914503808328
46.21602313003903 7.417434522730014
46.37629847172673 8.499703630782692
49.1613701452999 7.839397805080219
49.30928662539366 9.936525907078451
94.68534381496954 42.88736946087127
92.31600541384036 40.03326039567555
92.40499697507184 39.10807855996477
94.00294238996624 41.21580711839843
95.62753912287205 42.41845106681382
95.53007058332975 43.5171117371853
91.05751184494578 42.49745440425707
37.89801677077715 66.3830795705092
34.65457860001413 67.31955193135012
36.13866871666377 66.24271650544256
34.25727625369345 65.11022991938079
35.20315308316 69.40224240858367
75.72648509838808 12.11802087436221
73.59940802947736 12.24923455744057
75.58183761831353 10.20802880028927
77.25327307358515 11.09952227442054
76.77991067913605 12.0639347318483
79.41524039186231 10.93746314196977
76.63905497462798 10.17916338396761
78.98941457448483 13.81170834835279
76.91429861254426 15.81842683205574
75.82339187298304 15.83605559392949
75.22447488377564 13.0831958110655
79.56312851301371 14.71315617277862
76.20116177934607 11.14088226999189
78.91450209443576 11.92409403025629
78.41975885336673 12.90556696284008
78.32549659227845 11.04416521208176
76.00597909355469 9.255763369905516
78.68689829078448 18.5078171329072
36.78448648798133 30.89890287646332
36.66677469460955 29.80361654813453
40.09686087683482 28.73818380633626
40.83869111036474 27.91953404269822
38.63716220185781 30.42321279806487
35.86625538477026 28.1108135987918
39.40515577176556 29.57822282589954
37.64069625910762 30.24187886682557
35.80294438225178 29.20012578926684
36.7389018969653 28.6622105404126
30.10623170232024 20.02104828260057
33.62756320400752 21.4989477378146
30.77618487611881 22.04125353108975
31.14009269279852 20.15025596476489
31.83064538724131 22.10664535598733
32.55387191483022 21.28702660573244
30.78043797941889 19.14129035731374
34.38152258585447 24.70099297483899
4.479572038947413 91.871861127038
4.642233906219952 89.02495752980778
3.794401855867858 92.52975207893243
2.205446081151476 91.96767025462186
2.703418892781018 88.96211966350911
3.732200437307096 89.62946583142535
3.642549159493218 88.51587770033586
3.270561251070754 86.09586326290565
82.82698397855579 79.23421672254239
83.69147943788363 81.94215749601427
82.88033047660994 78.17571596544491
81.94622726273798 77.58286835624895
84.81919696165264 78.29067400054164
52.75648532229357 81.01340173398101
49.99509023943045 79.41587663396379
52.88658330014564 79.91124913467863
51.49218503830451 81.06720218365305
49.65636732286764 80.35474050943725
48.92420972985207 79.50847753566089
53.80457329189473 81.50594918290831
48.82707704257674 76.84143870775799
48.54900484363828 80.46543500599982
50.38830461624293 81.17071761680033
85.82703761800987 77.82859945231107
90.76562852587816 76.56974223065902
88.65669439335221 79.60865245842622
90.83649633861772 75.51571048202366
89.64200183096885 79.14897227775207
87.99501936578307 74.83253825548589
86.90765316879771 76.33836250744604
88.71221511895456 78.55441081953474
86.7720994220419 78.4022907878673
7.423161424313623 95.83371964652157
5.652086948013229 95.64890863147558
5.481885256894584 96.70853926067734
7.18217803028814 94.66613660545163
8.662830881508642 93.25723374888061
8.320394921801441 96.34511428176141
6.039349094734979 94.46111062928391
7.596404736875013 92.93472443798517
4.98182446670763 94.94791272240731
7.376313078191663 96.92505865429861
47.21266273147859 26.31150090652147
45.7536073170653 25.1000293866918
43.89949564138859 22.85521145875897
45.66450307080176 22.24416343703661
46.53088108230131 27.15012302037425
47.50629139847026 24.45717107669014
44.58928302531303 22.04679550846704
43.21351026113597 23.66084379884455
44.29033064112633 23.87405903611604
46.04946029031667 23.25728541239392
44.97592255361677 23.06099117964709
46.14275020894866 26.12418822305396
35.32254636291266 42.53144568358936
36.35939743446005 42.19616328826481
35.04257961258448 43.57484262115366
35.60609736445264 41.47773750440286
33.99519968858095 43.90431536951823
36.08826128832312 43.25340043959957
37.34929302470876 45.71649426588937
33.56587977451454 45.99171142273381
35.89582075256722 40.419920591584
32.9412985700886 44.23316503928773
34.76637030564369 72.28672864558307
35.92450183933062 73.71316985645183
37.7345329953861 69.37137385955587
36.53844438631512 70.98003980449572
37.80947927484596 73.75183151203908
33.75856906095482 71.91182355902691
39.65530113817599 68.80025533778398
36.49944519356427 72.0222896540824
35.0298591592956 74.40589865579277
36.9118458175649 73.04744225302549
0.7842926246155126 44.7665310930001
0.2663604153237255 42.02777320996972
99.9602401157407 44.21082730168865
99.08191460496251 44.79345636261338
0.9160778500132539 43.75769680086068
1.076643619684217 42.74401780891659
99.11074211397882 43.71461122463365
0.7019178864760995 40.97874734390496
1.895799401122628 43.4327213773697
2.373262019023268 41.37952464962141
0.09082180292239289 43.1266683154671
99.2140600588679 42.70285805274753
3.127877728628143 42.02282056483639
54.82560609732307 17.78916484662597
54.8625538548035 14.84851945141686
51.33554042706292 13.05506070579706
52.74568400873277 15.28066967404446
55.55326218902034 15.7435677733302
80.67138168600158 1.478487095995634
78.87760194514854 4.641910984021658
81.60221812521584 2.063216071034559
79.69826989313529 4.003833338095157
77.70800951614599 3.126257339513779
78.64515302567646 2.565694211891164
78.63301537174529 3.643680678712977
17.6797031829077 13.7963116253107
17.68305037283696 11.60977561855841
20.51144354383228 12.87918335128947
19.69068692897706 14.5990269388756
21.41442411761737 12.24596176279485
15.08334970729982 10.89332314243403
16.80079851122801 11.25239397243953
18.59190363445628 12.03219871997323
22.33320035226193 11.63838441315405
79.59829065409035 8.31081578946735
79.92216491482117 9.935865887903486
77.0745290364497 7.350230890596593
78.16540580945723 9.216132624496316
79.25442643829498 9.18604377437525
78.58650891490659 8.279792021415689
78.79834608982456 10.0997802416951
36.9544838621953 95.40741934976211
34.89966624216911 95.62552583313965
35.35061678312946 94.70462684114645
34.84646983606191 93.87810021951702
35.31601787712339 96.60452844346376
36.83049236055773 93.4748193113891
36.08965162637134 92.64965229065403
34.99898021646385 92.87415188686816
24.16287187545848 2.434840529020196
22.73037140822018 0.6029498012691255
23.07819170272175 99.57196441861937
22.38060885744975 1.610161048375329
23.09449754079412 2.504223175826755
22.00567149460948 2.600065406029028
23.76146043445475 0.4886273594003533
21.67745980928127 0.7125556614330464
17.56828062013077 38.92265947784291
15.42278595675899 41.02363100626038
14.73273807250061 37.43397222111071
17.42313813364575 39.96846578099036
15.75359374175773 37.83338943900377
17.54582807670075 41.81302949956149
14.53469046404625 44.05054119591358
15.96835629824243 42.81456940982142
13.64209572931562 36.10789120199129
15.71217929031308 38.90330261287669
15.22438773022186 42.04135923607046
8.79979911808042 71.79304753024971
9.238185475514557 69.7128204486512
8.505505586514143 68.90814821949498
8.124695774909744 67.05139099954918
9.659433967755021 72.58057465889512
8.547254703243231 72.78235417525588
9.530163164955329 68.66604159874856
7.98418514639286 71.0020704787501
9.017675170403869 74.57129647293824
11.51691060075312 74.03899777174281
9.313504212094687 73.50225713240236
10.2448269962548 69.46116119141639
11.55052938629885 72.97376903522705
79.42480122106907 94.6690101049369
81.55360691020283 90.54385927111325
84.02558045733774 93.07045195241261
80.30520267764669 94.13520712069459
81.22993359104434 92.62617317375499
81.27914827163902 94.70501712891458
83.4224448375772 29.45283790888557
83.47851296310112 30.56836151125014
81.76403995245768 31.77682982771876
84.26402834566071 28.88690309747244
82.69754924772592 32.28856516328215
83.5441739407859 31.68869323865144
82.62332572041667 31.17231267339485
83.41216318236241 28.2880691880892
84.38752550689621 31.09128636298023
81.83771434548649 32.88354597001064
4.204490169956962 45.37623465475456
2.995881371594928 51.67449577130649
4.017895239294509 51.31494994110028
2.661099941184112 48.88411978777712
2.532137806277123 49.93129563051505
3.257037337896734 50.6299396323727
5.834555308799568 46.63983621344074
2.785212213256491 47.84608860459143
5.634893504167439 47.69900005503312
40.21389503143944 18.31887135213364
38.09173062659941 17.77251776955168
42.36162874117021 18.81196170182233
38.45588465020948 18.83294321643857
39.15131679252424 18.04989665678728
96.47780953650683 43.04285917258019
99.80562068350463 39.13509055270178
1.514167192341866 38.24877944138007
0.2988608666170574 40.02195767058751
99.22658272564996 40.08056231760717
96.5889982023804 41.97959488728591
71.08631913726001 82.84188014772828
67.81606540576018 82.86095709658599
67.88829853070501 80.94851451343663
65.10217491570442 82.19568955164952
67.32555648867023 81.99422166809478
65.68444741818966 81.28145965471175
69.5446214201975 81.7331478481556
64.53182826016895 83.11247075113667
66.79322251808324 81.17440648861387
54.04361029833687 30.01927162615301
56.36777980687195 30.329236070733
58.71471932781118 30.05198830054068
58.50894081372919 30.99038391932232
56.29606942961134 28.49501165141722
59.52563246300158 30.86427686354507
54.67739727675657 29.20538894507152
60.04888981659631 32.46142555240525
55.78753269831011 29.36679031863513
56.90490212557805 29.46377309813849
57.96213765210554 29.35975929410519
55.1938330592667 30.18414545245564
57.55304059017951 30.42915114657712
79.36577709203 36.82602977887041
80.4854098548161 39.49142017365465
81.36459972402024 38.82012506498612
80.16446267979165 35.15099461230575
82.04105792844182 40.50134582623537
80.2489346777988 36.23121590979395
81.3114179978148 37.77991938485773
80.41036586622518 38.38817052497849
82.29297811110963 39.38308020549696
47.16194562510324 33.5863949220656
48.98928178308232 32.49139702403966
48.99446221322888 33.5125937219488
47.05777952040767 31.22110810844176
48.0357786307672 33.02261593993781
46.27464010702175 33.07403116916282
50.41685811284447 31.32442277563495
49.88035248419036 32.14248390063685
46.31141991172355 34.24601214687404
49.90397843779319 30.46157293873306
60.17017621886607 53.94845493692937
61.79958522790178 53.25168858689489
62.65588464213413 52.66885254310251
61.66905898165884 52.26776913494984
60.77940914320104 50.69862667770496
60.61696162459814 49.65936133325873
62.48451544689073 50.50533827553946
63.72128857832214 54.21023766212666
61.08094203024682 53.86123127256653
59.98987728407678 51.27584442158316
99.15953394977285 62.50253431536326
1.119861241283855 62.79241254652565
2.272236083477805 61.56022763815158
99.92045212592737 61.67420663542245
99.47670519933691 60.69401225548958
0.5432312264244489 60.85460626299144
96.75973437219791 64.04496423807586
98.49997378295548 63.35915651335833
98.09613403767975 62.35966004392763
98.80539886701631 61.52128726906496
97.42382049611746 63.20501533137553
98.60412378486544 28.59252719989852
94.48101714520996 31.16703002861007
93.37407654475227 31.05470773815628
95.58171967913815 31.06446841917854
92.61105386711034 31.94361502233665
95.70084342184926 29.32823177395668
96.20909824283473 31.91001647134706
95.22577058803247 28.40494968955215
96.70248924596916 31.07447261907716
96.19243772380125 30.20615497989763
98.75677257846854 34.2265213910018
96.33197041517215 28.49000729888893
59.87146057503639 95.88275272243808
62.2872547292007 98.16602018694124
58.07224398443453 98.24072122804772
60.03000213447233 98.15598257992643
60.70850415673933 97.36768517049066
60.68733232438898 95.16786221964941
58.99391047217603 98.69135335481786
59.8377265884117 99.18109693524683
59.8590788245877 96.95259967834689
6.268457443565302 74.42385492880354
7.722104504289248 77.22425163583419
8.873693369124858 75.6581641915828
9.735524258167748 76.29654702870283
6.971871489015651 76.2723598171048
9.837583906345017 75.24266800298311
40.44809226763826 40.84377528829256
38.2339034961183 38.65924461152
39.26904200545533 38.33781655065498
40.78894013882483 39.79750541486433
38.98814053248771 39.38909638303654
37.95753861792201 39.72747009175163
40.03826147594496 39.06758212206483
37.20922216064718 39.00278326301654
38.49643186872319 37.59323692305762
40.32957641634233 72.48699996033928
43.27070702073264 75.67944557819054
38.61102677350896 74.63139292620227
38.09545891864813 75.69965248333894
37.12510806001701 76.30330001939724
41.06800257667352 73.28554129004215
39.61725527291718 71.6907290211574
40.05946646987162 76.15754970126144
41.64753117749494 77.86487893015574
41.06762311287068 76.0944086934384
39.25200114128904 75.42006778230119
41.43365567012121 75.08822399458369
23.27672807734602 52.08553356205357
20.62946703946941 51.44056781890855
22.44447549352479 51.43828505802604
19.68544333603613 50.74586930310399
21.50804041229604 51.93273881380273
18.00957857867008 50.48318500571137
23.57735991833138 49.87340755334587
19.00163233539296 50.02052959839186
21.00862354557289 48.90751175579756
51.14497919985791 91.95810813307477
49.32338836972216 93.24047760573224
49.11487430481385 95.38954996365581
49.55724192947691 96.28499589225962
48.19987837279709 94.79141286292732
50.33421436464422 95.73072901875136
52.90630616015108 90.61367727994055
47.09357909459997 95.15558248655684
48.33419353557023 93.74443683425021
47.62890600475886 91.9873846989847
50.26400369346561 92.62163466562328
5.332666753285704 75.77788270591846
4.090335789840601 74.67051673472818
5.235204652200641 74.74850365552057
5.648467146178607 77.66750131113606
4.646653957031411 73.86480475904735
3.701504316538651 73.59238160455058
2.743357722509853 78.25179366604148
3.922678449496976 76.53588294528907
4.95658239492269 76.72536478897301
5.9571882010883 76.57345196580414
73.08958399914495 64.76945803779951
74.05569913063928 65.08687247925425
74.92954575371498 64.19465141167314
72.84219856129694 63.72781061466694
75.41299720834405 62.54821320987126
73.88985870701295 64.03192957936837
72.57546008958276 62.74493309938566
50.43673232310524 68.71136688799474
50.81269376977852 73.03017620785288
46.65979179910236 70.01445674376717
44.73374825300439 69.1292066351385
52.3820106861172 70.73601148669549
51.52140016872688 71.34450969715398
51.65149688523874 72.44065178640204
49.41233697121638 68.29166921014695
2.901026216388963 43.06837655896032
2.049778543927939 46.22153740137495
4.683714042306356 43.26748007051862
4.083749825374165 41.55323336166261
2.116656728865627 42.40744359477269
5.244199464878553 44.94805908896041
5.068821895455686 41.11211995457894
3.981172516289237 46.40606014096455
3.139047378308601 45.79700822088872
7.000703459034174 40.11559767497914
3.67019438103419 43.71195151630464
86.02676483127546 14.15199973299809
88.45296052267982 15.65445163867574
88.99252029289102 14.64272281777892
87.33559603845177 15.7968667262831
88.2169841494246 13.84788433751463
88.46782776653308 17.53706728498317
88.97192293932252 16.55178869484907
86.69729556555733 14.98751286407193
90.02587328590147 16.52777651122688
87.16468865103232 14.08149916784223
92.58484130335326 68.2549073889146
94.33600025031787 65.55835364308123
90.9889579997987 67.32758977129396
93.72428019666526 66.41492453631854
92.10114879442095 67.31002070602355
93.14974092002988 67.30862987647888
93.49402621284926 63.53796391380371
95.91467204020984 66.71722954812881
93.89278287689521 64.55819702153084
94.22513008239297 67.42278315151191
94.82012741065799 66.55974821731111
34.43657146585242 83.20099235241605
34.25707936735579 82.20948473340104
34.7109671626618 84.94083568925542
35.1432944801505 81.63053756488354
74.68557564577127 17.61412666127711
71.94985107872778 18.54954346860565
73.04720788378371 16.73367162798321
70.74104462068424 10.57509426633827
73.02674527983872 13.06276884013232
1.728527840713914 65.54622205681638
98.72565722991783 66.18489845607698
99.80435210760444 66.31222833839074
99.39853474265178 65.34541417069352
97.63899343147018 66.03441680906565
0.02722883003116196 64.51798575428722
1.154314744057461 64.61101871207411
98.2937417635883 65.19587572088487
0.5432380551625404 65.46029332141424
97.19619209591524 65.04016842266755
96.54530967510129 65.87644160631642
98.93871257852258 64.35847770858329
0.6025305712288044 63.67433433002123
97.00613698855621 66.87758040233399
97.84996149172413 64.20338868451148
0.8406101147294646 66.42076470834786
99.17395245568359 67.18344829357598
95.32531098782069 26.61008026664889
96.94600874345359 27.66587949746524
95.84910456985963 25.86329851483852
97.85674507948056 25.81910077241703
94.41164805215416 26.30756281391539
92.74604753466521 27.24277431613575
97.96413237968979 29.44362213482352
98.39308589689588 30.40712922434576
98.07654965626607 27.6966389111624
93.37621459363767 26.29475158491884
77.71089311000856 10.1515388956789
74.91785725142761 9.281024846977685
74.97767850171493 7.409029424696357
74.2189354274314 8.387194652770631
75.38006370982063 8.346904109989222
73.33285366483454 6.662925564571402
74.41236020730248 6.351005107400439
74.05667974539347 7.350662415274078
72.17148076663143 8.122484582105621
77.09288372774988 9.239766253041886
77.55949075979066 8.288319496901996
73.18518252681289 7.775313938046713
75.17205735559172 11.19593570612103
76.50111346701328 8.330926725826558
83.05967648559661 92.68403099136698
83.1467536220827 93.69329480987696
84.5594974074566 91.33651138505924
81.5508348477224 91.53609912213155
85.01814496535651 93.46644815428903
84.13702105696328 94.09995348567263
85.56920454534189 91.7204517598952
83.1837356817617 89.97200082485624
83.80620372153126 92.01164290505922
83.21617691175628 94.69549079704267
68.85924652356978 64.46661802378378
69.70949965501849 62.79237658203843
67.88972703524595 63.98373849676997
70.54444555113567 62.11677761223385
67.84127467578773 62.94027108359133
69.82077394508897 63.87102444770938
16.21046234105467 91.75480604149902
15.99506328856564 93.68840138964133
19.30628140642804 91.7153883958963
15.65488489165602 90.83461084811152
85.03977708224654 75.19033463196253
84.65016058157308 81.41753166110367
86.71405269515536 79.42859759723481
84.7603711508183 79.3291839187057
85.64870627728313 80.91678815875765
87.77638663502688 77.95466676202247
86.83621391635661 77.37150601111725
87.84232437191835 76.91631966155715
86.65875259839606 80.44723057110544
85.70668089186815 79.88903739449172
84.88508144244003 77.2545478711703
83.8782837277562 77.71192144896183
84.70590796506863 80.37056465897577
82.34676313578099 61.17997182090135
80.40646228691286 61.23817998163286
83.32788247793364 60.62332118607393
82.39818994204236 59.04514034215705
80.40036948352692 62.27500446426866
79.45548337783897 62.80178754746646
84.18260362809363 62.23838517512469
84.37163892524742 60.11305404085932
67.61963933075877 89.27100775774564
64.46052649733339 87.70091358545181
69.24747673047487 90.04472688700419
63.67559064236982 87.1007348598787
66.56455902856754 89.37648789429308
63.11835841597753 92.72798345586099
64.78656691548036 88.65604267663011
63.87505181469439 86.02484500718488
96.63346758343798 61.20450910912466
95.94520196154363 62.03941432503325
95.56184786810016 61.02530200444872
96.34212269239165 63.04523394694139
97.715309214863 61.36906438676938
95.18485076992869 59.99682033634419
97.02130858147713 62.2050990925089
98.39381872881791 60.53111567197372
96.24278287720519 60.1960180516858
97.99167699464884 59.53222714147658
97.31793801602183 60.37494903326841
45.69828488077557 96.53677445267547
47.57566439118339 96.84363844762478
46.48990360551475 97.19873875343488
42.75586766102968 96.43307653315971
43.15047395552436 98.19274698133752
41.65464031214492 96.6751949401979
42.68064973831167 99.11957803178257
44.25893201463813 97.93209325360596
49.42308755495256 97.28696749762415
40.05297818157532 97.78061680887129
43.89964068389286 98.97552138707157
51.22550822418701 75.14140186652342
54.6476627755736 78.69869487420078
49.97252735586331 73.62029278550068
52.26711413293813 75.62352944431547
52.47861912397939 76.67180866180709
53.77937499691455 80.44199140803657
51.06842284060937 79.26167819492564
53.3216508985286 76.09329095959674
49.70208559271916 77.50533676843094
49.47202435823217 48.37731273770365
51.07743848193757 47.00144205832298
51.26006801153785 48.07012855809908
50.90000853944996 45.93413115794845
50.27224943211753 47.68830532213381
49.1051783546806 46.23186955518316
49.86849294217054 50.52608977939459
50.09040568594937 46.61760681605675
48.29525677833553 46.92106620187615
50.65734230529426 49.83371520500596
49.91310212501961 45.54585458839505
48.87762337152252 50.14371376394665
48.67661802468262 49.0684887613582
48.01145994823241 64.68029738575369
49.24722041936737 67.2605614390811
49.78193352298454 64.59818803574453
49.38332831966758 63.49999244624809
48.93391586153352 65.29343161903108
50.9604995258338 65.95720043089327
51.17512338157917 67.007420461202
50.12526885154053 66.65242428050222
78.1210426943733 72.73431412585177
77.19097410417497 75.77401023161778
80.35273791849214 74.25892479352838
78.36951213909154 70.89063405093768
78.12627888900431 67.5820173915444
79.20714764737995 74.69019193814285
76.33960788384653 73.24234383361355
79.0530771899452 70.12861851731211
64.19801629510808 59.60377049866763
63.24270699960376 59.10412282173922
66.70324314800683 60.37975024888183
70.92440867713421 59.24583473916871
63.12053557451767 56.98718689314407
65.13879464863447 59.04456738889424
64.92301740426097 56.86256688272003
63.19651938906861 58.05366276180039
68.89853532332651 58.47488278690358
66.01006487630627 58.43178205661841
64.07696381978673 57.47206164522469
69.47379177238746 56.7506942084982
67.84549173261185 58.1200965717063
62.27909494172039 58.61015924991159
66.99706983737504 58.81168928744319
62.23703320080224 57.57152243892148
66.84956503607073 57.74215699708822
25.31965757987689 68.31814840723673
26.73340601717069 69.52692843502366
25.61335334539901 65.56405929439289
26.98219420513956 70.5812741574309
25.32880444449664 70.94452909453307
27.74078004874879 66.04754148563005
26.13678521468408 67.56443869096157
26.20443788006807 71.31367979511528
27.43337085012266 65.06740691303723
31.23063075252439 9.622923034003824
32.69819124014262 8.18779268303936
30.38188807682977 7.717955730009199
28.17481503873797 7.587708851206467
32.93074669656531 9.285033198702727
30.85960478227988 8.642271931991862
29.77729096885107 8.627406574748878
32.24959492461265 10.98884054211271
33.15003291569813 10.36758064704506
31.57196719020621 7.8109761841367
76.04405481146753 0.5930124552872853
74.14270268849671 0.3018652115595488
76.12575830587805 99.53370327794804
76.88914496026993 1.243511132906007
74.04775956063857 1.38628878945886
75.04191214218183 1.024193256770669
75.93569860128366 1.676444204523896
8.651497045106387 9.750966032440838
6.047904524473557 13.52135843369302
3.744470047912861 9.051060429674916
4.566935699332503 12.27390255948888
9.108799301967855 8.157784176165096
5.214295836185824 11.46938907467171
4.132419075752654 7.333918528119075
3.127741859304136 11.09076481750162
9.607141430237693 9.069426774818226
4.665657102113074 9.446552585617022
4.156277483709369 11.21187185225798
4.85916190427841 10.44550611381719
5.723744338934231 9.744438415212951
6.263274110827687 11.72227550192267
3.28044313484084 8.024488200751669
3.72189055545517 10.13319001315763
23.03728575099361 29.11863653125175
20.50017705416914 30.63949371056864
21.38060320344237 30.09509393550849
21.9307114534732 26.71287539491162
22.38335721932362 30.61687657409182
22.28685906780519 28.44861486579169
22.22678010645457 29.58728507181915
26.57713575703033 62.23671884453477
25.24621135276011 58.68688915405428
26.47741818658303 61.22432312711839
23.98681740402732 63.2141202430675
24.61853071288763 61.43834932810959
23.78560004187067 62.1275340289391
25.59532122873301 61.82366798169964
26.36695765372758 60.18805421615215
54.62731426024736 40.56999795264613
54.66033657708859 36.52667471159005
51.81152148565629 37.19876472628157
52.76788842165823 37.73517554666011
53.76457496890855 40.17483233248475
53.75805821429625 39.20586567617486
72.54887096745388 31.11622454635015
71.51525153364123 28.40230304863257
71.5783016021943 29.47013584159582
70.69637112112534 29.98826695082496
72.56662942581931 32.20862443178281
91.32239694633678 3.960151935236227
94.81945462512425 7.472530489513482
94.13982191017922 8.150804619439224
89.65372411053475 7.513636428038586
92.81375792016033 6.613319671944617
94.92554359564191 6.517711502254066
95.58499540901248 5.792599905127895
93.94824311742379 6.604840223401345
94.44362070699803 5.654029416115706
48.97298973741583 4.811369729533679
50.57547240783967 4.424152028767206
48.0482543005222 5.264314379349681
48.82235118484608 3.164516065621509
48.33604013321148 4.152796036068262
51.37898602604795 3.649549799032366
49.86130521972508 5.114463725152179
47.31008392766129 4.571590619488856
49.80168728714871 2.783913477609583
46.84435627426112 3.665406093939906
47.77589944530818 3.397548835525272
50.80963126908513 5.502087337463445
50.44143740784774 3.44058902991316
84.64731989781733 17.00478443701972
83.72184464093819 18.95545771514558
84.17911965753177 17.97753977920294
85.25991438214231 17.8677490743336
86.34055092805133 17.75194958911013
85.73561857389996 16.89460275005599
83.27522213888757 19.94041951293899
84.79583781592328 18.84606254816364
81.77681406077011 21.02603945329044
86.82804101652623 16.7715113068129
36.13602335302126 65.13152637994868
37.95402998099809 65.26628546662697
37.03636748567917 65.76294477142808
37.85413155302486 67.40828567513174
38.86510206755294 67.01664749401843
37.0652635635758 64.65167195251186
7.902322602269808 93.98041012369487
10.91827628059635 97.36670704200817
10.64434775451223 0.1383365954395845
6.539572952767188 95.34914234837372
10.75280130161649 94.00160828612465
11.007226493703 95.08938407247584
10.19301894898227 95.71475147070106
11.16044772997293 96.2395049195901
8.905391864364409 94.32189475619177
9.078512576419662 97.22292333508788
8.146069649292006 95.12305824391284
9.949745918801314 94.68344583116824
9.107346861493822 95.35914290413622
19.72124508041812 70.7372138967396
20.7657951946232 70.55242754853469
20.11631046657175 69.7200757412658
20.37949024888289 71.58248372021723
21.35196572002138 71.43205130300672
17.20183625230133 74.26283781829675
19.28746085590519 71.73417383480424
18.17257271678984 74.70546654043385
51.96394629514434 27.94005210093178
49.08161170511251 28.48908580133828
49.76654900030677 27.643420417784
51.53144973971429 26.95103373564775
49.36212870031512 26.64557857430736
48.67973424423093 27.49213818737097
49.64648803109456 24.79343381241403
50.71597918580402 24.94935466832516
50.86336587581288 27.79044028655853
50.18647538615925 28.62602483459427
51.2930536762661 28.77204371567549
50.44461018447676 26.79982574740555
95.33675393046228 32.04007660436454
91.99925429395488 32.8598248991883
93.15518907492168 28.21209526135181
95.07174344098222 30.20908319136577
91.23849500921561 30.88525387662419
91.60122116452875 31.86509410920533
92.94941352392586 30.09397932897695
90.79306703830282 34.69496146113259
94.01574640572574 30.19171259168691
89.97089681200163 32.69116013895982
89.35416209285074 33.59966336537363
88.71715015192545 34.48295217208333
59.71859443275603 94.77205029421702
60.63817874804572 94.12760200878367
59.31599327117265 91.4169066201482
60.411540685845 93.00834354677745
60.13229531373996 90.70906267862013
61.01172288013479 90.03203692111352
58.30738076423045 89.8404815023077
61.15096994388698 92.27018976052088
60.23554264249076 91.85372831490649
61.91152229288026 91.51091682516949
61.3924022098206 93.41413508111745
29.54216529120727 39.51786269158087
28.1406010624402 40.59110690186813
28.4968594048017 42.56447786820542
28.82928745071198 38.7742828717235
30.56139070115957 39.23298458813213
32.86181152844527 33.75039427738204
31.04147547594464 37.1610994046058
34.10823945351738 40.05047729713096
33.36389071992431 39.33426634281907
11.11669762579915 7.847205543321428
3.252194811991361 6.77272329704974
6.301084440453232 8.079801377381946
7.401531883213067 8.3523012187473
8.395564131491716 8.753468500023295
5.24661114640142 7.706036264803462
6.102754793201685 7.064216064746004
4.421517131688419 8.337818955270492
88.8626265604903 22.9759977092997
87.22627257336617 22.27996898759875
90.53992586363357 23.80130803246356
86.74503477343153 23.28387861237537
86.94779850310178 25.09305141852078
88.81519742618315 21.15695042902874
89.47339089677497 23.84142766754726
86.01765543485961 20.58121771215606
85.1975464447151 24.47653608714632
89.87990693028247 22.86089774149017
99.30792922552284 41.78083847767832
99.74691052082072 40.94678052308592
1.333906671448623 39.96807638825773
97.17040978458006 38.38327132168228
97.4170836713011 42.48530329268208
98.82635296112494 37.33735129894762
1.009692690161042 37.33604516784242
2.010186827311874 39.17956156976948
98.73518813371554 39.20147254683777
64.98882039168346 67.61367048715387
68.78152038069761 67.78353818080001
68.7888745045784 66.65562946135807
69.69656862646879 67.1821214750764
65.98624217179693 66.06450357602303
66.93291882012512 66.63898048075357
68.83946646939054 65.53493694273328
67.8862314000355 66.09539826467964
68.83042753029329 68.93928694895509
57.9097162303697 83.25376054094369
58.91043494267965 83.69192119309947
59.91034661465346 84.13639357545895
59.8299550492271 83.05863742601467
55.99035212412108 83.46605807838881
58.83549593520227 82.61389693538753
13.5464171046649 20.78404982526069
9.503216482683865 17.07320964020861
12.07731179071514 19.70555989089184
13.33436812974248 16.4241708550792
9.546784428809358 18.2593135082036
13.82385623822329 18.16809671407512
9.772545539018077 19.40784745336556
34.46251888442598 35.06461591980648
35.84008019258666 32.4397450732971
36.21299413725153 35.37290801087543
35.22302692487256 35.76096745299276
37.73146719064251 36.84404809548895
36.72504983700644 37.19904721888715
35.71609059969848 37.56402385119927
34.69911255738347 37.93157887852899
35.44884189351074 34.65699821186775
36.43935834065066 34.26221049811351
33.83141745458774 33.30649248478544
87.74544423238351 45.54845141939994
88.40302817722572 48.27719923093019
85.51733504318132 42.33807463893795
86.73075375588333 45.89531621270992
86.54406721907603 46.99767801972942
84.79713355762675 46.65034376392436
87.3399148869953 47.70710555495083
85.18743687706966 49.55064355567162
85.95349807961304 45.18901000871634
85.57782738755753 47.38338492765157
94.80619196652012 73.69808595434463
0.6176235980369288 77.94591292608855
95.55829362088923 72.24919612807703
95.39894770455756 77.36582733238858
98.15429664278031 74.73956779014313
97.78892186463284 73.73259600019115
98.47571862592348 77.65034963251021
94.59821160810471 76.77512221519825
94.66905546497519 75.78608006169705
95.89797320865799 74.34621547976717
1.104552984963136 78.97910551694126
94.71754653328523 72.6283406122337
97.97535099998969 76.62253355170876
96.86172758422089 76.49567407672836
95.54799316848325 75.32364795573855
97.41145379316333 77.50330899679176
99.24295250889548 74.88168184570812
77.06186944965758 69.07107341243295
75.3436347720715 74.63844315971835
78.69408431282555 69.19870362923079
75.20301457708078 75.68203286763757
81.75723405428671 71.16978018403326
77.72144150435963 71.777717486423
76.1511041470574 70.71318645516524
75.3380084339381 71.42074969336906
12.3571464949685 33.61121648163915
13.95258891795003 31.18596897979261
14.07712446188634 32.21617788653107
13.07080598046628 31.86734370373409
12.05226223756132 31.51080136877659
12.50462387484208 34.66504101642741
13.21544317098517 32.91786384218852
12.20994486237296 32.55894371169266
11.20191451262802 32.19681810195495
11.92865153551282 30.43789218903173
11.35164184469279 33.25006954969637
0.890229600249047 47.77658973286467
2.300092471566908 45.21881366377949
0.08594600325591632 46.29305920916362
1.902962927500088 47.25670967686357
1.019317997374437 51.11720896867775
2.931070475373887 46.81240930196536
1.158664124345634 45.66039653323961
1.009999268178094 46.71846075619069
3.431921584295554 97.37367513230537
5.499980149233739 2.585270142390328
5.119837279023821 98.77593271985127
4.26377120473286 98.08671679017057
6.829334605082299 0.1293543174772381
4.087821846781607 99.12067536675835
5.812828348603589 0.5017630906111762
7.663785622048337 0.83200776825166
4.673913165307637 96.00722347070079
7.002559308758625 99.06573591595334
6.340557038840859 97.38098767462749
6.481688183741024 96.36655938884844
5.302498885464795 97.74199814482236
5.978521504799879 99.45381372914041
9.366566408943823 1.181447806263992
6.153144384484519 98.41253130171397
8.622425996856629 0.4486324580965099
0.5122832776782777 30.76348582002212
97.3225872529742 30.26669302718115
1.043567017865326 32.76888027481647
99.44992515078417 30.56974773775677
2.879203166653004 32.62297628828404
2.704415532432277 31.35230318038774
0.3683406862802414 33.63978602586092
3.678317863075256 32.03047601197062
33.96670465247686 95.65191575947085
30.47150297983654 96.83301528625246
33.47390189064963 97.28433280353046
31.52643567877116 98.382276186306
30.38624055654817 95.77287605657084
34.6302422750291 97.64445402830731
29.47889158592481 96.3119328578105
31.55993895376571 99.44346508063101
33.20790371181562 96.26663315502677
32.50257921795831 97.83924290223955
32.25755959322887 95.74324779016253
34.29019905919272 96.63040134552186
34.16861215651181 94.65515679468309
32.48103088318592 98.87385374268884
30.35337901933778 74.78630433916562
34.03524952692969 74.05016035240833
30.2276789804853 73.71986263190834
31.33177512898532 75.13251065858472
32.18984454775742 74.41077379555675
31.59023842429788 77.27464856407892
34.14847826551306 75.11209639357583
31.45382586643607 76.20244234358388
33.28153395006464 75.83007246821865
33.16898978353434 74.76100553359937
32.30817187760512 75.48068877601787
32.57425725971259 77.634597057935
32.06301754396126 73.34203858184844
48.17542129252244 38.50887957026681
46.31962728713807 35.40048932902649
44.5879720983697 35.60074112013045
43.03248472843119 39.25566074672114
45.45950958558805 34.93037044725322
44.45810379817551 36.71339042731145
43.61262960794487 36.1416046228675
46.29150584230607 36.52225499415802
42.75441902214384 35.54790766340891
39.63946306043043 45.92095904451521
37.39071887302723 41.86110348489229
39.65576940596373 44.08236490003925
36.92886986497836 40.07262164859244
38.41522598080059 41.52572078347398
39.43582059999732 41.19100896018053
38.13503265934919 42.59574654179691
39.14763736803369 42.2687910811406
37.67427366925889 40.79528700129101
38.87895437569401 43.34312911088195
39.39910923301746 45.01701824567709
40.84457425582972 42.73767812659643
71.61536559422649 33.80493728011191
69.73482337010623 33.77063253951476
68.67997609541128 34.05908054153041
64.81066830773889 33.39007499667591
63.78195671340234 33.57930638055763
66.7024522251092 33.7783158438153
71.71809399062697 34.76697157848844
93.88858316433191 72.02303558691221
91.9984609238449 70.93932110993852
92.75206312386172 75.62216099978247
93.79831303182766 74.12191050482258
93.80850772964264 73.09108674454875
92.96771637825806 71.27591972262634
91.82609643606135 75.04321667327756
90.0378480627358 72.84219791247388
92.81640379350857 74.56998047670155
92.91347553872768 72.40461072831346
91.97978988892814 71.89279134028271
94.12063467388644 69.3188098714996
90.44931499333012 70.02206227104804
61.11290488810687 12.13223262088732
62.40918825433854 9.252920385110254
63.39709077758925 11.82687942059255
57.42381694593474 13.61131251062176
61.56692587508711 11.16323926486347
59.57666221862907 13.28982857397283
58.5102882481823 13.46346905370177
59.37734291097108 11.46425890420996
60.89384053587668 10.34165120855269
61.73436510168575 12.95394207045308
60.45961356867451 11.309901713912
58.28051674401752 11.56892882724062
60.65652386980046 13.1276700776566
13.14575347533065 95.89794627412286
13.61338111842272 97.87696413136766
15.68145863791621 97.57222484820302
12.94269911103015 97.02397047406478
13.92216371547271 96.81606092298753
12.01929930158426 95.38803405676104
12.80339055417977 94.72206469589709
14.29612368959386 95.86483862146719
13.75573615943657 94.00812938081067
11.78477844048462 94.33376395376423
14.62975587615063 97.70624443739759
14.99224810814761 96.70899403340236
12.20612101280661 96.31079102892996
88.63705620775477 53.94628089580403
90.25887239117742 48.89521752724968
85.98736884587188 51.27490972104805
88.91062515954911 50.11829856359293
86.89484256322351 51.87830889723168
88.142504550602 49.32216931774585
87.69390535966761 51.35124908101267
89.15987994711736 51.99979182703353
88.61424553567943 51.17964604046987
89.60902729821726 50.9522528979943
86.88810242371007 50.75824134857703
88.84785069282414 52.96942997016371
86.97149283558677 52.88353981173789
88.01570268466232 52.29328747945011
87.90074286391777 50.34516125704354
87.83347591634657 53.37244862842449
89.18800685365275 49.07760191670308
19.19638445664082 55.93351261145894
16.14214752344467 56.36495849476663
16.23379688931343 59.23572260464876
16.37167347364456 55.3189972276682
14.77392418425003 57.72616269286282
17.25380008616836 59.04075179158812
12.63051743837836 58.48787924810519
15.3206278141565 55.6734660421352
16.86940701400409 57.12879402721365
15.90147587045514 60.27476130881988
17.60048407845682 60.86189193678817
13.89222825955925 60.76556626775553
76.10907898834196 27.73144378614512
76.99652142223233 27.13254127944353
75.00208923943742 23.99787253517752
80.59266388774299 25.83557567398507
76.81743039856752 23.86261839304979
79.32481156963784 22.13463863736573
78.76563259843932 25.93039011162463
77.69136974258821 23.26052853811572
83.18519450070418 24.78819778362059
75.04203864822728 25.06199375443396
75.99857394392873 25.54883275496677
78.87901036969573 28.10680704183018
77.82241033374781 25.43861519018153
76.05862150077853 26.64083199704051
76.93982615042547 26.03950479913577
8.214627733747545 31.04739966760627
6.844269821191321 34.53542326667576
9.352353225705368 32.50825217447294
8.503893513855692 33.1933525999038
8.35627888990722 32.12126730600614
6.522406341117869 32.39432774359972
7.664306069211924 33.88052687011063
11.06296098824714 31.13476105506838
44.14409097042209 10.80472715311216
41.37319522433127 11.93445312487271
39.22321025845442 11.38610999667048
43.78144886526654 9.742407035292448
43.53561640676174 12.48126784913064
40.53691092598524 12.67017685419631
44.36365558765574 7.893651309052693
42.66441847236759 13.2002594511132
43.70993886483416 13.48586594534154
42.21128655359747 11.20872434266207
42.84385174318005 14.21266296170378
9.742024525992541 28.58516712012414
10.96076169171292 26.25191867135027
11.66924158722168 29.45366488685008
9.381045239242502 26.37981722472721
7.974629873332781 28.87795355543814
10.55452827253223 27.88371381436214
10.31055781792656 26.8761259688174
7.618799096002689 26.59904670680993
5.289571827626008 24.95237366257109
10.70270090919512 29.00489097308646
11.47312559366546 28.31192689734666
7.366286644943165 25.47376964843654
9.226696799420797 25.25138564144824
35.60253435153152 8.334129632987723
35.82229431371684 9.381486071452185
35.24745071340115 11.13054336984449
34.20703782909279 10.74274537861593
34.57358602603883 7.914361122357475
33.96233773293658 9.675806775887764
35.00891737789908 10.05863439205272
34.77256823042077 8.991634373241476
36.87276039389494 9.73947492044757
33.73654436734054 8.594784929753535
36.05384495981401 10.43551244629161
45.53996327020199 56.80673775294777
47.33794358778434 56.44792583783759
43.95438621643929 53.30966150967538
41.15634404530743 53.37017802747442
42.96568694627751 52.96462207058265
41.62497776165306 55.46765203263634
42.58045622788986 55.86063266652864
41.40031339807415 54.39473472726136
43.7238318047954 57.20430211214826
43.35831825444388 55.10708929776546
42.38881094906102 54.75867908341221
45.71513947480985 57.83516010256892
42.57654692546822 50.83382327904486
42.17658073220208 53.68580200687284
44.34156916926173 55.44565078990725
47.52887852066192 57.43787896024934
43.54043986286251 56.1747943393558
44.76117735035576 57.55364504132165
45.33641682136373 55.77109347574615
34.91505660283339 16.95406296978395
32.51597245691956 18.43042742684377
32.13074788378479 17.40744332315366
29.98902436152719 17.14767423459689
31.45760824774683 18.27243584383618
32.79929065837933 16.54140216506495
33.05903046107161 14.63731120674785
31.87953175509795 14.58254306103387
29.72873826461641 19.01324180208801
33.46655258735838 15.67299741707121
31.72532484142499 16.39620935628565
66.59547278028688 2.530395783406975
69.45855294480974 0.4174747792085239
69.48747336572005 98.40640574166963
72.29706501071371 98.26954320537457
72.29208377365043 99.23580534604959
71.29066253559023 99.5836774001606
70.31270598410921 98.98985709633757
69.17741548898312 1.410628903474245
71.35659487689827 98.57259216573739
73.14911899840179 0.7832781169095967
72.2324655139427 0.2178062774274787
24.82436193358318 47.18955344627857
26.7758425299461 46.3778425520977
26.0342997913755 44.66253445598849
25.02512657517251 44.99359757510431
25.50888205176251 48.98783380028703
25.65653644937388 47.87922763628401
25.91261530235085 45.703239390217
24.93894851203061 46.08889062369411
25.79102128533736 46.78224230048983
26.92738725149286 45.31841465214922
27.44328432590964 48.15775685002922
26.47597049561594 48.56893326032838
27.60471896367681 47.04659713523018
27.30297888477184 49.25728416751372
26.62724005812283 47.46694907711971
91.36584769220789 60.13080815307393
92.41752563759042 60.36968074931293
93.45578332479646 60.60053406956845
90.39019137957382 56.79119612421614
91.72001331491867 61.17790005967698
93.80700081292382 58.73019866906336
92.76991174156865 61.42533526354539
94.14129360510438 59.78408821457471
91.01901439453917 59.0857348576801
93.10409400327518 59.5348587932483
92.06815418994569 59.32602021570925
56.59331197402522 52.06442288770992
55.09072440344286 53.50156811337543
53.41711538829673 49.89676993369382
54.81243751293568 52.42688257401829
54.39483128097127 50.27021525277594
56.20076573991973 53.90381546341568
54.60188269184661 51.3513442277761
53.61698778344265 50.97446386361593
56.33225444291588 50.99665083857641
55.18252583569745 49.56319878544059
18.27301968471403 35.98909112360717
18.82545988703185 32.97402058805593
19.97647978731276 35.78272388285998
19.77213443886553 33.47211861267447
16.2189134668459 34.0023171559912
20.88178741385232 36.2352544918356
20.55100867377697 31.73836892490844
19.87885509356029 34.62116775364437
16.06967789696391 32.93735021880521
17.19854484355926 34.39480562949576
19.06597964346911 35.30071977081158
16.35844847639261 35.0834960616922
30.60334396460707 76.92149121795437
29.88948425420209 78.69308000808203
27.87667539880145 77.95847438365416
29.02211980285062 79.38744600717189
29.74910942677487 77.6324683922512
30.90032744623141 79.04432784042459
30.7491871294163 77.98807954056475
29.61620886976459 76.56831272923499
28.62897445768768 76.2111940444844
29.49371462143811 75.50371878307853
27.64167838190466 75.84855593288813
28.00728616200834 79.00873331699461
28.75195721249888 77.27143187258731
28.8830417074578 78.32961653773411
73.96229958721588 22.40760151055595
75.75572263367964 22.3092740727893
74.75616247887424 20.77998196728312
77.6537683834535 22.15335411268552
75.70793015747057 21.25830839680427
77.47812742623447 21.11104055145714
74.9009651953332 22.90166833154231
74.07433434932337 23.55305184864845
76.64874874418172 21.71715339206247
78.54640222138157 21.48119329276707
79.65531518242493 21.20052530914377
74.76371784159119 21.79791265928715
40.77429536061889 13.68204967775278
46.59724496300246 13.788247833337
40.05356941687013 10.6569156445177
41.81987759585583 13.94615465729868
43.09090663485522 15.24701200396282
39.46591109397925 12.39878841461478
45.47242900395806 12.22982642802696
29.44073498159223 53.54519563630231
28.00841889462989 57.94371716272517
28.11365039924193 59.02368100108043
27.12555902974775 58.55251734575757
29.07067433227406 59.52739192447068
28.68869568782982 56.29395151611563
29.36656888533458 54.63352114069318
28.98796728013372 58.42161108029082
29.80331194748874 56.72525832500589
28.89639101874355 57.33273019915917
29.9377100571866 58.9307715265092
27.72275737376692 55.76991096435621
28.4992617050795 54.02883950322332
27.24424891369293 59.6174489092741
28.51809294295681 55.16640348729102
48.87630109407915 22.78081475765491
46.82392393923882 25.29198126499585
46.3547861241009 21.42221662140497
46.43608992607258 24.27342381096778
48.19020830543029 23.61989061862473
48.49422846563413 21.77410526657023
49.17946613072338 20.93643498853569
48.11047876778863 20.76741513836562
47.12062010511085 23.44344808402429
65.49204430472705 2.571636654486247
63.43426271180624 4.490001213837643
64.99519518751254 3.512214066395089
62.81986131024867 3.614575738436677
61.55338983327891 1.912640242100238
64.50972117104203 4.453522344955182
66.62769541000254 4.430623429149414
63.28418859837453 2.677175215792096
66.49711058859951 13.04482287388539
62.28800123732729 16.65262082241312
62.8960712013155 14.66967129743454
62.34356209415369 13.79242918959569
65.81105838933708 16.22851211230398
66.26381640555911 15.17886725829733
64.81069614444492 12.7567512766335
62.61463948642597 15.67362871511915
64.52527703458425 16.19976757761033
63.39112737961339 16.47293042634965
66.62798264177705 11.99018965151359
7.097706827556086 82.99421332323227
7.974173091737453 79.4793487281359
7.27302344687358 80.24940419395669
5.496209563415577 80.67848602979396
8.95969129504488 82.58747665758976
8.315056154221242 80.59255039555583
7.898082980710811 82.27548952029102
6.500949374267273 80.98280595105551
85.88876106231318 27.87349088795846
87.97568743544473 32.50145449221062
86.87095086341741 29.50267136226915
85.2560499383726 30.52990532070686
88.36763744726173 28.71272569911574
85.09876230176536 28.36933404958994
86.83116525132216 27.83966024136623
87.82898937877954 29.63484087578891
84.34892264441687 29.98241404890925
86.15510061087771 28.82477437391907
17.33783313257795 91.41440373191026
18.92633386820938 93.70957414610785
19.51747020736266 90.70285629881447
22.22006357753838 91.74250481088029
22.97782237279642 92.46287726228317
21.41309692377166 91.0414386080183
20.16545562193058 92.39890305568585
22.01478666199755 92.82782935233595
21.89134992998418 93.89687924329962
20.36530424584365 91.37824464437406
96.16528918608228 4.970794507231199
97.44683669703805 3.237975575496919
94.62988430341832 3.865937113661423
97.84007311601673 4.194662563941524
95.7030337406735 3.937759592847316
93.55148334704556 2.06557648288907
92.99095016112391 2.968330438652992
94.11733048931868 2.946831499880404
96.74579723496832 4.02147074378657
92.46326989960912 3.863367049177652
20.41882613690637 11.80271213992996
24.19381348588195 10.43758498311623
19.60181465805919 13.53578838241684
25.19412022778015 9.949221940655955
19.53653369915919 12.45798479082516
22.19282082033706 9.532452170909254
21.17890812367321 9.072407643365496
20.33703967050888 10.72660955234029
19.35198400679399 10.26168616042907
23.25964583404599 11.03912273586982
19.19671825538833 9.152134153387022
21.32946770988175 11.1856706001095
18.13935072165734 8.609983424462667
23.17240868822914 10.00173218900115
86.22090340322204 49.11319483350562
87.49147550012268 46.58670123945794
86.15989380110693 44.11705447805203
86.3412020804614 43.05579829184009
85.76296910424634 46.28171102885035
86.36472372471415 48.08672116483916
87.07593759336226 49.71489835175876
87.29799750016208 48.69814831950322
57.13228171272398 75.70473732972505
56.63264055282756 73.61290828656593
60.85008960449937 74.6034242107492
58.84844153411665 71.33750706661527
57.82980456471144 71.06987824573326
61.20672576682863 75.56025045255899
58.43903890408615 73.16742430875378
59.17570663299585 72.37410313966087
57.67747943648154 73.93470324622012
58.72159608693814 74.20867547419961
55.83817097033045 70.5036527955493
98.13470078080769 71.81214361175947
99.17835290931917 71.96004596307799
99.54883711369399 72.98563309023093
1.644627974226855 73.25374987893008
0.5943648247066972 73.12337585181186
96.06810468739997 71.42558858331783
99.84403668457713 71.075479737728
99.43617481297055 70.06188987623716
0.9021156019633284 71.20836582269115
24.24576194836722 51.62596078855803
26.78326892956814 53.57637436973343
25.76229641473424 53.93943258087654
25.92052638151199 52.9068634898858
26.05874356022118 51.84547407922122
25.0771129491134 52.26654868994738
25.22157725523524 51.18360389342785
27.02706988554484 51.45376960078052
25.36519282648669 50.0901610911274
38.15732663747251 97.16232304235966
37.00224613466755 97.29470652171153
36.57583784941161 98.21875705092104
39.32873648540471 97.03040697034754
35.43713669536104 98.46518026116462
36.40027527568762 96.46748379275699
37.32043335645377 99.01428829629577
39.59406673152758 98.69015809550903
37.71992108162301 98.07788295336084
36.22702061520815 99.1666703824352
38.87393895014352 97.93569248528065
37.4822897917954 96.35023698641892
71.14479406909828 60.31980894919283
71.35011587976405 61.39349965424353
71.54214310148555 62.45920845301545
72.70404072715645 58.87785349364894
27.76801889829248 4.685834318261497
30.07027869872417 2.91128013448103
29.64551798085829 1.837025780094805
27.30011866618648 3.74210693348839
28.3928212575114 3.754340261872486
29.01589124305568 2.795557311133523
30.74725023422071 2.139440457522145
29.45251065479787 3.813162979772758
28.83800889981492 4.742276907452078
8.712689181592964 77.79369502971429
6.20491775176005 75.4676292921623
8.076581543611555 74.92724031719352
7.142352021527254 75.20189435764456
6.694778195258766 72.29632877683271
7.511918300143666 73.06191041654574
6.671667579909942 77.23101980418566
8.278333737755709 73.8272767141704
7.279582572222038 74.13384008020468
91.75280166332197 64.11905743509234
91.13510337028049 65.63203843103335
93.81703321725924 61.65359812512916
92.07961273815901 62.23625417219206
92.79659952915844 64.3872888053702
92.44014699694023 63.30817158823132
94.18610371754227 62.69583322774108
91.62884557723302 66.41678323463064
91.0197112065399 61.96709197654044
91.3888465045832 63.02824423187297
92.09628217612249 65.25059148697605
39.21726798244695 87.9194935224988
41.91505933831404 85.158275705911
40.93009362527146 84.66388794778439
40.08526262646597 87.37156500882998
38.0607755218234 86.41034812325321
41.95230735145647 86.18710012573408
42.84141014380549 84.63394581620815
37.2683285109482 85.79374556304198
39.02415840356539 85.80194465510219
39.18449941235847 86.79738867211113
42.89100557965261 85.69874372150801
39.97849218193312 85.23409654008991
40.97333420889589 85.68523471343076
40.05313334484596 86.26639980128611
38.01419852015363 84.27567852948441
38.09987220470273 85.28485771400396
41.00227484281708 86.70777002655915
39.01973397998746 84.74104973821109
38.98098422098511 83.70762245187483
15.21689195887365 88.64711898882389
14.71993668081001 90.46448599418164
16.9520269830352 84.86785851463036
15.62316755418524 89.79694595069695
15.00112622969394 87.60808716625398
14.52458340449634 89.41050496114914
13.68876809364853 90.0949151140899
58.32694725958446 78.3388261784085
58.4763849988508 79.4358316869411
59.77627474621799 77.11300255846191
57.35024814405337 76.76011594828333
57.59512485273839 80.05808547616888
55.53886440324409 78.06698516784378
56.53385799601178 78.49695451129328
56.59757997251953 79.60647172412583
59.52929123791078 79.87579912027404
59.67695557451451 80.91356675683183
40.78462655333448 25.05321600842756
41.73836072352613 22.42106210407339
41.05372920218177 23.21828451641726
42.42830397685712 21.62496364534211
42.13431282008863 23.44164540961934
41.34514816197132 21.40222323383418
40.37703026828353 24.01930725010349
39.31090767462072 23.76649560178007
42.8200324097571 22.64135956001015
3.345413824106053 61.30725731435031
7.139836615860756 58.78529491708942
7.867909187657014 59.51050893401865
4.398886279031383 61.05910921459189
6.458658033737496 60.6602146320937
6.128963200550092 61.68698646956679
7.525054643286495 60.4918171976382
6.776415658658696 59.669654472215
5.093416121661619 61.88716473923744
5.124093387268573 58.89193569877946
5.436942626931163 60.81459764297355
98.37102365300937 69.90789169376011
2.3570586347664 72.36114792339967
98.09227308167766 67.03607713002098
98.78616533724414 70.93389840229818
97.30656483375753 69.74387500581302
97.93291837526264 68.89188333560126
99.63820440826815 68.19667656653449
95.30493014035642 67.5683465785912
96.85006899218418 68.74058610302187
21.38411506182872 20.88700721867758
19.97563053347779 24.59527818571661
21.16769225140427 22.78282287868751
20.54908929837527 23.69367786451399
18.92832637245241 24.46779479355685
20.75507671094344 21.7523447524514
20.14313695200673 22.6446127175254
18.13289330011294 22.30112983731494
18.71553021098725 21.38340214693256
19.72761001203883 21.57657030627969
20.3247381320712 20.70937072650915
19.87918954029296 19.6645938239927
17.11993600130407 22.16006863670298
19.40826493848245 25.4395436598577
18.55037371505496 23.35398637870195
18.27592348853259 20.26916377408913
52.43488839310159 49.52049450669525
52.87656331939211 46.69409587348847
53.22963547740067 48.82375975465988
54.20872619761013 49.19488028786895
55.97973612051629 48.85672406682478
53.05015585068783 47.75622145203302
54.03216989140417 48.12584833920626
55.58942306916366 51.72560067417702
55.36670833025503 50.64003842045543
3.775148926682282 85.04531855033905
2.63428448113174 82.07595929710624
5.215908275583875 83.42534794815606
4.490223853052255 84.2147320293612
4.117983657282986 83.2172642501364
2.36688684202618 83.98912745620835
3.398941134343058 84.08894405471668
3.044531754112421 83.07222804124416
2.462913733275573 40.1597586998783
3.071374592999678 39.15421239036518
4.278092689809596 39.30747916337598
1.323771934911573 41.7725902984956
3.906635614259756 42.6430808914603
3.25738668898396 40.93681331886362
1.674825776092043 40.81245742711399
3.47864078924307 39.96858857621076
3.749038117044174 38.36945688379969
56.18032921455796 54.93991830576147
56.13661003253474 55.90629912812413
57.93292079726147 55.5487347259531
58.56928085896416 57.45468893520444
57.61455041061448 59.68293941813721
55.2381853202042 54.50111579342229
58.57336130690473 56.36516796559106
56.86101894632714 57.72890279637142
55.83857442317857 57.58547104161816
83.26449647782047 68.12103127767158
83.71090795725419 67.14516036693048
84.9416942646538 68.84446797819092
83.46987030316484 71.82871317207642
84.39914792404295 69.77677888321034
82.77141454080689 69.11237001395347
84.1658144528609 66.29304335473294
84.33181080080551 68.0038099838124
81.74481946040436 69.21026383326193
82.267291298009 70.14249756430313
50.60998264818981 85.62825889940821
49.81636834561044 87.32558255801391
51.78159156012422 88.03715696533507
48.6252823217636 85.87004271861649
48.07801369827398 88.54823981618932
50.70782661103172 86.64207852142668
47.18226003970619 90.20899548994403
47.95478248442488 87.4674040549292
49.99274688491122 89.40969192180084
49.91441071697608 88.36144639245397
52.56107558480637 86.2336842351031
48.13867361887799 89.66769365489019
48.93624364521857 87.93499181093657
36.17614012068866 69.80880249457537
35.45837772016228 70.52887259086229
36.82916293678169 67.94080361951579
35.85224063981477 67.48326316873134
34.18664657191083 69.04681927708404
37.79727943302131 68.39342915980687
35.29319389924675 66.62563753156596
35.94213441746363 68.61484216576306
33.58134465652395 70.83530248718507
67.45432592880174 24.22903517769975
62.02040693305243 23.20053912956744
61.4758662794504 21.45870966658162
61.15836074965373 19.63135231447339
63.62028454670978 21.10572291079811
66.38189589993529 24.43015528358147
66.10168393612868 22.63123210383459
63.96723281349556 22.98370690661821
14.23310348968491 51.14169715865296
14.77890533468409 47.88000524608542
14.41507436830577 50.05867821461819
15.22683490007515 50.7146250163626
13.97274066743461 47.24224809834117
12.98028625177592 47.66870645409808
14.59602947701274 48.97125149883258
13.78907934281112 48.32201665546949
45.9084711292759 44.01634484551403
45.1759770042913 43.14968019925264
45.23873692610485 44.82868266171462
44.67437006728889 42.12275447298637
46.93366720727597 43.353102319016
48.92913439504885 45.15449958634063
47.30553513479003 46.54041425114758
46.10312157301338 43.00731383216656
47.14868459508759 45.47019664496118
47.66618562842574 42.55419932888494
20.53926659019328 3.58886776219137
19.89815641186892 99.95766590856998
19.1424518740372 1.890549841524239
20.97219650602612 99.83908758584678
21.09736922318665 4.61926187025253
19.52561521004703 0.9273378859241734
20.93453731407572 2.650103258041757
20.23131845085372 1.785873588116394
96.18931290365911 32.9150902186474
90.57416960420622 31.78214197455912
90.98542615190559 32.77870466434895
90.37673257348575 33.69403206980154
88.32133803311451 33.522587004582
94.4710566802416 32.17982529020222
92.42469496246251 33.84638540602221
95.11081352930277 33.02793044895247
28.28859573908003 36.25027347561905
28.5343695521949 32.33559210987526
28.11006877906041 33.29493056280828
28.45279442805782 35.16784129843477
25.33667365577099 33.10184234658265
25.1482236618178 30.9903513558609
30.06683700496891 35.21413266861982
27.10708244692916 37.69435413269454
29.67918248610407 32.08933563374902
24.85534394914057 35.34846945710841
26.81314344299858 34.68297481709745
11.01086044200085 83.35723233669002
12.84084620436967 83.10703752870954
10.59611277759272 81.17192278357321
13.61868914871186 86.19962878149299
13.53579597889512 82.48038741288669
9.566018936458534 80.72054230328254
10.5684777182016 80.11236043028084
11.60472473295006 81.61639909158218
11.82780535533087 86.55472405949411
11.79572036730035 82.69615406437296
13.3897052858889 85.10591356961923
12.58814710020207 82.04713036864987
14.11912290279248 83.27801023198056
22.49357458358574 13.75256332037814
21.93517759593596 17.37191431651069
20.69797070771796 14.99407380818473
20.82975904917938 16.03857431454193
21.71123800221882 15.41150520164901
21.59057942251651 14.3610210005931
18.81115568223736 15.27367423693829
20.96153082018504 17.07016398508682
23.4768826809823 14.18095868347065
22.57789499926919 14.82599082622991
21.85659995719712 16.43223625205387
21.50155142540092 13.30648230478768
19.01355276281489 16.38647668937199
20.59294259545611 13.94095052010364
25.44263576683415 15.01640946968588
19.9833030143128 16.74327247140159
26.2587018531576 1.928152720022677
24.46079106301234 1.355802335795699
25.15556301549893 99.35139320312092
27.80754034638061 0.7966408361658458
26.17859654028761 99.18937333503131
26.86741030838888 2.789056030572775
27.07552149561884 99.00141905358454
25.8875331650773 0.1964903804324296
28.42507292027733 1.913178429476859
38.87572374897346 73.62104706978769
38.28198186562361 70.155372920959
38.91287143053124 70.90624200361566
38.49961622231302 71.83440469295368
41.42837954908347 72.32075541031409
39.64481830013852 74.42422765661341
43.61840200691823 72.00610122413808
37.4270491554226 72.00752262177544
39.96712719759875 73.44661816220494
37.71117909538687 71.04887700253073
39.21050152516109 72.64902640505078
57.01199115091877 66.21950399315597
55.90859437880358 66.03099311613052
59.4809847987156 67.66114770435246
55.5477292282966 67.80017224995945
59.82686784189428 68.73309701151003
60.93713231616608 71.78415336592055
57.09189451004311 68.95826008603412
58.80471566310558 68.44780338232785
56.27441925420431 67.00522049019801
53.7632014118714 65.67133375760741
55.16757020284356 66.83102935464046
63.0055465160541 32.87704381488631
63.19547351329457 31.83228773755076
63.69515680338748 29.75253920445472
61.89845805119353 29.27465209420727
61.11092298498853 32.4931258878573
64.47285482395075 30.5084727275082
62.93517504231374 28.98520467059022
62.15946971561885 32.06588244103605
18.332646549782 48.30688445834112
22.92974642394107 48.06120462009994
20.02250361362301 49.57325866554584
21.23834725355268 46.786642251835
21.06842718990525 49.83931963522146
21.31547866437578 45.64249603110925
19.17593949664836 48.93855914131592
20.27277594204462 47.33629655096534
22.08510427723924 47.41595461150718
19.30178465661448 47.83327307395999
21.12401828683733 47.87472755884463
85.1399947996055 27.22339695144884
85.32720143547215 31.58011583157407
87.26451813933508 26.88679095689729
86.26280888053924 31.02991914068212
89.43978236858689 26.82122565799866
87.10339247131978 30.47461023618069
85.22896961554555 29.40705721935567
87.3239808957279 28.66663377632433
26.10206221580656 85.23247429691736
27.04508453992947 85.71343179712031
27.41637398040847 89.77550485427665
26.5464473984099 89.14753572627599
25.71042140300442 88.50642192755899
25.48790225099217 91.80955201510545
26.85625376737045 86.87963847185895
27.3770985230583 90.85372009115488
29.4293478603766 87.82927576254879
28.46032630101434 88.23620185480654
25.0278875420094 86.78315344155145
30.43206758573887 87.42744965447957
25.47602254397167 90.72879575138519
13.8596465778356 53.28910164669821
9.954480659365768 53.84647249081549
8.685161402697387 55.31747827508449
8.459237271599875 56.36686198143461
14.04866664723673 52.21935862797476
10.98754101781479 53.43818456459694
11.57332263260906 55.13511443041903
7.64548012363825 55.75657574168591
10.2976192695681 56.58693742082289
6.859576749256298 55.12829671199523
13.41933068386006 50.48431535991985
7.88517277248498 54.68927930871807
8.259813024524487 57.4104966262657
82.81613174561193 14.4293841191248
80.14983966830103 15.59664804502388
81.7256011090339 14.52541076420934
82.47576384157085 17.214851696741
82.01436830797934 18.18351112597129
82.64977973632206 19.05683023698269
80.50221928102572 19.24430116305071
80.92213354626328 18.28211634613187
81.38061691441875 17.32036661727559
79.97507677732442 11.84281679817504
42.56309496745632 77.46969240023046
43.95053731734392 71.04667425473393
45.05362918847053 76.34889852661247
45.42255884423705 75.36445897056639
43.57665432788543 77.61558560809571
40.36266320965631 75.21400647765641
42.16795317293644 75.8640445272663
44.72432840428559 71.85215533733574
38.94723355980862 76.36967859750284
73.13955730469347 50.25935393156447
73.5191053298724 43.09345305751642
72.80706928733809 47.706538063661
74.96567537689398 50.13800997363598
73.05597392661838 45.73247652432698
72.92394522877316 46.71552094808241
73.66754127641786 44.20829095921115
73.79882786413992 47.40844849487264
72.67872828911653 44.74992258914531
71.5883799651604 44.82445185423786
74.01115354137747 49.63170105735212
73.70585343248116 48.48132829965196
40.65323570731906 5.117411445244836
41.73826707363303 5.451485315062841
36.4303749429453 7.664891768129936
39.63191358978661 4.874875522586366
39.8929679912769 5.880338093769025
37.8182980144678 5.209319734740299
42.80220769817807 5.661242075352033
37.06046506265339 5.93252962476072
35.19812579132471 6.252045869505077
40.94138554534866 6.147250246337279
38.84476056116389 5.55382224579367
38.55187636916031 4.517511959356421
37.25623378748156 6.974238734315654
25.37575735011725 15.96089651599956
23.52336503071281 15.25058944926365
24.45408919347637 15.62554142382506
24.44590263338866 14.59893054861723
25.35859059205748 13.99295729306438
25.76917800794448 16.80706363420635
25.2676501551432 11.96021129909963
24.40519242391665 13.54674952830222
28.07388222760457 15.04674031569156
27.09699485544807 15.05069383407215
19.75555649733247 89.67961817247735
18.68950708141566 90.03503886651899
18.93170311372514 89.0090334566039
20.18977299857751 87.59823982177586
21.64405239633056 90.01037934502749
16.79583128737405 89.68890120747075
18.43819876322904 91.07095651332172
19.98077806942901 88.64573175740364
22.3737885166695 85.78015488816006
21.38213219135637 86.16104106999732
21.0202622494117 88.28915584241862
75.46908543580304 44.08386809631837
75.56193692663693 45.20926828910226
74.78066422793262 49.03091756882514
74.69726099299604 47.99606162808566
76.39483482405328 44.62502749105855
78.4048409339094 47.97042032531057
78.71623582820453 51.22947887290676
78.52506902473141 49.05271702304994
79.12103406963703 46.3007207075006
76.78491545144675 50.13184608197906
77.06914689339182 41.82442910630767
77.37011979559564 46.31439121496648
78.20784573419039 45.73716383778255
75.60576493921252 46.33769726437329
76.67403997335276 49.05839846973471
89.09936462277682 18.41859770186124
93.62592862088256 17.94924320187519
93.15683857030275 17.03345829814722
92.10133199220232 16.98538955645671
91.76223966071163 15.91163013297731
90.19991635887175 18.31931491661005
91.40491272094296 17.93889630883449
91.49979580891097 19.86892117093791
90.52146590227792 17.4380710251035
22.57836071085915 84.68537128798411
25.20660244518541 84.73529400724284
26.67519459093151 83.40251004206195
24.16690460132092 86.10223596847449
24.30137139577302 85.00464656226939
25.81880136020371 84.03866495739445
25.62985707407605 83.07001476306459
23.6045742078607 84.28794928190183
23.75246440144734 83.26147446410744
24.68428204248643 82.72073454387298
24.68046724067598 83.83081187865861
23.35034110599902 85.39681676846736
81.16191831414471 66.18546119859299
79.3988663746467 64.95758813603277
78.19489777970043 66.46450158967735
79.5190295973397 63.90894043212491
82.20341187407423 65.45705082475583
79.01288196172797 67.02453625208901
79.22463086978915 65.98395356375214
79.79653815318264 67.49746857589402
80.71917664548167 69.26787286142547
80.19449550341004 68.34346609394335
65.65070380630566 12.32410845696074
67.54780230593579 8.014784863739772
64.56230532594265 8.719672198766265
60.02006639922489 12.29787865363229
65.95141259040913 10.29285088107932
64.19626159768565 9.819346448327151
62.00831015212233 10.21572032935846
63.8440246869115 10.87230981541403
64.89838333923244 10.63010536372699
67.65794569509582 6.377139756499857
8.75692449576797 28.18598379413626
6.152134628722176 28.03840690790324
8.406518942789994 25.95898250501769
3.518215063325579 25.62750945686326
8.93303855304616 29.28124198819718
5.032890700592257 22.08277767823289
7.047379960945662 28.46619953472787
7.083813968976497 24.33102460444438
9.084089205809232 24.23638590095507
6.63458854315709 26.22811391092331
5.990747386290492 24.13170136142416
6.884242703417762 27.3216886394975
9.895564132862962 29.68685080583844
27.43828736330492 93.00864614096422
30.21348578693054 90.4648297116572
28.32034324161343 91.44357988656175
30.25143175783949 89.43511803487753
29.56666985987588 86.81105104102856
28.32804375865543 90.3794101403216
33.70401895073224 86.90267367581292
28.34723196002789 92.51178587759119
9.592801852523854 51.06562090890051
11.8010686170471 49.16592413819774
12.79608736926088 48.74799889103583
10.39380892462981 51.72502502200487
13.60487051157885 49.40420533640489
8.356769786787869 52.5492795667358
7.339143988470789 52.96261427006191
8.799048396415905 50.39949017403422
7.101683436562809 54.04092085005922
60.98509095322918 1.030937873867892
62.6547117688982 1.814323998064776
62.03583288428042 0.9419324702196131
62.17309294396436 2.758201733163422
61.04525425602648 2.870510997634813
63.12723453503632 0.8683810366086295
60.19913364070842 0.1639848107492351
63.76080553153162 1.740923506225076
90.56905112955256 79.73697831989759
86.50059608341884 82.44107609136026
92.4783698407207 79.84621936891321
91.44023174538135 82.42357173837328
90.46678686631266 81.85037373432085
85.57595901770634 81.94234088097313
88.4656663206087 82.86788124595982
53.13669437556013 23.36588251753665
51.3926189175282 24.09370255282548
51.72685442627632 22.24828894223709
53.90049387522905 25.41165043249273
53.94033731591213 22.5209510084359
54.15003567569705 23.49935645157842
55.06800620370306 23.71018947916916
53.48587035450611 24.38423390149784
49.41376411240305 59.46559349849912
54.52843889344972 56.28998118428873
52.60949459672033 55.61522465420643
51.38982318940638 61.20285829842373
51.06963818318737 60.14383261091774
47.80700844586656 22.61013008154938
44.90407037516776 20.22838034190888
47.42472997255918 21.60171489817402
48.4024873779081 18.92544225434506
45.36437871810134 24.07878120088131
45.28248492041576 21.23402791234149
46.7367495508563 22.43176364019308
44.20515394374513 21.03674091457248
47.04369477239088 20.59350948927306
2.128619409001419 15.68460308325687
1.781009081754094 18.25366385643004
1.114479748057027 17.39061674907637
3.82180770081744 17.16187377722184
6.604378781776147 14.43305797161746
5.909175669659773 18.09321875098159
2.98871671361215 17.99393831647882
0.6550924746901751 18.29985058019644
2.87493323052343 16.70748783211323
2.432414117843018 19.0140696970666
4.872055640147757 16.46667663856537
81.85371272087299 85.16868714666735
83.25672967586763 86.99622015872919
82.78609831736404 84.73955520850178
82.77296040806644 83.58877078217449
82.68751956018411 87.86191251457129
82.20055173703105 86.92170005375968
81.86292981004446 84.06716892665968
81.84547084301174 82.95818774991145
84.65548112138134 84.63840455235859
83.69336298832111 84.15427906739781
82.77201099283245 85.92032436460885
83.72251233520646 85.26642323505733
82.7615400913221 82.46675875145533
83.9478424638416 86.28476794388804
62.89977001198437 54.82626493027578
67.11503985956617 52.71657745109432
65.49196989937668 54.03697494129894
60.6639094916437 52.89646964456692
68.20498877327317 54.19024776923005
67.25634963983653 53.79509352284541
63.84880572741413 55.30073406073647
76.29004864720122 13.03210837331966
78.55854985195973 16.68828914645016
76.39710542114663 16.76023696651244
75.82871392422501 17.64008530502748
74.14684525071384 14.91848451372122
73.60062722552944 17.64972454046486
75.78112892158448 13.98929537622637
76.85512492372973 13.94380454682563
75.25506608593513 14.92278638205488
76.60690004094597 19.51337348972919
29.48389113857368 55.75036376102749
26.10687514976478 58.09020868282398
24.03983672268503 57.12920411251176
27.85820541618352 56.88444096244999
30.22991407662737 55.23877107228463
27.59520018796253 54.56173139189574
26.77752587058144 55.43703432404468
26.60983379929797 54.50051172044262
27.35710990420519 60.69166279559437
13.76721321016514 5.449227043882037
12.43683960133271 6.639111273563468
14.51606775751425 6.293619609690969
13.47416741460908 6.467948646199995
13.18199087171607 7.490208030739805
86.94803386650614 58.04176819873084
89.980004612304 58.8502620207521
87.73827351810253 61.14017012976662
87.05636146500406 61.90737814471779
88.12911141495634 62.16532790893405
87.92869679355863 58.33382656090617
88.84283981558798 61.40757651788998
87.70764926518122 57.23274436073823
87.42143294940836 62.94203414961269
86.29520343431274 59.90252011603791
86.74497280309005 56.93973191577111
86.12890041110198 58.83701081353603
90.78220462895359 25.3974252289712
91.69512378470668 27.21622276924948
90.61265156676515 27.16417381227385
92.34266971211261 26.28993114619187
87.87951621365016 27.76391337122893
89.93919527056462 27.8879214911242
89.65549209669308 25.64878441466692
88.92206269289473 27.77359157830726
88.35104615827753 26.83388290140973
90.98671626986041 97.15180308539261
88.05030012285205 97.03029920899664
89.07468700538398 97.43564638299449
90.72530500766369 96.05347029160244
88.37431532588914 94.31950464613909
85.33342959670171 98.77326555702793
85.18435105022367 95.55151993395097
88.92732911357868 96.40343533414119
87.04370370642673 96.55210633247981
89.94759913010699 96.77795855669687
86.93802905420081 95.46824556088011
10.2401006158696 84.0478336999422
10.51304310446622 85.12788460967613
7.400999035261432 84.04387056546221
9.211959166590461 83.67291280844044
6.652356234257706 84.76764768199475
8.726469511149132 81.52244666597279
8.172382385784733 83.32240366709513
9.475353885562019 84.76181399705375
6.329892071396905 83.7092178701724
7.949036019922191 86.2127824357503
7.568574613940611 81.29885826529103
6.755338816642356 81.99578629970628
9.984694612862015 82.94998686584377
14.53123077136292 0.6070155022607159
14.92781620774483 99.59781232407045
14.42783677625734 3.435388678831578
14.12350192714393 1.609067494126982
15.49961226209678 3.269933287144547
15.20208325967198 1.446896298755769
14.80640125169443 2.440183722067252
14.08071566008655 4.437736235824973
93.16732140212366 56.83709947814793
95.22055868695625 56.88001375538175
92.32605068467159 57.36695924504791
92.81977848492588 55.17569777641671
91.73022446476209 55.38103859358957
91.44454218221102 56.3927813361022
96.10732241538831 57.43175313082614
94.51785831095668 57.84574748138526
51.45694082592995 54.14524537358264
48.60111513061711 57.8551218014971
51.85358563758422 56.36086987039529
48.59825249974202 58.89255865240693
49.93226922166874 55.55211780289255
53.04459218602816 52.74748098622426
51.65365906545115 55.24310495924563
49.40619347681822 57.30454107905908
49.71102777016319 54.45854602372852
50.48125863026878 53.76093374309659
51.10656709427181 57.10076311205044
49.95294237122082 37.34250894641029
50.94053050059035 38.88657474905806
50.99710512407932 39.95086277267368
51.88036534466096 39.32905038162778
50.01939366612873 35.11144265997789
50.75490389852515 35.82584161735826
51.08811736293686 41.01786595883874
50.00516653871334 38.41122808043793
49.88811463496917 36.26966505454259
6.396555676090951 66.47938031746538
8.225016644523061 69.95818033140313
7.479346609996139 69.15297395601168
7.739187364524618 72.02730156845314
6.954420795751371 71.24644602581756
7.786243347904602 68.10135546198912
6.448162137660033 69.40083486335439
6.169446093675013 70.4528384844257
7.201863296756716 70.20349338326714
94.3703987053844 87.43705374311649
91.69689916132205 87.58530101214016
93.51565573287454 86.77317637227154
95.0592917555464 89.2402728747123
94.42696471829919 84.20583452603071
95.32798764672077 86.96968231577625
94.2633534151157 88.55604602578202
95.21302952227488 88.08723794096356
93.07045547213264 90.07542256610478
92.59540558220577 86.12152866936881
91.6141887249694 85.50020042423755
75.88246535318382 39.18185780074148
75.77746944513552 38.0824929791855
75.66693058710898 36.98629161732734
74.81314485457779 37.54708505992675
75.96396448556139 40.24475274589707
77.62311494819512 38.01463140200186
74.93048735614256 38.68887709106223
76.86572465249196 39.67975587003062
74.06691618749839 38.16112275498699
42.59831877651919 93.65258996380906
43.37046004738711 94.39249488010114
38.12666725637348 92.08482918770848
41.27256274472774 91.19261355046068
45.45608844090686 93.7746332119785
40.22187582860075 91.46125192624775
44.4171028790029 94.09282739243078
56.52523497495274 90.09735651621428
54.6433496064268 89.24120157132708
55.50490381123097 88.54970684191434
53.85382225419659 91.03626559409915
53.92306908538354 92.13887679424941
55.42294923356143 87.43608019689741
53.03134191582011 92.81044767317402
56.44500168861516 88.97619866794415
55.33229038087261 86.3252369883154
56.36954953697519 87.8603125478548
53.69729622404014 88.82368180575928
32.95554579800789 54.17763947797671
31.22735848073195 53.84261497969372
34.95711704222255 53.79143248627121
33.99909238464513 53.93366627664702
32.76300845705759 55.26425142531397
32.17458117024191 53.47349548805598
35.56712061443684 55.65532939204406
32.34618213690634 52.42374401611005
33.17319033844888 53.16281803264851
5.030752821321248 18.44555355633656
6.111126144321235 20.31864133943195
2.957769999071181 21.8403867684748
3.478881343188512 19.0528823275068
4.004910317377222 20.07649868815952
4.21943360517334 24.79133300678141
3.43432583883198 22.82433881263781
4.545859916555756 19.24363308754613
5.569839391891175 21.1973444816099
4.543496411537047 21.04674807915927
2.953395869887451 19.97292403850926
3.484638276633318 20.95694522869083
5.101988766372058 20.1441027542156
91.32913886873573 40.35690155090391
93.53848417229702 45.52499213852266
92.6252905281831 44.92216508913209
91.76145608417143 44.28115547487658
90.09633249317328 42.84673481390013
92.74244712039079 43.83727012147992
90.22373943641811 41.75686960664562
92.50667014928767 47.14215795151368
93.84888439625112 42.29117077666695
95.69609868913635 41.32149546117195
94.02233786587846 40.23059419541022
94.42596232768051 46.1545639679329
92.87357860900994 42.75211022897092
34.85518278002615 40.76386380144643
30.27745786471618 47.05547830489159
32.61807321031316 46.29534638114526
32.38024246435709 47.51436017245408
30.30394391684965 43.08587480672718
31.02968801456953 46.56333120470467
31.38351815827818 42.79270006031533
30.83732468406767 44.850361898218
30.49531491496462 45.81349848906538
30.01771513564423 44.11246698219296
28.93692300271666 44.40659976080449
33.06388894006669 40.38716395237346
32.45070511218822 42.48349415382404
31.70096591302155 41.75854684682304
32.15445990651396 43.52530002312167
31.88435805550541 44.57577430999884
34.24769274912445 76.18279459379926
32.96869440456764 79.76363435111664
31.75721332277592 78.34487634402537
31.92446187942501 79.39218084112788
33.83025252283434 79.09915155269566
33.12753040099518 80.8003320953901
13.47426113359441 76.33075186397767
11.60312501222748 77.37915578604559
11.62496904388587 75.21030341087425
12.54892271055114 77.91136401930881
12.53205810457466 75.76761255057292
12.472568352229 74.65336118839039
11.616548299489 76.31024998684444
12.54735893369872 76.84949970756085
13.42800393153606 75.25544868037251
13.49894632570369 77.39250633564707
27.97895910143199 51.06317848965936
26.19526135203436 50.76247186535114
27.16165602050948 50.35648262446591
34.28008856695443 23.62214000070594
34.62402108373647 18.83863649796535
35.20728158318204 25.26362093607678
32.19569493031025 20.29138218839456
33.99236965586876 22.53025810644669
32.91629218206726 22.2680250206897
32.89043792583537 19.45533820456705
33.57189158379036 18.6189855977337
34.67781904077297 21.76434182954711
38.25063837625564 58.71192592115531
34.69823340830774 54.97621408061742
35.52264598982299 56.78841250311454
38.2372057019245 57.6372229407706
34.64530482008399 56.16565865238959
36.45824480561696 56.31412974728453
33.71350499199706 54.84943537837049
38.25356118535745 56.54425983744252
37.33125939783751 56.97970350429777
37.42523016207024 55.87055367699255
73.39068423802836 42.09387872829846
76.96696118106597 40.74688256730354
74.38313299314188 42.50216665206096
73.1366988439748 40.96177027474367
73.93523913875217 39.18392699414734
75.21027967773098 41.89742143155639
76.08955850370808 41.32134277123708
75.09961415428926 40.83651403810332
34.27279426532078 42.86247260297596
32.06762791797396 48.49411439078075
32.69799669086824 45.27097755211675
31.84591195897904 46.76262686009468
33.21712931957744 43.19460082097866
33.32470434242276 47.09047582195659
30.89357207159665 49.8825107089239
30.0795194346723 49.17360466293284
33.74040646235464 44.9444769574519
31.07200564225026 48.79262941984157
31.64534838357311 45.64698832734148
29.5572811479087 46.26151548620802
33.80935901290005 41.10397407048967
34.56247582120986 41.81688772355484
57.0011784608778 14.60118038036222
57.87927141232668 12.62877566003417
58.74010581388305 15.30765929763319
60.86475089205575 14.97903643702947
58.07882135649985 14.46108859524561
59.80399189281987 10.46516922825701
60.22098400004521 14.13188276177843
59.15479251679159 14.3026936613922
58.93022583944167 12.44105205524918
69.59317435183667 22.28330510527132
72.90936440216129 22.18401544996744
68.55206156197411 24.12003381257899
69.63221488250878 24.06596450004399
71.22162839524425 23.16512160156455
70.15349820580366 23.18021540805707
67.91816709331898 23.25174083157777
84.26172558722534 96.15734567198409
87.75084127763232 94.99597013902849
84.42074240461758 99.30677569918628
86.162587736093 97.126149719997
83.33716181521935 96.72959099277253
83.48778465339332 99.84448865416748
85.2098224648268 96.63438289332331
84.30743311291988 97.21003971243276
86.09203509345627 96.04392793146768
84.36498687521713 98.26099567210757
85.27063763474615 97.70502161722735
52.03813547290521 2.853081913107028
51.77179629563651 5.855917967219688
51.16041600656573 8.697448099566943
51.93569676636011 6.950820294535549
52.53376172180052 5.099000749551904
52.07961178870727 8.03630092687475
51.56448233583144 4.746337460968717
47.60817061620188 62.86217021561357
47.33143230004488 60.19082287650667
46.78484054303885 62.15103084359379
47.31889078591937 63.92719795686722
51.05943444479718 63.03941213871502
47.84635282826105 61.91101884974375
46.56606702722095 63.1610980375359
48.3028619614316 63.54090713174341
40.29629658651142 11.66414013692397
44.55188217281398 8.945395721844408
42.45363508464168 12.20289923053788
42.74630496976858 9.463908280961419
44.42010967964074 11.79790427086016
43.30693490907053 11.4915120897168
41.6043026382513 12.9352451894345
45.70236249360585 10.20541235614457
93.96583302613452 25.34267695195201
92.33925285022349 24.4128122090178
95.03400437344752 25.32260943350851
91.84655401745492 25.35707794383641
91.72892486436392 23.51200583852767
97.27229081340724 24.9061307830186
93.404910120899 22.53004549244711
96.1912482799039 24.97787010367381
90.09745718042009 24.69164270892098
93.42406714439639 24.4072688173398
95.53420886671189 24.25466099030671
92.39910454561995 22.58288792275783
78.35492389541898 65.4122439677765
77.73136541435287 63.63310420302428
76.74396586186944 64.04619246733814
80.29749766244559 65.51175606841363
77.50696207047241 64.75152548612947
77.36097151785071 65.85751034352812
78.51199128119097 64.38973745920376
76.54597375068599 65.2453751698088
93.4626412663581 33.91734268647615
97.69596264559762 33.98000343212873
94.54036673405243 33.9326708957384
96.07205504307966 34.82263375652153
96.63667721447491 37.53271089605508
95.61187716269846 33.89350970868751
0.04019175296875414 35.494333664907
95.03353321952982 34.82854897854059
96.63926174246137 33.88068120629426
92.04885301605748 97.40389923723123
95.59739250729372 94.32565690752938
93.33272298715038 95.75788667697921
94.51307859963154 94.52407732561852
92.26264266311489 98.35717968538859
95.61918025797365 97.1572985825855
93.39447590563682 94.73933746037609
94.26504914656851 95.52540189958839
92.7408962220092 96.60334740055144
94.19379537872707 98.28158661241457
95.29035590237318 95.3333268424356
93.88118748180494 99.3283381722237
77.43619947444822 95.8102647253086
78.72055430970281 98.41135264610351
76.3159796342287 95.59141720576031
78.56383830278499 94.09648820878718
79.3835345693586 93.5206029511921
77.61216426258223 93.78508104890473
77.59983123977682 96.92215517648445
76.79477550809752 97.69369364736532
76.87644212800096 94.73338352667473
76.56326717156622 93.71547668491108
77.73298488178841 98.02027420864805
77.79121464605936 94.80210104022964
76.60840112069054 96.60640686283965
25.81578366193317 2.850049892160219
24.10021975899584 99.4887351131687
25.13488870717256 2.175208918887639
25.5377165621532 1.172329106327102
26.67199901413799 0.9971651525582444
25.62247975219355 98.36723748815824
23.43655605763416 1.514219193940079
24.81565182422986 0.3478336131688209
65.05383621001511 44.00895951547169
70.17955057437862 45.98662957164896
68.0919282921201 43.40345289934687
67.75530990116401 44.43239273714892
70.93466657322426 46.85833032834016
69.49214717981403 45.12144205307716
65.7024089195294 44.77464025231702
69.15348240657427 46.13279670730765
68.78727611311443 44.26547507840164
70.53384482389332 44.97137575653222
68.45456047264476 45.2829165405094
24.94337670842723 56.57820357364627
26.99191429051454 57.50839854312731
25.85985955651847 56.02622076517281
27.7120089728123 53.34983999295299
25.7387408386335 55.01494995919653
50.35562173922654 12.54680005875157
51.32399564761871 14.12595326234229
53.36141492538392 13.09014344062969
55.18357963330558 16.76813719605608
52.28475393457774 12.50610565886287
53.8149832831285 15.00907443412339
53.16032316726802 14.18177944690635
52.18803632566976 14.51933088766679
54.51041657824001 15.86960512720863
54.13632430480738 16.87175121692641
55.93706994678581 14.73889181258111
53.03736207867447 16.95689429631318
52.32024140910697 13.50862731711049
16.82364968263098 19.39025042746552
16.41991526930845 17.3931975366216
16.69316400047849 21.15169728797292
15.69179130080525 18.09679931463784
17.49977394772965 17.88546047437814
83.28207655733793 61.69535010508937
81.39947990991713 60.67443831974646
82.27262967381064 63.33182864481206
83.23213586653678 62.78559786655472
81.44019525094606 59.59938478375699
81.35059007271504 62.80894124178985
84.18621580859946 56.76495341600082
82.37770929094269 60.11584948952471
80.41310891869469 63.34590062914053
81.37053308785654 61.73495089185166
11.86990296513465 26.13466791804078
12.32717418194731 22.5047517424886
7.548021170131268 23.208989185973
11.70926489953549 23.33481805943644
10.12546095044593 25.65522926451833
12.0654057382479 25.12518975693278
10.22687652284386 22.41105375881608
9.682592194697225 23.38597406565489
12.83880868086746 25.77839690102244
7.085253595713502 22.26650165156823
10.13128884680131 24.49245952820298
11.18973126619043 24.28687085304329
10.66159516604947 23.41429028774078
8.195436840450128 24.94238600234767
70.22498668398234 35.58202270777415
70.64717467760714 34.5012173927761
66.00896126381117 35.86087780621327
67.60731519438885 34.32743230593321
67.48943134851594 35.24147115439964
66.55416301630345 34.85443184601353
65.86502433997819 37.75886752745485
68.13553771923644 37.76563473649982
66.44333109182929 36.90032196741488
86.39365849509628 88.13676156840536
84.988853174852 89.56313152856977
83.6611680268978 88.13267685362412
84.66003977264597 88.47089643762425
83.98380173837013 89.23769963850249
85.35254466177989 87.74948862992836
84.30261122883856 87.36289521312126
83.01690156233769 88.96177895904692
85.05081701161949 86.68810833281958
84.25401593605287 90.2760081237133
57.87674167652085 37.50331243444631
62.54516688950049 39.7211768440519
60.79080826954796 37.29580597197719
60.41963946102371 36.22941974743984
58.59289183429531 36.68080317855701
58.99292013867413 37.6624089202063
60.32801349100945 39.264864950481
59.32564652526401 35.93218786255147
62.15943003801672 38.7039704153548
59.47574480729259 38.62247977425112
60.12330539774545 38.00172413314029
59.7121044332514 36.96231578798226
39.50478427565033 26.70362160146979
41.50362582609307 29.91762204987796
43.34743505462016 29.33795104149524
42.59023490977518 30.10609880057445
39.78557289578979 27.73241093596078
37.88274006900004 28.26982206290689
23.4396170757863 32.10916177541597
24.46028067139608 32.50784848947714
20.80883587829327 35.0959253162703
21.5748009408315 33.32518994247332
21.46594271981181 31.16909581635475
23.42378935055887 34.2335556757067
22.51986679226529 33.78031997671251
22.4862513643829 32.70594411546735
21.5241269019586 32.2351597779264
23.44849799031407 33.1434841685894
22.46653740350243 31.64782287217964
23.5538344474232 42.39288057493486
22.21169371569588 40.56194572075915
20.18137327952636 40.51605854010322
21.3979415595899 42.43542332399154
21.83199637477883 41.51837782653215
21.97593628253941 43.37792992629048
22.42892555503665 44.20656871034252
19.69743212323108 41.52860800628471
22.62559384958251 39.63512171090977
23.93971671883859 41.33245304924583
20.30803241552447 42.46150819851354
24.9957684869285 41.08801072701749
20.75940041762092 41.50344659080917
55.79315196371176 52.79912365455593
52.24629994094624 48.44885906764265
52.63196453548691 50.59593382124515
53.82301754329639 52.05075837982465
54.05135332580645 53.12316388384016
52.83449320449905 51.67235871394486
59.23339501862001 23.47343086511271
61.20527283888135 22.47375286893051
60.31922761043614 23.93979411711049
63.11009063644596 25.01108877529511
61.29833440279064 24.58733817528528
60.28888919732381 22.91714342734807
60.30364366332923 25.00642130082858
59.50359502211393 24.41038119344699
61.05652950862445 25.67365753440302
16.09149372506907 7.920658489480293
16.36355368526336 6.962195156209247
15.38973134283139 9.869494997460707
16.8597747242529 8.679954442603876
18.2589444027169 7.545445775850169
14.33120927124211 10.13327656563249
14.66025214412423 9.105426667989974
13.92021935661239 8.313320348710208
19.18178614081201 8.107540836288861
21.1299985554901 8.027365699193204
17.23250157935545 7.793223762878317
62.22862557082802 11.96288789908816
61.28637146643858 13.96389922731162
63.88600463250184 12.71037005068894
63.49352767196713 9.057354459071986
64.95621552286502 7.528528426475963
64.58076206504649 11.71618224066786
67.26670689548358 8.981580721566967
68.41611536966661 42.39218603196949
70.16042694135591 40.2772190296111
70.80444579050781 36.51106654793367
70.57381084481463 39.30704107429753
69.08667710889283 40.39676863310872
69.47656972596242 39.42464057711175
70.36645256245323 37.50007611175302
71.67434115756129 39.20537213683364
91.44186838533069 95.25556979954537
91.52170023463169 92.42357696295353
93.49484456276973 91.83202703811187
90.56775823069211 92.12271708302303
88.36784031370318 91.67532099116463
92.72512569860903 91.1330047728802
93.11138036322764 92.85158404708578
90.88522328496704 93.18301914896746
91.25083553870547 94.15904729908073
91.49964862451837 91.39234999826982
92.41955443905006 92.11630330826779
77.08544552683297 77.84039574414521
78.09201994812443 77.38448411038394
80.02598961014704 77.45786528046757
79.97362119517327 78.53127815587806
79.03813019245159 77.94509560613436
82.77300277292926 91.64503721193904
85.12973788380468 94.50527641640707
83.53774545976997 90.97933555069797
82.16219496202112 93.26568092741434
81.22718299269353 93.67392825190147
83.2783649642779 95.70567938723356
82.21578983172482 94.24252645945168
82.09452179747625 89.67976542668423
80.3059462309175 93.0586707567097
84.20887952792927 95.1231643153226
82.34637002520105 96.24970729082216
54.82596361411213 37.59824435398176
51.84816147909843 38.27312745992575
56.92834865690692 37.88625841193815
53.79067981815299 37.17865483031792
50.86033326418087 36.80248577525017
55.42053169943626 35.7406396843102
52.8019117365164 38.75452795855049
55.55230048423947 40.66359457060948
54.82009634994498 39.61052362931833
55.89348550064989 37.76908292217962
53.67004062509496 36.17648858583858
54.91460606999846 41.53916596918838
52.7538136004129 36.77623095865015
51.73851443664432 36.09947447076372
53.70785215181739 38.1409043600375
79.1113337789039 20.35595191661103
80.05579309449834 13.73167861195235
77.92367683163465 13.88382029882796
79.81500063643894 18.38813437212677
78.21689223485166 20.5108619497662
78.36793255165493 19.46489444490143
75.66270500858327 19.26272757696828
79.06436995920005 15.69750106342722
77.84293495123252 12.00590783711949
18.24908223436734 76.82158658800762
21.04197044602788 76.02010554404333
23.8951764751011 76.35835562714126
20.20471359871003 77.66749188508929
21.20724036823066 78.13622446672144
21.12176041284346 77.08563768416387
22.11361743252919 77.56766358308379
19.21599951943395 77.23325999698486
20.13839530901857 76.62300077286316
75.22594371285508 99.05759829827977
75.11355393265001 0.004568438909399565
73.25401300560581 99.73844503542176
76.93387386364071 98.86162418846966
74.97982165221546 98.14170049759348
74.22682698974558 99.15837015259304
77.9840734876452 99.99444975787968
56.66891756429332 2.335012520585302
59.08142478235535 99.84581953385354
60.03006917118007 1.163570467879994
56.38680361049076 0.48593122649013
59.14276842952596 0.8539404171340843
55.43243436819996 1.069386561411802
54.6040718247493 1.762852825069227
57.65172832258154 2.385045535324076
57.26717012741105 0.01572340324772033
58.14022161667803 99.36893335699277
56.37968590239652 1.443456151726169
55.59478055693214 2.122383911958486
54.36868058892166 44.27627705891886
55.51406634635986 45.67314334709898
54.68399102079999 46.36960006528057
53.6973151515435 46.00771584711225
54.84384994846534 47.42680416852977
53.86245289665284 47.06346057415715
54.5263998451036 45.3196924176048
57.19879328957979 44.29223905263927
56.19436332401494 43.92902068798738
55.20076799631744 43.58246207600229
5.968649566485459 82.69493179905426
4.462119567993137 81.34269975725893
5.618842839033062 81.68460182998042
5.597082639253386 84.43841646142474
3.291241737836377 81.21180088120342
7.000981737592995 79.15421558990393
6.258920969026586 79.89374912091657
4.840999337021942 82.39554690461409
5.982728890132387 78.75342872270963
4.606691194144953 80.3306345279415
5.290525650097199 79.5461654226558
3.746551062738903 82.1933851583136
72.06484209675 64.42584089798048
71.43606726767415 65.12172304849466
70.82958479336475 64.30891750647666
69.70212918177845 66.07956666203656
72.3972032242889 65.51311734619242
71.71345283123183 63.50364152882108
70.6103306560219 66.64604213001513
70.5877636320745 65.54140620982128
69.81326056018344 64.9282388509811
45.20158685526293 94.81584068896801
42.40057679597778 97.42750162997565
43.50807193769329 97.18320809155252
45.99840311585653 95.5102200291124
44.1410173398942 95.1285170900606
41.25996171686872 94.93392681719396
39.79845182653653 96.13691299274579
44.91365712627672 95.85169777306771
42.226395946713 3.690288645283002
41.23814514824502 3.599012648957077
41.44676666148569 4.499906062997495
41.75049392749904 2.748630916836628
41.61660579460948 1.022494507508364
39.30859372849444 3.939092711297408
39.64248943606085 3.090675398459211
39.36875211583106 1.344795431314827
43.52356922990158 4.828796618311812
40.03925325181893 2.090586059953895
43.23168739022347 3.779734511831112
57.54251250412621 18.34723050306279
57.92411938045666 20.11641122213659
58.63964390174125 18.1393723041752
58.63710879113718 20.8367817811051
55.42845825197732 18.73658165257045
60.1054347216037 19.74762176895432
56.22294371532781 16.63793806512883
57.94770421061549 17.3272915218
59.35232676699788 21.54463744620958
58.36274694864314 21.84854384868454
57.1334645169129 19.36632321885401
59.76792747530349 20.70279531698861
59.02083215186059 19.89656660614108
58.25381536107265 19.12976772755914
60.78500389324996 20.66268848099046
59.49630629161847 62.25981279123707
58.69378306844631 62.90536388933167
55.22092195258242 64.02635099046596
57.35300613174633 61.60834496553051
62.33118716070854 60.70170580160386
60.34716376024119 64.04506086019722
62.25036454717747 63.87583468304577
58.46049409832501 61.80782527203164
57.7506687128832 65.45163115183571
56.63859201576955 62.41402584051477
57.69994310962038 62.62093792048923
75.20636840799058 5.685321491730408
74.94047459165948 2.067865284468115
77.21440480009339 5.35206073409043
73.53041534090292 5.639141324832209
72.67066190882397 4.961563536955905
75.72335619483331 3.749849690494066
77.01799926275736 0.06606214745508356
76.59647459478403 4.487540737127387
75.55743947460044 6.542639683980009
76.19876097362149 5.513706024768167
74.82237961275582 3.101948467439889
74.43259601841429 5.162088638240003
92.03810564730506 49.47449438214299
93.40626088123132 48.60152725954868
92.41606540368097 48.36831036204394
95.32211202583441 46.7914246242341
95.20194104163052 48.99429647322169
90.98867505450512 49.70293934558335
93.37675330311224 47.6520843815052
94.35955145962168 48.26734255383812
94.36573517996923 47.22614903186231
94.49651701890579 45.0717062227445
68.16719530346882 3.42800081941702
67.69759689690163 4.401442179813503
67.71467417830728 2.487162116591617
68.79672930853923 4.421161733332134
67.13105002190728 3.455076351661327
69.72323055366739 6.127323078731449
12.41682809939607 50.90193099854392
13.23094921318543 51.55996250158268
8.124089022723668 53.61997241485467
9.724532160683214 54.8981147373074
12.01620188815155 53.0336861044298
7.418613721210918 56.8138335403549
9.15116146057305 53.20179198487362
10.17818418129123 52.78899795985535
12.60832101064832 49.82667754756304
12.22034118433559 51.97159413650859
8.919400315468151 54.2622785990573
11.20205778375035 52.37996663285783
27.4986246529005 42.51605381820223
27.77437478782596 45.93493916864774
26.13849113948142 43.65192277024462
27.95455323273482 44.81115260139075
29.55686591581897 42.32545350304648
30.63055817253155 42.05561970197878
28.12401679067436 43.64992683726643
79.76051740559959 85.79138294188108
80.80361886972466 85.49118899724918
80.51733826171861 88.07818530007648
78.59079372599594 87.55553148582075
81.61217633616735 87.86609023511318
79.38898903071717 88.31840196037601
77.6618085317116 88.16626854202593
81.5789997676892 86.16717860176847
81.03993170247433 87.12249624706099
79.80796267924337 87.3625707009911
81.18703772704947 88.885293271496
91.40054144741778 88.68104518345916
92.59728749274886 87.19175822702458
93.31254168445076 88.97853585002481
90.6843305908147 85.92656730687712
94.89266512161258 90.4270617086721
93.41834661579692 87.88377987552029
91.67748543238994 86.53327889699685
95.40571086139973 85.87387331077562
94.09899101346041 89.69848144695595
95.93595474465816 89.67615627828778
89.77881310192701 86.47370571854029
10.35122386213364 60.60584799886912
13.70686437495732 58.07317304189585
10.82218741228495 58.31306810190103
14.89202486152856 60.51713305231378
16.80375066610837 62.91146483165478
8.605677027272646 60.25334026518715
15.82951710580508 57.41349367320976
11.21278186499982 61.07791124372892
12.35029336870988 59.52241714133827
14.19062254992876 59.75682071957815
14.48056214031957 58.74558353361601
14.48863806763222 61.54694059430089
11.85429540453077 57.87292474943033
13.42486946291944 59.07623619706182
13.42113578803871 61.76564079584529
41.80032367013979 74.10275297342073
45.8142734622694 74.36716170528985
42.89521787711975 73.92791058100114
42.52062029078029 72.16310567397915
42.52997326121238 74.89546993793711
43.26169554282214 72.96374482039316
47.53417925400799 75.02909927984851
48.45345807917431 74.87322568226598
46.00108111999189 70.72697301995393
45.84015021573104 71.69776644880052
43.99465515805857 73.75608393311221
47.9336572721927 72.72649488613122
43.23809451566422 70.23217072057295
32.4297042983288 76.55389719575523
30.47455500858512 75.8533824896618
35.9920883014458 74.81316847815745
31.20922641309265 74.06416709841031
34.35575447754105 77.2565901395004
35.11799763871232 75.47537493560128
84.92590766721204 4.030409354643412
83.82663732727613 3.788009825057187
86.72454724219484 3.573895912283672
85.70483173866542 3.200099485330329
86.18078366821449 5.332120199501175
85.15534516545654 5.007089331059654
85.97043697180993 4.281810781208985
52.23683980699168 96.72039444752966
52.3905134763866 98.80655028624182
51.66073041777101 99.48803303677514
52.60602639521876 1.00487067312123
51.58504331621963 0.5693371137072389
51.23709937722735 98.52294272753706
52.54310852714819 99.93697139772009
52.25110861188173 97.80600185213019
53.38609740370918 99.23567209916413
51.31549371030523 97.39716315142755
51.89928911506903 1.780201759309947
8.077457992479621 13.78379527955008
11.55044388525825 9.694572944305543
7.602574320533745 9.43089108637046
9.896412913167042 12.81228812351725
9.861678310691087 11.78982543787354
10.74940224037182 8.86648038957804
7.693007290459006 14.76514238431968
7.067446736564045 11.01913285891988
41.95297666083223 10.20585022855818
47.43471915613731 11.11963941037883
48.33798920157418 9.464129373568701
48.40040186970194 11.58524153486649
43.54259136488802 8.691758636065501
46.52240581835356 9.567776262802411
44.77628567260945 10.02347361895457
45.30559158227082 11.1375659187715
12.80632619892566 23.48021016947236
14.20118808392173 19.95061183358757
14.61126269613482 20.9210084156411
11.3532904992176 17.06944427964799
15.63283061348581 21.04499775328558
13.08603542689395 19.80998501591485
12.93304652584555 21.64896499826324
13.99341286890193 21.77616314551903
17.24838769750473 25.96376442215357
19.61552687274299 30.06750793884757
17.98624299045486 27.77053466723791
18.01776472437348 26.62467394579792
17.05105139040659 28.2550478278748
17.96647755546541 24.22247867634337
18.87944484296962 28.35008032764263
18.89088546142734 26.2439916555636
16.36833532115273 26.42765402836497
16.07404951137511 28.71152315405963
16.22173674305627 27.59562822672524
17.13867083846379 27.13171203698107
18.27999456565613 25.40411776397694
65.72785152916305 86.61101349159641
67.47494597063444 87.43241509998971
68.57528807234296 87.35741325096912
61.93865352102081 85.05902824118601
66.13531456039662 85.68121255653224
62.97950963245554 85.49955063854138
67.27914194162351 85.62485170294876
66.8186421567321 86.55038329722501
64.9636431573675 85.72003555471998
60.35516482058154 58.65670191674848
68.11574022547737 59.12292470302754
65.8829212130031 57.32591016437402
65.13612851512811 60.10697398215677
69.14454029451417 59.52912836420121
64.16351863120431 58.5462498538892
66.79415655840572 61.40541727857424
67.35719190896349 59.74663890103554
65.04122721865235 57.9575361408907
69.36955901900541 60.60940952939799
63.26106897780955 60.15679981724688
73.29950564018962 75.59088787368687
71.21292840227855 76.80930350839022
70.46721875856237 74.86171700993999
68.23930191368817 77.57599169748099
73.38659099068785 74.35847824902071
71.19258243155942 77.85358296149296
70.95718322672371 75.81097013692829
69.11925915465311 76.80365173341342
16.55816862423687 61.08221626069459
15.21415945360597 59.48614325021104
17.46548332394572 63.71552331096802
16.16122046542603 62.10883579500047
17.950646168367 59.8558093274661
18.225875089047 61.67160578856318
17.56985970378382 58.04806725884241
18.50873053799144 63.5166090282303
17.2183915134311 56.03462822082481
17.87056585543219 57.09530092898952
64.91226332784586 68.65695140997376
66.94452134592396 65.57292540826472
66.64374597766209 70.84303043593056
65.85116750218617 69.0345637745521
67.84948407202626 68.2258785054436
66.24711449933969 69.88049889221834
67.84140234495743 69.17701602953234
67.86032390876734 67.17398235446976
66.91110606787726 67.72747794676452
64.02598247793425 68.16358813808982
65.02116220405954 66.56329913676342
63.0958149683464 68.55198575184237
65.97122983337988 67.0982467898291
10.34803502255198 32.88646395077124
10.87283548134742 30.09820930728971
9.069719053036151 30.37255144740821
10.20555761977588 31.82359800643381
6.661012821894742 33.46289090943053
5.639219560488361 33.06325984725971
9.203624767217079 31.44450192017645
7.36680357990267 31.71941614474651
8.10712264341783 29.97241621735645
10.04882254192133 30.7688072608971
5.588659673796894 31.93988021585285
58.58779185656856 59.79290515131984
62.31419939014265 59.65065183888706
57.87670765531755 60.72896889668662
61.35167850660782 59.14793180747513
61.3052283758915 58.12737148006414
59.57774943103414 60.20762123629631
59.45905378096518 57.04753260797865
59.42800474526767 59.16812058916263
59.350726449627 58.14123437147897
66.12617947208879 59.54122709639989
58.39703314264585 58.72341181714788
90.83716681011752 29.90416082509181
89.37883426006491 28.79633622765268
93.01282737608746 32.93928923219985
93.58483942929175 32.02125231110973
89.53191067378016 31.69647854266196
92.52864160841972 29.12008643030704
94.61722300833837 29.27594648621076
91.89123928455867 30.00501319382977
92.10933505180087 28.15809499850403
93.57287197971465 29.2083429412995
90.19148535602778 30.79926228779221
88.8026783884513 29.72465589847699
87.57291522977906 36.09924003636088
92.29760745531762 30.97194732558845
94.02394544632956 33.04874987815895
48.37660279517164 97.55564901337799
48.61080377989749 96.50350446767837
47.93392543942274 95.78787083013047
50.42586558755605 96.84512975379067
44.59765053725036 96.88951465314632
46.8073303519355 96.16931650593685
43.83763396626321 96.15900511308024
38.69920812484742 0.5798153695011861
36.53630906879231 1.017255740600447
38.97722213890357 2.355588293827928
36.08835652788961 5.599540603252478
34.75589806140405 4.426184855285496
37.96316225236281 2.442187474935317
36.8495250350682 4.847015093845163
34.44539119888385 0.6682164413832724
38.27453336812215 1.539635923164159
37.60929159049465 4.087877466618694
11.60725377400735 50.24260680691575
9.802342807773321 49.99049163611124
11.40805053209288 51.31447924708176
10.99896284507026 48.49981866957115
6.324171871638257 53.3686750988962
7.224790490299903 49.04928831905815
8.581882097463959 51.47587265745274
6.089263994763525 54.44788840267435
7.571104393897309 51.8852919612068
10.6018276889433 50.65491062169878
7.794982831008571 50.80660092847035
60.71888322928569 81.28849902978442
63.4890439586937 83.00654653796266
62.70666430001965 82.30731042226824
60.83588632566914 83.51249836355397
60.90227317130214 84.60187937603028
59.9656678785326 85.21456140539442
61.81558971572981 84.02129754855686
62.66613810626448 83.47452703560288
61.75261872423722 82.89306536331367
60.73477838190254 82.42635223047922
15.52158454116568 58.45369053402666
20.93132843765243 60.83114531989944
21.2865431170075 54.14038417026362
21.18584015322177 55.2181334690014
20.78170654828266 59.79693150394347
18.22473340007986 56.25375691019735
18.6377753105158 57.8774051200711
19.36500703124732 58.62415278095079
98.84236972042746 25.76928062634753
97.16728726308926 23.12645819777043
98.85549431211732 23.94650258248645
99.38296119230615 24.87111524499703
97.76078364589065 23.97514985413441
96.05538127557769 23.25344634702927
99.29625834847674 26.69748485887115
96.66060816192029 24.05874546393235
98.76998294037969 22.13679140694858
0.4979401525248199 23.07287462229257
0.4140628304964276 25.00287660249784
98.32332493671406 24.85782123552222
99.94065935882108 23.97898825285532
95.49610283714161 22.37761233435788
99.85490740779696 25.8565459854598
18.84135048876673 94.63652472506723
19.90206022716904 97.16275797716978
18.82846077592615 97.27893559959011
18.47590358482987 98.24308125740824
19.17947853324803 96.32497561213013
17.46874387257491 95.37257977768198
18.0584965453624 93.16901030825288
70.68943057963456 47.85485161776963
63.93844382027331 46.9506102479804
63.48073744833273 44.78507307387245
64.2010806439765 50.28578483429081
64.12695489296237 49.14625707224845
61.31060703708139 47.95463221424384
64.04884273499717 48.01658275014405
61.44487444201974 49.00180934765455
65.81958862457749 47.83994090046606
62.39687997286396 49.40012195188624
65.89400779149101 46.71420861210022
67.82513626514513 47.2921795494916
74.45425629349724 62.22935585100109
74.98999855514025 60.4825451217302
73.18632607927134 60.98666795869459
72.36536744518848 61.71536004806683
73.40827342873331 61.99339826249479
75.90935932644048 63.43036603564752
74.70977156751387 63.26447077922302
74.27521822368301 61.25509967046538
73.93963467843733 60.24934028609184
73.65644315191093 63.00206054434311
38.39445227122269 12.11724842539327
37.0968735772459 10.78337603168933
34.45260101848892 11.81622535949672
34.61063769240325 12.97100487629586
36.50119984640499 12.55076958124123
35.44462548522947 12.2289874638625
35.6790839765541 13.28602477511206
33.69176176553447 12.4712883763887
36.27148285622193 11.50184434524051
41.55534476854723 27.10271022280255
41.17019944658128 28.92213758172005
39.01719442959474 28.54938593848174
37.75814903325242 27.17450592817358
40.51007228186045 26.89804097012946
41.1586146162935 26.07351022222998
37.49402653476494 29.22258222680635
42.62255787640171 27.31783393789254
39.68432994008592 30.5888474219877
38.57731627928552 26.57837026757494
5.307209431731722 53.76068586988626
7.012338251546558 50.12995530304642
4.781093954755636 52.00345108349894
2.712147376580699 52.68597158872957
4.281526122859491 54.1270424079833
4.52916978946095 53.06916763611224
3.491847962842924 53.4155385626002
1.920140560041681 56.90138315013263
99.08026621582212 59.70661714654672
98.91829395667368 56.98019903454787
97.57680501162265 58.52908221368686
97.11879165014034 57.46079566492524
99.85798725243443 58.87448618637844
0.4438631497212192 58.00412830395921
1.031177576847147 58.92925986755377
0.121111091641919 59.82301649680659
59.0330855106329 97.62956015551673
60.89718379828975 96.33533271530905
62.55178313307821 95.35036160147315
63.17364253730634 96.25024586009185
62.08733953357713 96.35197210959258
62.97840082655811 94.44935519169715
58.92138232789694 96.51184325338519
61.5646806964667 95.5038962431657
61.1931508140695 98.25375621840872
62.46972321498272 99.99882941538262
67.6045832574947 27.1806267600837
66.74953776556504 26.28635378361689
66.37483643336122 27.17946210884098
65.99660269628301 28.19836855734645
68.60769285647063 27.82112251368651
66.97410654887311 27.93293899156319
68.63185718459475 26.80904042589206
65.76548474994294 29.2065591644552
68.68895426408375 25.84798924729023
98.82733668703554 96.62244977252814
98.75546180605279 93.64474220335381
98.10592251887954 95.77259739157596
97.05781131495594 95.9687302051115
0.4457063704968612 94.2396732082329
99.75931079688299 93.3719165889613
97.72143511589844 93.89401654566797
99.44515257463674 94.4757281920127
98.27878418922337 57.84331308764937
0.901740066028898 57.04816858815347
0.3597323456130079 56.02433507533425
97.93011470964528 56.95409825101665
1.278942504020446 56.09100361947258
98.71860896176267 58.76254740071147
99.91816095281348 57.01040776742475
99.37185981868201 57.93321165436879
96.5390063323679 58.37887127848323
98.32509535635832 56.05420976858165
99.36080887788322 56.03864093474137
82.4202019622624 54.54658850632003
82.41763204484974 52.28634572990081
83.32057695979837 55.09974350834278
84.26911952518374 54.56527074211805
82.42649535045842 53.42181737568231
81.52357305812571 53.9874561710363
81.50219473000341 51.736568389691
84.21865883256369 55.64211213738155
83.33623380154951 53.99307944855477
60.0017175471232 7.709950590455412
60.61904668330592 8.552245636161304
62.08330373511523 7.437456869556883
63.09015818807285 7.286350665233388
57.63944476523748 10.63879846173356
59.16040373119628 9.578994314698932
60.47648388900458 6.694480179856769
59.48572515904887 8.638985716585335
61.70618902363123 8.42554478239593
61.92510159103398 5.543260796501413
59.47854635310976 6.841361731436459
60.2195959821197 9.492598710597438
58.75047570505906 10.62301836659182
57.28097391877004 11.80963426828285
8.2052820031167 20.40924729116109
4.907755514837494 23.9606830841583
11.24239179106142 22.42469372401169
6.615149202773116 21.28283499246503
9.773936778443391 21.41189442727574
5.519175396824992 23.10761004015684
7.732892255602358 19.32254959765142
9.212608507057706 22.34031924659918
5.726362048453319 19.22529505627665
53.36756119645337 35.15174597271632
54.05058611024649 34.42382951025498
56.163429631129 34.97236897409364
58.26469301357063 35.61743537112888
55.66347447691835 36.78140104668721
51.80766876856909 34.11613775262473
57.86661361746724 94.98788719154805
56.70495014874478 92.33739999335455
58.62879394366085 93.23767076376501
55.98454445281452 95.18238966066754
56.21007835432147 98.38711513719048
56.06006835535551 96.25646216829567
57.05083320847503 96.70602367986228
57.76206326437432 93.89096121906239
56.61322261844468 91.21998712798376
55.29376732474315 98.99572105749161
46.52092664327129 52.23844100234188
47.74332893262639 58.34757809920132
33.68343470627735 49.99389559368523
35.65252446359062 49.31230843792805
33.89779438268093 48.92963553460179
34.09804548890406 47.83560837042036
33.12555016914132 48.20423200105036
32.8826567859286 49.24174885327173
34.87671104622527 48.57745910901305
35.08130503932426 47.48839102915276
35.97477030537851 36.47449745767101
32.69831803966699 34.79682918740472
34.972091908519 36.85303702054303
34.65415494015499 33.96743053463882
35.62965516546981 33.55446795031126
33.21337592238794 36.53981251748183
36.97204826349333 36.10721669432108
34.22455020374851 36.15359697262137
36.46135829209241 38.28175463442599
33.68147002124628 34.38959629906366
35.43984361598865 38.64120002476957
5.845469188054632 17.06139235930245
9.567112044447571 15.97450640306317
8.633923924626268 17.60548745477514
11.93039021214458 11.75814052615407
11.61445495757468 15.03643724891754
6.822652168567638 17.55437647068365
6.7943920960709 16.50024566971349
10.35129722017764 17.58579371658042
12.73036273107651 13.59055411299117
11.48230448725404 16.06622426698583
21.17589680846553 69.53770542271107
19.12303666052541 75.10028907261365
21.94204409968773 72.20475941271468
19.93358156178979 72.47310434952358
22.3999006032276 71.19420707863156
24.39897959511656 70.97841720872844
23.8904807504247 69.99367864619308
23.40577001237091 69.02126519512206
50.38097169521249 42.72002993327956
47.84249378090248 43.69149822354309
49.74867893727054 44.47240282535238
50.72870007675967 44.8676542190941
47.94546671835425 44.76356584927219
48.1238607887941 45.84711949540042
48.61045879410621 42.9652136103545
44.70143638588627 44.07595212475237
39.89812221092174 80.02917155369494
38.95439300927517 81.60785741438661
37.98061783338858 81.0968067166648
37.04358846412573 81.61072956102561
39.93466937026061 83.14787168015259
40.90567647637258 83.62771302585276
38.04647234297503 83.19495909431633
42.77874002068497 81.48091940370664
15.46679532320876 71.2535480787332
17.24523035711899 75.30573645182848
16.20383826291144 71.91297263565789
14.3452294483862 72.68770604984704
17.18660515717779 72.0721549203451
15.27834076750966 73.29563332969926
16.271394468651 74.84397813953569
16.22851725119593 73.83105214219911
15.29197515031536 74.32263376869599
17.60991336644604 71.05147356567628
63.42843292409289 75.84730126443215
61.18788235879337 78.39889600984736
62.66976629067303 76.6776793875765
63.76887467816938 76.797181170866
62.31912856841596 75.70874839064797
61.92520273300671 77.53486879896742
63.07119014475617 74.89296104234009
63.82269668579564 74.0881019755254
61.58045960438947 76.53247794882408
64.19171481662943 75.04309717510201
55.34287015154054 8.806252472518471
56.84924210578928 7.303682047415839
58.45511397687506 6.769923821268283
52.90025670504276 9.732334922052221
57.51738091798582 6.487184172450101
56.35576076277091 9.084425971973012
55.513975212684 5.978890772313047
79.01694873367163 31.38470494733838
78.03261566988914 29.80372762905842
77.13584350082722 30.40623958097081
81.64507186789815 27.31482117402387
78.07683059441553 30.89572428907038
76.19606561726938 29.91255962986711
77.09277663920317 29.31564375052465
79.86488358135188 29.67406078722191
81.6718964429012 29.53432260902757
37.80072186938423 31.28216829645984
42.25187503025385 29.11852880119904
38.40975653728201 29.36871626591354
40.44375685662905 29.74797125210736
39.95665419174541 31.59395806989416
35.79862197123202 30.31739706271646
38.74338687038063 27.57825706355691
39.18631777468451 32.45549994114916
38.17795585826526 32.2351690193398
38.90175486656072 31.41844951097811
37.53482375861364 32.89850133100255
41.0381963290124 31.72689257733481
44.05644969548605 68.33890757592859
46.150466288644 65.26229745531518
46.46173094572181 67.00823157566683
44.80798171174735 66.40874354358922
47.03561661287356 66.16917822790667
45.49898327070332 67.23795176881279
45.83223859038022 69.02880255470672
41.9774391042289 65.99760355092417
45.20253413552967 68.19476679628623
45.868291119709 66.20281262667186
42.21031747632609 67.67657872988521
14.46751390145097 77.93998106419741
15.37410463736106 76.39193489686104
19.16843941093709 76.17618516345659
14.43849363889433 76.89049637722943
17.28445798404241 76.35703589179163
17.3267584395131 77.41830281031925
15.41468789234909 77.43876943347274
13.50662523049503 78.43964240782429
16.3529268483626 76.91804314435967
59.19354918999095 25.31379257191748
60.4218013917087 27.74481979921456
59.04552213920775 29.05300801170938
57.75407369764827 26.40891334126569
59.67067090529319 26.98950410411277
95.76217037393599 52.75657474183679
93.65127232380642 53.13021051821166
94.04722171668456 52.09621389992068
91.94399751276107 52.46859959686301
94.70702164281754 52.93670318044298
92.59731057587274 53.32080343476508
94.60146471413307 55.89170884159119
95.98914702927549 54.63518142236312
92.99053323687143 52.28688617592316
93.3766770482642 51.26408257856592
93.54264131692456 55.93130195718363
95.35565570452476 53.78911055337402
92.16726715439651 54.35713191534302
93.24156851612803 54.16185543987579
91.09969373240665 54.59506491952959
60.03567331634284 87.37922677427366
57.37981603449195 89.40682735053355
60.09518269910271 89.5923998279212
60.99191031028677 88.93462791687064
59.17523316441766 89.15431655919745
59.13302564146206 88.04384667925652
61.02945565900717 91.1271838342946
60.06598529466149 88.4834492950706
59.2253287042423 90.2758976056672
88.29823946134779 70.39798469454637
88.19539812198842 71.5904846455043
89.0996915427135 71.16195656986402
89.84576140943344 69.13835398448488
90.38666347499695 68.21201185383219
89.33763151834215 70.10408116206536
90.05171437059359 70.86125476709753
31.91858613551723 72.27248617631884
31.74938739144329 71.20217591715743
28.94878486480215 71.2475960232379
31.07727328699233 72.99646994292992
29.74932749723511 70.51422245495193
29.24518866623157 73.37590240441574
28.13138558709368 71.97654422167497
32.91247803186427 72.6230613205084
28.51202663049085 75.15091140031632
29.11007831425184 72.31436561545826
30.09256878717593 72.6542992316827
35.41009984149812 0.8332769578792323
36.03639055846676 0.1273532795779046
34.03196134856261 2.478415226469354
33.38757066830967 0.454751805347563
31.93347903011648 2.279733705287822
38.43724294194465 98.86276802070077
35.17954347496493 99.61599696446342
37.00811829366079 99.9972723043449
22.76331620150805 94.67011277709452
20.96737272137209 97.0122312599037
23.15935446287986 95.65756015428873
23.84473055673323 97.45414540408832
22.39938080398366 98.70530788306468
23.45615838325795 98.52540987083782
23.01141289638373 96.69216821947275
22.00205769794085 96.83492439893929
22.0340205116719 99.71582167201417
22.76206117202672 97.694634392594
87.4132424663116 17.63717147500715
84.34027734535393 19.8304572415358
89.5318618206321 15.5851293250476
88.02307895041444 18.51372401915717
85.87165401905132 18.73203646782992
86.94800626393823 18.61845934574977
87.9111753024691 16.64583854884731
59.82740849977033 2.973717235894053
58.18480442438211 5.614578981190811
57.85401111496548 3.476030098145788
59.71644622814262 4.006227719350441
57.09968996085868 4.353047553497715
60.25936430315058 4.831988820902414
57.86605411096588 7.622536127801971
56.53098085727458 6.229009720050485
59.13107900622324 4.892776241313838
55.84862992459419 3.117383330702228
16.33620209483255 40.51978385527713
14.49907958745548 35.37803891333048
14.90224811491611 43.06145188255863
16.33326108849175 41.73607765292466
16.55965177041948 39.46075731252347
56.99507351993585 23.47166249088094
55.1547984807403 20.7038393652504
54.9019056509506 19.71874184853614
55.845535257151 17.68006518219964
56.69738560144863 21.60745521684427
56.935487970518 20.39753775837417
58.46858665825719 22.76636533279601
57.60885310794986 21.2112639297414
56.46168013864956 18.57977762520122
59.44236470339971 22.44977266257243
60.38982670106624 21.73696110902483
56.07351436657726 20.76414492057174
55.09417407899802 22.69051276261386
56.01846745326797 19.68111796572755
54.15408774325864 20.66121337200226
38.48373295428197 33.42504567206738
36.91220402983511 32.0080325917157
37.20187168282636 35.00948651392954
36.59404996167384 33.15909825105901
13.50720078399804 40.61210479371398
12.94647930167634 37.82730100332378
12.79086585909758 36.77867586825785
11.90971512079379 37.42648159296009
12.24080858595447 41.99853566153498
13.04253854091623 42.67610635062246
13.87034045522061 38.37347038123355
12.66317602035995 39.92738877120436
12.64802366668108 35.72250308199468
6.238567182878969 29.17897467659283
7.157199864474779 29.57329422124264
3.508212675306206 28.50149198355147
5.15709163693508 27.75798128774722
3.159844599455414 27.48029936289631
5.418132541408151 30.82257724858502
0.8108122535286009 26.08751216324063
2.144477049808917 27.30877902971452
83.28929036927882 45.12986222609084
83.83587012185663 47.00076988318577
84.5230380388772 42.6677093118094
84.00142254139772 45.91376088992597
83.0099733072625 46.26421344078035
84.31644392045347 48.91389236704067
84.62065135431567 47.75791386986772
84.97787500463839 45.55630691718097
84.22267086895395 44.80204948850078
82.87612173798477 47.31964709929148
83.70283499745977 48.10599076292967
83.6717688343147 41.93942115547812
84.3778824400877 43.71991956346191
85.34736898807562 48.48897494042241
4.035390398943299 18.19475008687154
0.5562851427167067 16.48183517186883
5.848153436540365 15.11332963917797
4.818304686970385 15.33475068437189
3.96724364332993 16.11286891610935
4.867883640258468 17.47074308589906
2.187617615237182 17.38124663746725
3.954479864486391 13.14630259041842
2.708769208113551 14.7936639874472
98.6516843872044 41.02800883693043
96.66380781744817 41.03493362126383
98.18888608004394 44.22507882677701
98.15117121832078 45.30735510473486
94.57758598750314 43.987352368438
0.3970464412024102 38.2084430698121
96.60702283499197 39.34786941148887
98.16229268748472 40.19107863180997
96.03726481010328 40.27352592016841
97.17502213316239 40.21710875833181
98.24464271973784 43.13481988653456
97.61398430962193 41.29820011222898
70.98457423683645 2.635145551627257
69.89759751637703 4.074881433903146
72.91260224883942 2.854933045676469
71.80282467174081 4.299905645408233
69.8665164520727 5.04628064640997
72.12601496844951 1.229677553152401
73.03794383078851 1.820859273616051
70.83031382613557 4.688329058979256
72.01587790100925 2.244996873989068
44.21477030031367 38.99812787689551
41.57769822730398 36.74324875369243
42.58960839590483 36.52479966169783
42.95626682503575 34.61591034465202
45.42065353466646 36.08212552656587
34.49856029720313 78.34308049849291
32.78024083520807 78.71849497246279
33.04912644711271 73.69244544608628
33.39759558965545 76.90708417337237
35.21400843646265 76.53107616529473
33.54781721608791 77.99632706588372
35.31637467174763 77.55642552963509
29.37413107636096 74.43982089276045
59.2266309494923 46.08682015026105
62.45099150041808 44.45082358694399
57.34083196738437 45.32598356430685
59.18847101531927 44.96153755467547
57.7943606756917 42.44968271300225
62.02415072743411 43.4217814616639
58.31307956006234 45.66597170174484
62.78684317117613 45.52308532202354
55.66516685058992 46.72625726941349
56.78489660070206 48.15568247589701
58.02885007555248 43.55722893328533
61.16447739638646 46.92717373546012
60.17533364350332 46.51607483797032
60.0290049724893 45.43982738217004
79.4821697074776 12.82866708250877
78.49271876771998 14.79290515977068
77.48764044039191 16.74367957649457
76.98366324784836 17.69636385113296
76.39255100897302 18.51547929493532
77.99163184012636 15.77149233003872
77.51424219503303 18.73203774549422
77.42231054352386 14.85657093481807
78.04346423673766 17.69442864330183
77.35383838973566 12.975635519581
74.67418321758589 12.18308824218661
74.69381107083412 14.01779541104488
76.34535913259714 14.90038249585992
9.036397981696027 98.35780517156742
9.314927372032612 96.27406049462243
8.026940692058661 98.67653951725562
7.185322297945643 98.00752937045296
7.833322041641722 99.74067808410823
8.176416603032342 97.58113707266928
10.15695701121426 96.77949569405095
79.03602604629015 45.15909985353633
77.15538740726757 42.91690271591428
82.49444444963123 44.35074260972811
78.14045114038258 44.59339969946588
80.70060182345959 45.13926947331457
79.84598669640204 44.56803770066977
79.24490225579534 47.41590348726945
78.07997234216016 43.4515646173329
80.06011783589359 46.85515599402576
80.8568565750213 46.30226389038107
19.26825526229998 7.042328817154861
19.35224213023439 5.938626296624613
16.56910908420304 5.949825009217022
22.14110634813682 6.299161609778252
19.11677277744883 4.753780838463099
18.38503798635938 6.510138220943922
15.29539194711952 7.121697718738243
20.18517913418927 5.373253438262438
17.55273643284355 5.755216398497534
14.23417094600491 7.303563715337888
17.38408389028343 6.780376606954469
21.07731531803676 5.857958612863664
18.50306006707968 5.516607939351787
85.08282287558869 51.78009892644366
83.30444343896239 51.70898066434198
83.29286237064073 49.3678123075711
82.85243183705953 48.40052358672504
84.20159245084395 52.31194680180305
84.20419853789808 50.01258993412144
83.32076526747949 52.86151051824859
84.18792381713234 51.15824232271254
82.4009223208986 51.14761670015518
39.19405957450883 20.94431794760455
36.40236023868008 21.21713230335124
35.69080554846244 22.00704785181795
35.98741651883611 23.02923373260935
40.95638806307304 20.38533711619693
38.13906772419271 20.69118098449877
36.7481075332283 22.26957273807291
37.82553078824381 22.56364489415461
38.13277523204722 23.69726885402019
37.40194275856772 18.55832889323951
38.5064858037403 21.75191498465601
38.82389335738297 19.8914078185439
38.85102996703667 22.82071655748171
39.97385540270359 22.98609486470349
36.3494965418375 18.2843960076474
50.72797918195131 62.01194800679207
49.68112438848821 61.7798966426454
48.78007042724068 61.55271687177104
50.34201997597714 60.99918398091798
48.104801674069 60.86331328102927
49.2737783192656 60.6357160929933
48.80064631845176 62.5835222169912
42.93065344608543 76.61900839232491
43.63044577530436 74.72052209639384
44.33907317933165 75.55274263464052
43.96289956136123 76.56022850331095
44.67408655478182 77.32014490077458
41.78740598469121 76.81862459316781
45.73381955761336 77.19709590363286
38.01831160648256 76.82329411945538
40.72156259505042 74.24915305004345
54.52620851088047 72.82813012898048
54.2957206698222 71.78439651640215
52.48289964965371 71.85643894413504
54.86853196450881 70.22386691389201
56.11487346505756 71.54183890524382
56.88768693078954 74.6557318659399
55.33734885029499 72.22751900593573
55.10227221452146 71.216898805998
53.75707229065226 68.43010032751228
56.44334259173591 69.72492634481202
57.12601755570972 71.84238698675414
89.24506695970332 59.63338041795338
90.65755434532674 60.9228775457648
89.71889093163173 57.77125699770575
89.20780827652348 62.43152789860122
88.2462868807559 55.50714172642256
85.22777735490466 55.1472490969898
89.57929431525211 60.6569908328904
88.45635023638042 56.45849114131146
88.67814940354778 57.55908856003162
89.40370406834619 56.79695102036785
88.961860389807 58.59067203922532
72.63720283037854 34.34944774503456
70.86272164314383 41.13005418489035
72.53874889034333 37.3152294858517
72.06880773446835 38.24817022328375
73.70481735078636 35.95751592214189
72.31233064635083 40.06952601513891
74.95248159117999 39.73916698968172
69.90429220858614 38.47117575515891
73.27789092460016 39.9489593400607
10.43546597558619 3.046333650339464
13.72461830447294 2.602526486340623
12.59159699384816 98.05214737926593
11.09103625589069 99.24299421546368
11.53713979942141 2.905178054148457
11.88336011957192 97.22185701543749
13.036346778701 1.772021280369614
11.73942457833708 0.08247642685044411
12.63412096506896 2.757277082625986
10.29768944005697 1.167350487740991
13.22003057527758 98.91146796643515
80.44990715897161 73.03520012271147
77.20128322898235 74.72360740153306
79.28992405647355 72.75802333279593
77.38764949048372 73.61551429048976
78.14965228544389 76.34885125035723
78.15337001084188 74.3829413947154
76.23315748120915 75.23737206426065
78.20344645243948 75.33509414012791
78.60302642217513 73.59361124272266
93.52836206068588 78.31581372917084
92.53814237760668 78.78828591188191
96.02341580197429 80.13571007377249
93.38810891345923 80.43892355598275
96.18470863422355 81.14456294636635
97.28856448616608 86.00846401362054
94.47332679375383 78.86429083534277
96.29734268557783 82.16483597537491
95.18184840433618 80.58628920378554
95.27406304631594 81.63982531803553
94.34060980350966 79.95100296896848
97.12474087729112 82.77447880521751
5.405041847253899 57.80093674972906
4.367745303949862 58.12394652544438
5.788194165996964 59.71427085716791
7.229901669191631 57.83739495101295
6.173424855179758 58.56978402366671
6.380980938509415 57.38014510504176
4.760033069882003 59.98426417001849
4.638819985177821 57.03956297993761
1.054459938138243 59.94567774528387
35.77521783992847 72.70356606161933
33.90723582113218 72.98180068656548
38.82414978512587 68.03955240101259
34.58726164333325 71.20206994183502
36.83374459093287 74.15666528694079
37.14587460406194 70.15728694103396
34.90179545310973 73.35551763246448
35.58124917111827 71.58209976560896
38.6704735561003 69.07921429355656
52.15913046035941 94.54434162132173
55.83266584619738 93.00235407681942
54.14379289985126 96.47033357040883
51.29913102530988 96.25522810133013
55.00909558489482 94.74939615817421
52.12216269122071 93.47692123491514
53.16530503533668 96.05679496538524
53.20659296819338 97.12826363105283
55.07151380636615 95.82410055653217
54.09264785244108 95.40140087556203
53.12483404387414 94.97668346122695
52.20297557724925 95.62299360420849
54.94540502865577 93.66347819399195
70.86722611286959 18.5454031227618
71.93969404902518 14.93618097858377
69.16549333511119 15.87039100294039
69.73149353913247 16.73851921419966
73.03231764120905 18.54036339614179
69.19618520015396 17.63853405510697
69.78453324868609 18.5393734733574
70.83496851963106 16.71450135216515
70.19710920622089 13.88401592011099
67.97411854718369 15.85344000085033
69.10370533847835 9.216784941173945
70.26902733574505 15.80947156753158
74.80620749444 88.57058808334433
71.47562469629072 88.03141493384381
74.07915377837342 86.58587472180935
73.26101057782208 87.33476788927392
69.04084963611905 86.43639811891545
74.39921472212474 87.58223621575692
72.79460871455503 85.19814792003224
71.34882803722252 89.89871047190297
73.04851891869797 86.3373467645328
72.09199510028354 87.08286707545768
70.33306777325046 88.10147658889797
73.68388407799445 88.32958535607295
70.15990344416628 86.36912805570985
76.63604605617947 88.06444009592241
75.8841040761522 86.09878506506628
75.52433939083485 87.83169824378555
62.09877846306654 64.92504603194469
61.29972545371396 64.33813876916004
61.40769752809225 61.24479117491189
60.48461194573687 62.84093598958005
57.00715370907668 63.43677491808053
58.7774490922837 60.82086949927112
58.47157946611917 64.71641096231924
59.6582311578634 63.26561739976707
72.38478419986046 42.78762993357165
70.85770512627383 43.96830654462759
70.50243225120916 42.12206476553477
69.79702473328649 41.25887191214869
69.82394896937814 44.11374964409163
70.1878454926169 43.10967739092912
69.13313357838452 43.25420290401922
71.26662340785268 42.96601252116344
71.87321394347555 43.82970371404316
72.79915847222672 43.73730723296985
69.45709372764412 42.25306874904246
71.93717820845858 40.97290614120812
71.5355108384648 41.98750388079071
33.36052081640762 99.3183129672769
34.43363670643644 98.7351813041174
35.8238519820813 97.46829935425991
32.56045937791181 1.205295408308415
32.96474276615484 2.292087055655729
32.48761403418528 0.008591845285182005
34.20638533353317 99.74013360253606
31.58929470268167 0.5016139832361146
33.52523992807271 98.27166814233296
90.48199921911996 66.46241490244448
89.12437071699483 65.24628868807156
90.29719055447534 62.707301100773
90.95120906096618 64.71355060283467
90.11283391077173 65.48593683903334
89.93510132982756 61.68153928377966
89.55632526764008 63.45067820168951
89.82744100931359 67.31813030186116
88.82250889699144 64.22566896805247
89.40446156497933 66.35192519328473
90.64622229727502 63.72335675756561
89.88170069119793 64.46336112702599
88.48111521343206 63.19817532105503
51.88832223175265 46.31748430272123
50.46145220897748 48.7600722633416
52.70732552010877 45.63697534608634
52.06463452693439 47.38137402305198
51.44933753693864 49.14142151889443
12.06415501976264 83.75041243889461
8.802222525396502 78.84669166425556
11.54495460002183 80.56935902260004
9.757417646245109 81.83964526678534
9.76831087119024 79.48796863678552
12.52246807811161 79.99687606335904
8.929558576749741 79.89030080516636
11.55335682646135 79.52293484956255
10.77585943659453 82.26515520472466
12.53209073359524 81.0180345627308
14.34852995872985 93.1463999150025
15.72333580198893 94.69873490392493
18.46017004695771 95.4698697731599
15.3445206000973 95.69133731175724
14.66333015893063 94.80137216597575
16.41483308067031 95.54560469742511
16.04190755042115 96.55619147912665
18.11207480733274 96.39436428643076
17.87216757872478 94.31195517775967
17.09245574539221 96.41415942682151
7.082809324789612 67.29267734663379
6.079591536259769 64.60353037780895
6.457539468508095 63.55294348870699
5.702075545057617 68.60053408952243
6.74800778979716 68.34860467651974
4.990372275391797 67.79880514691429
5.39963620262763 63.78644760865659
4.320973743770106 66.97995430084907
5.355841517433938 66.72810774859292
5.413222994323933 69.6492876869472
6.039047929797333 67.54277922870463
4.641640258780145 68.85606004402868
6.762634370960924 65.41875136370929
80.87001877886212 80.19556367442142
82.7619063116919 81.37235134812988
83.72057711326941 80.86711006488356
80.95753997299558 78.05411658790656
83.81824410781783 78.75869246022053
82.78476920492774 80.29765136384084
81.81898362715411 80.78631048242694
81.84547423471507 79.71498795297931
81.82102595791075 81.86528522555386
81.89115972008705 78.64740196174213
80.9086781307594 79.12424904504067
83.76572215020438 79.80942582403455
54.71058626392028 79.80250900805967
54.76466791494992 80.88894858224265
56.79431653577279 81.75719883675917
53.96921892470797 82.61411791601972
54.97871035924418 83.03717908865751
55.87395612845913 82.39034707307869
55.62435310536756 79.15588482512099
55.77406536126149 81.32479306606825
55.69145740610985 80.24956623019661
56.89607500645498 82.82247890187736
54.84434136375154 81.9540385256217
78.68987082116089 6.400332545450491
76.03887917911973 7.427827145498549
78.10021960371081 7.319060100454967
76.6138527633863 6.419474884694838
79.14040578796279 7.374210878749898
49.37232367897601 92.1572252548516
52.0844391021645 92.38731986307236
48.44044369743639 92.6982092134154
49.23277671059157 94.31626242348146
51.17435771355584 94.12849384215606
51.07926465829237 90.86382397981609
47.31812335911996 94.13484940040549
50.23213980696079 93.70413069312131
46.48102540887019 93.43639251741432
52.02803308481361 91.29034990444383
51.23061768625116 95.16379474688654
54.56045797623626 88.12932473206065
52.82917374899897 89.51409241598243
51.18184944341809 93.05596955619204
50.17274101670676 94.75953432858137
39.1278903577223 34.36686834800076
41.63762518555624 33.7514438409637
37.96868089645061 35.74724792727484
38.18717443528862 34.62596012384372
40.69256095273238 33.54034013352804
38.73634190979553 36.52281761592092
38.95818737388294 35.44447713585916
40.11700110372475 34.27909356510748
37.47818424764973 37.92707601784884
39.57757495559925 33.38988476215824
37.44839288390326 33.9164717842824
43.82329634356828 20.03171201536999
44.1546985515264 18.23633178647535
45.23285170801745 18.41906606218452
42.03981908869338 20.61042531579976
43.12330319575123 20.82900301997747
41.65659146211732 19.59596817419327
45.97731946924367 20.41391026669411
45.60540505776348 19.41032143346204
43.5102963047666 21.84021489010988
43.44510688011871 19.03003273737162
46.67034184737346 19.58205481727846
44.5273982592683 19.23018460624936
94.81620617530487 58.95096197052597
91.72129723448609 58.29360478399923
94.17865448799122 56.86056957165241
91.31230915267327 57.32826318419556
92.73656802037429 58.47042387263138
95.46161422773238 58.12809270069177
95.85689974980896 59.17146432699941
96.92340591538216 59.37918123806543
11.40539124004139 20.55973183652128
11.2159218019896 18.01983158538494
11.69471261439278 18.83104177307806
10.50913707749842 18.69129217422308
6.786091493094885 18.6135502075807
8.65147470119943 18.6697351080311
7.73217840494257 17.03806890975693
10.31913279811894 20.43368202820426
8.773245524850925 19.59480946333693
12.33992795051916 16.75867062186536
48.28505277833392 26.48438924614735
48.57624397082408 24.63010804651685
50.32807510876955 23.94427668240316
50.0407251630978 25.79915970063809
48.96639128397744 25.63963676387691
47.89433046758309 25.47152667209386
49.25949318198687 23.7867602318607
73.08285339283064 49.27179394567042
72.3493981522392 50.84111343800418
71.18250112290886 45.84890255237455
72.42959175969615 48.59256314966076
71.7286790173152 47.73053773935344
71.94891178065588 46.75012188307026
72.14464150575454 45.73258741223387
51.25395499092348 83.78306027391307
52.26063968362109 84.01198869228502
49.69291826095727 86.32927624409986
53.25223251331894 84.3847498913928
53.03722373722799 83.27013481836481
53.41144124579991 85.5068426492944
54.23961358848486 84.79472488946173
52.4560556069152 85.1350637399955
54.07883784094101 83.68965754427967
48.60941971825829 84.88809868419
51.50427868061978 84.8415967924447
50.54543174941406 84.63626767027652
49.59556833957394 85.39303051255845
19.49923698198947 39.74332528259948
19.08787596477937 40.64211745326554
18.60601644492048 41.64473514738673
20.46469494850369 39.36988803047681
18.11362751163571 40.70765182503907
19.28725943621966 37.64749335332601
56.27076287438997 61.39920167837291
57.05317962140104 55.80621970836646
56.55760445535661 59.56436123122423
55.19644061516477 61.17860011696182
57.27016383147787 58.74506024217884
57.62543690526381 56.77107599463739
55.86033764699963 60.37779376242288
56.58102700016094 56.7895687491624
55.14629112161094 58.36388059463447
57.78423254993171 57.87267910477976
55.57165968022099 62.19923252498489
14.5004729288366 15.04755794669345
14.15804226510631 17.10806917048504
14.64152617825664 13.98450736108879
15.49456855252797 14.67305040865543
14.77881086503983 17.88559351971888
14.76622973827056 12.97805414854935
16.22317005775406 20.19338632841757
13.5050305591044 15.37860325441206
15.30567878511113 16.94049882505118
14.79783002719683 18.9391356171048
14.37350074569227 16.12786942189206
15.31654992400151 15.81003982146875
13.84937876320983 12.22925580990419
15.82661416744132 19.13636590199215
29.33165410019346 18.02132455650553
28.26453486891617 17.9132981846894
27.59552230359857 18.77273714643675
29.56035978105482 16.15611356815292
26.13836880650085 17.73644157114831
28.49814562791535 16.04636737177426
60.58232528847545 30.57242240486735
63.4360515484092 30.79260415044936
62.03344250983034 33.03418619307916
60.85661536710725 29.54612038505693
62.66020153304262 30.02866196720352
60.73763148707768 26.70777040613616
64.72747147528816 29.47584914971961
61.15798206113801 28.50356916093211
61.61681772649148 30.32874325706143
59.79302052767166 29.82856756972166
5.64653293568695 72.57776117541258
2.416017083673475 69.42590412060194
4.082677332897695 70.93512893300041
4.564757150240177 72.83093486450056
5.93648926255981 71.50528280504186
5.133460056439745 70.70479070594507
4.942239272269462 71.7551030659035
5.538111885952391 73.61707757155844
24.54391072065271 49.42214229880788
23.02991137012747 46.94983388238256
21.93573320447101 49.59468729926149
21.98326697561909 48.50987436723586
22.83019367463358 49.17159006871908
24.69896277545451 48.30005176590193
22.60398205441493 50.33782202759998
20.13327591378032 48.44100616758097
23.872369045949 47.61665829212244
23.75622917999976 48.734622376925
41.41049006189624 45.53512088406453
40.15714660171508 48.01816571661311
41.67530103581063 46.56416626471867
44.34565817380029 90.21526905454148
49.02143168428872 89.00669900593887
50.20803129028179 91.51155906448773
47.11141859948266 88.06224302975384
46.26316717322279 94.4813803543817
47.24822126282997 89.15447270933204
48.50022378054148 91.66080799011186
48.80154598660681 86.88456198768537
46.37842953851594 88.61704483451905
46.68406655968649 92.35614378377542
51.95528346307333 90.1960164832492
45.69146511514022 92.71727635699283
95.10267778979106 51.90364371462488
94.31085452987769 53.96975429563937
96.40974933534761 53.58248824618717
94.44344087045113 51.06334131402102
95.59977049590466 55.73730890348519
97.22558898621712 51.44021734339279
96.29434562568734 56.50221512821295
98.13381624251285 54.27778655097765
99.90379817354268 55.10621142205809
97.25204704144592 56.2743281001279
97.04513582936393 54.42954816993038
49.12834472314584 39.00264679971608
45.15671315406657 41.15860615292193
50.12578484198558 40.57356489368433
47.20478729047827 38.03604862016829
48.27653969363808 39.58727046822325
47.46679662532501 40.14836337835239
48.12206889879797 37.43733090122765
45.67749494179819 40.31104948928884
48.1211697662641 36.33963165131377
49.06269249942398 37.92320091529794
37.10778861377871 23.28331799557233
39.88499063988139 20.14538276367554
40.25891884845574 21.18276869273
41.28296411256498 18.57490357249568
39.51456922019604 19.10036957264713
40.5808605891813 19.35591257610675
40.65574524722293 22.19519985071876
37.0911903746813 20.42519695419274
38.75671773382659 24.55448943954153
37.77106780812917 19.6258583106701
39.55961310298093 21.99187833216189
51.94456333555482 82.90386588271348
47.69478644637299 82.3139506218138
47.37473096442401 83.30288735961416
48.95392964990053 83.83750726636192
45.62547864360428 79.92932066141084
45.76848792533688 81.85865030074726
44.63148247235222 81.44816141920195
46.95736180369596 81.5721137622928
46.61155413397668 82.50621087913035
1.624654563488811 36.46220403559492
1.152703591360978 35.54831346791325
2.735423465530247 36.50420244215994
2.60800972715448 38.27128997795268
3.817155936317755 36.53196176490341
2.115687967997446 37.36720273555805
3.330458303844305 35.59396227392588
3.225957379488225 37.43272901047326
24.84116012091367 27.24822085725739
23.38190769057552 28.24207519379087
29.16276863928687 28.61076670383205
24.40561848921639 28.23899844801712
28.49645977277208 25.89569862959498
28.59500570207601 27.74854759982746
25.71497764547782 25.22097801306163
26.34158075972137 26.1064069422475
31.27949380424372 26.79678471739194
27.04214088799939 28.87525052538598
26.80043287333459 25.13081385405308
27.42158588663874 25.98300457981923
23.77343192643788 27.32469672124004
75.87787227715835 59.58057412861493
77.9245556930683 57.36554195519989
77.02968565092441 57.88313096027866
76.88444828284955 59.05082795751299
75.31753600922046 58.7828523309306
76.15922431667738 58.37582582940427
74.71568300177277 59.53043369627071
75.92733247175229 60.60125560691275
48.06661071377368 2.384325296254828
50.43988968241375 0.6858438791619924
48.63807149483233 0.2868221561018963
51.03356557067797 1.465761725293239
49.06822444826116 2.066606238992525
49.53197975954048 3.956680265156005
50.75153270567235 99.68682251953669
50.98457652369628 2.535371178583349
48.34939553096273 1.320960904178187
49.40455372611107 1.01582215430477
47.31845547564012 1.652290063998247
50.10962396082014 1.79988225882279
49.69252536898798 99.95399418652066
50.08963808744989 98.91982581831736
30.29292157464516 54.19049152356242
29.87367015208921 57.82112106646533
30.8226629077711 58.349103067804
31.75804335026872 58.90737016569564
28.21542821053808 60.11894271055201
32.71896465414348 56.28684496507984
31.71658010643543 56.74236849167226
30.89225691255964 60.60073308450829
32.68607766767914 59.46231654123616
30.86286750018879 59.46707638237958
31.73507580293241 57.81495409705545
32.68623795554479 57.31792069395518
31.77412688121738 60.01499466594777
33.61230226576534 60.01490444065579
30.74413992992594 56.13133972164641
29.1515331005915 60.65501621807932
30.77669342083668 57.23915123213562
29.99519968428188 60.05639513913317
32.68436614046722 58.38035663978574
97.83418023713925 89.93455123505582
1.629138676170707 89.32799733208709
1.020533882644045 86.56498140722188
2.693081508464339 86.85260844400622
99.77369320422071 89.18240551231942
0.7364743694972939 88.75946661449692
99.6465031456503 90.31626633419239
1.733398557516417 88.29979323830787
1.497175214505813 90.34110593057319
0.606369448450242 89.8865212667324
99.88287205806679 88.06330738953636
23.41981220156116 58.90988923393305
23.00583586433766 62.841871909272
24.75389963946591 62.49668559538733
24.26553463156375 58.24204946772879
25.3713306197821 59.74339673111956
22.6719629318721 60.67454630773219
21.82354880603585 61.36031142444288
21.74593601060522 60.21527018641716
22.45060822423713 58.54649965959042
25.48450780039663 60.78789220336233
22.96675018775802 56.63623398663449
24.49708775347096 60.38290847896333
22.00907478698787 62.47193362972657
24.3854589740842 59.32258157438983
51.60752075707563 59.30296049473723
50.68906600438873 54.85287345137476
53.56995534099082 55.95666396162268
52.81742553707029 56.71608994002565
52.0512857820044 52.3679653022006
52.24588159172762 53.44174629690666
48.15449180737732 55.80230052868344
54.34315687477793 55.20182950295776
49.5572423484003 58.42344044016791
53.23209996721553 53.81031569061489
85.58712072809639 15.0835713288864
84.40309363308032 8.557900762986613
85.76353370547292 11.88530913634714
85.1204845839691 16.03848904263246
85.11141022877807 10.19192500104914
84.30068065041293 9.677849472753227
85.01204329259296 14.14618949183123
84.13118115464991 11.63520640007782
85.53288489330409 13.08214827698386
85.27977830410218 9.122026988032788
84.97943513142204 11.17966519436902
85.97652814355781 10.76952517835551
84.83281400225692 12.33585577096284
84.04015364568491 16.13258928186847
86.49669385410601 13.32504698963051
48.52907570788093 13.67613169342467
47.35661329179838 18.73535340550204
49.06668802273237 18.10614669480264
46.59799845197973 16.72772215719107
49.43881142057955 16.26308621925977
48.62713463045028 14.75189384097108
23.25520084029752 91.36810056420249
21.86343109631669 88.98553176036648
24.72988427434569 88.96387245634884
22.71869392522393 89.69277386274261
23.88894265218045 88.26802295055589
22.46780971726846 90.69514111090058
23.0443385951946 87.56723720218599
20.58435774221409 90.3543130440742
24.03527668991918 87.18303692993665
23.7396087758711 89.35246345097264
23.59127376417808 90.42045386033456
22.88722984103069 88.63801733935385
24.48247049617781 91.19678563679285
23.19272110397558 86.48812820581546
28.67363333495345 29.58201679977988
30.02674290627099 31.15347688815279
29.75796796794982 29.43239419799227
32.99200971234646 29.55222717124947
28.90779805648384 31.37893286306337
32.09915755274626 28.9841150255934
30.27937200940767 28.60411307580181
31.02406440693269 29.49394900254348
34.15908407821404 26.94398433194347
34.90305852299785 28.60283062121035
35.00334235531523 27.52193699940425
30.87621977502595 31.71710164255017
25.57595082433521 89.62189676462022
26.45263655372842 90.25027396817809
26.67964426831755 88.02591851092856
26.42845211393501 91.33190424100701
24.59442102485847 90.07776777764531
24.87906294174583 87.86121964202836
27.82433884264285 86.4327186599203
24.75329452798237 92.46747899729294
25.13898854454776 85.74590019099747
25.87264128308407 87.3903166713767
26.04077776475934 86.29179952912082
54.17839677989046 28.21592993118165
53.0747521294093 28.08018473551707
55.25800129812709 28.34689841860838
55.50021331407063 26.46736277011298
50.60539023202162 29.6065996755684
53.55380387556565 29.05331768449924
55.82390432132883 27.43631321951729
54.79179050365818 27.34280665838875
53.71223512710375 27.23293647468322
9.226831096166675 87.64019259178794
8.667965321365349 89.41453946707165
10.26676502845725 87.98927837180867
12.63289432643917 89.75063247776058
11.28523343589189 84.42718504353333
8.973956103870984 86.56684935066401
11.57486403674776 89.40337030649408
11.56863892667298 85.47775875031327
11.04924713887075 87.27183108097405
9.472675787620963 88.70440876917586
7.388859952801289 88.0167009488142
7.613833084840239 89.06944192438108
10.52179048056535 89.05270933369091
