# Supplementary material for: Universal hidden order in amorphous cellular geometries
Source: Nat Commun. 2019 Feb 18;10:811. doi: 10.1038/s41467-019-08360-5 (PMC6379405; doi:10.1038/s41467-019-08360-5)
Supplement: Supplementary file 1 — Source Data [file 41467_2019_8360_MOESM1_ESM.zip › Configurations/2D-Initial-configuration-Binomial-PP0.dat]

68.1699380844449507 91.0328998841252854
56.6124322629447221 41.1636381148233994
71.4462565920948975 66.2622017630698110
99.9611662972768045 40.9008977268513263
45.6710068259167059 37.9137382672160541
79.9477547403603381 11.5303535526199319
27.5826122469181030 56.2178276430104233
83.3397542629941768 61.6836770017722316
8.8591003978213401 82.1332115699555487
70.3739998599072436 78.8593347537188833
22.7441619703121809 61.6557565319639309
94.5649467484114581 18.7589230549951580
42.8936731911039217 0.8807044388257634
36.8448641385533904 77.7311060619275054
19.2446908373495447 3.3806508853607364
66.1562187169063520 78.8310183340286272
14.6791677166649865 5.2039835637302527
85.5038172745679788 11.1543158630302166
69.1840537762907530 63.2001661356302193
11.1788092921934474 45.8666744809124651
80.5874707492833124 6.6108479699750644
61.7535544357508428 98.6769789941500051
89.9886293070150174 80.6977451615444323
44.3708608436244134 43.1250448377846851
25.0555608664915681 79.6606383399314666
68.9239218771900966 92.0921220019136513
29.7808134677992946 44.2309325946160783
21.8241977702329883 34.8515680230232832
44.5144115928888482 20.8706173184881152
18.5682606379863451 2.0201780399263014
3.5985169788675608 27.8887781363643796
4.4619177643608010 0.5194001774828982
20.4156584075952949 63.5204423584525912
40.7961956057866431 54.6791359860675712
16.0537951419442599 0.3702063048347082
92.5171705700182230 66.8486334303160277
10.1006942331088858 75.7325703919738373
65.6813029224773430 31.4016356286149652
9.9286551455614607 1.5675110672467407
42.8710860998156917 59.8391685706065957
65.2359593531409416 63.0237031294210155
75.4464813502152083 37.5524429034816336
68.5386377197010290 52.4231681581452520
54.1182222474553924 36.9651823457557640
31.1247454749456267 30.1377720900858002
7.4273141722855147 67.7568796485739142
20.4725440881635805 68.1395084903877830
5.6962541537412870 27.0978546763352988
30.9423200522400030 15.7181023458067166
68.2656924088324075 21.0552191415100722
64.9857734824001909 75.1254269605018692
37.2697379363110670 30.0519461290324372
78.9237863355882467 88.1881093889511902
47.6736486614709776 59.1313479369847030
53.3969755733342240 36.8359786240599263
84.9591752023264490 25.3348443949404682
8.3060638677095344 38.0466915660692919
97.5567800581105473 6.9384844289950394
34.6870963103969032 44.1807096469661218
71.9552134593572106 15.9257998538163257
81.5064354245547094 96.8762630759713517
6.8694865775900116 96.1551094743848722
39.0757484958656818 33.2428589609479772
45.3163746828866394 6.4807221050437018
76.8706494970854948 67.5452617221838665
45.0092501516676649 78.3347057408400502
34.3732905840720449 50.8424914889919464
42.3413780066950949 59.8191463587235930
0.7074761818872677 35.5987045570658651
12.2123096889682472 80.2789752466747757
46.9167239687316027 46.1602952732098188
74.4996027336482030 0.7730603070988940
50.3040001272168880 56.1939259960207664
99.9402897833575565 5.3029083195822118
15.1101706802194151 42.0856052785766792
30.6275485489057360 29.9924141752749520
92.9912249566421281 39.5910174134681796
24.2399261248922180 90.9037011123491681
36.4984707072002479 40.9501688634539960
56.6382945597016629 93.4750151826727773
51.1636661577135712 29.4147324659308360
25.8560648009445906 15.9466475848661471
11.9787509096849760 23.8992821110335925
10.0078577891484883 19.7010119313526850
32.7342027902167274 29.3758894701098967
95.4988623533150189 54.3234910162713831
83.0121403502083126 43.3523510570946087
44.0430821588254275 63.8804606139235531
78.5049410137710169 75.7427280211694409
49.5781804931178627 66.1010838502142519
20.2712651721943189 88.0255280129235445
55.1555412007709407 50.0084552836573266
90.3270822963706337 26.3436680989964742
7.1374420186600673 17.6701951633574836
53.5299746587129306 6.1266563479438263
56.8691465921517221 62.3413927584440728
28.0253007302834298 80.1442352685745334
8.5873893220974491 12.7781985795219040
35.3335573442331139 65.1701221745223762
91.8932069068977455 44.9243170136397154
63.7341436491185718 99.2757783457364269
71.6758621849341182 6.3152090179821041
13.7690074245412468 54.7476146589457500
34.9884884291837821 94.7173002159834425
94.4486071656405528 3.0400050263101885
47.4164257399050797 93.4227360623234091
61.0081086589636783 51.6475024384419044
26.4387350127270757 71.4104148891643149
93.7899067098476422 53.5541318438992135
22.4548805621929581 49.9237647599733023
65.3842969616937495 26.9540455990130638
1.0516916536503329 29.4879640052673757
85.1195947579639380 39.8700781564906421
70.0542534102425662 99.1255454786891477
28.3575550552553359 14.5865459427119255
32.4451521039981685 44.5845015488183094
94.2585698109103589 0.2945640917942582
74.2793923615507339 99.2617186705097652
14.0377216276301624 89.6997090619066171
0.7441890419357500 17.1178077628589271
17.2568272671890348 0.2630198383983706
45.1061341926680939 33.0562604873040158
52.8945924599616006 15.7273166648283276
6.6907531884127458 81.9463212760957163
38.5512606626216794 22.4056518001472540
6.5564769109594305 17.8791682295265311
83.3639941199356116 9.4605448911844743
20.7449541969535254 2.9037251202746917
5.3782726334449915 78.5010301036371771
90.1444062079115582 21.7219214012734270
42.5943973743138642 26.9440143938592485
2.7575905851117688 77.1300550539328356
77.5078781265526828 71.6378125719985093
6.6642038441561020 51.7876119999420510
87.3312368359733995 47.6511509468251617
92.6972057640184204 28.4687148540184083
50.5935042573223086 45.2548885644455083
61.5453028801120041 38.1200942710949704
67.6578822146035179 87.0195339084368982
32.1054010206495590 32.4318683976718063
55.6650297536181426 93.8534026302828295
52.8774595350201864 40.4055923654209508
86.0309638446831997 63.0420965508681732
71.5126132533544450 89.6396336696120812
18.0220049699755123 87.4010968484484039
68.4677992200706171 31.6469956695445767
60.6835575397378975 23.1770501147140493
70.8588360825014689 46.1177907751361715
33.2619383677478098 52.5445175739957833
90.2980430887474057 49.8712625864975223
24.7023314729061703 88.8549516796097407
49.4162073008934541 63.0915952089964094
51.4512563659022746 54.5736223154306259
54.7090678357185141 55.4339711915651989
94.8551561839522890 2.2618310250821949
36.0681309030800890 10.6801132927089260
41.7791206892862093 11.9706072281805191
79.8436361579212104 74.6773441475199888
41.2544313125707021 52.6860308629610898
17.1553306839708704 7.9495788423122544
57.2461666401652423 93.0799003215432776
99.7652076845450608 49.4246275010141289
8.1698774498857425 92.7484161599651031
32.4165213393127303 13.2672923875964415
99.1950463922853061 64.3891459963122799
3.1981473375445102 83.7552384928522571
30.2426238488767822 3.1485219138836840
42.2237907863068784 86.6463038108372956
85.7843314969030928 0.1162438373154218
69.8904075057798053 55.7860939348703369
1.3464917295364920 9.5280502365307491
89.0898256424435004 10.7296810222060497
2.3447861035719386 59.3429548771804107
86.7203601683513057 54.8546565912744839
72.1121943566395345 51.1745530233315478
61.1739107969578839 26.1219336522372956
96.3926209725473768 51.8182549039937470
74.5667679618554331 99.5267405033041683
47.6657084428320914 57.8734751522435289
83.1273957169149043 23.5886176141249422
83.6657594906912720 66.9819827319715131
70.8459530573972529 42.2831495863016826
73.7786807362167707 94.4431127577589677
80.5772507974306507 71.1014921426681781
29.8994364981886811 31.9078392547139096
52.4573667293969024 38.8345164084714654
8.9647543587440879 61.8189605796476300
5.1157766049975795 95.8863244955423966
71.7482485708981557 96.3401050000003494
97.4760469680180961 35.4041084974531657
36.5470620943040032 74.0332138528480499
84.7910542603148087 21.4867992824864231
13.0254040486235230 89.0360805910687390
32.4929085994019147 11.9924259479643247
74.6031189278970004 9.1066666027043723
99.1864746173963994 13.9101611885626202
21.0463168137611021 6.5678866279462618
36.3726581622491736 73.7540461006648229
11.4143977898350393 2.2961636792653617
5.8825134916763666 88.7958964016619490
91.9609840519850792 24.4051507966905454
71.6813426858165741 90.0380192315289491
79.2328410580160920 2.8818612452645054
26.3493295756672801 25.2410171712096130
67.7616263794993756 58.4892910133528829
57.0193306510738438 83.1352232715615145
66.8483855867318226 61.5939309402509210
31.1174956151069502 6.6448687797697197
65.3210128998776014 77.5768055234588303
48.1528898259022782 63.4549395701522769
48.4415872848515079 12.8355827731545187
97.1645708268669210 45.5561779270329836
45.8552636849408728 61.3491384676042273
65.1160328953482122 75.6073200431796693
37.2028484915378570 36.4705545487878240
75.1606426868933681 33.2349038799642074
73.0257246348197526 71.1518737648001718
3.1102451770328332 73.9943797056743620
26.6636855604772904 14.0296481966201707
87.3230749887040929 63.8175282317896233
66.3180424725012188 46.6491029213261612
34.1672874702838030 34.6016218452469317
11.1138979569427203 0.9643629818328447
48.6488444063930743 35.7329784963108423
28.3621009590342190 36.7639930372873991
93.7347661046360088 3.7019397210429794
86.2331701773479722 11.8377752275212735
66.0173265548990003 24.2024027991681976
42.4652111592621822 66.9677706570569171
1.2227800651191334 59.4395518200676847
32.6572900396294372 22.0153415384813940
79.5090099717150594 86.2815274230109424
62.6464414915623138 38.1965382924059540
7.8432439091563495 48.8172684204968732
12.4322220056179660 32.9256627102681989
50.7887890955410413 58.4356261485494883
59.7952110755619515 15.7784785193622596
52.2950411238574802 66.0522221022903864
78.0940525702999793 20.1616628351498726
73.3391104790230344 5.8235877033803511
54.5430100809449669 51.3079791939893042
23.8203929391477374 66.3627602857946925
58.6907711804669532 80.6714034510760314
3.9021011760585922 8.0434203969108395
61.1952850905917245 15.3750213918145704
46.9505083376480457 66.1653142184170662
55.7081127339923299 83.3141861525235896
91.1291568644009828 47.5752959089986405
0.2983772128336448 69.4309161291654391
11.6246279827008188 57.3404719323929299
84.0881827369541668 24.8300349925595683
91.7955885187173237 94.6746713988575408
18.0896707965346408 57.5891364056422361
35.3907238179100077 5.5381425433012161
16.3767351810885629 2.8103869764465772
91.1037432525103696 99.4491115406539734
85.1059514703729008 36.8618204795741917
90.7338397251835573 61.8844626888886395
98.7129886710238225 59.5304106283356305
89.5318308185032521 90.1973727130127401
35.1523740385383903 51.9884488769191719
46.0527312692779276 80.2024175565094453
10.1976681003114962 56.3105877539792559
37.5708007083040982 58.1981805522959448
13.9007793160499720 85.5856447695532978
30.7616490285875344 55.6167004984131879
98.4150203701598372 63.5012276122463390
54.7718726761648469 49.5298058455440398
25.0013495089232656 18.3955974261194370
58.6582959263286057 68.9728640629863321
57.6747356017683330 78.8695038632029934
78.0629535518895210 27.1750286138329074
85.5892529968258629 87.7871344481330027
76.0322538390966258 97.8652485260646472
79.0840667431005073 87.6849375011988172
24.3962911018896342 24.2081696859550384
65.9082719096092688 87.0475904850216153
40.9407911199357599 49.8995270192860616
12.7348356699668379 82.2925428387044633
10.9933040951951995 76.8717112335339010
22.7044527368231321 93.4326790520572246
88.1864295889887586 58.1646140704003898
51.1225359584730725 47.5593462985359636
42.4303519870844994 36.0984506662942906
77.2304033542362163 45.7645574724404014
90.1255270009442171 41.4906735184246145
37.6884612269611878 16.3599297582379570
22.6919534074474178 31.4120128871712474
51.9634973683502963 75.3891063886852351
64.8014338818410351 50.2234066477488454
37.3370608463422968 49.2404603673448094
5.7554045338756854 44.6673548269386131
43.6061625340654544 73.3456160181973900
35.2999581978033632 52.8869369787433143
83.2912142937591398 14.7975496536874473
4.1883200950034505 16.6107214847726397
27.1092746522029628 86.6907476998378854
86.8781734989370165 43.2526977524175251
23.5105483397347506 66.8868949245172502
77.0620836862309773 5.2111907768063510
99.4269148593992327 47.4777212187077708
90.2758526314306664 22.2569720708545198
2.3181642159770921 98.1539449592214339
65.4638926441267444 32.4424723546853357
34.0651921055500040 76.3146938624954743
54.6003023852105187 48.6534025022007341
15.1259277946021449 63.4666506217105066
91.4542473769971309 57.1379646334045788
24.5439058013455664 64.9985052565470767
95.2183567351886637 5.6538569042737130
52.3374160119610323 56.4381312189677544
55.6272762830204002 42.2595959990423324
97.7572829189072365 1.1621057766321496
45.9991254910334249 56.7090435374847814
49.0467930146492606 5.8160520105404512
63.4406372502018030 39.0996351989400495
28.0238528982784239 4.2644156169451826
82.7013794104898778 27.3582849598052356
0.8213330448571643 35.0607040679806943
60.0336555267203167 71.6144488609494800
11.5893032208266078 54.5400364468971119
71.2080991816758768 61.4587886011527900
6.8628328733354120 72.2939991097989036
5.8464720573132016 1.5862469497088250
27.9627364809712624 84.2936934099345478
4.0059417251478546 98.3441205557149658
79.3700371246629857 72.7476886542255130
49.6895667955946223 21.6274548369839152
98.7608000660886773 17.7579209474177055
8.2291127245576412 70.9261729216448202
71.5281064995747329 92.1130929742374605
7.1882134687827453 42.8042497554323091
25.0658992531757399 38.8009786126267571
55.0086992863817699 99.7502178451986907
14.1837913432577558 77.5578174996358740
20.4922544399740687 20.7566577091941369
69.2203249592161995 27.2994372823501479
19.1398573225073356 39.9077601264772781
93.3262520771608592 48.8804629824786332
93.5035670310363827 98.9019429869528466
69.9768171591310306 19.1452875911239033
0.6003879831726677 36.8420839373857092
34.7702377219411218 9.5975060885566954
60.5526912256151775 11.2647288601538840
25.9620983072711766 11.1258402460874155
42.0486261308573361 31.1509121668877107
6.1906718759041635 73.7699070542735029
42.6395472603043757 63.5370111646108242
81.5033180714732310 51.0548552736423744
21.5269459810733856 52.3052556402107598
19.2746675077927634 89.5331365330197997
62.7478021281605791 6.7746879159343854
11.6022685304191029 6.6933165223428066
67.5235716152078425 97.5391904067758730
15.5755981560761434 27.4097565218477612
61.0466198119994914 74.2262801839550690
77.6691616657826671 77.4525123490104761
77.0183203230562015 6.6088805498459298
12.5713673334358678 22.5855510674672146
32.8412618345019638 49.4498447376512829
0.1875164643043048 99.6037915090486337
43.7313876632189107 72.0747315240288202
49.4725592667026461 61.8220559237492111
87.5035375629580443 94.5348557414010600
45.0607180533228160 30.3251064275482101
74.6775188272790160 35.0676682371841437
74.1683757142145623 34.2000064648534163
9.8377007592396097 91.9491959119973785
32.8182574546423496 83.8157830023333332
5.5470499892769309 83.9526566178614786
58.0835753175893288 91.1550534736271487
56.7574674838174360 68.7341611376949970
44.2117163644693463 81.4798916262255091
76.5068693806980207 66.1628640623072641
72.2381328802762255 3.7199433814503524
17.4729239093624251 22.6978775521843872
7.1239541404762630 97.2749307880369258
36.9373204036054972 29.3509633352033283
98.0745428834552087 9.7802184406185049
52.4264269538956142 99.2968515158942751
43.9844595119548458 88.6464579598937235
29.7068698199196106 22.4822477082338921
85.8541636258232046 65.3184028579967162
1.4508313637688008 3.0900324322613359
3.5855771669692782 79.2399195725177492
50.1439111170544933 65.9316100462311283
58.6626788181247107 25.7821111276842139
33.1378550215982060 4.3133615582040647
54.0918583534055841 68.7142471755263813
0.0959540592853192 65.0608630880126810
87.4612444294662623 15.5123453819199462
3.9643003772737995 91.4779414766585575
44.1429452059419773 89.3873462535838712
64.8740327435861417 47.5912047715909097
75.4251991390580798 47.4877580820217347
65.7911217813790330 18.7763000054379283
18.8896259289983313 81.6826104218639841
61.8687276701620519 14.2371545380531650
19.1220060717840603 55.1668413633495618
63.8958289295946784 0.0769249945766104
60.4625459779047034 29.3648445038442460
76.9825038090955474 19.2142756915129596
74.2920615878442447 87.7550835733538150
11.5728767364250196 91.9550642979946673
86.4279747477923195 89.6672615139148661
60.1532598394531419 40.6238259874641372
66.9613865699359394 10.3318432487006007
95.4248519318347377 81.1207393081298420
92.4791281083979726 61.5044761985075610
42.4137562399483201 37.0384949502228693
40.5924020242777317 7.2876877327776484
67.7376836050216014 99.3961525641301336
3.9734011302794636 10.5176148533811862
25.9012169287640717 80.1236359229948931
30.4316821676205223 61.0580070785390987
3.5255124390601078 76.2172507369553500
39.2369466837212499 99.7966917429950939
0.7263569764226818 37.1177361171775360
20.8448070432157166 93.3294652916457323
51.3839628921488583 40.8117296759665038
11.4973484550112701 92.6970991991802435
4.6399606420511663 18.8271984407711521
84.1347512633296333 75.3964363205411559
8.3012449061908420 12.9853618777185371
65.2463067954152507 73.0283720941536387
73.8169291575821376 1.6529319758689764
56.0808683531677872 52.7928879737762600
45.4083583160912028 44.1952256281617366
19.0259650557101700 35.5098282775994392
78.8013034959016636 84.6541661894233499
37.9411551129738100 62.8369565251025364
59.5389115037594863 78.4060265063352233
26.2983683145415199 16.6403805416002761
4.6538590348877413 40.6764949112697138
8.1903831892588546 73.7649009735715708
62.6639232508523847 52.8057026302153005
39.1466119837252435 38.6827753804161105
68.3317766469534860 51.9502293119736294
53.3675376591506350 46.5416399811398733
50.2921661146312218 43.5064328948873111
22.5529444000062931 87.0775799993014488
49.1657048253903994 65.3299063033102811
24.1516238506139587 62.8756608676604642
90.9891045651418153 40.0828654687616748
68.8599527482462719 44.1109548074910123
98.6102108383284985 34.6063639723227254
64.3281041380636935 16.6072755479047665
92.3126602766004396 19.2975438883571258
82.2708823391836432 53.4697142692871381
55.1291012461905723 84.8909443116151294
63.5984335188006042 1.9462843932809393
59.8491534104323648 29.5151673874317844
47.2639649385663176 31.4597157513256249
91.5225418170181939 1.7229412675616396
36.5380684665631890 50.5687534715214184
33.1052139973743067 54.8202950774031592
30.3197481418728607 41.1590167969243836
37.7081085834509508 81.2946331494892007
66.2781785516726956 63.9297807032640506
45.5039713579942529 69.1539831751848340
68.8685720161428065 47.6916338145342422
79.5501544389788648 58.9243272984647035
47.5521230015682335 72.2442755930662344
88.7549870150485845 33.5324988099555910
34.5353891071779842 91.4023981712881408
33.2414566199669608 7.6132613214700884
34.4544295330445820 4.2280345138479003
49.4063071931734470 51.9186496960938868
11.9441988722459591 63.4229117860113121
21.8283274645306378 43.0516666241296164
67.5198457415368551 98.8823135312104000
38.0505561291472958 3.0958516009744086
12.0632212234481724 76.6295306787617534
6.3416477216311273 46.0444706413471678
9.2553218496706950 55.8862847842192849
2.1723810652427566 62.4864914339338426
64.8493130551580919 5.2114118603539428
16.1428367078551354 41.2606648745029716
93.0849865998110459 56.9497660975744751
95.1617944248532126 34.3271297846312393
85.8358483769536349 28.1728855444031154
28.6690602987742515 66.5025752170927689
62.1705355139358176 29.1118352082384249
63.1989902072872951 87.3646395638800612
64.6080414372410559 76.6755851637663994
87.0592396988128030 85.3175914230605201
14.0493596380976804 72.6199168916050297
37.4711009755532629 18.9147626572316199
45.6440867613399632 37.7209035294521229
21.0233936615894166 46.1597818110541596
50.0842273495210719 58.5744594668388245
69.9399673207594930 90.1110143523965093
16.2491143087680534 33.8111503653739760
7.7573892881808826 70.0251951890038100
4.7903114058690521 22.7680021390576179
26.9651741555685049 3.6688343038900562
92.4966267810050056 18.5276812669269191
34.8250692514824536 69.3804270484877890
11.7548810770658712 4.7563238468531939
69.9735770205161884 78.9151268889267072
93.3817477836860661 65.2518293861769649
47.6121364711277337 48.4231109519307950
89.3151443669237892 23.3106430965411278
93.2685762176666628 22.1675224730298766
48.4700634474378589 71.2846434335059058
53.3225766168326416 15.8792581024668529
11.6360134619423405 18.8064970559834173
5.0430578911418555 33.0096546523983818
6.8958870721836156 72.5338704463519832
30.8359987383248537 70.3443107074706404
16.0721913112045414 65.1704361811351021
7.9688110823109337 71.1637110106793358
14.8862026445108935 23.0300282931356399
73.9037133753002280 8.9776480874371067
30.9671592276651211 41.6040784752301747
72.9623659455863276 79.1180603116692680
37.1917199984861071 98.8019256509848560
65.9849687326192367 43.8018216354149956
4.5195277991337379 17.2759878270361895
4.4140933616653166 76.1768297945577473
45.6275024364497312 18.7165041907773073
69.4850081169241349 19.0365962348341036
95.6790880770023335 3.5266530816383312
4.5951812999477042 89.1023923800487410
85.6236068155238002 86.9432190952103099
20.3246170835762925 52.6629427258176648
66.5137171150401656 54.6351645778517465
40.4832039862548356 84.0066755504500833
56.2671126639898489 9.7254172531960776
91.2542009331585717 80.2283328135712281
38.7571418579265696 94.9187072894198280
22.4001678298206812 55.3550609133642411
22.9376418980380414 42.7996501093080965
29.1444385202220815 72.3719799637050727
76.7549869569231760 2.8506037016120644
48.7833347424608164 75.1191779811915268
45.4820106243497335 17.2905760765038927
7.3620936547756255 84.4629971074623853
26.2732380811448571 51.4143966390856804
5.9330272976801046 17.4401035669250035
87.6284522652105693 63.4100302319848836
58.0801330513765564 64.6471413527366394
23.0747689338159461 51.5200044739699194
73.6205314963715978 87.2690197790626314
35.0356019740673759 92.5440414807891472
10.6634817414359198 99.2217387896668157
99.4908408391930550 10.6668120006170319
88.0772476312653367 7.0712693653454561
49.4298835771826077 78.8062797798634307
0.8074762515738687 52.8172705796385102
94.7152955816695510 50.9510539442538288
21.0369177971559509 0.0606984992877369
92.0252840257838329 13.8819002496559545
50.3941465824035220 73.9552933263533134
9.3698999933006899 3.0399205828789633
38.2205785619514771 14.4672341831075695
16.1916253224046791 56.0380064823855477
9.6012014480530752 32.5376386331522980
60.3313764835500166 62.0726062283433606
8.3271415697646951 84.6060582113567108
63.3054033116881598 94.1570313164032768
36.2128646956236722 94.8674568713765893
83.1639866599815889 49.9786623948014537
7.1693040611822472 57.7145258363143441
55.0866343463259440 11.8511069578461807
4.1116002765355431 62.2108172709263201
65.7126755976650117 62.3493774595833656
12.1236682108136318 87.5311663580790622
24.9685876353890954 22.0039407897248509
55.2534343580303400 31.6401715992654857
80.7009465694277424 20.3048983709633646
72.5485087895282135 90.1669282318542145
58.0151597526057472 35.5936346321539361
28.9835185297510733 55.5126101284461697
47.6486436784182459 15.7196833275358827
3.3895497627791094 94.9140628638801900
75.2629478997648533 6.6816682516667054
44.3766605149565265 48.7679642514689675
24.7116859201341299 18.5586267446885458
20.8165566176160652 89.0156462654139204
51.6008601903704758 16.3931928606199762
87.3717160282514840 0.5377583263011076
41.1713628129130740 50.0093323490941515
3.2101853807069869 63.4521285124285157
40.2511195391921461 90.0950172163532841
6.0692038955045602 55.0930339097327035
34.4765045296483308 79.8686464083082797
59.6955363738767488 32.9649735655185765
5.9443285498227301 87.1654343396227915
60.6531659356091879 35.2763513468774761
46.9175107824597006 56.0028647382287303
80.6176576040809323 8.1706526525197170
55.7331537663086607 23.4240605116962222
63.8224092675047459 99.1463807481051447
33.4845172568248515 5.3055457860905264
68.1399654774573804 97.9562847205587559
17.1660710776696419 96.9454298783147550
17.9049025668747461 44.4808978900344556
83.1886272558304682 60.4529813040835435
42.3946990932894892 9.5311783982501943
2.6719210325030329 4.7188561890621035
7.5815329227866490 75.9250454668171670
88.4871868351317659 37.8685451936813990
63.1141313494947624 13.7278246486565614
86.8433661653135829 36.0292443622988401
36.8415662087592111 96.6839992444545544
81.1202258001710703 52.3837143655500270
42.7375940105930496 52.5692233126142199
80.4286802383162609 6.9838864990031784
5.8965933844456586 32.7721423135562304
71.4954784049275816 54.5650522439051215
87.8664517243282717 28.4781897875308054
31.8079229794014715 88.7100067974929516
64.4131252735564459 82.5514442580858514
7.2049094463520591 4.7189166818010104
89.5521232488335954 78.5628633409234283
15.6806009352759457 51.6511605524373820
36.3512116043747326 3.6718736891509951
76.2443233648999694 91.9847891424882249
87.4174175609388016 28.9837078715308394
8.5279431875393215 81.6916330418214613
99.1139252956872099 98.1736643968985163
1.2083152685367970 41.0966278654577053
11.6679610567932190 35.4405327186463452
82.2234062071416076 84.4427111342271104
44.4444327052422850 52.6122657756051950
44.3547819715098015 77.5262302235337728
27.9886086969825989 0.3402757098326936
79.9037532583026717 50.3311966709660368
87.4071973174321073 36.0178350148462130
34.0784110833165741 81.7234171651091401
76.4558683909587842 66.1523100061311169
34.0944900312740415 45.7046011066951863
28.2015346343481923 34.0504378335091147
65.7643236557260025 80.6137175496332503
21.0788241078429088 44.6108539698065059
61.6779190300950049 90.6019032176985775
98.8106936265484137 39.8563472425852652
51.5605896135015058 15.1288947388876984
48.2378903681024340 98.6789768409318242
76.3005577535233499 18.8041986685337896
33.6866938610531719 85.8434525087392331
24.9442396524983003 86.4108566811958525
60.3460447398064730 7.2554950549647117
35.4326899381938034 89.2821432613008028
1.4481917455477333 89.6271703774519466
40.1920147139070281 6.1694480093676729
4.6323264224318432 75.2638669960303446
96.3061715444415114 87.7163579036489836
73.3515947019350989 52.6812326821798678
55.7955503170115108 94.4376880634699774
24.0773988704732993 50.3266928655562964
6.3224991393625585 37.9139719796068988
11.6888980843734451 55.6227215628474028
97.0314726013409370 58.7621668452529278
44.3147028638224967 82.5291880134563200
60.2972186615336909 90.5071690584996560
62.2578372997774849 27.9307908579525161
46.0661639961442049 1.1958373201275574
72.0024415039135022 22.3097085518028422
93.5786327188624085 77.4454472243562577
3.1789056311613217 35.4796405135218009
37.1777111879697983 39.2726338808540376
38.5697507477232762 14.4825833008471516
94.7470641228988342 14.8098112872094507
73.2015761859177303 78.6720660634623101
94.2593710840824599 49.8906806223344148
32.9861736201697084 5.8807215827215824
19.8889732293473074 69.8661788554970684
52.5582146634396139 35.3609992056177518
77.5202281541404830 99.3971712491407544
17.3065916815223559 38.0409281956767131
19.5420504818809668 59.1823927529448710
84.6745229384494849 69.0815007260792271
18.8156171618940817 75.8705603968035263
45.3311674246125520 48.6539753970839826
18.2910434821624506 1.5213511197818441
84.1265568283399432 20.3342977070479769
18.7689397317919457 44.9577944463723753
50.4579434987655091 99.9787860393654739
24.0662945241837178 81.0068372111945223
36.1547040179604835 26.7548503627186953
95.0617518115614928 63.3877630601049589
13.1008378903844545 91.1278338474665475
18.9818908368668993 77.7474223639674875
46.3431413373495360 68.9714510185998790
8.4198913359238130 86.6879204606164819
57.7086467824469125 19.8875100430463299
60.9516006310978469 78.4184291551187727
87.6438016851977579 46.8088992899197578
73.7356515973979043 76.2552112144919647
7.4596454217722652 38.6320245641562892
72.9490846269186193 74.8787299112369880
36.4906438847625836 97.4693287601445206
52.7821955310413955 39.1920858572114241
16.4362884531918709 2.2425739447856419
45.3827273446927180 47.5391666763838003
4.8940690618826892 75.2595862205293002
81.9454725061364400 53.8657321090947789
94.0801996232981281 29.6484871248681188
43.9806022847513987 66.8773631889658589
91.1248833486875753 29.6861287179016173
49.2592376586428955 52.2326315507738030
50.0067453045620596 47.9247479624019448
3.5260990373624734 77.1655198685979826
76.7881182677563885 50.2315279161900463
99.3743536341122535 34.4818073231684252
3.6185254023744284 53.4964295281349607
66.2857275063644522 63.6939552497746178
42.5775120296639571 54.9952920668105847
34.0641959145193596 27.0351704053470314
46.0823979451998724 56.3375325231741613
24.9225077126307824 99.0810374352515595
60.9202127435796825 6.0505107993478298
21.9777864547801229 90.4835706610364525
93.2968609974238916 66.2104465739568866
23.5661597924684223 84.4450730208894811
90.7234697642661132 2.1800558974345186
74.2547113696390966 69.9979869709457745
93.2016303579104886 86.6572474666428434
36.5957729702699481 10.5362188989349121
0.8556476196673435 41.1113297977259791
47.3906797652140170 76.0627108208510947
43.0196613023862113 88.8893585653530351
39.2339090392470311 81.3751670749935982
3.7754472577278930 43.1939929206237281
67.0644183773499520 3.9897782507508528
44.1772067820848022 24.4592191289912719
13.7679519256592169 72.6958067876473137
19.1953577522579231 29.0452908530405161
99.2067260822078367 68.4162089053386779
50.9919453239879275 76.9725873289128799
5.4910831935328197 34.4912306700580586
9.1184898119902371 20.2590355676317131
84.8579987919539889 1.0260871927797233
95.8279821608614100 62.0447232279797944
52.6300318519595933 7.0172764729683257
66.7883736354434348 60.2710576515424705
90.6885663200857550 79.1531045676615008
68.5745491037536823 18.0770435154584028
11.3922671333510870 18.4448526425310284
4.1114765189871338 30.2045553837896001
50.4581317060080679 54.7899895346010766
73.8163158138332420 69.4265645007555889
78.2634735119706448 90.3758955807360280
84.2628347740706545 46.7998767581773265
42.5885944830105885 68.9403957797793794
3.8447233212803411 37.5918118045052694
67.4556867437307375 58.9026896648417448
38.4222865328898706 96.3779773384614202
73.5265782348685093 50.7478071937981809
57.3138524282423987 0.4987365023064183
55.2481779913287525 33.1500607087084589
43.8928184393834044 89.0346817382860820
59.3054794202150433 69.6467227024344311
95.6621472237231529 43.0342402909583939
4.6957668068958398 87.8672152566924325
86.3832884201833195 49.4372746486051327
38.3270188112616026 0.8935481048819249
97.3028642314887549 78.9891497680803951
68.8383795384912958 9.6505678988803574
57.5919274474415630 78.1841866824081677
35.7751651909318795 42.9225223231712647
52.5736317485059530 43.1883698389516866
4.5814809972331112 58.4634864942965464
52.3320291984086339 25.5052746891201387
7.6213261983216096 46.0778473020997410
52.8281841653006410 70.5498289654878050
46.9742851314852174 5.7557745730740244
37.7967777141398855 19.2852302434617151
77.5911256924777888 89.7183781717113504
31.2034631441256209 20.4873975986389674
5.3950411387542418 21.8282177086047362
71.1177398555723101 46.5017397942110478
71.5292540186269292 73.4778907444466114
7.4737701745803742 82.0789306599288295
63.6509158841668068 15.7760689033215602
55.1802356315865694 88.6412886467299757
12.6216489216174228 58.0215471914877128
37.1336454333943564 40.6526391417107646
67.8269465484764282 39.4727477389218890
0.6923411960062964 86.1913834504331930
50.9961312730894747 87.1661051138192278
28.3874861755496681 27.9688705890379516
79.8696169137735978 33.9772285411664257
25.8096823375182147 90.4316915384081170
17.9657317299765324 65.0302330457530218
66.1266700809902943 12.2272312970089772
25.9261330713853368 77.4727820135837391
5.8860513115207125 94.0876421398043306
74.9977593795008204 91.1027992468657573
27.9940909200267498 89.7026730964591223
86.7746716172621149 45.4109901861671901
91.2736133413911546 57.4934650584785913
48.3618661951187718 38.3889073888621795
24.5675391930132001 89.6611351149934137
2.6458100711201360 98.8242237355002118
13.6181011661650526 24.9465647988657118
83.4447331342795025 35.1019258246549768
96.3069968321574237 70.0125254005576068
71.4988632529754398 50.1214026484686244
90.7788070743281281 57.9055245440192934
35.8054143157193892 99.4064998766524610
97.7330395577255189 68.6018776451133903
73.8789997497530777 7.5945672988125494
60.2277954649107627 59.2398555795785597
72.1821318905992371 17.1400791141900442
5.3273544586493138 28.2696634269396618
45.7094929834087083 26.3729312097718207
60.5450972186330958 98.1832149546183359
77.6393222797402842 88.3399770745640751
10.2341726000562350 12.8383962315093072
86.2204558302831288 12.2415345595867535
81.7507169461488843 31.5454101286948969
99.2684419690471884 17.7054267481522878
21.2347710774608913 2.9626621720752921
16.3563078660085566 43.6432193044177694
25.1618575890696796 3.1096697277726459
72.9635422982894397 47.4348526032387738
12.2173390831394677 3.4252312428324050
71.1009758059999655 69.8122256511031054
79.4960386487423563 76.4583996967501633
13.0623714820453216 86.0686027043528270
6.2427423915283438 6.0003386688216249
69.3932000249049423 49.3090183513850704
34.3041484440928315 52.7270796810394771
81.3111169130129099 3.8664032352191291
16.1551319959780777 79.6478992541442778
35.4660515776945147 12.3067696400526607
37.2108390292827167 90.2840852524150677
29.7240661099690371 97.5268284868625841
45.0549286995378466 76.0175123316833918
34.6574452313081025 9.3716013375642291
25.3668720810627519 60.7216607647005944
9.4982841645444243 2.1309231329413536
83.3978617081206295 70.3672112310358386
36.4918575431237144 45.7758938377799680
78.0435229323058621 20.2351789055221758
67.8459085048063173 5.5039508726706599
38.3014109323263199 64.7304849108996336
12.3012934116863875 98.8155430129091030
48.6648776428215442 56.9063535281618655
67.8295525901537673 63.4725843417212019
19.0553214060806262 68.2300858539945523
31.9062849010333878 99.2920926584323240
63.5246069015757513 51.3058710895954988
8.5337978535740771 64.3703342233629598
74.1795701915728358 8.9839229793420188
32.8598247990342074 20.1955295652558000
93.4903693842367147 46.0929101913725461
36.9334425210371933 25.5067041147849061
34.4096129206423598 91.2921559928596906
25.9950836486516081 25.7726683578564213
80.9854000755660905 73.1699465509338722
49.2962594795524041 17.6144434987529621
72.1147078896621991 72.4385516243926162
28.6589340831900365 8.4101019360492852
94.9253363039212275 32.6143749386462147
79.3508509733826202 39.5134797495181544
40.5857283509831177 47.6921614610916436
45.1060532743729112 1.3862363369613440
11.0080701761572577 62.6550948799246470
8.8101726840226000 89.3192270969793185
97.8255663829163353 27.2350195309363450
77.2841920367015973 35.3044288888526268
36.7238898331122456 77.2934249985139701
7.8861080177966674 86.5485056654260916
81.5884698140901179 67.1752091288775262
7.5855785858708114 11.9614003914599092
67.3526584812274933 5.3456333343625539
63.7967198868131788 4.3560122264237773
41.6156555932299383 78.8538273337658637
61.2485269409675510 26.6778031823744826
76.8933144627444278 81.7648468851058681
62.0642216685093686 4.9660769753405383
54.5568506432111420 24.8916620583099935
68.3836337063387703 58.8318517851527645
96.5771853345872415 75.5748090552112330
52.2642379228877019 89.7350826245683777
40.7786598665751612 47.6606477676768989
3.7890400446821348 4.3700440293183540
34.1114218047998818 64.6472528289775141
9.6714371273052269 22.5114830510680157
36.8150892563052992 97.8007699407215085
1.8264882210710875 10.7638848510329783
82.8935341052491310 18.7559323407426106
66.9993513637018339 99.4467212138126513
48.6016158279803960 61.6320507084179852
5.4504102028971939 78.1795778805022934
73.0774310433780698 55.5061814068311818
96.5470314301405637 18.6776860133353608
25.1279142169468237 6.7922698863979942
93.6642639276117990 65.6271790491496319
90.7070150133647388 37.6662730074787788
72.4063726498923472 3.6522679302230743
80.1681995635470059 77.7747773209852227
27.5549850767364362 36.0022943593585296
29.2560775667619168 76.9644429725268253
25.6171727637049855 33.3845473452734041
7.4783897283067340 33.5952582965845821
32.4104273191882584 67.3926067196230036
48.1681846337658115 18.4514678168429711
29.4962288465602001 30.5097096088934201
5.2479626874650460 71.4898866821404511
74.5665833425695723 66.9146415008397781
13.2214230996344444 44.3639029535755967
72.1618274273405547 62.3803979756642804
27.8624808113323681 35.3420436037746555
73.6940804267236729 99.3143964944024447
34.9212106301660867 2.1990241885423201
98.1864882798287653 80.0625799755764689
70.5296329006565372 7.9943585084141784
31.7586836126924190 64.8551789553993103
17.9257164636324795 35.0336249094586520
82.9901305226281636 42.7107752178043185
94.9352810232270770 98.3488303548122218
35.6337930064465880 8.2563829481601125
64.7802030518463141 68.5218393892821638
87.5344601057890941 59.0447178871583915
53.4027626852599084 63.9422697782563887
0.0840053356788717 29.5075104144161955
90.9577954883929465 9.2653367217842337
75.2004202437993712 47.5134999037786443
62.8590976586032895 15.7122493990503145
33.2915937272040736 13.0312583911501356
59.6871002669185273 27.0540901886700667
46.6891826758471851 6.3932423399649885
51.9680496371751204 93.7722450805274121
20.2289475508916965 25.4718493070464334
91.0818487155226251 2.4495351024059642
25.4719023099252091 32.8669385270773944
89.1417930661133227 91.8591782080630139
5.5906508934083776 78.7559460153339330
15.8489294466241724 32.9326486852376661
44.3971609099821265 84.5432019304433311
27.5660675309538519 15.6232878192796072
43.4418320269399985 71.0389901617016761
13.4897028889472637 35.8924420384076654
59.5058186095068464 45.5813387575405571
95.3548208435204856 36.6626796663705363
33.4944907591550276 73.4139297183844661
51.0191621553750068 19.9175944106049556
5.1899283432974901 81.2244719151883743
95.5424774004517019 78.6031324919719765
88.5847051315252259 38.7552366364667620
84.3061213570247361 80.4793575711526756
95.6958605902678840 49.9278049845859329
73.6435533287061901 58.2525485386007702
89.4765135842957307 33.7632729054779688
26.6897914683474227 30.5182329542315607
40.9234412638870850 95.9843999833698831
61.9745688406642259 31.4778325173295386
59.6215898628102394 33.7498351982401488
59.1565319003637953 87.0306503412469965
97.5579881553924935 77.6506981186210936
39.6636069292783588 78.1262106872164850
30.8448285255004215 68.8227668441158613
95.8654323222564670 73.9317554182469650
60.3974089745506149 41.2634636362557501
4.6093255842231118 23.2287089842343590
94.0400023863160186 49.1024580730685969
31.9654922113750359 8.9649626540602370
3.9961309787719390 58.2790907511096989
3.3224912023543163 89.5857516133142155
31.7306745913959247 33.0774392021904760
56.0795932468959890 86.6938345343598087
44.9213453245861061 30.1779532918154949
44.3061938273831259 58.6622343770445767
14.2986145597424947 91.3013593046295000
73.0288691131690939 56.8122573460084652
42.3745487806071779 46.2399317810012676
42.5709857301569059 77.5896681923453002
29.7221805358280804 10.9860612512162277
59.2507352145424022 64.3832320632277089
60.0787709468867490 86.8923934073097399
49.2364467009905127 20.4969260257731989
56.7811078638172901 1.0255225438609572
67.0427843685936438 85.5451454643504974
76.7669483746990551 1.1084959583770537
87.9207484133106050 8.2659174849715633
51.9876653399378412 48.9926431023494899
82.9284410815607202 75.4510473209986259
77.4383881136386378 27.0100284714642420
86.8089070886770173 73.8266402347837385
4.6489462216990791 2.3848376898001011
17.6926828792082311 76.4325559727587489
71.2623654834038831 17.1771206656465409
83.7464895010704993 31.2669498758013304
40.2845370502831983 45.1119303755859278
32.5564330273308542 87.9550664391539243
31.4617519227453073 17.4913712071073313
30.7965480687352411 34.0240569751928845
19.9153919398284422 41.0746821298864617
49.3331018621930610 55.2000417305217681
55.9473681494524726 51.3841502446528011
73.1370109978564074 75.6515576060808144
7.4555614478716841 99.0854084702930038
94.3640537583170840 5.7023508220812813
42.7371999986730700 10.3691349198519625
1.6909773111630444 63.2281188695688954
24.8878909921952953 16.3498717211002180
67.4310424036727767 95.0002024929450357
92.5402366908931810 69.9790592092935526
82.7460051411328408 34.4417846125059981
24.2427210918613092 85.4584537669512514
72.5632603666181240 47.2758628510268863
32.6312471747036810 88.2741390406913951
34.9479788678424228 67.0035442701299928
41.2774721405604552 22.0008479841240927
79.7903362534416800 66.1586576630899543
60.1085941044253502 34.1485748926034702
41.9862703162680901 26.0256546158837416
97.6370943565857061 26.1562069141778260
41.6292741071780057 55.7586160458695588
48.1557660936226881 86.1461041337308160
11.5268097420353595 3.7601559913703730
48.6089050695425513 8.0526731074113673
79.8632060629557685 27.9029283219409336
19.2771028996684315 28.3342240647045713
4.0592682274893761 34.8839320269100810
85.6605702939159670 84.0983521740997730
82.5790901579623267 44.4325903295712337
26.8626211036652087 66.4332305448296978
77.0614974142736457 51.1554435006107084
88.1136485103788516 92.9582781364165385
70.9839782720719370 49.3820401470513985
66.3130369695607982 7.7335491509729293
43.3921947382254984 98.7273682100323668
42.1318102420442102 95.3592676095223482
87.6866576363837567 43.4651838660457770
84.3530948685539528 16.1442929799685544
62.4062438483705577 81.4316445937408986
38.5973797039323969 5.7919980359181107
23.9528120502818922 3.8440115971935973
94.4144120774462721 61.8806355253671114
63.0477398880029654 85.4157844197236358
61.9844223330391344 14.4095128132518351
99.0745243078740288 50.7877984303214873
49.2874455577766355 50.9944342493252805
81.5695903803002977 58.3288647199361137
30.1214045679190754 81.2854646841305311
18.0544631051972928 33.4350201292424956
48.6791912620645775 96.9771161643421493
13.8723834799547205 15.6107795770377820
95.7689156938297543 70.8004851930677148
24.6033713654263089 32.3220868746035066
47.2573126323438828 60.0789748212488348
56.6626337148574990 94.4917618816041482
43.5645596129686439 2.6587622149728429
63.9954324260043848 46.3709212580324177
10.4599984614776158 13.1703774995975191
25.8378004434084758 10.9237679289751703
92.5660163171676373 73.2123030707150519
56.2515290272287984 42.5394175277755835
28.5402873091622382 55.8569468184872733
11.7578763726557298 62.8876236103046580
74.7352066355321369 95.2541166751496604
76.8943173748498765 28.1125280201661951
63.1975811346727880 9.8873670948823609
60.6718404634294188 29.4775987985185104
69.2026076803821866 2.5068333638064155
71.1859570761880178 95.8900814781865165
89.4049506490759569 8.7713464542778183
41.0249533026248656 80.3935961921261253
50.2358307981060435 95.7664863340101675
76.8769558607818482 12.7299250765811607
22.7076574460023259 5.3613946652772526
84.8908770624271369 65.4023449211112649
16.7570241743358999 56.2675759092153172
50.3612822275240148 0.2727828663955489
99.6967975180301949 69.0835638956099274
89.1874706608637382 84.9733878095845085
12.2640308480306039 95.8494369856814075
23.3342700515150376 35.5625723475226252
23.3130035821581103 42.4329533270386463
30.8439429369326987 16.9247463578732535
70.3420741558315967 10.8027782686233706
57.5632940223997593 50.8580507412340381
18.7158357665498265 86.4239451985305891
44.9252341344477912 30.7863616969746943
41.2658268230737235 99.7073540440962347
40.6375262023284449 68.2625016978603014
62.3766641900242007 97.0590385793699539
77.2049213801457341 18.8593014806548425
43.6891428929029857 50.6829096318275631
17.5935484577503729 56.3458154974139873
24.3309132839343860 78.5596154885486300
68.5694861871183434 60.5909546212346797
17.2583747261457532 51.9929280407600345
66.2495740252040122 29.0494795821131682
76.4719916472321586 55.3429121249010691
65.8699813652906698 76.9953201181215974
60.2361836855535273 79.1058983371563897
56.8570865063812079 52.6638541909606488
54.0072196096333172 68.3874292772803898
84.3367679874792913 6.3848848912041012
25.8428286755867482 58.0130710582009712
32.1631517041035906 82.5883198052190011
56.7510104601601242 24.9842935184690376
35.4754124900883312 50.7567295023525631
74.9282283775797708 46.6044308044845792
85.5669375641430605 14.2878249785638118
97.7381266846929009 62.0129391165221620
49.1751894824724616 5.7959497524408317
26.6790012974212907 18.1778700311295722
97.3812876600248671 56.2469346574723019
97.5458899342811350 6.4946063126715465
4.3793846827194667 93.5891392529686641
34.6247979362883669 81.9728517613997809
17.2913040164667358 41.4205133142194839
4.9002077536447253 27.4924033691942071
49.9615533817678283 20.9537544926171719
60.8907009943637121 91.6914711030352549
33.4444544862300219 46.1057513312094329
6.8161744070367352 28.5379557456237123
17.5087394721850202 22.3568721646302251
61.4069028942900914 98.5978409175288846
1.3458981177600582 57.5341284640836008
43.4395788837840229 26.5533339516841096
41.8122439883860224 14.5990949442888045
48.0526971796775371 85.8704579328786366
96.7962725963418222 48.0486461244284087
76.9398578890713338 54.1094138201907739
75.4726522422950552 82.5638801258996438
12.3809043673707375 69.7375735965192973
73.7692166451552254 2.7122425164663566
56.2530583464055169 47.6801092332204277
4.3421103545780992 13.2508090504780185
74.0481540720678026 4.6510989851276445
73.2526040348035536 46.3283838314447962
93.0464251914393401 12.6697267069028960
90.6519857034636516 68.7357223003499342
48.7272236296555903 44.4311142493140494
18.0666680844802201 7.7297461615653091
24.9786140480114156 78.3161957323473530
10.1182344676908222 22.4620912253727703
1.4550267440884501 90.8687345009156786
64.5304515758721777 92.6830096312079093
93.9679383066803382 23.2294098976071339
78.1058190416427038 81.0614966212120720
53.2557629427526251 39.6054860533843112
41.7716009432450051 70.0772606028990594
7.2860910113528909 40.7100134190557696
79.2656981631005948 7.2697477864144595
88.3305124260859316 61.3285643242773020
0.3365373771236690 49.0078816754709408
2.9299689514733940 67.4593727989626331
54.4444815717805568 77.8766034854993308
91.6434970035446099 62.8618074618880627
97.9302507847630892 88.3800588239225391
49.3140616730909116 83.9419668865561590
7.4585055417477282 84.2691373316739742
59.3247215013298330 41.6798856108340559
34.4876679942012885 76.5934970002820279
92.5219313770764558 75.3281091865829069
99.5438603400904896 1.2442470734493893
42.1712367841123097 2.5210636016468779
34.9198602808832774 40.7186221060182092
12.3292346975473972 41.8541891075901873
63.2176155568217624 35.0064568849623114
21.7302741493676130 65.4122233976180212
65.9672225850181349 93.3746275390865605
96.6531059812761413 78.3419657945489689
74.8448134320309606 86.1564194060511710
21.0777409362115868 15.0419494239705251
50.1282861249900620 39.5454881275938632
9.4023176234280257 66.0710846263881564
78.8380872001569912 16.7751407557755421
41.0593771865226955 73.5397800324664530
53.1475116359046638 51.2251848971951844
59.0055113841416414 41.0072991779890543
58.3497002568482657 40.9320690918432391
35.0126259098621020 31.0047672070529750
71.2221989571450820 56.9449966831846339
61.2991895082550400 54.1391220051358317
46.2815116008966072 5.0726509627029959
50.1893781936976779 13.3210937655544477
61.7746820299335795 38.6491819012591336
73.9574486990827751 10.1555618855613048
80.8520737208458513 95.1046653796842065
86.0150344826737125 76.5045902114806324
87.9593503769601881 24.3077099573415722
78.5582348026383954 72.0909953956671785
4.4165404894949027 25.8961998409243606
87.9809764835620456 60.4049992043728921
54.2532505272965366 18.5761128334152481
70.9824838086553598 33.9475490417132519
57.6729157654006244 73.3763462468879766
69.4144597976118405 92.1615409073855858
28.2672326248961561 28.2919754918330781
11.5181661847959642 29.7644712688088688
36.1715157259223901 43.2294654843007322
73.2688414718575984 48.6133421847469336
91.3140437052376086 68.1214982370061790
98.1859735904935462 16.7196729662073444
72.5970497898799607 47.2776207854089705
2.9830402678333368 65.8687642416120553
38.3252771132100207 18.4577903111212471
99.9275805738382985 99.6521553437334262
72.9054993902164057 53.1862138511083558
1.0006055561466942 93.8712675156240408
68.4503411401265964 33.8095223563131597
25.0997089651283645 47.5907957989543462
51.7610694491833954 31.5803042980082438
50.3563117537009077 15.5912032355902461
9.9413630960737969 51.0631124576329753
62.0847819241737398 83.2566812590327743
42.6765045665264324 63.5187488428468470
23.2391935318510434 89.3747925845643039
15.5657513912750289 12.8433315540698256
71.2143284406594148 34.9296469869693169
35.8800353488278958 86.4514054914019425
23.2981352636817292 83.4292653197980343
90.3113146608891100 75.4945626293011713
69.8286920416375239 37.6758675879224967
53.1638036823140467 7.6632515739587177
84.2968482445128870 41.1900207703742254
72.5144086977299764 80.6690353585797766
7.6567975142090461 38.6524835089055543
23.5167257495587094 40.4732407580321052
30.1971263883300551 66.0127213505936936
38.0389251553758356 67.1174473528942173
52.0329148514061970 84.2440444023567352
2.7646850441653825 48.9321850195249795
49.1866918368026234 55.4567044477660289
20.4115115052543992 48.1582037686898659
81.2939715327907635 62.1920817276001543
70.8963032333413281 90.2778940429829930
72.0724559377905791 61.4328551365933109
82.3045906839395656 84.8874004210670137
17.7258705084187298 12.5367642227006471
3.7699297667109333 55.5923185765282426
87.9803270099591970 92.4193156747574989
66.3204913674885006 82.3625779908527846
35.0332951011261500 55.6281835728609764
59.1060810655097058 89.6834379417350789
70.1754353212502053 32.6520343617550424
31.4429479410181969 12.4049729461519487
28.6921716952972652 37.4018777053142770
5.8457789620081524 65.9271455062651768
60.0747344205023310 95.4964628954923711
66.2069416243522397 8.3080379630886885
68.8918196283052140 6.6571252202651143
53.0838752142458574 46.0592308069762808
69.0064721848993230 31.2102971998579726
44.4404040570852814 58.7683722354877318
34.2536154653801503 46.6119405631874457
25.6235712384720316 23.8772297141806256
98.8027290709273274 81.3043274762820118
82.4699013782643249 72.2317646539421077
93.2852568137885783 52.0519907477174328
22.0216518923742726 89.0196723853759551
16.8591363459553278 89.9883340132229534
17.5747090250711118 11.1168893894113658
1.2863576866257165 13.3980299942526688
71.3589548806109093 11.7740268126609102
3.8716283375742955 95.0045650440170704
91.9023006278588213 99.2776495085005024
53.3675744710246178 93.2890209370604140
58.0667783462889844 78.1479532309027007
47.2557095019683260 53.1134569159403043
95.6039398360653934 86.6219978893484921
72.7100516658940990 94.1031468310265353
52.3567386538844914 68.1628809055611384
85.4875731473345297 85.3734615763983129
62.6862830951256953 32.9239015890277926
20.3625893353046266 10.3964524469278956
28.5882654290261051 51.9278315412522815
9.7520273712038303 78.6350840913109863
22.8700495508265540 70.4620225326948173
82.1289570424533508 9.0777311816437880
67.3025257578799057 20.5464117208626327
3.3160610197894735 86.5356228215981957
66.8391877866603465 55.2145282158157826
19.9108442093088200 1.4125128906466555
67.8117394113147611 84.4062898900122462
34.3757328083435922 58.6007725410218399
95.9308720072863395 12.4950320147278795
67.8163132483948914 76.3819454702902760
5.5244057828133908 58.6786970157043939
98.4322030991390591 74.8052340996739105
4.6826456267813672 1.6537514930676456
19.8338268549516528 35.0898637322718727
1.7311352958452875 59.6012060313335326
51.4821095521518544 67.1758989386075598
17.5276109054980793 41.0745177819479821
53.6892477412041487 16.5950769981426767
4.5439746529741587 23.6856557069756164
57.2813027328966200 96.5006078557533726
49.8489445190077234 82.4984924778801769
27.5208311758650552 41.3511373351616953
26.9519310325262431 70.2760727508327250
67.2536789740255614 20.6710196525748273
49.0754585956992031 69.2910383964491814
70.3911533149800022 20.7221312930732431
17.7911217093176255 65.9928626799931521
52.8299511918375515 88.0032289902864164
45.5717832449410523 75.2065022796312093
53.9895002097975478 39.2479892470007812
77.8109285700743811 40.2882086817031322
51.3528477503047185 95.4342876205497674
65.8801932657565033 60.6542508160864315
48.6321666759307334 73.6136947498270615
12.2695686154182582 33.9293579684594064
51.4098359942513099 46.1856349605785468
48.3062546083989020 97.7032057330333430
28.0367532195804792 17.8583948241702863
89.1095185508052055 96.0992859496304561
69.3442358863141664 26.0574496694491948
66.3592718789391682 87.8719440757439401
76.4265079600962736 6.7223231534305317
15.4459568794677704 37.4074630902095251
2.2268492507726556 39.5645999874876395
81.6564517356597577 48.1625485471286936
21.4726462141248895 67.2608469803964368
36.2694220553379765 60.7537859338983637
67.0209992470518330 37.6308808556919985
61.0255915854481330 87.6607154693372621
82.4137286498137769 46.3975636246785612
11.8080429843012915 3.9049520043590524
32.2104130644418589 46.6071232063661540
88.0872681934417869 47.3917101140003751
32.9822521515986153 81.1882498951912908
17.7155449399378320 15.8415101026308296
64.0998635998805355 78.9655949131840202
69.4946225710443457 79.9627172361005023
18.9414543650152325 36.4323394780416621
27.6423449086995774 88.2743607495833231
74.1298396559554220 34.1866128580553621
0.2233617101613183 10.4235396076760463
78.7108225610979702 99.2295399576668729
46.5149237783663452 11.1394438766770350
3.7673772876051781 28.4997944703958126
18.2895908277346244 9.6348223674635580
81.0225470931033982 82.8217551558010143
57.7664049749507598 72.9396951480179467
41.0217905307103123 50.8508722876947274
79.6375465642710338 29.6661433930486815
47.6485216455323055 64.0985617768877916
6.3511457114414753 86.8117847949309862
64.5948026930354189 99.4045864500267271
45.4741691653200917 65.6483194084468664
44.2090392189970913 25.3775550897464406
93.1825055975575651 14.0339901316349760
44.3309518980417181 59.9406817810325876
32.7148557648171163 94.9433905775252498
36.2060701287881059 98.0254729808581970
68.9741837950789574 33.7824257788498414
26.8670561767895393 25.5206940568707843
10.9128577111989973 24.6590033722285931
37.5403016531494913 60.2539640209247125
85.1120231522295825 24.1195562661218332
55.5607832895225187 39.2483354445412402
32.7951414009223114 93.8191780182233828
79.7769614500390389 39.6386246949449159
41.7132822232040539 76.9695160728762602
37.0802143225832381 72.6113526732918899
41.7332160069333966 80.8322653286797959
47.7611516889500436 81.9470210552811977
39.6103582445349787 50.3933290912148308
96.3809771580039012 47.1145159725006479
1.0754966733121929 77.6181306580289174
98.8919258652039446 92.4826093073176310
32.4957025318649926 69.9339970762863032
92.9729582314474783 95.6442309229807819
38.9068030375392269 13.3106412854815392
41.4263961941001781 27.0190256978865904
44.1693641460924482 91.4630149428276695
18.0197224975007657 56.9382478929224192
75.7682725227082159 79.2284996485336279
62.8316249604402159 52.4673447804746331
30.8688614534843069 34.5769982519790489
13.9319341508175487 48.1584007506708573
47.7849212429635841 91.9620344507592620
95.2926433225550511 62.6163414140052268
99.0424343582468083 24.8283799923764050
44.7554698984299577 92.8594361004919193
18.2360023255784718 75.1225594400614227
60.9606562341090097 27.1746129871076256
36.8255693915079405 88.2153713897504730
77.3501198664684750 95.3442990606510108
69.5503733330859291 33.8356941119495218
36.6170181155935168 50.4059175811209101
98.0334369220262829 78.4954231018835316
56.5620061418515832 66.4455090754909037
4.7090501065043089 78.2364513308828435
67.3597181614149463 84.8465758590348003
36.8720001445874104 8.5203148533635762
99.1941810511883659 74.4917242603381737
97.4053985017733055 97.2421730792738259
14.6000165361805720 38.4782860743558928
18.8971300526432522 49.3821143269561134
40.8741140072549243 90.8074545702141904
59.9861279524506301 79.9191562087463296
42.5632969048619714 35.2459935255391770
53.8427323942736393 82.5541252582475664
31.1436698585943788 11.3316269274035939
64.1834691523090726 58.5898734847074465
33.1561428028734468 44.9490391721939417
76.6944978626010681 62.9849610054199402
75.0515606914091080 21.7849288998156467
61.7865482781922211 32.2266634630514446
40.2917974791443640 97.9183560387252783
83.2497615045038657 84.4737490397115494
59.7083327200337379 64.4041556586408319
8.9431706437793643 59.0748349317861923
8.6204115245932087 62.7419520837241507
11.5504571173348012 27.8624694511800932
45.7583631135046076 58.4341830424137214
68.8202068620568639 28.4349163786980377
4.2629941070212896 65.5362712097773255
66.2597569913224760 98.0219327237455076
15.5374985251782398 62.0204372423486774
8.6790522236040779 41.7320716114575205
19.4523775032318653 38.7418190275034249
6.8670780557263171 91.2387613242791105
57.0689307031925210 4.6349576364065221
98.3553672831543508 96.7347351106300266
27.4805607495369522 76.7881035089494048
1.7834176270775548 37.0465024361127035
29.8173430132332768 61.2638123194234723
32.1545949764010288 17.2313841016453431
39.2849138274266068 64.6542941180803723
25.0982302700638478 31.7512605371997338
62.5713924345589447 32.8756496903925282
10.8211093573451258 54.4178240302089478
72.1973559662288551 33.1367845250785678
44.2896402786989682 1.9320201129711556
27.5327906038567285 22.9001807406038154
60.2569036354546625 38.9102329702002123
46.1364343373921528 8.3817269764102864
24.9230228023771829 26.0878303471229103
82.1941133220359177 12.3078469492418527
54.1142580525472709 71.5595340789489995
51.5435758750315003 86.8571280341510032
61.4105515624700260 11.4605439520445671
41.5617320082886650 25.2359292755865781
47.4661067684877622 31.8654203958872557
73.3837213421954857 38.6786348062480130
30.8226703908358175 56.4004288916243439
38.7135669125285204 26.1059093801438777
69.6779189697274148 20.4783904047685645
63.8156486173748760 88.8358284943155212
81.3128289808970521 64.9300766063349499
93.0965715926697754 29.5815327126821224
23.7056283353465638 19.5000960914223711
10.7307220060857027 68.9688181196758592
56.2424830196744381 3.1400721716710156
81.1262201358372721 58.9809334356729309
60.2592270883240388 3.3030633524647302
24.8710604136099676 23.0394661023886727
18.0509360842273203 37.1960543729091810
66.0416158701430902 38.4617424583807903
69.7168166184120963 7.3688158009718618
61.8890808330622377 40.7658174426971485
59.8789287258173459 70.1484158544784435
93.7890418966306498 15.5579655247762396
80.2444953514397525 80.2915399038928399
9.5437534229318555 10.4772603853648292
95.2268077851740031 21.4741036405588517
87.2310535400254281 98.5161960377838710
5.6424505316836182 71.3175801328636965
22.7686856357263494 71.1199156335481320
62.2105818551383223 43.3684838021683774
89.4283779715643590 61.7721138256291908
98.4364274219618238 51.5972237557733351
78.6140141217079815 29.4720267150679121
90.1517652570519914 5.7259522024120102
41.1304984157980229 6.5401635708185797
90.9858469931401004 67.6000032747010664
90.4829063474116282 60.7539484477075504
80.0037756717465953 29.1959928653058540
85.7107515236176312 0.8679141609002627
37.4260027102795831 55.6908361788368893
53.8907203668880754 11.2816314042250010
26.2637105500793453 19.2131955975546767
26.1472732763763140 69.0308892958320257
69.1296471369100516 93.1728087686982178
90.9129214770064493 58.2807475115819287
80.3659226015403902 99.1572186662769184
43.3810403570663468 95.5997637715892381
68.7820656570664113 11.2938095856401901
95.6382030539425898 46.6690946757979148
20.5837663849572685 93.7117982662756503
79.5606833438974803 67.1341047593317626
6.7859548452570584 36.3756195515160030
1.1022892509015780 85.2285868784419876
14.3479876164456339 86.6897107741634727
55.5296452506582128 70.3423803379424157
63.7426517201891585 89.6589418052618896
15.8486613358393758 17.1613938757175113
49.9385958291281042 55.0800838048398660
77.8236876349173343 99.1583565145246553
51.5779169034847769 45.4797970752850418
72.9384750997395912 84.7516103623506041
79.9395799693517972 65.2678020627453748
68.6933459178118255 15.3450166739662386
77.4858154349856676 28.4825787584553360
84.2793941404181481 90.1325284114209211
89.2737500661621226 41.7178849043373106
91.9577166431893573 79.0054509818089059
65.9656132809940345 55.1435121352707256
48.5246304149213898 61.5681797882155522
94.9151107292434233 28.4783513312988106
3.4290106735940906 26.0162487041536430
32.7766742331690466 9.9076849316487738
95.6958960722538308 19.0386611819867824
93.3734168679942940 51.5629646803682036
76.6423767190137113 36.6738708501682638
27.7546202855317929 59.5407249915397259
83.9998470013588872 63.9615624733272696
68.9449173223931950 35.7682313721527052
40.7513411083610819 47.5567070233633089
91.5601005040894478 48.5755406683783164
38.2228398446448097 50.7804677052124518
51.9767695893253858 1.8220866661443846
75.1669577055398435 64.6793734163136946
89.3547658996861145 58.8897874433945034
20.7790736026122858 99.8078372813852042
70.0854203976101928 48.5838826819563465
25.3098378612704913 55.6859511115224990
90.5513765786848097 69.2372483460382142
58.3795690517693302 51.8707652599520799
60.3048228861755149 17.9679020390650663
17.0874893916570194 68.3825596571883096
0.2399855477000612 19.2811918454190305
5.9834710325529787 29.8476185756612047
18.3873423505141034 69.2078342342660449
86.7880812659421110 72.0486012367239681
46.0973645414770843 57.7457574570859364
67.2015164587573111 56.9032296020491657
24.2813593630658566 41.2334541312947351
59.7595352327399922 40.3474552550566301
83.9816939801500553 92.9109932673315626
69.2056139135144832 71.3216087115882971
56.5337281395517337 49.3570692470486989
40.0134869794831403 19.3615355645349929
51.1128690127992442 95.2333872012904123
21.0575081933057753 12.1240281464726536
29.8318629655408571 25.3768589403714699
7.7964143610877334 30.2008544076427405
53.0035861984780112 99.0503549357720487
43.5716382354260574 92.3080534094615928
84.3516594122727525 41.3373490437442186
27.5535110630214177 40.0546371077107679
61.4198425349705346 92.3770119022837832
1.8528108913989594 38.5658789691808650
73.8131527128470566 46.4591891193466680
75.2101957978806297 69.6408558501847779
36.8441965849637256 26.5919442106391060
71.0854669521507105 56.3915582778084925
64.1787653592046468 4.8631383830566088
79.8411409303889030 17.9042125256355114
82.2269132690260989 35.7353190959716400
91.1649088657333806 91.3067746964521660
94.5633845627331056 92.3705253117007317
57.6776215130490613 72.2803959149573672
65.4106772825013962 98.3823152942016890
41.0739898528512910 8.8720115064116261
21.0782289244383456 61.1463334425346474
36.5637585234270261 60.3859572734735579
60.2351924333328199 36.7479174689125188
92.8349916751852362 0.8473612174786704
46.9959465459114369 18.7649707099484147
93.0259324014315183 67.6285004493078503
77.1115977520988878 52.7410008974921851
12.5125270451382331 37.0552308584044070
69.0709955554249859 33.3282670347794365
6.7165573353523245 29.8113369160975203
48.5217364242346036 12.1235688516715392
27.5461567053913789 94.5150625448092541
96.4708320861713133 55.0576900231977930
21.2058524890729068 57.6128531107929973
85.3660682092556016 60.9728783116524653
65.0758399039448392 9.0522397335391354
80.2027209264730629 16.0867746047967053
13.6525128882043489 71.5047564577522508
90.0349041506245555 16.8695043619716785
34.3083612663802526 3.2513156935746412
29.8555552957832440 96.9328480886172912
41.1991479700697028 92.1971922095243315
28.6560043849678365 95.9731667074704120
47.4845255438876706 62.7554543046871061
12.2817061153586486 76.3819013105000266
52.5361418487127452 94.0505356416172447
73.3292549146615187 87.4402705465893462
21.8620174977061765 29.3896804074967868
46.6325477703432156 46.3999607890752088
68.3231969455541304 85.9153819617561680
41.0494673491098823 74.9695457212705207
6.6349229821697220 89.5424945063750783
38.3654459053157950 1.9042773578504035
56.8433076781022635 31.9001109409893786
66.5341545232457321 16.5419667149476197
24.0889631180946431 35.9436158737803453
48.5849236833542975 67.6017504960186102
83.8386026676015206 83.4649856241724137
20.1861680737557165 1.3133263147104057
8.3402119124109664 87.4114119656415767
64.4034923207217957 46.4116951666036641
37.3007771754807180 25.6481597155801886
1.5457993317731122 38.5213562796359525
38.8848348138362425 61.9608407965694354
93.0358284499378243 64.0891854242599521
22.2096117613425612 72.2388385306475129
29.9798256471519267 70.6165096346774419
67.7454168264465295 21.6297682981370762
69.0262197576562073 13.0431412832951015
1.7381333564608470 8.7496783465502492
58.7772324087850819 61.1693750224690760
21.2775658375877299 43.3744622490003806
43.5413601891497919 87.4911779352738677
89.5029906065687300 47.9729856992043437
24.8687654287156121 34.9860211984849485
67.6529085320134271 54.5704749452700213
71.3759302025937785 1.5246087862436308
26.4071266434037994 5.1266528198517509
66.4451632699897203 57.8907890359111477
57.8281958072420750 82.5158216852696000
35.9109990902309022 67.8029631427865382
67.6822736836596448 36.4598769628307480
57.9578052471140595 63.8560910133840949
52.4289672743815629 58.5412482669919854
28.1206220281221455 87.9920293506848168
27.8822341973590682 5.9701845822047179
38.7561746108360836 76.4456325880046563
72.3308502428730691 7.4120214003037361
19.0107343889229554 72.4581085211535338
36.6663461276119165 56.1879509215643367
44.7235897736835355 64.8491672908872943
45.2766214961821092 0.1785768224012663
41.5480958962247655 33.5778006214889260
80.2109107997325879 10.6535212679218620
14.4486789818128898 79.0510686452619353
95.8877334050098256 75.9068093291573263
97.9316292946049884 77.5912947341173691
43.0474325173768051 21.7422645299315000
49.7874273312380424 39.7359990187926968
88.1270291359987965 38.7098655449106488
46.3581397857902857 66.2647580927909132
99.1737245318125957 60.8301982846078033
80.1629254181319340 60.7075860490539085
35.1599475737503369 61.8712236144634531
34.4866185920432358 74.8761078366635076
54.7640888769542116 91.3009313825717754
8.7266237630762582 53.6096894986864996
54.2761362901324134 60.7640036048103909
3.2886482727767508 20.7427965170165152
9.8759661423174059 39.4929094755332031
28.3015875614192396 51.0164305536161109
36.8162601440460193 0.6747344581505388
89.9414555281922219 69.2153330994537725
9.7437584787409488 99.5300630530041275
31.8876812677887571 87.2969971402917508
44.6903025768768813 30.4944676775780081
30.0483908016457200 33.1581055350858662
57.1723244953381240 83.7313875790353421
47.8730876437227479 26.6607918562478012
31.5366618012991040 68.6580540160898352
30.4666640046595170 46.2664746537675455
24.8056129944376771 35.9751446601156957
58.2494978841775009 56.3359988717035378
92.3729513089936489 82.5806501313223151
88.3427718281867982 27.3325463391288608
11.0116838296564943 18.9676387982310679
6.4800722341453731 94.6205966232796669
88.9448639939502073 15.6419217131438799
8.8425570827122542 53.3247271154428049
85.2584342764759526 84.4215856440399222
98.8086411553396005 37.1098765636360497
40.8926446269209123 4.7705257611820873
17.5072625431917501 19.5380308074788225
70.5289469169926804 68.8432508006902282
15.4240805333725195 36.3034877616976743
21.9340270859581423 74.9023373756261179
58.9771385292146562 76.6742187306120542
87.5801060056557645 92.1673294671916636
28.0133927114685655 13.2442596093975578
41.2302025892361641 40.6861184934816720
80.2392936583579797 91.6738400506299058
56.4596762775163228 70.0093727111113964
47.2862838518400608 92.9625491804326316
42.9146037210079712 41.7731890325197170
88.1644723625861388 48.3610762172313571
89.9024490332126902 35.9168837084874824
97.0826276499838485 36.7687752872863030
14.5238204863747278 41.6986993546223630
51.3005376908939539 28.5481972168659901
41.8472114981279901 39.3517248435212394
9.0804563155448825 63.3154145088846008
14.9158432774030736 6.2205181404397898
46.2993267318158672 65.9239278982229990
74.2401414890496483 72.0462316784720969
11.0487085640162732 63.3329962241911417
45.9376328738600321 58.0399553847517069
77.1348103833058900 77.9626484930804651
86.3419735577856500 45.7556718453353852
52.4531690001172421 33.7097618895880942
69.5014055116298124 95.2366707064882547
88.0927341543656297 79.6163737100997935
29.4100017591694467 40.9273313907094760
82.7482293990162106 87.2322344412788482
79.5151368104045702 96.8648842537187278
3.8347256892329207 62.8626653447720827
57.3973230508402210 84.9329351777548993
46.0244681263982969 48.1520509956622078
11.0667688501078327 92.0297559375333663
91.6479768901880192 69.9994349041739952
41.3739250040211175 61.1215934219374617
98.0966679429904502 21.4519819827659113
86.3489570874017573 94.3423420025149397
93.3105038943322569 68.1664079700883860
43.2460337943975404 57.1552100085010579
55.0410545912585505 21.3334776737574181
46.8722674896200928 31.4268791278762727
59.7749675272159067 26.0758375911540057
70.3026261716628937 93.6093498684923020
57.4549355891470057 91.2405811548835572
26.9610877068597325 34.3313816994688992
17.0171885996828323 58.4547305417824816
62.9808695996648140 82.0035223201526264
14.0669266870257825 39.0982001870786888
71.6715160773136404 66.1549236250245940
95.3003447028646065 84.0350878862808628
41.4632044008930265 6.1377237583867483
22.7606524421510521 64.2054884809697342
84.0958622652787255 97.8185340749299854
18.4598974994088181 56.4666684721246597
64.8605015629434689 72.4104448910718048
97.2230137904320912 12.0118707122265693
92.6670085915129107 23.2671373817272418
16.2187025393947479 22.1948846170722973
42.0086137258920047 12.6290165861706498
54.6878535384312414 56.8854310821366624
5.3347618587134216 91.2821036487576123
30.0322192416080824 14.9448951431023662
77.8210659691606139 65.4094156284698016
89.0849753073801054 92.3507759181268710
98.9769245082085831 29.2394368935594002
76.3659290907467607 21.7115637222801467
62.7590628042279590 79.5251255989072803
26.0499178215441205 99.3314751146984776
29.2285126005988118 49.0714541546799055
45.3693989290984234 6.3500522454431945
93.6613992080978761 41.2451502963286458
62.9031926156154242 36.8984954717155560
83.6779227359214133 76.4414461183823448
97.2560921249295518 11.1132562112058242
43.6070845671338816 72.8750457335755328
52.3139494690080014 96.2658670809153421
0.9216875358729504 35.5271680621726205
11.8317109035119614 87.6025398045471917
48.5871563303821077 91.3091711318541996
4.3251825698511155 35.0860942520227184
41.4556082894819369 79.1829730290513822
4.8631232611341391 45.3289942966070072
63.2733496384557910 48.5173519921720668
20.7588566284920191 91.1471151401409969
15.8273388515941633 62.9191978827196223
32.6243058142066573 55.6141581295182661
0.5776301176635967 90.2733910263541333
19.6203094007809220 59.4142505838243338
91.7319154488158262 38.0760490435637990
89.1010336722397085 85.8593792251840284
52.6527828360562751 30.7689896950814941
52.5378509374253042 53.6025682359039664
36.8562800937095787 43.2056251267399531
47.2806120012005380 60.0322131434956603
16.5635284236927305 10.0751248049758217
0.8858333176221089 29.9438282325045542
4.1996275908180785 32.3904669293895182
88.6219650740987106 60.9459115413167680
39.0146503501554136 32.4718864126602895
1.8677857212547444 77.5062727090655983
28.1741843352183885 49.4851710829498970
1.0337969516390322 46.3218927402373666
31.5147445751605346 7.9417944851659978
27.0489171082121906 58.3238729649021934
21.2934164800382177 2.7560629669575620
59.9154281946956502 23.9677784539720555
57.9914038182683740 33.3890284049788164
72.8945530736934302 46.1950889252409596
90.5513235892418891 84.5667000067806640
16.7144255060729954 51.3112218629475763
80.8012672610661298 50.4521137343934640
28.1567711760815627 19.0931150720667446
21.5164472827758750 57.5099777631811975
29.5351988243403021 35.3744866373599152
79.5474634271675711 79.4265358031470470
21.1852133347511291 7.7200836497038132
12.0075812503954040 89.0056748479516671
42.8718087177637130 51.2764642897113561
50.1685998635760910 87.9117189965899115
61.4362935074456686 0.1832065666935501
41.7295970925219777 16.6895804958586247
93.6075176829216815 31.0802341202466081
41.7692673529543086 19.3742344268480586
12.3088651887288023 24.2456192641147936
72.8494492484139613 73.4234251355410947
56.1752557385672873 61.0257942265271964
4.2492955637133285 84.6958165369517246
76.8506401790434097 59.9089766689856944
29.6184102570895433 73.1840640347310796
34.7322303152342471 84.4050275106142891
52.6855674827236129 20.3158068556879456
76.8578086245338028 76.3289905566071383
96.4516729103532526 16.6205830341218821
35.4228121357229000 86.5545393180759390
68.5495898138819229 8.1847866286883786
68.9755873583053187 18.2181997768622779
55.4734131670120618 48.6966051632207879
48.4001815965035362 52.7312473480718964
69.2414354313320501 75.0341537448289415
91.3338647323850097 88.8848065980617434
11.7262644050297293 61.7063101163090053
78.5451995348437890 51.2586320795671710
77.9172653217424624 40.7032483792245898
4.4415386074284413 46.0854444924682980
41.1591880322861314 95.9597415452460041
82.2725167378239064 4.4814203271228976
94.7825750105254059 56.2610074392152839
58.9355296716588342 11.2477348986757875
41.7070642005642682 58.3237165463945857
56.4532774879620831 31.4043648774508952
10.1137563707379812 84.7210772198359621
98.1347927007543746 47.3641369516420667
76.9855369595321264 70.3902144010111925
85.0203729749189989 84.9672129443469686
37.6581837677574214 4.7660988635727985
58.4974705918591908 40.1532014548043534
9.9562083066280884 74.3602488054676911
30.7715209254540341 82.7684002507673711
2.6411779701143168 9.5720077231612919
7.5058145749319571 29.6053237974719501
63.7822143004156104 59.5588858639075411
61.3042777409108623 96.6994470175798710
38.6627086017177461 16.0380798544503484
89.1493788215467617 98.8345622716970098
37.3501761651177731 29.4204276447387656
18.2511050583974104 52.2690366848395200
64.4083174740558491 93.8122905936907330
2.7927438301435292 35.3653600903080090
29.0993962644073498 31.4628022617046241
15.3040848770495401 43.0110906267584667
19.5279437724119589 12.3231566541304289
8.9639720393654869 40.1018883880787982
73.9133896061707816 80.1399714393098321
16.0697225841591305 44.2928157131836073
94.4055230825593270 12.2313995417146266
37.3692166217144504 25.4409015048865612
96.7060696670627209 77.5898372298628232
33.6846170875510467 14.8233634962923855
31.1481798059115356 83.7176733777486533
73.4629834474863799 28.9236481040405238
41.9508453952529976 10.2701853216821561
31.3685811076916288 92.3321657828377056
89.3888230834010784 40.1894978081995333
26.4412999863256175 57.7578947073407392
41.2162985192469193 62.6357792743332951
68.4283270524778828 90.8917826735566052
17.8001067367979395 26.1324451892845033
75.9461641865056976 48.7688306798635622
51.4473183087868051 18.8317009460746476
99.9218525404308053 55.5288087759789448
32.8566466456780759 50.3233804858446732
66.3528051753661998 76.2436041054896378
9.4062530688991401 42.4005157585099042
64.5767905975391869 41.3615732616698466
30.9704560319347131 6.2850585691840211
81.6711787901226387 1.3369305194095071
99.3955674843737853 85.1716261519333244
87.3422393942310435 68.1727644089969260
95.0585041603888641 45.5174187221702695
8.6485674035383759 93.8066760411823566
66.2709899755841576 43.0939698868311183
24.0396714275677112 94.2751062253964278
90.2449448539974526 19.7635725582424691
86.7394531554676007 96.2716417500998176
43.2254187956891087 95.3368458900990134
84.0033730321240455 25.7946207659872648
15.2946079828800929 90.1961560252461823
79.6930645153115904 2.5260399878817896
39.7621641312593894 99.7717937441235421
32.4481968097279250 93.6984752121262829
25.9389891104919954 88.0819656676990661
61.2980017713374536 37.0291423536245858
66.0979298600682910 60.8796899265439748
69.0783327065886681 18.0468289492216378
37.4890746336075225 83.9611043893802673
5.8943327660088363 63.2007146960591797
21.2330957955513284 40.6220982790256500
70.3923237268278257 40.4679962723855411
46.5814868471155066 3.2897104305018576
84.5361351892723292 18.1980745049632908
58.8134503750748792 51.9593418231994448
97.2509555925255995 82.7842331765318420
30.8172421152100426 93.9111590136840704
54.8052240216361568 13.3640507196104430
7.7390025774275557 5.5203743401012861
25.2738464985783580 2.5121474653980624
84.1224717315439392 6.6406087118687456
22.3427675385031392 14.3978605395315267
34.0656031185903814 86.2286030112957746
99.3049525495453338 79.9168891716824561
55.9574547555890192 77.7915425003703547
70.8442026188552347 80.5405242842069384
63.8757574461116491 32.0532844668984040
85.9800676147495579 25.9768066200428009
35.0044965785009339 55.8960506340937968
85.3471866701205784 83.4380350443031915
27.8300221528629308 57.3788050138868471
25.3743136482647671 63.6806737075535239
10.2502346232695274 48.7411478059826777
29.3060026985403894 57.0366662343524382
39.8057250213259763 54.1914886986448181
3.4241650633209275 45.2060599105213328
5.9799555212403543 24.1870647443778068
40.0803125801375231 82.2707870473677048
11.5312908176733124 26.0576455608579778
79.0607992571433726 8.8561651980472504
23.0975990253683534 78.0182195128782325
71.4946893707665367 85.8997176347423874
19.5351531141514378 34.8528101689969816
90.2135036273298283 46.3116611701213969
91.2937532975803663 78.5550711405255129
52.8273605736038547 75.2292999386527299
84.9635920590984313 63.7954158623706959
25.3936623141028619 59.8737275887759068
10.8667169920663618 30.7323267411798717
48.6980403810706406 28.1061405252269410
99.4485070921113561 76.7728006918152488
77.3013832855815224 80.9238264623833459
52.7018517265902844 79.7109524949782013
8.5388856114563598 67.9189546705782448
58.6616534148675299 33.4404050481120549
74.2945191695658593 53.5884229233271157
75.4575907683959883 41.3814620882528885
90.8947375821764467 67.1187853182733818
59.0717106965148560 29.2637203054377579
67.3311462488517236 28.5857382046330173
28.7617478534666802 71.4480811557798035
54.5195958436737484 37.7375771472277748
90.2044461371220194 99.7131948267787891
7.5439152495344945 69.6496345389459890
57.5329238448149738 57.3921801249628132
99.5008918148472645 54.5412740808585070
10.8548651980474133 87.1047712113936967
98.6848782808256288 62.3197557341006814
54.2599334543646918 12.1591188729560873
53.1317403689509504 49.0056428153072616
19.7282142818007600 0.1575700949215886
12.9414514371445577 67.0130583013879715
76.5632099563013071 79.1333694514902675
69.2460342310972692 39.0804385406458152
74.7317045766756678 3.0021679055298622
91.3834006098923197 18.9632430550233586
33.6701552210531219 84.7077202454216405
44.3906259553968212 20.3083742852514639
87.3613683757052399 77.0763488341066250
44.2208163168118276 80.4481372374830954
81.8981371040888035 74.2690347037779190
90.1111805541934103 40.3420770079024891
19.2198179408402652 28.5900854694622026
46.8961509143924644 44.3284369883347296
99.2398288479647590 3.4228413866814855
53.7351778790470789 76.6050346836891833
77.7099769935522033 73.9063457894981610
89.1941189398379919 28.1408417295780815
25.7643083659199306 65.0757458171659522
41.2104689498567041 95.9853861281878125
71.9373689045722102 95.6802838463439826
73.5346744926204821 6.5493862094976318
83.7327898771263222 64.0010125785548070
93.1335934743748481 14.2403933702812004
5.1208150566030124 81.8620490495090678
30.0141341231325640 37.7369899067580263
51.9196300157126487 98.1539589245929420
44.0022832102516332 74.8801729002738625
65.2579911771761374 7.4791159884271980
42.5061897608504893 86.6614696721680957
94.1193655774058726 60.9139185388400293
61.6906833927151297 56.2335394075638391
56.7688177222138606 18.5845363157722048
74.4184120119011965 88.1223169821414842
38.8870195080190157 83.3779565240166960
29.6919035682788675 98.7230434151325369
3.5338955404517147 67.2340490378835227
83.7024383190731527 93.8584077901752067
18.0239197113288405 72.0794498694300927
4.6287260566005521 21.9306364021736186
81.5470089437234122 63.3280450981091860
16.4321410312047043 63.8592674702929557
42.0075390140904119 74.3831833624712004
48.3972592217032798 38.2579821382795018
18.2736919953445884 85.5719116321398729
97.4982150831258423 97.9017908835876653
19.2147096697849342 24.0707890703354401
40.0977814001332931 4.9448639128462535
78.0896470802761229 25.3240889540424234
47.5727068403778972 36.7831155040948516
15.7258297559352052 26.5559524858780307
54.6438184205302235 1.8865173647684697
26.0581957496833780 95.7026620383595912
12.3548784140152694 9.2862921510570402
36.9595715273188432 9.5216083954523523
92.1333873198013720 89.2267999544229866
1.1717134277286712 18.1216689107747371
1.3315590778469444 0.2030182513525380
20.8406541714644220 91.1426762684884579
68.4492114822358104 42.3269852349813291
75.4388274825239478 14.6671610742930660
8.2840744312125949 25.7980503428254622
14.3681556207315602 2.7691916814925888
67.4176001736086050 84.6417834075998030
1.0265108921026278 12.9612023470487614
95.3201634744067547 27.0908405107063253
91.7815186055059087 38.8041846357167870
14.2980540369300417 51.7085891124630024
14.8222639303957404 85.4918303749597470
97.4989034992517389 2.7828870481028889
98.6723691607280102 52.5292744518679484
93.4287164242581838 75.4097029153710139
46.8814420127080496 87.3608202991292870
73.1826925008238334 31.6533384522300949
88.2562610095831417 7.2677378927871850
97.0838030157630527 34.5748938645245900
10.0758518709597400 59.3797334359366999
18.1570379682171819 35.5036477147506773
27.1791913218059058 62.8678525372753612
20.4249215966898916 71.2230208902065272
28.7798166376115887 15.6559739256234902
99.1380004524783658 50.6047019583136830
76.8039186156351548 93.4913378118151854
46.7734519188152689 64.2265007130778116
65.1428659446426082 18.8311431278931671
95.0545232211231621 70.6823634347255307
1.7603780014816661 32.9639334077461612
88.2572986364633607 70.1889909170325694
1.9812022481246361 64.7048950585874252
33.8758023656812739 59.5077523950134903
39.5750213955670560 15.7770337456589758
29.0720627560849714 8.8783335222966890
63.6845211089313139 67.1151536377232674
48.3373548163197313 6.7869027201879266
9.4376659052199727 61.1715431660724818
49.0296358372075645 46.0957645017999837
79.1427163412035384 14.1394384476847375
60.3699988094732021 30.2731873153028950
78.2052279719387542 33.5875586626752067
60.3460728949625533 46.1885570549869655
72.2843105757897462 95.2813945952463683
39.3550812236366241 1.0367881762188613
21.2798341156341557 95.9140461736105721
92.2140185642479793 2.1325558963552815
32.4967663311171577 10.0750999670722212
22.9206843443052968 36.5909111434894712
93.8230157193222141 98.1644027370368661
65.3854305352726612 75.1213895793646458
0.5963051280165943 97.2287048232512490
48.1636520865844417 37.9888055457652243
56.2155857548795410 95.4579444312193743
36.8585681874080393 93.1264684279898063
38.6693832318720041 47.4651502967150307
88.5561285815826409 31.1588590232758662
66.6126183604084332 19.6468304063820085
1.6850816665228807 24.9641581229326235
84.7100475654161471 39.2093595568266693
94.6157397295400813 54.1116120628196597
38.8463093918344313 25.7657392642391727
87.4671094044843187 91.5299290148389133
52.2440463253227350 57.0981022927397390
3.5843905275948829 85.1734698695371151
20.7124307147245936 83.0171981664660024
17.5710702299355823 63.2695343483085395
7.9280486858394505 74.8762071203933743
96.1628042201946585 68.5718420519184804
53.6573355650820432 0.9048729708752701
32.6654882945560772 11.0396511788181542
17.5116712593580317 88.6238644082559688
71.9460457074969639 50.6883054151209294
59.5213973117568287 54.6458665096385161
65.6126068381786212 77.0276587914007962
56.9615328505690499 18.5675005349463582
61.4297863306370360 38.2470933718830111
96.0280057938085747 20.3332066649467365
7.2892162031527041 65.3602995573632768
14.3798204329844239 73.6472225438474766
52.4097540167814486 41.5413898796178955
86.8819259519192144 54.5735216750218513
47.0715862309487818 93.4733320316615277
70.4566905300593760 8.8570418132370534
77.8793804900789297 7.0493486362703699
98.8754919715138811 19.0251222730368639
96.2748505872687872 4.7764777368382809
56.2010920071047337 25.7996651470944762
74.7428091519899596 87.5746827761820867
18.4403182995040673 14.3022264130876930
80.8872100400593297 84.5723324201775029
60.7058001977050736 26.6516284089177375
20.2817376305887578 26.9365746584844672
48.5306171196082872 99.3278589357658603
55.4988981638772287 14.7926040516734751
25.8951486198824234 12.1123069760848523
52.8745912093526087 84.5149127837199217
63.8748820503607249 36.2121676817699267
11.7751245727992675 76.5633497787512880
78.6081362977911482 67.3788399255154218
45.0988400968652883 43.3000632806452046
6.1203793431191089 44.4929857316159172
35.9808927607102902 84.9034946048551831
52.9259247818772778 38.6423409891044400
74.0260631497799153 81.2400309768555360
53.1277797672572092 34.7705870491300999
23.5589459675674782 44.4231661788342080
71.2572252076807331 5.9599876754960812
40.0217759987209405 42.8263672349129791
47.8997130415616965 50.2916375061184056
54.4194357351539679 2.8598285138324631
35.9254437494793990 3.3452716441560670
6.6120600971749210 2.6539212223078756
75.5637394125268003 2.7829000248967173
57.0253468198435272 94.4203636783060318
19.3295937190759339 13.2686562611494132
20.7748881464742112 66.8774994884591365
19.8266387601054070 86.7066583149730974
20.9338910475879487 40.1031130165777725
17.9282392027592437 24.6066194734838142
83.9121499381935649 79.7735751981525425
74.9517761378531162 95.1709317524944538
56.0963963921667954 1.4939553317405374
3.9382115509372317 83.7324718215967749
42.2591824561584701 10.2894378749269766
32.2849961557438618 60.8239528789038530
62.0345465932482085 5.2887445931390831
51.3002165610083125 24.2299630011653235
72.6338391204356668 5.6261865119469512
26.9967088311686041 99.4371466113628202
56.7822278117265142 73.3780398005429220
1.2779488681977424 15.7716673490791219
17.5407604144659288 33.4487011550477433
57.9950489271703802 12.0923677707551072
85.1477788172187502 6.0563640109148160
29.6750654838316308 68.0512348586694742
23.6345075786320464 61.4969759617168279
97.7043077212247510 87.9316289856874533
67.9470436214900104 45.3682098406361192
37.7188101146878481 31.3773258930108092
6.7298708748156688 78.1183733410594527
24.5365164459027127 93.6028201826033239
88.7785660255554205 83.5582068653957890
23.8754528402598680 56.5152224750502228
91.9285326088326542 59.7488162962864138
25.0352383618632786 88.3200162028303026
0.2474587243098236 3.4589411662856451
80.0457217379427419 27.2141286847616186
11.8505954966285127 53.9583439051757878
42.7493770344510722 89.5638195920903541
24.8020935700710261 72.8826389837743278
91.4853199532310413 44.6904223198946866
25.8082660052434179 52.0783744178640262
27.6135048685720470 12.9790624587509118
85.6374701385275046 74.5739917459656709
75.5215388153431775 92.4160418194578597
61.4672759890603686 96.0928176237212028
73.4818913682961892 2.8035426781001238
66.5395454369716504 99.4494115088882609
15.9159776574967378 95.0780402977355124
76.2368496294109264 91.3997751815846158
90.5826780695150688 74.2204264335799877
25.9721795330718273 63.1195028484786178
30.9528849306847000 91.4297570223380234
95.0183403563256803 30.0859382664608113
5.8710604204805117 93.0735146911662099
66.6201073525960226 27.3691597235214630
35.9176724040098705 72.9190071635546673
31.7786464510753426 98.4949017401727360
46.8737311137418757 45.2197049400411828
57.8048682250288266 24.5785040994833004
73.8822739332677401 68.6949691756636298
78.6881415436559308 28.9989640158811994
92.0867485255656391 0.6651667910810399
84.2183194061297513 19.0672279275286414
51.3983574490967072 46.3324171851919431
50.4683127136736331 63.6753820776947208
53.8811684230652617 65.8208561943933290
95.5269340683688881 74.4243460468519515
26.0991061648398457 45.8760362511271467
3.8535267066556966 17.9704014384340915
74.0097808694405899 14.9433832094338133
61.8066185806627502 74.1932861129961196
55.2636638814666270 68.0302663169830453
89.2824242947855709 32.1552206909020981
95.1063520655921764 79.7492530270224051
59.8546727635116511 9.8387510986016498
8.4602360041336375 34.5261690438330433
14.4567703677523802 62.4097606905362099
13.1510295081684330 7.5000694855595018
72.2915401840244556 55.2627589608845184
44.2467601290183552 91.4760429648051598
13.4425097928381874 29.6826077703590592
39.0501367804766417 47.5388119636630222
12.6812668397122685 50.4061261321530196
26.6879935790511489 2.5490676385283906
78.4491040904647008 56.3557565402319511
6.1839594423476978 70.3444659700654569
45.1065819036156199 90.3448859794957428
31.3907843280169736 0.2072350988843286
16.5432001350549918 71.5377256437868994
11.7801138108067587 67.9003969775925924
52.1639610362541788 85.7677775528336070
47.8674157379385790 92.0772090668415188
30.1814622911671826 85.3135502153957503
60.8081472747590865 43.9806562933424772
80.2684417697489181 70.7678978995955816
65.7934620631157117 56.3324124449206209
11.7896618683716490 85.5450963471564307
13.9499143807661490 77.6034772771574382
33.1196993342247410 49.6651681359273880
29.7719759725790780 79.9426833148208544
35.4453281777758491 11.1712455941927242
62.5174934162712646 0.5816814586985464
15.2509185441163311 77.9138506133358817
54.3743017561541535 84.7432354408881139
46.5696293276456998 86.8327757021122579
98.8345851773405002 51.1575216147267753
13.0568230335128437 48.8142919793999397
37.7384149525100483 51.8897020069273651
71.4081811461528986 72.8412131784928221
16.1948646146280240 1.4715354762451782
7.8919165227187786 63.1472217731712462
26.9028198674613677 70.1844166047925597
59.5843975076708858 88.7156438468607007
27.6119642359268127 33.4750531177814921
43.1893489630270437 76.0334367235524411
96.9748138283329553 43.5861475536464624
24.9439483177675712 59.7568045631725724
24.0277959800226242 51.9204283997337868
96.2154990182263532 55.7008173554751878
80.8734514125616073 9.2046480676597380
18.2399757631074841 77.2421774085992183
61.2208473298649452 29.8244402697454660
95.2244970606622445 90.9509139367248167
85.7308442788968392 90.7510426720904917
36.1373989470302277 63.5497686566247850
24.1329743347807657 19.6170181958544845
22.0311379899463482 86.8522880520846741
42.1707344049181216 86.4548366168274356
83.2432671731974381 33.2954970143542113
34.5053653108799097 75.1726838765571301
12.3291350824004002 0.2892175266069441
26.6376630298129733 36.1128186104603870
66.0048449025903778 70.1708980166216492
32.1423081564801123 35.1583861047009307
36.2816717250838323 87.1932267424583500
56.7797913999023152 63.0078519310316523
68.2373375574929213 67.4104107257846152
7.0038158907185011 89.6595289512966218
32.7050784074465781 51.1426602031994761
90.4760507238965346 22.4819010471651772
6.0023103588953797 73.5740622974838487
60.0229855030130039 23.2593338400263185
95.6634233968427168 12.1270513050207533
25.1005591069427005 85.5681665177944382
80.6862875877724832 3.8890969057855496
96.2432771826372147 72.1914055276024271
28.0566113638215704 82.0376096725938595
74.3302010172316727 96.1182749873859166
50.2274223680726166 68.8363241860238020
97.3994494626770546 92.8389626509082007
7.6400886512643655 34.8493904640889482
2.5505939630735996 15.6363446597539877
22.7908417577828324 30.8946544120047513
31.1675872378093679 27.9509264923403791
92.7550710042497286 75.7973167196030033
27.1371601110449454 76.3099528387185018
93.8572319388655529 71.4564589403206867
73.9109588214229660 92.9031899417175708
52.6268665668623328 60.0553492263372490
8.1966827665731383 81.3920605864248188
16.5471070468679358 91.9355794237301325
33.3364704031137506 21.1186930378521893
60.1786485854241420 87.7300029577038316
45.6266790432873108 22.7937499056922306
31.7738987265385617 26.0926600314181130
26.7695155144986110 34.7607132182254048
9.3394615071340947 92.0520185207161035
48.1503588837852803 83.6246228063378965
42.6082486672143119 28.7536693856215493
61.3165318825141341 1.2796778024764421
38.6308882455472684 40.4527728150170702
89.2608455298599779 73.6798300361010519
39.3452466015672044 16.5875448168499737
65.7513841568759574 28.0377927668736042
33.0655070973306024 66.6301213166799897
42.7239275606083240 63.3448000919797565
87.0349868575280112 85.1357381721361719
70.5363425883710420 86.8653983667563381
76.9291379457406066 94.0401494256091155
76.3713781351252265 88.3365743530196710
28.5953746577469978 92.3770197109468398
79.9611807395771734 96.1950082114366580
99.7824726822141344 36.3225211087740334
63.5045905002958122 46.3726603019266150
78.3129022890461357 28.7799382146776814
83.5509095477460875 19.8291429794157494
14.1114551315567169 73.2690247481743313
92.0984846074052115 18.3165363341628122
86.7121052661798046 86.8832137105022042
18.8172457867840102 97.8032682460115979
66.3782143101560820 34.2037371369882521
67.2364145261469872 2.9678634500596268
56.8456619602265647 46.1884680920313997
25.4371516444655619 63.1962976130865073
18.9575430379163912 79.1696245862679717
62.9311298909099222 21.6666672697859894
50.1993107638164489 23.5509057435271387
12.5148926532223648 97.9523814373985289
3.8728049551269628 76.9056857385132986
83.9964161081984741 33.2471851161093426
87.2962491528765412 64.3230146079773704
94.7044266994669357 91.5059588366235488
54.3070282031824263 83.9307802550359128
31.0272723512057027 22.4603069384514811
16.9283160626439901 78.5931917161623090
58.1261351838722078 31.4008610532388168
64.4335385771375400 58.0533596976252753
4.3311250817844815 10.0643264928742866
3.1617907603010753 28.7928700237705435
77.7431432508025750 24.8808412681494246
54.8702115346175887 99.8812596465339908
84.5986551456009295 91.8480276373625344
73.8392365358107838 78.3238074226225791
65.9759880978028121 39.7384100708525665
18.6498598649155731 67.9434925590005889
32.4062793474811457 66.8556124270716481
87.2761311590432740 47.3773911375301324
15.6677602235481892 97.2066648011486052
95.9769242581460276 82.3976602249765904
50.7656326344019249 70.1500065132698865
78.5552698119409740 6.7823531094672980
88.3009007705336302 84.5393426021858403
18.2661154081359953 41.4309615667987288
11.3313782717268889 39.8462279071120307
93.2471195800610815 13.6475692484197442
23.8943752904819284 76.6630280188840203
39.5581012630947839 87.9747929764072296
27.3561693294100863 42.8439910795533550
79.9015995347118491 58.8273473174260175
61.3092752433021317 26.9962715164716052
85.5170577388636559 40.4202894893021849
79.7054841564586667 43.2473232887869017
73.7083859141246762 16.2844673886035523
33.0615698322753531 35.4778270754237184
93.4719518701417087 47.9108603322803006
74.6233198664593544 69.9482587894720496
64.9904873404418879 76.7128999715856992
80.6096324673132187 72.9293759397074126
76.7410097134014109 25.3904805950585732
41.1043396446493787 79.7953531563370575
34.9531100546852542 81.4636943392339106
47.0601515782643105 97.2691805576162238
29.4393244437228461 52.3362294062927091
83.7037277193941094 23.5880236001495547
38.7502320244145011 71.2552761915355006
95.2073747175883511 45.8294848518496565
99.4072520958109891 47.8295757105236774
37.0801819185225909 76.1409311537458535
57.7349047852596655 27.6458194257668595
88.6662876556565038 93.6183509334341011
23.8258642067389133 64.7499292992357027
45.5914148081176265 60.9253016348994763
93.9221944926396901 0.5738120995387286
51.4305745810536479 11.0630596046876093
25.4318991105159213 20.6646234119929346
66.0521978978543132 75.0395145970867361
77.7644677460886840 63.1237752926706719
8.7915988191820897 17.3087973092381873
75.2325037042549667 66.3853553459618979
18.5530027426602615 35.3933724070329205
34.7620325041761973 33.1161215951985426
43.8255453270105093 54.1114971553754316
96.0606352513039070 69.0533716506545261
16.2275458909691643 59.9443738188015018
80.2014587154322385 43.6749573555736958
70.3465374596215298 38.0701833839258512
98.6358064147877371 89.7773234889357354
77.1251081206330156 77.8571391056208597
64.8263643689766411 59.0730530265994176
76.5924908227772505 17.2649867009701623
61.7120392356949239 55.7664339801096673
74.5830473502499132 21.3596511330501855
89.5176663728466480 90.4256428506538157
36.2828376114192466 36.0067560001577220
93.9164763605858610 99.4705756367034013
79.8284966708043697 92.8815790994965198
62.9079334121384619 45.4522966299483855
21.6220385859365223 80.5724870521133312
75.7179626043472922 67.4559933155398710
19.5207498677466553 92.3191489660139837
78.9800471042218675 44.5750147169115962
3.1753701600421014 83.1904410083465251
0.2246534658519095 60.2663587934655354
17.0228336608718820 76.2700205309291448
10.9280180172125707 52.2223473435310268
49.6805806884497798 15.2467763938905385
84.4115257876717209 33.4622900980391407
65.0911457263458288 99.2735161942939186
9.5854785551334523 86.3306241445434779
63.7057105094930094 80.4843557887855781
92.4664300822209952 88.7149622554418755
71.8666708066527633 89.5624316356025076
22.7174460626978529 18.2800422307476396
33.7666389308575816 22.6866472882073396
35.3668578266515965 13.6417775694929517
10.1815402401859938 2.6538039658626222
48.0269429409968751 50.1957601982762753
48.2659321730076059 84.5181157912034848
33.0540701911590915 26.0969297962761146
77.3433697349226321 69.5580569398082531
96.4616030759094656 93.3283318825027806
52.2067406260070328 23.6755646779102555
4.5435254826002858 73.0861764522102249
44.5855488335250101 35.4337731018425686
17.2847781611466296 0.4372561015869247
4.6501521980929938 40.4137121153321459
29.1311097554117211 8.5566568073118461
88.2850602301037526 79.8084631172172720
10.8688942284745789 19.2448294242484117
42.2042519450675613 73.2751577692946654
19.8151084236345412 42.1693575769094835
27.2238059059816031 3.5381621209105929
11.8053542076867366 79.3849846786607571
94.1798489425202519 36.1230611394785086
56.4802268711892097 90.4843973287111254
1.2342077664181272 54.5280411215969352
81.0489821327917639 38.6431182791303982
6.8429363771387752 76.8040376323909442
91.7158661356751850 64.9781881495995748
86.7430036908114772 82.9902903889912267
74.6266396586242564 18.1167401966828230
94.1497500773582914 98.9256168340140789
48.2203986866636711 1.9613670864666366
43.3868698377255839 90.8230535081813883
17.1715343795660438 33.5944361436550381
76.8538313867038596 67.4868909223803257
54.3560060091233055 93.6546450615676065
88.4926065115686100 50.0337942376406488
54.6484610349685624 77.1382935027139922
18.2534546752762914 4.5605355515652812
50.3625104625102935 49.2026550996676661
19.6120455993712639 28.8531150943869044
74.4145925891104696 49.0277448263855788
54.5966643968847407 65.7652491434626256
68.2633123736627283 95.9571939951992192
76.6723236635738772 74.6392103191011529
99.5387650361300018 62.4288373901016342
24.1408007374852147 23.1090090565445045
55.4517005429527288 45.9505461837477327
34.7958185282268531 16.6761105889755576
61.0986503431286039 43.6641343370807746
2.6527802056306449 52.7941136473407795
21.7674659572044007 86.7255769066867117
79.6983453357327676 99.0977720740947348
41.1276699183013434 74.5335545359537122
36.9354708366922537 60.7728226837938266
89.3267562029728168 22.0005671679281534
89.3791273253760750 60.8944161029602569
79.8403305537862593 31.3161727471037423
53.1574028084197181 92.2586830609907338
90.6952276010236318 20.1988840505343710
91.4672484628926128 34.4961622417604303
91.9498504814358171 28.2174184334626936
86.0744588918978906 45.8135090944356023
55.0852367708158468 55.6057798968040942
76.5154958781652681 68.3086340532928347
66.4799642971710227 83.9742549692078057
89.7848089840951218 51.6802849550911745
56.0608906081053107 36.1748710787309449
78.2991593617803403 14.4628058177362675
21.6281458022321686 64.3084567410121934
77.0281658698986860 45.2720928374886782
73.7796640780236572 80.9704948533328519
51.8771146795537064 6.5368784048286273
92.0361610793515297 14.3878598690681194
80.3778830997297149 65.6669649215227196
58.3309872550009416 29.7362021705129820
89.6453783377667293 39.4917118731714325
29.4020410780725712 14.0054404125077081
5.9937763425461865 39.0413931424678964
91.0509308486818156 35.5997245705873411
12.1407919873131718 82.6492452838520819
15.7669175573524338 28.7220115738240480
38.9253405338705107 79.8733659595064296
83.5214827408677678 50.2864447705470567
39.6652034223520360 51.9278402939872947
5.5391932749316641 26.5530437795763810
53.7177200674590196 0.1946701263985551
57.6764892187119784 60.9600431725714955
22.7335987901646455 50.0750395900517304
15.0978149725681909 36.2256673225560988
99.1621372585721303 5.8121799607197993
57.0878064023294627 91.3322633915097413
83.6714907744729715 79.9358720037461126
66.8548744848035454 68.5361525037990020
29.3709024831857235 72.5952470804166552
11.2862103946343435 80.0301868301913544
37.0832648909925808 5.6215847880835561
94.5636459962992717 83.9130728466139573
79.6392027799134752 1.7014504401838493
3.4668976498977155 85.5390831874545654
65.0433753677837672 82.9299045771726782
42.1988135165934253 32.6788025824070090
18.0342084705010883 89.7806470483483423
1.7015780011867321 11.1539546600244890
11.7400241878164895 33.4875191473127956
22.0315389568359947 87.1406816391561705
64.5309358287070012 67.1899967661765629
38.1978957150431029 72.6262497961142230
96.9630049198021595 85.3703480640917576
51.4157090988024308 80.2687942243003647
87.4323520035187158 73.4395577584088102
67.0945553186760151 99.1199351935367474
0.1079345752430849 73.9508092969265363
36.6910654270044532 20.1601039925543013
92.2975665004738772 87.9333689515209898
76.1348086529532395 99.3953298014737499
66.4307720456944395 17.9791622204134818
43.6923449621306901 61.2989749083514113
56.6488003752801390 78.1579761726394366
77.0357952450057581 42.6770128333258540
52.5140567971742698 42.8283979711566474
84.8926895739961509 60.2925728520347519
64.6370054044079581 5.6500916739665179
46.8519598987429760 73.7701779177155572
46.8389114941367950 42.6671500753326924
21.5382978010546289 24.6712915590939232
52.3151011272073418 17.4486190547700524
66.8900467221584307 56.2735789973351643
63.6507613370466458 69.3349903584543341
49.5807356255722027 5.0873610115508061
56.8325689825081710 41.5998136220879999
93.1788113750674682 53.3921405228593642
24.4158861382450247 18.3602378760798786
0.9208073325152610 99.8076002856253552
84.7884572976168442 39.4407946864734598
52.2596650434076793 62.5143246327281830
36.4009615157240916 1.2291180708175475
73.3856812346557206 41.1204585009304679
8.8065421326419582 32.4501210991190021
66.5818815077006860 61.3555442453001874
32.8067310422645164 85.9174213253031098
59.9254773648990806 92.6877502016665460
64.1993091718808415 94.1129160923888577
31.0006002566102552 98.7107037421812663
98.7336569660649985 52.5521162462262552
53.0130768647916284 71.8548640901754112
71.0945835506187933 44.0701185882101072
49.8307080179451347 28.0960402028030529
79.8381376030609999 1.8499689885128623
20.3000884245239099 40.1462369161410422
13.3687147088881844 50.5130661208381468
80.6235816519962469 32.2758199872741045
18.6712540183396882 29.5647073648325218
28.0718776441288824 46.2678209517540253
7.4915398004375184 29.4011074434903499
36.1819455788913089 24.8726201014951371
70.0590040515820078 80.2681706398155654
39.9759693872427135 7.5235046683787665
20.9818307328420346 34.4710544414724041
30.0271520895568180 54.6681165518830596
35.1861629769687170 60.7840731902456142
68.6077795398556560 59.9034197053723503
79.5558483380354744 92.7622879710530981
84.7681571545185193 87.6992619817310839
94.7880034719221527 29.4021528942172168
92.8723038788081254 81.8560364565415881
20.8874498399661661 25.1394693492986505
79.1680163977298292 60.5845205628552961
94.1230982973704755 64.8440694170751897
5.8623002054289719 23.4005110906666545
47.9810540878954939 67.1560678017130215
91.3441434632040057 48.5326870543445352
58.8418984512525753 28.4139666181671409
53.6303055931612107 63.6536013698991567
74.9621242260036809 42.7202005501017155
77.7363327879778439 24.7319921628016175
14.5513337760207921 70.7133873759290310
96.8654032059028367 6.6162768905015712
17.3500306740900001 64.0781214093899365
56.6664157526057224 81.0759030727684973
40.1105537383982380 10.6899090310652038
1.5093313731131319 99.3556091256443779
1.7354037216870899 18.6249270814243602
77.2924402352225712 37.3973561645354451
94.5697536278162261 76.6397835315184750
78.7744497463054927 31.9044925481966395
41.8533323128182673 76.0767887422395006
50.1207174654132785 23.2294362048966150
64.6992553927214118 70.8670153796145001
38.4913499961188279 97.7743442917269903
54.4957134433140453 48.0734943983794665
1.0824057748372362 18.8423040547613709
22.9290212181589084 59.4779869903017371
38.2961312114004002 19.9550294613946591
97.5814132018145983 6.0057339601927051
2.4028479874011244 18.9841826160672795
52.2254718524458568 26.6369365284242363
68.4105993719872458 21.1709445065832789
36.7989678013074482 28.6636341101846988
49.3531408534814773 13.0663034390606896
70.1780866121672062 73.0401574957346327
63.4378197565718764 55.7534992322603173
21.8308780718009743 2.3727484963851686
40.5815608001213377 8.1956235702506319
84.4616567989299796 40.4394823477677434
31.8159761534369991 78.4211398827782773
91.7840274683043447 59.4047832239866551
36.0531221302731311 30.3394275225638985
18.2724093357947268 64.7710134163932594
61.7816694093171890 4.1262689485638715
40.9430095037661488 79.0795932541711153
55.2820853934160823 33.3697149338710730
78.1244375355987728 83.6699302811287566
33.7284793670361225 79.8275626498960946
81.4921368460382638 57.1935413798049339
89.3146301980641653 65.8152967763412846
1.1758441875903025 91.2317954784940071
20.4796860894508548 81.0489046796281229
90.8161791744947919 8.5904520073408985
11.4590491579684706 46.8786580779453033
99.2280063699227100 77.1564450429211774
45.4273237614662619 86.3439702832986455
38.1895247744563875 67.5785044877511041
33.4654920028575233 20.6761811933238491
79.8696704486367395 38.5474526142826974
12.2874280595030037 92.5750136532394805
68.8710500122303415 51.0890333770831688
78.0196045617965410 61.7351041448212499
96.4743863446232695 59.4725669785071815
30.2164757145828133 34.4196536712854737
27.0109452908534493 64.4701757631296459
37.7945238195652706 93.1991243762687702
7.2110998980188139 47.7502570883350472
43.3731664396551224 56.8230256424062432
18.6850815803155328 17.7832962725734554
71.0915300674256230 86.6716699608194432
37.4535510365226472 99.8123905770838604
1.9832090581267670 22.4296900463198057
78.8207930056427131 4.0153558526554107
96.7536024714199812 34.0506377616550253
31.7529430705709501 85.7909742857408588
17.1373825214207969 66.7833120323870162
38.0733022339188167 13.9272352475724563
10.6362800731712230 89.7400446961496527
72.3198133006504520 42.6209186049033448
83.8031930037514314 55.0771706263249357
83.1936796199534569 44.8421851109508296
56.9442237024652442 9.3548190550828636
57.7821693833680285 19.2947491441697991
75.4919217585188278 61.1521952835670461
46.5822060925829362 96.5500121728901490
96.9550531432710585 81.4147507979123901
75.6409354886561545 77.5244307052695376
76.6891181665374120 54.5530205807615900
9.2999864471873686 30.4531543092427697
67.5722995124681063 55.7929670822046262
78.3265471071864141 82.0792363795158053
5.1092086195687063 98.8461895720386394
68.7152105609011130 81.6704011699989110
5.9308202238326224 57.6168953280858389
11.0937227413383965 35.3411443838658670
87.7093135933177876 83.8607393578646594
20.1231592475957441 17.3425575735640756
21.3087772197162799 53.7166412747304776
85.6408712632592000 11.3273954139459061
73.8994827208370282 0.7564444543239790
47.6943165456931482 31.6945183720117498
43.4367380404070218 44.1541184620396479
76.8056445045550760 5.5690030296957964
32.8006570257361432 55.6091559409399778
9.3830860184388136 35.8788133794387676
46.8573215163069605 26.6271347684988839
22.2949514386140635 0.5206864778671272
98.6577480554842197 27.2497267491721651
17.2174001601666973 19.4235934951686104
2.0783978676511050 58.3222675211488379
48.0811619982327656 93.2283315255049416
7.0133537374564625 20.2802561888500748
13.4330038488050469 7.2531530795257426
39.6306581340525668 57.2453705797236196
14.2398528524452335 51.1538155862064556
9.4058823037794568 99.6063142502397625
76.8299408260441652 26.5711791830284376
30.9981877856159826 94.5209973312138487
21.3688087895127161 96.3561901595772952
45.8366640066275579 13.0345600729657498
60.0661262397259819 15.5504890198293939
35.6925880716897908 48.6038068464190616
91.5385494769563905 10.2051247176719979
26.3913929456521146 45.5737592290644002
0.9169169836284352 69.4122596818452848
97.3734967214953429 23.3699580456858342
59.3573467829793486 98.9141621037518917
55.9816413355915685 77.8865243819194859
96.1919245769887539 41.2965817966582023
22.4332194735332067 88.6561134122043342
40.6004704385585455 91.6318762974039629
16.5154643643779728 9.3499875901707501
46.1221905584396552 44.9514240920502104
34.3724817396249946 72.0471238738570605
53.2260286532518307 71.8484721750360080
69.0745420616673300 91.4860066373543219
73.6667651212853514 71.9021438685595484
30.2414530212845811 48.6125593028745584
30.7909377144133671 92.3097156729946846
91.0862467793586603 41.0875505432375689
97.8834338367196750 22.5546871633109838
12.9310729828395861 27.9855221823839031
52.6137588890356227 24.3108583244586498
96.1806234581349599 92.9988625326443383
58.1507234883855659 32.8309809398309866
71.6006804672079653 67.3982432652686470
4.2446463617528796 31.3768182161318521
94.3501949458559181 42.7189503490476881
9.2041979563172944 15.6665539591798080
42.9408624600509228 11.3608815688025384
48.4479777494834494 88.7528736352831658
92.0416241985340804 33.9260900804674108
77.5943642859858613 69.0674701970249032
47.5262159561564062 62.4338267391381194
89.3378796625266034 13.1927880086784022
74.9815456348875529 94.8035332246938083
12.8516115548153227 0.7650961192604444
27.5348665129671701 6.8161901167563377
22.7529209909927310 84.0924858826926425
16.3003768987037070 62.9830905166630757
42.0862764628463850 81.7263523871161794
86.0120890063356711 81.2727444030815178
61.7069512024701297 15.7086687998264747
97.9158808456308805 54.5922103173345690
88.8245631131746620 62.1324767474270203
98.4507556031933859 82.5920150333529790
55.0858737363639008 80.2502761318659452
29.0077599401285973 84.5018537377119827
23.4137871464263796 66.8893660025555334
5.6518270008412808 37.1060248739092344
35.6530772628285391 63.9398486498998011
3.8651337885314940 82.0477753562252730
77.2157416977440647 69.9519792302380097
49.4690217230892273 76.8099497154347262
86.4743600068728853 47.2977043164965778
50.7984379146222764 84.2782018741945507
87.3212491350157336 64.8261600018360156
88.1377031549590839 66.1827236587082268
89.9250159391747985 97.2814182974449011
96.7346039843121162 85.1677814194494545
4.8900775986914109 90.1128574396034168
77.0750384536885917 51.1583985363743068
4.9467643858725818 52.3724999034878707
28.5210855435422346 28.1688282602260962
36.6914267353180747 39.0466171051726576
80.7376273199889027 81.4045989892131558
30.0423374437432287 77.7567785413051666
68.0857521295177435 98.7696271580986291
54.9061441525546954 8.3486689605883235
60.5598376679085248 3.1784637910024505
99.3332246594026600 31.8789197624523837
83.7670717855044984 42.0735213603855698
86.8699081084489961 46.1117529455217010
54.6421322352702106 95.1480803348821382
38.8453344094332422 41.2413710745572786
26.2938334996743244 4.6283870832712903
57.6702031995850675 25.3867391150978001
38.6216926685866184 16.0501193966503415
93.3759821011205844 17.1129012439248385
6.4766338083115933 52.8375419463763123
9.3854867129876780 70.5298912800231506
14.0341112891566482 72.1710638652446335
80.3070738918715961 19.1518445816523233
1.3398248453011852 90.8723493116836636
14.3191043234860977 65.8263199424683449
62.3042550103228052 54.1829919161656051
3.4389423577058653 35.3890387765746084
61.5321681386156030 89.0440886641968063
57.9345862203542197 71.5917267261135351
68.8565080271286831 21.7352897684606425
35.6707805812078931 98.8862421494726078
49.8590037215573858 60.0628503973482850
4.1908962428742536 85.6175755852779616
72.8971784554980786 78.5554270370516576
29.7586144764149125 65.0876528484373722
92.0629517984334740 25.0266100349352705
36.7443129115915141 55.3510066748318508
44.3111569856539660 57.3131259056124591
54.7687378345433018 14.6538316075400470
97.4619696834890306 82.0813350274138003
69.1572413587835797 43.1397155972296105
35.0896531732944865 58.7318719584213085
51.5370456403158244 24.7740300183716400
46.2365294770567772 53.0400839440258096
5.0219280844496001 48.7188021604418893
31.7477346844942332 84.4050980479223369
61.1997365183669899 47.3064726724418918
53.8533844543070828 85.7812072785792594
3.9134268119736082 82.8803887894801363
4.7691130134795650 62.2756947255344713
95.7207646444047811 80.9440960946975991
62.8897333872974613 9.5878937406327029
44.6895046303232206 66.0714481243435188
88.7632281059193957 64.4547415287517680
51.1739025002797092 10.5569272925292719
10.0205818868309482 92.4535053882072759
87.6922540372531358 36.1152664810421200
17.9406143238308076 4.1546615906510205
44.2345118548029461 53.7570213867274660
67.3926394900892802 27.8789413651743025
76.0229650760454660 92.7598616816091095
26.1328826857210927 51.7817297657936493
41.7418612936504587 12.1046041530442174
62.5266846265471230 33.1224460329809673
95.4225362468336016 47.1374640424065774
93.7644992458196498 98.2725597558082740
39.1493141534343323 13.3335943120461593
37.3935663639291747 29.4685331911863067
37.9177863162823101 74.3770156857272156
5.2102312788164129 86.6610112315863432
62.7931376280376199 96.1631962647382039
72.6901061535095323 75.3260354336097606
18.5585734241289657 27.8049448995029032
28.7044082438531980 60.7953893747134018
95.3335885918628207 48.4922464713529067
67.2161683850869309 66.7035858721053785
19.4603102693156842 55.2566304548755340
68.6552879751218228 45.1506192732187586
79.4006169878550452 7.6811577973628253
87.6198369154254806 95.1518111164042608
50.2543630378329169 93.4878549807691286
62.5358626033980300 15.9097632552647088
40.5080681971956977 39.8001366215031993
20.1859457952121772 37.9796902558487943
51.2626596316710845 4.5018594710853783
71.3952037225353422 5.5482950133407760
76.4840458075462948 13.5537835427566584
41.9839464589652849 61.2729758479851014
64.0694195504563879 27.8669871667536668
71.1127292026170039 96.6614242267077088
43.3985700525453524 75.2086213353006769
69.4493197608560138 8.4081399543043283
43.4321126295663902 32.8964789857332818
11.5459145598373105 82.2697236532677181
52.7876404695221808 67.8832603945661788
87.6010775863545348 45.8695012755390010
19.8111983117807853 22.4101214872193246
58.0075987091994065 84.6790810442730901
70.6730831102380677 40.4160416169980223
38.4194138771151472 22.2408765597298945
27.2348165261128585 97.9122221963981190
60.8115078402730944 6.2440638031217581
4.6231046744864006 58.8235149737267662
64.9357616929649311 26.8334760036637903
22.8986011708288153 49.4415967976376436
71.3077170101455806 23.7295151604937651
57.2243710081086974 71.7075368219971381
34.0739618161994287 32.6996757278840278
36.4313845453049581 68.8491818058842995
32.4483923347816301 61.8478174886769949
26.2653167982454079 62.2414200297807128
4.3225361262255069 76.6249920718821755
36.3564571917771033 26.6384201122118469
1.9477109329467446 14.5297949389751491
32.9386357643161389 78.7267650287925278
46.7340358593560907 31.1785469239308846
16.2782778159560308 93.9811517423554363
14.8063149166156034 0.1469555377064724
68.5685024784029196 24.4000660880399636
51.9883348743811666 42.1996293025369695
10.6857446552627735 32.2087165745691095
75.2839286791241733 46.1148364794907266
67.4968442511431732 90.9001230935543703
83.2852987097021469 8.3524094372759539
61.7717198070686919 0.5142934506350394
10.9685685044969894 24.3886230573381333
52.3089618116037514 91.0433185482019951
73.0510220022469667 68.0380529454476317
21.2784291624110935 82.5912169787637822
37.1761200025455310 19.9608356305298713
5.5843675309018685 68.2973650670437280
15.6648597112332588 10.8367455353100546
76.6063295982239936 86.8882809657587245
36.4034423390155482 42.4699845899621380
48.7958423211497276 50.5416268263139870
30.3972144598472980 10.8617509169430591
11.1485745575389039 28.0742949854796322
35.0527385804281124 51.2431615741664288
13.0234841316754224 44.3902407466037232
56.9623218669110685 59.2308127368018376
62.4080649816050368 83.1511850285201461
21.9074325426464220 16.1569671021605927
51.2472711929622378 27.8798327129975547
13.7281611173982636 77.6323443914504736
67.5657244850987269 37.6262014830852394
26.5382017019318965 16.9935935540914684
35.2768051344482885 7.9233084180187374
0.2309656318530862 90.7759675374749548
75.7470717629227863 30.3929348975993783
47.3786222092692384 20.7969752526869236
64.3104073431695156 35.2911066276862186
87.5969735084518106 21.5662969222211061
13.2529207126408703 0.2850051822459010
26.3147295878576344 10.7506228910792974
0.3739763224326120 50.1851884310253382
87.1007323148792523 2.0144202048032689
21.1115598435586591 24.6735839102991896
33.8274476226721461 23.8965000501640148
92.5676652919096057 25.9652598956695577
16.6110121656566250 5.9422930942497505
33.1705923622835925 71.6517311059452595
93.5193498041604840 82.6488514422908764
51.4343650706374547 33.5827838154636353
78.7435002345922186 96.7878403883391485
49.1013227069068918 59.4583828142002204
26.3424143221439699 14.9831050628441265
41.1580138599770962 26.6255212299174602
4.1364633866082805 17.8721417020029634
18.3205566608165675 19.4522608803673123
66.1824483365627287 5.0506349725078508
98.9386888271185256 92.8902868025598139
63.2788907003034495 36.9619868995188838
83.0632108035419492 28.2370250580299746
39.4441913500342949 18.4488143768753758
25.8639266190271897 51.5359034748977294
15.9157969449589700 24.2799945625940765
50.5115758826109342 49.9636203010009652
46.5010294729490070 95.9651278866880517
16.6171670035575545 81.3625830779763959
45.5695601971161963 79.5622525414635646
26.6338775501766207 11.2510365056247679
82.5563892555337304 37.8279759329039322
31.2666372009810161 90.3751477830526966
88.1998342590424471 35.0633974321233524
98.2394761828095824 72.1452079807429811
24.0072101208477093 51.5700528023177895
51.0854107512479700 40.6314750157260036
85.0747705351283088 17.0494821328258332
2.2108962708133784 8.5594564504986472
92.2143285767191117 30.4299082755164036
77.6828419982356166 31.0187944882862716
17.8116062262624553 52.7053085545837874
86.6183643615041774 57.3839232482596913
89.7301414937184063 61.7915938884312155
66.6912863813417687 91.1753007697717095
62.5983295701665980 86.7733727524514649
66.6043637994601312 86.9143021281207524
12.0024041583668648 82.6531460502940405
55.3506550832022057 21.1814724552009217
58.8953050997426004 31.7792980564460166
92.6077832644598402 63.2569828334359485
58.7589698124240130 57.7390851187511345
80.5119200155926933 10.5283841777206852
36.5044578001453957 61.3668462976444147
37.0883874955309309 58.2481526281709776
58.6943182970771105 74.3208355848883002
74.1413281248620990 90.5935024758138638
72.1535838066666457 25.6289536189284526
59.7006077607205725 74.7329894375005779
10.6488993979209638 11.5490730630401721
32.1559486744845344 85.6628863681035853
57.8091146625994838 93.5912983870636026
64.7564246774535377 77.1732707228187849
68.8775699057294588 12.6904389416805152
88.4843681009408840 42.0647065135682610
11.9555056126561805 28.7110068418035773
66.2976803166015429 59.1015380420511605
99.9737050252836923 30.7435631586693283
82.7838582143078838 48.7731673969213446
71.1118951767404184 43.7215554845839591
70.8751401334639723 27.1610108136633102
85.3567355140521613 63.7546748576916968
59.6461297663818755 5.6356484891968321
94.8062553075594110 90.2452317801599122
10.7216371093935781 41.2584669358901337
37.7546921427338731 77.1522140788262334
6.0174198206937479 26.7711609156817687
73.7807485527041678 42.7990370948701155
94.2088763981167858 62.0225720459221321
12.5142304094796764 40.1635616277711591
58.1493823094526903 91.2809912723728303
16.1448541173857194 52.9529451304663752
96.3500122100533218 22.9744116412655117
65.3814590451927842 25.6871486626851890
20.0499343161451229 82.5458894806162533
61.3695982304364733 22.6110155290197845
88.5257556900899516 58.4541439755174039
91.1478259535057305 57.4405316597312208
49.1917221436090060 67.9899531273778308
48.0171452449972591 96.5088214353233269
94.7225842512112735 31.9127181570604712
86.7354957860808042 84.4634971265888481
44.7522549226854096 15.3598669316319825
64.1725031665382346 1.2748954781791277
2.2483232118051810 0.5821745654965849
67.3715489235114973 27.0593187443554299
82.1107361225243721 71.6482505725607268
37.7701327162712985 88.8128382889708803
45.7632228008757806 94.1441564581434562
51.6799485886103014 56.2498215531528558
9.4222048266457854 19.1326254703224059
25.0370735462880454 16.3641864574016758
57.2055014612003845 41.3168849723246083
34.8202315777321871 7.6301472870908826
11.6761249422949085 7.7819287973528777
68.4091556128713023 0.1951762504964538
67.0252697346838175 40.4720581476222705
55.9503487860943594 32.8265963197818991
49.2942075253467991 85.7928231837751269
60.5224526641185960 49.8849062179334126
79.6584161120646996 82.8221036012108556
4.3921878947770443 36.7314760701615484
52.0511774707827968 7.1009368522889860
14.8692054434629188 93.8317966821625760
80.4802010999102606 79.5090947876720691
75.2631881063477124 19.6963601230503720
20.2307841870988696 18.6385153016015650
90.3953462662203293 95.1860770570485784
74.5063678033402539 94.8750968872663378
83.3354280709787076 15.1968040273842355
24.3417553407047187 4.8235705860684934
28.3654389325475833 16.0396156373562846
67.4152325706329805 16.5447635986259236
10.6302804878363855 9.0336819001176067
57.5464901652101304 19.1971707460695811
98.8157681432576425 98.6265353882184854
90.5253491022899510 27.7338323754629741
31.7684557912252465 46.5071556611973946
57.8330044135763828 5.4776327417123465
30.6589097266813724 27.5564094534248696
56.5871032133978176 63.9580727175163020
89.2334028996936865 67.6178451021583413
53.6167789261035068 16.4844120287667835
50.1716167990019031 60.3113364208163318
59.1985460388243538 22.0553601634311924
53.7375480385769109 0.2867035476894264
81.4668170921841011 50.7338493402302220
43.8755215304818122 97.7841938043277423
12.6146343856029084 83.0176728783050066
88.7620534662439695 83.8750040013214431
21.8229036428893686 54.2144031292552526
86.9782061041281906 97.5840361106121890
94.1006321628850912 9.5517765745597565
28.2893197941265342 21.5008650700934005
31.6152471766597110 63.8193652485285554
53.5178132234380968 12.1821409911330605
89.2372196423390420 61.5796097873437489
44.0384000772227040 3.5512186586540762
64.7692337707865136 16.0407174473776628
56.8384747579093528 13.3241852192414143
71.0939917422646346 40.8432997720395079
80.0393488871057599 87.5501761220866825
53.0601739313025149 17.1640647955784154
74.4316168147650643 54.6004898155696878
54.0853527220492865 46.7167905087173949
97.6339787773720644 75.5944409479551922
18.4113699192095304 6.5711318046891005
27.4345365301462678 84.3391198393819082
2.7977514863291919 20.6874377125619304
74.3582391399297364 70.0376103323886667
34.4693262548422936 20.5330927319979359
70.5459468248802182 44.6023244709369493
91.3903461276790239 82.4943888985237095
42.3902711481156658 45.4715647997229766
48.1663247665007432 70.9185431887695472
77.3559947536106307 55.0721714697653084
45.3880334046002574 87.7063292138208936
6.1486309840210644 3.8407155964990780
74.3659618305772199 36.7827754987917785
97.1612781544441049 39.7886343989238966
72.1043373101866933 87.6545356255492436
22.7549546142380663 70.7766669954480108
78.7480369310713826 50.3884021987603035
0.2292913879809122 81.0787333234882794
55.7598089864583599 19.6654294656327906
10.6149175336731734 90.7328453323133175
88.1918692217188465 24.2829020353122260
18.7984626659617788 88.2883237094032296
74.5279629405121113 38.5646559476644910
26.9667868140158653 38.1142266137935906
16.3593020985980395 68.2821686986327592
65.1978475689482480 18.2391885846132631
6.1712648187803971 74.8710598757919001
70.2341735768766995 20.6929079416233606
3.3353828595535706 5.9574674007118471
34.0852908695199943 74.2744426959684318
72.5386053675295557 88.8959603591576553
72.0550656431497174 52.6994175991170053
52.3187859585405803 87.2920665574857537
93.5211588385312353 65.6135486976296392
69.0716105335532120 23.8062616880011504
60.8538826325169211 64.9649173886755733
43.7370214944984284 95.5948938950912606
53.5393556462263049 88.2213312347138725
91.5598569520564212 48.4914164109590970
93.9505006211117148 18.6827202376921839
17.5365000837899849 39.6421100773691961
78.7936815511041573 77.9621117754643080
37.3230115750533358 79.5043984994001676
48.1986298938632203 13.4514833172653230
87.1795510883894025 48.4561233722647700
4.8662827466397829 15.2507391370032543
96.8314100241169768 35.3043068869455894
63.1715960801767622 34.2560426949360703
53.7434628705770194 50.3052658215622515
90.7035327867599932 3.1056939464053523
71.3464021271334445 73.7247479390495215
72.9390421021824409 16.8759843993911538
59.7458058546142396 13.7210237870296403
34.5156973880474638 32.5962848036490698
18.0626971105244820 4.5097355917708697
61.2805463290225205 38.7470492275425755
69.2965447668949253 59.1090139625151139
55.5554160308978879 36.5884204895971976
57.5367329282481990 33.3247764398474615
85.1830410719191349 64.7444598524150763
57.5140741016448374 88.9482664107301986
40.8393586869444079 55.0560639436382999
44.2886638083234772 12.4334113448337007
90.1746943293139793 49.0440201254609747
57.8394619304959292 66.3669738415247394
61.5218171165276004 87.6138363802370890
50.3154539355351389 74.9537804777066867
39.9046875960176664 67.4173228275804348
9.7150192297039801 53.7770971399032405
84.7403322750239312 80.8751020863395240
1.4965034775176522 46.9528336763266765
40.3463356137644311 40.5998312219660633
78.3581469791438820 96.4861406963149193
92.9677472758299501 30.7293792994159389
28.8239082193114342 91.4048117232386943
11.7673414599028909 68.7056357052312023
58.9117185845003846 81.5470699698481525
37.3433022480049317 31.3474914664041648
9.9870805692212521 21.5021671154277598
12.8331317691928959 8.0339955524177054
36.6866853582444961 45.6933930098666465
91.7634792002657065 91.6795344641183760
34.4141201035825901 38.0705133390721855
76.1479398949447415 95.8429333646053863
31.0661690040231484 50.5594136836630383
66.2818515602765359 48.0784972626870939
29.9222391723314658 9.4394319518549157
14.6368824233964911 13.9214547439247873
39.5213355133110298 92.5653194852076382
48.0125032272158876 5.4434870741864483
90.3836351959970585 39.3695047805125640
30.2743184636162788 62.3854176535963987
64.8737485770739823 80.9750335846107134
60.5582341388332352 45.6040656670743232
72.8393912953796274 99.9918212784382234
3.2839873300391842 58.8679702708419370
30.1581449369393120 70.1306634017809643
79.2695634183503586 43.3844452085063708
98.8863485781389642 64.8764599731740219
2.8450742610897306 38.5361804588484773
2.2825563428878981 14.9614809723025211
90.6200207525444199 75.1433420346520791
57.1056937417821473 38.4211273212469635
6.6225971248618958 22.5935921203295429
24.8012509699525836 27.0647425849464867
41.0399693472930807 0.5393420745083088
54.5112571120736220 6.2710621322597753
40.0286632612689814 21.5899962121970042
44.7745879728370753 69.0010500597521172
15.2903311635658845 47.8821327488996786
54.1737658050623025 84.8889367377031760
26.1917651687631832 72.4050239122717016
19.2399507172718032 65.4876830319954308
35.3766534329904090 55.8265730504789417
24.2004949473319755 33.0024613684948704
33.1096450906472413 33.3626727734144950
87.2221284294853660 8.9972388578261953
46.9140484615862476 15.0954731701753779
30.0337618904278116 23.9785577879858671
60.0738280422246973 71.4522483046601451
26.7318333318450563 96.5071254797557287
76.6614817793117282 73.5610091672543547
34.0133935564977747 7.1120686669303490
80.7118310928129716 68.6918664625994637
31.4269586565392842 32.6729123624514770
86.9197994850515130 25.5814222608262014
8.2926510819663406 33.2678401365735041
84.1963770873292390 0.4387539792737649
44.3628646687119996 3.3840321034325327
89.5817779016877722 18.2977026650152581
69.0205191789900425 43.9824432828605723
80.0721463857386624 24.4012124793487324
55.8580357991007332 69.3958442543762430
56.2571402490129060 97.7107176116047640
45.2009678069801382 46.2855971728271527
35.0222541281429471 92.4453938305772880
55.6583802720762151 74.1902259980902130
30.2787756434114925 46.0782530384141040
24.7707627637894099 38.4352653605178105
89.8763317897455067 4.4381846417605004
0.0338714011582364 56.2334374255821885
8.9180636877681749 16.5073341361408374
59.7348805751674732 81.4178669682083580
76.8326360902945993 60.5025473963246441
44.7378142865974411 68.5500633805344961
81.5013694340478310 66.6440405453525528
17.3228246830312784 95.2381777811419852
60.0350739834513121 44.2652764300025083
73.5326104589762224 37.7481468713221631
10.0532754738496983 90.3101117350855986
98.8253894655065892 89.4338211640594096
0.6579846945199641 11.9379027302664813
71.9738036213939125 23.3731748876210617
53.7112436518975187 21.4351712485212005
87.3195583788498055 11.3972155440268850
73.7626777302519798 31.0871731675718479
32.9562498114928317 13.0436896198566359
52.1394237971062111 89.4546428726949614
65.0248226887737673 37.6977898602007500
75.9821879166697016 12.3844452365984736
73.1673200212556196 92.2522615099504151
2.1461670178219650 16.8176558260784468
19.9110413031459927 66.9718436399324446
52.8488535310699206 17.8320346755076464
36.6593290965791709 14.0048182707015130
86.6580930940994989 58.6595641137034107
29.8879284349411023 28.8102998855084387
78.3768485503534720 12.6698925540998371
89.0934679386802912 41.1139885265062830
10.5429924419471845 10.5213987975807495
44.6204510260697660 5.4093817886637696
49.2580904973945763 20.8883925750760646
37.5673521957121324 27.8444168221558606
6.7462843416126184 77.3995669602192606
6.3221247245292549 41.8878979321654654
56.1358696205662397 67.0062669877934667
11.6439165451706508 41.7762962326491660
77.1947269851518598 25.2786305438755363
39.3024059736794342 0.1362576968173435
6.8193174268524004 41.0019234571842333
98.4592833168362915 9.3633093888133239
54.5934569159225305 4.4350064229477182
91.3056916611765104 7.7247071160916008
29.0821892673789542 29.2288739181663857
54.6376640778435174 73.8893847007813918
66.4902836009465545 33.8925350079894301
79.0332179212637982 15.2422046661136790
96.4002106341373377 65.4264179854641696
25.7723686703927193 52.7276541921600455
90.0359921371791927 14.4231464098964928
1.0128491559430519 74.7732275090364453
27.1336887260449373 43.1067293053409415
42.4406776118465672 88.0708579869747723
55.2560847368978472 0.5188607721273608
71.5154312937476107 52.4058780564971656
19.3504889009579735 69.0483921958808935
23.9771342939077527 28.6024443263072534
56.9712259454981265 76.6504791083654595
21.9702866212412857 77.0146940141616625
22.6947975821216410 61.0038906707713906
95.4649489567897689 30.1721656116283867
1.4269897000365628 37.9699807296973617
80.1616691045437904 84.0239732885620896
10.2642454771157752 75.0003548929621786
27.9104599284899173 5.7132198011399016
24.5581343537492742 15.8459713728615998
56.9825576680825776 64.5892249417171342
2.3210758022231048 60.1895536990978783
88.5426026915047970 7.3486702028229161
99.1751298930054332 29.0926922860060628
43.7683866696047446 98.7895039476599521
58.0522713137270472 65.8034072201748614
52.7419938052966017 38.6163756440829218
42.8987261543582008 36.8766170769189969
5.4858932690434408 61.5762086818505168
86.5440622322704058 96.9764297390644430
73.1473873819366958 42.4554720298217845
50.8293032349916487 89.3038263505914784
84.1427139300690925 82.6884648523754606
67.7877459905630673 33.8998529878062413
91.6523809854692644 49.3826026184357261
46.4038432775932606 83.5657345003105405
15.4904677836620213 16.2694252028640278
98.3298015265452960 36.5912480389162482
26.8544604910209479 61.0919964648706326
36.7419464739883708 0.9581133147582355
64.0248536406694058 57.0325575931171471
70.6711534291204657 47.1109766944219359
80.5397228908273348 21.4704792586805091
77.2787125492516225 56.4386023212852450
47.6695556648548902 39.2913123976097012
31.9357133395275952 21.4326187872014415
65.9736660057701130 42.8172969627638835
82.6500291567343766 25.2725175032066716
52.4535594769472411 10.9976254087335796
63.7638919277871565 1.0616070939805766
26.2261871392509995 16.8190197306905560
24.8516496632039114 71.1040290150651799
65.8753769031530538 69.0662671692626873
65.9341945422024196 22.1661995193608519
2.6076971451743813 53.0818798117130370
62.8963118430061812 10.7238040667605556
64.5406292114864897 23.5635499053277861
24.2044029645963157 59.2961668088074063
75.8427179516475434 7.4562525686332819
30.2357195488758705 61.5918597846086584
56.5171122250791385 25.5912689035841296
19.2262935094996479 72.8797897626337203
16.0113997325192940 11.2791546684317456
1.6048459870041887 61.3175480515524853
66.9566220896677748 3.2697397148363283
69.6081101248771148 76.0992385659351953
89.8817029188895162 39.4672185657568235
44.8529982009221655 2.0125732139462893
45.1631111723821661 16.2216112980162244
23.2655693798949024 41.6100220350766961
18.4136264812670660 56.6705556372754913
25.5887922266618268 40.4797658626174766
22.2801256273865818 13.8289740703437243
54.9252336538750683 19.3545847822744292
97.5078114314106585 47.6247087778610663
14.2830456504459686 65.6095824225521795
45.3392278485972540 36.2067968501312194
31.8188859746879054 14.3352684580811740
24.4249858506714972 54.6275844770211094
62.8572330616053350 63.3738957131570118
46.0037374220448996 41.1214257903105960
21.1391839868695257 51.0183841554604172
98.9361545371321114 91.0788724725728969
16.6671105764685592 39.3482438142986339
34.6508880125638754 61.4811131276364478
52.3413732702361614 62.6571206988049383
91.2130125350818162 7.9580175792019485
38.5190908438018624 76.9728889007183454
11.4571854130511301 53.7202301684971602
66.9406827700009188 91.3534227490207797
22.9374195579140618 0.2156313006169364
37.7644939834204223 73.4115467917826692
17.6712971533615324 69.0171054973488793
67.1651971510281953 5.0349987776415421
19.5950930668082108 25.1564240753253898
15.4277202953130637 59.2482881977080567
28.1178618276284666 91.4473132208137969
67.3222775050483762 77.6245953412913963
98.8621327239608547 55.4589887442954108
92.4447472356202127 59.8581319375683947
97.9241560761023351 51.7437098621942297
36.3890477540122959 79.9154589567239810
12.4621805485308990 70.0338465379708168
80.1857169624853583 21.1245403875507840
63.1632890333871018 25.8776538387874169
54.3057165556202079 72.0764535959668109
23.5549030360320160 71.6346506860625993
54.3660284946453771 28.0489730247776663
22.4160820623568675 90.7044730952279963
74.1156168290603006 43.7195671260349741
30.0282456009712035 17.9504522760103988
5.4367803093565374 24.8268500841417392
60.2196991358976419 51.7706893478456323
14.4888783074578527 64.0200108541593522
67.2927154423818052 22.6965101032539209
3.2918718605455588 28.0811335327229123
29.1564995919260781 20.6276788400558857
65.2873607621697971 72.0140887024593610
68.7341926807232539 11.3512097905861147
49.0766588503758570 17.1309110392953166
38.7789129033932909 88.3015385932774279
9.0079132668743345 27.8573608686186418
54.6501422488698481 19.9659364401863400
67.9487940522985099 71.8831384726798035
92.8730971309001063 4.7157424219594235
86.5342873087434441 13.2810973052685739
28.2687231456871793 89.7471825531778649
58.6301613221327926 69.0042136806052042
62.0135902323287738 87.2154990602422799
94.8895358394023702 86.1133086268074948
84.6093143673081443 26.5215969537415894
73.3074713611853213 80.8451936979045058
50.4778793932295429 49.5827869484106287
89.6742981939505768 16.5770505495304903
11.5062952750490393 28.3214355044630324
38.5355045655937474 61.4868057729467807
26.9128697934422405 68.2725256214529708
61.3690349335486616 79.0740264343660471
0.5740762478531503 5.8973450081849066
47.6802503232466890 14.4947272103124529
51.9726290750881148 41.6686134308578957
37.5217429942673704 5.9168273629799373
2.6672502464182624 88.7958657993955285
16.0654322052469212 86.8270493467703233
29.2350264135801332 98.3895397851424036
15.8595844888780650 34.2616128774044100
28.2932766179521131 37.3313337059940054
75.2892745022114127 35.2788269833107293
94.4872923160944964 38.4939105865912197
29.2013322791133660 35.5999646630290485
79.0359449991206162 93.0229081654512839
77.8809801652972027 76.3125868831831156
43.1994636209751235 97.5932000171551692
63.6930303460445444 86.7618234106423074
5.4973227724628870 2.9342200395922502
7.1257780609282673 54.1261751375551867
5.8407255926210100 87.9405645200910442
10.5575189395517359 87.6944656227886838
0.8084832301405998 44.8573876222387611
69.0668335460844673 14.3093907760550643
50.2333408890684225 69.5294923182618447
91.8937092034642689 45.2580165268325771
47.8781641458458154 0.2221356448007805
10.8876534592773808 22.8144955073939499
14.9155075664629813 21.6130459733797196
54.6459854879167466 86.8606438082984482
88.4593623847330832 44.9108289065435784
75.2069716294208064 52.8042530436530484
36.9477286111221659 37.7206769757966498
60.9996474998522373 13.6521476755546605
90.9716796365384113 79.8152332120844648
40.0680818084870296 57.2194257220600662
59.6773327087395913 64.9637460720368125
76.4013164487330982 83.6442323858785102
67.7544972791318827 31.7408944784176690
93.5057701667277570 98.1158498628113875
79.5949123663528013 15.4449487781724404
9.0325431507627947 11.9370433381121526
45.4834591562684594 74.3314088161450712
47.7681175671970450 98.2349371788235857
6.0936374462046361 32.8387421517004725
80.1282673350860506 87.9492773057563113
23.9949621295202249 21.3248411135969924
82.3204673702760203 96.1246077615652581
45.7009250828044244 87.9434163853191677
47.7186868080697337 29.7557904328103362
95.2954411908365557 3.1358792508096478
64.0719384525583138 25.6791124134748152
72.4676625413936222 51.6311738737046397
78.2164046429242887 61.1375045739685703
47.1694693632488864 26.5543754587770806
33.9866175328831659 55.2916340688235692
83.7795715782582420 19.8090214807544847
76.1802825352932445 12.4826525780893149
85.0756206130646149 67.0566198648832312
49.6158905155065924 77.4802107273525564
81.0999448960461109 22.8010338961237693
15.2975165600246044 41.9230597757800680
59.4498047478806271 78.4528781640340469
6.7416176579782938 19.7581181241058488
47.2531501906290643 7.9955742973692123
71.1259836884999572 10.8654435128974995
6.6323422255515352 7.7176894527289042
94.3047433009823237 44.1940832226709972
18.4286494029922352 92.3087499181262245
8.2855686676938216 40.2354965423046735
51.5592617811175487 68.8288641262474670
56.3687531961531008 48.5282753991653522
34.4893382572461036 37.9234153264115577
9.9708344318678144 65.8738387252714261
20.0331837085723095 51.5546207001906893
92.5581083832916534 69.2049611827639097
57.0515711482729202 91.9701525616449231
45.5058957429683915 89.1791383862027800
36.4525217652099442 73.5639319275455676
2.2657369168428976 25.4948441351562813
95.9738586932355560 95.1086962747004065
94.3671912724153685 68.8144749040651220
79.5599225313144558 97.0395594875956675
20.7087266250273387 54.5284346885668327
97.5664074945760404 48.5380244781370180
82.8837212494791231 21.1747501117126475
49.6585856074502487 2.6578426189088233
20.3743457895294569 76.0534996604564526
61.6831852864682304 28.1805486114822017
0.6925477386725776 33.0983964968299276
48.3998385219431597 59.8075347323838855
61.9920220703774305 31.3941764289905407
79.8033892786607453 40.1738513048052539
39.7383022755611321 5.0765265141754501
77.6034401155187368 67.2582337890621744
36.1171936010416275 10.8716311272762152
5.7773658950094120 36.7182383047237479
65.6300555058685688 69.3719019228005465
73.0051983694449973 81.4851775538357401
31.3603836447120976 42.6490356873009091
14.1060495459593866 76.9065190957443008
80.2719987763495766 67.6727535913855291
4.6986324158836634 17.2969579470251489
0.0359263545396615 48.6422001493999971
5.9495322228395597 55.3424653022744906
95.9189888161534725 98.1582655731314020
98.8968462479127481 18.0333745852343199
90.7883025228839813 88.8328499988686815
37.1610549503592651 8.7253792029322153
21.4216696872512991 33.9327671675075706
26.0417211173533900 34.4278756840623146
85.6796117438272518 52.1056237535831528
13.8141725335731547 35.2912162639838698
83.7120707162225131 97.5506160382238505
27.8080995080767650 89.2181025332401418
55.8642729030873753 24.5740851900149480
22.7526304181566275 94.8081147291258475
27.2280477772531952 90.1313642988121160
32.5139546135548443 72.3794833894089322
84.4514959001629677 23.1373025643695556
29.1827484038985716 84.3803895797718724
7.2970847596788291 50.5060084322827549
58.2265680020905592 61.7496484134149952
5.7541558083373907 23.1764491488597564
83.6684256433591855 46.1814341990604476
58.2426600583468854 32.2956809687999424
72.9189315879230691 50.0870812752769794
52.3553404290261071 62.4050907780458459
3.8916925520071755 86.9737546018217245
79.3656513133773842 61.9397612858982569
21.1655748966417043 65.2441549863604706
72.7556377086316246 14.8942480956296031
81.6563410326651820 46.0714696087541711
65.2351915946943990 4.9405807444770300
69.6053911735879041 72.2318906924673314
58.8383146861610768 0.3490441132409816
3.7089349049263975 6.2606765547889349
57.1186692486138483 79.0522501236688839
67.3197939992030712 65.7543662050333353
53.5015814003170220 12.0360335382450607
73.5140663011881514 65.7493263903156873
15.6147014118261716 56.7730632807378157
98.3666774684776755 59.3549495427988418
84.0787500616430492 75.3803930168224099
29.2569357293283687 22.0234737766483839
10.4356961969823701 39.2598421665289550
11.2663767928959935 14.4818600231266696
3.4086618951567726 7.9782688622153763
34.3173958823164824 48.4571957006832861
4.4612685344977976 32.6328008742328919
11.4864447382373775 84.5339024636748633
97.9068170909765598 63.3105042917193259
39.4397789005382435 14.4719911121630069
98.6105843299231992 64.4441342296130415
31.4858072798316684 50.7589442416158363
49.6235800611263187 77.6675697834091778
58.2928121538773709 92.9206448958537266
19.3757438707337961 65.2233003566951481
20.6569500045795102 69.4150924534442595
68.5541730086833212 14.8170916012835168
84.6738476818516261 49.0479951443780067
5.1160701727273716 16.4455589848889190
73.5760954356496484 52.0874750902569659
38.5150285610751482 24.6249211217423394
1.4377785234432783 53.7900996798703517
57.6369785461434816 95.0020149910279201
78.5357371653365561 23.0312423215478184
43.7222440012059650 60.6819759207038700
69.9536715466099253 49.3152273577722866
27.7092912166701630 80.7896178403291714
11.6872097070194627 55.5168170852206160
47.5418830111120769 10.8163684110252909
82.2707659371331914 45.2904239271711546
80.3350785788871065 57.2439283373945216
52.8274705327192535 77.9683559826908663
33.7017685208471534 95.7214733294681253
0.2407203931614532 61.9220443189054564
5.4666296193574881 68.5507455529105130
74.0855422470136062 23.1862581442198632
86.8173745925924436 26.0165584313154277
93.4646504153075171 49.1572552092706587
17.7318658416786050 38.1859494523275060
52.1601846951585841 18.7025494441183753
8.6588710220053215 31.1416680082019504
20.1498499790203631 79.8544242922434222
24.7666043978650343 73.5220646821809680
23.5043874653487528 54.5070394300077652
35.2719558765472883 62.8830422673149911
12.6261252713913859 26.1170726866512659
85.7221127877312483 93.6595576676325834
95.9037023580597889 98.9415376611578665
35.9601337378110273 71.1060393021634098
79.7233156599475024 24.6389453610530218
67.9144624361409512 19.9700957220125481
69.9081394662527202 80.0764853139581589
4.1088841571264130 51.8874000436245524
29.8258176080626640 99.0220959362638098
76.5246796285181006 49.9812469506976882
16.7971527885259917 87.8349001519945745
86.7755415546311752 79.3783731827097654
12.3167403707797103 61.8490296041135679
95.8225319671022078 78.9770049776845582
38.0406655211839393 46.1766643579350813
81.4276421892918734 62.8317863734210391
40.6633975034550019 71.9721367388703896
66.0057444391407842 14.9634662311632027
7.5694838554464905 16.0800266065600930
4.3539840311906275 10.2956788905061885
33.1470823080430748 73.1150712501276416
73.5825714852681614 33.5129796995304758
4.0174501799071338 60.1967026282347248
47.9649719591641954 0.0033964507491491
36.2121630472556433 24.9634723842997559
69.7221211831454752 89.7867639165342837
86.8609504086877422 37.5201795316290614
19.7864663501587721 40.8593507012384194
85.6559234145614852 10.8220143235335016
63.1090419206618805 25.3519663253284229
63.0452861411898127 47.3588461968317702
25.5158955379832335 36.9584275296082936
12.0502123635505836 14.0478377272086341
99.9540815311728039 34.6110703293828195
61.8584327734660633 83.5238071704456644
95.1494770758963000 93.3352363604495707
50.3213789093330490 0.2220749371505182
95.4319771422090071 18.6721404752414735
34.6345027629337352 83.3388151270906405
70.6427786439921306 9.7653565798810131
65.0859825790508779 8.6557844423530756
61.5551852984268066 66.5419208452835704
89.1514232614462969 76.3679338148389348
69.5182936824013780 85.1904625057639748
10.1940630707573980 87.7728052672856052
9.7425130294103930 62.4997905737243897
62.1665608955805240 47.9484022692407166
26.2726391029538213 97.3591590806307750
37.0488491367979549 80.3328741303931366
59.3118044563890692 82.0552652505868565
70.8823231971975787 40.6420929525945454
56.9998085642888697 5.6922445815755456
53.3817140287714338 78.3257943761835094
36.7853538596480263 42.1040438648973634
64.8004381333903865 58.5661684908362048
65.2866138700910170 52.4401886666003634
24.2784845297104077 87.7184147627047679
64.7308785919592538 18.1290863735084642
51.9445513639620202 35.4896952754066604
56.8959610648488123 63.1533343458099736
90.6735816613252439 53.1688074299075026
27.7655860907876857 57.0132219015127362
84.2168770631885337 88.6233820013465703
72.8157957901871100 90.8913289394387220
58.2143648427227518 67.8546719336298878
40.8105539898258698 42.6884020458583677
4.5882924865672141 69.0607493135911739
94.9389269668695448 82.8984056557348055
35.2313216242172587 47.5061125219995404
55.1891661659294783 27.8411482974532447
92.4804679237043530 3.2325852315364001
73.5460475116362886 96.4497608508058875
54.3077725334951893 5.1605186045949107
25.7241783720611110 47.1564658023809997
24.2781459707296356 16.3509718730061273
73.2905621618106267 90.5137387867994363
12.9783997979924681 85.7261264304357837
17.4591788769075897 93.9093509838338321
27.6861149350448592 27.7168685150989589
5.0629624478633950 54.3898305134752320
81.0481034099853019 38.9351120421183836
33.4257432345342878 95.9715473267770847
13.8133726705578663 22.5421307014959318
58.5705381976520769 14.9134788420657642
35.8776386256509952 77.9093726094522196
60.4747744188727765 53.3070156597440175
75.1129263959708169 30.5354854452035269
51.8697596751747199 60.4129233034475277
5.0891891147333386 22.9145731909021322
37.4735310920567670 84.0845831842253091
77.8270102201572627 11.8442296674715291
36.0721487372720588 84.2526869435477153
0.8450768069894421 11.9326113304389576
74.6227539549777816 52.6881306731801473
86.3377801301790271 57.1425607678119221
53.8498130082384137 34.9036032226301387
47.3872774366650873 64.7353242669273214
89.7750694335735346 46.6573635377690508
94.5449044572055755 47.3240243554644806
37.3110170612628664 55.4855068144835641
48.6875562066203642 30.4322088918248852
31.2952982855880038 84.5043979362853861
91.2963107568432690 23.7736812845315235
35.5838821205722553 0.3762617177443195
5.7761437910322293 97.6448185422338923
21.8470746371973732 95.9473934907554451
90.2433309973502276 44.7340501446852201
32.0284311004010434 37.9201739047798512
84.4693213266651100 64.4044184254981502
14.6722954985160197 8.1960528154135801
48.1764376801318122 16.3549923145007696
76.4102002090335901 56.1362933166558022
21.0905208213832402 42.8711646944876037
77.6941645560985279 70.4399465982246227
18.0453754230918584 13.4988164965255777
1.6214575446049651 6.6085881299695064
46.9868286916050977 10.7703661685256247
27.7957066010933183 91.2061569737078344
73.8758409260586575 1.5590608250787841
25.1399188179024193 23.7812428099757653
21.4259295607832527 78.3982631527078837
75.8535159357627435 75.6392916625779890
6.2363695951906610 14.5342635006008187
70.7530148792184974 90.3140801279100316
60.7291360190475942 28.1057672645953929
84.1053655816977113 69.2863589597453426
67.9032828201945620 37.9857567029709102
91.3483020182286936 47.7790619570332282
91.4803016206995494 93.5484108032455595
77.6638228624395026 54.6856626941274016
1.2527606940344604 34.1660562181461813
70.0282486050961950 6.1823063092778296
43.1553709134568777 20.3273808029384107
90.4890193697922598 19.4665673789730889
61.3494391174978304 18.2031528299207892
7.9671050991260817 75.3957647819071042
66.2693987005584688 18.9243655584311874
26.5213356713037705 92.8056525005695505
21.9215802663098493 80.1972699556461066
70.4923900062343023 23.2601288770008630
8.6674540683650889 29.9032955909391838
71.1974069568613572 44.3640057397899454
40.2430185095473121 68.4949526136038287
82.5807110310942392 60.2827590533675419
55.9658493899928686 84.7893571672728115
29.4007498729168546 42.6251124714439911
68.1890605080889287 40.0626162023774768
69.1229269817184218 65.3354168933313559
85.1001957410694274 50.7961140405231362
68.2170781680548259 91.4929200379253587
98.6343844067483673 54.4285379154616464
13.1001772871518938 22.7997154510040758
62.3392714352828392 22.0851871101933170
95.3786454989228361 7.1804043328346996
73.3145997736638861 28.4111378318795644
60.2924684323798346 2.8269442681024270
42.3033955483521993 27.2321209253996948
76.8858599704555417 17.3054812645882059
86.4916215321062225 77.6747320757476984
66.6330064533635777 33.4885175637103103
83.7219082847571912 68.3504514712792144
15.9514432714591425 99.3786383156967474
1.7855358573026892 1.6328318642932826
87.7337148713459953 3.3928953540643070
8.9552041604114443 6.5635026667480778
60.0387997785806675 81.0332402326203720
53.8965951817784870 50.3541692232053890
17.0324272414795743 54.0889400335655992
62.4906889067459161 29.1357630457945618
64.6144811626206774 74.3122450443776899
69.0676128311087467 42.4886002557111055
90.3991102258374042 30.6032961376556543
12.9661484221047285 2.9141865745307527
2.7095202997251433 78.8779438516667142
64.1196961662302556 23.5771136908019194
28.2811065284349397 59.2980578690665112
19.1097925704923775 68.6179900101081444
11.7793629118731698 76.8988130106316703
40.8530590692447149 89.6105049397065017
8.7336630801668651 99.4925905800426591
23.8026664696035404 20.0762825670583567
22.1879721487172503 9.9585039253029191
55.0356633909502406 0.5957024627869734
36.9131361102317399 30.0246371366395088
86.3259681786339996 76.2774118932622258
87.2172064501831414 30.4794718956943420
22.6461296997764165 93.1315339234310500
25.2300613147720121 22.6941987312961793
81.8505423451778853 33.0381181651443612
55.5805036191875033 92.0544259982457760
43.1947723601127791 79.9449997572311730
24.3290685120774128 93.4759369198123125
50.3128049817173491 9.6493002860702717
37.1725902021799683 86.9572913272755272
53.3826581749234705 34.6864316896527498
62.4233097812296194 25.0904458206658063
57.3219564022252825 1.3662957567099343
2.7189273111667411 30.5717236528460958
61.7329783664111957 22.2251405104686199
74.0941993879527985 73.5691233330253453
58.7139122769254271 32.2193372544173045
57.2913959390711014 58.1002862657538302
61.0814178548697555 0.4349720950713731
85.2983705904735103 86.9501795422673922
95.9748744900787045 81.8643313120469855
44.1237119182787438 45.1825269862698988
43.7730622333772814 83.4497510607338739
24.5592516715063880 96.4421020479320390
6.8266720702872874 56.3181070429193085
20.0613652327785950 87.3300339921513569
8.8232324313589405 67.5057858718679142
87.7757053579784525 86.7029042859853121
33.6899313763609030 78.1791272042960514
41.3639567356155951 34.6991538324926907
60.9427901816641722 57.5630565803690430
53.9341201629069857 39.4072779202408654
86.7368797828932543 72.5708247349561617
36.7747498196942431 48.0139941390336560
9.2607948627828947 44.9235318439240601
27.0165308690762487 68.9628723368120120
62.5578199276280316 72.7787037810825126
41.3950289701267096 45.3511686407538690
1.3231416370602989 8.7538361134219080
92.4575101389740155 56.1526920472284488
1.4781716129741551 1.3600701730137166
8.8189513037085661 97.9610671292981436
90.7692564048091128 77.2485508110022892
84.7478762171991633 55.8471791788490606
84.0837687862162682 24.4654191617533883
69.1725772599066033 94.0150341587395388
96.7248338022393028 90.8234552555541086
14.6952091977713408 9.5635579289519264
8.9622417108629175 21.9068074663775647
90.9739727021892293 57.3988639631291520
25.2499950084064118 2.2080453882504569
63.5293375816473613 34.4472203692778010
57.7901218714569040 66.2068959445445273
59.7576744589909623 22.3603263685411626
95.8552796519289103 69.1410780542629340
37.6500556090357961 92.1627803223824742
77.9330953541325044 62.2372875869845501
79.2596285636796125 44.0009257853056894
77.3789108878112017 80.6661444662497473
13.2091446720707388 2.3915312734180572
31.3429157859765226 96.2523570644871427
55.4056194333665175 94.4479068012628318
95.7590945524885768 38.2027570578620370
75.3433448638491114 97.6315126159340139
12.8406777258916911 35.4853182366682844
42.8209502878768831 7.7236030356018119
6.6807638135720993 9.6934431751038215
67.2309632721650274 53.0887262472543497
85.3676047423525404 77.6228546309066729
72.7231887409451048 97.5898562758227257
7.8288187708152606 11.5449724655068202
35.3790215839480453 89.1754299682139475
35.4007114093891175 47.6197043698349063
29.3745475899139450 81.3993743376942689
12.4379136990052324 69.7645931360582523
13.7857624775790892 9.2406797312022722
36.3629414140870821 44.6225409792579839
30.7386842704171599 32.3605724072948817
67.7751170281486708 36.7212304187596104
82.2272742777094550 65.0570390607198306
2.7780989674529022 16.5558200072306470
6.0427025623908897 24.9552365238453930
44.3783216154820295 58.9919787765976338
41.0032710960864009 86.3466086665100221
57.0724214758299269 19.6399578140460065
82.2308394454741034 54.3028086850495413
51.5347159196108322 19.9504460213909560
54.1524856787128783 32.5982449513217674
97.3485633017759966 94.4407993719302681
65.7263261833019783 37.9287290617734669
62.6487312011842690 29.6000494495507809
90.1950983430513418 12.1481135510510203
42.3988481065211005 65.6714415580765376
40.8528540864561123 40.5903612291943574
82.1790031037799196 69.2216316588538518
25.0142266460606884 2.1097230038053527
22.3295800805259113 94.3213349134522332
59.0771954097873859 48.0189362523719225
11.0855198334534499 19.3349862932113652
2.0898629600020979 33.1873479825579878
18.5818760697803889 47.2651119347780053
42.9283236397539625 49.6930624587804672
59.8184614207530529 72.1921203937962446
85.2510557745117268 40.8071109171067050
96.8416822207614416 64.3837115250940712
62.6360600771823428 38.4429960524621421
5.4022934171059411 62.4850759983810775
43.2234458659702767 42.2443861998696093
52.2353208053904368 93.3626726446456559
59.5648282013527250 42.1978431707380111
36.7490416037401957 54.4730839298953953
10.7270510023647176 16.1815273563626221
10.7995817653984698 54.3301582788947925
15.6683181692574998 30.6139087577786420
95.2689173341865683 48.6434562926653200
27.8858810484257980 89.6202858463135783
44.1387896230352226 97.2329612135295491
8.0898933907602490 76.7507871418650041
31.4079814615081823 84.3911589600981387
62.7769973968132362 16.9060579382038796
73.0414870606029325 44.7809415445064118
67.0212678457905611 59.6673920463478922
95.2419472265080884 74.1339735675483098
96.0625635858728373 63.8375287134151961
65.5691751327766355 83.7913268806699278
62.0597347469513991 35.8174152394246548
8.5308651433278033 97.9170052048433206
60.4325750957043013 83.6181489628586689
11.3867376349553027 89.8853130728477510
42.5431816350667376 89.5438972120806369
35.3875424318593446 5.7460602310626108
59.8968992626941130 81.3969331443474999
49.3588974803335603 39.4425585684755831
82.4113410479649957 40.3375528902274141
56.9770718113979484 62.0849283526319624
97.3535137578187602 70.8673007069226344
73.6513797299392650 80.4096971304685582
11.2401323348553799 86.9050282378466221
24.7135327466142201 51.1998305531929958
34.1445055943024229 59.3638033421118294
42.9576363837130373 45.5204869499790874
32.8826103441474871 44.1929104054213937
38.9671389972249784 9.4937605519496042
0.8101363646521142 74.3492038098696639
84.9382467480898953 46.0790259134004501
83.8692722820095042 2.8158378165492381
24.6401494339497766 63.1749460016134492
10.8088057813966572 6.4749463379918044
95.4529346423612566 35.0648822204945745
25.5443458157228562 92.7166097083781864
56.4173654208597668 5.7257976607643641
28.7312285702220116 12.5185179474367363
89.4955877549099910 43.3820267712967009
39.9542510929349319 90.8162298547081832
15.3931894170501025 52.8892189986761920
24.7521137905860726 58.3599782303578110
68.4509713347321025 25.6690582578893647
42.3669534087770998 55.4751105624745193
60.5373581871364621 73.6429608011979724
13.2969584017645914 65.8435955710983478
96.6527085572328986 20.3229605880173807
16.2073926518430120 99.6592498562718987
77.0259171077863272 98.3859151130681511
19.0540791161854060 16.4518477944040633
98.0946317625342488 54.3527182531490993
8.6603248298660613 62.4082258171315019
34.4221009969110554 15.4188796597490185
73.8637784880782249 97.9218060104319790
0.6566252840782938 79.1500651593889444
33.2207181194235304 99.3839227264986107
90.5366503644001028 91.3024325622664747
18.9654596917034901 60.0820730117689337
50.5019306310410272 95.2593847090686978
0.4733682017399210 33.1915182173028072
65.3265310887714747 3.5034444309109070
90.8759689572503646 43.8042104319559016
74.8498163748719776 33.5012409913726970
85.5647001363082609 71.5430162450254414
40.2284657426310801 98.1881743856788773
0.0502228932800830 59.3730011708307188
33.8444423762347526 20.2833745722396657
33.9680461273736327 99.9338573675570672
58.9612269544084739 18.5966388730689829
89.6704788752001321 35.3648369666075908
17.2257224325688902 88.1214288350437158
60.0644491744855671 40.6970235339406443
74.2283769688103803 98.1869580799414479
88.5551326470482536 49.7778753768652109
24.7625936537398168 66.1438120107762586
27.8444453698545864 82.2927977035908782
98.1272496352019061 12.7800721096118401
64.1254635938047386 87.3673273910598169
49.5513381574079190 49.9526865376439559
83.0540594017426486 53.4365442306211875
64.7683373229082804 71.6092007124560581
54.5590701407361891 1.7986790634080041
73.3956385667467401 50.0556208072667417
56.8831436854680064 97.0697367556067263
54.0477593287736582 71.0301315358543661
74.5917662706145563 21.6536261473340268
36.5749998805078889 15.1128527213177719
50.4439762658446398 32.3197443661369732
32.0685227014680621 81.0044736967020498
97.3474231552209375 88.0676545080112447
94.1311102997272400 18.6259386432545462
26.1485713219014713 96.7262003120290217
40.0562038177092603 61.9548599421718009
31.7404211288263234 34.3281473024317876
34.8065528672585742 46.4903059497550828
66.4111351965876224 96.3111215761306454
30.8548065671250917 58.5310704563461428
44.9849855502323237 62.5793632615520821
12.2765508036735138 13.6478242511514978
17.5413956302951206 3.9379992224464755
27.4453545561912584 72.2678273619096530
79.8666625603315197 58.2823151752124744
64.3768857306493345 30.3679576084343275
60.0555601194152757 45.3692186624765199
53.3880029315862430 32.6497146500117381
23.0311205767448577 18.4852737038340038
15.6705729647333420 52.1551834266599599
57.5146273219479980 14.5813893684204494
80.4200760728567019 83.5109708900495349
50.9143235304201909 23.3995677084573686
48.1481943093115987 17.6981582535572848
20.9138962223971419 46.3950098012771335
69.5732547038954152 41.4993080212864598
93.2901965030464311 25.9638728386616719
44.6052466957476881 75.8351539858972643
9.7482180148181659 73.8705523102029247
27.3143228307178951 49.7086170445148241
31.5233783608688150 9.1877278657093377
42.2257233046218445 4.2724826441165487
27.9870978008259215 11.1402916303872104
23.4954860989093142 83.1087109654662299
30.4404109591173473 17.8867378999752482
48.9628594733179909 2.1787355512115081
72.1622584028608003 51.6125285524091311
47.3873504887905597 8.2215227068854535
77.7430042829941641 15.3076043229987135
16.4394631650436871 10.0456660801437785
71.2226920947752262 93.4029855904315411
1.7184157255782595 72.4710312699978942
30.3933576835710646 18.1378378433731164
68.6867844294283003 67.2348764578847238
55.3938320387306860 79.8921605866048878
16.1794665875862229 10.9998432744059080
0.6791508852761918 30.9924952499316184
88.5061999240684969 39.6509485790801506
66.7249721267112079 21.6210907412686666
85.3576663914798957 79.6162305828400036
23.5850772776743938 25.3220051669100670
23.3065529186102687 51.6660148089203162
99.9764776977001333 21.1310871748358942
54.2192573894114815 45.0507820153790846
53.4221235802257013 12.3217205967028676
17.5727129602789240 29.2985317117979491
27.9836744069515966 67.2331543932450018
46.8773823173331081 77.4141998387774777
87.4742907410768140 41.4633942075618336
14.5172381795319989 0.3636229086048881
19.9367786298549454 92.0570129014205634
96.3398267151914780 11.3695575896283216
13.9662112186450642 45.6920878780385991
81.9908812316206763 45.9865995973879365
42.1031323266730624 83.3091392153547048
79.2548423309400363 95.2574341713203268
31.8318913428704775 94.9378795730262937
81.0332831733951764 60.9062767552827609
31.4730291110513534 75.2794517455235166
8.9970040848996966 99.0614886135227692
65.6869747506007400 82.6316684046006174
49.0462212147798411 74.4585137590589028
25.5993607294228482 31.9265676772512847
47.2245190591246953 83.8195987849274076
63.5970866686890304 8.0205827512442198
86.8007936713200934 33.1525984899294173
89.9664734342667032 10.1251606735603961
62.2093571060386239 75.1374710526995386
70.3210681589329596 39.8115870815548973
83.2252173004753359 85.2287838538710076
96.2889019908132724 39.1480143261476385
97.5024218885147604 92.2312856245008419
90.0193995212708984 91.7723444215114199
53.7518118400940352 42.2813567525534779
58.9888379520419051 91.5019428873679601
91.1743286085840339 6.9974087950604558
94.4271508208474870 47.7607084655870509
91.2153699979601384 90.7621382783906654
99.1845370307412537 29.9631426346162364
76.3800249937990969 51.4750087017499993
12.1912779075790123 93.5110214433348830
5.0692366352181217 24.5081037282431140
60.3212037694022740 74.8501369758868123
8.8927619039055994 69.5970538697726937
91.8245190705495702 1.6976352282183305
24.7400552928126451 95.8821499061565277
28.7553900784768182 78.2720770103667149
3.2595119998215849 27.7984889149432419
97.2238192557646244 59.5123463206106322
42.3328796670586769 65.8898117927873272
72.6621315508905639 11.9036484688524560
78.3779585052836438 72.2550424806920546
53.7891760469617637 79.6006228032888714
1.0872963015299941 35.5836092240014565
88.6203979738193084 19.1660973425734866
22.1107305653014841 30.5302108936835417
20.6544046935450361 20.9300017116787807
45.8511176134396763 90.1868619545807348
95.9738641188074126 69.2833630951418087
43.6433755697810142 97.3715496943574976
70.5309802090260263 88.4766342275695337
85.7511466291802975 11.5218777435039055
58.1262578036903292 90.9574991188973456
93.0909810508546229 18.3569639876979274
33.4578739397037168 23.6066032900670173
82.7758164304741513 64.2644874297100444
80.7593449552106932 2.2101467845175193
76.3637110981785554 36.6545461599460580
12.8524811816992486 4.8099753809826895
34.9543289982834580 27.4442949877372513
98.8280066701189384 63.7352685018521186
74.2542554677632012 2.3214769908490807
99.8514928338962022 98.3200687026878626
92.7934892112709662 97.9798464248673042
28.1030704584818594 58.5932438633349904
20.0221155785692204 24.3102058588556602
5.0346554168072650 72.8794924187979376
54.8919657555668508 85.5330344225282602
79.5450131832272262 67.3741127253471888
80.9991148863175567 43.3417138978976126
5.1243453926456572 91.8282495086164801
3.0559274224744915 67.5860855503638192
76.8020899295333948 35.3684688616667913
82.6268467021140367 82.1457997088025138
36.9985114502583201 94.2750939086718631
22.9441295457272751 27.1713584720909793
28.8746189915883420 9.8247322909314931
61.7582582971648364 96.6566811852429595
85.1518858081991965 7.8932946506052648
29.8727512196080838 8.9688728056344971
15.6431577338971053 36.3864451761507866
31.7432714686612591 46.1587545538907662
61.2968219970876689 98.6785438807970223
66.2986053026691025 39.4001237915691505
22.7722324027319623 89.8081519119840408
49.1425668173258146 56.3676378572265122
70.3134912973410593 46.8310311205119376
96.9418919873807141 92.3826804591877533
27.2610160408745763 2.5891106613505577
88.3240553448260641 21.0904199893378284
65.1452794927089514 13.7137605343547122
8.3703486997949597 31.4479782648322228
85.8054175761478035 41.4226061583908063
70.6643988200177091 49.2312504487044436
71.6927641026854872 1.4383763102704283
43.4333983243159736 10.2988632886176426
86.5020757500058295 46.4746228917705011
65.6335144566891984 48.4289850329051177
63.6475242941425208 86.0467359731258625
10.4285842379617133 32.8628000918678467
3.0957324481959980 65.9257595801268792
42.5246865274354207 93.1858469084253045
42.6979468746477266 69.1877208074701997
83.8806782232870205 31.7685429063904294
19.9868343025347492 37.6538651088581418
84.1790541469813292 10.8516654904467931
39.2216309959911982 95.9959617079227883
34.1729412587934860 91.5611793365880970
17.4768955987509536 5.3118213225307631
37.8824081121592471 92.8371404173734476
34.1451277221452969 8.6222185734856627
9.9325410328665491 63.5044146509511904
25.6460191432781528 2.8124313605159212
38.2258154520800915 98.9650165931188894
77.2118824817298446 74.9684562097560985
46.4372504254088625 80.8140386053366626
65.6811058186238910 71.4389942081994178
75.7679452712833097 69.3473916436786766
56.1801674817391969 99.6643207986010538
75.7122577172468851 53.0991158402794454
75.2356519196994213 78.3973773219161387
81.9116586662056108 1.8009432491543631
21.4080878017459462 76.8569524659445023
82.4014819157732603 81.8323401033446629
96.4879551575842100 88.2713418542805925
90.5255356866004064 42.6966918584482542
14.5954459437273911 76.5381127659972407
32.9216507379788581 89.4754289560932108
94.6988474399046822 30.1470576170066558
6.6395839276559006 52.2719621429573422
91.7895445486504400 92.8446338292714302
32.3263729506964594 83.5079949481128239
73.9484919750387775 61.2499832983145680
41.4612865747251504 33.6600037414078201
57.5965732476772061 42.6066441890488150
10.7624814307268331 60.0691975130012850
82.4575297462865962 88.2563701655225685
6.0778927575017683 86.3540287167797374
68.9170921826608804 77.8888991751567517
7.6106992000651408 29.1423351711009069
63.6759587827670615 99.9887606642167697
77.0037373879520572 10.6378865282099948
74.4626515221438297 21.1378547870916904
45.0012505442006656 79.5632515588561517
24.7964479233911170 37.1495224089241205
65.1784754798234900 21.9741279857043708
27.1076719921455762 44.4115526910597822
60.5536544214831807 9.2919413209647477
40.9430208753036808 59.5604711185076994
7.4301834270612543 5.6473707660464445
46.3682224539710290 20.1504427566550852
8.2003772293140145 0.8958388268640149
20.2988480792590025 87.5237488440836557
44.8383674701365749 62.1239453667125829
74.5656314103292317 18.9086836441607957
19.2337836212545952 37.8375260339965394
70.1317395335926079 18.3998346589656876
49.3516766488563334 19.6378568002292155
1.2373456790971793 98.9558066928004507
89.9959485487189994 77.2510299847821216
74.8788951449914748 91.3386495934959726
44.4533838534825776 97.3849306519617812
12.6045961222634446 8.3625732947754212
35.2587813878958869 88.2320048728880977
49.4970597675461050 44.5314672467464447
54.1109513776360416 95.6162577753574112
95.3885586008629787 35.1200111685948428
64.8241157149425362 55.9351702170021525
63.7611031403906523 71.1552691773963915
42.5175191495009628 39.8406115886798844
13.5109179022815606 98.2881742261611890
40.4149620907321889 96.9440445080039552
97.3969166433711280 78.7145910802503863
32.1262000447153611 50.2437849590869021
60.5593885447444649 16.4614110526327124
61.7771516812532084 90.3826085274343995
1.5189793393273421 3.9744375701346812
36.2431381895509617 27.4855550988807664
98.9341799690156307 76.1274025353941397
53.8686424516683360 8.5007217998477316
87.4248988070781934 45.3994325754439458
8.2622312588172324 27.8220600900149648
12.9088579978759661 73.2654251174682400
30.4434219268190596 9.5463438901659199
55.4297927387107165 51.0713224435053732
33.8733568206976727 34.6188206647590988
85.4753203371943755 32.5534533327718236
26.5226897737722247 62.9939226214299453
83.4422718430114685 57.2716012241379815
54.1941643435541636 78.5233013765110854
40.7837825959039151 46.0710573788534958
70.9978506914231531 27.2109931550703301
84.1541507730821792 10.3679672819795847
63.0215490862178314 78.1881892398848066
91.2891612111808541 47.1962549213428630
90.4616951209436451 89.1022018310718096
67.9038536041244356 83.7809955393028218
91.4325596121443738 90.0658265860256506
79.5675398444030577 81.2685104295892984
44.0073891691915051 2.3665729256374890
99.3311590579844363 8.5240716949436361
17.8975134715908766 85.9651631111774606
1.3990195140961004 28.0831517622242011
49.1575530443954847 98.2423228539845894
76.0411009588193565 75.4358662034481711
29.9078817001763433 69.1124399852303384
26.9845726867057749 20.8808273193030409
92.4558112975877435 15.7818048074178314
92.6553493787664877 35.9198481252475119
91.1734697601391417 80.0297701127515637
80.3088484453648022 78.0995907056641130
1.8387614744720948 61.5534009301981442
54.9277346147515573 19.4425348348460716
69.5762647935901555 7.7630779241677832
85.9678613502542532 72.2713988811429431
13.3240642312205679 91.6027290964369882
43.2671321963002313 55.1417887769763269
21.6498816994080023 65.9673971295753319
56.4818604688603543 84.2643752820039396
46.7561462410736581 58.8556258052864791
69.3098936645646546 87.9015372454210251
65.8000899839636162 54.6104484122671536
27.6918773584907782 75.2820539935464552
95.3364693578759272 7.8754766045832429
76.6971755585229289 62.9524807860884721
99.2268479497631830 80.2475377046885399
37.3368242948012750 49.5587712564205560
35.0488181849269296 88.3952710947401101
31.9510450295900092 85.2595759650873362
90.2453503508720019 1.5571826094277208
91.2047433666325844 94.7662948429574783
12.6842941587862352 22.4521990184750280
90.1073208251056457 58.7718564172390572
1.4563552718577788 0.2175700386327972
90.3997539170482867 62.9975844525702016
54.4821008235878210 63.5956544662416690
1.2100246114106095 20.8706108079348986
63.9763873144786643 92.4504103198467959
9.0041843986121037 62.6216960455314364
65.9550447537128974 67.7259953802989259
82.9370128895654943 65.4693976770207087
56.3311471672192283 92.6942766754231116
78.1036554786819153 57.5696942004601553
43.3032050944121778 54.5732548562673401
67.9240635908551837 10.2239064590789024
36.7307109309720232 24.1255899703687540
45.9344245295004470 71.8456682142588932
68.7310928181832566 30.3739552667525601
13.9104734506604988 14.7863866135633959
29.9672314802246866 71.9646738598679718
31.9117036884504337 86.8224784578934106
21.8888802525133777 78.8393990921195353
11.2643329326614694 84.3892146109553352
78.2188851856855223 77.1412878478264901
14.1503855073912721 66.4093812507146879
95.7282249736193620 19.9833411504635521
15.4476165079499133 97.9873072753135972
98.3955110681221328 30.0137946205765509
64.1642784755155731 66.8677641219531154
61.1211977707608298 60.5170919009917725
58.7615124765714327 3.3287368871968925
3.2207277486442365 0.8773206705839809
49.8113957827693099 26.7786012757802467
46.9398971086036028 22.4076412515358250
36.3791367075526182 62.4629775854878986
23.8897034436568525 63.0171891280727792
98.1344619597539776 61.1848844376944072
11.5750919820987175 60.2654318877705961
99.3779136786456547 5.9189117721781592
49.8770171002809377 95.0537800697933477
63.9481034354509958 86.8749225714686730
66.4336375169346098 4.9717634568476115
37.1622061349658281 47.9268882782841175
79.1909272687445451 22.6043989027169054
96.2698233045890532 61.3483985217403571
87.6176092051283888 55.9625694298730565
22.4730655080002570 52.4501402728065571
82.4262349518935906 44.4661531210334147
13.1408962186756799 20.6109117940231883
19.3983156037015441 14.5306270645189191
54.4790005226340455 24.5765363591961226
52.1933575355095201 32.0172487481400054
96.4466721002382741 41.0240987733300315
59.2262332599862518 8.8672133070354597
39.4129103054376628 10.0522993473466151
0.9096024278856585 78.2593523423467872
1.1757347760027237 36.8567229783384391
11.3950317163325483 27.1568917419012124
13.0753206831945583 38.4999893159359701
87.4892440606892876 15.6002771926383907
20.1858833486395106 42.3804406044927191
28.5389125311202321 62.6532093767242699
24.9558849019481102 20.8381497561895159
30.8146103282035391 98.4126475140565020
11.8485902366556104 32.4608636560955546
10.7405412606962241 65.9930074473723920
80.2797430771965708 31.0449860637075261
93.5956521950792109 67.7855974844640059
0.2918218565056252 94.0591480548919350
1.9950093979824612 76.5901782203588510
94.8245760053284243 69.9440777673542584
44.7266509111832420 89.0335226344836030
2.1273089841443160 20.3584172818304552
9.1751223891475497 15.1000616776375995
9.5000430832094533 47.9939411081739848
43.2780220752176064 3.4439578857674791
54.8926200489366565 87.8461482180066753
68.1250583151691984 87.2825872886074023
96.7095848280022210 31.0424508073905550
70.6311482521399796 57.0498138236050991
68.9520634515644844 96.7616737788756751
98.8281767275108081 27.2886687194288449
4.5423327994484008 96.6183031483083425
48.7181955899440879 23.5277913481151231
44.7965840860117481 60.7304054363698924
40.3192564446009598 3.7574099540417571
58.0572149856234603 50.7497740440921916
55.5121491268263298 30.4507807054255828
10.9269415551996207 45.8241543608360899
29.2313757755826913 38.8077014910755551
55.0392729489190486 61.4343377333383387
90.0063240137765064 93.9775580021196504
13.4889703321721672 64.9080184642566991
31.7908028632616038 13.9689788262590486
6.6626664519118028 87.8513104043912847
71.7344702764875990 83.7646929645357972
83.0085018734031479 1.1986832932709968
44.5617022584623541 91.7715466730731606
28.3795594523139627 87.9388255449296707
67.6776973014911363 57.5371242597482535
58.4687788010140963 28.2992770380926508
82.1271297801533251 99.4096521455533377
80.6992920607660977 2.6550395394907778
8.0826885935431747 68.5146028169832135
89.6440440166414163 6.1500275781133373
62.3460864311653893 59.9051943554406705
8.8460633638648858 11.6806956614329707
86.6670175369551288 19.2014167800901632
81.0650393424153179 97.5488827541915811
29.2340321146589801 15.2610171432092319
70.6131372843531295 53.6109311937200985
90.6571154776332122 67.4720475489132667
19.3008627838971201 85.0398761650277635
1.4739188345704091 36.3565341665898742
96.7295282128623626 5.1287717860701960
51.4030227267156050 29.4567265302786225
26.9858826234639508 1.3370938923773612
5.0838605283063938 39.5681020708482123
29.1407383125718553 5.2026690955309878
84.7093169279271336 20.6785660901152362
5.6477716944345557 54.4537963350713454
89.9551328793657348 92.8930348763178415
48.6322768461356461 68.9958768617934766
71.0615167073546132 24.6814103788969064
47.6614944256269624 43.6156922163199354
22.0393271981017982 80.9418339113054230
43.8736575702244522 0.9097499932849029
44.1143638382027277 54.7641302753660000
77.8531870135618078 49.9433994082818202
11.2172825663498408 79.0480999499716717
19.0724673157570805 4.6423505824222495
91.6299744066796791 22.0642880448560170
73.3731152557675017 76.4382383944806634
18.1938733088055855 80.8192876897858667
68.6314149128785544 86.4726141513152697
44.2222851055491191 0.4952869544357474
28.8426366723519614 89.3596414939290753
68.1527773183430554 49.7769503694020088
52.1283080185522962 64.7278874770098298
35.8306314780651434 0.7690065515255640
64.4203067885288476 47.3245729926066403
68.8034931811035477 60.2589093593209810
36.3665394490972318 74.5680288016096569
85.1592790281722785 99.4671650958941598
16.1552554830853410 32.7044823553143829
4.3365463112605358 70.4898594205859155
31.1422785705807499 34.9101676879365073
22.7762581885527240 67.9296792133662706
57.2421903962177652 28.7779237398154137
15.6852704139543224 57.7251669009097981
16.2507329102067111 21.7600704485840346
94.2552554506276152 18.7159653286654972
7.7704858873087872 91.9477627039867684
44.1987291051271640 11.5726377008856574
92.9799643471468045 7.8637126356567606
84.8486685437756165 34.9641536882852151
3.2457289759030172 91.4149393578686471
58.1629949534395152 96.5633273780245673
3.1037897040111839 4.9314165722377119
68.7725202927787507 54.8516850076360072
44.2428177650235099 73.6122719654101303
45.1934366404814085 26.7001243575986535
74.7050832908521016 73.5832965485957686
94.8738695693941168 11.8967386817011249
96.4403308584299737 73.7646798534898238
2.1072745789359471 20.6977370273432086
5.8021334665778852 16.1589559016260722
62.8739864187823585 67.4972051381845972
93.6525366792427292 77.0527708114983341
64.2016940886602896 69.8818598392010131
6.7882549399265741 83.8451235317958776
60.0151413978671897 2.6408796111519028
18.5562171134629139 63.8249525562332849
11.6519696898539138 61.0616975733023892
95.6030424062861357 33.3201116113840925
92.7351349419172237 57.1454224072065458
77.1933114046580613 41.5391769219947946
71.4685669098452365 5.1541023108722435
50.6527185271944731 0.2706071442840408
80.9291819148961622 37.4779513745860484
99.2120954107511039 79.7348077562964761
79.1676357672394460 40.6323647985192906
28.7779691411143475 65.9106778047054149
85.6218564530980615 92.5454689903672829
86.6313108920537189 50.1171085866538135
23.5757777629545977 6.1909659588844423
4.6678856822453652 88.3599996165573032
43.6501232712248850 87.9840915039906406
32.6007653061065525 9.7244744984891334
83.4279846670942362 98.6648705025634456
40.2576357001199341 78.4443869553731190
78.4731017233488615 95.7466827135811940
85.5798854801484339 78.1204832948108674
17.4057376906803327 29.6288970447026827
68.4741194767179167 40.9573534384071181
15.0547517558901838 18.7983399631641248
11.8529645623195243 76.0072100253249090
78.9005410719195766 60.2118933014896527
96.4342006824774813 81.4339358297772975
60.0801616030931740 54.1323573562503029
77.4339226515543118 39.4049470927081629
23.8623895748119708 24.7026388907660248
68.7267758151648138 14.6522164067009015
49.4339022785626057 5.4946678149173422
40.2778685817619078 21.9528289794070588
85.7918565791223671 83.1478829001587485
71.1688622110449529 97.9501896560353202
95.4458890730488747 5.0940184991054345
81.8091559439630203 18.5427038395919332
32.6234328276389292 47.0224504561432397
70.0134144796575413 90.0745979144517150
41.0772925021733784 39.3619670061589346
72.5062556320919640 98.8888452869351937
7.4884163754036503 8.6296794940268882
17.0742832466796983 40.5314214659561429
16.7940936098654028 55.8103344611232330
66.0718316701474038 36.2835401173327767
58.1472140825622361 50.8152458155204485
61.6404174383094485 49.5999859730187893
91.8408317503954521 46.2843493240704191
30.6820554910944061 12.9022426267727077
75.4571512893871414 28.9521406979825535
42.0466799211321103 51.6299424260128887
33.4767116449073896 9.9744020796713624
45.3047970100699970 56.9757198736239872
0.5549896774899143 2.1811497184183182
30.2563347974804664 16.4637106468855450
65.2160905875789609 57.3314618596971997
78.7936325853984982 38.8009806818915948
82.8385163892251910 68.1953794912049318
41.1060019028210206 97.1811324023849750
67.2712900097638027 74.6680905661366694
1.8903920953256437 13.5359297298677355
38.8343558821211516 66.0300759402690289
47.0494177275666772 84.0091601006175779
95.3424082436367542 23.4613784903599303
83.6849859120379165 33.0860997015090632
55.3967654230335427 16.8312550547260251
68.6331974618175167 62.7045931773796852
68.3811121312696457 32.3706420903887917
26.0425637308673394 39.5392331765012983
18.7650095226248546 33.5701711209837725
59.9779615803556396 42.7776145160815204
38.8558396291529959 47.6950872881952392
35.8640785300599703 73.4337658161026923
93.0196308749168850 34.7778207402263391
17.7858913003318797 74.3047804124930309
12.8467898391074087 13.6658131747864342
7.3746923994897244 68.1468103200454323
59.3412315974310545 42.5008594675968823
86.8186702405585322 85.6545141012929889
40.8976352063492783 62.2862560986314975
43.9483256150289279 74.3226211149538187
13.3322853964536918 50.3204016138447585
32.3604442353631612 67.7643540704650889
84.6915230791970828 97.6346303855497979
13.6308560842597792 37.4157461325591143
13.3876744386227102 72.2631645987979709
91.5611221688670298 30.2187169026211251
66.5544120377267063 53.4293711927611668
24.6503215077501956 40.8873819871592517
0.6608400500102030 68.6451071243460405
87.2961062335497076 28.5820983247550444
34.3292006260646190 98.6993637625868416
34.3359369013521274 13.8876721565218357
95.6821586201233742 39.0143140321686701
54.6052935964000952 41.6900731207821096
66.0692536084830095 60.2188955907572350
44.8417807267680786 76.9257964517617125
28.8871351261695928 95.4911089213972701
12.6269002146972795 38.5944309414269711
27.8149312634791706 85.6841955233844317
17.6896204707821738 35.1150273325903441
73.7444709918492975 7.1333940894029446
34.1026402255857093 70.7633117479674496
76.2628402790015372 94.1858323477190424
41.4670076222122290 16.3636449172959395
63.8108371777935801 40.9241177163294196
9.7014238834710049 95.3901386605328128
32.6810226976053357 61.2205530469810952
10.4460723040195820 83.1137245310250279
68.3740513718456668 74.5964317483163768
83.7150868782191253 75.0583002755032851
9.4589171980135607 34.0055917303853761
2.3638483896002871 58.4676977430223985
32.1127968816971006 86.7250450571209370
1.8686137042095097 94.1903802124602976
3.5761441065002897 38.7572686234316990
27.1902468235699857 42.2774005261300800
18.1759061971386124 98.5299002536764164
72.2007411818350846 99.1660600582637954
34.5467399034785529 61.5482760313500989
99.4635254271594107 37.8358254411657740
98.0726132936966906 43.0927692337377906
19.9981963679134012 60.1450472655005512
54.4094941430411296 37.3127537785504870
35.7601139202604159 42.7426774268375169
73.8195783647195753 69.6481105673793905
53.4123200321919143 68.1826785594149243
81.3956327024706496 42.1673124058934832
42.1895398060705062 38.2103587082790668
8.8726406240167819 92.1751219998207034
84.0377022469221657 79.6770786637394366
5.0136779220297134 7.7651348175218571
4.7166329928376989 0.5514696786131923
97.0726040852734116 72.1141754651854967
34.8610479540120153 77.5069898258784207
84.2016472032051695 68.8278172751423654
52.1854861369135961 68.6443815409100324
35.7189416078716491 29.1957826057889669
94.0917500575022956 86.0359512947678269
49.7232453752114552 50.3936759530918295
58.5088311615731698 85.8268808897400817
40.7387283567050886 36.7935428561879760
19.7414718506036664 37.7490502754746799
89.2093884020930687 23.1997883235517968
7.4183916205230238 76.4570559880297651
28.6753885578021830 19.9096810048295509
41.1674470560779326 89.6186410692064612
39.3076672047956492 93.4182246050800984
87.5546606546695187 24.9860226526463229
86.4169642844696568 3.5449599975452384
55.3827162163055817 79.4817334668154558
33.0233487425799055 78.8756225080455238
20.5403269187331432 71.0625424626941395
45.7719624680391277 1.5420974891731110
87.9715768612936841 0.0995129871591449
0.2154471706277139 34.8764963605148282
17.5407926431260250 69.0695374539991889
62.2446558900383167 60.7190384833104417
74.8458775977226765 93.6219748391423252
66.2856653336907584 11.9638914492774422
60.8181448094274870 55.0007348304714867
60.3554953194783010 53.3393448511986463
98.1768360124491579 66.6311291642641237
64.1123474863473035 94.5833278081323243
3.5183856018263793 3.9422075316206673
97.4527483574948405 75.5050485107936424
71.7882906699183820 11.7217761423870197
90.3765615697992075 79.1084371265017694
34.6121019041587559 83.5335020291541497
41.9376391069376169 8.5093544686692937
79.4114712886509579 35.3528353519753438
32.3742929518342066 95.5495307093111279
1.6902917968129483 12.9234004754144483
24.2628071891520349 90.0300933904285472
13.8849015597747432 67.5317537398536984
97.3481083989902061 64.8371992014221945
93.9898909238117426 11.2447383127874172
96.2835713899053047 83.8094311546480810
78.0692317282743886 4.8940677086820266
17.8718753402261825 8.6900342828591057
91.3437458586374049 82.0836341233004987
59.3937076330285478 39.3637677018158101
65.0920940048719103 99.9936760695244971
58.7896830862523103 82.2928691368556429
28.9694756926087464 41.4800330441582688
34.2000336419235964 76.2244488890509047
43.5325946274928128 9.2541111872615929
78.3943561305843986 22.5016986005746276
37.3079668956140225 13.9021967088534097
14.7689340645372766 43.1577052160278853
17.7426171331593316 18.2436528440276469
62.3753763543920741 30.6564405083625715
7.5401862439421592 27.7573488946720417
55.2138889671899307 27.2426729762209945
27.6185748551046721 98.6713572030550949
20.4370126367605529 67.7767587548352566
32.3877376064606963 21.0333749532186651
98.6304017767070178 34.0253152703577939
73.1775356894108739 71.1073990919717716
48.1681284125745535 31.9967045543265378
33.8644654994209375 53.9681011903450880
70.0312644466446557 73.8440135691456305
69.1937177643201409 97.8622899888705007
31.5225555040595005 55.2684687449278442
70.2892811293031059 76.8099616689627567
40.2502843471848735 63.8699147507157647
95.0370259245157598 75.7949384738871856
27.6718284982093508 23.1069000183979121
75.6600226348979987 70.6431136290234036
62.7416543516973704 98.7860477100520882
86.7797164389723434 85.4100691623941941
96.9121503313414365 96.0296861309954721
99.9535767978284184 56.4932275798894068
58.6720056024625478 11.4398548355556411
1.7616020499944485 27.4523108531471678
80.9994172075862338 51.8255698377446663
11.8792315739033700 65.4832666763070392
72.6723425450108778 16.8363995281493715
78.3711344738336209 16.5296181550968022
23.3976262851695829 20.1457595608279121
85.9810144813968833 79.6404933859556650
52.0183052659622476 75.8437875880620993
14.4416591154536320 42.0880708676426920
1.2514278307005355 87.5803218142101940
81.3677328802690596 11.2340819605443176
41.5476715177700981 36.0223991281459845
38.3442840321617666 73.3991602879494991
79.9058950093147757 63.7363408929729900
27.0822978596474968 39.0058993760432173
37.1455426305333347 47.5274425796111331
89.5606265734973448 38.4021673418070364
31.9144048949585688 6.6842571365714809
28.4703827576655257 63.9720638060059272
57.2168591134709601 40.4057230234346818
87.6502402971569978 52.2338672949691372
40.3364024592328576 98.0657879077303107
25.3016768397689269 97.5470619121289246
63.9357437327446689 94.3647703412097769
31.5036598647699400 1.7032977658435811
87.1852668958460839 61.4190982451088701
99.4754296980734409 88.4628584269525504
63.7683737357269607 22.4236198377134173
35.1158576292570856 16.7985552099085389
67.5793486168318509 50.8142706351893381
28.4944175724863982 98.8735106059097149
1.5260999397500807 56.2430230969023341
84.0908353815032257 15.8286912600447476
80.4927881217967354 14.2652826069803336
84.3663888224198075 56.4678897773004493
35.6820786866394712 3.5014048204534243
84.2305791286386238 38.7624365967303888
70.2961687587513211 35.3296151471397337
6.5796730455065848 90.8316574380090884
56.5145067814804420 28.4238004926464569
34.7998503182091454 71.1699488835078569
6.3997423759146184 30.3105999346167430
42.1199073884922726 13.7333055179852614
1.3781281142097423 40.5231857645800417
60.4142068593895090 29.4054801987076004
1.9610992656912574 79.2523818364202270
22.4062428104907632 93.4241452285821765
58.8559457346113248 43.5238557131525283
53.8134385973131373 9.3577288568789889
98.5485489043034022 72.4893210349619466
99.8666581300752796 0.6650658934151732
26.9889997046789070 9.8126368372601256
75.6374942225758247 77.3370520545141886
17.2069148278808939 87.2294346002738763
91.7178910399718603 48.5610544972671292
85.0795278667200421 55.5651581182252343
19.8571338582492558 9.9170063961074533
31.0766276967438202 67.2932866307506856
3.5390675683337758 67.8878909264973771
13.4651483722809431 4.8449450584511666
39.7247925253742409 81.1294016842754218
12.6925934485726639 49.1459393551593635
41.9504739831577069 10.6035481004508441
84.3575435358034156 69.1781370527402544
17.0087482008555710 60.6865767500189861
16.2951240406343025 82.7995039793624272
42.6167688055022609 65.0950734245457170
73.6997393593180306 83.2547567589757165
23.0775259938414088 72.9977191019360845
26.3134136556457001 99.5910074184758827
54.7957524518574743 92.2318242019472194
0.5023638528396490 16.2321658621916818
65.7766836880487062 25.6113557484498600
81.6156140287950933 46.9148466569426787
89.6930510307874016 18.4749566320004170
26.2149407304154352 62.5240109033984766
6.0840070875566639 72.9358457744953199
83.4437729840836084 77.3714854439601396
6.8990683598859519 93.5945859480008124
79.2078858003247177 85.8087451282356142
92.6619190322677753 82.4032429468712735
64.2590968698192597 62.8545667479092458
14.5009428354591847 49.3014178616101830
10.6963310340222435 69.4161338177575828
51.8155690581312030 29.2510190968154795
43.5865796344973120 11.8705482266781015
6.3654123050764682 74.7111873660376347
81.2668890685977203 81.7957850223814660
29.4223804358935794 11.0909831222304902
84.1424139043622858 52.9338243988175847
83.6885259662635832 65.2211915326789722
58.6856610256771916 59.2936852473446976
22.9151436250745526 3.2367844203603502
5.6112702735493514 59.5633063614640292
40.7674926863957268 16.8869239235538764
8.7920083195775263 43.8550336707816655
67.4040916430175372 63.6903198968979183
63.6154592546197648 41.7157777470317583
86.8373183656598826 42.7481783486934361
25.6432225864514862 63.0520057849230469
61.3936834122000406 36.1860528442912823
23.0106020171263808 20.7041401347003315
80.2068562227977253 78.3150485389014364
89.6073586261337169 55.4897083787315850
82.7663228359905645 24.8993779414643619
68.7499002629488558 66.4249794576613937
68.3474878052785755 2.6851714500821577
69.9917519062872628 58.6307373950747248
12.0545482567328328 24.7206341602490447
56.2347486098404090 31.9640053562411417
98.1039205764734845 9.3033928862614186
67.7366088295370474 85.7587016960019781
45.4332557813470714 90.0527193586263195
21.7966854387281792 23.3184639035169710
77.9420010359896906 65.8504840166766456
73.5069052003618140 12.4282611028191816
58.4980289384070460 3.1856201019284547
3.6354070465608124 98.2501033501966958
11.1793583954124980 83.5172934706641144
78.1173636817641324 43.0796466726983383
51.4248795822290106 60.8591980337421461
98.9278393675933359 66.6140807891908082
72.5416797029721607 66.8480708683916163
99.2872763013271111 16.6635279702466050
77.4395365125680541 66.6386788091307523
42.8095753144505977 53.7971484489944132
27.1528919262916446 75.9940291036690070
90.4566331081828992 62.3491629607400455
28.5074560358440792 12.1588900986698718
54.5120330178195189 59.6203267939005812
19.7238008418374235 75.7598106353120784
40.5069390512081924 11.1680916373729460
56.2198760656818308 48.7289983228489376
81.2824056373721504 8.5610981986077199
92.9469003797316162 82.4290370036225397
61.1760193051128383 18.7916327967115535
19.8064716838573176 23.5959362181596397
99.3463826961509255 42.9230627932480999
54.2400453535272646 98.0450630443138351
81.7941724767274820 6.3597292203169342
68.7282254507732091 95.4821982932263325
92.7780375546904565 37.6597899937472960
84.9610070801528394 49.7122064758001585
82.9425301946854461 29.0462125490738146
86.4902766144442410 91.6022813056006129
1.9339772442827585 94.1640863602401481
62.6573686662773568 12.5408486275543130
57.1893509652338068 22.8475411710998486
41.3840369238430341 91.3946315186808249
1.4775987389635592 81.1552729260791494
70.8252185533843033 92.9247034499830846
77.4145669301849466 12.0185357227849501
73.3174327085606308 0.3667883007233863
47.3314467193037487 76.6202114018507388
59.4196462311681799 24.6490414268577105
2.6274675912422052 48.4001148390400218
41.8211195812933738 80.2932665924242741
27.9897072797120714 57.0139786889600018
43.1045973251022261 52.2274080903425499
27.2676594379619104 58.9318231108304715
25.1405393866019899 43.3220722518773442
25.3928270106475011 49.7622804846541626
98.0511959282984122 92.3345883058067329
90.8755778247979151 52.5391360871772974
20.0269035918664393 97.8888612911547824
32.7333100446387562 61.0222889287966552
84.4669965950825201 81.8076295224952332
79.1626040641980779 9.9689593852166798
14.4776513089454610 67.6605851342975910
63.4548180615364643 24.1385865337762198
71.8391136153655339 54.9698840031840348
41.8630475704815410 7.0397053989343821
25.2039665666494059 30.6053954904082843
62.5218583135057102 7.8369715287643693
25.5777688943819896 11.6360091275896522
46.9242913272522770 7.8925949022870645
70.7442782938093870 59.9954903977772176
29.6905632681298428 31.4051300998870673
44.5571395570630528 17.7874716953855270
38.6607601213356560 26.3194298311250634
92.8840307902227096 19.2205892819711686
55.2969106351585822 15.6121087641087009
20.5807181621277877 81.6541557836571172
72.8716728110858156 61.2662352763069435
93.6482195984458770 50.4735637245765290
1.2160135027303509 80.8537544466224460
77.1501930460941310 43.8177297523711715
63.0316785949806544 10.1735799460159093
16.3212216347702892 11.4331868698297701
87.1789148225343524 85.5274581345923934
34.9220978296382540 48.9182320295331792
92.2354584810125004 73.7247167770249945
84.2043645704086430 44.3492962022326225
7.0182735644571226 4.0750701688683444
25.4786240743558494 84.8022941300376090
25.2859460661418609 11.1313231985994410
2.8203974714128388 43.3808783585762257
48.8327952342686800 43.2227979459381189
82.6437010942142507 36.6889085587082135
1.0247726552779168 1.0964212738917900
12.4345576681318626 41.8424082996237132
4.8487689549643882 77.3819366193398537
91.8257620406941157 12.3140539127680082
23.4981864513520975 69.9560453552171850
85.3828164568349024 53.8769019062145560
61.6639219652854180 40.7422040966887593
24.3252671239765590 40.7936627848956803
49.7630538929348845 58.4998212447546777
95.9594354203993021 66.7803215447387117
79.3854876690460003 79.6931944084330866
62.7506936228580585 82.3197292662294586
24.6606755189075493 82.1049832924457235
27.8039750313687009 88.7238119230384825
43.0729411221938889 80.8165017585598804
3.2673731775697212 1.1349738769456885
69.7169518903697565 61.6334767258261635
13.5138556491771649 73.6179308719021890
49.6231176352940793 69.9194228051239719
72.3658404170280534 68.1801668410282957
55.9827404958408579 75.5671406382873982
16.4153183335087789 73.1353693630543944
21.9955582330661024 90.5762849659970897
27.9049960022467403 80.5757272548112695
91.7850130944549107 18.7955714749915330
49.5057784243403631 52.3900828395711713
5.3955407254830607 26.7409536604510158
95.8885767890107843 66.1403275776469286
94.6279700871547362 21.2040284229245941
81.5145298751167218 52.5688907494557540
43.9682773549304855 9.6643624126680034
55.9636012014490660 71.5348836640144441
60.1979652481766010 78.3478389081004707
42.0226033203227516 12.3119732756384330
57.4385241246923144 74.1479590040170251
93.1004208365754522 73.0063176283364612
44.2211143779197684 5.4758806940717779
14.2049523332923311 13.2349560601702443
90.1668620325867920 98.7884578780575850
52.4108286526188110 16.8651772523638073
35.6210346184493787 18.8737841201686116
34.0107335186104933 48.0862743543333337
24.1241583829130306 71.8428408419512010
58.3879801831687999 23.5448767035095443
63.6262107963283654 9.9561755912367929
28.5640855130926070 56.4020471314382164
75.6657580802102103 92.0255761015958598
7.2695380394567355 40.5542276014648309
7.4737784180540885 6.5638748537038216
26.3333423392655313 64.6718045993120967
67.2394531504053674 44.5416488481115067
28.5429004293433763 0.9189724143547684
27.3368465289082891 77.0818483850250118
91.8748531945997371 10.9196400451480375
56.2655198915949839 29.4577449639103364
94.7254153084987820 96.5151383689493230
42.0838377166210762 37.1060530191851825
49.4131103694450147 96.0992775911701074
46.4856268036572970 78.2470376957988094
47.7615890134113101 19.6286409624823683
32.2419952007589856 75.2876238946564200
29.2751359860049192 41.8686040522461624
64.2512395047353237 81.5169940830609647
11.1135514574695176 2.5684335742597542
82.5668802713879302 95.3766991394291921
25.0311029846040363 50.5683668311016277
42.0597594148154599 6.5184117554932142
8.5759975863379463 50.6584864524194387
6.0920792167813769 45.5572549916404910
25.9321209944341362 26.1567029037945709
4.1903342248189261 88.4229889162325122
6.0345882772219417 37.5926733536888520
6.7025274201345404 46.3275688080589418
71.4439031810575358 11.4851055668371504
7.7737630279861918 37.0988771673711568
35.4675394420385999 59.9847676153632747
40.8729544970358063 16.4240198850575396
4.3026224851876460 6.8592066756591912
85.3272087705563109 6.5687081090303305
79.3739203188500966 65.3456410597392505
21.2188223794270172 15.1811222995458461
46.4652433670982887 11.6217324961040767
8.0510231562000545 40.1230247247253118
31.1560608978158413 52.9613452507394911
25.2414435797840291 10.2687339195380432
57.3766974292693206 0.6145421071293677
66.1350607631865444 14.5586644946225636
56.5872461132724140 34.2119083941352500
52.5963356735012724 82.4294250990864299
96.5854396956901695 81.6218677017522367
51.6008260215540489 58.4233465780086831
83.1690399150079855 92.0502782084000017
79.8258724268531381 33.5207290757209364
74.1184947408735297 27.6398501518242306
90.0189805424455187 80.6283006112732750
37.2988144664684356 81.9349413257511117
17.0137953728085485 9.4874778550675494
19.5740024807691491 96.4583501049544907
54.3726554994987339 9.8120472581326048
3.6260539314775020 95.0805139823339971
83.7357055870372733 71.1216760893047848
18.4190768913379728 27.9551182422708493
17.7829580072639395 70.8561707470934152
90.1133952595964018 56.8475004010795999
34.8648579617091627 29.4228619270802803
48.8729929595170773 10.4279835543534265
82.4961476537006035 83.2803435723553491
12.9352221380820804 34.6933805017902159
80.7106502353529720 86.9735538051162393
54.2259614261131446 45.8048577899016891
78.3915646028290922 23.9538157631240551
8.0327677260148551 54.9871762371586073
64.1400924728379209 45.9363491582911365
32.1589225058939263 72.5259719385813781
2.1569322201564711 4.8249401472998610
89.7845254262635990 52.5034158191000841
47.5868487594891292 50.3962263908872856
99.5391191047435342 84.3269926070213387
92.5663332672329631 86.6506280366050987
7.0570003715959340 92.9454042200533337
89.3482586009723718 97.1071324981561617
94.3433742924464980 65.5198928851371107
65.1828804868325733 84.1384585371513651
27.0134591678980023 82.8410556845509944
37.3065843548429612 87.1228150503592929
62.9404800502717094 75.4772085148759686
18.7553075335217940 86.7562927266349675
36.8386721647335449 58.2020381107756322
3.5036903355783910 56.5340053303442929
21.6595536824432457 89.0559110031393715
95.4066174108202745 4.3684418074423252
75.4826065413268168 3.2787285699637181
45.0806856940138019 67.4638833801699604
66.4576340136063095 1.1597801418702369
22.5422574591123031 85.1755398430299664
38.6651538629028337 64.4204018070752511
58.8164765767852344 16.1977103967788878
16.3733230224776385 72.8978503179342852
2.5724949297043165 41.8603040656833087
55.7954668048797231 3.8239748995880674
40.3400533122822296 26.7403489546038102
71.4286370819604599 8.6050863884718272
58.3134574685178961 39.5689597059979548
85.3763167624906174 93.6934781690959397
3.2542143269898793 44.4211695705995737
30.7185463456546408 34.3297280021563154
0.6230985110294074 7.2351914202053669
48.5987411222819503 38.3799349218936570
93.8203833563846672 3.4175791986639670
93.8689272209304590 31.6028231076852535
5.4348106318667817 71.9736730555779047
1.6387672213852511 60.5008649707911985
11.4000319799518088 19.7328459744586802
94.5867023549078567 97.9002177153617055
21.4679886231628707 94.8734705054434642
64.3896166232183162 78.0145828876182605
50.5804843615764526 69.5768694588191323
97.5806218253658670 91.4479127943507137
62.0435849205982137 92.1481487546945743
25.7576870579849135 44.6144766175670355
12.2213791117659518 35.2115105990885269
68.2721351777003065 21.6081794967700631
86.9285195319982051 67.5916203595771492
25.1030999689393006 19.5798206024435189
21.5369315162127322 22.7967093156021043
80.2301013327641073 72.6985122500731364
37.7328786001761785 42.7457952257319675
23.1496858005798209 44.5033951419428391
12.2255396953135254 40.3331031284149830
35.5657252528267946 9.8988291918799760
96.7681134536562695 79.7290977374018439
54.5071055994040563 90.0746982204106814
1.6503172313557690 1.6193891070938604
91.2746459469043572 95.2914055190895937
93.9464417861847494 40.1171427290703733
48.0110246395361955 70.3113769855038555
23.2653415912128061 2.2394028076959560
32.8109974418350347 41.9845195775288857
21.0494929227186063 50.9983911452243106
0.5601989862288548 16.9329825345359346
64.2782571478596196 55.9847870774682121
39.9387612164701764 28.6983343312653965
11.1363194861368697 56.5004162800798468
44.0049742265132835 29.4283904036451425
6.2587634072003624 17.3042866743870825
44.7545503226873720 43.5900725906815154
60.6851408292607530 26.8871677607789969
63.6777956795335669 97.3063337861066913
65.4766536295628185 40.1357260396913986
96.2593968801432283 16.7619010343215358
79.6456784304835139 1.4420601695068425
38.7030330587828786 42.8688227202727390
97.5598895346307700 46.1271590258483073
43.9193475678288721 10.2857159351900087
65.8183273824521109 51.7103103213544557
69.9875088982993105 33.1011410620703046
35.5887782180293684 13.3267159376180828
61.0875744618808554 46.1957876926458724
44.0253262417553444 72.6479083839177946
99.8828887794659579 52.1812830969697785
68.7444832112093280 12.2733850117306531
98.5436174843652708 35.5344126359679962
8.1640905584540633 56.7492660773184170
0.5524730498589148 89.3399597457007104
59.6762460885290196 40.0203071475940249
25.6594740587573042 18.1552911151748333
81.0747001363860846 7.6915023734273280
51.8801390431586782 62.6314816857121670
30.3216324205029970 74.6614895192537062
11.0448644842401027 60.8825830686985157
97.4909871793107357 73.2151659288807508
92.0110771986341121 46.2519772561606359
59.6388589995196483 76.4057326748035450
93.9175316200814052 96.8473148881504642
63.0881163296690062 48.1043623910587854
13.4202922584740865 28.7546937464428183
1.9173807105294927 27.0445485035384117
58.1932678529105587 54.4267322295711082
65.7957563573800144 78.8247521481652313
14.9465908240542511 28.4442684875068750
37.9276186292635060 9.9146999039874224
40.8832868983036093 25.3085001201988504
24.4323252326071980 67.1521100859153961
7.5213271001906445 2.0152109327314260
43.2932451998989762 98.3169245170987693
49.0580766082711932 43.5967377021133728
49.3536543007464559 66.2678323355146688
82.6865322484550092 27.2340441008277487
36.3279552598626907 38.2684036558300775
95.8691254682053682 59.9591284556724418
48.4504726760621622 23.0796646805657026
67.4673947135626833 2.4956632915987598
67.5302892331163775 56.4921794309035974
35.6212429397414709 40.8682504433386740
18.2194851910297153 86.2453350073121783
85.7885822526654351 2.5971067602661102
57.8511040057782964 99.7335086782145055
6.1295613788411867 10.1861643242455617
80.4326153331032430 56.1955336357242743
70.0527120453045455 27.2759364338008723
57.9803826302105492 82.7907791407325107
76.7537526435310440 91.4384714313883791
90.3244412279149032 56.6977120115415758
5.2942632283560220 38.0087492839348826
23.4439437806281958 15.2633476722387584
50.4441771554406984 42.5705612446369273
94.9329660869829297 19.4891205186847110
44.8066190680812184 45.9625716055503943
63.8841967353112352 13.5758025045105928
82.3066546490605333 50.2092053201741351
32.6107808671066621 7.9468223808007110
25.9621647204939947 88.5196038202299604
70.3999246704271968 63.2711833249412621
62.2553148207504705 89.5914872898398045
37.0021215823261969 4.8955519688024474
35.0709963549209149 6.7988952686969917
47.0701134477244594 23.7644655683373784
99.5135276675633804 10.3869768915925587
79.8139618903799430 83.4030557678658369
74.0806861621228450 3.0566788253314270
93.1336740615646477 80.2190738691266176
6.3780521334723677 25.8862885881554590
37.2876960967916560 87.5765838457784440
88.7654042246331159 54.1061080010086997
28.0697859500285354 66.4482307315473975
7.7143501907740113 55.0718530829860526
49.2057362519048382 8.6078128747536837
34.2531988674022472 31.0191350285074599
10.8980878451763843 11.8632422641180462
95.1535401816722128 62.4102842245744824
77.8252373055758255 75.1604487468084557
94.5333812779960425 11.3151652465434456
92.6465798068195170 32.3556140657449873
36.9094072038303338 35.8626324675192478
26.7683134425579468 62.0092968040847907
99.4950026989387624 66.0558997787301365
1.6879565236374572 56.0254700329919331
66.7303146976023953 9.2416999304980934
66.7268653997076200 26.4082519275967371
33.2680601856524021 72.6789765489092616
99.1420912934843699 28.3034972930977915
50.4391298436376729 23.7641223023045782
55.0389674118203089 84.4015328229276918
26.5297338385965134 72.4089192190047299
50.8792778750858261 98.7852314392845443
38.8589640736046320 11.1130499072443776
29.4778380393768238 62.3129868585680313
17.7367327285495548 44.6614376070600159
45.3081400298488290 29.2888141924368313
47.2837295753324653 52.3217935121982336
75.0959000553380207 59.3471800320737870
42.6512580122450089 99.7100730354705433
13.0909001684195285 41.1640044157157732
89.8770638351508211 47.2088746537226100
85.4210464457660095 11.0153098671468168
46.4445086305692669 28.7068348156918063
68.4521341150731928 14.3002650322179292
75.6863450187511262 87.3893072920712797
96.6647306280948015 32.8907767194365022
77.7711730619775636 83.0898407742792813
72.7103659570589684 34.6268638792652652
32.6743313115870251 79.2089512136494420
2.7108926779607079 37.0389389316133162
92.3255334701819947 9.8037295231885082
86.0648139625354105 10.1274996688536021
73.0480952758058351 69.0712207929847608
19.0887755865624662 56.5005796907039013
30.9074410319692525 19.9921767281556200
1.5230812786394043 32.3333258495012927
91.6847603216233011 67.7960711974992449
44.0168253360510136 42.7745620226415824
64.9927435205728870 12.1278167138793016
6.5609149556059565 32.7149460179440368
41.5851684120600353 47.7499885801446311
36.6750906218770041 2.9000213934447627
60.9281593143210927 18.8747872806748553
37.7251326518454135 82.8856747182303337
8.0034202618713302 76.8042435497627167
86.1190282818931223 36.4159608460388071
50.2877143098546000 74.2603284012338776
33.2912081556141715 30.7550841841144660
29.3779235807908208 61.6682578321296333
38.7022264890042536 44.3494585627943110
26.3873076565242499 92.7328084484453115
76.7018682458319461 24.5318771075834654
23.1661687504782456 92.8591312448000821
80.7714577036006744 73.9525406614966130
48.5780472197795987 36.6809476331636759
79.8996846000333676 40.2425682986413236
71.8257956388168992 35.7103022079273700
70.2745213299108400 16.0954651815611953
39.6783086634029090 84.9621954606351153
90.5691338010178271 47.6689898386304378
83.2415875868022397 50.9786585656599200
58.8471407864817024 3.5659119569771969
73.0240105173716501 56.7959987061573131
19.7476569503616375 95.2882199219345551
56.2549988071338021 49.8332344435114223
63.5425592939348860 9.2743327684659089
36.4779121575144245 22.9129552552615259
32.0902939257248363 24.6979834913219847
25.4756910106388794 75.9629573399639213
41.3278962316789418 2.7949767047744323
5.7688520677246728 36.3430910351923018
89.5695276245215553 41.8662321040049221
50.9888662517940858 22.7256606667873626
94.3481657048033640 48.3568820237730534
19.2214726081827436 27.5409035454693409
42.3961123001250471 58.0862092427956469
3.4743088594184401 20.8695793624242718
51.8475759028106467 39.2111995065611438
46.9458651935212075 48.9922021416223643
8.0825325880734216 50.9627029528764908
72.7974749744287521 91.3087286967661527
9.4655338648609977 59.4895824408158447
20.4359407556784731 19.6319480479518980
72.4582894849642685 79.8984196396818334
46.6549010905553985 61.1470912300943112
70.8728548185926570 85.6788914183766650
23.9367179031383728 1.4726696907947590
84.3383439559238184 69.0294439664978086
61.2800242668153032 88.3128202705222805
19.2187422301834516 82.4608019759532311
97.7932799228913723 18.3255975894718652
36.9221970300714588 62.5205375719434002
43.7032695236353916 17.7260702090872755
29.5612534092109840 34.4288785550395104
92.9134145181822504 73.1625322051154541
62.5747744701864548 33.2746982490291430
93.1188736138332587 15.6276368805987715
0.1986935298804782 3.5439307654698382
48.5559215792886221 57.9787043511202356
59.8583854076697151 25.2240509369587187
70.5719972929190931 34.6082515852242594
13.9301423634831334 26.8869657353235851
33.1570106147058965 93.6022759454844078
77.1021593782753882 58.5412168173719891
37.0732611262366802 44.8299871803422647
29.0818799731668456 24.7198544306672652
43.3905058349506874 68.1539612283442580
87.5801213224808635 6.4862756456572690
88.1231274990845321 79.6895631611370163
83.8206807368349018 16.4296192411798607
20.7091724466853186 5.7809358897302099
45.2533864396178345 61.4767546601477619
0.1677629722419027 22.4610713147973442
20.9760521671995654 1.6677459877078138
47.1413760683504250 82.3131846606038380
27.7797440503908106 47.8855982552564257
14.5123070155454226 5.9644853009611083
77.1330348114563691 34.2320904084273963
32.8377612059671193 40.3650174728100382
67.1180731658746339 83.0522576037347307
13.0857063057986718 48.6522321781110421
80.0957268403630138 94.5256987069746515
17.6707845671061357 46.4758044778540551
30.0558548398012775 34.0863451396829689
29.1864460945262181 61.1894795174944903
89.8104489913293236 81.7865444623825653
37.1521369085414648 24.3125406152605912
87.2715473524190060 23.9630610009176515
40.2170288966675642 89.4410052439142049
60.1045535161908973 1.9336571325919594
23.8200585719818179 3.2856841052663843
35.0458200016664136 34.6152828125227643
51.6596961848080127 70.0937145318601722
47.7123802511876463 4.2493846838097866
61.8920779993937344 40.1939152118760106
70.7705955901764270 65.3646848002216245
48.9260836604400140 33.2744798933122894
27.1958507889599410 64.8647334546889169
11.6926417245550418 68.8922220030784445
54.8770301076178200 93.1919660838951955
82.3607902341425273 37.8071726760004978
97.8358383790495338 14.0397761939264001
7.1604012998247697 16.4674543520419441
30.5018175944924188 52.8572040671563173
79.3812050068194708 49.3524553975345412
12.7820599998644582 33.4567701116381215
26.0231455626146122 77.3742678018554102
92.3584213450079261 77.8351429137385225
64.5478055126936425 70.9101150546346304
58.9706960636411850 38.2556164317345164
78.5279473676145869 35.0630170903177927
31.7525238500649749 13.6743841543551241
65.5454201891960508 69.0106690094016670
48.7065003975539526 37.2085867791700693
92.0249205103150700 33.7479225558074845
94.4061569303839860 1.0123072872696093
71.6270778901028820 66.2947132513928779
1.1429622799915107 95.9340213556846351
81.2634476015289664 38.6207828785861764
14.2846300353643869 25.6515800056694161
39.7934217650546458 40.6560920571382525
96.5475233388376068 72.9439148718167587
51.2841545253623678 9.8227728773747742
59.7924691518643030 13.1765101518800272
6.7334614807157518 44.7394052371787083
93.5725324870805224 41.9075804955122067
62.5025623278182820 70.8387588887127180
69.1011206244810552 53.4851103968659061
5.8026461487015730 53.5071665478229477
83.0605549066735733 61.3011712327165341
67.1425188525986130 66.7539323370771598
6.2866676160767243 50.2599481076676540
51.1615896409151034 78.9388884188280002
32.8986087110865526 66.4982906017140039
91.6037992771321541 74.2186586888798416
62.8075253089309982 33.3963599576046732
98.8004021607446532 15.0911493342020258
82.0891060144580962 67.2212419771808101
53.5073225036656339 66.1645478160463512
83.9753915537335303 35.3384404270386412
87.6805836095152671 39.0178657691209096
17.4520870171943940 47.4322516295139565
35.6282740771680650 97.5161596314924566
51.7931305741443282 95.1994840595116472
27.1932282098468647 62.7113362462915234
47.6735812807136696 69.6192173699432146
14.0638058800015351 5.3783161657654404
34.1095897429818038 50.9291394868462959
15.6717813610079517 41.6202807300443922
20.4103784976086509 45.2450522189984810
14.3686420280789591 82.9915003459437202
29.6611029179868382 23.9217779334500946
89.6592096104530754 78.6388819390509468
14.5241412659430029 20.0991245460440453
78.1306152673600423 74.0968806932192905
71.2073281758261345 19.4034486154032066
98.1606648975938469 40.9931581289506823
22.7936031830864749 11.9124639449218250
79.4203787903871898 42.5068017244448555
94.0610756339036840 62.6657892546527506
81.1150948262215081 63.7403662575728447
98.3845524734622074 62.0827597540299152
11.2550784351530773 1.4662619959691869
33.0569596885114478 56.3121781466088933
37.0967801855130901 92.2123032278928321
7.4705555153417480 17.7075669843224546
16.9335469398377860 7.1075964665635034
78.0896567988655335 75.0506158585780554
31.2202136239571821 16.0604268069863281
22.0161032309285396 17.2533638314309243
54.7807510740834331 17.5187143966884840
1.0365544607207622 70.3190041793133389
78.6864371589894063 31.5244420848358260
95.5099299682526919 88.2265831685790403
60.5994471017961231 49.1716150299627799
23.5420823458760253 94.1413732273271222
37.1733000345658624 38.6606907983374697
57.2072892590794879 19.5241027622657271
32.8980305433646976 40.3314152682494296
97.0930085261052795 69.7640144109761451
85.5298437254549526 23.7532222592751516
92.6512374552312679 94.4515465182804945
31.0552847231746263 23.9500189708955489
81.3641346458154544 4.2998009554888972
59.3341215024222421 15.9228621940688093
30.1486033455988114 14.4348782295365403
79.7234833893294592 26.7158023023578259
65.2246127665240749 17.8599540507573415
3.3069014274325514 5.3932212534963275
85.1518742024133104 72.2400498378262768
44.1593955538977809 34.6938601635666259
91.9498990153807796 4.8266890430018865
12.4267076915128385 71.3660867990987526
10.0600596260219781 2.8378953472198654
3.7143480983810817 6.4279874873925280
51.8692000788291239 40.6511541847043176
64.5704974164759307 90.0299965533151294
87.3222386471684615 96.8929419994981771
52.7767957837216883 67.9320234549804951
59.8815599085292689 44.5078123749814694
24.8040974492789168 63.6128301582968874
26.1293624742288451 69.5645421986308463
93.9144072400049765 31.9957005205938501
83.3689643372079132 44.5049041931681018
68.2376547129413638 12.9932102083837986
95.3696472210520341 9.8825148744324469
26.3869162355495064 97.2356760905959874
21.3386178856047835 46.6327102828717699
70.1860268861215246 24.0306342993539133
75.1955305009464468 6.3078976474803872
40.7919332468630316 36.6751809125133406
50.1686914829942197 21.4071004786669299
94.6950153331956699 96.4679156184483588
50.1299353168433228 78.4926176373799223
10.3972090189461746 58.7487554258779312
96.0854708480531912 40.6941691115601714
58.5215319051297058 61.4417341110777073
94.4695655691389646 80.8675595348704945
30.3557035835813060 67.9540952650285135
61.2124109949228625 0.8953812967456565
28.3427819564837762 61.3986307785172158
97.9109411528883413 79.6048202481835716
66.9774745499209985 6.1460209506799757
26.0988116062731095 83.2075398094102070
6.3480908754492305 9.3743687636276274
7.5144079050802333 43.4066476514423130
22.0586929768956885 29.7797729425351747
85.3474208802890928 64.4451725866677236
56.9089102125148969 18.1286579730510979
7.7231849104886674 65.9019855939745156
38.0022826399499607 20.7975564563354638
12.8819849643045821 8.3229591783474888
34.8121733725830964 36.6524594459504556
6.8552312738389132 93.5245466251841435
23.0228049070863250 41.1908949008109957
42.8854347937006608 67.3134768276161282
71.3297442509463622 75.3571285146425396
99.8632433368238992 84.5124653976845934
71.0468092468149166 67.6969954382215917
85.6129282431688665 98.7666391115500915
64.9118423675467113 12.1324630330625123
20.9754839665319253 89.7058065435830940
2.0477829684552806 50.4246041828173333
83.6523161019481734 50.9614700674078875
54.2412552690832186 57.5743580593463093
78.7209408593420648 43.9985578239785227
54.5977459916420571 65.0410009484438945
71.0881817735010770 55.7715025968740790
49.9910043074808215 70.2293138836376301
7.5106640456766405 97.6717748177753862
32.9910127081063393 97.5229330060503656
83.2326825290734575 38.0898323813164126
44.3021565179787657 61.1563226102844055
92.4797515668196581 47.3277842341554233
20.5261862590950699 27.2096153620733467
0.1482416799125974 56.0214884033779157
46.8862419208145980 70.9794869665165606
17.0456773054483577 19.8935365346852642
49.7056985381055441 53.5555718934387599
58.5269453185744055 14.8523345954094115
2.2778094623481127 67.6510636250443440
6.4385242590037866 25.9196273455857842
3.2435605510251375 37.8960426542895092
16.1933744177321550 50.7441903561562171
31.8645884373489494 53.3151081086021605
93.6787497615083424 31.9049546757165139
3.9848757737743656 94.4343172135558007
93.7903905471278279 9.3471146752915235
39.2114561617561748 44.6903212746389471
12.4854911599669212 16.3561122066219653
15.9945786152512532 94.6130370575354647
86.4608299209645281 28.3054146994998526
83.0272966816511229 92.5247015396206649
31.9557726955302925 52.8992386401703882
15.5030332547406715 22.7931875015426222
23.7991494032472559 16.8005569869252653
60.0394587018875185 28.5255302131795609
37.1496717275754733 79.5390925082568003
92.3450439677952772 49.1498531081680952
57.7225934957480291 85.7792064320969416
5.1174342256083749 78.6450532272113207
87.1550977187378209 21.4195389437795498
30.8658234125307693 74.0506995711441363
71.7920494486130991 51.2098598426916496
33.1666441690242948 93.7576491457408281
48.2787894324721805 30.3682370698953079
30.3685722430030438 41.2263713213481537
90.6965055791143442 74.3568554218984445
13.4734894632357651 7.8502173699481421
53.8083657739109853 27.5906785926702263
75.8983392713799958 90.4465429839343358
26.7216875194267622 67.4295359463691995
37.0948325205316252 66.3325004676979972
96.3835121256630742 81.5352670694160224
98.5856462207217987 45.0365227882053887
6.3287270701104852 55.6307319463531869
82.3711678599956798 28.8187302807304313
35.4238775623931943 64.7699882080800364
41.6145468058790584 24.9011665959370845
23.0195197607171558 82.9827059839164178
58.4125597597500033 45.7276359383089286
35.6792960821631837 32.6620405261570212
28.9739651883049163 82.0543313214682257
2.4788014474388387 94.1262863387023572
73.5446005699760832 82.2831295077460396
48.7769832285531422 72.0382165082379942
74.6929007870371038 51.9966217663723285
4.3932744169102538 15.0933236570727995
14.3296797848360580 87.5310410940988817
42.0544745805137765 64.4406392873248137
40.0366079048074610 98.2665549644598855
21.1742182573488193 90.5782352162258206
18.3366540329719996 80.0859740913837470
65.2803654022661846 78.9055189817586609
53.3949642594059668 3.9262393762022896
33.5324135867441271 14.2800932231269879
35.3450707057067177 36.4215795299574907
97.9750956589341513 46.1638190053700868
32.7971701133192184 60.9151581447722847
48.4454516881729802 59.6612352612957224
90.9224713989086837 81.4708570194354564
93.8471363384517190 63.2840445050106695
10.0912621868494039 54.1873228293606601
85.8509848481086095 36.0770195401427429
43.2490802828148446 20.9655401006778277
36.6289472497757345 66.5040949921770874
8.1932519375277462 48.2118021273620769
77.1442336655192378 92.3430370257995889
84.0077491504158047 94.6800794038892377
19.7419684821374055 65.0509220938654522
75.2835556945435940 22.8369633016332045
44.5505927749975186 38.7740661150403625
55.3111297014370678 78.2019510718582467
97.3122432944563798 19.6497068616586006
79.5968067473633880 31.9425607346921154
99.3482162508496884 23.8619968654528520
49.4372181414518010 82.0918688614641781
8.7441235450748103 37.6027355965364194
36.0127190237579526 15.2303431028745671
24.7206850922120260 84.6464396641209476
44.0149950557310845 7.1286776066053381
52.7113100666999870 79.1335524378474560
41.5584394553348631 15.4638547009189882
86.9327623481207610 99.0112723503783485
99.0201562228579775 66.6808086075998716
4.6956356678669930 35.8499778825459714
19.7994804782521854 93.3249479242475246
88.0190844456248414 55.6486339975149491
11.6928432168032401 1.3944313412651899
46.0220056245439366 98.9581739775100431
16.6706764459139123 4.3120796343106509
98.4637741406692157 56.7302981903342811
27.9381651738537364 69.1734920080236719
91.4497175672456422 61.3522357319023826
36.5022237822347222 66.2395598184886865
91.3922296320851899 37.4857354378263210
50.4784847392854914 76.8008684459891953
18.6668866035755485 20.8304112244949700
66.5976231422470022 83.7165350086270195
27.8223533144205319 86.7788519456761378
7.2128757366290657 47.3429728087978035
15.9362177227364334 83.1845981104757470
10.0592109341903218 60.7090714964332889
6.1387805694646751 53.4062218416144106
80.8469015642900359 80.8258910954668579
35.9623141763999143 41.4084378910985365
36.3608303641652668 32.4550207442548029
91.5178850381227988 92.5514077562578592
64.5504907270988895 23.3248871254072903
42.7355853289367644 9.3290678431785512
61.2333643264679850 82.1270487265327773
64.0196729559109770 80.1007034969700555
40.9000256743202613 89.1783997982901582
44.6912270246054035 46.8950500240089667
36.4199233394396984 68.2702270969199532
98.7369019261785326 30.9085092481252275
35.4594907645061426 75.0652728100983211
70.4875307582218653 40.0085456655469542
37.2623269885714237 13.1737403519872167
83.6657949138171517 93.8930138636185063
8.5981126961440992 41.1276347918123264
38.4696828403378461 0.0869474577689600
25.1607357144928763 4.3666552670813434
58.2710986960080604 71.6319665319130650
91.2979340540220505 52.2450287594257787
83.3498348389014581 69.5292046046100296
23.2375559050790663 78.4634195969358643
50.9191379477145460 26.8179767969245368
58.2244230420633997 99.9551658659597280
79.5961073030711219 31.8404617799061711
16.0588470188422150 46.5645383001895041
7.9804360193444719 21.0044141672555824
3.8686921736710844 81.6638049930396193
20.5022959227496457 28.0569768347244342
33.6275780605358534 39.3563296380921557
99.2917663423781676 38.7578907248758568
71.0152185223636820 58.8744059747768773
86.0066276878162341 98.8138378026560531
91.4105741538125613 27.6031083634999383
46.0913484440078278 52.1783098361582205
41.1488045751528873 26.4914453590968861
71.2930220587712569 27.3061666641558958
38.1686141770510758 30.5985166187733633
71.0600053520049357 17.9637654239597317
75.0883842014331719 8.9773865098537797
8.1632437158170372 61.1590615513166824
78.6570097006668334 16.2503895773479243
79.0968218081390404 40.9533494859509872
79.9769657859332312 46.0252095618183148
30.9924778566623047 18.8722582598313657
98.9734833381903769 62.8845756021796731
74.2914616982771463 37.8241108822437226
18.3718341170358030 54.1466087423961326
95.2595046034856949 13.1977628265461888
67.5631294031074674 24.2942747539041655
71.0281855892600902 82.3204206679045285
57.8991931747234645 41.7320012432892611
44.8065249902739993 21.6098095017213438
65.1597279756423262 64.5878000940792134
84.5823511900167517 21.1847054543069717
45.1260194468662732 36.3684264498481866
91.0716544964995904 97.4871637796041881
73.1063792064133366 95.6392895242101986
27.3534231318241403 84.2814698703990643
86.0620074585402932 52.8322017900215144
96.3899017919137009 44.8181254893970902
56.3948409612925374 36.2262987679403210
50.7451606700187412 61.9767733565153947
28.4152447975152604 93.8314754551230834
76.3547902576974451 98.3779277260052822
11.0901285856814802 41.5748204312637029
1.6294864685054700 89.4215065234572535
3.0601255502772484 93.2069007351607013
98.4522183882294115 7.4530997462131214
56.8663053859072321 40.4704092674218927
74.4274838847374980 87.2984687199766682
86.3474491061446088 47.9001199433091926
88.4075035542786480 6.2778828408856509
54.4611380759640440 44.9389368864509180
66.4201414986212910 85.7102649392274998
29.4499774222421138 78.3822394507302249
39.8244653472943497 19.6213574552493988
41.2674439000183639 34.0836500725386529
5.4575331435429808 66.2628263195353213
48.2783396689924515 11.3764874531341107
35.5517441007205193 37.2242790731015987
57.8503425481743960 86.5874533058723159
50.8033170633135995 97.8293642595245672
50.9740109329583362 23.3369593776984203
20.0133012085388344 36.2854155475850462
58.4873447820325225 96.3438532191154877
54.5261228451774400 0.9746792999443032
61.0611993725997735 4.0991832637000130
62.4052361382676395 67.7983116728777162
68.1537182897458109 43.0310144007783464
46.6085625174972762 94.1673816178221728
4.5700394716637120 6.5637739725753264
6.2866787975560996 37.4054661268669122
3.8046853902327316 33.9237619290153418
80.1021502304195394 52.8317416610838322
15.7487273784482351 50.5966112576645344
68.0733870226655569 3.3194258088015460
15.3724901650814427 79.8060121093791253
39.4913047359312657 97.4056155091520566
95.1049180547041999 25.8277466808987661
97.3519998278000713 97.9778865187839187
89.3205519977500018 88.9994531303130287
89.2593690009797740 37.1096352382491403
76.5908088249902619 39.5839195810691464
11.3579080762738158 99.7744447302115702
82.3904694934566777 52.4640033047942609
42.2844233240926215 21.5574835945087955
69.2040566434543507 13.3910625693380965
76.6026821277444867 40.6450232812235583
62.1536171848434904 50.5196512010596663
77.9765117269756445 79.1617173522133584
40.4460388618380975 36.9556336913518635
89.1924070964779503 58.1477142833706750
46.3691123365942559 59.4204471415742717
36.1055969366872560 13.2975311743700253
11.8543980621510272 24.5960272609773050
53.4064924925876738 61.2431885853896958
71.2354069753949943 15.1125063116433811
23.1086154826365409 43.0838141414798130
52.4867708060872715 94.3164498260350967
5.5560819865433597 72.2161390700625674
20.2880910958345915 5.8715687050502785
63.6456517026648854 83.1279403344814085
96.4483559807089250 98.0529068728439910
54.5745858976459743 87.2651132725867313
99.4829837525741425 79.9264889613129981
18.3642687112434686 22.0406680405528803
53.0822823979879246 69.9002094565426972
9.7067153464799212 45.1886347004484392
81.1870215370404651 97.2258579225519100
34.0276224951012409 63.9236358958301096
20.5718532992288594 96.7966044753637505
61.4928349430132428 17.7669638741910880
94.1265687014104913 69.1666090944539462
22.4582558598834368 20.6241037838557091
71.1451350287305502 80.1895404783897590
36.4980812719836933 48.7821103624526557
11.9664917525442611 74.9791050410592277
82.3326905294023703 74.1196032520179244
2.7974588326587058 2.5591754957773549
65.9648523933119435 0.5663141850628106
60.5312907947575098 41.7610930657100212
27.6073360601312494 80.9898232081037008
65.6122938733456209 14.8690616626390373
80.2117089430641244 42.1266493804107327
51.7326431907554891 16.4223146654669314
71.4830298090895440 55.3493287506565892
37.4739212791198355 7.2669430031618081
31.8451674972972789 14.1509421417279952
26.4608336763189058 73.1902877457158638
3.3237452151755553 42.3658963028796052
76.4502047560923614 10.5184041186777151
23.1347562319584519 74.2780315239303377
0.2089482280715149 30.6714586409916663
27.7620057076225599 5.1003333848706927
48.9901939610960966 97.4371134816937001
51.6684089863850815 55.0783900659111296
6.5425914737809006 80.8958554858147636
53.2207423887090769 31.8801163234188962
21.2409356566116259 44.6231861326503392
85.9938710157315569 75.8139202676750017
34.0065425784409001 72.5841495949734536
57.7410689210845618 8.3045275067521462
89.4165422616458727 19.6968149886319495
17.2504246837534190 30.1979159372355070
11.7743868436161581 34.2657880994367119
51.0680306715063921 54.9586171611227456
12.5395455161856582 19.1621971305169794
46.2375639372036957 84.9822265745246881
68.5965875637331948 3.2421926453020999
64.5058659717122111 37.2151193741013557
52.5665796627651432 9.5068477499368758
30.1788136698775347 33.0001365150661883
54.2405954323733823 53.7057499341904148
2.9039883467736116 1.4043955257575402
3.5247131756456662 35.9134659762533133
17.8971369339560589 46.4609164030051147
69.9913889039539612 56.0000465499867133
24.6008361289179796 51.6994775748231277
15.0277031153277960 78.8874139594963566
76.6033281504996495 72.3531010981727007
72.7774565864405645 68.1471622628068587
14.9021807672736539 33.7455157506887815
29.4978270212813101 17.8119272089899425
66.7341425352851303 66.4440048135523256
69.5600338371398550 11.9801552088548373
33.3602332576527161 29.1343025249072518
20.4673281128348137 99.9370961779582672
75.1044190542321815 43.1309758043190712
73.4905535446617648 30.6874267416131232
67.4430680333806833 62.7365777222600798
98.7763906649459642 60.3987631457967851
74.9960825436778293 80.6958277115392804
90.9333682551441598 35.4852750759263245
71.5674544294859913 62.6584668955530546
27.6009185219860633 7.1984509388315798
75.4771864649857633 91.2199725479701584
18.0800441016929696 84.6394291239154057
41.9237414294394952 68.6347429018277495
31.6445550563423375 14.1383480348456168
13.0920329262387618 22.1732778756269511
53.0423356145735028 60.4731945678038016
74.9486217537719881 5.8717167830572787
51.5173674505713635 85.8785470396739470
83.3087964534728087 17.1543212292072909
94.6892534899209295 0.0367923226053279
99.4560777584621860 1.2821431557208607
3.2973047327136240 9.4921085046057119
73.7861010562722726 76.0974988690273477
60.9009331839920094 22.7015614541797532
73.3367278167083185 90.0803178800365600
11.0484253536188071 11.6533156559094024
20.2798040304528513 14.3942751325261682
41.0559961599853978 11.6819750958779505
91.2467431637967650 2.5300258737264270
38.9886752854934713 23.7288395770266725
16.6316888680404382 25.5991027849553419
49.7947735089552737 76.6812834587301921
16.4593861757469604 22.7019765287193351
65.6976899600478106 38.0061793070917702
62.4012656599616804 76.0105656820919364
10.8426032874479823 83.1558542799398879
67.8092568147360168 95.1220133918196922
70.5522005672333137 3.0185892593730168
34.8814298859921195 66.6122956303867539
4.5560509844382651 45.3419441922595396
6.5705020338366893 85.3740139947120156
69.1961370791362498 78.1435393242088168
90.1626044875012695 79.7664704929945287
37.9164183030686743 97.8265040942613240
30.9762113486953581 82.6493686362358488
66.9335814913371649 73.8714447401106327
28.5350433584973580 87.4544545527929529
30.7991886302927291 19.7746381364317330
83.1876929598306845 78.4913657245066503
45.8363405890504083 12.1391473489117825
22.8305739096292939 57.5689159852465053
67.6189283376758539 8.9396944457763361
8.1127382985161205 17.0532498561457793
27.9186706461427860 46.1160251497138205
91.3163741290132833 90.7227055434912160
9.4667770066715011 18.3354266204288194
13.0483590454456575 69.2589027453387303
70.6916989515840868 2.9271344364397489
51.8365518889235091 90.2243743524458779
85.4705907539097325 83.5497442144020255
71.7992753471985168 89.5981612764044826
52.2667390094973214 43.9973469718398817
30.9966030696823722 51.9138147006416801
55.7840233238427672 13.9999726884574507
42.0721988602682160 92.6199317432536873
59.1450561642023445 12.2280107004735896
22.8550937085257431 3.6315811833895983
26.1795178806564550 83.5532645705108052
54.7616965597821661 34.6297003470283329
78.7387727846132748 79.1609039732821032
17.3387680529510710 66.0105231987543277
57.8278217755294293 18.1763101299036727
66.0228325427790281 84.0278933928739207
85.1648844877123281 25.9989703115158548
26.7116142701312000 64.5399641705317606
24.3808202724355780 31.2548616974628430
88.3456541675944607 68.9422984512309398
18.7638868751240366 39.6084643897323545
1.5992013738283850 91.5554279222616572
32.7481832042785257 68.2841989993600862
10.7026971365357433 23.8035171741718727
62.1156305093237506 37.7081729290200087
6.7092225522608633 32.6144396242858647
72.9255202483812894 32.4407177119097412
44.3791839359949734 4.9666377857545241
68.6223480852864043 66.9917736936705950
40.2537046723810406 55.5117881294760025
57.3771371739932974 64.1372376574342553
23.9112514076608278 88.5276046928605780
14.6807966313142195 93.8989902465414303
52.4248595702924405 35.2859978281374254
4.9343283104884446 59.8968453004934318
78.6064175587273439 92.2065291468652504
71.9312118400294338 37.6967539135657148
92.3387442557783942 17.7327514102161423
92.5631740512206989 27.7058134142791666
42.4118535251413107 69.5190309199929004
62.9841285035694227 12.2509715297495667
33.5655695888861700 51.7490881198752888
43.5062036267241794 69.1458821953319784
76.8541909198346644 74.4338828354696176
6.2557581001704943 43.2114567750742324
30.5253714518734398 55.2999986734281421
26.5002021026919152 97.4467259125001561
76.0850463847292247 7.7999425318056375
37.8706704228785824 39.3274677823128087
7.2129081863396394 76.8666476695383238
16.0257064125160937 54.6639731909844144
85.9320822557596387 34.3709485365996912
29.8647147729208093 7.9379808216026415
0.5801617394096681 66.4018389359356007
62.9973065174042262 64.9748019524827498
42.0316757664395908 89.4321034284294285
99.2966516043873781 42.7347718354255122
23.6207059716807777 41.9741529467808618
34.3155836647125767 28.6254146173275288
85.9537040501961940 54.6569755338238039
38.2180949935992516 93.4338499164740739
38.9337674586564546 2.2261414448595307
11.9889370591752744 88.2382640694483342
29.1266195342647087 79.8027638315263204
37.0698115840048104 44.8458409598688803
29.8741137002711667 47.7440575821827764
56.8918930952686281 53.1852240916372523
3.7701720516136517 49.3360467929936704
70.4503067271977841 35.4471506704278596
58.9224492650553344 75.5476682472585850
2.7214968015873198 80.7260231697981823
79.8759543659252103 75.9246304679473241
27.9519370550408652 80.0954392723284343
52.4769658177037783 25.5545562420731116
29.0432947360601759 94.3155335241392123
77.4739282722474343 23.4937821480748923
47.4120238490495893 93.0883871991049148
14.3365839825917547 74.0086138735201615
78.9007688279525468 47.9322304439543174
25.9386449609036660 11.1900364804253805
82.4858549930050913 79.9897620809242369
17.0810553181712024 56.8170038164875564
77.0784263507965335 4.3352022711207976
12.1881245481813885 52.6934915055245341
18.3493467056432564 69.3766420455618658
87.0125679866581550 5.0647878477384172
71.3031441509871087 58.0714102776060201
43.0852550388973654 56.8248322412083127
55.1132543385487352 60.3628164935400733
56.2929503047556636 23.8741088612322123
83.7455725949179595 62.5614188492497760
18.7148421380557650 43.5079857869871773
48.3442201574902342 38.8745798574820256
41.3997317390626378 16.0902321452100807
12.6517283750410492 20.0553119235662756
16.0121454435027104 13.5109391874714149
92.2042205620007991 36.2774612274700843
92.0603330263747921 43.9198247366399315
17.2659331874401616 81.4946706675771111
8.0378690729281175 76.4834521600224377
85.5514291672641320 94.1837019407081755
97.2094971977154358 11.2983915655958675
37.8020199294752359 31.5558377656281905
8.2506317506349838 52.4893405358096459
14.2070913471845870 87.0544652498644922
73.8576311543990869 58.6000642091377841
94.1988475802287013 11.1371253303783178
89.6257600663635401 6.3994616301084832
55.2670161609507886 22.6024560899156697
40.6975044163764181 6.6775866341001411
92.9310162472364283 87.6834234431435249
41.6811991386198528 86.1728089699922606
43.1694636022824767 83.9098294707464731
20.8273635564084962 60.5359558667034179
24.4416906754730725 31.5532902402831930
5.3990772787129382 71.2402615900000171
99.4983943950184795 91.8132956840209289
11.8487128489101146 73.2492424370724535
17.3904921315073082 80.0977539063688795
17.5090298123408132 27.0344773458498935
92.2828226077557758 38.3650149484855234
67.6379151188574497 72.7757026497468473
76.6125908344141635 4.0534754101346548
69.7989780721410398 56.6232066819361890
74.6038829493203508 89.9339323405912836
32.9173326228825118 56.5838896912282365
51.2239516987543979 3.1493742339021136
30.2676265376621743 64.1349229984318043
7.6095996012539802 79.6812344212941923
42.5269046493917813 88.0818348204466162
65.6586618353823468 78.8078732619093643
0.3782013898910086 34.1724298937395545
14.5835088380284148 25.4976919383430243
51.2881685936861018 76.0485056239350286
68.6537252669181157 2.3405796205992480
43.6949125126812703 66.2760003018626662
79.3860007741112241 53.9815063589244701
38.1824728626450423 94.2152699164670224
24.8196543078614376 12.0702265281090746
68.8334089622633059 57.6267324632696045
45.3947854691041570 40.3823094796473185
79.9108242949649679 41.9445638141444661
28.2331081257765533 67.1990333083231661
34.7138421909599728 25.1206541769859442
70.8931040305938609 84.6855585043067549
59.6289438870017747 95.7539132963213717
28.3097632487916080 39.2484685285359873
41.5193238337808737 96.3514032071816331
1.8755746969209675 10.7806997210444955
79.9063305770841197 71.4820253748591199
46.9200713807172747 73.3468144993947249
4.9111781106652490 21.3868662835224974
53.4869415353920985 16.3222200352727072
15.4203304989890881 34.9829658001910246
64.6799064618887485 76.1455386027522110
55.0475061450707699 64.0584801768363832
22.6422629995097751 9.5708887810524566
10.1354198925037498 39.5363294880152409
90.0765818852758287 5.9560349419052638
42.4059592630912050 81.1566719149394800
72.4945962266797324 13.3814773788789800
22.1912974085218835 93.3599338626030715
87.0365535699078947 92.2108296607651994
14.2740170057675577 65.6549927548948631
15.2070282257807605 51.6003799619490522
4.3042057994551524 1.7517355198061080
10.2243165538162479 88.2416216287951727
24.8135212041695645 83.7804764291202133
31.7201612698797639 21.6718580097184592
47.6843771933503433 99.3223158472777641
17.5255500911992819 83.1854274342260140
65.0445914471486191 18.1334636404193894
73.5773621890843401 83.4829622804405318
37.0511694975757990 43.7043985058980766
1.5735808133214180 18.5696892932536883
51.1930612736954629 40.5193086340836857
44.6160874018160953 63.8715553036333858
40.5515827528197619 37.9831690750672806
63.9383452162165185 85.8712123149189352
69.0513101594829379 12.2759595533411101
32.9026243177616209 11.0711982494303705
52.8737525174171168 11.5198854747819990
13.9866047341875905 62.5345924345952966
94.9521685102205737 74.3741743613569923
16.5777831662648794 31.3173862547048607
53.5327553224039008 79.9496278885246170
58.8075504585987261 76.8776146931193836
51.4913112587394011 62.4958899361211522
43.2519691324057405 38.4238107764320347
50.1590464926878070 43.0236128596395275
90.0284596877854284 65.7220563064149275
94.1419722019128500 60.3117411629980111
85.1586049638429898 75.3053314298243066
3.1442285023728367 4.1016635111928217
68.0750497441611913 28.6184818471143316
48.7069865247343969 29.3562111238252825
93.1759876244635450 58.4662717851334577
60.3637775385927782 44.9239277410734914
15.0953323970869473 84.1183233799078920
82.2751356400438709 45.8868168307037578
67.4953958664714975 90.1722149369898602
90.9977733093870995 38.5059371405418105
64.0833160957696322 43.7523953998428894
78.0628559463559242 10.2217666232782616
20.6114177906040794 65.1260799346248973
19.9814657611256052 17.9806349789196283
29.6628035095416465 7.6668156843430761
40.5749476334061967 49.5023871688121773
77.1927520673017682 6.0712492215098663
66.4758753505250581 27.6247981724175418
4.2629071535402190 23.9421440567406982
59.0037633592656121 4.7875926014248176
61.7388643334914491 33.5869608102071098
72.6093000639323094 85.0778223315702462
44.9403774447065345 40.7906164881148712
92.6854673451466198 94.3885419265679673
86.1802821830679733 1.1031098005231277
32.2410084120449909 14.3041381608765903
43.2655564670006214 46.1585056497266564
1.9412383765725738 61.3188791045793025
24.5210155289186105 94.3496938486692756
58.4421329991240057 55.7581360991432078
37.6980724484506950 60.2225843988594249
45.8386765415814708 38.5847853232952005
97.4056236254876779 12.8055544629433360
31.7112179843668898 87.9327522863634954
4.1265946151348150 21.2700111081032368
41.9716534854173347 51.6474009539331789
98.9844351229301935 55.7397743837317421
77.3605489523477559 71.2099670243316183
45.1217754499847601 18.4866678495114840
54.2092707781866778 61.3081958507369933
62.9966595349787042 2.3699415467420715
22.0256749473368245 41.3864662882461900
32.7440469732976567 51.5880957431950193
59.2203200809563910 7.7991749613535273
9.3443519408749065 76.9809354909348542
77.3433576667596014 22.3867257408860283
63.1171889619406485 60.9431524481293678
25.2367311330943238 87.4960543047389621
25.5358846501856576 37.4859654464600709
62.8528740295362525 75.7796291597635019
94.0945344916610367 23.8745723779094519
99.6247395632872497 5.2239707947164593
69.3375320632212748 79.6274331517913652
40.3988502931046014 56.0836638688513744
2.9356957827291197 60.8416624988052135
61.3217557084530966 99.8319427887780790
99.3360564824941008 35.2848166855288383
50.3508363646003474 67.0649812268000574
45.4064431734070411 74.8350768306607677
55.5411887160586062 60.4493678521043378
4.5720944071511394 19.7394778049612825
63.9483492238968623 57.4442603333875539
99.2577885059219795 16.7931356755110492
31.8627400102088671 64.6072168320461628
62.2530530431414064 71.6028895917808512
65.5675918489111496 95.0403708908232261
50.6634411376921534 40.0924964030586324
39.6261783261545233 84.9277235510209181
62.5949601260140440 29.2447638931995115
56.9899963516588031 63.0151286727606319
64.8092890866368521 50.0663467438212848
0.8852324401101619 71.6889499277465490
32.7492685350030186 26.3286439985461520
4.4440549953445370 72.1634863614787463
82.0573166269179524 92.2324428338748987
19.5929897906325436 41.8209160438442709
27.6781383374121610 45.2663130084222232
38.9242464869084444 84.4215888240344867
51.9923552832256775 43.8762910782031454
17.2513782566063441 29.8541746447830718
85.6742269323734718 4.8960450828406721
92.6690431288293581 90.2766762826610289
91.0888756166860247 83.3057796390783523
96.4630682109972071 37.7958227195838248
93.5672665281431932 37.3269035702004643
41.4846322081074277 76.9083122085137347
68.8555347703495499 39.4648315972525694
20.9171865077734012 16.4584476150512984
18.7441118671566862 72.8405888626982687
73.9568489051314373 63.6302380527554732
46.6306704342601819 23.7819276770174888
28.9683837669530746 31.5272157606850563
72.8497653397366491 48.6816915134903780
71.6174722079755384 95.3106957949953539
62.1162569433325586 87.2772421532017546
13.4497781008055313 16.5557100317137227
36.0751040642439804 87.9618604063314109
99.7266274219837214 96.9406654504605143
79.4816024339234133 76.7857233739862721
23.5247528663429684 47.6293116096450007
74.7044637005684677 67.9460216266056420
24.3125667459705994 7.6102535644803959
80.5811166943697685 82.7011932045422071
6.9889232384167777 37.4097307073733916
59.1238107185655295 5.7435713038559655
86.8190616079429418 56.5871844500254326
23.4921253386512596 2.8104785708041313
42.4854062276043720 92.3030404667048856
39.7773266945691120 25.8588155869333924
97.7987225311895543 18.9653520044356547
13.4438249190383488 9.8409988960478696
22.8247388579043573 2.7480425176872103
96.6917064430868578 83.5272253372444737
82.0139177426130459 16.6264636097888783
90.9475707493182881 28.5735840377642560
8.2574286539091268 74.8063066280876825
78.2160821997719182 93.8848664111208109
13.9211723621295640 83.6422831794985058
48.9361059850890641 56.8067122398654760
25.7796497194899601 98.3142008382465065
97.0234836484109309 62.2707240602562990
54.0986517602271206 46.1367786146133483
20.9421442998666620 23.5004346511400790
42.0227218057223766 11.8147670163652130
75.3668090870227161 72.5821251033521975
36.7870069319993362 60.9706232892288895
74.5465702771464578 6.1710722646525218
48.6814343006138230 0.9521555554795613
83.8913687053461246 29.6752660716681262
86.9581291649319894 63.4746664211473401
46.0312061340977436 67.0480332200141333
7.6943186529288443 42.8412516319415104
0.0287381837210998 92.8390200519748134
21.3920253461595600 96.8974311464120035
98.1207265031669067 21.8458508321830784
91.2692342534264469 7.9770884348972508
76.8933581363379375 87.1237756030734261
81.4294140662766779 82.8987492158960890
29.1129345059170319 71.3277169048996029
97.3479227460663452 49.8906676188477718
27.3353903210868836 97.1886063062163714
44.3755827041837989 22.4689479399580385
21.5149741929630451 39.4338026526294385
54.9957847335386987 63.3379686371604151
45.4701157629038732 19.8005120527875675
86.0703162831517119 78.7767792758894956
30.2626941539836274 24.0314889539368757
28.6850505434532401 20.6992391139385070
99.1493411379539822 67.8920854298240499
70.9273201311584671 48.8875040763018376
92.6882950382873361 98.3117180970670006
38.8581118972522148 54.2053046882186109
32.9568592461556591 67.7795821626261130
17.4701877207543923 49.7912906256416363
43.7886574926581460 11.1539586159408408
44.3326039237696961 23.2773962733008446
12.5603494933274717 88.4429548075420087
22.6907121875205355 22.8689389602415147
69.3667017706409581 86.5122200157025674
90.5847526500616596 99.4578660692146173
50.7688162765087654 92.5406142384780850
62.7482789059551251 92.8154427986813459
92.8827408207730656 31.2278723227491604
38.7256144876728214 76.8580845680887990
1.1615270292835933 84.2267405046357709
17.8189566798955816 28.4529542649682234
80.1484286394915273 18.9477568071169316
36.4618326728133795 45.7287391253773592
30.1578295901616222 19.0589348075385416
35.8230045971549060 81.1346033803224174
57.0817904518778150 69.4388118207401845
38.6479936073633041 47.6685593248867079
74.3063989805008589 82.5137466707684979
46.4564230844169401 37.4198647619082152
31.3943785717157411 77.5902620215320269
6.2783393776896235 9.9661675002704833
56.8253904315239495 16.0454965204995581
52.6851064296589584 8.3050618924408006
48.4221259712393177 53.1033798884595782
47.5446949437659896 67.8587756477312496
14.6417888893755173 18.8622037433188510
27.9636234810954676 8.4748467077908956
88.0638497289836266 73.1322661218674597
60.4143151809451524 30.2102967674721796
69.4251581918275633 52.7920951404676657
94.4693590427913819 91.5145936352974019
50.7871143796947564 94.4807414704014548
67.5822687383535197 73.1813302658236466
51.9086546598694483 52.5978526062596572
40.9400573826198126 50.7723781778386822
58.5979229249746680 6.2462362408061800
5.5493648538402667 26.6069747915093195
75.3244736236120787 86.5867025531305785
11.7233129981562989 25.7078982734761823
13.7768027843814593 31.3006872636959805
60.6251406172015024 16.4739379113367548
98.8000297723062033 56.9892228369596054
75.4301912791995477 34.6196378008241865
44.9248601099178444 87.8115003174282975
87.5982170886106530 2.7370227774811240
18.3970235901839914 76.2637403414949233
23.1972437697500986 24.4055216893390252
30.3152232046761441 59.0946162296351787
5.9436899937800884 0.7906302291360467
61.0637516157577451 83.7808982891043286
1.1549379569301466 82.4014088788034513
66.9499041717661925 40.4968745449072145
97.9549142541364830 9.0293096803154995
12.5472542507896296 48.5320822704347066
14.3595499416084955 11.8938175508355179
79.9358189881317003 6.5445548127998299
88.0895431442987871 69.4170433247328589
16.9247554584814424 17.3989912837630101
32.0063609172874450 26.1011926449172691
9.2627203014679083 0.2377763824195189
75.6042132327951180 98.2842416911888961
49.8158207543531333 81.4290628964697021
71.4475819378159684 14.0244364136792861
84.8097015792922662 87.5385577594825577
54.8452656917301624 94.5668545730099481
78.7465301508028972 61.4705605360472447
6.1706151148097081 61.3206877417575811
23.3490896581290954 16.1604161774414621
64.9929924317919614 10.2575363493768279
4.5850970909838251 15.3349593769964265
68.5333508971168044 16.6203511363283276
72.6586414477255005 46.9543710611638048
67.0838824308444543 67.7178160920148429
85.6844371445257167 26.7359424441059659
91.1790160413024182 29.1687796454265005
69.7794924644346821 96.0789833090921093
22.3657685663492742 0.3512106792541547
95.3827180184334082 67.1326795436543762
14.4877292235715096 78.3657331867107558
48.2592224401012473 8.3685956727499793
90.0501651334407711 46.2570102455809646
78.3941861439512735 87.5137252776481063
12.5763783984772388 54.1807995151017181
39.5846375946820714 82.4431884035738989
42.6583570685221147 7.1047781733962312
73.9148482703628815 79.8571052388519718
23.3819569404487240 77.0145227988268317
67.2826711041771546 63.0844056125398964
44.4123887863871900 93.2502443744372584
92.7190535884216018 46.5311419496452032
17.9291277348532887 77.4858965253894780
4.6114226401782421 45.3821948511999054
17.4283183859978656 56.9400561801492202
93.8025923122331591 56.8560372595976133
72.9033118922563688 44.1126857197010409
76.9776717957684156 24.1857028545624395
33.9229078731772802 16.9784176783971077
2.8090301874187928 41.7419526543106443
9.0875593773255154 84.7145345879047937
9.7691166637214657 36.8896642146384863
66.7848736861071473 59.7811089994991320
20.8761010196820145 75.0087787610383572
36.3982803757528117 71.3337954275402097
7.4133163186468121 39.7359051692135168
51.9309012834761745 23.5044023494422660
66.5387031452405608 74.4254734177087585
98.1345281803325946 68.0011740099817530
91.8414725396559106 98.4567924768464593
62.2709246868260138 85.7338798622309071
91.8521256283354148 14.0403944044623525
45.3736390289607670 57.7991305101785002
75.1014149109957003 73.3930932549264128
6.7848991133310115 7.3158772663309950
95.4012836724468229 0.4662291026504839
20.3068753334491809 81.1673896898693954
0.9046722581844580 65.5473166069445057
13.2509973942609207 82.2246014859217951
25.2765110724142446 8.9668482257293629
39.8110769852559798 61.1700504064313435
3.8607817602685279 79.4342486629707025
68.0886333832781929 27.6545067713114037
93.4980123580837272 93.6940895828563498
93.5754522569534970 53.7474039304907691
22.5699190014302147 52.8613176555382722
6.4565045129739822 34.4511293255657733
15.3277967409674467 41.1353171397694126
93.6011576542929618 45.3631348232577096
25.3351250038234994 54.5936391695328780
93.3626904130081812 77.9618066406463583
90.4840092683463837 60.8627537725125336
22.7681145311907756 27.3448776087203846
51.2916064675298813 87.9862013532704736
71.1793358216639120 62.4076217368308335
17.5366965483796484 28.8331682950353070
41.1575732706881396 91.6277181958842419
11.7596306556336465 45.8639796245835143
10.2706115151295236 33.7654540618765964
1.3949852140517360 6.0512861858613149
76.3060887284837293 74.9130599590340012
29.0210428439112249 39.7896355584551387
56.9363447697254088 46.7908590324689015
96.7575175831727563 35.5319274772628120
15.0724946973919689 18.3844203765879293
10.4419794509773016 4.4293676363252317
84.3902847509205856 89.1831229299625932
30.7651267755584499 51.5485950690431238
46.1644984222971146 6.1178556625060443
1.9874833741385434 58.2163854243547760
16.3985622975202148 74.7607510612817521
51.3815221360432304 68.5477023142776858
39.5756191564727615 58.5872636257614516
37.5872440174155216 37.0685472613617293
89.2232814355567001 13.4733404130984340
28.8673080555726713 68.7542950775806077
28.0478544571461050 59.4174638155732708
98.8416356270776788 44.6029359385618847
12.4739751300930184 21.4864730090986953
71.2939709805427242 78.9031792229084914
81.4599426278867895 36.8236844374392547
56.6164302736563840 7.4317615193716264
25.9461484387876418 13.4210269900808647
64.1711456584312998 25.2580261103882755
71.8048215114508395 2.2220151134754951
90.7273072465197572 92.4970908398020271
18.4547093230771999 27.8015517267579000
71.7192418339815987 71.7017096341088092
93.9941810298557670 71.5982740172362497
28.3929057138731196 31.6053516482410650
50.9947920752291424 26.3285202333945598
51.2462413532546179 86.0524285499935360
29.4199668195172848 45.3704084948338888
37.5826472799393372 23.5926413632939536
13.8875161558586928 80.3868353304047361
92.5431709224339869 47.3350250222263327
62.0984198336618007 58.8860094780870398
22.5952297607968973 29.9120822424072799
74.3028227104558994 56.5158800976293776
98.8001990586452195 41.7945906233235434
57.6571023427440252 13.9136529245928351
89.0037246587865809 15.2048475413368411
8.9158918926029234 44.0311628203993948
14.1663324074550960 67.5216710192984948
45.8239526278885521 63.6985411860597637
0.8567358758782673 48.8119442959138041
0.3760877950376162 5.3527519336610485
82.8074445189497084 66.8859568412941456
26.4714785124395604 54.8565945084285360
27.2352880270671491 15.2005470196977086
50.4544108874276560 68.8286166760078686
38.9872994007754983 29.1216307585564813
41.0245387793177443 68.6012536942393183
24.1211796704371224 25.6878891122704118
16.9758148790934094 40.3453088560817719
80.4186466948806498 19.1107834229737428
15.8752343413805281 95.6882077866789444
36.4433826063183304 24.0443357429201328
78.4135751723653698 86.4121592570128172
41.1945902428509498 66.4620568679564911
87.4313532904649406 68.1545624551532399
41.9181292395483496 31.2300809523621830
67.3597449474819427 88.4379968404786325
47.8260637623266760 12.2668794749547612
63.3577847925255284 63.7010376382778603
44.2361393933949358 60.9487985183944190
69.7031105141056884 77.9148728399636070
99.8316582503430965 47.3668955811491372
68.4888565865302326 43.7242691602301790
64.3340977980089832 39.1823635186872039
94.1553940456625469 24.3136824528801796
29.8476458820374653 94.5047745077242496
90.2572538556528627 0.5758183976116493
34.2344069794253798 74.4137870081676738
30.5890471169055758 8.4700309108734277
21.2101718066447305 45.4130806196404890
21.5052183290102121 0.3429311606051533
18.5722826157425871 7.5086950581284562
19.1187287052333339 29.3985801390619805
26.5339441404570096 87.5148651594352600
97.1364221456516646 76.0122700421271560
24.8949128897906675 63.0386729515618924
20.8322640796469543 31.6589378189117596
35.2846266576534475 2.5978087764316204
54.7896004947850273 38.1117614065984895
87.7532510915730768 95.9311988479929028
57.9027446821130809 95.1164044007419989
61.7341784352980909 18.6220374181643962
37.6067703207888542 8.4072528916955278
80.5393166844833104 71.9378727276118042
84.1931326844716210 53.8240725875624761
95.0316510751024310 70.9165116716622919
71.6062898472037119 93.2812561686688895
39.6709547420100890 87.9294405584409020
94.3275773923867575 67.0651741205289085
11.5826576265347096 52.6489501779329316
61.1597371251758801 68.5313710924351227
80.2778557965828554 46.1548126595704886
32.2778392124479439 70.2454700016057529
68.1721072532110668 94.3191973873897922
86.1414587690149318 33.3110793018104516
67.8333642139600954 35.7025276556519700
8.9237839623148467 28.1516404318025728
46.0292795449316685 14.6012954967291719
71.4293301283630910 50.1397110843692957
88.2891749725266095 32.9163240236760899
93.6765142996664082 83.3393008052098736
29.3844513671669532 53.0977172607331482
91.1552594721120926 46.5887610796488190
69.2188737208657727 97.5342151090630551
92.3169327365600338 72.4148923168175855
98.8361518090643330 63.1917577843958398
51.4284094623516879 35.1764977811891981
34.8535474687071769 43.7432836147817810
6.0932336544688432 59.5719307213771003
74.1964028299843932 92.6351974816334121
75.0907428074254568 48.5006595443742938
72.7792525979385658 90.7197807681280324
3.6856757778000460 24.8242333965786202
65.3269885295271990 69.1001976638766990
81.7448785190534153 65.3204549523910885
54.5001629890430692 22.5006611874645870
88.7544706526687293 10.9886547446915728
28.6064302192775557 7.9209301163960628
30.9656827493553841 76.7404381213885074
51.6762156752157011 3.6041479010594180
23.7571295596918368 57.1839087926597074
60.5208571716885331 6.0610424833161591
98.1431758587612251 59.0983964990615576
55.3579209604515867 67.9876186963140441
88.0473119696685558 27.5521203871439972
65.0983210145102618 22.8714639503608694
85.8069174558947338 53.6642186658137987
67.9650065723002115 40.5934457766485650
27.0047373057463069 27.2768650277954166
29.8425748643585500 13.5700871998950205
66.5070593724326358 42.3869715193742280
7.9291071373154276 95.3432624136171967
87.2803974074908808 31.5932425589142269
19.9069424210199237 55.2586741242840702
43.0199787801203257 98.3780098400372083
37.2208568282676779 47.3726308215546368
78.4485668255983768 24.0345787036333931
99.2836001257360010 23.1376329113290851
96.7844134952600683 91.7237817789422820
89.3413607641236496 28.7637101479235930
90.0632361109510526 54.0715436616680449
51.0062090666548400 73.3758678700970961
16.8251685364711818 44.7471019670240935
69.4437509793494172 17.0292508788679200
65.0509471265552861 49.5456567693296606
79.3531881205355063 15.9716534672875063
96.0210035641420347 17.4767608578853206
79.5037501750846900 70.9178654856565913
74.8065547007342246 63.0646239526168628
69.7864861216776973 42.1095281966711212
61.3854914593570413 28.1650776597798789
35.6481747740216122 70.3051029415968998
40.4533546854681916 22.6200786698405949
58.4373389824517133 42.1642410129843128
70.8485477261418453 85.0833392242637245
73.7471958267992704 32.9163468997171975
4.1776917880425035 51.4886467889729786
26.1066819778875896 0.4054664560678822
42.8927975653049174 40.4339657658432401
21.4846100884674271 72.8641498119156807
42.4811587545595017 21.7524865825414970
82.8508025711144143 32.6431056512598161
38.4580363838677854 75.5789141242309057
54.7887918317158977 1.3334871011959626
9.7243846956737592 3.5273186792934452
87.5039785678921760 93.3201974504160603
80.9598058362734179 81.8656547960095651
60.2548984120948248 69.3278033484170209
43.2154222446539649 39.1178342214604911
89.2341552067017147 88.1596544109896172
0.0341125110924323 6.8436347501728445
97.3742693582208716 45.2655177695564959
32.4342300883790671 77.7218927119098595
72.2555965476592519 2.2108413533166504
51.6229702248750542 61.5834247857919621
70.4966478240124985 59.4269983249195448
6.1210705798368288 68.1173807418188915
94.1068630271077495 99.4820391490618476
61.8940400858652637 9.4936314876201138
38.7114258943274478 14.7017341046354559
31.3135818493741276 4.8737402496721094
13.8994881935556194 10.7660306130783248
66.7866889969211002 69.3957138103082372
29.3109598697236180 80.0309997836266831
65.5560938768857397 44.5000685670427174
57.9904481697673972 15.3057275392982195
37.5346632250704317 39.6185111103049223
31.6076585621582140 2.6822124911765388
86.9631713796517403 19.1603621229137104
99.4749100506128059 11.0477613703881090
39.9992657257723891 54.4081325872897068
2.4113487587443694 56.3480965910934017
69.7353217637720348 70.9297891208085787
53.4540047993308107 91.0678647646031720
62.4666971028061937 52.9304208596043537
47.6879247732936662 37.9557983653904145
47.7786234658329789 88.4413518144481401
46.3843641878382584 19.3788836535894298
73.5606256946898753 21.4942724382214401
76.4059696573319087 30.1887414905177138
75.1141015858576679 32.0442093722385835
40.9345752656392818 56.9951112914475502
33.7271164326228359 5.9657805524358061
24.4919527979723171 75.8423869709469329
44.1482583593683771 93.2244493550001749
35.5374422909061423 49.3999067977752517
95.2121581442177245 20.6737796366440634
48.4953816656787069 86.4424350253695195
7.7905795108796365 20.9073785407472030
19.8059984934063422 80.9631690583574084
39.1233578399167143 2.5036763110006799
20.4850910686354624 88.5425120211563410
91.0699984809765510 2.5695485024326725
5.6587552417942337 84.3363588977976377
9.5204758888011618 73.1800478288775196
97.0078126234796230 17.4696158624451741
22.4998380775605860 35.3574221580491539
94.5029111288168195 66.4985299858868615
66.5720242127626989 58.7024888641659999
6.3387414477224517 75.6705671498821886
66.0364450771130578 99.8761204514062371
7.2231265412605268 21.2232884327745133
59.3192513480613002 3.9852876219160227
17.9731130216786887 99.3982500267373723
45.0216729966201754 19.2342330029961275
96.2263439739913338 95.3985553776757769
64.9899124857146688 26.8407043721437297
16.3990284328085600 64.2764931889707469
30.7079195913522049 64.6095245764423680
89.2680335389012356 93.6467402000912159
13.3541356342713691 75.4491182218792034
73.4900410574373524 11.1498796572597652
84.9896404619831287 69.3493463753758022
2.6108432691170802 47.9855829045680480
13.1548552177023996 79.5874692217698794
27.5074065397163068 35.2731107578167737
24.7391149920242022 88.7304923812268527
69.6521334293827437 98.8906487607270179
70.8473156819889454 87.2309445203129030
84.8001717675004585 65.7969363271671455
91.1027074208170262 94.6862696922653839
81.3553451860791768 65.8720813964955028
76.7406613228165071 67.5577639321074059
98.7750845369071016 21.3867702104879704
87.9879633256643103 32.0300426227243165
39.2770466469670865 66.3583958108355887
50.5507969497726464 28.3065559956016664
60.7412216530688553 28.5523517865094334
43.6170445500877051 64.8752518151805049
99.1209560551111935 84.9174909920645291
5.3363071625164409 72.1668315934484923
41.7267189500238871 97.3809051760822655
86.5976142248851062 66.9374512280250968
34.3037930699543949 72.6733964098507812
28.0246461690654272 16.5372485775448936
74.9677831730627702 36.7713944284868006
4.0065378402090239 96.4751029453241955
72.3817568999942154 86.9668517921243165
76.2300102262626353 38.5521626933769923
27.7016598990360237 24.8931978069590656
6.1459584103549236 4.3818485520098038
60.4769043243738835 63.4805220182858676
27.4640406955465544 68.8180335251436190
45.9013746616138576 40.6006601020319025
84.1683365094470020 73.3092294727212561
59.8997536037169880 83.6517825850311141
0.5801273302059040 96.0433537303797209
65.2991076621703428 25.5114211094561796
27.5456147296555862 52.6587404427692931
38.8361515005552249 25.7854683179031490
90.6968888569691813 66.6052388047200878
46.6261703418173639 32.0722827920430973
58.8745700559733862 3.7256039760185988
47.3436022797081222 12.8153932260447245
12.8902072651736592 35.8283027227045991
88.2021778626744037 88.5106304550835148
25.2718552955341735 63.4398019438897975
23.5982761080157601 85.8814681556495003
66.0809234710573890 91.8371097246700856
14.8679636518635370 75.6602377067688394
29.9437195253208337 39.6718740819751972
84.5453123473492525 92.1723393142738274
34.9532820208691390 49.2335798159286284
85.5718165889552580 18.5326553374631757
24.5048210738290067 34.3216914243187574
70.5779855443068982 28.2862684602366059
66.2774538867789289 39.7695134098288250
97.7399386659567710 89.6806378565303248
40.4626353926608289 61.1192692949289764
2.6529537075916654 43.3519615850337843
17.1596254042913010 34.7765206105980695
23.4534863715635034 80.2081467231912200
74.0942596685499240 20.2213058062082212
47.5321646144030865 10.1606645400915347
18.7908916619769144 69.3248475811183624
12.1774841539569074 8.7848091053650208
90.0954171862975528 19.6472904258799161
1.0179893548966534 41.8375037826248501
59.7013066294025379 71.1400419602176868
26.1527299539411224 48.2874296559073670
94.9360419770307544 55.0318303003931248
63.7991018628163005 74.0637217545842077
18.0892494525363041 10.3091303500538523
28.9407545005741618 9.9556612450092175
57.0611855311778697 99.5981845712318119
52.0552028458133336 35.6338088207196932
27.9346399580250200 31.3575144104505696
51.9082049322950425 18.5752565373294196
74.2349449624136781 95.3371854392507743
1.5756888528578261 24.4770880295756434
58.5279718102881787 11.9281662945907243
42.7297498160160814 68.1470915883650150
75.9061167468406239 28.8171338341019272
10.5596192572011578 72.0380057150371016
64.2617707921874626 81.8712264315770994
25.8019687003324769 59.2364032526277455
72.1081781255631711 45.5231000113714330
47.8110191157071398 39.8904023874323741
67.5337265968493057 19.0885507684031879
80.2244098035128133 35.5450562646073891
14.2878943032500700 87.1206173566326925
90.8966215826686152 33.9647901164063057
14.1123291775989586 47.7499654576203341
47.5576185623607230 83.5487252126438023
43.8809482131787689 8.6445008879633143
17.5074928902274500 19.0737152986900753
13.1187841945774260 60.9777524260020414
69.7901303792422993 26.0472551979110776
42.5462120722521320 81.3798729392852778
70.7130683877243484 92.5442483154011057
65.5100566118160543 27.7303107689423882
23.1075157593764295 89.5645053848146802
27.3043051254420739 85.0963486309122175
83.9534176224445758 30.3677768234281267
71.9539151070433718 18.5570235788229638
81.7782346205812871 2.3203521389095538
65.5968377131601414 9.3752879017319444
54.7691220571253155 52.8895678315591127
9.5983986795152294 80.7020871224295462
9.1426228430681924 76.9096999775780858
19.7552462022425601 88.4662422316006598
41.7618574811389962 98.4301865245366940
79.2820909992702241 88.6617903330398889
34.0891940533986073 2.5315904926883182
23.3394177446474842 78.3056212011175887
53.7016782400253163 4.6369609880953284
12.7439756336708339 86.3463329735549507
86.6214969132063572 13.8259395990866558
31.6402597072344633 7.3598281590447794
40.9130384916226362 90.6063036682451894
97.0264182699230275 26.2814774835226963
61.0601823416351479 64.7299397387851769
72.2375466667051853 84.3454322507948149
47.0398909916600942 15.6004410690148809
83.6977826214837961 59.4706720630787800
24.1569424008958755 0.3357894456451405
56.7269661681207822 18.6198043080147997
57.8765203025422750 97.8025720065244286
7.4455364602881380 9.3835053967459174
97.1710507003565169 90.1155712552491366
19.8018933107462232 48.9226201589897300
57.6148384791522190 39.3775573422057619
64.3623258492064423 67.7720413391120076
36.6498943887165183 88.0170531361343649
58.4211050051063197 43.7816785095270333
26.1906468815349847 24.8470213095829955
24.1419339050836896 48.9677702982552532
73.0629298470454671 13.1431945652289883
62.8758396315417727 64.7192570696964395
0.5704483576563057 84.2942755947193092
47.5503469943567296 97.8979667378072946
58.4896297256675552 91.1208253240129125
3.4188083401025970 93.9717374516712596
79.9838463823693786 96.8533608010122293
73.3055370025218309 66.1790666161236771
91.7563716084075622 28.5739744406068858
56.1624193903624089 70.7247472695817407
9.0353849375258921 59.6605310161528379
56.5749202931577955 95.4758598217506886
99.0737000298765054 10.2695912257592568
31.9800472331944761 10.7655586267622834
34.7385965835850996 56.9622190533490311
29.3776592259931029 57.6013648466656605
72.7383651439474477 20.9099741044848848
98.6905171981850060 59.7672228708018523
52.5938540843958080 9.0465323297327700
56.4807428630082740 7.1065802595610243
14.2881477583152829 99.4989836214441397
66.9774509161830167 5.8511109503769365
19.5650336566511776 7.2033697352130499
93.0874992764485825 25.3558395028085286
85.5163704388665167 53.2758179840899473
25.8612837281773196 23.7286820254112953
46.6503969728872434 40.3923946544255088
26.1302068973083728 53.1185714443688326
62.8189451536342887 66.0081899700212205
30.0456285904512015 27.6707567285251592
32.5103165336632856 69.0715558552505655
62.2963524569103413 86.7287086876688846
82.6351616983299664 49.5526201099379406
67.3837305442142167 47.5449725656815403
49.3705288904196706 72.1917428395348537
17.1039736650565928 81.2266366446793455
28.0268719366331140 39.3001891647614343
51.1791358548915198 65.3867702478985819
56.1659424085107730 46.5167949261134908
45.0769206695712441 71.2894754842033507
70.1593261589200239 11.7871223442113653
72.2659676177785002 1.6751613457909764
44.3399904539671681 67.7941597926628390
19.1461880543709810 33.0764604159192430
44.0607890920948293 36.4468039889979138
19.0833501543869701 40.9884004508179984
21.1504174877443880 11.9806209959021022
28.9337756779530650 31.8063650243152303
42.7762776366808026 5.6931098724060885
98.0258626619836662 41.1660344151029491
31.3257170913341945 24.5315224582552602
19.2067129869637583 94.6831493139841740
89.8852236611292739 36.5138909678793624
40.8110014737020705 7.3713365549504921
54.3763377965289294 44.6157961841779667
49.4999589673435807 40.2200527952773257
72.7344382880600762 73.5544535649332261
40.3543342031387553 65.8626833663990681
60.3535157129239437 94.7532755338611707
48.5802768928448216 98.2455276995910083
71.4874736230503629 96.9883251002655555
53.5377605326851409 68.7477612420144339
92.4188813298764842 49.8982313886894531
14.2683840681298353 54.9533321230228466
24.6643482602922113 63.0984876502905010
55.2919461493062556 52.8562662747955372
80.7483135629024389 0.7976190981175080
11.0954608005404580 54.4369295748944850
76.3405234209682675 86.4000772684501328
10.2959627811477272 54.3541931231969357
91.5152263903044201 86.3364819293064016
64.5647369983118722 75.3359129919901847
67.3638436170975012 51.7898966178247804
29.1893038734254198 65.4454548297720038
90.4105897389492128 7.6351639862454856
27.6856613783708063 13.6317655793230070
58.6998764052786299 83.0866997330392536
66.3143277515348473 59.1042341705469880
42.3328456874466070 49.9146466738955823
47.8581855004208450 17.6068235474382782
40.8441235118510804 3.2704224788379199
18.6288415212619860 97.0594404052193056
53.2536866836071354 68.0686435025042300
9.7606233826976752 44.8715179012360821
96.4456552165416667 50.5324711017444912
6.5526506082618674 44.2531491521348102
70.6896054835987115 43.5008594516640841
62.4773165737676166 33.4086758071325960
93.2661252003787098 52.8131768539052615
38.3915816828129906 38.1882699426837959
73.9196751007936541 78.0670778018543956
40.9871260513323037 19.4564620097154695
86.4364523651815944 16.2490294261296135
39.4647402015702156 58.2196368381753260
6.0731393567704846 19.8993192901270710
97.9094987091031328 81.4029339630767907
81.8567785662763754 93.3396761868920066
2.2828457564391114 71.6548597557587641
0.5946086872934186 42.2809281546766584
36.2776900655908747 8.2110439274139075
36.0754660618214018 86.9942649723505781
46.3392942987881682 25.1540851306315858
19.6722481218324354 32.7189363990466973
55.2034805870797456 68.3142101226842868
70.7983590285485036 90.5546672366624392
94.1593617525255553 62.0286309081872460
72.6231767281713729 35.3380257487854763
73.2357582420646906 19.0873471237841912
68.0536611643099292 38.2518734884865097
48.5284635173980874 49.6211234256536571
7.0013731122337557 17.4247776710843922
94.0290738914203530 69.3394776920265059
39.9658645302463640 82.6235170152504281
45.1427863940067198 45.9224529218823250
40.7444418436498950 46.8146222471388072
24.8901449711798399 72.2456165180082337
59.3792832736992438 53.2531557978647783
47.7804606145412123 51.4363967310768047
27.2367509115699846 48.5850507827213605
28.8649951418247213 38.6360154733155667
33.9162994017547916 56.4329990514057300
78.1621505761064412 22.1515020542663699
51.1377534451636606 78.1032234923975608
76.9151163585719786 3.4779973627092287
1.4483595675994332 0.5294323513262977
67.1227917632577515 49.2662105152811947
83.2859458206337280 10.1019207324192450
21.0122036129399845 92.6299585249140449
32.4029923009629854 49.5808495176212034
18.2612300682472473 98.4736322308010301
59.5795566509679873 8.0677826636693322
67.5690125426795589 98.2756642820465771
4.7284122824668984 48.0504822377416332
48.1272167499220060 58.5581751254389360
21.1003511381385174 97.5824942345722519
75.5933256550923147 13.1602862640161415
76.2534632052824293 42.4781945932814722
10.1104837969503869 46.0766416592479544
92.4305154275342034 45.1617262511182815
89.5190072534361008 29.7023457364858459
79.3164619178551362 71.8666316276415387
48.5318475458884322 48.1444554613714288
65.1698150455524114 76.3216327674625177
25.2935284586026086 45.7388992023905274
52.2453207413311489 99.0114298993833586
61.2999037126476267 74.7615331900874054
93.9054836085212230 51.6557383455011703
38.3482188498068268 71.9055555267247684
71.0794249895850214 89.3577214094490699
27.9754101695043893 90.3769081727426311
91.0115592474432020 81.0631096745251369
23.2113416624171052 97.6067222708324636
82.6121758666419055 70.5167762549620818
18.0341017278614721 41.4892468637102283
12.1228188921015718 24.6870611578946857
70.6093359595301990 47.7588203681317296
96.4089696852523161 72.7767612199969136
65.4890526307854230 57.4870646674339412
17.3979086089950492 54.5644419628073649
8.9980833027656022 40.0247802857984922
17.5611945832703356 82.7959697747679257
48.1250558582906365 81.4111977520170313
56.3845553254189298 74.7265331400936503
41.3659146272913674 7.3720723123364307
51.1040706037018566 39.5934391645538355
20.9740071361062554 92.6274831794064539
37.2261501400665935 22.3543757194628370
79.1110780511430249 82.8569927126207375
89.3152556495574288 41.2263782647568817
73.3763286405966397 89.9842402336888227
66.9737800487362023 30.7338464175864416
28.3197571696405674 68.3866163563148319
35.8256813101099922 57.6195493296268637
24.7807396744211914 53.4229254610154456
83.2108344516128824 84.5541347265849339
84.9494934273224374 11.7779534004601398
29.9717484054404117 44.8323382828318486
49.0702269656548609 76.6898131377134007
81.1634410267014488 70.5714948998451348
94.9461770978781061 12.2979133197515402
49.0112689365944902 29.9771374043473315
85.8460066371648054 77.8785925853619005
37.6673525532721598 9.7274852439966590
23.2968615206735521 57.2742968867251818
32.5824089420249194 46.9738233506675869
91.5478762402349133 46.5082621026522531
37.5221414819089674 65.5408108412708117
6.6178309673014741 86.3559382444286001
94.9554246318950845 39.3915608103258634
13.5317994984549550 79.9071084326031524
52.6035657087792856 8.5206688846017897
0.1619151026317489 32.0000321042979934
53.1400899118511987 25.7464015665149333
64.3528105695707637 94.5427369002522511
81.5553384858242936 45.6155537882105477
66.8129357907928636 23.5059982872220061
89.5562343415606961 16.6977462991958490
15.8003261530863188 81.8414619175069902
17.0751330650270390 35.7743798513081330
92.0936133453251813 9.6522140396475322
43.6318075861038963 31.6507755296387181
23.4025559485528056 20.8042265033200344
49.7161843450295109 43.6340665556459797
5.9684171233092993 4.7210057370586593
36.8586919435037430 48.7956625331970386
16.3976141324031595 89.4918933232533078
78.3324734644421028 14.8016360802022398
46.8685667704140769 41.5362020737368738
71.7901194978682184 91.7070152713476432
79.6487297852310405 75.8019167558296516
36.4557315262798980 1.9333815919158392
88.9977472159511080 31.0229921919292551
80.7011232716312747 83.1205134042753571
72.2103609835497622 87.9172026425515440
58.3692915733866968 64.2846490108712914
23.1039984860628032 26.5244148550209502
86.0266358057352676 37.0053826960562660
10.6477906333796053 17.2341158658457658
38.5799171564877170 18.1207549075602650
33.1499867107578154 37.8082027189887455
25.0467557298983508 88.0047345150883586
0.6888617916165130 22.7159235820242102
83.5526874141935849 82.5558466553696348
18.7636293341525544 5.6828856403214107
40.2864986002494234 26.9853747824617365
95.2137374999195458 16.7170274800936589
37.2681395836588578 86.5445828569881428
38.7990200193438426 28.1178999002750771
11.2783026910267647 58.8244883350924397
70.7236614542081270 70.9669660391584785
59.6660923547054907 32.4117124364867522
52.4285030578459796 59.2981400793683235
84.8527846438874178 33.7101639377385212
22.3528603096261769 74.7240651022179350
84.0362352759240707 84.1101273295518581
78.7480104604509279 73.8345205035756749
33.2962517857063958 16.3672469898880628
58.1264320834285897 47.6887602938747648
67.8385147469264638 4.3556419437420502
34.6682430703707496 5.3300374526573879
66.5394128241084957 15.2320103111711180
89.3682581368128126 46.2848007461765221
89.2216824139816964 92.7012826956410976
61.6847946374544662 13.6592484865474262
35.3147780636425921 80.6153243348383626
56.9458629095583504 8.7354316984828095
39.4233953404714583 44.3237527073964159
40.4329297067243090 32.6361396931221321
67.4917079156218591 39.2143609156311825
89.4278321315598532 29.7412789135556572
82.9190715134279799 83.7847960640253149
18.5692969374648413 46.8267097075957182
36.4658143603641705 59.1688047187246227
99.5427192755329600 53.1237561013206161
54.7795920486040089 24.1660619903051526
58.4546883692374308 47.7448964777842022
65.5583191484400629 28.3465615182625363
88.9110074329270361 41.8102920305998467
55.1438314427157081 10.5302500610009666
68.7097758966781527 1.1897047128015870
88.3274940939523390 52.3752525257822654
21.7235005961153185 44.6379330702265662
50.5185124398375294 51.9110991306388385
33.2591140469763218 90.2843004961707010
57.6097738764226079 42.2309087144558077
57.7851330661260505 3.8852879203074009
90.3474640976783689 25.5125633158529084
53.4687801841008152 82.6269933141279296
63.9809053504594729 0.9606297228191951
79.1103812527666435 62.0172656589911142
82.2780585952414469 35.3106276097594076
21.5039870725413422 73.1432901758788603
63.5518780745525333 90.5678936254918341
80.2318648967925725 36.8894564817604973
56.4031567115942352 81.4379579102691480
36.5547338634454633 48.2191228110647643
38.8761271301389968 68.3116474187303879
5.8763732341594483 77.4339889573625300
90.5260738806118184 58.4992516212373133
47.4934663387235432 81.5408807894605303
98.8757952766032560 51.4648886830707752
65.8396682638655761 95.2819506055249832
90.2604550223021391 83.3545469528275476
77.0792015453517934 17.9636821048512303
48.7408623445904325 93.9940017117586990
90.3576250780687218 50.1377518753587168
31.9815809808884808 86.0834552506932056
13.7851741855492094 26.0258449670432448
29.0909087261996824 8.2990617789163839
58.9133546243150406 13.3834189410543480
25.0979167561643948 54.8987912653043040
11.7377126910207519 95.2470329383596948
91.8148181259640523 50.6528673415377142
70.2155916292676068 19.6574466412458904
7.6105554404057525 20.3791241400376073
63.9006756718143123 58.4687758465580174
56.4529223013233832 42.2633534217750721
59.5458445660796230 37.9392860683523878
9.8449280571754283 42.9450662645432715
66.1510036099580390 99.6337210117924030
52.6478799438863021 99.8554442285835222
59.8194843259966333 50.2414780425343253
1.9268551120631638 98.8669038425764484
28.7635695884991840 96.0900652131867616
2.6977565147631388 94.8614906780118332
4.0709284749467445 28.6732723032244294
54.7574698864631415 86.8473516394126079
25.2913671874459780 62.2900958622123113
28.0703783542812779 67.2007374997845517
12.2869096912730509 28.3179150238334501
12.8279773259431522 37.3726490528530348
29.9909550849517075 73.2175388184980704
55.0437988773716285 71.0973843077690333
96.2296500790460385 50.1583348213096372
83.9916386647621636 90.5392638584058460
25.6680676550374081 42.1582079318590601
18.5675802159248740 19.7591087919275594
92.6923390786968611 54.7256570312741530
29.0456102087143684 20.4886235599681008
68.3535842908651006 20.3816979457606138
15.5375304358679749 14.2836268338299206
6.9179155178845324 56.9885409479122487
72.7573913173365128 17.4392719693763922
3.4895063610393739 11.9683928367138712
1.8403256163116777 83.3450645437692117
50.5334685933820253 68.4353407707901340
33.8558502507748997 63.2529601142250328
61.5789004825789874 69.9520431829249674
64.0826572799686289 74.6068965576313587
2.1638004236291475 65.8619393222417102
3.4472721023238395 28.6318867152184673
73.7609137322666015 53.4803836182614987
89.4246869295370317 0.4913162390545400
5.2669823998967580 38.0861774979991310
49.9778991733064473 41.3158704015410763
57.8975048920156610 7.5751513669954917
72.2269549205095274 12.3320010751223226
21.7905838284600861 1.0677677777388928
40.7036628276705628 55.1913990906409140
57.4004249455857902 3.7514366547213629
98.0237917495238662 28.3735794687844702
34.9652426626922193 44.7450811116317695
69.3374714287662783 53.4161112904316084
27.8526057118690495 77.7025397669077904
24.2578715636621496 61.3165066791726119
96.1406311218797356 9.2704217672529126
36.2937925082494530 79.3663271050622114
99.5632202080568192 31.7626385188194185
87.9082739895244742 93.5389963890144998
57.5283544239864497 78.1937674224185884
97.8360522339602028 2.4699455301849915
68.9383604872240454 30.3003743203077001
53.2761158689564951 15.5803091180752524
16.7559062178560083 81.5908437766948964
19.2092989069633120 65.8284716226689142
47.4610830139958324 19.7216391873831007
1.1233849771731697 38.3844217446645217
88.2398496849634881 12.9436343170325365
52.4855388185468428 21.5048889022785517
57.6931179826680065 83.0388046956591239
33.8765900432825973 76.4579223287394001
50.8734904179234420 74.6702273980431244
55.2960192450326460 18.3631905309129309
89.0842064642115758 94.7652451576710320
8.5344438257168864 33.8114770389666077
24.4514441134915401 80.4192415483403096
12.7184675720290681 50.0275862452437252
64.9544854981811284 80.5204117795615559
9.8736079554631146 81.6385998257405561
51.7445089526971671 60.1567535305438597
15.4680110967516882 55.8476388492287441
3.4477921314576609 87.9963210173144006
39.8408504424040331 85.7175528944644896
60.3704557836942968 99.7416442746516907
84.1352710565203949 44.6931835077681185
99.5080653202869598 75.4033267944844283
85.6013406458730515 23.7192572211885704
0.4949984025988674 76.0599661028398373
95.8110406985949226 53.2179717486174511
41.2482807121616872 91.4309549588933663
24.7381780595840262 26.7910313247780820
82.2972692936152441 42.2937581593021008
64.3355799765111982 4.5168702825308600
13.7475942058288947 54.5450126224642986
8.0897146020273976 2.7887944751830873
20.4399490615766446 44.4071259696096377
84.3100975930126424 3.8679782944190944
14.1607425828747520 76.8770359215939436
72.0298990963227936 37.6926021202430874
93.6892897159551268 31.6869194438402673
45.7177421135292903 74.2058086887918478
77.7039064275928979 17.0359877272029507
47.7869912539918715 50.6237546961910567
53.8395733110595955 80.6094771655196780
4.9055790890072171 7.5183478376672159
59.7782208495304914 91.3520039762733944
57.2956213970399943 72.4722909955873007
46.4119290907196174 50.9924996242065092
11.5653654307392948 11.3513265921010955
89.8860509469468667 93.9040712215449531
77.0203396124679358 79.8578293497792941
81.5885975069744944 74.7158870501206422
3.0137533195883304 25.9408920388559565
18.3323567126892364 49.6338842862845766
69.6392348692980363 21.0030767108439491
7.2126200011363828 15.3800658012989260
96.9892149911970307 85.6651459214026545
56.3363242808013069 69.5236061696032124
97.0326583438069719 31.2028528583382467
83.3392546656593822 48.4728644789755094
82.6950370245674691 20.3464468114866612
88.4130128054998039 1.0455006861127880
73.4842346147167547 47.3223824726710447
61.3819278568772475 82.8947001821037048
90.2178854116847901 68.0222793949252065
22.5081028033536903 40.2722929779418735
66.1756290096595734 46.1477378958822442
13.8487743689255876 64.5362183640838367
29.0604516633834145 27.7570493038359132
54.0916296823015017 45.6559940111842053
85.6162347997289856 32.5711949057472481
34.4408856558286232 45.9361500689691482
65.0455608393915696 21.3766792666387317
54.7439794833795759 62.1994063979063867
41.5672374416306667 4.7629209023234083
88.7885891392872395 93.3991292872841115
83.8320924422899054 13.4302468091593408
30.6667821813823132 96.5564552195071570
70.2860672642840711 41.2895585989951144
97.3676893850441161 50.5693906500843013
59.1449929566369974 47.9107271687795517
86.5891932125265669 94.1118573538703345
58.4907100543234719 69.6444580867024285
73.4881178677806446 17.7556699705133099
20.4395502911516438 35.0141528842226464
49.3472042875529624 25.0734473025082103
67.1982941288517708 60.9781770187315360
82.5689865517092016 46.5771795038471765
22.2662357183065147 52.9788192548067514
56.7157129712467309 48.1806570615531200
73.0696048194237875 21.8385010350958808
53.3031190393410981 89.7956417774694984
93.7701174755447511 6.2031666415293003
59.6235313141970522 55.6983035535937958
91.7306100843754564 94.5789548679338452
55.0850246415079638 0.2420938708200482
93.7124401293337144 10.6238193611004839
32.1068895570507422 35.3508994046033109
12.1005236390640860 46.8514410141682376
58.6268643963228726 56.8514198747171449
13.5081606240504684 81.2822171399961064
85.0137296003671992 65.4298561334286006
78.1502865668249882 38.8259818561142893
65.4656353538352676 29.7063269070543576
3.1893027817293418 32.2678895308163618
14.6288705084032031 67.2794616190504371
0.8617053745375136 30.2037414875328665
56.5701628014830362 61.2318524130161848
59.7606384940387088 56.6064095566596279
89.3601406099184317 36.0348044039938387
0.8933998187828585 61.5901547713419788
58.2445010589039853 15.2292990806281221
81.2263757229685268 76.8970001996205497
79.2784304042651939 71.2031569874735482
74.2067991973841572 83.9569344241166107
18.9349903810544511 24.2722847638576091
74.6230269465045097 30.0590526113334704
33.2658684543639893 3.7769226272155842
67.6675981154640311 81.4178570496599150
73.1601729551108662 29.6472342666074695
34.6943728056774674 43.7589419841014191
98.7895061893710107 94.3565743567322102
50.9503718217420598 91.5024647394980946
38.8954744435190989 83.3368540125257908
56.4647723095120782 60.9845138633374120
71.2751526204508252 33.4859500407918986
83.1739263717416861 87.3700418398482839
45.8045496427510344 64.3970444428410360
1.1153555980354724 8.4708566394720126
51.2363664289153675 26.1158298750967184
27.7090401967202915 87.6753299494473879
12.8436197472071569 13.7320991352484327
51.3161370423427101 13.0314793016950592
39.4729775693796299 63.3709866784699116
14.0179483966600174 28.9261147741112445
36.2144216046956657 82.9027357940319121
26.9489207334178147 4.7476130212489416
50.7870563720326160 31.7074126627879274
49.7696652330484426 94.0383587954519982
91.0947370984317644 16.8996749921955463
89.7410206178276013 80.6368825576179802
9.0807343269074572 31.8829334823296549
71.9540630696504593 78.4481638954195120
74.3076798904668436 70.3509358233428372
79.5089528257859115 97.3356781831830773
85.4203012807004569 74.7656815766718097
81.2152806153222286 61.1774768723933775
98.5599133716147264 31.2493013186941440
58.4333804904887515 45.2077290879124405
18.0006425238656718 63.7822600512794367
89.2806192983901781 25.6240356418524620
86.7012484438263442 3.7619553841745867
13.1236789369867708 79.5314345716546285
23.3988240418770879 24.4070835201105716
14.6109846071407983 40.7339316103376845
10.3696216259493657 47.0617795059728437
36.0783020230641043 3.2334358973189370
62.8372286933518680 80.6036393196493748
16.6785571236444454 13.2454680428641716
95.4597716693652387 25.6277809100455620
63.5107212503371983 86.2087171798630862
32.8733584937442558 55.6300603071893320
8.5435578870516125 8.8974757568874629
89.7288724442027359 24.0346723379028724
63.1103294639768535 49.0774011588536609
33.3772457867505281 96.4672254276816830
65.2206505270169004 43.7283399191176230
54.2079187820215225 47.8936259040539696
69.1893248175197755 93.6840209471896515
64.5248599722314395 48.2729665565106743
81.2256068315769824 28.8591120520310866
70.1562851661475406 4.8985996803675551
65.2636360112647083 94.0000187843901216
47.8477250258068736 67.3553958382918267
77.8765935027812048 90.0602556906900844
5.6872257143471323 67.1844515245073666
77.9867696813352325 38.7718053431838854
82.9965199382351955 55.9654087057619307
83.4944975832925564 17.2282398037108635
23.7558498179453963 31.5929976842955860
85.0707466982500193 4.6510948220767840
83.5976044059362096 7.4029968906786259
71.8819242170647641 44.4039411396400823
16.8652302076376159 71.0753050970964892
51.0891411806429261 90.6633408581050162
51.4508965147188917 20.7495155650743044
76.4408969862494700 44.0672852386651073
19.9959708646729304 7.0572774024005529
30.1197733064324957 4.9336409011416338
70.7040055726237568 83.1972821390143906
74.2046770930255235 53.0516978176672183
25.5263793053611465 47.3128063094900071
0.0234289494754347 63.8543888599365914
62.8369772234228492 57.8804394454057203
81.5734251096785385 16.1594109254482348
53.5364990276345409 75.0791537030482061
57.1448891474122149 10.7098439174112219
86.9340963646285729 32.6164536582171465
6.1469248185593965 53.5528216849649681
20.6603199675978608 54.8167220898227896
32.1481907644973077 13.5438310298500184
8.8815341844644458 0.1219804298059679
88.6064552608355598 97.6373867304034064
38.6496384592961775 14.0763638216987346
96.8884559787478992 26.2297615058013527
71.4631720773902828 24.3154587347753086
64.0498994744583001 24.8070998612379796
3.5952004257427617 79.6522396795107568
23.8566176852777154 89.1134222024951157
43.3248546224871092 56.8370553794445001
95.9852586241690062 91.4931448916023271
55.9520407212583422 62.4468451875744321
33.2809785356676358 83.4569733677681711
44.7032988587801512 56.9810796618721440
33.6692893922033392 66.7477314263271637
29.2414774563188864 72.4972290334788028
86.6768005225979863 51.0551001610421125
51.2839537272580657 71.0506824542779754
4.3552916675588138 33.3683464500029530
48.1495261936689047 28.8095649528390076
92.1702494830979333 90.9956036418498257
67.0562776456124112 29.6395368921743021
43.0921016739189255 2.1470353157389543
82.0133321977935594 48.3392039443395944
73.1471216658106727 83.4349151022565820
46.7855064527938538 3.5143830424837819
49.5072688953468756 20.2321645428920824
97.6866725572958075 1.6858363180643710
60.9766261390185420 60.0175537086858455
59.4892906656938081 38.0884398999090195
57.7679552948013679 17.6695901677321849
80.0390408731590242 33.7973199461440359
40.3071889730845072 11.7588307371662708
33.6132077347106701 28.5785862625579909
81.7227104901727586 32.2749864850022306
12.5508574313987982 14.4633575466412196
45.9006090414990311 6.8180005406964668
97.5865376479673756 73.4912583508388906
20.7509307823574147 43.3640081786542879
34.7264374849892263 93.3618038069012073
54.4030173183109866 94.6206823263896695
33.1801173766027375 32.2839916692722042
86.0707619639888435 0.8599552790870324
71.6363084599696265 51.3489887422612341
21.8548152888111922 63.1591348011203095
45.5369884714442037 24.1585399591980874
95.0215278707852917 13.3208122210231590
62.6801876288627398 25.3037921322392663
50.8122036755602764 96.0800223307868748
86.3821788426879351 14.8913856278601209
96.4175677476794419 67.6067910938661640
97.5651767461570216 11.8260903699631488
39.2499809509957416 97.5514414992580043
87.3850309636534064 84.9411985848890936
96.9387597152175999 99.5412090715524727
70.7749733723173904 22.9885162296926673
52.9238123884661604 27.8096691732273129
60.0264350273431475 74.1741368156098275
49.2648111746721042 7.1068224332181966
82.1962123803838409 67.7445681223660046
23.2070468833413521 27.2265050426127466
67.9921021520559066 88.8610003996008402
9.9937989615920593 94.8949721269918882
77.1619289505616450 81.4195152143059602
46.1967124881694815 14.5239719656043658
92.7626314381563049 76.8059002092454222
43.1706606480668498 34.0176803074688081
58.6132286876689079 82.9832202798394150
32.8608726829386768 76.0503207754416195
18.8219752280315831 29.5368803387462293
58.2109187360447180 75.0477562195236487
70.6114491734129501 86.4806483975569336
18.1944890525478229 69.0478412166680471
57.6259484143318943 67.5953426592612630
95.4958298836751140 49.6637511997794618
70.0508302753324301 49.3167019721633153
98.6444280431065295 10.0760290320137997
38.0110410152720704 46.3276826200532241
95.8515037938834809 73.1697348746011471
51.7354513115803414 48.1680252521311658
7.0156812623608733 2.9359222430039855
82.3645938036854233 10.0378719115274073
84.4752707273761843 14.8113307625568513
21.0657460192104082 9.0215776628608033
0.8523188464283571 90.3804718454261007
64.9865578537413171 55.7250413801886424
27.3643059482271198 4.3943011185984426
22.6953265974879308 48.4000482902766294
4.6078945695874562 73.7411906320005244
46.1387760431008900 13.7177812305048228
83.5259779208176525 25.5621068544725993
43.3090469094839250 94.8034650375495005
64.8548166864319455 96.0352387448038201
30.8920213803330128 64.4701629392742461
59.8849495716722302 91.4828898023338155
60.3486427983127456 43.1912739992935215
18.5145014409301325 72.1863623548351256
44.8136077690951993 48.3948601471873232
8.5470657644912471 81.1918511383128134
46.9323299568415138 87.0463801454566664
56.7928628959504209 12.8268995848611169
26.8889766275839150 27.0266165004242183
34.0595073177052967 38.7299967576670170
40.0005650082641324 94.1843015244418638
90.4035001963812874 34.5263127905881646
37.2374076215548868 88.4538546772803187
90.0787619228045742 59.6663889401754162
46.2923057973988819 3.1827391548123973
63.8381317505188122 45.9047400015591833
95.3111948392229209 69.1377111757496436
41.2078662417103416 92.0510549471189421
70.9246473172875653 24.4249258762427992
83.5057577098075541 92.0078862536916517
15.5364839348161929 90.8630732707286484
22.8739193998960246 62.4876273840062808
20.4626399281333313 66.2531347011762648
17.1608642111144221 3.4079524486258950
39.7338423626153983 47.9579130389210633
0.7256743653764386 89.9020194442921934
15.7438133197578480 2.1917590680572752
3.7884793246080295 92.9636711708534733
98.1496902288725721 19.3926535457357723
36.4512329502982979 91.8462413372369326
61.4322931543663486 68.9796509990867719
28.2363651377042331 60.6983043256043118
0.6661764011144156 12.3060106998514449
81.7530576321886144 19.4038417423423191
89.1978093312759341 48.8091921279131569
19.5445386897171716 26.4451758499786322
92.3625209416354096 93.0818832736543698
11.1560458620230563 36.5518410160438947
51.6770899429533443 92.0809022289782462
24.3939092861089506 18.3341160389561182
79.0398809381400156 49.3389238127643139
84.6456255099748205 57.3700998535309949
26.4777051149237437 74.4912428558062345
27.3183692203845538 14.7496171858262475
35.5774245057751699 53.8103100322535965
11.3193489162383916 53.3194642588549215
64.1131350841751697 1.7027163133184864
52.4152599671679482 48.9944850988313334
22.5570825193208044 51.4143844750547743
55.6330405562709416 38.3217592952106116
36.5922247901796851 38.6975436983544654
87.4481892339091615 36.0209910317451119
95.9593633701753390 61.6457934119549407
28.6078919469560553 55.7283047177561031
51.7324239966192820 15.7824522575124142
57.5995952166443317 54.0042066330185477
2.6095642705019739 98.3913258328580156
15.6729628905353913 5.0986071501624819
48.5360511125516467 71.3552141028379054
21.6963734197192721 92.5437041267644247
55.9947492773383928 91.4419235311084009
15.2611104307771690 83.0067699484513355
54.7229805887069958 8.9479339806362805
34.9839613877518616 52.0135800736490452
28.7081144502029133 43.4219967584303035
78.2382680523202652 52.8045896939692696
1.4306851301091439 83.7078156267031659
22.0443542069435061 35.7705176103943572
80.0451051694669502 80.6851366362635645
72.1877743250246056 28.5780955394319136
68.8017473877561798 74.5638761615370527
38.6903141899136571 2.6373346485694893
97.6503893939827776 81.8852153134665173
58.4926086230599793 89.1605637882448292
30.5227781075175564 51.7702316731095991
93.6030645372796641 41.6874847408792988
48.1051179210342781 36.5597422477526237
17.1124899969832924 10.5580696170256889
73.3211618022778566 11.0193466292046178
10.0456806791495055 57.7569678550766383
69.9155302898500253 12.4417405420772731
48.1307373865239256 66.6111164560203122
38.8568718294923343 62.2087990388302430
78.7270040489840142 84.7719705881240486
0.1770301506371585 23.3398654399772489
61.1440625679270582 36.8883414645417105
45.1314966246910245 29.6101701293833521
56.0623954006739496 32.9813492309964928
78.4744240044226444 61.6733978555342262
1.5885914810502055 39.1184143191298901
20.4852965664288220 45.3981513156122318
75.2652770712066115 12.8483776772012845
8.7747300492272409 94.1755508005738875
38.9779306052899130 51.7851347259406509
70.9531357815855159 62.5280763861536997
99.7911964027853031 89.9691358008771829
68.5903324276786321 35.2783283437712285
49.2948376096953638 62.2762839634229408
27.3255918437570671 42.1281194469172462
41.1249041896701755 45.6885998947797489
73.6760886366459431 2.0356118427334202
25.7202884659186495 83.7152685119636857
86.2812881282420534 69.8974405718595619
69.6428035044102387 67.6953576636424259
50.6672885763279481 57.0182369730834111
21.8824818909866252 97.1845290116992402
52.5582323032641057 70.1153773505731408
56.3693518683152348 50.2630816036919867
72.8282196000996009 32.2425741578816840
31.4157509610329058 99.6635680756608906
0.5561986951855169 86.2213666253609290
79.5151835386733268 99.2981238786198332
96.8699607193611172 66.2321494421029939
39.1617461649479424 66.6984156803741826
41.9371253830855153 61.5008553012631012
69.7448181853578149 53.9415769696649505
38.7339920548810639 73.7839948029295272
52.7378047805654546 50.6611486165489708
67.6989991320524780 98.5381915629799323
96.7856651822209244 0.2287571196626370
75.2432509163206191 91.7787846591060088
87.9473611140605271 15.4966126636057240
31.4322493678882644 16.5546272098814882
79.4760820489554476 51.7943844102936808
89.3123640150419646 89.8497945275846632
48.5591017644305367 91.4821103098736756
21.9940232255579353 99.3345500600307219
5.0174596788852721 39.2382123722047425
54.4079691601420450 98.3667701132332724
69.9904307006218431 76.2084022537123644
81.9869238346985583 10.1898258702411084
96.6671319803920710 38.5160497841134344
27.4130180474233427 46.9439002600832964
72.7658382488874338 64.8369897136842610
61.6364566633853954 52.6922815046128790
45.0727529920702850 72.1162693830226686
49.6933332670713952 71.2102339105171041
57.4399188626036334 19.2390186489457733
60.4994159501114908 43.2228607415539798
93.8413142872812074 75.8999275394104842
88.8336162445366568 23.1929108681280809
86.3516495807215989 5.8913082063375306
8.3676416459180221 19.4954704047426759
3.2898720104076240 71.2965272749606811
73.7382796534602534 83.1041679917368157
74.1818358941193026 72.7923811199372608
44.5363432080015400 95.8069695564415298
21.6824675289496440 31.1627422277650616
79.1964992205203373 89.3791895060722084
55.5111865085370439 76.6470797968862882
57.1899213085952240 50.5735521277878988
70.9867649562454659 10.6615811124756377
8.7344358363613317 26.3992255602676025
1.4575146270119577 11.3257621493657918
32.3715322602505609 53.9796761621452390
56.5392168139310272 87.5235620542731283
19.2429399167804895 45.8759507220197733
94.7716752795476225 12.6417910647086078
80.9526172110920044 47.6781469484038354
55.1063263446201717 11.9068770817405749
25.5154403699500492 58.8205811710755953
73.5902059548626681 93.8765760958656301
25.7969624084772846 85.0110466783601311
99.9943371335218671 67.6932067309529657
14.5142141744673445 84.7084542680691754
41.0131563342838206 20.2633984031073346
20.3345896346118877 12.6156851977696540
20.2860870843400107 30.4215212533481498
27.7042025291323277 61.8050172554699984
85.5476954399221938 28.2544904437985522
1.2192568839305196 37.1788265437747256
59.4359480525765278 73.5623909926380009
85.1732014282971477 59.4925796630641344
3.0812722249195290 84.4621305529507254
61.9632322297059446 90.2724908909031996
28.7248944465843934 27.3916343056795242
10.6301423250789728 93.6426650002187273
69.9610135504796631 1.2654606253125311
53.7810189255618880 44.8883486011413595
31.8101672414424215 82.7153158263602961
76.8600185456211733 23.4408730744947604
44.6441705334656405 54.1449879075232019
17.5546760603081928 95.9557015039167709
30.6497667447908952 17.3645199309731559
97.3908983721329946 24.1314542923672732
18.1812465189340813 48.5307830980380217
45.5846492555358367 93.4903710974838589
49.3244872672432990 84.7027789667558864
11.4426296071845517 97.5985730645787584
27.7436324584453224 34.2289083799798632
41.1981566577340317 80.3587729405869595
88.6421860677718740 38.4711545123261445
91.7649037909117027 0.6977104771831333
80.6026131714937009 53.0609423043935422
5.7773932007215256 82.8332736461212704
80.9335298928933895 3.3288265917379767
41.6100498561189767 58.2896135826779442
60.3798091757859154 8.4669801055525244
21.2283404753770597 66.5151827900505879
9.0158946332014605 98.6259213286581229
62.5267264513444374 65.9621654248655460
26.0208278120208973 37.7509197844651965
75.0994562159647217 1.4124805554039610
33.2824104301277544 25.1801539678998871
39.4102584170511676 56.5996006125609625
44.9648818358111129 16.8291308702941400
92.6001231672789800 42.9134945145077751
11.7886104243834389 61.8856955486431914
15.1260575942173894 72.3321263589512711
41.9656904369228414 59.5069103137600948
6.7857821894585557 9.1385499915512813
40.9956552216958343 45.0274654250735793
94.4985247971414708 66.7611933393073400
24.6927920356299282 30.8984369187820782
76.8048041622813429 8.4938949713935123
22.0080547336792378 28.6754290522211797
52.3590197468520557 53.6945676650933166
23.1578180135113456 9.6069930699167685
87.0205256231022020 45.3118208683100079
69.1498595002785805 75.8925476987394205
51.2041115098941546 99.9545205080530081
64.7816047723955677 60.7558309471080378
66.1167807731124526 77.8158517647493824
6.4755410385395447 52.4405449855661203
38.7976225160155508 88.4413437860246461
0.4255090329255973 99.3318745233412983
48.1008996210499973 15.8362121409201038
17.4066014264362181 5.5327943391853545
61.8961462132988274 75.9568366467875933
36.1556360794942577 11.1160321287757000
15.5523597841228494 98.7663109610888057
15.2778089161445969 96.2086440364319628
29.6570094595941178 38.3906954726025234
24.1086913739865132 91.1648403093394677
19.1337566180257213 68.1458475168206945
73.8597241645416460 19.7241392871026164
60.6387308545046082 7.5687414019400485
16.9510154010604310 22.7057952994215064
68.7257712793355893 89.8653058334789847
55.2906937885188086 24.0654265805537833
52.7249774389407122 35.9520121450761039
42.2469529588986532 90.2665892768916507
63.7566102900065346 35.8541772636734777
15.2720188816852680 34.6894793821611032
49.4092185541692288 15.8994947905101043
13.8243185562348039 26.0133249115801277
94.6280224206744407 60.2224515183665829
24.4165654232225364 55.5236785704990368
13.3124305218949246 49.9805527613694238
14.8304442229873938 42.6640935266481023
37.1973719806771754 74.1920426027656674
34.0475419581806520 51.0194180578368730
91.2207064746120011 66.6599255776567077
27.7509387904105083 81.4333668314302912
50.3306974884017961 61.9876100515624273
20.1841396373145230 93.9726867898893374
72.8705106058094572 57.5790188725068504
13.1334180366506459 38.9566630175056687
59.1370092537050880 69.9554440782071225
63.8593185664891294 1.5723207681235918
34.9877423562541168 10.9757227540760223
15.1153119889794745 11.0410828436903419
43.7492315278463195 95.1643903174502128
42.7187658924087970 99.4795433783901331
5.7589875941815416 75.1582675612828268
51.1907958961856266 81.0310685025139321
5.3306173612453156 2.4195129982024999
25.8715728259005679 48.8332627884706412
99.3881399519296735 34.0991611424410053
27.4775878119075685 71.2370638811160859
56.6840817467890972 25.0496804538658751
70.1359064514566484 96.1180698744873609
47.0348645557083529 32.6952564281451359
36.7820887583526357 1.1304739809154696
80.9079737507635173 8.4315066453977909
64.1027674446268918 71.1598866943554640
50.0040934863798086 36.2405875106514799
10.8969135316613670 55.9539608246965940
11.4465933705898522 46.4749988765046353
25.8134191715314358 25.5709382565017407
66.0386533067685519 63.6294173327732722
39.5662239605002028 53.3008414702310631
87.7533625374402675 96.4021397813340002
54.1206068675164715 86.5043726367069183
47.8598439491241834 61.7034327271259642
10.4259670505506552 4.0246335246617582
24.5262474580353569 95.2645107379144775
52.1150252875749089 59.5187999576272802
33.5785738720880147 26.9847146737165460
28.9122587237066853 89.4528084151729530
10.6424997373227193 92.0727526924858779
28.1003696487240546 13.7694176070777381
0.4688389156486505 68.2218823499818683
90.6424444166202647 8.3418576060607101
55.6904844468848665 19.0349313929304103
39.8026855664031629 21.8075993720516550
9.0815151040072770 32.7144507771677340
80.8307970260301829 2.4168088070937510
35.5843380139967778 97.4637936143111432
66.5977797834940048 79.5488819034006980
17.0744656947322895 1.0622116715951369
62.3281953374770339 81.2642331680605707
62.6070521419670243 16.8795579730854683
22.7595740367136941 3.2264539865522912
48.4213765444136968 15.4502447816572523
68.4283376945424351 98.8078686000825002
50.8657564399676119 46.4999566564170550
69.9723528665888352 78.0479746615053358
29.5459728473341769 36.1153949501962330
18.7187418565709436 53.7077225228128938
16.1103923470143897 11.3440324969328756
72.1792926276299340 30.6753929595056753
17.3203761092674995 32.7070778489599192
44.5622733561519837 10.2072582600650446
98.9861129519236442 93.8183095158115066
82.9350949972743337 10.5028067526422024
67.9557819047670790 63.0211569318732785
39.6479883221468512 81.9693569162936058
50.4039375287484219 63.1335667525342998
29.3527772470770998 48.3099753393931266
21.3570149744157902 12.5962720891116717
62.8012709141069436 43.5327899557013893
28.9428896976517755 96.0994662890827840
27.4983077748139024 60.2171946027536080
90.6961853231206305 86.8736827334041379
75.4615781347580139 85.3135844951851965
17.5908322584661363 4.7901616547605492
28.0651943195118889 0.6007343358160444
21.4902026201280307 18.6154957426920440
13.0865060214374491 86.4746980122210687
2.4740401504807830 40.9743114504735999
71.8874533959844086 57.7261625190259622
50.5526604260582033 62.5426156195285046
44.6997605007419949 48.9147806232833915
30.9362786500004141 25.4101323866028679
82.6627750499651484 81.8980827244817391
66.8804213748002638 65.3202391873935966
50.3455993304017255 17.9112414238559943
60.4404175620731010 45.8781036414660264
22.1540564284529182 72.2142888660651465
51.6243482582837458 55.9678861282050804
75.8035618680403047 84.1480553404732490
27.5483389578699231 20.5464895382416515
15.5800492958417252 74.0924770796255814
49.9907149626486103 89.7929439913229572
72.8114852639977670 28.8459478532038567
49.7201725015003504 38.9517444967107949
40.6038923882191298 84.4602856810600144
28.4350183868615005 59.8890638647838855
72.5806976394173375 92.9511063473984223
95.5992328406973400 81.9482682436143079
33.1279734333696396 42.3611747283468318
2.0377631138433161 76.3985305208114198
67.4152069750574725 24.3685136914245319
48.4205735944880047 8.6283958627689117
92.5763767978459811 81.9610834452990105
73.7434955388548730 28.1333193753481439
28.8197176579215935 82.7077953770714345
98.8220137615744676 35.2857500161940365
94.9755735673517592 45.6219059271570799
56.4423277871310063 33.9139312340545303
82.2774471041884681 99.0914882658032496
40.1334940895660779 96.2882148124684107
9.2993681694794166 81.4398341099312972
41.3231503375504943 38.0014731263787269
42.8751067933423329 26.3658381005063660
96.4449626348123132 8.9421632467851726
91.3650024909147334 79.7416475774217304
68.5715249681897632 55.0827226748012322
11.2054811703388939 57.3471855920291347
7.8015950305165287 48.1218672435039565
35.4422275488396110 67.2834593317306258
19.9750057806101111 58.5014061379675923
97.7345172939630658 63.0996093341819488
22.3466628288147326 70.3064650640641133
6.7380381823385012 78.7484540670556328
44.1006840587819440 64.0142165035286297
77.6339787984333469 96.3485029822070089
89.0813236458695883 77.8103250023888648
97.3101004197272061 44.8713596765211946
82.9024211098361832 5.2651197609998590
8.9697203713001716 35.5321619600826395
68.5070580857363325 31.0850894258974151
61.1510313916138273 22.5014540855069569
44.1083682726885016 45.9561010959145833
67.2549231142630646 92.9434479300749388
31.3368153475089493 89.5539882977973747
41.2164631028166895 77.2717460826809059
84.6243392198065720 35.4830457021404371
76.2253775022964533 88.8969560429070071
25.6215466249697599 88.7487633758967291
59.4559434236831805 92.1367230688109373
87.5749388526331529 37.1440079241516443
22.7988030837716131 89.8969172788917206
2.3583036720184247 94.1505601948124990
7.3375973230088709 38.7423155212560673
95.8341273284539596 1.0540525333985640
32.2817711997433676 82.7195825020978219
64.5210055985005368 51.8672344650963879
32.6453482086846520 27.6335080852866497
41.2520411219836518 59.6559025302730532
54.9855067412744134 14.9167822947740110
46.1176882303424023 39.3315169100614241
91.4318681422097228 71.1630984020473107
99.1800739989831044 40.2754340453575068
78.6760687588853216 6.6133737325620556
72.8361563787718609 67.2662771938658040
39.5136193969726008 45.4387436763195609
4.2659546253779208 88.2263428840325332
33.6792977294421831 70.4923296295530832
77.5894303772697498 53.1577402958740350
60.7033868024092129 74.2308188853486257
13.9060115841791685 87.8586304305746779
70.6501518156005943 16.4358171806556967
39.9960311320124191 78.9390414850366540
55.3225400529501457 32.2754868910534043
84.5520385044916765 44.3420685852335978
60.4789281099815881 78.0814094118318849
51.2563905604709760 12.7254623392810355
17.1787766196516820 77.6528819859737496
13.1068507239818999 14.4211490884863842
93.3749664178564558 12.2117217400291462
62.1944348423268991 25.3311801925647622
98.3062343172257158 16.6242697118829312
72.7305289221113611 79.3888052239898201
4.3795303409220558 50.0280087254543204
50.5692846455121483 85.9338033099360672
22.9099107003618556 99.4108965433062082
96.2784826071131334 15.1816685560060556
28.1815618382806541 4.4134969134990261
97.4479401758956385 51.1346015310106807
72.6188940707235275 68.3402953354683405
75.1520820445894771 48.3835844550587666
94.2576249503662638 46.2567154639803277
91.2378777917009245 32.7683592591405244
64.0723744280677749 27.4249817161249645
52.8672320811780807 88.1298603676745387
45.9169855583080633 84.9073810237754998
25.7398149569977299 19.7976654637112013
39.6150935370550883 32.5118049811287761
25.1066851627793177 66.5334620575785038
95.4287561409667120 86.9011032246838084
53.1898401609503964 9.6708520010159731
13.8730436935859629 87.0667111239826141
7.9824965617772081 87.7995784931921577
9.9242960303787537 75.3438966332169571
72.0789091667574837 30.8281361404116652
99.4238960144145523 44.7165932520616565
91.4111153816742785 36.9239675544755812
34.0329359367298494 29.0029479540599873
44.7837853942351884 91.2644089136430807
35.4346785198558436 81.2932353264707075
74.9403294907892530 3.4041211039767982
71.4858482053061834 1.3337198316321075
64.7676630775065121 25.3921395809914259
52.7212325747473898 74.5257003209303264
24.7247639537898962 61.1474761493043601
89.0719716845867140 43.2146437319668735
85.8821443513336362 18.9024439147903891
97.3448376711280048 31.1581722428781234
74.7832468899607363 19.8098899121373897
13.2333298089490565 29.1081810673518007
73.7744498054026252 56.9412828138583507
82.8277429538006231 34.0706619314428565
25.7454783204231425 69.4999986917373604
90.3810724598294968 38.0754894617375896
59.5859815733259524 90.4031361392419512
59.2884360779142980 40.0737096538442827
12.6642972596777703 7.4059430453702779
44.1497824117138862 25.3225712163229524
65.1378659412439163 84.3543320060873896
25.9259200899580549 61.8611342410151508
50.9344081273441347 76.3988294151287732
54.1702859763919307 78.3867491574680315
78.6229154142208984 15.8774654804007653
3.6611752798410668 56.7448827052469795
6.3945028324981168 95.8797809242112749
63.1020342672020220 93.0114423627337032
84.6846079833209018 16.2961859225280286
35.0178132480773456 60.7879397143344704
8.5063094170075857 62.6428367338210066
20.1979120091819730 95.7969955164242890
57.3701881711590502 10.5986173527637497
34.5814558425491612 57.0204771874825340
61.1760463430885508 26.3202240062878516
99.1976191072461972 7.5909669966275573
93.0687707790285543 62.0026792950963710
17.6561158575988983 34.5018710861067959
46.1552138670991781 77.9912585108282599
29.7148958189995440 56.3488812975479263
87.6916598008900507 35.8891177922868749
36.4701262000346560 88.4452060352139569
89.3093174430089505 57.5103083685879568
58.9180539110886272 47.3510168431123830
32.9871443936798485 37.0641287335026206
62.5845935188763960 43.0911222437195676
75.9661796756585233 3.8567256752796042
43.2134311056992857 61.7728043817408832
84.4831085495178513 89.1340619765930313
7.0102001074452076 98.9307445093859315
66.7119853776987526 95.4046346567400292
12.3767581661750388 37.6669314564866866
53.4980658441803882 31.3920415810670654
69.3459321784795009 70.8548255539059681
60.4063922564527047 50.6365311983834516
48.3806801911249593 50.3835364379373516
73.2875568445026744 7.3922583274818159
47.9776013861953317 71.1262489286332453
46.6518624374186999 58.2254075000386422
69.0081251615151814 59.5506356097709499
83.4224100277092759 72.1069128491884186
58.4793923319225399 15.0233528309176805
44.8996258906519472 40.5523796616410905
97.7337903755554009 33.9106490216936365
61.8627804144164060 25.8149881853528953
16.7325220284318057 20.0516030528383524
41.3097534536720943 54.8471348411212887
5.4726483715717311 2.2611328322902136
26.9059676725095223 68.1664836732805810
56.2505697032543850 53.2405123051496432
47.5760792031308952 2.8664294015790737
33.4907277773169767 43.2349698924910939
33.0893653420663156 2.1602037250701644
77.7066785783108003 33.5809507750095406
37.4659969837810465 58.5692330778149852
60.4156574670878115 22.6128324309830191
97.5848709396731806 1.4304881200823183
94.8450683689414120 23.7626891099445032
10.6785938788085843 85.1392347934125127
88.2376270683883206 40.3027790659500909
30.5807947218218033 97.3867794547696519
20.5787008243063951 46.2670361116247690
52.6606714283506392 94.4128513057322039
75.4530061914037304 17.4886706657947357
20.2846727277771848 55.6775317476323579
38.8557971139873786 21.5650431399412881
73.8163009042519462 38.0354883413665661
81.8429554556842902 56.7762589418000729
15.8803756358126265 23.2567714636419787
76.2061368561481487 56.7825821157928345
13.2457566246481306 90.9300996708144993
68.3562878354638741 79.3266801776656933
0.9421707388845291 19.4455973494776053
76.0388984643370378 21.5413427647225930
9.3075119733318274 79.0031019724773245
96.7220474542648532 45.9878217829273552
77.9125784541223965 82.1698633122790483
29.7952411836640465 28.5404857624068207
91.3457950116648050 5.9738826601079325
39.4717453427500544 0.5915801336946358
98.2712236092958165 1.1945863231863085
79.9024224119742570 47.3556372674210593
5.3171772332401224 78.8324523793446303
22.4407166158306701 42.7769077561265263
87.6537817773097174 68.2130181080104876
84.9423907607495607 89.1659531497725339
53.0795119469744634 27.8231480281054040
42.7313149844837596 11.9333625602792708
78.0903764680301720 34.1453982244846799
87.8445742783017351 6.6005995988096755
26.4218522668292835 49.3466685362730502
83.3531963964496754 73.7438519389603755
69.5409552230197079 11.1508387998072394
94.8919775442928710 80.8699576291420925
25.9998222179856562 31.9957980754403515
92.5927322869475518 30.3640839559884981
19.2878630623530185 12.4691006972528324
58.1422631676529775 39.3929330209035626
57.8330893523360530 72.7866896842025142
33.2157114029079779 30.4359704878786488
19.6973479226738029 61.2512197726109520
51.1501589744285070 39.7024325130603515
41.4000648521761789 13.9495406215984339
35.5514218936219848 20.0192208725805330
16.8241571872173239 47.2791232146821159
3.9474268730722128 67.4259280236504850
18.0149644451137796 25.9988619358464526
54.9901626870828650 19.6038113640252050
8.9363455725928738 0.4112877313879326
53.3578439322512352 25.1589903879798200
74.3625946462079384 26.8724012269649251
32.2880216609336088 93.7702335825240709
74.2752229225070977 16.0271922887123317
79.5232924311556388 44.9471760642786506
77.0011886831134831 24.0786372077951825
13.1425752807521672 23.6799055895458146
66.4701096899739383 42.6622609862457622
39.3787177481794117 42.1521655218297084
10.6003591989053731 15.7161574392184811
80.7540778828207237 97.2274290418045553
28.6377690536713239 20.8704320592967179
57.4426925672489546 16.6363980992274350
34.9248563632482387 31.9416512510143455
9.6589295833556683 58.6804587700279896
28.5617306639664115 53.1033124147442734
10.9391401303172149 85.1858321982544595
15.6155194714567180 89.1495361710986032
69.7172139314378541 39.5504243413932670
3.2810726915060262 49.9927939455274171
48.4632236609588105 20.2925239017506023
43.1072791505770354 36.1689452487787264
67.3937451896228197 64.2792492309379782
60.3621492860479592 6.7421949671014669
46.0228108716370627 11.1421690306520489
60.6232084096112160 7.0203581388494367
39.9629970735544191 88.0872580936993899
99.8841709838498559 19.1081358565391213
22.0296669540225309 45.9729829405521286
60.6183372442199442 51.1484592362671080
57.4843703690042247 64.8254547229959712
22.1300688743527267 84.6459009108519069
71.8093254803259526 60.2422956647636454
27.5131687586996136 63.8607671235958776
55.5344237316374816 56.7941527257102976
80.3676446583628632 67.8701474568471781
35.6306834435555473 91.1834259347346574
84.5091945665135569 98.9964850069146536
19.8528181263449852 42.5790341770230469
47.6776623346316342 54.6894043593787700
91.6223737190303922 71.2039719222284475
82.1941654422505223 51.3454926585503060
40.1299055049314433 31.5759257194084029
44.0646495964741902 35.2101872240347973
8.1202525204104976 41.1686407648729116
71.3395634242246501 44.2618099451961982
19.4128590795024962 22.2150210042294951
5.7507989352874933 55.6915290987722074
80.3666403990706186 93.6173675024944743
83.7610017926427730 94.1662786222176180
63.9910017688727564 95.1619147997206767
0.3630609666554263 7.7414702469674745
43.3217909202387546 97.2337067809256581
25.9998239116651106 90.9752812864649485
95.8114785897687824 45.3944249759195344
90.1528008741316285 16.8044886367396913
46.8826797009891294 44.8850445847114941
38.2932285123364764 31.0911829016548786
73.8855453201414605 38.6424666807592700
55.2035265629760161 76.2072408951332676
77.9244290481844786 24.3868474435017006
96.2720974825609801 39.8370170137121136
37.0553054162495172 63.2814922122556212
90.6249207384125981 10.9028805173693950
75.7423054871657797 28.2339425555938845
2.3084922292460841 35.0222134579362034
33.3646808547273608 57.9681228655729583
3.0531040131889675 49.4090559974727199
63.5081149823312430 31.8701620919261472
14.6700097413592587 15.1742338335661646
79.6843113114114203 43.9524443195822698
24.2627288508337493 39.7770855649876438
94.4034462485026609 95.2038638156130048
2.4708013177455967 62.4519881748648160
50.4246390159417714 48.7590073440743197
43.9511294586144672 49.5124111709446382
83.7162429703581239 41.5566187685915125
53.3375058069061367 38.8027235668155654
7.3322647657512956 86.7939212611324535
54.6931079081413927 89.4699609620684271
77.8607921776609402 67.3517153807355839
30.3334665857537757 47.9347462562264681
37.8819744646596988 10.6650108992279122
54.4019320699613758 33.4126444391711033
29.7478816977060916 68.6376192050562537
40.0403621993872108 82.1999386047361469
2.9719021531851353 6.3370860593541245
16.8673763107695329 68.8249905231290882
24.0845338187540960 95.5348230629195854
73.0663706875907479 83.9055503361701227
1.9751491067098503 19.2657163545700953
59.9170529657103259 82.0385410400714221
38.7883641665806138 22.2098898471741144
64.7515322256041514 27.4062077821892167
68.0713765657333454 95.3103027739567494
69.7597175905482914 62.4424440026766305
94.3829975555391485 39.3967441365396169
16.2047470153384161 13.1186622998815459
72.9677622595358315 15.6034693112959708
7.8693487025812914 50.8937369868495466
80.9434396238431333 24.6203787817947948
84.6851718656943007 2.1729180322667130
13.0200242497394036 8.6637994279830881
46.7530876206796648 83.8559535861088676
95.6062385289833401 35.5601591911404853
22.8518556196495197 60.1349379992973780
54.2005651486195532 63.9470210318407197
99.7960216901796002 63.6661464420959931
39.0452266846869875 29.3023300276874394
70.7053569162473678 6.2285536682564535
71.6651471822429329 13.9603668078555394
51.5245209653223739 67.5179759271079121
62.0327753244818467 87.7610523550092694
24.2991622347437115 48.2288149381005269
96.9174839721757024 86.7792786267639826
39.4068492628171114 16.2879341097296972
27.2862199095631368 94.4857587193126705
89.7175865865435753 96.8162230464892843
81.3715466506269820 15.6341029216466314
98.8224837686337594 41.8013384169885001
55.9330855480078242 28.1962801659537696
1.4276683708738802 47.1438564214818356
73.7702753847222255 22.5632475358973252
47.1388994068648657 54.3425015529182218
70.9606616788895508 99.3350226094206192
32.4447805864332395 25.7122341128365086
52.6285058210257404 59.3712124574472568
55.8663040606141834 44.1409780478543752
49.8001076247565422 90.9194230176917983
0.2248377147573977 54.4162201486593560
80.9077699287153678 14.1316434740803576
86.9257880250831647 45.5931660988880623
24.2339553621954487 94.3547217425909679
46.5821366994710999 84.8075699196738242
14.5260699620707197 37.0253325615509468
87.8837719657833247 78.4497153257807014
53.1057346894982274 78.6888350160494809
56.5681530267786883 69.7596805160684426
2.5756536820063292 44.8063652787991344
70.9645584908931966 81.2937467208511180
95.1914995552229755 40.5488133578941188
16.3771867362913603 14.7728840998121118
21.7947723570080640 77.9073026676385183
70.3409794715769863 49.3502380130408582
66.9298837969973306 57.4380874231688168
11.1029963929363262 72.5085532372639108
42.2883420429979608 71.1282038358017985
31.3246888460649622 15.8382068641928271
76.4867561184383220 57.9212057513399401
29.8431731840353756 80.7428142628608327
55.7193514585551668 22.1932333764558329
32.0919837989992018 43.1974489616216175
94.1738897860604425 61.8084407175398454
97.5406312908403805 95.3127210705163321
44.8305025082974069 71.8295792613232038
25.0250201728108408 11.8430338565865600
83.5663581439151955 89.9825904951995170
45.2565320244397640 21.4460843654921796
64.5464399500449701 63.9690759281635764
36.5231043883775470 30.1752978547687114
19.9553744316919399 8.8258041881668312
7.9570505701090255 65.3836228757125184
58.5210301474478740 78.1372503127678755
24.1837123295128293 65.7136335210189202
70.0707001275767141 84.4011767383844784
19.4023358528847893 23.2268670249409546
68.6468227107182543 73.5987843839967013
82.1709510750917076 87.9284391078167005
85.4214812013539273 9.1983250691885630
76.7642613366316056 61.5226718718877237
82.5851660686182925 11.8433797531642178
11.7288222398508442 74.4562324789044965
30.8422296395710731 96.5858666238850390
65.1454146311135531 68.2977079863831875
41.1232419381482615 81.3255255992480102
57.1545717786827936 83.8754523717082208
68.1079130244898465 32.0775768889354111
67.5628098073277101 3.6424865695186215
85.5050660289709157 31.9099830894139416
71.1798619391446437 37.6223274037509299
88.2754133410026469 93.2080729085461002
21.9996464864647869 57.0581409877571986
63.8489703183032873 95.6041964464073004
84.4989707355987605 29.2309875057882849
88.1059591883995239 43.2643324937069380
15.8401290089604352 39.5923034432686265
36.5843694506938348 31.5015454167062572
60.7447357503011744 29.9555112036018691
33.2316184201641462 93.8291411706092759
71.7704584314735428 55.4974667469675964
10.9803811018164392 81.4306795422669296
95.5284641563432331 59.9248667125592220
76.8637564004522602 33.7115903093766249
84.7807831410946164 38.5823177047557095
34.7354853303446163 83.4092480288831695
2.6986563546861686 0.3713923276477904
46.6693983058355713 27.0467399369628261
38.3654055829630067 36.5170570493265387
82.2616977881792906 52.4653805438549128
87.3104080806417500 16.8525409361224625
64.2698006852440500 94.5528588397006473
99.1750443205384897 85.6283277475082798
35.4059007950959881 1.0758571636474978
24.2930574625444642 88.0995539628303703
37.4518578218143077 12.0232887375237514
73.1413427961689138 12.8114130429555892
6.4942391863183957 62.2547591492349497
57.0145126217383904 46.7700312843715054
88.5190307493998603 57.9544429727272146
91.8074251042560405 56.5505848432714089
27.4928789149354138 81.8045572704842101
41.1099297605112568 77.7299976321515658
41.3799990528951227 29.6172030861335820
80.7248320356650026 90.6062315810532510
71.4431205453299896 20.9734622381082083
96.1819552334643930 72.6778416818463171
70.7171894675324211 63.3246574961130904
56.0437308102044156 3.8717385702253582
40.2123760894735440 21.7522801484646102
24.7041900785000550 24.9332989895249426
58.1304518271484909 51.0032774898001833
61.3494837470071275 5.0930197768834891
57.0213947188793071 88.6654951463116561
22.6871361403881977 85.9389306205766275
79.4233432766126839 36.9790396040337441
39.0630669055738977 22.0799737716591764
91.1135559711186573 41.5015223251516403
14.4678287479142682 84.3689526717366505
76.9056821327620668 3.4612823033933870
44.3428136636348071 10.9269206300643731
25.8416280716343465 71.6444431079013953
20.3772101082203463 28.9882813354048992
97.3553727045850081 13.1670975349114876
52.4941279204596327 83.0758532911914642
2.8513720334595094 87.3344601073419113
66.4520713940725045 76.0676722646263812
51.3372696418437826 88.2643808820546099
74.6951116393355932 60.9916225995064423
71.6643333884203173 4.0549456844449434
56.4236539760534654 53.0875964691365354
62.0442513830173894 93.1452052401372015
93.0000222257990856 52.5341174239936848
7.3087110888036877 85.0773799140347080
95.9473696395651956 5.7563874035833518
41.5110967171742260 27.0257364272880594
30.7013025949440568 68.0449121463156104
11.3590320229600028 39.8660526607291814
28.0332186714368881 63.6716249812347002
34.6099336167692400 99.5882631674110570
98.5601594263798688 3.1476933849981181
39.1724101782000886 28.5861257296346700
97.7388343807536728 49.3181401915605875
20.4032450118276429 58.5278736192898066
38.8641232252114861 15.1795019626850713
43.0195163679264709 60.4610859240968992
70.8425376474649084 2.4101473480521718
60.3136832020654481 77.6340801484287510
56.7476786457077367 52.2028955231394249
71.2375179396319709 93.4488211295834503
62.7131396548783258 69.7464539719952228
18.5442885111487108 40.5687689631932358
0.7137876374331276 40.6916949372683092
0.3230113088608766 17.4832600297645904
52.5208765109556026 32.2270441045743681
31.6291421032424473 18.0171345880348568
65.5732373699937625 71.2362701959774967
34.8757536892952160 24.2743959533867510
57.3742071684551078 8.6344655847966685
15.6878015592473155 47.6866170153384061
77.6133771995953339 54.3852207299054271
50.3311933076087925 64.1833381935441594
99.0447040953239792 50.2413764756220544
34.1800543436597195 53.8666804527494349
19.0338928106659750 94.4381659442694286
62.3088960485705599 55.8651834673165126
62.4655555034797629 82.2547097213975889
49.9887989449005588 14.4503268552277238
62.4761548634557471 76.5604311924160328
78.1468840849071142 72.7437927821122514
17.8116375318497013 53.6892475746814100
27.2873014700865326 63.5940912168246086
86.0028275555741004 4.0328393864981109
37.5595640594931979 54.5939134184982535
48.1799247193723446 58.7928607335146438
82.9859937353274546 69.5206930053496706
53.7449420522161461 54.3514532765755760
67.2866989258422166 99.1914246295634143
11.1865391667492311 52.1829563153843523
5.4060805127534639 67.7487776740581182
10.4232232580667379 74.1835600966303019
46.4285578596412947 3.2207616586288457
78.1500814831819355 33.7108726648410837
18.9723340520446477 0.4228916418881901
90.7176532641961870 56.4219155940738091
82.1730410969244929 47.0798259227580260
13.2299328640364866 20.4691995829299422
52.0284029594573241 68.9090234880653725
46.3084402786735154 70.0552155978962787
52.6241919968351439 90.6514241798724498
20.5036193521437760 49.0360196278768825
15.3285641755746997 33.0059177951571385
14.6570755316819294 20.2425493080013332
92.6020778546236727 48.4660388700059670
14.2667290030834781 58.7552621919574918
88.1881444678315631 51.9484937207859190
69.6513197797742407 49.0690961853325689
40.4068547729402781 15.0497215628025316
25.5324639464228333 23.1652720362590649
0.1325769886481587 36.3401211425269395
53.4731219232665964 72.0835965918000170
71.4932068366239548 30.9239701427957989
25.3424557123080199 52.2860664129235388
98.1223703905903193 59.0903604635780511
62.9849697295186459 72.3599620909987209
14.0560246956191399 72.4545920612888779
82.8041589200190202 12.7896934486034226
91.2338795508900802 23.0818989339993230
97.1854610086081578 75.8862211343392374
8.0672071014767806 81.2936178004201935
80.9805822079992055 80.1833130024771350
84.5892418601766849 55.7270161741938352
42.7033592615228912 32.9446579650062858
74.2671897737210429 82.7895849855901247
85.4504273151644753 8.8540453584395440
56.9241585561384298 75.4468975024654327
7.7617775106701874 44.7613230835980005
95.7567680666919188 29.2033864087392168
39.5758766055024793 17.1784966965365165
35.1118346973466799 99.2000384039399989
31.1935581031344107 96.4714076375546057
27.6946208159504010 41.3568628648000143
11.7568946601377853 10.0550633906103961
91.5054982127398517 19.7141029991588788
85.3414504312682993 10.2458929952754083
57.8846002140516376 32.5674156342571024
52.3858268272741086 20.0761749433914787
24.1771110211892122 87.5535001755804387
24.5681747771453445 48.5554657862019141
50.6356097733143500 99.9099634374748433
30.2996033935022488 26.4264170586013378
92.7339558520328069 56.3043841820333313
2.2302452563989328 45.8014236560882040
13.8181920987750395 73.3602712358620153
32.0403069809612191 1.5906649425810659
61.8125863907040412 4.9583009643151321
61.1500712200886980 51.1911334475534687
11.7803531033243694 82.4262738318568751
16.3248268423913601 51.0901514379190829
15.3192089019616891 86.6552698527269172
12.4806711470835001 46.8703776875280980
46.3996222761671717 71.8645323801924860
39.2060707519363731 11.1097716747965194
28.4971813230882489 15.5266394546969995
95.5186450864499648 80.6704334239496603
25.7426633883271379 14.4489939035325818
44.8146392655512074 57.9445700766394012
70.2253095788734214 63.7615565713192325
44.4752467665233553 86.9088143670789464
87.7422948802484086 6.8478201323343484
61.5096609236975382 49.7526140093120546
82.6148400915718213 78.4131805748939854
33.2101119314650504 18.9784706184174752
23.0527039030043994 41.1531897071325545
81.1564004423917567 86.8686386332322797
77.2526302978527184 60.5912590204021129
97.2586582807695095 65.1958724250556401
75.8845111774541152 31.7089726501135871
72.8834125977979710 31.8894719729006724
81.6061542847587020 17.3267875927250685
63.5980068413602027 3.8435618319201281
10.7261735069804409 49.8365340876452692
30.8946404752996386 84.7176979006361961
19.4270822298308268 50.9175495364547999
81.8709131352425032 38.7414852622056571
55.5656690151882131 98.4848594920085532
84.3839556817741538 57.6523395348473855
70.3395537378559226 19.8135595925203241
91.5876631871228284 73.4102877893958095
92.4654269993557563 83.6345341117633865
79.4846611497746096 98.6773663128695944
25.5255564239513006 70.7413956199722236
66.7418082005145834 65.7751461720206834
41.6562053924866262 86.3095077677450462
97.7094746612640108 5.3564834673386912
94.2147657456975480 90.7378652060265836
51.7857418351748180 34.5573309740577059
19.4417373879722248 6.3994015065241943
70.6851483364821007 56.6335448374622032
23.5298505269855198 27.1240417713865973
92.1318325374553950 80.1265738139734367
19.4334629172590496 70.4169194620368160
36.1633477067718729 81.0218131508189288
81.8728472681090409 30.7443198640147344
88.2201048842833728 20.7753893715724516
61.3110190125778374 3.7640811502307248
77.6890361074921714 58.8456621460880740
94.7763984145639142 52.0823123536911083
61.1657942765031848 92.0026210753539289
35.6569943218024008 20.6325452282067232
6.5448457504532538 98.6705833104598753
20.4755011681187469 90.4337638302019826
77.3286160310550912 19.6036644267510454
96.8389810961967470 24.9194542315457248
62.0606099107363747 21.8397855351126431
17.3432297233487205 26.4411331217718093
40.0530450824220097 80.0777892661280362
80.9924788223744798 49.0252962356512754
45.1073100727160750 97.5034686171511140
11.5580424384517766 51.8178117008149783
56.6803559094468525 93.4022283049613264
70.0631451007664054 87.1048573663646408
22.5809807707993073 71.7549786831432925
87.3253982848651304 62.4732334466580284
30.6342226560063509 8.8887222068353431
38.7084498668451147 67.2117161894928898
85.3667405984219698 36.5660399175414028
62.1848976886944484 40.5537353254882831
70.7154050286314231 1.9092341807634416
70.6171630198151803 50.6338741990546382
57.9480893175265379 63.5746233141073276
61.4607870443276028 63.3534854261105238
55.0999746305847040 66.3994427246360885
72.6458436495832984 22.5610533855485258
97.7482158751642629 40.9176141556543342
34.0997230576136872 84.2760602225544488
73.8543336372482315 81.2877963360225806
47.5005280195614716 51.6234011590243540
47.4349783270879612 72.2838084164183243
39.7743013579204714 10.1985458376792959
65.6707758551475820 88.2597686781203521
93.8429021849275955 45.9115061137708622
15.8913957789322602 11.9611882809084857
64.6418458369631566 94.8029196932860287
8.9868526715867425 51.3282053872257791
95.4622200189050858 74.8746650027572969
48.3977366685732306 95.0570040292447658
4.7215835142921598 18.6525871285380234
49.0667476004510519 6.0631016350599758
35.2915722852244400 20.3593753966213491
99.8446857021255454 17.1091543209156853
62.8912962271351716 33.3919316319017412
22.8864105647833007 54.0706405680715392
98.2599547886440092 81.4107571459096135
10.8860621930549684 31.9230164650030162
41.4603270519704594 94.2208038144598135
52.8855307383867199 63.7888465174349193
68.4197989109831610 70.2448191189698008
13.4278732774646308 55.9567940592794812
86.0071278232867655 51.3671213995357903
81.5904267185006944 43.7157067972445219
31.8259781004892837 47.5481275813734783
69.4123065690595809 65.0328012300494578
27.5479540788697186 82.7533497029988752
53.1102088422693939 97.8354521292631176
4.8161792708602107 83.4005269900191593
59.7341318054326536 62.9445048276952477
0.0349803209839017 33.1137751418420194
44.1450873269303017 73.4500346244237790
16.5703105518295040 66.1135445061788971
66.1623020406080684 61.9215276431539081
42.2336953210705985 52.0366873526912386
21.0615306941360423 81.5276792747415442
55.7660981842435817 47.1041923547832795
50.9969928077310684 3.9714976609840358
23.7441392546145060 94.9397827817146833
47.6741211829452709 49.5322334650059801
54.9174541374206626 0.1650591950843161
70.8869653492311613 98.6131078022384315
76.5228457122108239 2.9353652709269595
31.4049075891352878 56.9226441472775093
94.3090771341165635 96.5798667400186304
1.2726687699682548 3.4051606003796753
47.8986144141651309 18.9539958058637872
95.4907519739354314 63.0294087192538228
20.4645297334996243 94.4693319815792591
11.0346302417129607 80.7981399262682345
62.3310755691006477 14.5143780467094086
27.2017792316155855 13.3742788717072116
20.0501732894106333 23.9700290073693090
34.2591423813886067 11.1110329739502198
45.7093585725555727 90.9553926587818609
95.4317805607483507 65.0893091564896338
22.1536944531516298 56.2350663361885665
69.3824594502364960 7.8765520010200207
65.7764978216085865 60.8078807472643561
48.5664982273857788 27.8848271705017368
38.2799362537273069 64.1389711791788102
69.0494562987027365 69.1295772527877403
1.2857877805265483 49.9493403308435617
13.3192927979843390 25.4306497525769721
57.4951281496201787 96.2698272383610885
15.3836121393950869 27.9210175015346280
82.9312285704844214 64.6372363918084716
35.7249149278261200 96.5363073740916633
48.4633363846857819 12.5149098303159008
63.0677698065557379 30.2723000245545997
37.8860847062536763 51.4191443578773359
58.2341175111046780 26.6491439390196270
22.2392152463549593 90.8845954826012274
19.8842268524046517 60.0536613285722822
96.9268763046306958 0.2072694340664816
12.0129447508217861 32.5787834912399816
41.3689278127321458 33.0483170187831448
52.7863832346139432 79.9401955172632199
21.0481450251567601 81.7573585008750854
69.2519317530492629 54.2552419324380466
48.7687344455247995 37.6947901694775069
52.1043961297767311 95.5933190309751524
53.6246377546046986 38.4109240128234646
70.2383945601515336 78.9511097185952622
12.4685693056614468 4.6749255151480318
73.6698462916590984 70.2246626188896386
6.1369090900042718 30.0947303351743578
40.0951336191172629 94.2117196185982948
62.6974689600565682 16.1453404319073854
20.4056506039245953 30.7523664945529518
90.1759212570793238 87.5998106333050117
63.5529694673248926 69.1336986725638383
27.3829419121900060 63.1993000657894086
45.5951021475226952 8.5883099108147292
72.5196940105269192 30.8516257238667606
16.2412510665527847 18.5449468631008969
92.9020254620932207 2.1680374233647437
24.5505423658191830 52.4535797323684179
6.7906417889851518 27.4278031840813910
7.0530993316880286 43.7700023781657421
51.8134717902405413 40.1531744617351549
41.6660410365092275 61.2302077354644609
49.1572044723788579 72.1744604106673080
10.6203265872340182 62.6736836395316956
73.8766463276389942 6.4921285460238787
52.6662477278335288 16.8839551347787733
69.1284192481946320 9.8211122733546041
57.4461623299972288 10.4739759972601441
37.4149589140984915 56.6037677340217797
64.1665341169420032 99.8426331167676011
97.0387937822323181 48.6025036383515356
36.9352323533307185 12.7790102434996999
63.3906644180188863 73.6538321093387651
53.3825534309546512 29.1383563944570660
43.0485172876999300 23.6237108031712388
63.7557782058550515 78.9721981488896461
35.6681960246507970 24.1426174058401273
12.7886921875812511 46.3481226690085748
17.0013973724254299 47.2865312200569008
20.9183558004649051 16.2287025478325191
91.7497786332945537 41.7557336517174775
62.1995520036518172 36.4229602365767278
81.6070068928448222 7.9112564435571127
37.4732773825822179 10.9515331663342828
26.7431977554945846 61.0781569408004330
63.3165738868622299 50.3944897540486636
92.3621382214986966 41.3243102442160577
32.4036844231791150 28.9797072326827383
23.9863186814244109 94.7654038307979363
54.6425165882618558 43.4404813412442508
50.4954745406567156 0.4520881546759781
41.0418383499654524 20.7404812601774999
1.1440418821165532 0.2934566855176901
21.2328257192764482 66.9115076009805563
7.9670191408064532 30.8713631928132628
28.2009442648275765 37.6496017852366336
81.6782961980063220 5.9919958404532681
7.3959574129038526 3.9851344110426568
51.7271654242130268 13.7261467512855404
68.6770652829536488 83.2408509709300688
72.0884191193427739 34.2932705305375549
66.5018047837148174 52.3493532490218882
75.5974299735666477 63.4160841793812295
60.1505229622130244 10.8813699821259888
58.8297298076196782 79.3189521903695152
36.1305632743117542 2.5934047834322516
66.9355429842054974 37.8360222067478986
67.7491764871943616 51.1410296219108957
41.0508747073916709 79.1352380999190785
94.1383070041550525 54.3587329232450216
89.2839814297796295 83.2426134084648197
23.6702323312412375 66.5527727948384609
1.5530701654078882 70.0931470488759203
14.0132962044714375 76.3110298844390940
3.8807617625275848 23.7956296818069717
23.9632443088702232 92.9490690902267147
26.0192276469045858 72.1208349935185282
51.4092591018310188 16.5803307333023504
11.4501682660356092 29.7067636821349197
46.1832117378616616 36.8116969017761235
25.5433694508131808 88.5217505743325148
19.0320475108739835 56.3819675955865449
60.5257036946696161 79.7230651166494226
67.0336514757527482 16.8360940655177593
4.0640131865020468 35.7921455536083428
7.9518168713400783 68.7125771091733952
24.2824214259662057 89.7374918980508340
96.2012361285355553 61.4894049937312914
88.5420276953720418 15.8784376735981567
38.2458125642548694 44.7796691712805028
33.5355271462013818 5.6179438821821748
38.3331710618465493 69.7412443173229093
58.4684325211195173 76.2274790878850155
99.9382940684310910 50.2275485848660352
70.3768771460362643 44.9948225235784847
74.0680419355178827 57.7484648889026815
56.9417207630976279 31.7652385200365330
5.2467819025250879 71.3965506261391312
0.3750872598836774 13.8995447378574948
69.2166295792394237 35.5430792400441504
68.8231145010408483 7.3619763992680216
66.6525939052129814 21.2412069636129921
22.5725117365544463 66.7460138631573443
70.9863727090528869 99.3667653418083887
95.8955697936628013 58.1192603576568203
28.5530977000880704 63.1850673042638888
59.3621433574143182 39.8379929446833501
84.7755978803526773 58.4965404997571454
27.7608962719712480 25.5392162001509817
36.2242073733066974 67.6674526390528683
2.0975519347262828 62.9847427086059923
48.3166206084894441 68.5722195322468906
89.4011530398616969 7.1891308944762251
53.7049506796888707 53.9548392846381759
51.9332219728958577 16.4803218627523691
42.7190665951693873 91.9332405212845600
49.1797691033220801 96.6899424012213871
10.8155857129799138 79.6245803480130974
45.8230945383230051 88.9479623074762316
62.7208867243099846 14.9658924891393994
5.2979383937685416 23.6786347460642403
99.5242719201569486 76.7951105771653033
52.8564618505757622 39.2784519454327139
87.5051485412051591 37.7319142139355606
22.9365738396290162 93.9755585314067901
80.1007333136064119 34.8280377667491905
21.5888269799987640 88.9375618782045763
79.1666215116257064 91.8753089732423973
96.3882132287909741 55.4471882847286466
30.0620418112393608 86.8121613091580997
53.3615889252330291 52.7000157306671255
55.1396649026948324 14.5435381404055768
14.3469282101741591 29.2645097624628967
13.5179510655072157 52.3022260600748297
44.2283184314768860 40.7235332680642159
82.3222287249011089 97.0652806585164285
82.0861407308476316 58.5466916836567961
1.4436680696217730 42.7969009571925838
84.0826742143638342 59.7809900821706606
43.2589847355638781 1.9968794929611899
79.7897070833722069 42.5218584829475716
50.9544524764091875 46.1146654452441069
45.9460687846976796 77.7810226604072597
67.3855250350025869 25.1415532972792306
7.5909236723181284 32.7572907487182832
3.6859638912035586 2.0828388976643852
3.7194257700679745 66.7037854981474538
7.6577609961406390 58.9703922901305049
21.4120448338070197 70.1916114784592651
8.9664766079046281 96.8627771303448952
4.0723641712274823 62.7266358415954599
74.7450544308512548 87.9229529545660995
58.0528230668763499 14.9200067609909333
84.0257404837596056 89.7577153180796472
29.6578204971528550 93.3491822868235204
85.1786067511601033 14.6313723167806771
90.5118832290948632 53.6884874768987927
33.3366496762486406 35.8410023582858344
67.7915000652287745 56.3212175919613784
40.7682455730870998 83.4969977579618217
86.1621673490381568 80.3035748837387757
52.7419138817627697 17.6568306155113426
26.6637944058592993 55.3082076845287887
97.4490865474443808 39.3533970446625432
34.8974385780711458 78.7886688567290889
81.9060341224926702 4.2782160709990746
63.7376174763349752 65.3575469444224808
79.1793988965367390 51.6896928134672891
14.9548861159704778 36.3581317846891494
69.6382896276387839 74.4659011432444515
25.9947699743941278 11.2939456925751358
53.8263602691550176 62.2331428703497025
94.3069825974650655 42.2507324680376186
8.7250130613276902 98.9791957375339280
44.0405168601207677 30.8319678961405224
47.3139182549965795 62.3377512529630806
81.2468501021607210 75.9315398028138588
95.4286960534253552 75.1676539136079498
86.5393563666319068 82.2961086404278319
81.3848340331083051 36.2304271390966406
79.0296471434006378 47.0471937242266023
85.2840430796602362 56.8616233409013887
77.2370514721110197 15.1427599699757938
77.3571920960726089 90.2419340482081935
4.2120740770284044 84.8395128980143767
12.5037304493854524 37.5817094071310720
73.0956872758293628 74.4446611271559817
86.7468856093408363 38.6774313101406761
52.7273887273302364 40.3731637140803272
51.9565646492451521 1.9208247636663844
22.3535072318472032 77.7203343724766711
46.3975537078777052 19.7790654252615319
38.2697407258708466 18.4408561495331682
74.5521741017588795 68.4178661026330417
86.5403545938979164 89.4669925157822945
12.8371210775280016 30.6852401904431851
79.1222635778738237 55.1055385357400311
99.3470901301119085 28.7753070981447081
88.1609364162558506 77.0599592381849305
79.4917052010450078 35.0163322776355841
13.4237028999275694 95.2776811204070810
4.8425410973140348 73.9910350779333044
98.9281960758826813 25.5031273839304795
64.5265149527389212 95.3401975743286840
56.4576080944748995 94.5879782877263438
57.1223386762497753 85.6593460456586371
23.0555136340914189 44.5330632648489626
43.3987830919900475 21.9818512725049935
32.8969110963453701 92.3712365120991308
3.4050138651580575 65.9283183432514619
97.9572417193323588 1.6159573047373033
52.9350334140423513 81.0641629750200252
14.6617713065316462 95.2646291563173548
14.3480861421641848 40.1582887354838931
84.2152293983039471 69.5105065654473719
56.1742730564460899 71.7873216280777058
64.7093963126372813 71.0026143251048012
75.4906266732795217 19.8015187909742707
26.3227970913832436 5.4588852746963674
35.6690614445981282 17.0399741447783235
77.7446092656290375 48.6511648332488633
26.9071119611591811 95.1068888985595748
36.0446810775848405 61.9198505079317272
50.2484698604696334 42.3641467157041873
71.5200466922272966 45.4288209037879582
44.2474620848405920 99.5740272799366863
11.4298505412868785 1.5242494657188188
4.8020544940922116 29.0310611288776670
64.2433886604842854 29.8447352659201073
37.8883696800927225 42.8845019170114554
26.8117117818611241 16.0171590576184570
26.5350927061699053 57.0755670356827380
25.4167679895223593 5.8839018841344792
95.9157181288014584 25.0416864164347608
35.5956938255789126 37.5190599080601501
55.3100625725394224 94.9226155030864334
35.2561785962583585 59.0686691555538630
90.0160536229807917 23.6924466344586975
14.3253307111402943 40.5209264535933400
39.5452751616797045 37.8355366616307549
45.3579422557278207 50.8037993246510311
53.1781225519933471 47.5366143206107168
56.3434921177965151 94.2823259823829574
25.8444283313298939 75.9279589810790299
45.3073911714771427 6.5634277207994867
20.0412199780790168 88.2373944023737096
4.0754745523907783 68.0653264614702636
21.2613689494506417 5.5629905981288363
10.0285993893216574 61.3294872092356229
56.4472076526597277 19.9696332832990251
52.6246681446001858 43.0325888273462738
97.5433194897976819 25.0434538166802945
26.0854641758308183 28.8577426599990190
67.4474808115622153 84.4838415433112004
32.5849103667508189 92.3581274157000252
8.0811079180814325 35.2294762210516836
56.1341672711113375 64.5538561075980226
92.6095033852182894 98.7782437887601503
4.5155534258420342 33.1935584017903338
67.6131882078992561 99.0427208750858767
70.1933061677406442 94.9184320121214000
60.0438731191302395 94.5705791173586192
28.4877174691259611 66.1397476097513817
52.3113040445358592 38.3497732648773280
84.4204781968653748 22.6197293325236863
74.5617942504355966 97.0999251010918130
45.6322621415011582 98.9639097431728914
73.2810612268313122 83.1459805485114032
40.0301077426462726 35.2181855742854353
40.9366374991584152 15.7223436029442549
82.6964538649246066 8.9922181941676111
59.9901818539350131 98.1162107132391270
10.0999826435518756 70.4491879478267151
19.1253511272148060 57.6281819186855486
85.1347466621302402 88.1936565868804934
25.8879708312978671 21.7712373251462630
55.0345781358760036 96.9669067071198754
19.0380980173025627 53.8728996910948439
66.1241471364623550 89.2346590385388367
84.4774181885439361 85.0817572974749368
86.4257076772450006 46.8271035850765571
75.6648138787907385 24.6468181623121119
28.2363755766115148 13.9738315289074997
4.1267313924915001 25.6659664855202081
35.3946417699325977 90.8251308811963298
69.5415069087101472 51.7545301878757158
79.1808759430553124 83.3553234923870292
66.9417544324918197 78.7418114326227396
34.5266298419489885 70.2905204353349973
23.1712275886207806 38.8154077951315628
83.7562387739875476 23.0974472296176501
42.7231679050642512 76.5200134156348071
93.9423876657040040 89.2667027769892911
73.2646541599495720 30.9384655571972687
2.6759954562558530 13.2810393531148758
3.7135376461244540 8.8164114831316596
37.9828210409097125 19.9134896802229733
29.1421600583009131 86.0987703881995827
82.6112120128219942 11.8120002359280889
8.9035639756127374 19.1702608911170636
58.8702033107611271 38.0253528222685304
49.4406654679860864 62.7649661223498043
46.8187465319029243 81.9908143761037991
34.1815368062892375 80.4928896427622504
62.3409924065043484 92.8352329988052105
9.2399749590423514 87.4849961594027121
45.6257566428317958 45.8553502295627169
78.1085918759575719 45.4312276483003856
75.4439258882426316 62.8376099364450624
22.0276610689305699 36.2688463806334482
3.7524829266562310 55.6860998717571078
27.0862858997579465 19.9338890553621084
73.8020352514946154 90.2076484097824789
75.4515172189893946 15.3718486644971453
35.3689892441453466 0.2480598929797240
25.5629602588422813 53.1956039358658757
35.7793334288677229 2.9460763595900996
36.4235314604892224 21.8422538706017022
11.6011322772991541 47.3410484488227326
56.6110303566400148 14.8024314858569035
63.1317637810524843 78.9676136285018799
59.9309717442256726 68.3423007138011229
45.1558399204893135 17.7754531928142612
60.0091803852217254 6.8242509566733389
75.2790479540319240 4.6615590827743469
80.7691752703667305 7.0790772578349976
58.0121164116447403 8.5648247106494537
91.1200107159737342 7.2353243549480695
47.9647570169206361 64.5593425390833886
78.8348439401233492 49.7438201886095115
22.1656021908321357 92.0726944285428317
94.5487421459406647 39.8531847233685284
92.4047234961463744 1.8906620921127937
85.2837157314685612 10.0618440296160845
52.0621655394548739 24.1638914564495160
4.0326070558090237 84.5641853603265616
0.9132981753629088 2.5431276608069542
44.4585695655346029 73.3812573177462468
1.1256289465751634 99.8970036206336971
46.8244729419536014 91.7022923325732364
46.0664296447520414 22.2942737235292903
46.0780262578064352 58.9561573829082164
35.2321813420069532 28.7287795466031568
77.8420413378460125 18.9856161588212160
49.2633293703177770 50.1592270649854015
5.3865487106774630 32.6198479695834607
28.8166776066088097 31.4775004600143298
99.5310127835170562 47.3435571459473366
32.2581229646508518 74.9673566412028833
24.6141811570596118 60.0869125135042097
17.7604427184632101 82.6217560715281252
84.3479605818652090 59.6711764651700491
83.0198313601950133 34.3199817020549389
59.2563653546571132 6.7679737686250574
22.5434527237244566 78.5763724816486473
6.8006060269287794 13.0698906968764401
70.2625334628780678 27.1343181390060870
45.0347426419651100 26.1291071149623910
51.8937424241170717 67.0669830626216452
34.4602807078893107 96.4893167495669957
91.1370509973472878 26.9725212923529796
97.7083804135198477 5.3344216544107814
63.1644934263999929 44.1334837194119558
47.4987069622011404 2.5670190191752984
19.1854138992095251 33.9832569230681258
93.0432454009046239 39.7473530020111312
97.1430250005273308 36.6255984837452147
90.4972602781118951 5.5948319488154930
29.7855603148214669 13.5110008893584705
66.6713041123539227 78.0970852258738262
11.9713124188518982 60.9867762405170808
98.3279496244167319 0.8376704886379871
22.9189833341087663 29.6981178227596061
33.2453278972561606 97.0276417238335256
15.8077970709658011 68.7588496668888780
19.1664576235267781 49.9156964292838197
82.8701085314826287 82.9296914390477014
43.1611028576589746 95.2949173459146976
33.4538716130184923 34.1812041660092518
91.1874058118432629 70.4641761043423998
29.7611393056462461 42.9210919300177665
6.3957430245488727 40.3864596996294480
26.4643248821598398 83.5592802707480331
26.2199432654176228 16.2330229026253150
42.0459140343033866 25.2874412965779598
90.7904514757105119 77.2063188297692733
77.5989345777496169 39.4123720682030694
86.5802361695706537 99.0223689545013173
64.7832008298267539 96.5518927340078505
74.0677807178716989 19.9218587974601888
79.8284225055632533 92.4165278262439926
44.5711641059919330 32.8451228248023952
48.7118811734853026 54.0382180553480183
83.7831561392422373 91.0415537645167205
1.6679007249992051 65.3827503177038238
7.7544015186258530 32.9501124049879195
48.4158730341300512 88.0997636320056188
76.5766797693487149 77.5150209299739146
87.2535573198577197 42.0057162605971470
31.8353488020303068 82.9475835915097264
21.5805135577621918 55.3752904568354793
62.2651554695179854 70.8390786937004009
60.0810609329920666 52.4288940064205562
90.7586119450065212 21.3895877238899352
68.2172055542858686 94.4622470892398098
19.1995278211259155 76.6713924805153368
65.8404162380523417 47.0094316416083799
70.9035905900823451 91.7995557620673708
39.0601783489905046 97.6702270999683719
38.8204935016507235 62.3755985869255980
67.8709677550164940 60.8106147806698374
27.6225983899700651 2.9397061650943024
29.1975673316840592 63.3577684453563776
8.9573139253858010 93.8032638149509665
75.5523840302485610 66.6018443276799417
40.1330511312578579 98.9029609563337573
99.3039470156769397 88.0861796462944113
49.3538510185400199 61.1312772933237696
10.7689925805697371 74.9954874960134532
0.6402060439102186 99.2067379487419032
48.9609037417318618 52.1837038838624281
66.9187378223021625 73.7283015781608952
26.6197946581893667 68.0462533134749492
33.4823484785152132 84.9219029474367915
56.3814424649039410 54.4501249496163524
67.6194197180967507 80.9132478047712738
72.5671579971934335 37.1651734610258231
12.2887521798560773 32.1420909290421335
0.0933821703072546 84.6696039464116410
89.1032874279372749 21.1404968143091949
29.8829648176893059 11.7216997290597753
28.4725930320873779 17.0191430039851603
33.8332265000502588 4.3525537691462173
93.5822217952023578 12.2687164240431237
95.4285215505678224 38.5951349400190509
28.0597909213576528 76.6681746098394967
16.3364221648214638 85.6807168326918998
60.0277282756724730 98.4805289268287680
52.3465582082055860 25.4642397949469732
29.8210958411871161 95.9407493319318831
75.3430901744635833 46.4210633270184729
60.9715573416831020 39.8310935898698801
20.6187173531083516 17.7095319144361625
94.9041466849979685 28.0604751045760885
88.8738845731910772 22.1887115643224959
58.5169107362620053 49.9305371008849761
92.8165906435921642 35.2533219590404840
62.8993328579022233 23.7166591175141157
1.2338160125002773 0.2618052755427258
91.7575153423203460 11.9260353558741201
86.0157995445872956 83.1748831971505780
20.5767436335308247 49.7426079207045859
58.4396482733632396 92.4456569093312197
41.9251449934496137 75.7696721805831572
61.0783302239380674 64.2107719849654330
31.4079542864568175 4.7712886286811802
93.8380726615727099 98.5705517109349501
70.5526261533756696 52.3962031871981964
56.4234040934460381 5.3879823831650686
1.5695050688003587 61.4216470208788579
95.0871014732249620 91.1646889089707315
9.5396988688355329 56.8331467901890051
60.6711690779855104 76.4247151298662430
88.0317790553813353 46.3991362716590459
28.4198548792248147 99.8334015801935237
37.0560931211691411 33.5516982528262346
55.4524655856596524 71.0429443344630585
50.6449736774438364 63.1809388356458257
88.7585382874725894 71.3086457596336771
16.1621122879942583 8.8386740387530480
44.2757237723862644 73.1470901416498691
4.7215753250909760 1.5482077312912512
45.7250160923135098 13.2963071880672459
96.2829791697593151 50.3277637955895116
0.4552817287062472 84.1499088881605104
26.5278435786886355 93.1272682942373535
33.2026014717000635 78.4103765038814657
23.3455071120547650 53.5548817221249820
66.6943640076328990 33.3156471613165195
56.1949528696050322 58.8058779614861749
78.6288894368036324 43.8304538942583619
78.7753859608736349 40.1237205780710227
24.2771147601031672 3.8294200783324905
64.2100742344940443 20.6074994473448463
24.3528518814295936 46.7294281524037061
95.4953197632730593 48.8699173645874012
34.5426660894514370 40.1458988717124470
83.4292923741992354 43.4053778691194196
72.7315022207497179 31.4696046806671959
54.1539995024182943 6.0434438378965449
31.0032663426589075 98.3375478652104817
60.0098453703514565 0.8929565482033608
26.0719822816288236 83.9934552974933268
77.8348700750927520 53.7924666278801453
57.0488527033839432 22.5165340368009623
90.9296946974722573 9.7761502313362456
51.6314104082307068 78.3156065644103592
21.0011887737031273 81.2593488577805658
38.4810922073721500 38.1603498794199822
99.2683454712810942 3.0811987207832736
53.6838976938730497 40.0680685723411969
33.7612584469118602 77.3496771100006981
81.2322182086074349 90.0845358846272291
19.4948796439800667 14.3355794694565155
11.6325276622368694 62.3338808344930015
5.4134171525482833 66.5934962364272849
79.3598110235790273 78.8483010947346230
41.3390455833723678 18.4569497602717014
96.4367187071125187 23.7268613977984941
40.0328976347624845 46.8956831944103882
20.9605088688240002 80.6562644097897561
22.5735526166342169 41.0657670434905739
88.2999032653811469 22.4746127455248121
55.5925893920526519 18.8060036638726835
45.3121264855577550 41.0060809377885249
46.6341809686415800 14.0934366002386628
36.1758449262834816 28.7991280765205744
53.5975788218440172 7.0397887600940789
11.8978598604600467 97.3239940899265150
68.5232052008128818 92.4993713700045959
72.7175851421042410 78.0308267883254985
78.2660149307675823 17.5070550167589651
35.0304537402257665 28.2567133914298125
88.4242195771689694 24.6230376794148071
68.4905174320728349 22.6507732386046818
67.3446266642777118 77.7997726183616436
30.1693840090442542 36.8141249607983525
92.6453087892316631 21.1709833773527372
53.8493157926242176 64.6439630079150191
94.8171109985040346 53.5491522879196964
91.7753040093300001 0.1487825392553654
15.3091953554117097 3.6562135000115625
29.1094174731317032 46.6921404673428100
27.3701863942141124 53.4439041186268824
93.4616042616055722 94.3193578768872527
15.9322582444364809 87.3710272461433561
22.9617871468806634 77.0223547929789305
56.1874760852389272 21.4762068332810543
10.0744510017253148 23.5197317350501294
45.2523168914470659 60.4251705274416864
21.2688488133692104 30.9111202468212767
29.7856148054176160 34.8750382661269427
78.0983725868658070 88.5600123588526458
28.1798270192558888 2.1359451588429557
6.3308623547989162 37.4794384708048796
36.8013970451701269 73.1547112365095984
18.6282508860913119 34.5210735664017605
33.2729032601693291 57.1320264810293281
90.0513028652627838 87.0920053434866333
13.3264897274399168 61.0997983086500298
9.0766900618518775 94.6969562249216068
84.1180641907086510 99.8114790899762170
96.7285080628485048 52.3163665174241714
67.5194703199796180 96.2937650334610993
74.5510452418231040 38.4357395001709961
28.5209345475395786 65.3181479873306046
68.3009314573991730 9.0550677283628538
36.7105669018368275 2.1208005518268958
51.6611901721657247 23.4026755562091964
22.7830602449314199 25.9279404268083269
31.2322905495770229 3.6594469302721366
57.7981125168167225 46.6443257383033085
69.9993861669075130 77.4144630793646371
5.0493202891559790 18.3005500411817081
36.2569554758992965 47.3199961238212623
65.8084849009577795 88.5215495369764227
34.2950988120010436 10.4962971375622942
72.6632492016150735 57.9786235822736131
28.8139512045909605 17.5390916963242383
71.5805999284648067 95.4040103835282594
74.7021279313589588 33.2237873933941117
77.5189909265790362 35.4288422170602999
46.8436694142085557 41.7409859493521296
85.7913772996874826 16.7274518155841498
53.8069518724290958 50.4256676580928982
56.7059919775924186 61.3546265403034781
28.0578688905994902 17.0700938608820394
35.7073273485560847 85.2004973094062024
1.0101735983005122 30.1899581964899077
3.4446983116829477 24.8072369443599783
5.5335557198501917 24.0865439911680852
48.2396195119733093 67.1424645714664052
28.8489299082727229 13.4053115529414679
3.6263773196410276 91.7189121197510673
59.8949999004073419 0.1455670101259798
5.2919938215970630 58.9398941193104449
69.7617232405995651 13.1124075472820341
83.2190517588225163 94.2541161797118718
35.6465914428604975 89.3891505159114246
88.6637508236864278 10.6833814457979575
20.4544844680341171 33.7729455820255140
51.4223475536222381 61.6687362594494317
28.0571731904472266 82.4315515674618808
4.4664027197957363 74.2397746297215946
48.0798164312484317 98.6544478762022266
92.4356015384142893 30.5781382906399557
2.7437221355765429 38.7125765913667337
70.3312159628075051 66.6323989658692284
15.1423830378560993 49.6953221933353788
89.3711361660876236 5.0913406643259833
20.1624574435314905 20.9011338884545594
22.1717118524461867 81.8551317805390966
39.1372224168104239 29.1803962963159584
57.1899415063860417 19.6542167798000946
57.9453651993225733 81.7900590423390099
70.4195477791909070 83.8139314353108205
84.6242868011496654 63.2422488577217976
8.7111699725183289 21.0321830420912903
84.4663797949013713 60.8056987150551436
44.0327810913153286 77.7403987067454523
9.9515542977812501 68.1999162081645238
99.2842910538033721 23.6209495427987868
80.9526668128692535 12.8927702224061242
92.6305657668874574 40.9934833986233755
99.5274147494965717 70.4206483115759170
24.2540984995140327 52.1121914374939692
1.7692531950039392 49.9970845502037378
84.5841745687026219 70.3300510379646653
14.7375976510203408 43.0960166401744758
33.2331273483473097 56.3355079045022009
13.6541799571563978 81.1746463518683470
86.9065978198943441 11.3593982144211232
26.0344685960108500 52.2937833981603575
54.0913272275274224 94.3328495977826407
83.9201879309889165 49.0965515760490518
57.2757670690502891 55.7063146750603622
87.1208131031002324 93.8622889342390039
38.3360343524022227 50.2916377657779066
92.4224132217736098 6.7432808012595551
23.8550245176352149 52.7468854941696677
94.7207366864572577 96.1167549586650125
35.7009076545252739 75.5714757447931333
92.3477781485963902 57.7396576473802270
50.0119837722091702 91.7480098362691194
67.9256836123311842 17.1679211097577102
3.3565283881920260 91.4635471267350937
20.1205396700360524 28.4865811897786152
82.0252939812827293 24.3983409451225981
87.1036957752113494 44.0034281728309082
34.0542398066234568 93.4310127226574423
27.2384617858804745 89.7939491735850197
35.1822225179349033 11.1516100564628680
22.0993639811841618 44.1122603665285524
13.0360002800572907 94.0338236183637406
68.4058079846201537 21.3229695151660685
63.7364888195668939 70.4368700471474796
19.7719154452380295 0.8776667886834066
64.2250513429726340 22.2300738614027225
34.1303801616413125 91.8735399045873180
88.3917797375010821 18.9775397970213042
89.6304737759284791 46.4726162718658387
85.6228285617345506 4.7614616622255523
26.9463135702162724 46.8332974897182410
16.2882670834921015 95.8912998143923971
53.5269748002143970 66.1157323321537405
35.3358634419813100 55.1309325142042894
17.7350264158854571 31.7260064109370035
59.7322458295417320 76.9302940051245656
23.9677733285657446 61.9211745872336721
91.4335688780947891 15.2474237318184649
32.2564082135171191 63.6544067674371234
29.0799078145906229 8.1908434107210830
22.6514347727521539 93.2751752883565217
21.8920676852115790 53.1337330016553722
63.2544825750537143 23.8028000136206614
92.3419070562358826 78.6504932006650677
87.6697336435275787 7.9244096009304048
96.3840819544311955 93.6531329157855481
69.9858939234138404 38.0432658205927439
86.9165031473751526 20.7553974557297636
33.3294152102750232 87.4407965399840919
81.5812476765883332 60.8029963687400397
94.2351855256260933 92.8404813554357702
37.7938147301276715 64.8354724986376851
71.6081876721381292 78.0383145572111232
86.3173334513984400 90.0556303006656123
58.0281578394348259 13.9892318759240801
86.8865933302656259 94.8685620969163637
4.3569542295004542 66.8951969557858064
58.9825920784685351 76.6732399331204704
26.9347387833185010 18.3021578662235882
26.4236919773868522 64.2911304515528883
20.6811914265717540 82.4303951301396864
43.4646076951692777 88.3606018576917904
79.8225466490719668 42.1429267633904843
10.0757259360467195 11.0097068879838602
88.0211542212615683 27.9791742458554751
49.5829403336885051 57.4405697061936209
70.1615498513054519 46.7058529986201307
41.0240060104291047 92.9373982096905848
2.6119124083570977 49.2525007059367397
49.2729598115527665 95.5484471761484855
16.6460351105050428 53.9474737389579104
73.4327618279010039 38.7191974880326839
17.5961249334835479 65.0567296547251601
76.8674880493275055 94.6770764331950261
20.1554830898083779 35.1827073003214466
36.6713138807488903 42.9519045822866943
72.5937147273604495 4.6484993359882099
37.0287681784241869 7.4816334939336819
73.9627679747992630 37.0675468769784828
55.8338234980516290 14.7373860612378120
25.8955295331492295 6.6624094770893922
67.8524396016967728 11.7529061571159605
97.6788776082446049 4.6330447219357529
43.4633371880875927 68.2196764656000454
76.9948563388231264 77.1729137903315063
69.8636874173598699 36.8373298254680464
67.5570730219563558 24.2742866499894951
67.6468507145004736 37.3039152236896427
19.9338676981652760 19.3066150697426160
49.8332508148074282 24.9735260068318361
74.6056458950297809 53.9936593395686373
56.1975384943837000 80.1424719506529328
69.7401033407203670 90.4941139663687579
88.7503408852893187 29.1898136250851827
96.3179964395313561 44.0258531677131941
42.1563751547641914 99.1138844465867379
15.4762736768697113 6.5217907614779307
30.1724410737933759 71.1620670024973379
89.7448101736907660 81.0752983652586039
92.3955090357871711 84.0160677049050548
96.0342071088562506 17.6988826488400655
66.3366033401723740 92.7999186083929004
56.5699307079125333 72.3860192105085503
4.0203847431638291 49.7066701159247586
34.5431712323732469 1.4211547519240142
43.5279680511965097 44.6026971067867706
54.6417054289012185 73.9355287273924233
92.9158306444868458 59.5049159123137841
60.2191868449880943 58.5929467993684838
92.9436325976211322 69.8341375446173913
85.1956021036061202 77.0137605592294250
8.9371790347258955 55.1016288525759563
50.8304057276743748 51.6627610922150353
70.2865789066367483 16.2490018284912168
57.8103491408334094 70.2908236343938313
99.8119292244115570 2.6594386933608605
29.8886046973217638 78.8540314501739203
80.6141656251124772 29.5463683598638163
60.3912617446745870 79.3661136632259741
93.1977497101880203 51.0263971920089787
17.8041805042866272 64.9119046989759312
99.1372111121753647 21.4354573038182608
55.4616009889752348 0.1960563360210332
84.6298999464483330 27.4454242759812992
87.1932711247214343 45.6550395700617173
33.9516218263674148 81.0806742939826108
74.0722408246458883 95.1345552705518003
46.4964951674238236 18.6356300750520134
82.5592089552647792 58.1790425620190561
84.6682141599217886 70.6602705341163784
22.7174833633728355 99.6469799940357603
50.2523106757056581 85.9831442540248787
29.0911143890729811 41.3175389563967030
9.2632025723118456 49.9124195028079285
90.6883232384116695 79.5159441122378183
15.8690696380284315 8.0952325487117385
52.4760629006510300 57.7563433006613138
86.1701849939913700 19.9079284386853281
36.7359385716383571 61.2946015754026945
6.5361075306447418 66.3639515197675678
94.2537617728102362 0.8079789313334307
93.2013382843313423 51.4090140803416560
31.8582423621242903 38.4531569544564817
10.4288718876080715 44.8235147240615674
38.1818881201297700 10.8819078106920824
12.5757071033954162 23.6674475461909459
5.3996225994553999 95.9430698319701492
31.3318517787652624 57.5631863527806615
69.2315960519500209 16.3285248931717035
80.6730265014760164 75.0482820417478536
44.2912299164435055 83.7078469665581508
79.5379239539390284 3.0122050020386704
59.7770044253839643 18.0815576562547200
90.0536962466906914 55.2100307009192335
27.0066539158236978 49.9514232106844744
38.9462837436996523 83.3541347587139114
70.4321733256265503 14.8345802217784808
77.1911033210282369 99.2191721354597576
0.8765915854513362 95.8587940308913602
65.5573678055066296 83.6271223213106367
81.3740423105189734 15.3582221237868026
8.9944897898127874 18.9015143976835702
4.4058452656637437 81.5590795681680873
17.7792850162049483 8.9620120720673278
53.9214604163848037 9.7143017405494696
82.5330940339727164 9.6204872433005235
99.0618185628262040 66.2266769004434650
57.1364899127299353 21.4604353823853913
48.3856526968629126 15.5707526699422232
69.2159348842588429 47.5185403268837376
15.4974969780718226 22.6309262046874622
88.4591625742653207 93.3495928027667503
0.4041752036417323 5.7161965526018710
32.1471253152485374 30.9017659602118790
64.0406267794829489 48.6275751484278587
32.1337713113996486 72.8515188795284416
30.3005786128399137 63.6075496354584189
40.1547781243579607 71.0523137902529527
68.8043771277815637 18.3142797477755757
93.8536009544638148 12.6799918784508137
14.4252196848034799 18.5066025559814769
72.5233880995605773 43.8195969229956503
78.4630645914600109 45.7362412393340634
85.3621342704715431 88.5955639341247831
5.3461506981084987 98.9270261356184051
16.2287818203287841 21.5749326572197688
31.0333410454024836 53.2245619905099545
25.8151567249754734 62.3489917385563217
35.6520543000285599 88.3318922216522822
23.9641705514222139 61.0222042330724861
63.9782630540184698 38.0319280417304810
92.1716757993950750 12.9441872736136716
94.8430001485904768 14.4759484708622654
82.8164908294710074 17.2681998907120899
25.6867496102944024 65.2891496502349185
93.9879090131048258 71.8064043493335475
25.4112594498803617 58.8535237687349593
29.5802376222457646 35.5286448676439406
7.9797052319348527 45.3645052751755173
42.1646611207156070 21.3725391257988377
42.9261269319105452 55.3657418157270200
29.2057281184307413 66.2783547495047713
88.0155020942128914 63.7357117928639241
74.3467980491850966 92.9771032783166476
90.6798193166777082 4.9445990532960611
46.3063697551873616 74.3897848050200992
81.2364421396042360 20.6995667258936464
36.7610216957660612 62.4152032966865491
77.9880049508162898 68.3572974159232274
88.0252843648947447 98.4267916626984203
14.4291797568352980 16.8415880231946424
17.7470631718163006 14.4342933968437226
79.0146513434633704 61.5089095381734268
69.0673584843986674 14.9978008951830546
21.1562364327082655 62.3565301326003620
7.0347537160746043 4.7873983182513573
95.5921767173626478 63.6286206897117452
63.0711791432695748 68.4274705697616383
75.1253239009599127 18.6423926481188893
31.9875837311008340 85.6773894908050266
1.4547354434192861 8.7672645140288381
38.4853816544515084 92.7000766419808286
33.5121580048695407 67.8265088012692132
81.3154425054632526 30.5340802916663883
78.4762770303805866 68.5251525907979726
96.0764251093310691 16.4731791738367725
69.7303059504480700 46.4049940828615703
33.4782630055508434 78.6758536135638451
62.6527792059183710 5.0718640302162887
57.8240741484887053 18.8975453086258618
39.8506863261180087 28.5440650821355497
89.1098157833204709 5.0716408125449419
56.1365057067867852 42.3135079293143335
57.7687068016214411 51.7649137748312640
26.0287591744008822 44.6150884505176890
54.5675850369380910 45.9398396940128393
36.5665605896096508 87.6864182205985685
59.1843033036739783 17.5844168281326994
94.5467109409258484 65.3721832822344879
60.3894728901889764 73.3371625517481789
46.2351536867739910 58.2582526001350161
71.7597027927176327 1.3821348190867000
39.4794569820339660 65.0547610978963888
46.1893047032158535 87.6559860351120079
3.4818562567513700 39.1345336525228760
71.3668975442936642 60.1771732754663660
92.1596483935882844 55.5815808173825729
74.0925080061459198 29.1620435106241231
74.5854576597537005 45.5009436159575529
15.8722406377267973 89.2992345754637000
6.6765703554616085 2.2193115084961246
74.4550135880190282 42.7096606010342796
44.8214705072015107 94.1313368634541092
69.9757581026189399 80.7871615740884437
33.3536485548068455 57.0727310031878829
38.7696036012293490 13.7221887334946011
27.9167993502360652 66.2714700419049336
84.3708498905990467 96.5623933851029790
78.4866201883400407 69.4892699845536015
6.0105782918653876 89.9778690421704113
4.8400954523778461 30.8805045183134332
74.2393048992516071 79.0005647098873993
83.1636597244119145 80.1366789896892016
39.5526255650003691 22.2127053027672545
45.7176239161179652 78.8559980588707390
41.1720676488140143 25.0382173897214173
70.2286336010326977 51.8102348260302321
82.9732252503293495 31.5496415874651177
93.0306276630921332 16.7075998792799680
85.2707221379075690 13.5819275737601668
16.2523515293248266 45.0397840235408395
24.6848368003107730 99.2393620487568313
1.6101734313455629 53.6321384942001913
80.8963342634409628 6.8172652394160371
66.3685858621437035 99.7803098006213389
69.4489752141535774 92.0781497825307156
63.4232004784569554 44.8235024137750742
79.6152327891240787 27.2343403275972946
15.3768143257601135 10.2258880958029703
39.7914440307447279 60.7082236514487192
94.2795379472917858 7.9720321169584611
6.0238329748719792 69.3082005371315404
43.5237417962188857 15.9205244622795288
29.5668381275446812 54.6130698902250060
49.2579653797728483 13.1955636492353534
15.1994429903944965 77.5902548910632248
61.9895393602727722 33.0947651199471196
61.2421831686863953 26.5791425999866711
77.1399333463841401 83.5872771075869991
71.7304476038677024 99.7631843879104991
47.8924289538784933 41.0206465437880965
39.3661881958880073 19.3267309071023305
17.6441838748215609 93.0099409047325167
12.4795842261422489 31.3647362413405943
80.9191460380447154 31.4492012391251450
69.0988802531246904 39.5106050250578420
3.2556616569901164 35.0223320427697686
88.7455150886152069 75.3772427627037160
61.2333853741705809 82.9338690385719701
53.1143664883616324 18.0499025356357414
97.1537431857829574 3.5919289415721867
70.3091887508644078 17.1622518709595759
53.8633705409173658 44.8501274182293770
78.4306455450943361 96.2769980944886612
49.3505695884175282 26.9818087671226934
83.1075783064801499 51.3234489173996735
94.2216439156962906 29.4344505814842741
7.5523978284300579 52.6839819111065779
17.3455536310467728 75.7661684450690842
53.1304706997311484 70.5057973611617825
78.1688749202913584 33.9072766305720137
99.1518890791845280 38.5391027747351771
82.1830704068365918 64.9123840769581903
71.3099119120001745 72.7154875687547104
81.8219836026664638 71.9938877369695831
34.4920521006536660 77.3785368044434989
41.7221900680271744 20.5484622565801232
68.4608428276059726 34.9943855111398392
3.4304597358673194 5.3317017105545927
68.2434908584661883 36.3386429023005633
69.5977122360674088 26.4232985061954011
95.0658303637376747 13.0852631619741917
83.8984016838162319 73.8997082086680024
72.8673503823820141 26.6309935298495120
40.1238712816522138 80.1799383007176374
68.1906141013246412 99.4106829204783224
32.0524926651966169 78.8970522920440942
54.4954807020659047 30.0199968762681060
82.5873410985306009 1.9148771428285860
17.2158053319871200 29.2181004703908052
98.7311115034542013 7.4973040891589076
94.2857776787471238 51.0862658863403070
48.1161772453339793 94.3814561491631281
7.2599586482478102 17.2274524021369224
63.8681133211880265 22.6227033557726998
42.7527506248197113 14.2927238790912519
26.3110180642109768 20.1453958732349605
33.0581217039431579 13.9948116375391169
48.2826783080803850 31.2489672041625468
59.9429519343082760 19.0846426601872778
39.0571577808270973 79.5582262209879758
91.9941006465327860 98.3349915740711680
95.4444174637578584 37.2212916864506269
82.5642297335926827 51.5647792328750896
8.2894659896334382 39.4822174724177657
92.8470736843801490 79.2651043099053396
13.9171389945969342 32.9184164472098857
47.2436543381692857 16.3631497887293698
84.9351905623085770 2.0758678305688560
62.1940021399530565 57.3895749156219068
37.5037084289705405 64.4606605417838097
84.7893324535001369 40.6269033232757764
33.3588924059786578 74.9642775910780870
11.6495641783944226 78.3060001681844682
78.1218365000638215 74.3011247970881925
33.3620026075096092 84.7498686380298381
69.1434151911803951 90.4452411864967587
81.5751459668284724 79.5185995361959357
98.9323411360872029 67.7787251913364912
12.2387178523166043 20.1617447336844720
31.9634635391065842 82.5047855587642402
98.2046491711645615 63.9521276514857888
0.6433282254950656 37.6495258087941167
59.6618811834098679 67.0844646532816142
71.9018801069493492 27.9537647019026956
43.8832467152786307 47.0823520309295276
86.9435046679465557 29.3923528443687196
27.7226874033869350 88.3896218712898474
50.1165532183859526 40.1050368026727213
91.6925604411897268 46.9873612189976910
65.5816891276708276 9.9634450836949551
19.0474943685875928 52.0604175411433658
41.3432746801874913 2.2609101413036070
62.4956320555322904 26.8968881336960628
7.7197042118295922 64.7910260551653465
9.6617556735034462 27.6789866878799913
69.4272843153671602 86.0957818477432397
6.1909797591324978 17.1505048879575064
40.0191134065501330 42.8162325082809048
44.8842504484549991 70.4283361157364851
51.9508452212106491 8.1796001946137444
45.6478007274135891 91.4513031390661837
61.6402909228622633 10.0399527954294747
99.4211787212267240 14.1540658099775225
22.2361331185306206 49.3969535860142770
32.5356807744610492 75.0549721553303613
15.3681557491688103 88.4796193410521141
92.7720792144194206 86.2228677825933261
72.8275620004042423 13.3959262064432529
48.2245996607310943 34.4202708864553699
3.9587965945645065 39.9923191320614464
11.7947735603941677 43.7776979846018151
66.2289723647936768 59.5512241437521581
13.6697005291062332 42.6732573475469579
84.4538467368781909 63.7244561362065838
82.4528138678341520 98.7871060254467750
87.5783836705662964 51.1687099221936350
38.8969273925559449 87.1654831721452013
41.4235144799702582 0.8237156406151080
99.0040559290200690 93.1366384158945380
40.9969456305686464 0.9398265858104327
22.8207063354036954 59.7584482481582171
70.6964146576284094 50.9361253613692568
61.8675634632260696 11.1986251197285789
31.5567270306854368 30.0897037296838157
17.8363880172587521 70.4762175290101709
93.1272502574474856 49.3693401201043898
82.0777951700545998 24.6986079008877155
29.4221336865835745 90.0574718088782760
84.4789873274253722 14.2467047611585134
70.9234550653793150 47.2576103999226120
31.2193159333766346 76.5630350177407024
22.7769855021741954 63.6871957263059798
63.2209887391410703 60.0389084312629393
70.2050926310493537 5.3238480262054244
70.3364407745039557 80.2450794732956609
33.5429425357764188 80.1201004571649378
64.7563885399567738 69.3958047708884749
51.4239560675081009 76.4647675074590296
29.4348201225738570 44.3289494961352091
45.3219508870062384 94.7434162929859411
79.0357143660894650 47.7648439786175203
26.4477257823814043 31.9210013378908748
78.7814081935276960 40.6519674497642569
82.9142695890758432 19.0266912914184196
95.8807573557560886 10.9229561121412466
9.6412026183615556 10.1226487534361702
5.0965449775374427 58.5303512143376636
67.1109977836185436 66.7699509111932912
73.7036659727554451 34.2080170880990764
6.2083882199814759 38.8772824373044870
34.6646000883260896 14.9043617208236334
57.3432764656801908 17.9214880536754713
44.4436995362698397 57.4418676750724444
24.5901013337669099 36.7225500152326987
44.1252685465352030 60.4889586035321187
0.7493852873008633 53.4705970924539500
14.6083301976739470 38.7725365369437114
42.0888178193268843 16.4213613128716851
76.5507130180072011 42.4639742045826907
49.4000041637587515 17.0949163676139868
48.4588665453345087 13.1708032547323324
14.8410852346590687 94.1058966873174256
90.3703441614201068 9.6397843141403214
30.2647163491250524 16.1292536295104867
5.3344687210152735 38.6958133026267674
3.8716752024018808 37.6973483873210427
88.5842586428213679 24.9280401916308421
57.0273944720397168 26.0877868847363636
81.1320115721462116 94.0243346593990310
39.2890490868037432 74.4978186838249172
12.1829697920191613 85.3629880425746279
44.2011225179266631 19.2707664919760440
60.3686304098614031 19.8060191258906499
93.0601950535966722 13.4163045838697865
95.5428385842844676 78.5957972257905624
29.5611878300035897 67.0351330761372566
42.0511633060472789 92.3351749493027540
49.5423420193432804 58.3040557886939297
48.9836463132104285 2.3922849921661826
97.9730358718496177 6.3559972819406285
42.0416635423921150 57.5810711928611028
16.4601489767847511 41.3355654660104506
23.5765564447752638 53.2559671728240147
44.9039226562145544 45.0832774653761916
70.4468245061627698 39.8537958116499169
61.7616551642197962 44.2280626848627918
39.6634925843043504 5.8449698027262853
7.0231192386093211 91.3564120693629889
19.8014415926714662 11.3592949455091023
91.6728759387060848 39.6047096871357098
40.3431454431482095 68.1653805295192825
17.2199962644855802 2.0240588603380849
8.2655413188382987 53.7634493500518289
77.9234193000096269 93.2881852130522589
12.1124547285693112 35.1023872395272747
66.2046003201032960 3.1533443790897842
58.1277153227128025 82.8923901316409371
6.9306152567454422 85.6018082817855372
80.7049036909484983 76.1567267758136381
21.5603114333706287 10.3859539726879007
77.4287637841398322 67.2442305232128064
13.0743850593634363 28.6748898541939425
9.5207841150132708 88.7702333404932489
13.2293201126446611 52.5416342360384334
13.5820147504644329 72.3735493707584396
39.2010638388899153 69.0161665841066139
5.6435961899427571 41.9702360457170158
92.3275963756802014 45.2969612269643491
69.7428766987443538 75.4546773672278732
82.1437615293168335 87.4058740376478056
35.6875340182134622 19.7434720769206997
37.8837598976046834 83.8188408971725920
47.2719346287012172 2.0371728508885800
96.3932276381542152 95.3047976538018418
88.5665290284255065 0.4338127902987932
84.9831883812950650 34.1852352712668761
73.7068091110428298 93.4178353423984049
8.6118300352008621 10.3504394942718125
53.0804209123755584 37.5373864845029743
95.0153623717222615 43.3711702459737438
78.4559897692541739 97.3266251296129496
19.7595040207724999 71.1203566679821364
91.5666068704161944 56.5087814820326457
49.5250582698249389 84.0882485371656969
46.7400653050205861 70.9279463616480257
10.1588812906940991 81.5437550850425765
74.6824663662420818 89.4750448906738427
0.8800735503934787 6.7864113618987920
92.6294244189626852 71.4679242415387819
72.7038990997086074 83.4596170913980018
38.4457148375476407 7.6875316115988301
59.9295181521449081 13.1911909478765068
22.1133389807142144 61.6829593677021748
42.5361941558151102 0.6099058022392301
68.1756376805283679 16.4525066660809678
49.4923162040100024 70.2186987604716393
4.9089956765360316 4.5174379247592160
56.1909473376937783 68.2203057923781415
65.1894023550211585 8.9773277609273894
32.4235473461817705 51.9733975373939643
7.5456166105183575 37.8346257133186938
62.6430791205732760 80.5573907384191585
22.7792114371301437 80.7364857388178194
21.2065514704986349 71.3938578383523748
40.0344899604328646 95.4189030874910884
89.0730682901169359 91.5238342706107915
72.0051013519543659 18.9498431655341406
7.8284195746302849 30.9719757434774081
88.4439211545680877 58.8775952961680957
41.3111504111808827 69.8954154872966598
61.1768469603875573 15.1379342923362969
21.1264562379555372 35.9605546551597683
78.0791332281986996 84.0334513936783765
19.4734193830935922 87.0539704754716723
58.7844342791215411 50.1350093697586416
58.7004506159441206 37.8955153512417269
46.4677707122580728 74.9075970714506809
2.6923173499635911 26.0625148696154270
99.1590222115655990 36.4157021892645787
76.1035463913321308 79.3637848922789146
84.7001353721382486 73.9150265372208821
85.4102340049575020 46.4955085137401269
44.5266714860311410 11.8656658603179430
74.8741828930825619 85.8848485623258284
88.5401875159293184 95.3281044955711252
42.8560327711270048 81.7041733604599756
32.4526447379566179 21.9204191776199764
91.7865814875074335 77.5173513889472474
84.4953389583477730 67.3494945313925086
19.8468109073522179 82.7150419625737641
28.6376606435300616 19.6600300067002678
67.7430367536719302 12.4407322024957079
72.0126598695741791 8.7304294199701094
30.3680762716958768 52.0089322744646054
69.4072403840627459 76.5580081915800719
94.7587996069767513 9.0507238072735312
65.3298815196603471 63.5639763817534984
17.6503501352947012 15.2034202193449879
78.9039061292804291 45.6258178633177209
52.0399159079499327 15.5703198080823455
6.0185596156253744 68.2270979507688793
6.1846481738326968 10.1741675553533426
94.4020986201956021 5.6136160734372993
31.4380046005430884 50.6242275157984594
46.6292403350801905 70.8587344005389639
71.0825223430235127 51.2835431178989083
57.2353830969509119 39.6037158008378043
21.0668849607267283 62.6944684503584071
13.0771221783455118 29.8561657183554878
66.2676212550289847 98.1964645943210144
60.0925059805108361 79.3371745864442630
63.5968829437859284 49.0489385583382713
25.7781020419773803 16.9123373274998379
94.2102048344829512 73.1873548148657562
24.9258593436799352 22.9460891374824740
93.2011343610122083 7.7523121809758617
51.3222415548593389 71.7029998036227312
64.8440196133399240 67.8787319647469047
71.3526444454476803 13.9569356238155358
16.4357940469060715 35.1021495606323342
38.4244286221797395 3.8444495918695143
90.9677167856702340 98.5728291773087335
4.0704674077116305 51.4591070756863189
70.2159720464251365 2.8343711849790010
49.7273441336256425 68.3649910038803199
90.7352965007687260 17.5430123135956642
21.8274244822962551 90.1030638684518976
64.2443423526495678 17.5516349970440757
16.7350349721850691 90.5041010277850830
63.6883973039608335 62.7250589819876438
74.9072827423120629 49.7819637535850319
59.4450400789151345 27.5116044543201710
35.8281167360353123 96.8403491705527841
68.2281544796515078 37.1665345590665979
82.6148486160663538 24.3138178394983875
67.4628166885812277 35.6152677672705167
61.6074756293212715 64.4386502138633546
13.0480061501789262 28.6596449436739107
59.1752595558552201 10.6107600920094072
1.6135278891763027 69.0856325246339082
15.4665272895097132 97.3857540842848692
28.3566107032482968 89.9290141506226917
34.9246425040769282 35.7549378291173738
77.6903529054001183 34.5067825752441024
5.2185370286733868 58.8819580116182379
24.0723212681870038 40.4350976704903857
14.6544653172963617 89.7020794691721477
96.0924222365834311 97.5009404041100680
88.9953052568993996 70.1473120081689103
45.5708045067709975 63.4406240958704686
8.0805445356327823 2.3250095808425741
86.0229453590307713 8.6213900891798367
47.9404486599516630 47.0296226677388205
77.9531771128433917 80.6624740062136851
70.3818711431181612 99.1065440886456201
85.6946447060801404 8.4723050632309782
42.8010983877686897 92.2711529178268535
7.1883177937025806 25.7368531728791936
46.8579489677552345 69.3557102013040776
51.2321863078910837 56.9282641960412903
0.3788491159115059 3.9964944484781051
95.4390146901477436 41.7407488448559363
68.3956468397208965 38.1360150523368802
36.3786047447117298 5.5350393651021452
25.3264009653262221 98.2018211483434982
67.7375663825721972 3.3535169670496967
60.1127366446881481 85.6437142856439664
97.3723302265283195 12.5200360403897157
97.1482160690661232 46.9072043235283971
50.5478045452680078 54.2980982634708624
69.0973180005686913 5.1964354155234815
18.1362711426790284 10.6546708041982967
83.7638655205127236 65.6533097583219245
78.1954195204276061 92.5253025572152268
10.8896446128507467 18.5964457792475386
60.2930990761388443 67.6345252291324357
2.6393542550422699 9.6157843502686191
40.5901952382091480 69.0283662604046100
76.7731277771437846 61.7000194793133403
84.5801764208439977 61.5370935665324410
56.7051690725278732 98.1671925322072667
67.8809201768422810 63.9089316300815540
13.8028821282609631 78.3498241571951013
62.9296111910711744 60.5292976219076522
92.5299073994961532 40.2058484498035043
82.3295242675683738 78.1787686985356629
73.8438309694389545 11.5350131953053552
14.8316471418751927 45.0648097076368543
96.2567126716076302 57.3021904380903706
86.5517668925424317 67.2021883535747833
95.4745309187295561 56.8729937931184963
97.0911422543266411 57.3610138688764764
31.8779232389896237 22.8309833582681101
24.2244454335092883 86.8588136215172000
57.3465537021559228 14.2958834735572360
20.3929932693965092 42.2621235413537804
0.0347687563603039 25.0668890676138076
93.4401491631232091 66.6221705294765059
76.7544447200520779 46.7376459741927448
72.4051805470543002 44.1804996117882283
95.3259705208364778 65.9420108795232949
33.2662242611834955 6.5728490279329588
25.9944916949542346 58.0283263291229474
0.7216967133323426 40.0369149068897343
95.1025321966668145 12.8728130256181466
72.9510549429269162 74.4547071035473920
11.1922960455994254 94.0304724671605925
60.7479166445594316 47.9875269142653238
97.9516766936575749 89.8978167370606371
32.5637034213860730 59.9188251921480628
10.2840188526005178 50.9202804836545369
72.0185300304959810 57.0716151475951889
74.5660591867013665 91.3296094553730029
52.7551858438179835 57.6640938901823219
65.3324302280516207 79.0255871228437741
1.1605643567196844 59.1286259110825227
83.8743954676943559 93.6158266253251270
99.3205925262146678 56.7867436216699559
80.7730009759430345 77.3752603034330235
10.2214861070444645 30.6668757180650680
90.8305309231047318 91.7224089626704711
81.4229173068662817 96.0058818254385926
10.9401881939071526 1.0256326278507477
98.2157221559920259 71.2992081033675618
87.1840394945719055 36.2250950334661823
61.7696374591361845 52.4741386751513375
11.6390961622793725 91.5094437837059473
55.9947079257194034 88.1233462530902472
13.0150126278820171 60.6571177988278336
9.0882409031007754 7.2574613527595977
92.4555629783363315 60.2319499189720631
15.2597260895527160 83.5374558696389897
58.0644448221466902 13.9830079065261117
56.4663445939714279 1.3389463161773363
28.7707993432954297 5.7949748459058981
11.2940205690865483 62.1289797187616557
35.1747318682704346 20.7362623283176220
93.8444860894066579 49.9416659890512520
9.2202550377944661 30.7452178336093063
56.5563264067489158 50.1368546268363033
55.0076114089123962 29.8488731508268259
10.0025105769629530 82.8172943494986669
31.4180659116142138 19.3635074044065760
81.2762579487365002 85.4962615043064176
24.5842211464362812 34.8280662991589338
38.2130238173061798 28.5126438271435561
98.2423285901163155 53.0369122745259816
81.8220398751079330 32.7306433477132757
8.1561661533001271 51.9926128121111475
34.3729605729012988 53.1030624997792060
87.2414332212166244 44.2303069327612448
91.4877296320424733 34.4602318319714556
62.5952018329241824 53.2366378270859428
19.9192882201221124 46.8644521399379741
88.6530753646135139 48.1759444841650861
11.1835243187507700 88.3377720213748461
49.3615340364455335 37.1741568084571909
30.8699352436658927 95.7582158808621529
41.9319358530090511 35.4612303484018057
99.9698461357809833 25.1220306357377225
13.8167943552149897 81.1813329219656481
60.0685545923035704 35.9080448615312662
31.5247624236312589 74.5768163539801066
63.6546742827883136 42.0598859037958590
0.3177367116065977 14.2942481693321799
12.0705792636796048 39.3351921501757715
4.7021009610726194 33.5177541614136842
64.6687464298677668 94.0692967567122906
87.6899156170904490 51.1125512085988447
87.3698380621037245 17.3712711963985313
13.9982610195217951 76.4515982550923354
64.9723353210477796 23.2439162741844179
62.9229087002473619 76.1729597386092081
55.3232292644866988 4.9808602696346904
2.3911119847747964 28.6726417460033929
75.6314334519999250 69.0823951083135057
78.5105032995477217 75.1348561135140187
46.5790183648222111 94.9548277554521860
47.8102910383972599 32.1483428537934088
99.7287321782965677 1.3714741683424125
77.4423387819094557 15.6210663174438871
55.3267510742578210 27.0238237246109065
43.6077044358126429 25.5556406683670190
50.5032966268135866 56.8320617980827976
86.8270683041071862 89.9611241765948080
90.8738769843772900 22.0430497400030276
54.8772276879904055 96.5137047101199812
6.7468533626356191 79.1791987185383164
47.1254786232885081 52.7335776791980635
54.3800688750205268 0.0148766913896314
20.2939543499807691 81.9727306055430631
89.2118510996003948 15.4608703427809751
28.3847754799181793 7.6790793936913460
47.8479251451030123 15.0347771163834913
21.7266444059769128 44.7660209890982514
36.6164882216294174 87.7754948032391837
17.1995040625931637 7.8977743194677092
44.0389601684438077 83.4163675508758189
56.6208546469125551 34.7531308519717896
75.9065033552179642 38.6563695571222183
89.8002686898228006 54.7339425493937100
86.8972129248061265 37.3900042168946243
7.8886228696515959 3.2341538992509578
16.5902166775454774 7.0962160130882523
81.1790581101995912 68.8558270613507943
82.4724215546781920 99.2597377148837836
53.2604949150904972 66.7072315443047046
50.4792240165689208 12.3190037684432934
54.5195095505188405 44.4340849751287408
36.8022754496838402 4.7300375649827480
11.4172456131245159 79.6917740951846696
19.8194644317358240 56.8096918115377534
37.4430965514442349 5.1351306096805382
18.3843024662961412 72.3259636394529792
59.7677859508599738 89.1539613270280142
95.6716276125680736 80.3747729879343922
29.3181490402999110 34.4423329144369035
49.3970014276907534 77.6542752996589769
37.9832807971024593 17.8725726441561719
83.7274738745488349 90.2459694728384960
94.3185132998200970 3.7500202503792268
52.7758549310083609 97.7399100204677609
12.6750481196738924 42.4207789700450562
14.5390332898247880 27.5464095767909996
80.7182860981838530 57.9641381441105921
5.5100503592049543 78.2276372714197947
47.9069227802750959 75.0389189208906089
96.7632342800538652 60.7862635922371197
85.9507161469857266 70.5881122776896035
33.7779646159120048 48.2986209165182174
0.7124144978866709 73.4632474275629761
62.5739560202990788 90.6059493746661957
24.5919132360101784 36.9626871965647723
30.5370802310725331 52.6775797317885477
8.0224212001146267 58.3667024040672402
73.7102690864866616 1.1243111932821681
73.7875117614964324 90.2478870523060834
36.9255840754625169 74.5579932540244528
87.5471914972381455 55.6532246050738166
32.1779284572617428 21.6975503408725530
8.4398440396098788 78.9978108284075518
78.6167248280166859 1.4603608373711330
11.0669083071963552 35.7172570744376827
64.3947422421459947 87.7681136025703807
86.8530727382320720 26.8715848641022923
7.3814608157375510 77.2754011327283337
2.8944520244732930 58.9891592940055460
48.4784765557838782 46.1501471487708699
82.4050057152427371 75.0949739342078146
65.1748907737217564 24.0924036763611085
51.9659635198955527 56.2663988851592052
89.6245004682284900 73.6343703584893063
36.7356299796437824 37.8312043988629512
21.0561383084309170 23.6997724563699386
82.4566278866298035 30.2899651525210913
89.7983089927109290 84.0296428544714189
67.4089751694592678 73.0050671822186104
87.6514179931310764 6.2528723848590655
17.8164780708849904 92.3957877088413824
75.7055062236742771 59.0349870346817625
53.6275403258851711 79.5287355295953233
34.6184214733268689 33.2517611560589046
11.7779722705851793 44.3663825311022322
20.6067636851738243 19.3121632699912240
12.4705096118111207 90.2317774214825334
66.2056998505972274 8.0641799609970874
76.7096805106092887 31.9909066618882854
21.8016493867276964 94.3706006772085289
78.7556936188311028 41.6155643370375330
6.7219423795283788 4.1021815891887803
87.1303746214475865 89.5333722711734197
83.2684711738076260 41.3894943644522968
95.3279539016573096 64.1713376221815395
15.2538111281973148 34.5647229263462279
47.5341817282171206 22.0498025180169606
47.6888323835289896 67.8706955663670612
49.9293826568094161 8.4502620408319018
99.6946449455681574 54.4366220831305228
83.7596179494183133 84.5279153957154961
26.4561722113490951 22.5459469097408984
31.2278720647944930 37.7308243663123761
70.5779086238539435 53.3840733515643109
27.8335989611037000 13.7345932026175177
30.2718719762207975 71.0855768210446115
66.3812351775473815 69.9353419330656294
3.2735548198520092 89.8254532785897908
37.0857869323813816 13.3735052938104175
18.7593310837846801 39.8952821959383499
66.2399718822157695 88.4637342648751996
48.0551632375166946 48.7403072122558072
56.5795148654845121 81.9606124474844222
12.3059094822376984 13.1235305886079896
74.1836350767371471 36.9675542497618466
89.3443479915483323 41.1240416950770964
80.7705928240345088 95.8996361327988751
94.8282553439642442 57.2341559449458614
93.4642793303461161 65.9397793764390343
71.7724648980744888 12.5943434643030265
39.2970235811666981 55.7968660056438281
49.6701610355310876 0.2095918259370944
60.4381018316806049 38.7988960984877664
87.5503222940112380 46.2236398509060820
20.6242441319300589 85.3153918600291945
96.4544287351594392 25.9025676118709072
22.3773360942260950 96.6815280536075505
81.6657089148274054 42.7002959763332370
8.4989157436018097 84.3786873358477152
91.8686221167495489 62.7987711739180412
63.4799766318219554 96.6118176084501670
93.2440675745043706 83.6257925398987396
62.7510523206349831 13.8975290119125017
12.9160149054603384 91.5279618560365407
1.1482437747662666 12.0157786519633163
48.4561864544181233 33.4925473182006073
69.5325024716141940 73.8685515478908457
70.4236861976687152 18.8093159970739841
76.9181543821388800 64.9311511212726629
49.3477518524543015 1.7818774054014663
8.8681128897459836 10.3650135556844543
89.8834320100767314 99.3225360097361971
24.8734356819354083 22.0683238921655978
70.1691385499495652 68.7514877120830903
47.1500739828979647 70.2476080141886143
89.7421374935040888 25.4547276142917944
73.5644116155819745 11.2145707674744308
16.6048188863557655 77.1862569295912806
85.7904254838142606 86.5249217053676460
61.8223392084694225 36.3432502537800772
17.1311643544726735 80.5753454037409540
36.8645080889844081 79.2437598776966183
8.5473290867924980 90.6306558599235075
45.6753242864085252 75.1959662097392965
53.3242570879820335 51.9052427875869498
28.1921710209551719 30.1491363817289155
18.0618861430953181 85.4454510919947836
79.7709188980909687 94.7929589240343375
30.9795863167749417 98.1914519193039865
0.7789424383794374 42.4709391499515050
78.4759978953095754 22.4281578543202293
75.9806738088611837 33.2760267299803019
31.5015155402034388 85.9202262009692816
53.5334736412792083 64.7590534859582903
13.0077615736703400 40.7284114268196120
58.4412262825635409 49.3694030411520046
32.1769194078434495 6.9566535113180672
80.5238528822453787 69.4044566265163780
42.3439886037208524 13.2989314238929008
90.9273908131886373 75.5522864617845613
87.0793523332345103 36.0926208891135261
71.7401944324877121 89.2417226531246541
13.5430096368486907 75.0734331034176705
25.2346252803523754 45.8531371581706679
55.1835986138087691 10.3844008700230699
95.1452539817951362 38.6618431832528273
30.7887948637054585 85.9490982912384140
5.6779649147424731 93.7484667620203567
70.7357455377111393 25.5566672560558530
2.7225475223657036 78.3213364034367459
35.4581452977432363 33.1528597138671657
84.6499086079759451 7.9049833387286323
55.7236663699750352 37.9223911170869599
3.7310793652978402 24.1823938930109108
77.8625984909528341 39.9877362763367685
69.5679582345312895 53.5250044357290093
32.6654340030681070 41.5621401066867762
88.3193318572828048 93.7418802986521911
8.5044966507510154 82.9606432656670165
95.3106565495122027 35.0412627927309401
90.1894575543535524 3.6962535402497054
87.3204496470287808 80.4330579730791868
27.8397209931538505 45.9597382172722249
69.2386072918489504 19.8972871115921990
7.6093722064246254 66.5579516378821836
61.2307830806268925 48.8279254550732276
54.3168120392376395 79.1891178058450720
17.2367591374837019 42.6432554599880689
40.4348023790604003 48.0984198782760473
36.4974991957149228 99.0964550478029480
71.7167583957727004 95.6312494016105461
34.0659926789092609 94.6203297855232393
2.2312304004907024 35.6737527326411268
61.9660658767821744 15.7754591407491258
44.4722206545021805 56.0360383996295184
44.9693608649490599 96.4311307186628994
12.8526045786096610 26.1450805334788043
38.0616390703398011 63.9772309305079219
36.2395903983412495 36.2263673264212187
42.7339648758618296 21.6051781499581708
3.9835244814919513 43.9916432236168191
32.1583824727200920 63.1050964843585049
33.3610659884257430 45.4773480742542517
84.0911399849782697 0.6348404694381915
4.6203248248896323 40.9638697542895827
40.9735693171167412 74.9225370993519988
70.8811452143519318 49.1930304248943600
28.5887507361498834 83.1530912231482660
27.0318547382037089 21.6037320137339215
31.1054244440158492 36.4138145155245212
0.1957119245985628 77.0185679996011885
94.2949698497429551 95.4838982976205557
66.0268833278926053 13.9799420301877415
58.9288114326314698 42.6939935970734439
62.1677734617272719 96.5026855177544434
37.5750922022558100 35.0180311800475934
60.0946276405075110 0.5495407535505703
26.4962408962167721 71.5725642120482632
33.3677940267814392 51.1261405707389187
44.5528085238455418 28.5770435599907877
57.9242356454862133 1.8043216378671012
10.9007241128218908 73.7425519499655451
54.5882639428726506 79.1429470917953068
52.5412791341537044 73.2882185485729991
29.5151514910483286 62.4633726768201143
14.6514481419520504 1.2339028789479456
25.4187902868412650 59.6985804279721393
56.3568526529621892 14.3849559689400159
20.6713195621176737 57.0603244246825057
77.6803521173841602 83.7882217877595394
51.4112032423157359 56.2135579532480136
92.9706564803627060 56.3348719308893209
54.0884343931384848 75.3390174134387109
97.5038366512428070 94.8316486603573310
12.4545912644761447 44.5134192779091862
3.0121814932186686 67.9437914151401969
65.6652784458550798 90.3629072638622262
88.6656405234819402 82.2886901343213566
77.8313219206882536 48.0111783055377828
61.3828800835755715 22.2473436972520098
51.8359123058477991 91.4233255486225715
22.6534534154170473 25.6579206166494984
20.5938207496881631 96.3021101624738520
78.1727855531282927 71.1578903708171993
59.6129607275198055 68.6664869731017120
6.4199777056673017 3.1378981396879668
28.2602635210193576 48.2129221934865484
73.3441220064973010 7.1529348951903549
73.5049061982006293 79.2692481132694127
5.5425468204436390 77.9466202882339161
34.9722731271302081 10.4511852379779775
72.8994500293905361 37.6858837367580506
63.9436827757072876 8.9325331581435741
74.7772644930689694 13.4765570842675260
92.3418572400383653 78.4684972264553551
0.1614762260340630 72.6970349394036077
91.4914782736529730 65.0933991270571113
86.1304045152994746 89.4833222383815183
35.9238516305104199 84.3193765217863529
32.1124127079870618 47.4527227115937791
3.3346163691464481 72.4205824363799593
58.4318202640837754 95.8297804585196502
50.2994209031694339 96.9447659832487432
92.8090277710202542 41.0286760295536581
87.4692183627246607 39.3125294465992638
68.2044081047343695 2.0119609237220559
91.9509171583834615 4.5930114846898462
31.5986196664770027 22.2716691345752764
67.2092820948720657 18.1567390421038972
19.2815862733176857 66.2076542819329745
11.9442623594110735 99.6264175521944964
15.3890383505348112 36.6863967351909750
3.4621214624124708 29.8036900254403676
85.1361136218714591 58.7874182014210618
20.2778262154449607 72.4361329681962900
25.9578359871231577 67.5464349544744351
53.6760734445287255 99.2934972666999869
79.1189372190055309 33.0127900884814807
40.9701784164579479 55.5368428480144445
87.4833463713037247 2.8710732911297554
87.7407176534983080 16.1337593636282080
58.3876084850309596 5.4049579835507400
52.9420061698034772 33.6025087584297921
32.8917409412851640 94.4535602380244086
95.3113640060020799 23.7609321637137221
40.5047545665841540 3.1161936830909731
65.1494557337428830 13.2812902244493376
97.4926009087050716 41.3638467231045013
81.9565995527541276 17.0974748263795320
27.5079995264494777 21.3366401066041007
