# Supplementary material for: Universal hidden order in amorphous cellular geometries
Source: Nat Commun. 2019 Feb 18;10:811. doi: 10.1038/s41467-019-08360-5 (PMC6379405; doi:10.1038/s41467-019-08360-5)
Supplement: Supplementary file 1 — Source Data [file 41467_2019_8360_MOESM1_ESM.zip › Configurations/2D-Initial-configuration-Binomial-PP1.dat]

8.9534249291445924 7.8651895054268728
81.8348949677101842 38.4779436610020866
24.7875352401176414 14.5890967461933521
52.6251206548416945 63.4437299183621874
46.7387144547430609 42.5450300692416405
77.4424603484581837 78.7129844708724704
59.0318700226424866 69.1474544131382913
76.7669158935104150 39.0584763771592094
44.1717245956899305 52.2671427890089717
86.3560945755811105 29.2864130412011079
47.4906896468144026 96.9988244177864942
17.8458285743637539 56.9647415643717707
26.5213652912471360 58.5056674145080322
26.2641460412166516 78.5685484172913249
10.3586900818571142 65.2962056171985239
18.1067932256869248 13.4222033370669731
28.6141661528499078 93.2748873812106751
94.4648544831905923 79.4538454414185367
82.4698973268129549 90.0006069774632209
34.0158557100397232 27.2254091572323951
51.4834104058021893 76.7421174683935590
88.7342152940725839 15.1050738871071353
96.8487012741918818 64.3657140370364544
5.1984679527711020 97.6496826749931586
99.0088769968420337 94.4889337530962763
69.1342323129597816 4.4673285665793427
33.9977577359215530 76.9384897569699433
34.1292517391707193 14.5576597687667615
50.9095513655516640 98.5897291595340164
12.3338670424065544 37.6142501392316717
89.1568241411277285 69.7668525453869677
19.2651914930320984 28.6745210309500749
48.4440139044047058 3.4915525513222634
79.2848374363416184 30.6097564704637222
58.3412254563429968 78.2527646545011208
26.2466577761467867 63.6757739481827088
70.7231498089148261 64.3280586634434854
44.0910595915776398 82.3713060069677567
85.0861650881547718 82.4260367969743726
49.7540347419371685 68.8497087887773773
88.3337722377259098 40.5096414501503475
32.8741364676045507 36.7526112594147278
0.2877748478131714 54.2369845153828791
22.0389089165443650 83.3952775938087427
61.5342308036025827 71.9454596949799594
54.0022423556126938 50.5384331082271103
56.6031844382543952 39.2916643435226121
57.1227459441174048 33.6146878662390804
43.8754859255560348 86.1299276409881145
87.5866455500543708 99.7573730631915083
34.6687862921451071 72.4497819189058134
47.1325578375075267 83.0971757319778703
82.2513505182512148 33.0099074827262839
16.9380404445130459 70.7634554830979994
5.8905159296380294 17.4499883686492367
24.7363567376312936 86.2533092954368215
29.8330444310464067 49.0364490752546658
58.4988529935904467 35.8093740666971101
31.4073689843799677 61.6821868654034304
82.6759792357480876 28.1505995610092050
10.6887425997100429 14.7934672486771390
96.8767543219517933 9.6465707367061615
60.7845695277429456 89.7838542220337530
34.7140994381747916 6.6471095314808100
14.1762952741546382 80.9539455527461911
72.7748789550825848 86.5706482931432646
67.4881049100178103 54.6690391050982356
39.3032987031233247 35.4688571385974640
1.6475617859995406 73.6423279429459114
97.8443497846525787 55.7590461603222423
30.0809859787700127 57.1310345167574312
36.9463921437218659 73.8968769864964230
24.0140584700625155 74.9452172080937657
70.7004111260415158 79.2781592475850232
26.7504071016049885 92.8037739115509197
10.0696554974952672 24.6013274974268619
39.5115478445511101 21.7039635979222147
0.9903842408562458 30.2899726012467525
63.1203696682793520 97.7199874331554810
52.5291293022873802 70.6846570985132985
44.1393501064530440 33.7333392453057712
11.0482346813760799 29.7248679698720579
11.5395188205701835 66.1942407424913739
12.3353730728076645 31.0576439372850182
77.3456198577652003 8.9690768684595028
73.7305973875308212 24.7502400912173677
34.0520087790559103 83.8099208531579336
94.6818255875001427 76.5834455367786120
48.6156107588347339 71.4548062815010070
30.2260883481451295 9.5575797317959186
34.8011291922221133 61.0730211502710034
37.2505925944730762 48.7896626278508734
61.3213700007110489 47.7002533070100014
64.9596789999995536 9.1746155559690905
37.3086677408324334 11.5050020286481711
64.6750319053030438 19.3932761235508302
4.8325634227565644 82.3627721843193825
37.5041826485063652 37.8390104803134975
86.2090996490673973 92.3257358355119067
18.1930656211170216 79.5222949743949670
84.0411855286977527 37.4617116961106689
39.9057541831856355 1.0473182486302135
86.0369608978977567 33.2576672449831889
89.5697845812137246 77.7858125870442194
45.7178804953593101 57.3193891608879369
72.2336297931450417 72.3091185904669373
8.5632564595103595 18.2638151521617651
72.0708109979542115 24.0067889254187428
22.4948994266148325 77.3964034296464831
38.2261374634011020 57.2490131550960868
39.1750161605698537 59.4681072150159338
8.5377692370829035 84.8752124564521608
67.3316432643828620 68.8937485502381861
28.8455884517470054 65.5546188093629354
27.6921427638925017 32.0161449430997891
79.0601843005998148 85.6899746115027767
77.2549150935764573 2.7138510777750535
56.8306312673404364 86.7221014499448728
79.1385788384861542 83.2766648933498601
19.7643123480016563 48.7292415716470870
14.6307095284012085 18.3176150275014997
4.3078560197007505 29.9096339725482991
37.1124543223182783 73.4284243583643814
78.7611248867275293 28.9395933879470597
78.7509576380934249 40.6109026890476486
49.9710089489800566 69.3244565615849524
98.7776267581301539 71.8640428081853742
35.8161158089481333 24.3223022650615022
85.3631326039122769 57.7269555408348012
1.7269027488661770 70.6778150737613373
33.6282516167984653 4.6462080521828426
41.6532413065613838 50.9801197646507660
27.9767967686946228 27.5213765852107883
9.1285605469440316 55.7009173648009508
94.2506446853411859 63.8711774373579715
27.7754559909859431 8.2111445020644389
83.2019082278086302 90.4605166051480865
25.7947251722898656 84.1856711896080299
79.6502720266757507 98.6773985721793139
65.9313215437911708 12.1048133308003454
1.7289460071033380 55.5324354113973726
79.7885466846680202 96.4702552369361683
81.2129594423753929 32.9311348812185258
35.1916081116735882 18.7064350057857389
43.9032178485126323 54.9844202191687472
83.4911789994550730 96.1714128102447319
87.5351475320779144 46.2540043185773939
14.0798486191627710 1.4489274905201799
27.8210705578215922 74.8595901485605992
9.7800228901255064 63.9178569296747625
32.3197645550096340 9.2930161715378041
16.0652827134627465 65.6102134965070718
18.1532181831209662 36.0218673876051696
89.9658804770201499 43.7829750559606907
3.7695045657202608 25.7411321515064735
20.5791131562015117 15.0488396115771135
93.2222000426586703 90.0127395248546947
19.7280651592999448 18.0383360348703832
79.3717700234953583 30.3490901341369792
20.7873825969704278 96.9425523976283614
49.7508286578152266 17.2924983704046618
87.5910140992800734 44.9579169865413490
66.6242390788404464 68.2226246755843420
62.2485191792426136 42.0460092620813199
89.0978835971408074 14.3189212013002169
92.4973128736020556 2.4838672767043768
35.2195288539982627 89.8781365594792732
99.8732679236541685 9.0870597723876507
62.4672420661946859 0.8366775736876608
83.0561583912172665 30.3550756403157109
30.1159883546963982 20.6126607361243011
24.1640853664101058 74.0695729952938109
67.1467403917599341 42.2422739582998616
47.6968192615035775 70.7677202989061698
9.3351408205176725 13.2870756837949919
77.8769385406459094 90.5974504362164339
25.3947708366071403 97.2256992407005214
9.2181026897917295 71.4052991709570222
31.4530268775614843 31.3321431817489398
65.5909367804379855 51.6439424784707413
15.7081586173971051 52.4332018816657452
95.5344818927687669 26.4325422496276445
88.3700436750923615 1.9641921491624248
25.0882175699734020 70.2349185984184317
34.2740490550109129 49.5752344928857696
67.7169873180786368 89.1216543102710688
36.0632282635852448 15.5118267961334766
18.8454769144524086 61.9673862959261754
28.7756409743327062 43.3515093064108399
84.0567737811718843 27.7897808636445411
74.6948211914099431 29.0862910506877199
57.7057193012150975 96.4836275669001679
85.6312733161577029 6.2072057021715477
29.2254769592674499 28.8909312747878353
91.0457040287467407 53.8165062903217120
47.1077564157828306 75.8809384708826684
6.3767467137994638 14.7837892407717497
26.6313040408497237 96.0346541172198584
5.9862403842216967 35.0210586274357851
79.2014571406031109 21.0598822201173768
52.2815306248056260 11.9360645638158189
52.7553949091975198 60.5770295818077500
90.6011892460247452 67.1536347903722088
1.4292547337129147 47.9711084458915309
91.5887534000155199 42.2634756082245531
21.3911061923258359 41.1091715309612553
55.7399150681765576 3.5160827409093764
19.7917517371757903 41.4796009877094107
56.0328238344251019 23.6915137676174119
62.4866930059322598 21.3679676383396355
15.4580662066219681 29.9223318396764952
89.2610850226514856 76.7887710064283056
8.4581331767851644 49.2539993293193064
39.8272899328778180 62.1093964113765509
46.6461842086543186 16.1965850733598025
0.1822875104719013 84.3800248681312723
62.2095192374359058 27.6808451446980186
0.5626292738622807 51.1871568873802474
17.1237492060758107 61.5640870918872523
9.2638549260084080 17.2295657516719949
92.5392587427842841 41.6180565465859331
8.1491054019553477 68.7849561542890342
52.0061912111379101 81.4453411529316327
87.0142174674252971 9.3620292542214258
33.9693426038915192 71.4429933476667856
11.7940578716267517 48.6712228967292901
36.7290815009879736 46.6596240947869632
68.4875180150548317 68.5036115464939854
70.9341888290545057 97.7220691096677285
99.2828473131222609 18.7058606566755330
85.7076932047739035 97.8327097609035121
65.5193372223549630 90.7447982753836584
97.4030645646780613 66.6989529893729696
59.3389780459555354 50.8587635247586576
15.4070166307023868 64.6409646136779372
93.8109257298245609 10.4612110393874307
66.0995869319439180 48.7655213725973340
62.3310491783547036 79.0284576477207281
31.3102084492529755 88.9626818382384386
63.9480700827773774 84.2427593449625505
28.2636101638781732 54.0679439821826406
43.1895975051061782 30.2563355899894262
14.2291993556116871 50.9299024319970783
9.9212934235160972 80.2206543950490527
42.4083128994501593 26.6479365881463934
31.9138413233272296 81.9347453896377829
8.4283050601995697 88.5108558099428961
15.9609554754003735 37.6647329331415648
69.9211805130312172 20.3304182403066811
65.9906173127939013 26.6335164390781642
45.8597049226001090 46.8351023116062137
18.8304929841525563 35.7407724587345683
4.8611128273700626 2.9572491493485842
63.6814401536122574 79.5195516263759998
26.9919142296057615 84.5571999110883610
79.3931748825557406 63.6626930766505765
34.2669467334313111 12.0250751300655878
41.1697501414713614 30.7040678331392378
41.7561210657768669 33.4489958339891231
25.9351127200732279 91.7050621084246131
69.9853347182343839 12.6860786879752219
78.4325561218538780 25.6849888723730366
96.4186662584986038 50.6665829419923739
92.4341058092712018 98.2645025222625179
99.2879272905124850 82.0594876582837145
63.5290333653443753 39.8601988770842937
95.0737763750444032 92.7900109644712359
53.6813198181256297 16.5532419202713541
9.4494878044196877 3.1695084906343762
79.2574540903823106 82.0982624886174932
36.5493836357074855 93.3684967435535782
81.5751624730374232 32.9141005723794464
52.1035673565007258 89.4669978163784805
65.8436515826262792 16.9069488650246278
92.7142785802759164 21.3574722302950057
10.4534782057464248 23.3055428863053535
42.2859234096901417 3.4457193927978857
63.9783682964443656 7.7541280024338910
9.2953292640845397 0.6548033905189987
34.0816012089726001 40.4609473599106053
38.1357336197269063 42.4880499198816537
79.9835604453804905 95.0227143053909487
61.2135252881285794 45.6396791543320930
67.3696636974708127 82.1674970846790842
78.2992014886942655 83.0729928160161109
57.8780319780240049 34.8780959320633670
17.4285797143215575 20.4293879866407124
8.1020809066958961 3.9335115823234457
97.3220163436378272 73.5574408980666732
46.6132788047756677 98.7520592456639861
59.0987733207409462 51.9252265809338240
85.0782904648157512 32.0455445518788338
27.7378794932294355 13.9778333308901779
0.0526055503530576 21.7629786483229068
3.3914302253816642 95.1470021601404738
78.9159559712483514 99.8591730665498005
66.5257780151592328 68.2005861915572495
61.9019931502463621 81.5873122506247626
42.8172918548499624 4.9717915508532329
25.2932533407161912 66.7949794928813390
53.4672116327368911 63.4414340201915223
63.2253172517982946 72.2362198302038365
33.8084157275358024 73.1834226168364239
68.7146790003576200 76.4437407155426030
26.7244078681628920 37.7472908318693428
23.0971495570427052 9.0207530024930644
68.3269980288463188 46.2402259613697098
26.4086205868362960 63.1192965104352268
69.1563326462554500 39.1012813303669091
62.6139670937186494 27.8226126405143788
3.6474516108310318 26.4436012007004280
4.8545118888669636 70.6633308863861487
73.2665136418455205 27.1329389859909398
97.3362037350769924 32.7730700666875521
79.9268285203164481 92.8975104600946651
83.4855084372824052 29.9174674681401349
14.0784836422485622 48.3815211479736860
42.4469276356142942 56.6556791603348842
51.4643350142140932 14.9941412961665517
57.9401878841285338 67.3415834542395260
62.2785346526598218 85.3887090895664329
77.5549710607542266 64.2981414124834316
58.8913001454957197 64.3914154915960779
19.2703156484480544 93.5751714534634544
98.1439570286417649 66.0955655963353479
71.5281050042599702 60.0927093236553560
83.4843969803051493 10.7867744307525761
71.0187151518913282 98.4772901055288941
92.6820327814363623 56.3965766915540598
56.7789827512924958 91.3195976887675442
97.9780410177522754 53.0718738657249745
44.6364056469530937 84.1935944126239804
95.6261405532270743 73.4290744646103661
1.5954217881113397 48.4781201901987586
53.6889826739847535 35.6017866656859070
25.4943247800639696 41.8471830586235285
9.5835745996386770 17.8184320086372985
4.1561258409189561 48.2532648818663006
64.7657997228862570 53.4070790580675094
86.0998499105582056 82.6650903057922619
98.8229559862582363 89.5071087167512758
3.3867460358993351 47.0034736292730884
81.9900067850523442 61.7942789794874017
70.8785605465166242 65.4391903029853950
42.9065745182262361 15.4254125715599493
50.5212696184267784 77.6976381153911149
79.9261398759115025 5.3059072590098344
66.0425266163187246 63.9889405904214286
2.9410223147720127 61.1080463796989335
68.1684039727987141 40.5775634145896049
17.1338676249256139 49.7742743887538595
94.0884114597881194 51.5458762473037382
29.5714854659572914 66.6246404880648129
95.2725388958748312 76.5194963945545084
18.8460178556815059 22.2682213978221526
70.9671763573314962 43.1074281526364373
99.0413163798029785 84.1733018040159777
58.0709174608437877 52.9435063074328198
4.6653468535011395 42.0970265754897710
37.6015075492969757 69.6417432668935135
56.7674862765176229 42.9806192327747496
38.6217015767400227 27.6165365884606508
64.5422351960298215 98.9145941569695992
56.8954705128576350 79.7163395742451257
53.4101688931217353 96.0125998800435383
43.8365742734136390 26.1440377020660044
15.7559965628635510 24.2400137766538251
62.0603337034844031 92.9256873115626121
12.5833882052958863 24.3501417767447172
67.2422783077220316 54.1718397708154811
90.6871194861687968 82.6516035151206268
3.0408060093407796 31.2895758871262082
17.9746912440786559 86.0899778001854514
4.3110854344587279 70.2300497825169998
67.9641520161842578 18.7900259050107543
23.9162132321156804 43.5405239841796927
21.9953527775742508 62.6113820607809188
17.8311588251072166 66.1587749190756398
64.5896605403838890 23.7971499350346463
1.2750773616155175 11.1789708671495962
90.3842938479671574 84.0825270771633768
98.2588201744952840 17.2727663646565333
52.3476476723070618 28.2376610847777307
62.5307429816865010 71.8910937520700344
80.7872761022214547 2.0067551138605588
88.1458318082558776 21.1458213784333147
54.2170493360374692 56.7669219378681404
81.2705794690672292 27.6302855135454060
66.6107681458748715 33.5205891510108174
77.9268055224320904 81.0033651033709248
64.6944831553420556 99.7914044825297850
38.6293237940035752 82.8422020205461678
20.1830626241315549 97.0897213202049869
40.8899867143764908 56.4028810066680677
0.3162146052268611 35.1695279474389935
77.9921868443164072 59.0532784212183799
21.3375513923437552 80.3428388694160134
75.1683708689328682 68.4847765984478229
42.9496738353596115 90.5061508410198883
29.9408563472555400 76.2500389632095761
65.0329945429919860 31.1686249080945892
42.1805827594191527 50.5367185835571959
24.1418833977520073 59.7354121354559595
43.8705373438109447 13.3031916454348309
67.1983160730003561 41.3538604757297747
49.2468382854457687 45.5717338885807877
87.8595161494376669 29.8354025403294827
52.5879238246444416 67.7283199628597004
41.6231581812255627 76.8247828111719997
4.0978188514251057 40.1166391633261696
24.7260805736982938 76.3431781453691372
15.5178515533981987 82.8831690229390432
91.7435448910029123 34.5807886234244535
39.7540259748321532 93.5600506965908778
37.3519371987080149 77.1992704041886668
89.0134342464338602 83.9339777525807307
17.4789339708851017 22.3040511791438476
68.6956139560798391 66.3923366506587200
9.0764537956439124 63.3470407167764478
81.6493435431458039 93.5830142184965865
33.8852017429429750 3.4428602063335867
76.7397121865011798 8.0464591016662474
9.1220003995561179 42.9544323348029806
93.3156433495192061 30.3941843058814989
54.1853880145682254 28.8726049000124121
80.1286471692841786 40.2749353595669248
17.6412276043182885 26.3963429477327409
7.5693050542351425 15.1596653795283522
71.7462594221232308 69.9165009593924083
96.9151844434308742 7.4794714494877628
39.6535204100655108 10.3781559596392459
41.3184295557521750 95.0197341469143737
99.5239589108114586 49.6273184949900141
79.2561775366010721 38.8453073446499459
53.5767295670763062 31.0545785539342774
20.0660128379014466 42.3235934136954626
1.5167774811488233 28.9854432061576794
83.4681945576509179 77.9707288963251983
44.0294692692183673 68.5179665372385216
52.7208913433776374 51.8863576191858442
23.3178944397998364 15.2352275216879658
99.5610042801709341 80.1382416782776090
54.7220323564957312 84.4205416507028019
59.5359166274682678 94.9346529992781001
7.6168289780432215 23.3866394193175466
33.0088638414997604 12.9740365400715660
7.8440862965464708 86.8802651207004004
11.3141347912250172 56.3153219770908251
92.4275155076390860 77.1623960582050756
35.3685039296688402 79.4108267114948347
57.9919008397267959 65.9611711996355439
4.9916403412872734 5.2045808026755296
56.2674717434229024 12.6458065165365738
94.8288006254105085 59.4546386233576598
73.1259488714564299 16.8476131947621894
26.3438840853481473 3.1240336931397383
9.3325013644891097 73.4395248352541756
32.2040354314371697 74.3395001796475725
4.6209632360634689 70.5755169582345303
44.0936895364124624 63.8337559397216907
54.6509370351062955 8.6613609259045496
12.9854253086422844 35.7215345594731204
45.0481076605880446 89.4705774415407689
22.0420771190116156 83.2486278274650715
50.6309021816429805 35.3823943236387137
71.6552456579177601 50.7428988347477983
86.5419681249957478 44.5100106817791996
88.5148637442252380 64.6714490422760235
13.9222803294872577 4.6544277080956098
74.6225774760677751 55.6261851053818290
58.9143758815461211 57.9526463015762303
92.8769342188017362 42.9886877403065100
93.0033687285398258 71.2182330508255035
15.0751210052524005 19.7890558236220500
2.4482813157237659 99.2393405160807163
72.5840499183047143 56.9536683182897647
93.5747173061443362 23.4095083857476247
19.7947469926485944 69.9309598408716369
15.6305218985847034 96.0577223677463792
45.3705794211288236 12.4792484233785537
0.9726861693886479 7.3323236825128095
12.5847348644643535 18.6059565297914773
76.5549814631179260 0.2153359009869682
52.8447267588933585 30.7884492299186334
4.0009648413764642 14.8734735558517794
34.6980133184640920 57.0635347490515059
27.5042067297974633 78.7749091363940153
40.2735830135977935 4.3322183842309014
10.2295601656024253 39.3137652183667896
82.5939310919239063 9.6302604007685204
92.4786637580902919 88.1910143894573793
50.9984792725222817 79.1464979483802438
80.5862181497884791 64.9857960740963847
42.8035229759819984 35.7593133525782392
56.3047362431226333 90.1655117177962637
54.2175553214597556 77.4543412840573211
51.4221683753459473 75.6960865472829454
72.8315692122512530 64.4770433857937917
85.8936234719078300 47.9581487416117724
90.8136481563052769 78.1245169570802460
38.9198712064347561 46.9659666198607653
91.0216895996854731 97.7805347294580400
65.8837553609237006 16.2787410450396806
29.9809185574409511 14.2399365540572749
17.4672824587139743 92.9652794214282210
42.9812304157672784 87.0150948607133756
35.3268785903342675 58.1229417460307971
53.2164978297943847 1.1820023366480803
17.2807374972192136 55.0292177579754593
69.2211006298954885 63.6641569934458005
9.9144458323678801 22.9379769725375660
24.1900739626464301 17.5249359357345078
89.8873531912293089 33.8142156141251959
45.7767018916506387 15.7607224491702844
2.0181283971051456 5.4677059214788599
33.2089800010159664 76.4367879301149884
41.1006583952732356 69.9996579008658415
41.2814231080600251 20.0653176432708733
47.5379006400452369 96.5715659960582258
62.7896433549987592 47.4881744085955759
22.6019012734638878 95.0698897766742732
99.6472834486054353 59.3500681774499697
35.7687777628274191 1.5527157606746833
3.6149256193081070 33.2834737548608359
50.6862911517609120 6.9879231672115178
20.2243412012477854 7.4603526206537989
71.2129106998950050 61.0837913906740368
44.8557717131699860 91.4062024643792199
96.2125911679796957 36.9328898323361798
26.4061920829933392 44.1881613417794625
4.5288920254549447 17.4150996763719590
95.6936455610941721 12.9430833249391863
87.3229527043307741 49.6366614628370257
34.7729556126123853 1.2556827377619872
89.5679338205440132 44.7104035867786322
45.4000169679844987 2.8762287959615995
1.8824913391723652 60.1723108469505519
16.5906998640295882 13.0572431822871380
31.7440737946511504 69.8820346319661780
9.6018657739624587 90.3875550023942083
65.1480409168476058 55.1276540218137754
26.6884622962928368 53.6985524288386387
3.9545733614868794 65.1239619293308749
77.8742403835812098 26.2502365692894983
93.0877161498766981 0.2794311073141875
87.0445493378892650 35.3983912856592795
58.7421020615022016 12.8640092704782720
88.7034119124985807 49.5108840614325700
26.4027457502266536 59.1180668328174832
90.8143631209960205 98.7787309756430858
46.2220109029432749 25.3327321908880734
77.8667432662678749 6.9669104634060837
74.7654617392430367 40.5952056315724974
55.4802187738629442 96.6785060951943223
99.9926697956769175 86.4845750087365701
75.2394229472975837 25.7087264749913729
17.3272201549689591 2.1875028154652032
11.8896614271576713 58.8170185299201265
69.7072424008090934 84.3789709580636753
13.9875252418291467 5.7615046519971402
55.1600807904407588 49.7146326728758225
21.4409763663863870 35.6625759076806403
91.3652196051469474 74.3622129316920137
71.4652165649821143 5.4422253939577336
50.9935257331957459 0.2045357037157469
13.7736689519360134 43.8642172989633394
98.6335172580733825 16.4354617233052096
68.7833461131482977 48.8142796351384831
93.7211452890878576 67.6099708233819143
2.9614919263118433 44.4644010652672037
82.7557152401341654 53.9306337794157926
99.7522238850060035 70.2093438696578573
18.5285348286792768 87.7505976775802878
61.7574979378648479 97.5897010622619803
93.4888453980445462 42.7613021418698622
43.4575963718909080 68.7383208926718794
12.9098942662725040 84.8443463523190502
34.9447036623067007 99.9764514117272540
72.2388156734030105 48.4374046729181060
37.4065216046254747 23.1620643134306512
50.5328784548079923 27.1418811820595138
47.9966782006897148 76.4869531621562118
34.5148922909033899 26.7002661489156630
20.5324960178429592 10.2209954056336585
71.7980827573314997 20.8605344870025142
45.7609146048165911 96.9249393193505284
96.4411787676356909 90.7777857002680406
99.4791613152957552 88.8051238567954186
23.2126196873557973 74.4312598532067824
98.4307004793617182 45.9459466209819922
42.7424828710408633 20.5261555677916583
70.0067752308727478 5.8459051997589162
56.5216797420366248 97.5035818981904754
2.7636707672300975 61.1002754543253559
11.2038848378549929 46.3565916171122865
90.4189683927327650 49.2885169818244293
68.8606811095286844 63.8190224417275047
29.6720656974109112 44.6062688297159227
95.5627250819253931 66.2066504844631254
46.1321327084067363 0.1340081225542855
61.4183096128760226 32.4457674227009463
11.5271169118787871 29.7792862620221435
53.5475570856253427 64.2337062537310146
13.0810652425878757 40.3341827270296633
35.0109633497118082 27.1150933241860699
62.8846011898469328 31.2243664170237416
29.3343958616281029 90.9057849304218450
32.2831468167300457 69.5152702050628903
42.0872940850805719 58.4275894829148683
43.6886793467018109 32.1721358955217056
37.3784254139016028 18.1481329078284190
70.7016565669971015 47.4637391729514562
75.8964580847092662 89.3347485700498822
9.3264717004019282 77.7023338271429509
34.7751755797935971 78.8047953471192955
48.2704361270498197 84.8710409203788743
30.1181174706597901 53.4161200923514485
49.8740396676636379 94.7228847045174120
63.2253453783628743 6.6801373627351168
90.5354701895986977 72.0516110364051627
99.5654040355646117 91.9048757939215193
14.7008428733188090 96.2138654755344334
61.5665044813564180 78.7756982507811472
41.5968993981873183 43.0941509895513946
63.4402811153955710 67.2767751441558630
11.9551378753544153 16.5653305726023099
27.1487608644704004 35.0238133132404812
83.8392859967607649 37.3703254205414055
14.2346092593043210 47.2314256814481155
53.9511429992753833 31.5450276499840569
56.8426089806548376 40.0833683529006635
77.6375062899541177 99.8316533360661111
0.6234556165411242 69.9951902267421389
21.5253411202668268 93.8119575485030737
67.4436931578071750 91.2116049786832122
20.2568212265791807 36.1470446266883414
57.2875714758506973 98.5828605746184223
55.7309548574336446 44.4854192179420806
95.0346017869420763 16.2824042773385571
77.7924689182200950 13.5538893243598366
85.9151123272597061 98.0066311115525934
6.0662943036676520 17.7447153458823124
43.3220757803546377 81.2500054335917952
59.4449039874897380 6.4757035674923529
58.4755928623828183 15.4756179191041010
81.0218174599242786 66.8049932742191999
88.8808364811722385 82.0659652294603461
36.9973492280976330 17.2141340761775581
67.7190224610483966 97.8218580083890572
72.7344629403094842 20.8996361562912334
93.2680446521029154 73.6127057075093063
49.1462665441511035 9.7785184278349480
28.4681156405453315 88.6462310045368724
78.7157979020307152 21.5864552004326313
32.4086771538651846 83.7467582317044190
96.7078618541752775 57.1708701403687982
20.5570850239121476 46.0760816016471537
33.1987725839246437 79.3463465009504887
60.0586790622464335 92.4049268262601800
64.5381465907491076 22.3554428255562172
9.7582711719805371 92.1180946079627603
98.6396320031479092 7.6777791369320063
13.1586564377517252 49.4245147189602889
88.3391492933951952 46.8119409295024127
96.0031607998742658 15.3998991231168993
93.9736334271883891 83.2243554118198574
14.2528883566611206 97.6547524882609252
79.0516482967673255 7.3553490151351042
9.9823011100736316 31.3240633443570999
71.8170195545558556 53.1612321710049898
56.1375356976645676 85.9040726018499470
97.4091957460923652 39.4331213484459084
14.2579894859392713 90.6393770570892059
2.7580213983426138 84.2699670333849866
69.6413818472508837 74.4551011022885803
43.2226792204386498 36.5837180888767080
70.9242849509478361 92.9962339884199167
74.7208683422845610 71.0330165261516697
58.9791650393811651 59.0049696861207593
75.9171242331651115 11.0319681555191664
54.0184666502323125 10.6332478433240460
81.3481894389682765 84.6601668074645630
46.2987741639545476 49.2225496021634115
94.5215462596506200 34.4528780496091471
34.3261213899783684 81.9413714810776668
44.0623524939998887 69.6488809394167561
14.7316472959280524 77.2435419653715059
89.9269314345209381 22.7196630374474360
33.3376794077533631 66.6924301296883471
67.6932570736460804 87.9159116724803482
27.0916985641542780 42.6549976757197200
52.2968782253980891 18.0111143561411673
79.1395022517137363 90.8458576200601016
53.0280279018227390 56.1622912605036291
27.0828753518182239 45.1031446903126039
65.3802497608328395 75.1703744238448479
96.8619936591901478 5.5101929758878176
29.6717210162739882 37.6050591581222449
85.4434115369026870 54.7789143977337147
74.6593774363951752 60.4155527227254510
29.2126448866548714 39.0030893047432983
76.6583304735222981 48.3747079726763900
71.9025982511338384 11.2814233310944534
86.0505392775475713 97.4029745985202453
45.7956537745567758 13.8319412387996721
82.6851236987593410 96.4753061839013810
54.4907058658690246 32.7442941672257604
62.5362131347119075 14.1824776693797006
75.7895476819877416 51.0595558498788265
70.7044483781637609 26.0062928189750977
18.5616181550175341 11.4515990346035217
67.0018288254339041 41.2114865614138921
28.1642190934823127 54.1360505927379734
98.0045967271056782 15.9691238764082080
1.1816821340643546 8.4488522411560787
52.5796633601530274 38.1119687442890722
30.8867146168908420 49.7513985208992793
78.9072280311541334 37.8028175602574308
49.1062354111398349 45.9772696734808903
55.8002836826143707 52.6626391480826470
33.3673066431396279 0.3024042530473614
13.4472465721968693 94.6592507849441489
74.2699559919326617 57.6554059586447210
3.3844711015558637 52.0381715102333189
35.5895002780750005 92.2150988553004964
25.9906285107648465 24.8361475238675027
69.4225278245358766 17.6935019612854276
53.4158929210851596 82.5394379677753420
57.1084193817750645 54.4127972165722582
48.0771768702150979 57.0859201661140219
43.9935823169516880 95.1097977293848516
69.5856990646758788 29.6102543433239376
55.3711787895052012 36.6580684559758581
73.9672138091498823 54.3029024250470940
54.7808392692420512 6.6738218089840711
68.0102645176059326 45.1196958251504725
72.1721853797890560 15.7194664580770134
31.7853614241724536 29.4590159173872657
3.5568064479114869 47.3630646971822813
1.7776807324512367 39.9307821749810401
3.0299662290773410 78.6176699947767332
20.1129072271615144 45.8608016622380461
85.1318249856671372 21.2765370896822361
42.4427576673976006 5.4231733835486295
67.0673487148090999 35.4804028152297519
64.4356515993947312 60.6086472128392302
64.1931732833736248 98.6697591701535259
51.4562230722678038 29.7058443048892826
36.9715239025821631 11.1940647271291827
28.9149801918010780 40.7899086708521352
61.4921529750115852 30.6304143778861615
64.6062105255326884 30.9096016202095605
77.9027601143289132 70.6917913016638266
36.6331521942856426 48.9033554906070052
94.8541259629058544 30.7297735196411566
61.9500119809483252 47.7084084360191127
16.2164086008509507 47.3835417244256618
81.8076891366417698 88.3250724818159938
53.2464055927337583 76.6438915937821861
44.5179643313240092 48.4955223694960367
24.9233207238286809 81.8919584827179676
41.1434917220324792 15.1916591786428583
6.3693534141893267 45.5707366767804203
49.9021712459102105 2.1267228981797670
21.0817330239631247 76.2467532933693519
82.5070395595667208 61.5521681739451409
2.0420148101305324 81.3446765621177974
96.2003002036091601 44.1658812265202840
30.6300177133533076 80.1501422497598242
24.5445161696533631 80.2172623405747203
66.9381040286416038 16.1989689224390503
29.8104445020262219 32.6423110025040017
12.3620796941843025 40.5834426954277205
13.9775659205745644 94.8709832469261727
10.9412758834994008 92.8095810651021225
39.1750894828612601 66.5521385474853133
25.7607076864226237 35.2160488957776394
98.6049608407363394 92.0772143267541026
21.2175985138348011 6.6896975882108851
31.1231095996093003 14.5118853304445405
11.9509920462774311 77.6197870651051716
68.0391082499074145 37.9773197427724654
96.4727177770300273 9.0942682571449893
38.4098397523104396 62.6288817362502499
64.9595945640596284 82.0586611880489869
15.8074805243338385 8.0572800255755421
63.3383993227051434 57.8570626519961948
82.3641410547254651 22.7079315497582854
65.8433093085172345 2.1073230592836389
42.4258713036888224 18.8993652261459459
27.9554736596152260 58.6086366717606282
93.7152083538012448 15.9282672660134743
60.8328750086884611 26.4885250541563195
57.6621506613516885 74.4861768621693017
27.0203057795943558 15.3525222472648650
43.9635272201161271 9.3393074565229046
74.6942364632917872 22.7126120256957549
3.3562338376363021 91.3713025935926026
19.2428721551947461 78.0256985053428025
36.0663600090130885 73.5949910629826576
48.6244789140537677 1.6586764683480415
32.9452904180232125 96.4942204863601205
34.2167463362897948 85.8024400500531641
85.3746102158173272 8.4758368477559909
14.8826436610589923 16.8148406278479037
18.5384715821932176 80.8490462260636349
92.1525729501002360 54.2921984089651559
45.7453198294132193 15.4687374165800922
27.4797279811549338 36.6487044840418292
22.8098006170106551 96.9367625990241777
54.1518537401976872 92.4483414610445493
6.1289202322434511 40.1315797947980570
77.7695971781194118 97.9784619006276358
14.7053009520942251 97.3115250578113518
99.9002651174133121 6.2201589404002222
99.4872824346996794 7.4584762690150690
0.5485659607395110 13.4897526087886188
4.2818434539748429 85.4063205280472033
85.2856905828117249 5.9476803222571206
14.1079348282097108 88.1242216073431734
98.4392165516470641 36.5569007316003649
26.8033672799246503 11.8002592566272426
85.5421011621079401 98.1484923433215215
38.6378892649669723 16.0505521665059838
10.6360596723619754 49.3650505156435457
48.8623035263599732 30.7397530728447563
95.8648943537991158 18.3209250782276776
72.8203067835506772 33.2813538165541942
13.2644590399434765 31.8365487205148447
34.3326602342799205 47.0881588032506144
47.0799685778825108 24.9876575228870763
35.3139787692108271 69.0863633787876239
76.6766110636763472 23.4876574474917952
90.1147690970602468 30.3138838030590492
47.0464293549954888 95.5653744747906160
37.5975314319828087 75.6327071319673081
78.2282696360754244 37.2525871291528716
62.9195523647372639 62.6717780784911156
11.2633627621195878 64.7300279277395134
4.3525418351099576 29.8312068395668604
75.6667733115935306 16.7891741004338790
14.8829352914022550 20.2509078242597660
31.9508098277841555 87.7820539216509275
93.9332680599729457 12.6832233596327999
14.6651531241486222 41.0106153629452876
51.2084787809351596 6.9499237563821259
91.4726824789010919 85.4106413920017076
26.3537531112544734 20.6703179593441213
9.7785877879834722 18.9863449190488680
93.7970949346708949 55.0883935865443846
98.7815373704484330 15.6470063927043768
17.6603018723015879 15.0313075346686595
96.3568496014156750 83.9516911224288265
10.7063123517076022 70.5612169376671972
73.5829051496278339 76.4896248157083676
77.9421556348137869 30.3203550874872931
16.1846594216001343 7.0597421950297061
76.3453856069062198 57.8621180532518977
96.3648169965869101 71.1482397362483141
53.5643252756010426 7.6116263779388955
61.5498321347419548 43.1437550823560940
34.6637595944392274 52.7837239328581163
72.4305962257238889 64.8437086912910843
98.1992270901864401 55.3141465887299830
38.4809718695588430 93.7689031217331603
27.7994579027675641 60.8513608291606971
67.4033594268843501 40.1726020999299536
39.3114058364944086 65.2082926810625167
89.9685619511956958 80.5050004467828302
91.8636465053373854 41.5470139706474626
50.4150764116517465 82.2548310884597953
35.8015159935081186 81.7721987951668297
58.0755974799042747 12.7963944990251548
42.1389582230584736 2.8437465899718517
90.5578570403013998 35.4008576624777689
64.4730032689038381 79.4843128563477279
58.1692104423685024 13.3243573416731991
60.9283907856114553 4.0893761599307910
93.0012794027286276 74.6431524979946630
96.6075698733457813 94.7764294991071239
43.4872318176798700 70.4672946543214778
26.5728265850262773 46.1747420926902379
87.8373708798942374 73.8477863567506887
66.9536378184832870 98.4096158677084532
55.7225612214487853 89.9046331018486597
62.9910477837651399 64.6507525325175862
53.1160709913908065 10.7449026300083013
53.1558143192840902 95.1377862112948947
51.1460542553499238 38.7436652597153213
65.6969088412045323 65.8148603130030807
88.6465381278097482 20.1914213769520003
27.9609819752371429 97.1345811280015710
33.2067428646528029 84.8436806459199602
66.6362609406036910 28.7559983698774317
1.0086998691004267 79.5799363974221734
57.8863192870468168 38.2066481338428048
91.4786038369511232 30.7502592761462523
79.6647546956980932 40.3772396787480119
69.4552550420806654 34.2730793636508935
49.3868540215068563 45.2525279584420872
46.9230814393396614 50.5585074586389922
28.5966177664833801 95.0919586840983726
51.3183346949282040 21.8877465448482837
30.6909649371309037 44.3151517879899615
38.5640581013270136 14.6733278699614722
16.0286451177434017 57.0016058110156791
54.0191265269419887 20.7702032494269986
60.3308944153770312 26.9900229263776659
51.8551022425749011 46.4494633448738057
73.1032428208983163 12.0668268913849737
78.2083059336048763 67.2895587151595862
25.5212010524709001 97.9784666417511545
43.9849752194355830 94.4336847400160053
19.6542238389245334 11.7087873954066950
4.6323420993871327 68.3006794381442575
46.3299740280620043 91.3136036096742885
70.7858883467097968 61.4589771783176886
42.5452847468069137 38.6552138017109499
87.0379820199387098 33.9421900118610509
77.5845021680124631 95.8576542096704998
37.6164985389464732 88.8820646586411840
24.1230060833762430 5.4844173622360053
37.7272546146248615 27.2990602322122236
72.2054749813808172 46.8813999862450075
5.9831413280326151 68.8153290738429746
65.7849404763667991 16.6644437504064982
98.5134784692453138 22.8224921976127746
25.4972839027249094 15.3924939864109831
33.7326516537732388 96.9625761062245033
91.7292103980552014 11.9243744395044811
47.7379207464729092 86.6838225281857717
95.9583440980020583 46.6570793897404528
98.5422112664255820 19.9302877907718958
40.2387161412665932 7.2634546912925257
66.5325165652300541 70.7272035573835183
50.4285157024603521 51.9364945956955495
95.6607661113007168 95.7682222044500833
46.5164082051265453 79.2317854417838987
31.8076712774322914 4.0284713720829979
69.1606637486432021 11.5432766377055795
72.4495515681776112 28.9736466001951669
21.5645004019030324 10.1701765829296349
96.6759737559710715 70.1684472496089455
96.9012095328375693 89.4887470940297618
26.2591012089797502 81.7577895617580594
54.4854734831638936 85.8112169908724525
68.8003367039350451 35.7330785091497987
78.0337350283100761 17.2815510000772221
87.1767058607097880 92.7873698116921730
13.4974642027954275 0.2146793378340450
33.0912459030277333 35.7148422801466197
17.5053858545204726 37.9452391990682045
0.5935348232456228 99.3769966245995988
54.2493166831059739 43.7578481056630082
80.2659493613399633 91.0884634268774249
40.3672770900573283 68.6481558246587298
52.2648856965342787 23.8859949990764306
77.4592726736286465 71.6113503224628971
97.0022393579590272 0.1921181997587618
28.2329274477082777 32.0365599543359991
81.7075408339132565 75.2941521937353855
3.0736351429808573 17.5752666786591512
77.5438861383640301 56.3142720209064080
88.2681486712527033 41.2814566529254989
77.7855084385640794 14.4215672390121448
8.0647652217065264 4.9304967124297994
50.3422944870575009 47.9395147373874551
73.7233664022853219 23.6978637286249914
30.4044271041980956 37.4020486328838970
54.6306627561202092 78.6192004585601580
96.5443237882220870 19.6363671655640957
25.4274281156031137 4.5418870180577775
57.5493335854261545 19.6538304924489218
51.4481262680888349 68.5676369420417586
5.6214804321510599 77.2902616615454292
21.4318929363637949 60.4875989854299050
50.7941740281475873 93.5832804549945223
1.9552352877171941 40.3805075748516558
3.0575233469876451 81.1802043548617291
77.1373936969705341 27.1417352147577553
61.6800285095799765 83.5871532467829184
62.5694394337950612 3.8661866211491147
33.3632809491330349 30.8950498103751308
83.5789687947333562 66.4497621013810118
54.9299083907919012 53.6199387858275500
21.0251520977781539 57.6963623944412944
24.7800809178127288 23.8767755719888513
55.6620113153583205 9.4989226616720153
95.9670959116306364 41.9027439488978004
73.1160841846986358 74.7813765191531701
80.6838422312783763 18.7617798197438397
51.8147822084682161 31.1803602118107968
6.5520787205603064 14.5470095050062920
41.3493290990293829 83.0428703614111043
23.9877566447338921 81.0552323087477333
62.1588443739097301 72.7702466416432259
78.0151100302368405 62.3464246650074614
27.5451809266195298 58.3197117885202800
91.0089941026086535 70.8285145259758480
76.9950019601644584 65.9759114749463578
68.2533269671957754 47.5220614497820932
35.0199106853413298 18.1579957361374795
72.9697969635504222 64.8241146042354046
29.3459607837935117 79.5773958697825066
8.7056401588134769 31.9116455374800481
52.7827364358595474 12.1410856192497025
53.8311607781032464 21.8981631849023195
89.7599407135429885 12.2903110935770883
35.6726931740471898 53.4394301518365609
51.9287697298722293 60.7580930770473699
88.7859120380013138 26.2035428260191310
94.3206209757457970 29.0034847809033103
67.1383202306274711 55.6224719326960297
48.0317784123847176 28.9616436545151892
63.4282109108222372 83.1550078868580158
67.4524392594224622 74.3493044837414629
41.3562265663554456 6.4088285384289234
38.9865113695685963 66.1632215687404681
6.0708189649869233 3.9457707613678838
97.6176803930632673 15.9703577965192967
66.3399676447352675 96.5702666318435092
8.8735722623870075 2.0604082801825796
65.5464670677704646 95.3176915703589174
16.5303497714090817 41.9198479931148995
99.9024854560472022 15.1379354022894592
65.1741663347366966 3.4193273637336929
45.9220313836285285 6.0278128337842185
13.9918497193868951 35.2369893051248013
60.4198789762063058 38.6226297241062042
78.7992215862874588 26.2269514636612620
5.8773682925304049 9.3714796937287019
23.6026187849430542 82.6814079163334839
62.5200295427014510 47.5884832548536210
34.0721275522362674 68.5231829666700776
48.2181931896931175 91.8963315003443029
91.3259211280801821 0.8720738231163705
17.7440512869276326 70.1897189980447678
90.6661205921348738 29.0605933364615474
48.5508950380866864 57.9032823568299335
40.2163058346796589 33.0158302935151724
77.0368650942122173 23.7412110794720341
37.3949291451956469 71.6862159728609072
73.8986858372237094 18.6163699102771858
23.8511342999558025 29.3225081574337700
41.7701210809317658 54.3201939448121038
84.8826046558858138 70.4010816382206173
63.6821893821865714 39.2994587470310677
29.3942389576434806 13.6659022726589576
49.4706786300111574 72.1399689007276663
60.5019292254130434 32.9722540314908414
24.3212071084994754 39.8708046392346276
95.5915407287357368 98.9143140168352062
25.6927254470331725 74.0800860260852403
14.3216858446969084 90.3415059748140123
83.6619074662897049 96.9541880199895019
66.2823030839865197 99.6064408429036661
4.3243307803110369 93.8904767497201362
30.2950421790124977 18.9171651596321979
51.7946181448683518 95.1660965031890100
49.5301989553691726 24.9853661876367816
86.6206032443199234 36.9498385251992190
43.8312285415000318 3.9231727642785819
9.2169078453708249 47.5695528791106241
21.3971621875477709 91.5528722370548138
0.4511800539863442 96.1953997128368314
45.4979102519342291 65.3784007674370571
23.2090499483857506 38.3545342821113167
57.8590690294427858 75.3803116211770714
66.9275477892809363 28.3792018718732066
67.4490133712492934 97.8908085097715883
43.2246766022916020 28.9674269169155281
16.5403027354166561 71.1412407195861363
23.4968084968004263 96.7829696947953835
81.2787464342287365 61.3614997487736318
29.4023557384460297 96.1983991552791196
57.8821684339045461 88.8014323529766898
45.9109822426424188 93.4640128370509871
38.6024750962529311 12.6063511928805596
71.4404807397325214 41.2814559026627208
80.3922392143488054 71.8467191552408053
89.8464803756597661 41.8620850284013954
48.1573249425858236 18.4088015986651712
99.4372681417705877 10.3420575063594367
82.1089136898812058 12.2474796507934585
26.1631670758843953 26.4766940312431416
53.8502463627474199 94.3623308854832885
28.0001952381214494 76.5166559596876397
46.5349617817842471 4.7568390584539983
58.8229514774578632 20.7690907979544370
39.4851183290849264 59.8284705354651507
35.1867787078788865 51.6662588619541197
20.8738613213941733 65.6336559270291815
68.9013020863376511 30.3522303881148332
88.9817765427740142 59.8519359172991585
5.7347214719548294 48.4504163846807714
75.7877461429945214 59.2111819143270850
21.7309704076914407 69.2984538366214480
10.8199284459661307 59.0703661747426523
60.2257117538681399 4.2588795692584114
9.1863815482304378 61.7671388788760041
88.0124384665496535 46.8609833346261055
60.0817588198910215 97.7948727549953105
14.7819810099092503 69.8922571649212898
88.1169980333029059 27.1741020428363562
43.3385775021484889 51.2760332700876518
62.8282786020756845 97.8359806500954505
63.2517154863708768 16.2752064074567997
22.4735122932595104 42.5559791094800275
49.4487881370257867 19.8638446598212290
8.0685538089892095 1.3676227947883368
41.4006377860703267 10.3989521979900523
18.8851554857206949 35.4121738511283937
27.1760933514723533 13.4713481344660870
81.3231864040071741 10.2896472911755517
62.1591918314095651 2.2299733837372382
17.6623346551380784 63.4955045529624371
30.4096093353668842 26.0947966451664506
69.4940347301887584 34.9194802658367536
62.8850085181996263 80.3666037945443321
40.2723721513145065 74.6693056271921449
60.4145754427949626 40.0258661273590093
39.3917152792408487 62.1044156454678600
64.7022068557710952 2.9267563095642268
35.5789008294956162 63.4966422381938003
44.2472221581918674 2.8001263395357578
50.2724887610486917 23.1614934393403864
66.4648379752897540 63.6147183732112680
61.2916934572662413 48.2353375292390751
63.9557790249056097 21.9247147412362402
67.4095084070953021 86.8136269621805923
46.3439348570776488 14.7767264878025486
90.6577556586798750 40.5282017826753460
31.4556131382416240 20.0029587244342508
84.3912715256001462 19.6840081094057489
16.9370178381442287 56.3045456472718442
36.9257762886172429 98.8213365816984890
15.5691266015912646 2.8710877359250708
42.1290332065773683 49.6523111861276973
80.3345109854619039 90.2983076512150404
88.3569231930837162 37.8303589490603684
88.5086528760947573 27.0823022206536663
85.3674785657340607 79.5872508578038804
46.0019304299383336 37.3820589066629481
70.4874591471089929 24.7657454998958428
82.0510423498231773 83.1129723074254088
54.1881407531226031 85.1682815149022048
50.3246896013453764 5.3187416021190597
41.4714886496487551 9.3337047872617429
21.0868654419792634 51.0874594588891640
83.7139737923263567 34.3933272761465574
30.9619247617729840 71.3382434950004694
59.7180600871249467 96.5152868978820351
59.8435925587831576 25.3041442241602859
46.6142673732757089 53.5270482593825250
33.5632221115825118 85.0792668864750397
69.9113283494884143 73.3685396780136330
11.5041628099293742 71.6247599279797100
14.5541111209080078 56.6149004736349895
57.7426581607902918 21.0873499206835291
19.6321901779444410 30.0670469895149459
16.6780631459985358 8.4283835367008777
83.8357496026174687 18.4502222349759428
8.6117537102199382 49.2440996510690709
66.2826079446376326 15.2857760867527013
92.1408281876588546 88.9436638187256676
23.4565309361620891 24.1922481569469703
48.8953061685364148 12.5549339287394535
42.7557617043634508 91.4074117824855534
47.4977510438445734 18.0395048842148178
17.8653873900444857 73.5106312883374784
67.4159692583030790 67.9709251970089952
51.9752143969673313 37.6226897230485875
48.6824513199868534 97.5099628008560586
57.4830793633860679 11.5854073087271701
36.4885219321441880 74.9773646660814990
61.3469887265565319 62.6962714382882567
43.9695403926410791 26.8301457531434764
19.8639279923295327 25.1367899615394421
84.7857102386815171 27.6493133511016325
35.3492044460848334 21.9050711172735113
47.4124062949293332 3.5084347287249407
86.5584771739925003 83.7064968260347797
98.0508182768493128 80.9120506816546197
49.3473980397959338 58.1012959935165014
20.1248591809566335 47.6730841122308107
44.2139631479737218 40.0916770995061853
2.6535696199610270 61.6043987861450120
66.9258036896276138 95.0674865133454716
19.1359488873270251 73.9573515706709088
71.8088419129454820 80.3765699675556959
67.6075827024564830 94.1089829386124563
81.8159641941400508 48.7494692197178523
97.0699649858457292 4.2115363396972416
83.5818216006613568 56.3751588693185681
54.9247263812483695 1.9719679808929080
9.0485043036633854 54.6619048840507418
31.8846572310833913 60.9765773461371055
36.5455112724068272 61.1990419648024471
33.0668612650945803 91.6326502646278414
70.0206872937447287 29.1267013503344145
32.6657572296872303 2.4771670712750771
90.5934615620594030 83.1138546846223392
3.7113843445167216 5.7206179703052644
67.5569792326401597 83.9358514486300464
28.7038031937181479 12.0668270451627748
0.1231831703019215 3.3180781167679751
42.7982718036582241 88.3302490122295438
74.6789240777778929 95.6125559094751480
17.1526733810610992 48.1260657167543826
60.4936345048438184 9.8789371804740238
27.3975496511301593 51.7415525060061725
7.0435015687440483 37.1002875348047780
59.4962649949020133 72.5021632745112186
71.3828527941754061 4.2862120396380154
6.2256764357887517 50.4269048587095625
39.8379994724639488 3.2143250100615472
24.5798824029125242 60.3804067934781443
62.1591540977249650 37.2496359706497771
57.3127364242163679 12.0129251863905555
72.3123013159681420 50.5947254729382294
15.4537841335584680 36.6136526983165353
28.2985491583897506 87.2914908711634610
13.3804375147156929 4.0026241896263359
49.1352495860029137 94.7194042675971133
95.8414969670202908 57.6191348711420090
88.0661327040392337 61.7817910028119357
82.3773990865281149 56.4834852912824346
20.3970117314263391 66.5820657447096238
89.9339839395265557 76.6080834480016222
88.2623728969757337 34.7047819860065943
39.8142509744866544 86.2238871153561206
88.1037207788186407 37.4475975219083494
26.7537523800228456 34.0575174168147115
7.1631040964191151 46.5928696415665797
69.1227973129215201 9.0479141725972703
86.1543925086952100 65.0069145308407741
12.4823344274801133 31.7704713750479364
32.2625618138437389 38.8480415542668069
18.4218847256635740 54.7953343612941453
4.1293012614164066 18.6226675959668349
91.3869411287610234 59.8444117559372444
60.8829750288636475 14.0347590546506353
11.3919891722013666 13.9058077043575423
47.4770635206064640 86.1861628395849806
25.1475455720219792 86.3412059972873180
19.8762795239681438 3.5368848914006046
77.6556332310574646 13.2804726939984352
22.9420180354206877 58.0049735198746248
36.1971503821853062 95.1258792994456996
25.7562754139430403 90.6121461533822554
5.1838890142306688 24.3381255183661160
40.1003931180551447 61.7605935413412226
9.1842657402491312 9.0431563614349901
5.6222148852168141 79.0861677261760434
97.5939771507952543 94.8282272579314736
25.6224506588298091 45.6200795952099938
48.2850734012418954 52.6756688703761995
62.2728161629250820 25.1230589405639151
2.5559815537813280 97.8885403197076585
2.6984962306824234 18.0384010506444916
15.3743731928100207 27.7492407282369911
85.0523255662366608 45.5460951930378357
81.1960807165935137 44.7608457702576032
9.4492333562141813 51.3059652527221886
84.7318231699371438 19.4237893418002443
9.4495869594018451 79.9722454865460861
70.3605822705431621 29.9624354582221457
98.9179725353380377 95.6120713773329101
0.3060742704649511 3.6190814819012762
78.7732058139394269 78.1031286562986651
57.1700836107142081 89.4129030223423200
87.9037971928658806 49.4742906113804253
99.7742515083925809 6.1785232178670491
3.5266758325812275 24.2007494224162691
39.8352798509587274 21.4980739026409111
66.7666729805073231 14.0162763995098629
66.4671193775325690 48.9261760058311594
22.0076379981213748 47.4752196391677970
95.4761238490399080 91.4867805841243893
37.1887708561716579 43.4645130875225050
21.3880891576991843 42.5271077020162309
8.3874821697860984 22.7283115405776286
6.9952314172822438 28.6507888702789195
57.1233402778825194 37.7978225580700808
34.7450676228000290 96.0066004635206838
18.6500073064422516 34.0238452297847687
42.7844730153206427 62.8687660643375636
2.7276333287648780 55.8707238158825632
46.0421453014956725 90.8840276939195348
78.3931919426114234 71.7844112607339611
20.8091632402286564 47.1408121386107197
59.6919992645024067 12.4178698241790286
11.0262599712483311 72.5611768922863405
3.5610203025376985 63.4131592553783676
56.9941260041448530 23.8624610022803232
36.3506194496117345 27.2450615442712660
44.6754148634154404 78.1837011203310084
56.9746268074108215 26.8062007148416441
80.3101277767271853 67.7812445128240739
61.3254812448551618 47.3868454046494350
60.7041381644986799 39.0432134492630922
32.8837239043619149 27.3377785483505207
74.3885701938408204 57.8990816418082446
27.7808302176028903 87.5724413523292355
43.4791928233018368 64.6042334238031088
34.7242343942240836 61.0987563772661630
23.0103724265556018 96.4797280328343163
0.5940140025418317 75.6939135252501245
92.6161228543959822 59.9585952223735887
46.8198272452123874 13.4426188143042857
2.8094932282467511 73.4421949895737640
19.2889595670313625 39.7797395706689514
80.0480973685909021 85.8749108703419211
32.1205074766349057 34.2305035072537294
26.0497212694513429 21.6884345052687166
93.7653977708054640 84.7811263852512411
99.3831791079644660 62.3291822795348480
0.5557569485560521 3.0985024746146284
95.5168676728275159 85.8215943268530168
3.6990481302868305 79.1341822966417112
67.0239754305410429 5.0463338495168708
96.9717071138138920 26.2906066549238631
63.4989264689180075 15.5240066819948730
85.3112579602503445 74.5346540327554976
52.5270763276908710 32.9502271298770069
72.2614160058583650 57.0834565082288705
68.2548865177677300 84.4670140648890282
19.9176783454857578 2.3197857559999591
59.5295338561734013 88.4820856679307468
46.8745410102452880 37.7311884367011316
88.7336865060102724 28.0395792923870637
10.0798402086334384 69.2082363585791285
63.6408799845522424 32.1387121043448118
3.4968042497204643 14.5487661020291981
61.7365633814598382 99.6178727937167707
50.8231098851146825 62.5266115709296884
42.4527549331387348 56.4946759166874344
27.3320765826231664 21.5889634266325352
56.0311683653426016 27.7455962009828347
93.2738501787980567 75.7517170518362661
29.3248655060474803 97.5245564687224231
66.0994369387494345 49.3681045822895541
77.6652344686637832 78.8866706597190870
80.9848949752638845 71.3207859514291158
26.6470603685061249 48.3371618454585672
0.1272427793951203 26.3806266091047164
42.7383194230123706 76.9096713849378375
31.8964679914276346 5.5088630903569413
14.1983941480138043 13.3436531968815544
73.6776702796569651 44.3689730038086765
81.6779624972298564 71.1924832514197448
97.2661005578556797 21.8663339445254081
19.3043825290356246 8.6527118445547160
12.4900893131323798 69.5572568315797639
71.2813448583000451 97.8680537846575618
3.0322530817487481 22.5052199640420127
96.7532488006465030 95.8847090951717291
76.8073020063026348 95.3430024303473829
96.1102304987903011 67.5218323757822532
18.4999532893988174 1.2105524296825099
55.6006349568004126 96.1468445854071092
20.2013922308421527 3.5638907735277781
58.5237138917889084 12.2739079384444398
56.9424181149398621 42.9808007154594662
68.1397095467718970 74.9034083476407488
30.5366634913471948 72.2988353647700137
51.2108791918773036 82.0028080127443531
31.6269582997968364 24.3533194770236392
38.0242135991855719 99.7143727787618843
59.6196288172698132 31.4037727938786695
98.1442353869327917 89.6106812238242156
77.2573309481369961 12.0024556243295564
1.0902782890643170 73.0992161029847409
70.5564480153015836 24.6615357565503359
21.1713909749240976 72.6745862095042696
60.3315723988099180 28.9396303772673882
94.7866745327714710 48.9346817329777153
98.1826505274549106 17.5212428376108491
66.0585794577243064 34.0542069275974555
13.0938655737422920 13.9336282345822511
65.6001511155816530 62.2672127851592521
88.2647375614702412 19.8126345425141963
5.5207164140186782 66.9280421746673397
17.4150339090599751 15.3983184048700714
55.8674817314198009 70.7189091068398881
19.3215958168859281 27.2795656036761258
13.5659321585381640 92.5460626697160649
59.2623455541536259 91.5943927984922368
65.2799788279745883 0.8814663399213551
89.4969854891508874 75.0216813753335146
1.4859673695467590 31.3019001773022012
51.6173130453070996 85.4576315602479752
5.0953641754608032 62.3675530049169637
76.2302435651378687 5.8635556186902633
17.9133596317358474 2.8308516932623484
76.6420931056144212 11.1667521038900315
14.0227716389589308 81.9742192786016943
30.7796111691472483 44.0954135981913211
96.4909043559174364 73.2644119341599946
31.8627949984499850 50.5310759314620981
92.4585931574042093 25.3619960806818376
54.3959090797792015 58.1390939816572327
72.1807489967658711 87.6078219747999896
4.7866113102637105 8.2789861194758956
41.0825403939310192 63.8427195494680717
61.0045387238192589 51.9681147356697650
52.9910987015081432 45.1783578350661941
37.2745106771876635 34.7746360665867513
53.6859782442655771 40.6190521702799003
8.6677555112388394 4.3187801235020746
30.6175704262903743 46.1350073986911084
28.5809087378336777 51.7442817025934403
72.4394092257543747 26.2877185007708967
35.3280486103713329 48.4348627829774614
2.6430637570275195 43.0255603893856531
99.6785301387587452 6.2568633658779182
28.0721553157945571 81.6037049123056022
93.2648330644973953 25.8944841014068992
71.7228382595879594 85.1896964913918566
39.8114267086262643 26.1312521496869437
51.1432719486899927 22.5947156169681200
95.1817581354445679 20.2897432317190720
95.2314498688734972 82.8634001396164734
70.9153455193535649 32.3607994848686857
34.1534448221448415 11.6596988956986216
89.5785312309099595 49.9260346946918006
17.3326254527064627 44.0020559426450717
77.2425419698916613 59.7627241772283782
8.7607577361616507 5.9628661746732758
14.6948956611498538 67.0387691071398848
40.3923021264846156 49.7293231922850438
24.0355272139838192 20.1230964148433564
5.6867803269435191 2.2386029341892710
89.8606675490260756 32.7063916471768366
77.0908892522922571 99.3047185569548247
60.3736620806830686 72.2817437711263722
4.3655714421248941 96.8829365512597889
34.2452513940596077 95.8998206648027889
79.9224962247562871 66.7731076750680614
3.5371800511556750 44.5800235038871193
31.5708487414608676 8.6038622864526904
4.2019039720126887 22.0662014295950790
43.4157257208400509 62.2010870675133845
18.8037000621107744 46.7023075771021752
77.4362615954242131 21.9479816135455188
81.1662273701350898 10.3682776366954439
3.6556920347188382 16.0096854579895549
56.1481277335550644 17.2714284057386642
81.2885115324871776 9.1499105676772103
43.9969086687573068 11.8877683980804782
0.5265445720347151 24.3579349474083315
44.4805020461803693 81.2794513821941678
9.9898912791653078 1.7526614673181173
22.6872575358938917 47.9228926966503792
61.0532345221357815 39.5796828720361233
40.7554294418600662 97.3760287003549507
46.8408892856959440 83.9499985583547925
31.5709949697138406 28.7758143875550552
74.1049578430694140 4.7288579672757898
31.1484588008208334 49.1110499384606953
30.6122414379604848 24.8296281337869189
33.4472710738322760 58.3925629234095709
34.3538565748189981 20.5286905275808280
17.3147406302862059 11.1038611776827718
58.9366253414448451 54.8607906376531460
28.1041391269773229 11.6666975917211087
90.8183410514783986 66.0373430382368127
10.6720182142502225 56.2227729609548703
42.4638929851059430 25.3833519488105637
0.3063747895174607 0.0332706126476512
52.4005246190801657 85.5048577165504327
46.4746537722587689 28.9591362223739495
50.7494802517527788 91.1912987017483658
47.7369738772044059 18.0647740198514910
68.5680240062443858 97.3112588339948132
70.4421981507756527 15.4954940551622187
94.4908136220840902 65.1311427007928927
25.2050353432967675 29.4496620448940654
83.8503908813621592 43.0588620326515041
46.6080634702944252 96.0164144868589204
19.2298818287821263 92.0713662269586024
37.5848059456693449 16.4931215533565592
76.8597639182518719 91.8172337237705847
49.3740758203877732 82.0257315776190268
85.1750520154695749 15.7016026385685450
85.2473105103148612 69.8364160949815442
53.2124297647414508 5.6345757027834615
63.2391338383419779 61.1747323244617007
65.9699671991198358 25.5322545064692079
34.9110361592626788 34.8126583207152862
36.6295968591162335 66.4340295707222310
73.3119753518937500 15.4736884571183175
30.3666781050888623 32.3280979279493650
91.8790259149834725 10.1122537971167539
39.8848506993558374 83.5043807554473005
57.3174456454196388 5.7504034693015571
38.7970757219090885 53.6161472751286325
63.8520385227395835 60.7170900605731774
74.6087816552368253 6.6449888946334745
64.9087487571343189 4.5855839076941791
75.0668223110003652 87.6976780948513550
96.1516194156218518 62.1356387697572430
53.2232126654069901 35.6502503491182168
91.6252070782212797 72.8101583358434681
56.5645407885792650 30.2186317529881663
30.7157716942324512 55.8711029470156859
12.2289647941774540 92.0692933146564201
26.8465718991193434 22.6556551733053553
63.4628158798786401 72.0243519710394224
31.9429940533099384 8.0730853361625439
94.7427335560992532 93.9189517630060635
50.5542415151705029 50.5976370626008887
94.3718162688762447 75.6368972371555230
80.5208118344207691 44.9936324028566403
32.0033124364170760 6.9367711024207797
33.5776902010289646 94.3206369265709270
25.2575958819426845 73.3931400607066422
11.5918120794040966 51.1760287682482158
39.3460766421025312 23.3355055960278150
43.2344167178183696 7.3696431779559868
20.8857398331819724 34.1692727061068240
98.3093650864836945 75.2702846578106630
86.2040199090243391 95.3910160418026436
70.9898349029442528 16.0664701813619679
61.2140021902344600 75.1002352490413756
85.8636867517662381 65.6644964140382399
63.6843166215686693 51.2164934803033631
81.7573640571441018 22.9219075263909815
7.2060907457529471 96.4247916424689748
52.7838759903934829 49.8128062471714514
73.7242868920478003 24.7369000941289556
22.5503767979014711 6.7062872836686775
95.1682801378540404 47.7968821520633895
39.8078817314825102 60.1128309528200404
86.3697433510746180 20.3120762393991576
40.0047885414574793 82.3646738518277459
27.1093630274250827 3.4315286684236779
64.1874031733430712 90.3907924868479427
56.7053521846327655 32.0382689712422035
87.7547413598815780 77.4230637546478562
37.3308155697019828 85.2006386163149898
81.5168335009148137 87.3736185329632207
32.1174284608790970 60.4388001869516671
68.2455575151522282 62.5976931075515637
65.6270745430996811 6.8171051393736466
49.8158373606602680 84.3000181021483286
44.6654262888785425 59.7589014789011586
38.1036744603276745 49.6275549474436559
67.9001081302468776 26.2695031392555549
50.2556532165174801 97.0205211436922923
31.5322229160163943 78.1514426197759491
3.2858053618245231 74.7646993156588167
14.3141001836119450 59.8816165062447610
27.9957770765338019 50.4315568617028305
95.5814957460579961 37.5726881623114295
45.2822563959176634 0.9247195272370168
74.9781925708636265 82.5172634615105522
96.1147710910524609 1.4524300883619001
80.3676297572780527 13.2883763967282515
22.6309117772230834 75.6067357463220873
96.8816151148558617 20.9078433434324751
83.7712754438531704 79.6622752641730045
18.8338855274844050 27.9647994374760636
36.1058336331422112 80.1952066179395899
70.6607488200661606 2.8770827793910825
12.3285199763753290 38.6477197826801770
55.9457098036721376 81.1451400217489294
19.2022032858859433 16.2490320156594024
87.6456548472894497 20.2314512599465104
69.1340624020093486 67.8020548448063636
4.5148153734504204 27.4682203296781040
54.8317552253666491 31.7283021021396934
95.4209108461747491 62.0990215400137870
94.3612891244961389 32.1410331628522599
24.2840606595778006 87.6583493496179216
93.1313651315878275 64.7428731112286755
6.7856716793268550 76.7802734583051603
36.6840142558007472 95.3933994295954761
31.1983243672273574 75.7997164177762670
95.3492774766775568 21.4068561619622066
36.2960550277575535 74.4424541499944468
11.7401057862598144 75.0136595080834923
64.9515771238492192 66.9972063504780806
39.5223148295788960 80.8672388799205777
39.5012364604052095 91.4129037358502217
18.8094071353837613 25.4173848723422751
28.7676758374905788 34.1274065061011740
16.9049898257318958 61.0118878979943560
11.7798241923137361 91.1587855279934303
19.7095998179941390 44.5740459293297988
17.0673791910573982 5.1186703846359034
24.9455262922981689 21.6216287250791233
84.4929606614907414 76.2535201698702849
91.4680523382917130 14.8775874279835953
43.9185378609933252 93.8327490553841272
80.7754688006266548 79.9170904728427871
48.9556529788027461 37.9410089061620965
83.2395462731201974 81.0361070351759878
0.8270363800464864 37.0418511889680246
30.1217404659096317 97.6788042957266072
7.1521834308783454 27.9998428945434696
27.7263297879133184 77.7444389745842557
66.2501656247001591 33.1159609219766722
69.7929085846033530 52.9616915165163817
38.4089288768033512 96.0392664861398089
85.2423689579817676 59.9877233951508941
4.8487291717479009 10.4413341593072140
28.0032527838714458 31.0808782346807533
72.6530697454382874 15.5594143885646297
78.8559767289614797 71.0395349260759019
0.2988485354545989 31.7155860198931485
27.8033600862305228 74.0506291770998075
74.8603790728239744 11.3683077783249047
20.7182037343045735 66.5085455684122735
63.1049085663896250 62.6987136597751373
64.6789427407528308 57.2302309732285579
53.1620817031690933 21.6677979542830634
68.8255265715757218 7.7096844363963353
98.4483621059446250 44.4209215094309187
22.3822279611127435 31.0057128362769348
33.9079917635401245 92.2351627187994865
5.9157823796518354 66.9630308529088438
22.8310912442983529 70.3434238291623188
95.7835120225583978 92.6526924184966845
58.1242249638563493 46.2602509026022943
12.5523409596357212 17.7403752772216201
66.0198800066967522 86.5673527186452247
94.5502192544621494 73.7814045861945829
35.3505671730511182 91.6527635450405569
97.7685828910924499 38.4688979388803958
17.3077651850697336 51.6528965498371591
2.8446939319587528 56.2473905054358596
44.1577188185011451 73.3653755774491287
68.5169668621938968 41.5822322395775430
76.9569240351513741 2.7641639564694787
15.8127084788974202 75.5231938178765603
42.7262007899066845 76.0878239431903012
40.6742433390397622 18.2788668175617772
0.2595867795650908 90.4811298633879346
28.1689131223574201 44.8949590684084043
61.9557457515453578 71.1852226788322326
19.7371532577061970 32.0323170256577114
79.4040298461631551 37.6624205514757193
97.3043913260946738 83.9334306266408419
50.6377614233787128 83.3039552132265726
65.6025882651807706 33.4552026870644994
43.5258002211210240 84.6131681651029197
0.5083926256755800 42.6480249242666503
89.1893204326896836 24.6059619049703961
91.9730493447536048 24.7067991596300551
3.1413206275692107 10.7834264055563622
95.9048220568011516 66.0056452625971559
13.6110951329597505 55.1770874081789131
73.2819443389794714 13.4806987486464909
51.4248137131924992 47.5421056482668050
3.1589108334584726 52.6754324659510971
85.4094312665073403 23.9663024808485332
33.2676878425432108 10.1861162992239471
24.3210022352734683 14.1450939912728728
78.5612069954265877 20.4772781226423071
54.5009557183816824 93.2176783647903733
97.8957330965643706 50.2663858883399470
48.4634853689936520 38.9514222235753493
78.4184683870197858 46.2042292300228752
39.7499957611966295 66.3721767031157412
80.1060114268706798 74.9610143192307845
97.2918312563075034 26.9734232423661666
32.1994021684743643 1.9271449559525755
45.5821879526861053 45.9033256080833638
42.6649927346126177 1.4594840545444909
43.9097595546348742 49.8584263812621984
37.4558506205062614 68.4904543893611049
6.4793401378738462 24.6058893634084157
28.7356115536385168 4.1578620536464772
96.5887806452636823 98.3638613244238513
74.4415302105115870 32.4911446212863240
29.2388177211367015 35.1725484573407030
69.7403481587084997 78.5035840501918045
30.9616947395973661 76.8462029100596027
79.0391272167219654 53.7116114505445026
21.3704127484549602 97.7793682670865536
19.8788333874297400 12.8459507435634492
30.5747742007354333 13.6682226213345022
19.8406758420936242 30.9187219927320669
94.4354794758275489 79.4065911968799867
90.9601103368965767 58.0812499176680745
11.2457514182412446 89.7395177291844277
77.0712216959327208 66.8273771611977594
10.0162921434780330 65.8080946005886744
76.4703354239737081 83.0603025628039831
2.3113048873772080 12.6140073575728771
15.0468647651420326 61.0571228717922452
38.9238961666656920 31.1770165118314111
13.1789072517564438 55.9190143553017691
76.1225436768743009 16.5808538373847334
53.4326808988439339 65.3360583442189977
58.8035692353320627 20.8267035403247753
34.4775981937584959 12.4301851660787328
39.6008951885758265 40.1067915694166999
5.0216977776513128 14.3628336941568175
39.3017610637941956 24.2103448005418045
4.2246913834242399 52.7302537857412972
78.6027880240626473 42.8928981895821622
82.9872973235328431 38.4892173905847272
70.0256104616115067 68.3543102931091511
71.4762754646080793 97.0041906652310217
76.0739986186233779 30.9644839328382062
36.0995501873023770 68.8438266044663578
55.2304813973997639 93.2269035483342776
14.7252917492455389 71.2294252610958978
71.0747838038623598 52.1308740558226589
9.6960937463129504 53.7594948630255445
14.6215682503870745 43.8228369421874291
87.9376648817377458 87.1585356235628836
77.0342965398338180 92.1923546098989135
93.9994338160509955 68.8874099883554152
22.7208622241589104 0.6998418908850557
41.6571094962125201 99.7151665064076838
65.0921469479235668 71.8306839409463436
90.2049406605863453 23.1567840409072190
39.6416317131778158 57.5995312141203826
83.3023257463176066 53.4642593408925606
97.3017570199633468 90.1503740798075057
90.7786975590703378 55.7161282964929043
38.1237713397621363 21.6995808231059364
44.7553649905739945 45.0513708766555396
83.0871324504101665 41.1714746148566988
63.2245592722356946 70.2348909002110986
10.7767435590761629 10.7705893001624258
23.1912591334483160 75.0294416411011156
31.6697546484770314 37.9587222624369360
12.8675091177036691 86.2801438585439229
41.9876734538928815 32.5811848922426890
56.4228831686191228 93.0701343186055823
68.8143900073080488 56.6494475098162553
53.6343965612108491 89.3624983719335404
18.8769116990769490 29.3918998594350569
5.9810854385490835 97.9641137203446988
34.8241248767302451 90.3321974001706280
85.8458278193752875 42.3854641015270133
32.4250342494701087 40.1695376749744426
96.6805853606321222 79.0190200673731624
9.1974074266616306 87.7101598227744859
5.0056531503797412 77.7154060687728787
7.0766798658260406 98.5972748292028740
48.5637027601182538 55.9460254311542755
5.9190233930449088 45.1620714812529940
20.7892333388987041 14.4566642661827061
62.8966285526293731 11.5213946556735678
96.7519235086187734 24.7188848122547142
8.7868578109018500 80.7651303108825260
62.7029246877573669 73.3749274320932159
3.0382443314878160 72.6421639270025139
96.6097718528401828 92.8911693351591339
27.5680767749136315 55.6248204550853771
1.1697209143077147 13.3063025754031283
35.8056259402530799 61.8132381463965856
72.1769525470396900 82.0550838468883796
15.5126623567485744 2.9699506001266363
64.6401305407471085 78.8286365128714266
82.5416849042725147 23.5870930676360686
84.9823282323743996 67.6927331560053887
21.4291362720533947 98.0630209015254053
76.1878366617336837 93.1384673391314948
28.5032997681879827 7.8521877233578508
66.5559611415634151 72.2403634889303135
46.6930692413315072 8.2320279337762088
47.5099672216975009 35.2239398102326504
14.8192362552002521 48.7769750468099872
15.0785393110621229 49.5496218576809682
10.6350791700020153 40.7959080669358514
20.9851345360030237 15.2120139250190753
47.7469797261634170 4.6667340289362036
95.5129305657903416 69.2779533315333111
86.9939575169978667 75.3351781005784318
30.0257252814061886 50.5531574266030788
85.7035423607293438 61.9740365453507422
27.0135833636700475 54.2697959360547344
25.1580939165917599 81.0856508099550837
98.9938923576683294 8.5857593824364855
32.0892359548705315 8.1277622145600184
91.5797265840509453 48.8433438943064573
77.0634025962714162 53.1253291422916902
99.3333969990800654 6.9342319122003948
37.4915673545168104 68.4018294280307231
4.4612182708537169 53.2692003342040152
67.4967910078915310 69.9621350337975940
63.2858707290884439 41.4291390080258637
23.7106811035298399 19.0986498960743809
83.1578449688864225 27.8437151535474889
24.6577470866067863 29.7052865974739895
17.1983910194424823 46.1541368474756268
53.4603662624366791 24.3309418516050577
43.7305278574910972 78.6260328089550882
8.5789955261986623 64.9662770297565970
44.2115288149672594 18.8926483846055469
79.9753386381528060 29.6858518541461507
77.6999479395534536 20.9699090044168202
25.4214571833783722 60.0636135544357685
97.4135672900304570 17.6030246608692025
10.8930982188332077 0.7057317027071353
23.6238850443805113 98.3537499463421341
50.3707151353554821 77.1907645489642675
59.4765487439468572 47.7404833754858089
59.8457190423084739 68.5560146834955617
55.5224608272819751 45.2398134505301428
21.3503118619148609 79.7412141253708313
66.7018484914841565 80.2085329580582993
27.3998947734722655 51.1355432147664430
24.2941004858279506 19.0758357095899278
86.9146735651370648 18.5897900687079556
80.3139378780773399 16.2513449460957347
67.4021782703713654 83.5863100119638744
48.9179154169032344 37.9243695207410383
27.4563949166673922 99.5182564623541595
60.2363277905123198 60.1967168038549687
44.3215752715487099 70.4580579174965465
68.3072423863746678 23.8533819479867617
24.7198381975116135 55.6726929537077240
34.8741793505094932 62.7982611913077235
42.2227576722280844 75.1262789302165714
46.8634189182108116 19.5900493950074690
25.2116224034002023 33.8181622275840255
38.1277717136228347 99.9839226260383498
11.3988384814393768 2.3025029539486708
6.2170081729222781 30.8563267071790150
86.6646396274908426 61.6230042502117428
68.8198504352595961 89.6886045479978691
75.3442299036050258 80.0656001477030230
12.9277043632862849 66.8347858083490678
55.8178015712374673 15.9560484434923655
31.4290401477629331 39.0615403422535294
75.8536551190795478 78.6261700192320490
59.4790100053283126 42.1000733757240440
93.6347475518630006 7.8027384020915136
9.3943167165101098 33.8456041807434573
26.3734833690819066 73.0630010590493413
42.3707556072238063 91.9207075189646048
47.8020418017494251 59.5851549286799198
11.4202222325060063 90.6755293449196813
22.8425782127492667 93.5658546627733330
0.1764110272527208 79.3558465734488720
96.9803773051930165 13.8099514301766249
24.2282528606074479 70.0880718699082763
26.0611733264109482 95.6763698081357035
34.8763671643135567 68.6342525923974591
83.1965035839125591 54.0781067762947458
84.3239112106013806 48.7072367650115154
33.7417830564584520 64.2169309825709433
9.6909543036216341 24.6626515019836887
98.4173775045263994 47.8023030123456465
17.9380238633803373 34.9785769300374625
45.6695130620911698 62.7225491024469690
12.5759081936613235 17.6091625712388336
64.3972722409226748 62.7872881920931576
54.2354405979605616 9.7791318493772756
23.3221363932398447 32.3487766908003636
2.5193808045437582 90.8189742428253766
66.1293922942520283 85.1215296713599372
26.1204372600450583 3.7060416180442868
21.1411925029087797 74.3228014580635943
56.3873256941457655 59.6501804777321496
84.2915960353102349 69.0519144260949105
11.9939907865704640 96.2078966812499914
12.4680467533451189 11.7577747708951126
10.0959038461817752 35.9038866528992386
35.4646506187952113 97.4493829921172221
81.4898589087746927 8.5111906540980886
61.3895154759053128 12.6502427869309546
38.3596015924242835 32.7452739712471370
70.0192756960988874 2.8386430306045485
78.2991893920212192 37.9137668623978001
6.6535482616071455 10.6082583334705767
28.3870990370514669 66.6178310940930061
68.9241459413147339 54.1738060196742168
78.1230833959859012 7.1342690448398134
15.0330481603407566 52.5391545756014793
6.8901585333382975 82.1528501807255367
21.9743221480773840 96.6012825033329534
49.7363197098953904 83.6234145919584506
98.8623164018907516 17.9063726955945626
46.4572378483019364 31.2684171796643433
26.2219228273162805 81.6278368721888512
8.3028237126008158 85.7119581823119603
26.6835087395364532 85.5236104674574023
91.5162258554599930 92.1970023979343267
36.1390590691546976 95.4536397958789706
44.6399551096104403 97.2508370834908220
88.2259587605514071 65.9001193202486206
88.3637595066645076 93.9315767242623849
74.1306370441708253 55.9648895551453123
75.7944049697137530 57.0435899126098604
3.9189302651627789 85.5488663882491238
40.9251149805236594 64.3395583802070661
26.5065368218051276 3.0118623283353130
73.6339666816214162 63.6999153942298975
98.1417223696166161 6.4036137438968304
20.4194268802118089 55.3192303217969865
68.6819941740772038 27.7547808935049716
21.2914952043722892 23.3426047051847334
67.3104332945002710 13.7524753326954361
1.9174475996790119 98.4568324215067179
68.7579796723781982 95.8428509019967976
88.6545813441300794 45.1845826433100797
10.7453567352040817 47.0505957843867932
30.2387977549379841 26.9038678676919112
82.6410956408099935 93.4373781972771695
42.0913094675838053 61.1279316904662195
96.0545632439003469 73.5820027808867678
90.6923818763755492 50.5983773275921891
26.7708673041857530 84.7112273458268277
44.2355408261068987 6.1662814689697694
78.9759663882537239 27.0790090738736708
69.0525397321015078 26.4756646579549795
32.6715725882773853 23.4584029852578553
18.3831306434555266 15.1488665754977436
14.8670247522758476 89.5497858530807349
9.4609019215322050 82.9121591085512790
41.3144030921337304 56.7842839142922458
70.4520174349650006 53.6783842797646145
55.5032937394980266 49.7075632902758002
6.6331408759804695 81.3504521999453374
21.0583424082798274 30.9924476551429642
94.8372504864381511 95.2224095904967953
74.1020124133716820 9.5226617915378231
47.3338330407502710 63.3468056976025906
37.2874586079955748 24.2315549359958240
44.8579732840967083 45.2299058390407325
6.2614410834386902 24.6136234876696207
19.4031439962857881 23.1221117453801455
8.5987013500339664 51.6079370190295563
85.0361554639926851 4.1104375844945746
48.6230140808765370 81.6382799053722295
76.9985869563036118 25.2417531565043447
99.8494110543573754 10.9334544180033859
44.0909762010415065 75.0695311993212471
61.9956623147384178 15.4876592738046774
2.6642977839080761 12.6509651691222302
76.3720286582204153 91.0419483015992910
81.7694440317265645 35.1434933532524170
66.5946707078972082 98.2119014521065736
29.3702610812651592 78.2874811660128955
39.3648671555177714 83.1378645851576437
6.1777655606620403 66.5498448160318645
13.4197660603284081 91.1536572804695311
17.5076122769609057 19.9440312612630848
98.1130419452566258 34.8110311565181547
8.0498001429436865 49.5708685901806732
70.7954939425990943 75.6966102970547325
30.7683154343266985 11.6145946917970200
7.5723375313148207 0.9486817570524053
50.9143297549425782 1.4363403845131240
59.2370439348272271 56.6201973106984866
4.4555836653748955 45.7108417814779528
36.1315753541206703 64.4633782648716647
49.9033760476144579 94.1821735230948605
71.8759437283849110 29.8114560891906031
47.8318272309361774 91.9304841840198748
5.1248270318020932 79.4173359791534779
0.4743613884682918 10.2020804043708715
34.7384520343452579 11.8949815876884806
21.6784281720449385 38.1839328100737632
82.8345412080941088 54.2913800955482273
66.0073695587561673 41.2828740844188502
25.6885904523885387 59.6992215527073853
60.2422679091275342 59.7032673226896691
19.3007771180143664 57.0190849774948703
89.1189003430541362 96.8143706269913196
35.3024452396144639 28.3665504183239214
17.3990823999830582 54.4027110977496662
75.6389058199437301 96.5225521590417088
27.9634356178963372 3.3723335527295006
24.9471402088847753 26.8584493775100732
54.8642937307930012 2.8393040382727053
23.8105934852636096 86.1888450394902179
99.4211081372313572 60.7928878099970902
35.1128621736742303 57.1796717916344690
44.9603346517414835 21.0652151737047753
19.4043806102979559 97.1504282063339275
71.7546841914995355 5.6456472794740638
64.0921610108358806 41.4828062568520011
13.6836023740370081 41.2543085186469085
58.5834833978991156 77.7217770065419415
69.3079752066646222 59.2529457462881339
29.6485167684598885 17.0757882500576343
12.5546307494429179 76.5073263336870468
68.5317700271649670 91.2992849978069074
18.3732407505945901 97.2382743245219103
48.1510498892227332 87.9591616604190989
38.7765389971964112 62.8230323026759052
6.9851176483809567 44.3596000951521887
56.7523421526660883 75.1174008115826268
50.8197674580563969 37.6229341915454185
60.5359011775267817 47.5045971602488990
53.5344994236173193 45.7982116302341993
90.5868641945351811 64.9177060337989786
47.0932806070419190 74.2784193731576607
18.2328771781048111 31.6021365914049284
90.1855229411256545 44.8156532138153878
7.1375200987512155 76.5551435244484679
62.8606693213661245 79.9296727609105346
28.3522484098851955 83.0392938776997198
67.3910352016391130 17.2163655151098105
14.3475371584051992 13.8774828133047414
93.2345390380951784 68.4264336910387954
19.0150344323860025 37.3210151597728981
6.1950390335594241 9.5863766559946217
70.8113526506713953 34.6754575443758952
17.0282484809596966 83.9192504800833916
4.9332729488423377 53.5786746588488541
79.2698596705262730 28.9048511537253070
72.7710082833476974 80.9285456226354256
52.1884742086523232 8.3522065381871897
6.7251013278589618 0.0727261540579338
93.3446897107834417 0.6377953906813283
19.9909382082716789 8.3774371848730489
80.4457105477854810 70.0394492609948287
37.3220261297643177 16.7162632321547946
81.9920514364776665 72.9711560439076834
14.3648148432969478 67.2230881214998703
79.4102063399213023 87.0587896330341664
10.7174267537018313 48.6901373302567322
53.8938850154584230 34.3923494845716391
41.1470423521408861 81.1109779666050201
45.3533314279945827 88.6824266619531443
38.6202595160278577 96.1256990780293279
8.4703453991613724 36.5458368887258160
51.0703630074373578 31.5706956363542623
57.6042164875277294 27.5956815642712456
64.7256181240893653 57.4467913455814525
31.3558267202972409 67.4934850787453797
90.1806306987844977 13.1861569845092337
56.7649554143922686 67.6473902463678201
8.2009011103335361 1.5898787727681496
76.6736035488283676 91.0603080484110592
33.3578954012367461 98.0980751887989868
58.6414558613015089 12.7324650749342183
48.1562286719919967 76.2840771246720664
85.1817803162967380 67.2224779656700520
19.0377984864368059 70.4329131599934755
98.9883240301591911 44.6500930317763931
94.1488368209505921 83.6026081151729983
35.3961736406519947 16.6599026533041048
8.1084480542799717 97.0391531838074712
69.7568644978630061 35.4376464740506805
83.0230172188724111 74.1393629293923482
52.2312354194880655 28.2718861845282383
43.0000477721776306 27.6180237456111186
4.1794480105893150 44.4207394245437186
90.8724786360699142 10.2806544115500387
57.3528476100036357 19.8165773393056313
47.3663569488654304 86.8425893836815277
86.6783017632305075 11.1712792841220594
73.9553576183392636 76.7197183625058727
81.1398172210181912 50.9350956973856555
17.6445004874972717 11.1202909491614825
99.8391349455058759 33.2466271719763427
36.8938820428965215 45.1091956776312841
6.4271488257977012 87.5953037721280907
46.6182713560733291 82.3946257980113757
12.0425157007957413 55.6048275204930462
64.8930613392801234 59.1207607546355902
33.7987948263087077 96.3886854581923842
31.5387726878725942 75.5881362457663215
95.3967150422224819 84.3008697225933332
20.3485123983203842 93.6958483946675784
11.2418313465261868 26.9000455297648706
98.9843436674953949 44.9798593503808988
84.2500326906983190 32.5368515398432621
29.1620772892026707 82.5737371238539026
9.0518190917828640 34.4786859744500092
69.6908117536311948 24.3933989670875100
12.6202259641480357 81.1658770435825829
42.3974654052722641 36.4606168475036654
41.4666904298483630 45.2014270900817934
94.6701377159140378 41.2955988330239805
50.7956661512989598 45.1156032335716191
98.4748906604261407 93.2366308686567464
18.8165843373665140 17.8390406450980699
22.3618946343058553 69.0799002622170519
35.7774935898663813 2.9101978280322016
83.4662064919423017 88.4018635478752088
26.7468065292468360 28.0906933941722166
50.6978110622577489 83.7335946263748383
1.4463514240208974 21.5908216783189602
38.9776369430752254 51.3899652494896415
36.4675208631671666 66.3828043466267985
25.4923389896062211 35.5369369812635441
43.6245909836840298 51.9862162421576244
2.1957649097063325 84.2739441389289965
63.9798091879577839 18.2068901296552070
24.6031167505875956 91.0613071088581307
35.3360686164361439 32.6742470851278810
24.2879176473213789 94.3706100937132817
84.6054373949970540 76.8834184976006441
12.9072458213445493 20.5920135450760391
69.3031889356452098 98.5821070317674639
2.8726034362250297 15.3852079975640770
49.8268357867379095 83.5792125347393835
43.6503383621546703 99.1838512483691375
63.2662309289222620 48.9914728145212663
42.4516383592456705 31.7134338912797524
3.5540696636717106 8.8345317972225565
75.3029983815385151 41.3955286429370517
34.2253282280732236 22.0379603621900912
95.9082199914820990 25.3347037305370577
71.2984555325904097 76.9791883970827371
86.8715891802484776 65.5612923981783240
18.7830278014261225 3.6556020816237433
3.8936589922767384 65.0801896167718326
60.5989387238540687 22.9963496073500195
0.9682892728013703 28.6795266250668632
62.9156231525916354 52.8137811317855324
15.1101286633181999 53.3168186354442284
27.2967889619953219 34.6119801774035238
63.1469092449708640 81.2255618212649182
33.9276026906746040 6.9607814511858823
52.7267989180010161 53.5518056010399448
78.9112068560541502 31.6234651951598380
85.5529786048214476 93.9075459146695550
60.5593464424151193 88.6160752838179917
87.0875451473137900 40.5497673524145554
64.9533116548716833 39.3985653789797894
99.2513650753236618 62.5182424245989381
69.1047063770443941 34.9894556082679244
62.1400231126817957 51.1676832654739613
71.8803975580273686 56.4310589404169534
7.2769678632946810 4.6892332700485095
73.0148367269844982 46.2386428124203732
46.4855861316678585 75.3768178342919697
6.7615939313647395 25.4697261898782941
22.0515114162742840 55.3914700983121477
8.5848615508926081 67.0982730712553206
58.5250840913292052 0.7778775954642825
48.4243689199537286 24.0673556029326399
82.3306982260586864 76.3747700169660106
27.6758809402979367 9.6175250283795695
55.3752484422474822 39.8401770325021758
14.3762263840329538 67.5551485761277775
22.8924675436482765 5.0728706415718143
48.5489072684610079 88.1587192728226512
75.5106994247094576 33.2488416278338548
41.9958936777553475 63.9553379337308741
41.8708289930934896 33.0181787968416387
44.5642552345155067 54.5448896480239114
37.7750551421043852 98.8588914719890397
33.1404848960866047 81.4377139612013252
11.6293442537145246 17.8035595731360630
77.9555625622988515 35.8096746137272959
98.4142931197517754 36.5699915246246903
97.3335682812825809 10.1618165482849410
4.6957995989983630 0.2385916509731523
3.0212747258019035 25.9069813098110160
51.5365827964227563 48.0789711906086907
70.2077496344169560 98.5919653312531210
89.4988870023362040 48.2215553369832435
81.2386142246772778 16.6343983996041764
43.9509291075262496 44.5695618074468314
63.5828739888921888 1.7665494072236054
81.0415109527973812 77.7778649583545700
79.9617743339503022 93.2936802039127144
14.2701961541957250 17.4552296404455234
47.8976576951763420 94.0502891583460041
60.0999579489751881 50.1516922353602865
11.9451462820775447 20.2657918711469307
41.3116888346766444 4.4820325437309849
68.8363099885330740 57.4283770340772506
33.9536326968306810 68.1824807525632508
86.9565218548966072 0.9703331864988729
47.0936040506060394 36.7306069257326371
95.0984009186328905 65.4525335578829583
86.6818414754682749 52.0747071076457573
9.1000457325668638 86.0081184279802784
72.6848300325877972 52.2119292238211088
77.6334335656598995 21.1585418464706123
76.5156411807772372 73.3186067515315045
93.6476453995708908 81.1270531720010837
25.6954085513212647 38.7528713854502840
67.5822127651500040 71.0292240617017256
74.4036666546037679 44.7173360798916804
67.9569760835607184 37.7076719086559393
45.7183471090911056 29.5518268185009134
3.3067150395694633 41.2634889674966843
21.9276423629952468 3.7481732879096064
69.8608759868801172 96.2495968413019938
7.4540152816430787 79.6583751429516695
3.9749077960923196 17.1061117316745097
6.0412263392886860 49.1548069761242417
70.5017261103478177 12.2597148889893592
47.4071936724462546 20.5951780971620586
71.2916773119639373 78.5705975754198533
92.6834498777280373 40.4597735180061733
1.8797955529931798 83.4398561470989932
1.0182641081896593 35.3459355416425680
5.5753551685770342 85.7264146858273079
54.5667636443184136 55.4732935966078671
98.2850549644508931 53.5374474250047356
34.4574443142636397 32.9902083572598102
75.0766186807753542 1.2633076356502460
83.0893682727292742 53.4775156717152385
26.9994279223053972 62.8877021111314605
85.3614331293614015 10.9833343309416520
83.6721578354775630 9.6426697052855008
25.7793066178464549 86.5001801981331795
31.9890243633749520 13.2306037785858699
50.6199506168812476 16.9416129264184718
86.7636011570958487 90.3412689229585766
42.6084058007688995 64.1548609602303657
64.9187986418597802 89.5966535762478316
9.6682911571564603 41.5647661006050697
42.8603340155310235 58.5957479949105746
13.9589623035489492 15.9480409574172306
61.3083523213243353 44.8384690259252352
9.3326414686697454 85.8763186300331540
80.7023219728923920 2.2666134798190130
22.9201688387696159 30.5557230083557165
73.5655353582330633 93.9474060441438752
22.6444756071995315 89.2988955822342660
33.3543728396887715 46.7753093714311845
73.6027158300501156 87.6857641108451702
84.8014273096854794 83.9397062383188484
34.4357436330178217 31.1085803220296206
88.2931413256612956 29.7518944486653609
64.3393998599604942 83.2308575952657037
83.8925718474786635 4.6841191469638392
98.7377442909403271 1.3056765134447201
87.7616744856299960 36.3436381478187371
91.7190848842796385 10.0775157072533048
2.3801553800500308 88.9350601964643488
52.7773526130698087 79.9690322201926591
9.5299010835623204 14.7093371269325530
16.3347804308221711 28.7764721135075909
21.0687439316725396 87.8731918638716820
32.7314487763839779 44.6966630946871391
85.8424274573395252 2.8159235313329645
41.8592136344444370 47.1750261780498761
27.9706809193698831 75.6694344834310328
44.1229748095464700 16.8852793173256863
20.7781262281562675 25.5656854420497801
29.8604485362382377 17.3575142727235630
1.8283115242956005 14.3810828406658597
13.0006985066061898 58.4858933399128063
50.0479411602409812 14.0174892716623987
88.8485788875056244 22.6661410650889863
75.9035379859134878 89.4209545992438137
87.5794443462546326 46.0127952620964322
57.8476997027390425 46.7376954267923708
69.3788032150900165 53.2651617970607703
41.0209362132673760 15.1909377788111080
41.5091596688973681 93.8851628261745645
62.4103549535485840 3.3844099359908619
50.2912962599372904 41.7542574485423401
14.6373931466366116 22.6018642695501093
94.0939824521689161 85.9190588098425962
91.9714983263618819 85.8849674719716916
84.0970368194899436 99.9823470478455505
41.4537877398788126 2.6265961701700702
91.9159480233628869 8.9587489868048422
57.2740655307315762 80.3447969244313498
19.4612644648652235 91.2061801783881378
4.3118566359421573 53.1112911506352887
99.4883198176029993 38.6148530394700984
29.4171383516435689 58.7452073233770378
38.9233409164125277 29.7001269446623297
46.9883600118746401 65.3722381307567133
27.2183493376191734 19.5088856693819253
70.9547685825312016 34.6871896988668169
90.8370462716435298 92.2153051385583069
55.5765285112088208 54.1011006574435029
95.5505098403147883 75.3646400971270509
54.0928389504216938 17.1731667116737157
16.9942253073074738 36.0650736738588478
26.1846675405951856 99.0911220764571112
29.6355469113517280 95.6667097092882273
36.8615564599966561 8.9221222939017473
54.2832591562579267 17.5674011075375063
61.3632384432886582 14.4725044078483194
26.4676511084566144 2.2795316632276963
38.5825187225253856 83.0636735616248529
42.0930006421477145 77.2829091204479113
22.3555692147401111 54.3011724360240393
92.6762029501056617 1.5316468854019494
66.6356604798223060 35.3226311975743386
68.7831610962809066 15.1432617536723431
95.9659775721374331 14.6298685621291558
64.4711355150964351 91.9922898588514784
78.1905619965483965 48.7060117274253699
61.7649444072754576 16.4227416368321393
89.9467644391504706 4.2131737372417488
9.3676903589918314 4.3005348319099301
52.6421221456911255 27.3878390661349904
15.6204021818792231 17.4290573850216290
63.1999954955193814 95.0680705895872222
62.2955859234612390 87.2369226113272163
78.0907779959930508 57.5114501669709242
79.6995414192516876 42.3173626109462973
93.8678611373537848 23.5700034353618761
79.0835156856013413 6.5118082561486883
54.1016698906671252 24.3027717927692848
34.7028612021283536 29.7807773085816621
41.5284076062987779 23.3543604150800235
1.1127168014598676 48.5080776470464201
14.4163242641201723 47.8462992444755741
56.7653779272859964 14.9112789725273860
2.7577316272058727 0.3240359396042503
41.3487972095995389 67.0862107057719470
57.6685196936967870 65.5794847133006300
8.5922934294752285 31.1783270703837374
52.1265984233208570 61.4793597861191827
23.3076129104596390 78.3908084693922120
63.4842140940245727 35.0455150608550454
54.5427199571285186 4.5357608669262746
12.9243171548568121 9.8703657720324518
53.1821130774532307 69.5315817173404724
36.9966374913446003 54.4209592578256149
91.2259762573198714 60.7879564096271565
3.8964088396471364 38.7894358250627320
13.4957605202237989 79.6666889954144324
46.7261981906376036 51.0276260371476695
19.2519792272206161 87.3070512516809742
53.9017945940517222 46.6992937112979547
39.2402594606432871 2.4842609798438442
63.8989261202899357 50.8050349745907823
7.7029310413654244 37.0540216472918473
34.9118999491773607 33.8351753240139033
46.1007940158598615 86.9205620006478199
20.1389053096239330 0.6708610942985804
94.5884114646812293 31.8406354059343819
43.2635741605654189 70.2099445608245674
15.9304526736499970 46.2486806287017345
66.4230570548435395 13.7681200142878666
28.9353253442949807 60.7218357663860004
40.5270574684434948 32.5448481878556137
67.8659171470836213 73.2686247539099469
65.6501132328395443 92.7580765503749944
90.4125214031485172 73.9264661711145266
34.3350872317226532 54.3216518799542811
59.5689400677535872 67.3119342631834883
30.7548204162436214 57.1637197709247573
54.2710487359691172 35.7889142916821257
95.9752675989397943 13.4835231016613655
34.2154031153291811 40.9801879649721243
44.9145906311977257 84.7059002993596266
95.0487710319258099 0.9217056351732422
65.8932549370118323 14.2097789586222216
64.4301900101291380 78.5558282732569495
6.2408201758847532 10.4830582968218451
4.9443528336374669 34.7256253633322913
94.7823517357448395 58.7068532977587623
89.9371980077859376 87.7777127695811288
3.6384137121878934 53.3095859066664346
95.2021349220623421 93.5413045082950987
26.9764291976610657 58.6299634741337954
80.9150267872990696 74.6438508065372588
46.0634218058209726 77.1095047119484889
33.8940198812075053 14.2275493194165428
17.9952511269724234 81.2803603904754226
47.4552622929808265 29.2180101245070425
8.2211849159493315 72.6390440571794755
79.0339847637904427 2.5676414451446972
26.3027162358301609 26.7694941489299723
14.5638647244031194 97.7054413278625162
36.0033664903729473 86.3622199084920226
60.1193487080683511 23.9790016116040690
58.1800954880834595 68.0945456552379653
94.3732558863643760 32.6105981016006865
76.1273317324209984 4.7948587931097357
77.9030138553588358 63.0756844328088846
29.9233159055456426 88.9739460233247286
74.4854411180097600 92.2719527272946323
41.2492219461792402 6.2321232316853941
42.3689106164389457 50.6148957011810268
65.0200479701519498 16.4969869319587694
98.4731731640420094 24.5606924827929909
65.3366730956304735 65.1019876185476676
8.4936323441449737 30.4074354002468858
28.4567707607370046 43.5687818935806419
71.4027452778236551 28.2284995611475686
92.0415164717730931 7.7012142117481641
74.6946764374002896 70.6786720277499825
56.2862028567633814 49.8594691121998750
21.4953187341865295 38.9488999561614762
40.5920497847301647 91.1503884451158655
79.9018810306020271 53.2831908452135039
60.6746890004668060 10.1970032809586044
11.9894762167918056 10.4665414976671265
8.4673369159575902 52.0794767696793528
75.6121968441302243 89.4065417151592072
52.7887515109832250 65.2831058214342903
48.5920794401175726 58.6225862825933888
60.6550428414699496 22.6605290328603886
67.8540332635371755 62.8128156978123542
59.5955413792907649 11.0886467771709736
37.2055492594946529 0.6501987742082882
31.6677900649995685 35.2277833616759608
79.4420178173313616 90.0930804371446641
49.5104959003701879 98.8547117562095821
10.3495370265989646 45.5168337432187400
47.7023551148203069 87.7672677362467084
34.8230988751712331 19.7374762781777555
23.6387081522025362 13.3506668535693596
24.0409323871478620 97.4783595966711687
14.7163238105457168 93.4397344594881929
47.1670091459419325 6.7490784828978416
0.1253469935060814 82.9323725352688115
86.4452653751116600 80.4045221556860810
90.2164912726030650 5.6268000675487428
11.3924782601133820 94.0702461346299259
83.5979594382979201 9.4794888627351526
71.9299354654637568 93.9366202933082945
94.6936901520950443 71.6778199382950163
30.5192858299512935 90.4001118174943912
28.1979705687116180 92.2098608637753330
97.1191190982593611 54.8774151712187219
36.9643991031437196 58.9786010544780410
61.3205023193507799 12.6034753670166477
9.0708810068042762 90.5452981577862488
94.1488560912781622 50.0318611042054116
55.4705966488301740 18.8974167970321076
48.5946174521922245 84.7246091526802587
99.4526867398712398 85.8535959446057433
89.5786322575358014 28.1159314961832436
14.6000429757778392 95.7957150021919261
96.2160343417290278 56.3770636118718613
28.0428154836983126 92.6665601616408168
20.8540482200008555 30.2864475661297377
83.4293398273494518 16.5338893940782832
59.0473197478946759 17.8625959445206419
42.0205125358845493 65.3569768261290278
58.4667946893677168 56.9877435011018534
67.2707915992799030 2.8070423028931923
14.0006975979637289 1.3949499464375403
67.5028915805946497 82.1799264728463186
19.7815291306701617 30.8685914030103277
77.2727848505230526 22.4585090982494684
19.9766977796647538 55.5066280432070727
50.6838889112223399 67.7858169482427542
88.2378819077472940 12.5852868000823506
87.5266541134374449 40.3812434812703316
11.9639731993245739 63.1684088382862612
92.8012005039704349 34.3523679652007274
46.8333513509511548 96.4302161550982220
38.9598969182554526 76.9258752744994467
70.7273933720154702 82.7043257692767071
92.4221996355930031 53.2658801546611684
70.8561927979198458 38.7410180865441447
29.6266764552672193 36.2089517842134825
51.1328462176523857 28.9432154125521031
14.5026719263613870 34.0717618711602128
78.8911159701950595 68.1732957897722400
56.6707806152147811 68.5072598816264531
81.9377049435558433 25.8116354002820287
85.0947841331802124 19.7667923759691568
56.6594068402457935 91.5284639038006560
43.2204423800632824 79.7303801879236289
13.8141080663367948 48.2200782552979632
8.5579691728596359 91.7765500676381123
9.2438980583336772 41.9601779537998709
33.0589310106590517 54.6576613077573086
57.2184452446037994 20.7241434625156415
6.3173582223714719 90.1048655707264459
88.4606690353349592 67.0511353473417984
4.1963450921907679 56.4376753891083993
0.9059398775439154 25.6914385460320318
24.4106848282076392 63.2713028185861148
21.5779422487124322 41.8587807746234475
26.2799976816994061 57.7190975560555515
35.1294821946827227 90.8482972346389914
7.3530553558613487 93.8350754996239260
70.4087867738418538 40.1655982172077444
98.4459073226669972 5.4544131376890732
8.5372205979855948 71.3612714011459275
45.6996521340897104 39.0988787330919649
6.3228256062073607 20.1284967070218705
8.5789545475120299 89.5678854927453187
66.7215481614422572 2.8305023782247418
9.4790010865318912 91.7298358010879014
22.1698112740542186 58.3042717230314054
69.2968475266843882 45.3874961061515378
81.4530923302363448 74.7508128687303497
71.1712766130053325 42.9911583907092734
29.6391616473586481 22.0870602639737790
25.2433704534487546 71.8146718453887303
0.1693846980195257 41.0903823377023372
79.0445873177760774 31.5716759670935154
92.9699086365826588 24.2351702574431727
39.0925230604044245 88.8213587177096286
0.5086360046406058 14.0954168462417151
31.1433568294982486 71.7230652076755462
33.6846756830549978 76.9487436028809242
24.1989904730807730 69.7063669627528384
84.6954819387535736 51.5199002459333499
77.7503782563273234 88.0691898182012523
2.9904289658328254 68.6767434875801399
52.8459019056358983 88.1135775092679125
48.5505888441775255 97.0715139585799562
71.5256649255006778 86.1487546236704844
63.7585822219796512 65.6497201178303555
35.8556480516041916 7.1459230858632372
43.9614736737658376 70.9957791057448873
43.5620269749129818 20.5688268667574157
57.4671656824378019 12.5419178975170844
88.7615093586986035 42.8959465453603741
65.9970893822398921 59.3061420231909011
75.5350991339693962 40.7015056398460260
30.2989370022117335 95.7556729377169944
12.0352077132302995 69.1609331986752522
68.9553388242621423 80.1673426837291743
17.4059278866576683 14.0279865278324252
11.9008003860425653 8.7558521634551916
60.5954106153179453 24.9487034386893782
95.4312669508648526 34.7155996966552394
6.0159668025792090 69.5747428556490064
14.7120290961814444 86.7274419439132487
83.9928522899780887 52.0362841077202205
24.3693541156792968 43.1410383381476876
97.6616421882921912 41.8220656928107175
12.4121707572397497 99.6278520436964357
37.7379253810001671 47.8497531979529498
0.6159227620994190 26.7245619714197460
7.6325181903396322 9.4882462067423123
67.2635855263205400 7.1187171539105591
56.8149786769413225 2.2963697964875851
14.2743486765539487 3.6087810741853521
96.3891957766465595 0.5745876129964689
38.6940623745888104 46.9731637020142969
78.2862687554771952 99.9150829962316465
17.8675009660071105 55.3564811738743074
69.3976036871776785 74.5136997541488171
59.6868305061720719 56.6350856623814138
91.1749932673499188 43.0782362417935545
27.7414966099767568 71.1344843878536750
29.9211642346907887 56.8690567765667652
77.2919055106497694 57.8990696353458674
87.4200607233807290 83.3062606993568977
58.6836817511087858 76.4660281335264500
22.5722696708756985 34.4679680575724845
50.9276735796020859 33.7210437015455042
65.2957128166303420 96.8178648832434163
50.7804499066944928 9.8248679769808334
38.2094514802498892 92.4766880253573902
89.8496953698174821 32.8807615248660952
16.4478444148016827 5.5323416409526764
81.0494163007997201 94.1885300853089262
50.4204576199559682 18.9892868774466663
88.6468191628402309 29.6530415834324472
45.9138522885178730 51.1041000977653255
84.9586505434422321 55.4337049296047439
45.9557833095455734 73.5901420891642601
63.7964479777038207 70.8864292003742378
88.8944976963664715 6.2686459958587015
4.4775956303862881 0.8221407553237081
37.9774690844103517 7.8623847654790469
31.5187512499897515 39.7106925812110845
48.1758345691417063 49.7781724656001359
75.2503423265933407 28.0662698531987331
96.2826452475089951 13.7505649502784433
46.7388848158214003 38.5748225143246941
23.8851555959218480 3.2717191925870748
18.9635540603530401 14.7840514986858231
89.4926554852933549 32.2080057636488704
13.2214199246223796 53.0354251734223467
35.9913176734242839 22.7521590128187405
97.5418142824801606 88.7423903203568187
73.6204927934445124 26.4630081608737804
8.8349101009375879 30.2247629183343349
81.3251583543753185 47.3107810055363842
66.2289188490406673 35.0059438755488586
50.0008189883630720 30.0733785517930734
44.8865263749803418 91.2363527269139212
19.7466508434865702 22.8744639008121595
30.0570733130191101 3.6455894418398360
78.7298864947774746 79.7360569075179342
22.6770923194479650 38.1395242592265191
65.9034898476020601 24.6362019037571720
15.6765739234547610 68.2170244573331672
21.6962019271575208 70.1628328661013825
69.3733418374502691 54.3072462195217440
91.3236556466082021 2.5445962640739617
79.5375462189008147 99.8863395905895857
7.8361745091616086 40.5975879045591412
44.1579441669486457 57.6969500011038434
21.7988689055956044 60.6317328901536001
42.9814746109032555 60.6178838786033367
70.7313224999586794 21.9413934241236106
79.6398767038705273 92.3941015299247397
0.4746389389384653 61.4132877370305508
33.5773684202030935 16.7074154251401588
11.5787494562536892 30.2970737090783153
12.1743515029970713 88.7750383907806366
83.8420274642719932 81.5660034944151136
27.6884189630922322 19.9519393810367553
11.2851419098019985 49.9030375099415622
38.9388535604678694 70.6598250906630909
98.9914851811141716 53.7022016188697791
53.3639856359779401 55.4642804949763146
40.2026659156629620 46.0432498447307239
24.4250946000295528 63.2943152517357888
83.9936299650038620 78.4208062865162390
77.3103176740342519 81.4528280959074067
87.4498707987619497 22.7295685001518528
68.0304633357040984 30.2145008312903158
24.7732440752982939 99.8879763087278434
64.6681796977754146 37.9278595299325048
12.4326454956127606 11.6033907198052848
2.2572729999971064 44.4564233108981526
98.1490876413194968 5.7009973757192860
12.9570560585721246 93.4605444149020457
72.8835114886776267 21.5805464277388346
22.3259398138174987 42.1942672453044736
87.0378648300805082 21.9856770809996647
64.8463477598802029 44.2451495068693532
3.2798896048356507 44.3051702035359938
57.0325146780002115 40.3830393787130362
95.5896923448009090 44.8009014364380818
0.5911047368303390 29.9542570966320518
19.8426400734627926 63.9088130884087420
91.0017238118018810 46.7749510377143878
11.2399823087090951 39.4712984367607191
79.3749688448349104 81.3391318473322826
22.4013670379930154 97.7287008978179017
24.7860247814888339 85.7223947082960223
50.2587809262317862 14.9648328225237321
74.3124832882585338 61.3785834918543216
71.7371399970722052 18.1979271091291750
25.4225521256492684 54.2125489830895262
20.8758549681476211 83.3959824576740232
50.4284201919619619 69.8759936842835145
28.2685438875217692 84.2349393559013464
41.6472645452367942 73.9652168639426861
61.4250139519120424 6.7920812990788555
23.6535799035903160 93.0894259647984939
83.4337167362406831 96.6018780547045992
4.2319788306500623 84.6776786321031523
2.3366895760189577 38.4351899289893240
51.2195915832297928 94.2267471151994158
49.4434326919293099 82.7949945416693680
28.2551609684925111 39.5450186651477651
50.7637662007166526 78.4769325419283490
27.3903783616335481 0.8813097567606509
86.5969263006696366 24.7107126810119375
35.6524148018433493 4.0551145001695659
21.7325591610566420 36.8376222204649508
49.1249391980619095 5.1036091145516220
2.3776457399960038 47.5677962213211103
7.6767331214870005 44.2716603317803035
21.3571867774783435 52.2064029260051896
81.1839775782906656 11.5345657567984645
32.0013529348563281 59.9192277384838832
31.8677759503939058 92.3923586677052384
9.5498383754719303 50.2872055878829016
87.2783108414680271 48.2007220756734114
55.9469722393867244 24.5216874913365857
15.3368698856477863 69.5500638247417413
70.1850857686607554 76.6547225305983773
62.2453182823478244 36.4299638574096605
23.3842513707522279 38.5521047672668402
4.9466742959730308 94.6674019162515634
56.2190661944385184 5.2194758484181420
10.8913693305207833 51.0570866729190840
18.9364964644128904 26.3439000560858112
52.6029542813741244 94.0440240618102479
26.9986749607141974 19.8435650605769851
91.4378788919670029 99.4754294747327776
9.9015307682664311 21.7928196331150801
25.8032522402523270 57.3823622785702767
97.3981456634220706 73.9851763237068383
1.5591756811144220 81.6321488268933990
39.1425073727760946 30.3926908337745267
53.4206099027459302 93.8315469716444142
57.4800019308593235 83.8464264685292591
6.9524196180982045 47.2810176853112765
43.0317233613745103 62.8859349435781567
85.5810130577127666 30.8697695451044183
59.0723383607483328 36.5318106226482868
15.7283971753578005 38.3704886655451887
34.2618420397013708 63.0638619600650046
2.2665127309644983 50.1671155977386434
12.6420627566652612 43.7202082314300498
8.8380335253217535 26.9008719497296092
70.8294866478140506 20.6067633551233271
47.1815964598088513 90.3585210489263488
25.7498932458097514 74.6602599562486802
56.3210987555762941 77.3300094325080494
41.6951273506602220 28.8119997651024597
77.7780117494007470 25.8027392346944069
48.8292350150299015 20.0595770570801797
90.4296932704286860 9.9489904977831394
47.9150303861491835 61.3255068778004855
87.4188316047436302 57.9092258157753648
13.7062483003480455 85.5247426296890723
45.6551211126296508 26.1994494729737788
46.3253769333430085 36.9161003017978189
22.3645573836098386 58.2969498015461838
55.6692809150705372 58.9891956674054470
46.7205710949462585 77.1031559961664357
46.5558282363115055 23.7534946914701450
15.9227936024029617 77.2445008083811331
66.0347531784193649 45.6973999672316467
43.8576248329357483 64.6817985121269174
9.3773508731756490 32.3369014591534878
78.0156669633750113 28.7266666146280727
23.7190642631463398 72.8341760067584545
41.8203974254189319 26.5810744792984153
20.7202374073826263 72.9905715639256272
46.4231905282720732 34.8785230218791469
97.7195651250969348 51.9543733879031890
42.4490235330782042 74.8459028197095222
65.7724073530772841 9.4063854181345778
98.6464184746476320 36.2868336277873311
86.4574929016934846 4.5060575560380123
48.4580879133221245 90.3633024875850026
70.0897765612370165 35.4609896434419767
95.1632692453156892 38.7467655475126946
5.4701242667338885 8.7059946666463546
19.4971205369095060 70.0498260029995663
42.6685864627732698 28.5055388325155086
94.9030014156622173 25.8568253481317392
35.2372287187812461 60.5327528740836200
61.5783193702376863 77.3915660072883753
60.6919856137622560 46.9934179354378543
11.7437532676501704 7.0263295289656247
41.7810847158795227 74.5699270752328403
91.7784767946987188 40.1960900934709287
64.6665426641445009 86.7353282056512427
34.2023015293433801 3.8642257289421167
9.5022059985026441 29.2864885516723419
30.4349754391758260 69.0797552133495572
75.4024500535053335 8.3349775829479889
56.6772581315796202 81.8599171015739557
82.6347332745017127 73.9425674013846788
80.7294642826744706 21.4522966820729799
20.2754028414623200 39.8239306182836188
31.8277067381034229 48.2099717968531820
87.9554806666747311 21.1270195415110820
94.8864105952084174 21.1935963326270631
57.6093504171571809 78.6161258036273836
92.7862554746347286 46.5478705943974447
9.1271349241829896 48.8817274283404686
89.9954125609870061 12.3455948556502655
61.7972133782702784 93.7063911102183340
63.9685150611557418 62.1801155883565357
51.2790990894360448 97.6726996118391213
11.8446329022620649 58.6898968079365275
65.1865920982626363 18.7555159906514710
75.5138601529349813 58.4900580188473782
87.1125340788829021 15.1650098903310493
97.2792680660732145 74.6591622361853382
89.0912374401825247 16.0980791184690091
86.1718654065770409 15.5672813595227222
77.2651881744570943 83.2642788924384121
2.3054395697636010 85.4881917515514971
96.6146729601648531 98.8220547999827659
41.6651742282501232 55.5371335868620974
75.9049629323847341 93.0533726707150350
55.8241367943139295 75.7319884279222180
8.1472705694294323 99.4971209579538822
50.8293920622512303 85.8010653416082221
97.2326038670979074 9.4510581870700712
20.3940907510820608 52.4308202034345925
27.1195844038408111 83.3175230247626359
18.9632736002022249 78.2011090937598681
22.7537762796417127 17.0997031449676271
13.0269698275793715 38.4834201763992425
72.4494304307561947 4.4950033488147190
65.2853846347001650 50.2766723604942456
52.2319346865687919 99.2196833777963576
79.9062809842736215 22.3425438075838940
77.6101607352457705 12.0509343474702764
50.6089748326664548 2.1189208671576476
66.0799382325011493 24.3353716912179650
50.6478790597909025 88.6153379295780610
64.5467513578155661 28.5014634133210158
88.3314799538219688 58.4912566586805340
4.6021771417147139 51.7169120618285092
9.4219627558781323 84.6478272574035202
43.5548900443534777 50.1799867483827100
88.8768928256762933 50.4608446228801597
43.4990471395948504 97.0022032661850773
29.6561594088007077 24.0007200710075068
86.3563906458248880 22.3965399881266407
55.9517082449085592 83.5944606674778186
76.1507954021541877 66.8526610870581237
99.1484513755241039 48.0047107382810410
84.7403763365842622 35.6433760109891793
59.8586450072282474 48.8976132561735355
11.1150493182409988 6.1048270491117718
30.9230736406019737 26.0167461968740632
48.7772275709366099 79.1373108200540401
98.4547183841819304 55.8409332758732688
4.6355653886020143 67.0823395731685395
2.8108017771825033 31.0428155576542366
99.5088923690941982 31.7967292627960987
8.6092531858877326 87.0323994435361357
94.8493805216442354 95.3584019906044063
54.2921357893236376 41.7320755896372333
97.9708556034003806 47.4812038973621213
18.6991948776027321 25.3752576159797627
30.8046235856355395 86.4828017358708792
13.2777429433935996 23.4117981106906967
96.5855660272435443 80.6098820228961586
7.8177975172880831 41.0503949609670968
61.8277770994784319 33.5726575712031661
71.7592816352296410 40.4247737253838366
53.1317048791692486 37.1925285823203708
37.1828916812431700 15.8855552779917915
64.2219234311525895 18.6825759185154965
96.6519861409348806 28.9002646621950525
57.4366499289382091 81.5988481274315518
63.9993281018951237 82.1876437083433729
42.9703153019125068 37.6667108460048468
18.1963812496508837 27.0630459679240722
50.5069694474065116 63.3447603306093185
47.2163782180353735 25.2070042541296182
51.8014991578812243 40.5983738520208846
3.1011638299646038 12.7150279752353370
64.8229366366092563 70.5419635589232428
79.7540615225990877 72.8386691527772427
90.2604424486067103 10.5435506010135853
22.2186488450293993 42.1360305784609608
48.0514059325188612 70.3599687543834449
68.3930599421630205 48.6459125259047696
83.7668350527304426 83.2757702622237446
63.0321766499595810 65.1557068355650983
95.3725343475812934 3.5454977570564372
86.5475869774818563 56.2616563400198402
5.4876511382617288 59.2388850659993125
56.8509764927683108 60.7204025315476557
3.2375060560387081 99.6895686515457129
67.9078471013467180 73.8949547830547431
27.2797216401164953 85.0789610313020290
35.8948303187237059 22.5900493601758470
33.6991588249829590 39.4576493810908673
14.5453956442980097 33.6515753426511850
59.3151655059035576 52.5641443725864264
90.1191211767518041 35.2628322653251374
1.1161635810398085 95.8812980755762396
26.6543058353846298 18.3876474868468378
81.0323115690699751 74.5311972047076381
33.8846508786361227 0.9237183040134878
0.0457356626264671 96.8718786402969130
65.3312910401877360 81.9692945080873869
77.4043319997360442 27.2348152667655654
28.2846617606939290 21.9154688375459372
97.7763647324741925 4.8415885231337663
71.4949690139052052 92.1838902539651883
17.7259598396021580 36.8284974583943807
22.2890580651348600 75.9242305816956673
64.0385936717566722 2.5071981070085458
4.1296500573952732 19.4080168150248085
48.6153604879374512 18.0259933718394230
79.2957805626335670 99.5072876155594770
67.4655570531605804 1.1114648383087844
31.1773940470101110 24.6597965326536013
82.4060099697046695 70.9560572432820891
44.0180943314720352 27.2991609710239835
67.5773492115196461 22.3747861966454238
22.1743506742248293 75.7761187706862955
11.1712851479855537 84.3729489394157781
2.0300575209528104 48.4837335921404744
64.6159883160500357 35.9369472355969961
65.3071626537332293 31.1825931420961702
46.2945929111978316 22.8892906627115131
2.7173611453668034 18.9415746544057910
76.9598077719716400 30.5654625892122667
85.5541153781771300 22.4554407221196684
26.6891718443436297 20.4524678509048528
10.4196461802751106 28.4593061933002609
89.4505591971208105 78.5072481265656990
73.9169056539699625 93.6790468066809723
39.7560317818869464 79.4864373005647451
53.7059539926568732 10.0835471679068363
54.9636868492718946 96.1542210277707738
14.3542023841885857 91.0108818017449153
40.9759127619041408 69.5155232208329750
8.3321500038638252 43.8263393888773436
41.5105755572529631 69.8055120303545493
6.6602824468158346 77.1101202401165722
62.4844003219728847 87.2617672193877638
44.8167981390194186 48.0192342423834759
69.2687921546407495 74.8315370087720595
47.1292302969775179 84.2236476771052338
17.6287134455006331 72.2074427129588230
67.9005107680645779 1.7964743159759378
4.0756426279867419 51.7578093102585868
31.8970704345603835 49.8787637802847286
73.2455177765143191 56.6335609950464516
50.6849383957125283 41.3035679771148736
98.8305292523299102 63.4178306909599883
13.7887137552994528 58.1668724829553980
98.4899124898127241 3.0473677003864719
79.8057185823471258 46.4850745094209543
33.1831942432078364 81.8059405321607187
64.2588437986485559 51.7041027649827853
69.9711949272063549 37.2664159684025336
76.4317510606771009 18.5044560550381085
50.8936909934835313 43.0975733576401510
85.0867789894972191 79.1583336278016105
13.9198360265084258 12.9453405784910824
29.9596591558559986 22.0643249596271573
57.7609010469827240 53.9745231822815512
96.6465706403803182 56.8926308942115142
18.6416866848701517 14.7390083741055218
87.2780096634644877 65.0092846536736886
30.5862142257078631 43.4927906061979925
92.0072997017261258 66.1365333454803590
77.7876205613426350 63.7335829844631547
32.4550299713611139 33.3534758534992122
14.0245402519684088 35.6041926490215630
48.9401565420768989 39.6413144303627760
26.3057475985607816 61.8550351590814316
22.5796203150294588 48.6222845030728337
91.7812660544503558 58.2100363928516273
21.5215856270886228 14.4464908454966299
7.6633100719119103 16.0392879113831839
77.0926094176506496 71.2303975897518740
29.9063892283524027 76.1678716060352485
33.6619053398018480 52.5010050852918297
22.7839621214112817 71.1867695421250772
59.1475707144543108 36.8376176756856779
93.2253727331755186 86.4977870305308159
29.8352894695279929 66.5290667523833719
41.6657456461673519 24.8937317978935049
53.1292113540825497 56.2061880057693983
52.1248905188579599 82.6880913057878644
29.3663045482160037 62.0697346402867680
8.5347756306249920 14.4217467994822162
22.0059439530739489 4.1764273064257011
53.8733743940038252 66.6854857348902641
60.6565093760034770 91.7697968351068170
97.8948117048183519 53.8769467328503140
55.9906045764681863 96.0111829737761155
24.1818058007894336 2.7416591255515876
66.5815535314955298 49.6762207388981167
4.7809351812040823 61.4383810491608315
70.0682847358376364 55.7418927647380542
82.3075835157319489 61.1345493391492667
38.2356938670537403 34.3223477247903261
74.1567853882797294 15.3668714767361774
52.9590640850852168 85.2070804547751237
32.6358418699430146 61.1556588548894240
75.5369064668524430 59.2687604896000337
96.3398416814168996 67.4486570407597412
69.9441801767902831 0.4239830244747944
16.1524887988030663 83.5414451575208830
49.2006012640937556 80.1639332006920000
35.3520404896717082 82.1237558792658007
49.6718065968964595 76.6122346671217542
86.9234066996323946 8.5819885171624755
48.2339163183884594 39.2437876245919526
54.0069346884245221 55.3713539701878190
30.8351517838791231 16.5965245817950908
35.0398738243885219 59.0615624515127422
37.4099508071952371 66.7914802953319082
79.5098316310243689 95.8601596332084540
46.5281929859331029 95.8696969868512667
23.3368039791291935 16.6521947910846606
35.5628583254807751 25.5023932049524547
19.0692934152700708 97.4442940036059326
11.7146422299918349 99.9112867316005975
74.2326960286273305 44.7069169295159625
39.7596101030722267 31.1261355981572017
87.0090192030884850 33.2207091104751200
81.7716828442025019 0.0042387354905471
56.2619654424607916 56.5347244794783066
10.7488941635376136 78.7730499522084244
12.6284295914654727 43.8968487716868268
13.6999685021064632 70.4292973056380447
63.2228185346851745 85.0469791891026574
46.3364200290462875 24.6376006077523542
0.9532499206393874 70.0515681657563931
44.6280758263052775 44.9651922577574368
64.5012862477481690 55.2348467699690460
52.7733294539135542 34.1036699671263790
18.3129637875392284 99.1738396958820374
2.0852580667677145 18.5529146895126438
78.3246528965642028 17.0956560521992031
92.9442396589790008 70.9302674710427539
35.7068630731727694 48.8378679007649339
44.4854010508228797 52.0671702543480706
12.5343144155987130 62.9799657113458764
64.0581443386279403 42.4396373486916829
39.5147040715002973 0.5055744694919317
16.9673897147526560 65.9827404047444475
23.7918184834707276 12.5634256051856177
25.1685540899594713 37.4303203207679047
29.8211527206117317 39.9621108765571122
47.3184053602389127 44.6629793838632239
48.9608719425669108 48.4047163834997107
61.2500016876997293 78.4456858347051309
4.1923859131054790 0.7022534087682941
37.0405758383848678 75.2928360839167539
10.7697975682549796 11.8141682272688620
18.3421705750248520 17.5992537671336251
52.9104076573849511 96.6762977137142485
28.9666615710363793 43.4847859679985831
46.9713703336519188 84.7629347449030917
42.3504654660082380 5.6539804991329046
25.7913268294508100 95.2058899544564952
68.3966968338728378 21.1435545593926193
70.5472460612840706 85.1452311037614038
27.9356769414388708 65.0897848436306674
45.6003688018368010 76.3165338230055994
92.0732587977649644 57.7205118692259518
24.4538600693372530 26.7213841134433352
20.9982457236806539 76.0228948926104522
52.0673507688931920 30.2283683719164813
11.4444014516600241 48.3891550528104517
19.7444612671171953 49.6185146971671855
24.4624435181890156 53.4198927117220066
3.8122502348766130 50.9076844036750131
89.8014205535718730 44.2088110220775761
76.3705738237731566 10.2471438524966878
17.7205523938121630 48.8710507092895199
63.8757426125078567 74.8714939487594080
6.7547551218643198 52.0873000586896424
64.5224530188250611 36.6620560108704581
71.9998868418650630 83.4107760868872390
23.0329442725947793 29.0794712373473665
39.2675209722201188 59.7337589133540661
93.5055151393076613 30.7525918308497737
14.1143402541733956 23.1296317979014070
56.5269244860241855 94.5416470304326850
69.3981155166613064 97.8950551095683466
87.3390127784767003 5.5081110706163283
65.4113209147897692 3.3197372549764292
96.3400468158175016 8.7449726780230215
91.0602476416318325 41.2967671950635022
59.9322409008495427 76.0743436858438002
53.3893469798064544 32.4655764358127783
56.7684469746888780 26.2818710697887852
34.0849762521535880 34.9528016499396799
74.9885697551973038 73.5675183389273997
81.4818229921076380 49.7543251417084562
6.2684299023305083 27.0639983152009549
81.6308049929797050 46.0555953935332809
5.5476762395973767 25.1901363933024207
47.8107355461048442 29.5146496835024266
76.1472813196264013 40.4570961599017735
68.9679792378846770 21.7131055866907623
4.4199449044700412 37.3914367832065864
45.7236782439603289 51.1664084411306703
52.8147340034693897 98.4546341270449403
71.4068485169623699 7.2624925773692173
67.3134879026231800 95.9537316789974852
18.9775651327556361 73.7581040361967410
86.2052971259506506 83.7165986759614924
79.7213548339999960 95.5206866232401239
2.9110277101223492 79.9132998719612146
46.4635643552025144 12.3201225758001520
77.0068551818365137 25.5847548298788325
87.2664240213906055 63.3895711910616200
1.7773268764774808 27.9906961685232218
22.6631064037783112 0.8807150531607744
59.9056743194436550 78.2463114490285534
10.2592042939422257 85.7051154186574564
23.1245998930149064 32.7836019719963332
71.7628094755038148 21.9031362500433637
69.0587299961029970 49.5299553705571469
63.9432889469004238 93.2095543175976502
97.6503094870141410 65.5718724601745322
79.2000359493618618 6.2214334613006521
4.6895854211517314 70.8645401168969329
52.6299295622114727 24.8917262303024351
23.3373580382399766 61.6247459002704616
57.4263876167509935 42.6657370145027670
78.0457523852136319 28.3753606140205399
26.7657075218895706 96.0740822383487654
69.9962171359867114 49.7250727494750890
29.4428626607322705 62.7230071933518758
37.4734849472654474 58.8449190577749022
86.3201562169140573 4.7879505814356182
95.0232517143211055 10.8992614900269018
17.1883736446430717 43.3363851154605939
96.5035023664632661 79.4512132006108516
72.5870268810702868 44.4726009991329576
12.1542167884179602 46.9705198424784669
4.4790010432087861 6.5950371376268020
79.2375895576023055 99.0433343603875187
46.1510988232777066 71.6181757443224711
82.8761699182014837 36.3437008739232823
64.5647449640803615 82.7704172906432234
87.4587613977942766 84.2694116853914039
46.2833935383562647 97.6979023396644521
18.6762543244285197 28.0423107083874541
11.8218434678004414 11.4321628485659197
54.1666374527082581 26.5549126084984586
20.3843980051284781 74.9296831701728507
70.5836873892547629 61.8910835076640140
13.9200069293937023 11.8500152405039856
81.1915323789098835 42.3368087212957818
96.6450153059668793 20.9917125994195644
68.6812525852555780 30.9331636421202205
34.4133094533105677 96.3639657590555032
75.9413221660467883 39.4152881139597042
48.9658336986189227 28.5607662106061362
76.5342449262694373 49.3749430880617055
84.0889967690611257 59.6684520648661945
64.6523124781141121 28.8441788739865359
57.1302518576108227 25.6776945422239180
80.4462130588596978 50.5537188108261120
24.7103946476343488 31.2313266823939450
50.0572046685402228 13.6675136401049997
41.1980182695458907 49.1432878611499007
63.2032219015039800 57.7279098303021456
27.2898373951267814 98.2511825096661084
85.2236146777172650 1.2227567180090659
43.2906797123648985 96.7816422912908081
34.8586638465312362 78.7895922234931163
42.4161260074476090 3.7063021445711830
28.4127517976910049 78.3678036335945478
67.5785366704119923 14.5752734487185283
78.7684591304346355 46.4519756808199134
6.9165252684668328 49.4750227877737601
30.0657368287779683 97.6223070561297703
60.1761516020406049 99.2902424576821971
88.8927708605546769 36.6200263956625989
76.6961274212990247 51.1606997159826520
26.3581978441130289 17.6426739167574880
95.0989456901636032 44.0664287875263128
14.4906978332357212 33.2744658555066550
71.9863711706903189 38.7985088137382448
0.4596302885136905 12.9218563531893089
61.2434610833520594 69.3700161425096411
63.4860626806408206 30.3726299224105780
23.8205460322186156 77.0668228041112684
87.0830962203428243 52.6575436770398113
67.4319733000265984 24.9103035123341421
28.4628312887011070 92.2817941217493996
18.9947665637152703 40.6265400640302943
26.3353784042754882 27.4698795716094359
20.9960496516024904 22.4727470587023923
17.4954566361514949 62.0177935828615929
68.5473099977192248 87.3788077136797199
13.7900653884767017 65.7946887999656980
43.2287626358358352 23.9591048097616337
0.4585704053172934 95.6285141887139929
90.7698685702523704 67.1332152729092257
43.2482370663434637 58.8739387622623482
34.0971107768741817 23.7216322170199376
90.6197732619821466 70.2605294649022909
13.3145161951777062 72.7190411339477123
28.0765067611580363 62.9260790345661647
13.4300265571469346 61.0929429855032424
41.7491874053782652 42.9279321386374733
42.1372288164527546 36.6642165750474121
29.9271303195165501 13.0001973794733772
50.6014998360721506 67.6096591017613946
42.6396096832958875 21.3645747778563475
50.4846736692328903 71.4848481076894160
34.5084295290442356 37.6424300388333819
59.2271121215217278 36.8441823755263940
55.4546221131462360 16.8091730832321637
50.3766843570749714 56.9934355538650124
49.3566840931076030 92.9477623934020727
76.2761790943844602 81.4014871110673539
67.0971885473153691 11.2434138932855596
8.0215380454242258 35.9605342964619652
71.0191522103151982 79.1005148512409022
77.1639676776219972 42.6523541112964892
38.5058068420225723 33.1261318093808796
12.8377376710976598 32.1032176737407369
82.5979181277875369 71.6555622507481758
34.8447065936173672 40.7238048972773043
64.1469262506218030 27.5269831757368095
25.2271602984916790 28.2050892761232390
17.8338374252736003 43.1900129932052295
10.5884872217289363 87.0168295288689961
60.1820753400537072 62.1922013213411091
80.5856375848952950 17.5074392849557405
8.7130438882746084 54.2112466306095016
96.8979803469951406 4.8580468538551695
51.9469568112613658 14.5200201360260799
47.8821183809257747 50.5621431905271947
62.2456391108249250 22.9089041386791763
83.5636628994245569 59.6434956810110180
76.6838623133736235 49.5271460341024508
15.6113602689606719 8.1551573176354193
29.7782042212517588 7.8856581085935744
83.0234936217172077 42.6508180571903566
21.8862683627860193 20.4932446591926762
22.3949651789165927 76.2239084963009219
13.1699770389373523 43.5444110397888906
65.4188623265555691 49.8733790152540166
16.0160526297070334 71.0773561487478389
13.8868703815643428 5.9103227017601068
28.7854833953592468 30.9763985725847526
71.4249272627124014 63.1157727977777441
80.7950429463528508 44.4937292592224338
40.1652662281427268 90.0984116864494382
35.5345780873116155 88.9440770239679495
15.5054952085723290 43.8734493277105315
14.4707327633677991 22.8102419638270177
29.9887272862820922 85.4552361284762014
70.6202533499436953 29.6497851986104131
18.3453364430641770 69.6768629286819419
8.9273370967341332 32.3106289692155144
40.4057461564432572 33.2148371980767294
45.4126262761040920 91.8636729138540602
53.5586943916794169 39.3584695569653249
76.0425768097488657 9.1171187281416817
29.3415732895628594 93.8177485471816226
43.4834707893662653 43.8558266975650284
16.5173686544244909 51.9623165381745906
85.8577466653306800 48.2923394486404973
41.9076358605187025 59.7304282562001276
46.1939240241834952 80.2543351491103891
72.3996106992497346 83.6473361707771801
60.8110112499019948 36.0683423795242746
55.9570178063157257 44.3784743348692245
73.0808414404901328 81.5167314915689332
66.2426106524795983 47.5524148789881025
53.2028848416726845 99.0851045921291984
54.6887569778786684 78.4753833241208554
37.8900237967059610 91.2223268806397840
30.1849403475113363 85.0456562072538134
25.0681774713298537 70.3477858856456066
43.0550593848463379 82.1975319303536622
26.9857875670322613 6.7325601029639026
66.9003292806566492 78.8569609896288739
84.2376810638522642 6.7378582437790495
1.4147351396436636 52.1590300226275829
70.5727557477779186 58.7383344436979939
6.5390185030887231 51.6912001655550597
94.5039793706999660 82.1960459167702169
75.1954272227476395 17.4901200512432169
43.0259095413230170 65.5203832672411295
53.1641302394570445 97.0688103803669833
89.0973897591205315 79.2536924576563848
0.5336488006514428 16.2075869064392322
75.6814214498871252 84.5941687566574956
25.8605422951208013 33.2730772879103114
93.7980098001168443 47.9989477080578055
28.2943976572774574 72.2529185572829817
97.9681711881593742 40.0839943012058626
49.0966520112199234 89.4735545731332138
79.4629162247759524 70.2548406843958446
1.4594216222328926 66.4888525467257949
93.6420386001067158 64.3363965909263982
15.1015325327289123 12.2736721304945391
61.8691414385938643 63.3221769537393371
64.7073264457821722 19.8046981968131526
64.5560055968683741 95.0218517112947012
16.9748822518930851 17.9253475617984890
91.5167394829986591 15.2471195612279509
3.0896924134119375 14.2990436153492606
48.7869372338631138 85.4508362952865497
20.5706851705453886 9.6945482809189460
47.7555946978682115 0.7827035329375676
45.8660677618568116 24.5686941245082160
66.8565948245741026 16.4914798335938571
94.5452854300678638 0.4908868179336556
46.1213978798235971 1.7620879830511860
68.1477824555797298 36.4702975853724141
92.0882461567090331 67.6083874453150173
22.9995552376523484 69.0908710945360696
59.9672310045719001 36.4357598516999772
2.8171046874616579 22.7572365017212235
37.7870128285751150 10.1088474874968419
30.1737755660066007 67.0722584240729987
97.3543488986447443 82.3559992515422863
33.3308660779648278 75.7221432950386202
1.6959273975394318 6.1174134747112197
50.8777069852247337 97.3116467996068053
53.8255090295839054 20.4548284405610019
28.9119650995549158 84.2495122878698197
38.1937421192925157 52.4599906016242059
30.8137043519425156 45.4852186726748116
69.5754764706533990 14.2778550714251153
79.6651670642792027 93.0646699364950649
93.4983861549657007 82.9828241189165254
67.2714899848015193 49.9072549792057032
93.4159810298571500 65.4541622675536132
44.7834710332719155 19.1802037655961826
88.1008341603684926 29.9872175228654498
94.9389555163018315 82.7445686956221067
59.5712168111371412 84.2443991970214512
42.4956116679521259 81.8055626778473055
49.2181625381972268 92.5218639795717053
72.0244138023246450 73.8220241617674020
62.5094558425402198 88.9048113226621126
10.2008240987706102 64.0850803203389319
42.9368018837705918 66.5821797150513532
56.1109113986261292 14.9873381738515619
34.7326938302330390 88.7495108125974781
15.9256034012603358 8.5136078569264981
67.8909888472077796 56.8462561610444723
10.6288470950737448 3.9021688470670668
50.7367208319114624 33.4469948141140918
40.5776355690926991 85.5768674342919979
88.9864557473823226 28.9908757486142754
47.6812508406157392 80.3910960584201604
10.9464133717363516 38.1124869871588459
83.5079843760455844 25.4118699959980141
67.8302998548593337 14.0872882946582294
40.2315629602261069 31.5953596898736713
36.4974815209011183 44.6152282223028607
53.1360482741712659 39.6914447541134052
95.3154799928315128 65.0336407928017479
13.6943222583827513 9.1650152625153307
4.7738797436974290 51.0641784820984626
9.3550818027224754 50.3115183221286486
39.2625857861015106 34.1093019175775609
53.1612990053759589 65.3905150136351807
0.8124851043076364 52.6877544081673221
46.6019769444994481 61.1648017013193481
54.3261291909207245 67.3849439463193818
8.9462953340473046 46.3356077596974245
31.9259709726883223 78.8677263075650501
58.5875530974707033 82.2125726307975668
5.3642971800103245 93.6389497950986112
67.8897586816573124 66.3105188341234566
97.2353523125576942 55.2221147613749110
11.1548393745659844 42.8846128057321252
40.9703975436330836 79.9399995239492398
23.6734868789375312 47.4271665752801539
63.7877457916242179 10.5873578755867115
62.5236718855670333 69.0339226547326774
50.9723041011759506 15.9882761410360850
51.1390366273820618 74.6127766671513655
5.8180485418921730 97.9151089461321504
12.9941965734207354 93.6142568670402966
70.4703699120653511 60.6536730701530615
2.2594956472689609 44.5815204797168150
35.9631612182870199 67.4504733025868290
78.8811855563443629 63.3136389178629457
58.4123527833671474 16.1217907678976040
96.0259527520680365 71.2957941581988166
49.9247955426892460 17.1752094868092833
82.5412841987654957 74.5360468723878995
21.1255062657512163 99.2336203646657822
6.2611054160749635 2.8911985116004568
74.3735993266659534 21.8484194255095794
96.2168193623179491 87.7105804229969550
56.4601517127806716 71.1919997251264931
27.7309000633395577 98.2780610465905795
3.1243767137319467 17.2155274215022622
79.7037900028052064 50.9138391028404840
4.2960394869326013 47.2251666736007962
61.1143980167929470 84.4848897017383820
81.4318387305376064 50.0140524990678301
20.3362011961241258 32.4620468384696252
60.5043865659944586 42.1429666300453221
54.1402647621969635 25.9419226137854615
24.0209375123833766 1.7414644041827909
35.1771767281157253 81.9606411822946654
58.7159684663779018 57.5006116533430784
79.6457073276596930 16.5759274807554142
56.0275891609104377 13.5406398114763409
71.2006042954035081 15.3791392602161565
81.4488270644719563 3.0881346043137081
91.4753321018114747 85.1388421868579854
83.9281159061106337 5.9798913169290646
47.7572495987860677 92.0046128749462042
1.5761894825708667 23.7479116745167644
13.4145704436535507 31.9212264298653245
27.4336906075325473 10.6635753141338103
28.9056400794867834 51.7017637554601421
63.4475936103319853 77.0046031454465805
75.7018178274359315 45.7851356903088345
9.3689821112750700 77.5756984334187649
43.8028431054485168 10.3238662068593001
12.5586079760244385 77.4644033550035260
42.2304354896978253 74.1765633929348382
64.4124294339498533 32.9889269976300525
69.4061939206220302 7.8570368917581179
59.8515617581293000 27.1498910710153858
27.0553984221740471 74.9707721120843047
33.1572509640424400 87.0369334827377514
34.8045495781740257 94.6934490291141344
4.4814971090592621 48.5642888415299367
2.2652992610820988 95.9655220496171921
22.8804055922475342 91.4992070997960099
48.7614010947413661 21.5413726531421865
12.3361221557984244 36.5852860114842429
84.0019760576887506 14.9618233247530767
5.0881457169862587 55.9726880851147115
51.1073994641603733 40.3567339099637366
91.7166730244076831 3.1787359787063929
50.7774628537565178 10.7998244044769649
4.3528643841116548 51.1563653806265890
68.2458680315280333 16.0295958170624360
71.5541691298743814 80.3702295227354426
17.9643198428198083 32.7091206164480539
87.3824784275360287 56.4215526108710037
88.2333969276673997 70.5237302750854980
79.9477564903678655 53.8188949011930120
86.1598912006803772 79.7673301274670763
98.8540363333060839 91.5778843220342367
40.8815181105606555 52.3396852192173014
96.8078363334701493 72.9380394882295633
52.0865156879393396 17.9605996907366006
85.6794628229564807 60.7840346474027839
37.8051308040797664 78.3165733307883301
36.0004061685853998 60.0808746320732112
55.7133565586687283 80.8468701981562674
74.5527590117307568 79.9041106226732580
19.0728139998850956 81.0759890894975825
53.9641382091206907 71.0180488521667428
76.7828439984978104 56.5577972958643187
98.5720897052958378 53.0139612371884681
20.6775947652795153 69.5547985570879206
87.3376573612592750 74.1741807646556879
65.6130134855677909 39.2474398939765621
60.1986481642954345 12.7027689979901108
17.6214608066868728 52.2423204658017966
31.4004920993903198 7.2531183020386418
80.5068499939725513 95.9358584468068187
98.4811227559937947 60.8007833892323930
62.5144541243343923 63.2555587325547819
37.3746004454125327 50.3842283935026813
40.4784842863021979 35.1941450889276979
15.7721819188293306 10.0828983068470777
3.0186676427517600 84.6186078067413945
90.1526750351000885 14.7019857072306586
0.7712912291497731 80.5289956559217046
71.8129366839244483 6.8368200973866760
97.7712931609619886 27.2914323628827518
47.3550082509588108 69.9655064134054214
49.6276410792392682 39.4176207353443075
48.9797863424367605 67.0560341418848083
29.0632851883530492 82.0764016339187634
4.0117986113148207 37.3849595528861229
95.6196230413379453 79.7817978149082307
2.9589550084887506 29.3986262904018965
38.1347974266683565 84.3198058683315708
16.5703381021983347 74.2890178528077740
24.2941954201157273 74.7369102276992550
30.8747841723146053 6.2992411180732404
66.4658230710048201 30.3601657992781711
23.8983402431452099 13.8548694260143375
32.4351132234640644 30.7536390610442893
96.6739907725475831 65.0265840744494739
66.1455072208676995 24.9087535494315837
59.2341331832493267 47.5567349439777090
89.3601267507359580 65.3743277221624908
3.0560102769786934 38.1657750718405779
14.2723464524335260 21.0021668084337314
37.4544096224848104 85.3390333805050432
9.6944527682493735 68.5531710633687936
94.6961237485315621 10.0917089758523986
65.9327571862789057 98.2480719669878937
55.4075999439342297 14.1559662385510094
10.4873287083110274 17.6084909464477413
27.5389275001079454 32.2589974591807902
89.5595566488373578 27.6017788297786453
35.6464681526778762 71.6467155600406471
9.2138187377245107 67.1300473932924149
14.9739606435107309 79.1338995343996316
81.0718947301167532 96.6043773936170851
29.5691530608329529 37.5781547362688215
87.4801399226262504 41.8541707626891579
89.2770810061056039 11.8678946489013555
21.7311843772096225 37.3116455924854620
43.5089669359122055 64.4860565217579307
46.4709372968163805 43.8513609360667047
99.6371393043835667 87.7732701299329960
78.7054990661748093 27.9316574708372904
75.6485624499484999 11.4397771731414082
29.3905761945667763 92.7228094161365135
52.9030681723955638 83.3320284308938284
81.0898486382054529 45.7844648056240828
28.8229744301789061 6.9975052581758508
9.7894104412408538 95.3729633650396238
6.5827401759176336 79.0061763795153524
26.4890752360905637 51.4757843849596455
94.7471874197522936 25.5667905544784588
38.5076051225895526 69.4643308690691015
30.7353015426441019 50.7744189741931464
86.9169052618883882 8.0154301999041841
5.5701983948620359 87.2526908821131997
51.6829086969545557 72.7178342231673867
85.1978829844996426 37.8221092713948863
7.7108658516465090 93.8376395473540867
51.0376183745634791 65.7485906029448444
54.6158144121717584 50.5772334917880428
30.8103985354839729 41.7260181943028954
2.1739373481278079 79.3006000800597377
49.0105771940888815 17.3250640453481495
59.2167585397565759 32.0444058887938041
87.2365662203161776 92.6060223369155722
84.4054998451767347 51.7670772114025795
14.1190052671448800 16.1695464965706321
55.0203411457325657 39.7637020656528861
25.1265812850549395 85.3575309838270044
36.6689281908828235 73.4144017619615568
3.3396503795800725 35.8860453756488127
16.8226480728430730 96.6931703786116827
65.2449486105366532 85.8009691305385047
11.9606565116621155 43.2266476848495529
92.8351414440748641 37.9773520081204126
99.9957034139334695 42.4614607521321830
39.9005023930244249 80.0192271269047950
88.2739882340275699 77.3004347362155215
78.2509274553679290 27.9626487784478286
71.4401661485667887 25.1229360405349702
30.3857539834580201 8.7816382046952075
30.7856902874141234 65.1081836509863336
67.6465956414435681 68.9875327850914744
86.4468765421730296 47.7132115688783784
50.8392866131925132 97.1329353206449468
1.4110674017953628 60.6355165237052987
93.1281677498481315 99.7376484474458636
33.8086963127648943 72.8905216198917287
23.5556883667720882 59.9365064577828264
9.6939295071653895 4.4096715418606376
58.0276166473184034 56.8774510524367969
25.4332546478369466 84.9650606560493742
5.4369967747247667 5.7917897106415932
3.5466971732761920 31.2773316324684743
36.5564393779407624 32.5601557223563844
87.2853319982597213 44.8055935750005574
62.6591475937635849 69.6547990406848783
16.2278010290582877 7.3204726462610008
38.2451976417880672 65.1841101997819692
84.9497412220923849 68.0910813677676430
58.5689309969296588 60.5379101002848756
26.1032669935137527 50.8207495191988627
60.9684292638734462 57.0761173864001492
95.1497974902244579 2.7923202779417178
7.1106816732786964 62.6514640318253413
5.5635281475746590 91.8602396607793708
31.8224328929593945 82.8550284666152237
42.2507968535530267 82.6461335133151067
13.0415359451051103 71.7216339770479010
58.9860204058337629 7.8324241626849371
36.9505718926180222 85.3224723115375951
9.4015281488360696 49.0572582479308466
40.2203703321077271 5.8930287567448119
27.3424487562903593 71.2204151983766991
57.6254220558376602 83.9852899265264909
18.3147666313895670 60.0455935969944150
70.5558164564308470 19.0355480891624111
62.4296532546720471 40.0021037771783625
1.4424552460659656 78.2879356195789313
92.8444357070872854 75.8321351015380003
29.4235866176917433 2.0602286862526076
99.4824228696339503 61.6524316826719954
32.0807123494281399 11.5604150040771625
87.0481309936227490 3.5983602167983353
38.3145262874022592 30.6481788711254204
41.2767174558703047 36.9666759407208403
52.7882072956762798 81.2125936942799029
14.9923939792146133 66.4496498464076666
9.3263055913743731 42.7238397401516892
54.2106392003755104 73.0744293756005305
16.9315255558267310 46.3212099838317570
42.0386022540905842 39.3614371321355989
59.9357307349116155 37.4873886581552327
52.6488327308861841 13.6338827188927763
52.2481423734778261 86.3411330622276694
92.7042982648680294 96.8575027155401074
69.7131638915187324 48.6033367832966476
68.8412395168839168 47.1312144510501980
98.2126757351635007 28.1000906989987804
59.2917370854689736 50.8689504857057671
56.6451643518750743 43.0142503817945752
21.5617714318644644 19.5552609599992451
75.0342524072719357 44.8207767282608032
29.0397849348953301 81.6542035398196191
69.6519531981049624 71.2932778126730398
84.2728085116102079 30.9880900352310746
4.0175744484265419 17.2255644058639703
12.3412331898755454 98.2026327554532372
75.6671652060889244 6.8658754923435872
45.7302714184564394 96.6771702328815365
47.6556094384933502 4.7112851393551587
60.2962224232961432 64.1856088313048900
85.1645805218986851 7.8920760906267429
79.9351161661677310 89.0021901966071596
12.5748165557766907 62.9062740228121129
18.0307384021635357 32.2605062146503343
40.7863980747443691 87.0001389484545484
27.1224065633944846 84.1053986571000110
61.4751866373773908 69.7507819812579299
47.3911782263829053 95.3437844287521301
83.2283970756251534 25.2906650860443172
45.8186901847601717 41.0484056852554389
51.4434125933573938 67.3332444104855767
4.0097146316920735 89.9171888204855208
24.7057513754866491 83.9728342752484309
71.5844345659361778 26.0955713097780304
88.1182997803474848 70.0368366234061313
53.1762875643004520 76.8113943715973733
59.4916609678149513 86.6450387902352475
64.6983982831193316 58.6410336609529921
14.7355791971859222 77.1593030785685272
48.7377868823309370 71.9713242002358413
63.9797143582515631 14.1941781025602509
99.8604799838082613 27.1298042450853636
65.8396363187356997 63.5447817731133355
20.3774061361583811 29.5479547388260109
47.8611886599367580 50.3300439992868220
49.4765183892760945 19.1732856407151999
0.5858169369726496 20.3719524406852130
25.6667294355537372 14.7026091467789666
12.6975893385032794 41.3311775834525150
95.2864064518518177 0.3924870371553313
18.9895532310984763 78.3166022395140971
71.4432727513875250 66.6029746942783731
5.8429215467684319 60.5475058458007993
15.1485745038299378 79.7098403015632897
62.7415445497887845 93.9887568368412900
69.5559963092763667 49.3724347868335869
16.9706065051310802 87.1465429757637651
32.1474979977086832 43.9383320066870340
48.2147676105832304 26.9188751711291090
30.9524263370746802 9.9468489563438567
35.3779592544725006 70.1680547835495219
55.8443788242043979 5.3968667772096524
29.7220300387910932 98.1413652038575606
67.0671142700925600 28.5886426811191932
55.1803194982921710 45.9919659793691764
35.0232176871591889 44.6249086245980351
64.6777795311606951 68.9450822266272354
0.4262984843258155 37.8849287135410648
64.4613046977340076 26.8002390955597534
47.1588316531443255 18.2234284559252160
4.2443434945133358 69.5548773569289409
74.7382236199027830 84.8632571740044312
10.0162395532992665 62.3144627581200581
30.0002693655584309 37.0335326581289905
5.2848431431778415 10.6552509962237192
45.8621366517794726 20.9353178557626016
75.5751320683293386 94.7850076333465239
32.8310589236347568 34.4424171088597149
77.0766165126950966 30.9065467632384312
66.4348649266310360 63.2719010694713475
11.6364418085294297 93.6634204842367097
41.9183417068849735 20.8618465443093797
58.0456017502078296 23.1151793224675934
36.1740818218464923 86.0349759662369848
55.5627094580871983 76.1901015661615446
82.9858407702626266 22.0646170785017475
31.8902940211115080 55.3993403942828735
34.3476013899081920 79.1601448824207381
10.9702923034503250 38.0775829074598136
3.6488217926741395 91.3852734523437249
71.9490174865900372 94.7092760191043368
62.5479249141325440 46.8891902041177673
92.1270361109622513 18.0529061369827275
11.9343066147527104 11.4744531699911612
33.0451524208647953 56.3469112384795494
75.6789843493744172 34.5784826240275436
76.3152670086701193 20.0858492269268680
92.7275218934746732 3.7268062688194492
4.6774567214993290 53.3169978276673149
49.2289942243909451 77.3300466579367765
54.5251422631241240 92.9915906033748314
96.9500044109739321 75.7868669125054026
13.9506864096416106 99.7684469913557876
15.1442156136470274 71.9059878300662376
37.0912661481353396 28.2456356474704009
21.0097439449315040 82.1685310650021847
65.2173167338722095 11.8687723619827938
41.7005545617498612 74.6593873545070181
89.1970018495195234 62.4465607275500076
71.8364848109985701 67.9449883142749655
58.5181947656701595 1.1690190740600515
75.2229478146724517 12.5049281276804152
59.1889842490657827 49.1416177909276826
76.6547879463215054 37.2232047673613948
50.2581301562704184 81.8788547486277594
81.9370440175774348 65.3041953852482067
94.5075799296667896 87.2081176526086495
71.9719406808073217 26.8454867618224995
89.8027199476596110 4.1426295484873759
39.1018365406999422 72.1841431030827323
33.4208855589119480 28.2088079984760363
56.8170790520168580 97.9193104047948282
41.2470250114286969 98.2130191075019923
73.6468177231455599 97.4795009571598996
30.3420813049106961 37.3644498453646534
20.1368893559537696 3.1257180028776976
33.6607467131668088 6.5935888637855378
44.6706575369113636 18.6889399504673435
70.8068576361251019 32.5984083494417334
28.8088374557362350 34.9305661209921823
34.2741104335619440 43.9885132518285502
78.2603464737856882 80.3102300997955894
94.7682617819089756 48.0769991775693697
26.4863833533619655 31.1713088290832765
7.0978801938982317 66.7048748426457507
73.7752023549019356 4.3940535912486034
59.3813040082813899 65.1908010274762688
31.8515693801772919 79.7528411103532875
88.8348875587698643 43.1996863745063635
27.0480731068950213 19.0706476451438007
53.5416603735921797 28.3140962782300711
99.9012474565225972 49.2960778181029013
28.8610746567190652 57.5228460552364282
74.6580492513499507 34.0681079215026301
3.3188038500779338 46.5473055161693878
53.9478129993643165 48.7373945511579834
30.3414013121747104 98.0995586466155629
79.3415102390744238 84.9667700456468538
89.4573769587673411 39.8006561569907760
10.8603896116141634 26.5113199588309136
57.6162057350202446 19.1477045854681940
84.5397495251865507 59.0546670107216869
3.5663464427719171 10.5294455468686756
40.7967028423997675 80.6176754306547423
27.1044743647506294 43.7170590368725058
22.6444067250694552 62.5839629039923722
3.3668635814425474 49.4758054300530787
80.5387025508013608 27.1278997321214739
31.8222047895983735 95.5003113469761047
46.0385449734280101 33.8417126004690445
11.6181898141271116 7.6856560570904620
19.9404693027825246 88.1946065034133824
2.5021664406674415 76.2808373607086594
54.0335764590138439 43.8029274090260259
92.0255637924572767 86.8717345035418305
59.5545089464297064 57.3955097608995217
62.2045411729838662 89.8337260774601987
82.4793420448645236 28.4890491577783003
79.0515921617992490 65.1450348325580819
72.7656755828303261 52.9790658520886666
18.7262261604527289 8.1295244475196871
52.0216655536431603 83.4153247762100278
15.8150402945216086 80.8815924582535644
6.3409670320051408 50.4978880695313350
67.1848286549576841 72.8646192490072053
22.4435692093599499 86.8669180054337176
71.5962490495809050 27.0556367236472681
56.5304468628398240 0.6550509633504786
75.4545383756410502 94.5715387872356246
62.1624271748044777 83.6545971753390489
8.4847385608902144 54.0494323521544615
75.9071713688266669 29.7916810721665648
29.8190438758847662 52.7149575407303033
12.8987907168399367 48.3593253550682505
96.3262549475235801 3.0005246917029105
9.7518269192324976 64.1549423694054894
90.4057925968342602 18.4370671880610288
77.4319219034368729 34.7784569841465796
92.4908582774354358 59.3235428094690747
58.5753696312548584 30.9469774928394656
21.7233757919938597 38.8038119749741526
2.6547929806847392 14.4464090290890912
12.6139525582810048 39.2459527668973962
5.3884389353170974 40.0547684519136453
52.1535916845909284 42.5516331576623372
23.6796821342525767 23.1356995380662234
80.6634263835829159 70.4424148792576830
40.1790764236780262 32.2790014803394101
39.2004142202332488 54.3423573627678209
90.7273922617677897 46.7430044820784616
32.9432086315051293 19.1341214536592581
55.3998712815514907 73.0378394582147905
35.9518771349405810 62.4968350621206383
78.4206593047189529 91.7569594353789455
52.9706524471933449 17.7680712125537603
23.3332098162873578 49.3432144313717416
77.1451368672286435 98.5413984385143351
27.9771762164526159 19.6575461043869346
97.1408960784215338 79.3392705057358540
74.2384816493489836 15.0158143229018659
6.7737329644335764 48.5882716273709363
25.3466738541135754 42.6866992457058743
18.0144303069964522 57.7034283745314767
96.6422560878761061 30.7593475760693309
54.2414049175892856 15.2426607998759618
70.0065662972665308 27.9976230451368089
86.2844072691709414 30.5787889117195455
27.3495529226882041 25.5229671330575378
8.3514867792111360 5.0005081494043147
38.0482733648982006 99.1059016793892482
49.9886306930995445 56.6205829413948507
95.4018475308572818 82.1222966620497061
11.9924390119660611 18.6847422901597042
71.8857963775772646 7.9298591036865540
15.7283467182893766 7.3546503279908970
22.0844236194785104 56.0868884141151298
75.9585116934425173 74.5121059420566212
64.9604815060300496 28.8083314586650054
6.5678419790015097 33.0108954710701141
5.9977066388950391 89.0816466411922505
78.0731073060217113 77.1856240335960280
12.7036693091477577 71.1996531534328341
97.5992649925873366 73.7312603930651562
65.9801047635124434 11.2189230849034534
75.9837584588732113 82.0763306860900173
25.9942543304074718 97.5461773178335818
18.9686438802492816 81.5791839861682462
65.6555031953898407 73.2065062635255828
24.3936402191755839 58.9043801530889510
37.6464198225618958 2.3983121644552519
30.1975405352857287 27.0407049856154593
22.6508502601456598 36.7419639943860048
54.7248849955757919 7.5953006479568046
89.5940089819851551 11.3387966676837699
74.0676503733185569 23.6698005075519617
32.0356530743582084 5.9069503013607028
42.0913707055851489 0.6349317651163977
19.2043409876100810 80.7932388747147741
24.5321903889471606 43.0128185040592470
19.5271512125584010 87.7255957825712613
91.1989232523649918 62.8664235885259899
66.1967327643752981 76.7072719613469900
53.4443670832563242 29.7940809448742456
99.1677974766856778 33.9164019935513821
9.9344058816206999 21.4771237578200171
39.1357431155245905 10.1369865950480804
23.6619844166793953 49.2885668564496982
21.4638469301302379 5.7964050543695578
85.2514375564083622 82.8490184999524359
86.2427480381615652 49.7724996637188042
30.3779200085020022 54.5787246694184134
55.5981858276727650 0.0846898694778497
37.6894723891192172 93.0357343073904133
84.8610006766435561 8.7741087767436170
10.3727766877468532 83.3488819626439579
90.0952992186845307 99.2955316603367777
64.2436516982660635 75.4047784620981787
55.7394042597866104 25.2233684459515324
22.9618395721949327 31.9828014341863351
17.5030369096923692 18.3886213792176285
51.9322167361394662 66.2234956458798933
91.8529545298677306 92.2453771357629790
82.8929139595005324 52.1430549863443247
35.8760034614597458 31.9908008231792564
19.9885869666932550 0.6998810048448045
78.0640794167518806 29.1202724496967917
36.6294524287620362 0.4685453422708430
76.4715353493109973 75.5676762885820068
77.7406240029459354 83.7442240323858869
3.6686547751087706 27.8538491608390295
44.7529513458131518 26.8742139629400754
10.6081658801833285 6.8378174621520404
34.4555231271300144 17.7170831611481177
95.1385288413060835 11.7651594854540580
39.2484534279627724 78.2165454624006742
99.2323827255952295 33.9994075198622667
46.7046111458211399 70.3848072314598738
0.3434109731298873 96.2750446569361458
90.9970567434712336 74.3925499619896584
88.4083524847210356 54.1349443302980404
94.6994191566262913 63.3759618473983224
15.2759619230320336 45.4939376566821281
43.6046801015037460 15.4764723286494608
22.7131365047579372 5.4928663502582742
2.8428997850086346 27.2080773809950642
93.2760981058526966 89.7297241954155282
9.1364339245100901 83.6549288248707938
91.1531022470164913 18.6239844360484135
58.6947972995724001 93.3322694381778462
29.7007435109826510 47.7702456872042944
52.4067696746068137 69.7328967649911675
47.4335270436241885 6.0588785203760542
20.3898690669875080 36.1849072275007302
13.9171472377962129 86.7163636862108120
48.4594178112508516 28.7808528323191481
43.9275302338088949 47.7343935468444087
42.5929935525934482 20.5731420223837169
7.2621833657744217 13.2482022799704335
49.9419408380506340 70.7063007835032522
84.1602580878426352 43.0758040993691083
8.6159505162021652 84.3309920521866587
97.2204040928471613 60.2577860509074696
58.4559769242354434 9.6295406686712539
32.6094290910542313 87.4031264228031404
73.5483454613450220 88.7060874714065335
5.5745832084502123 69.6346905843206088
76.7823676512305440 74.1599187001394000
67.9027160083888930 62.6033218680984476
0.6439450161087157 16.2592292256469193
92.9151604626913752 8.6824064128930960
91.6327462874345144 54.7660885979233925
97.5521821930199167 22.5634500045933883
81.0145249089092374 44.3743688977299868
97.2344749761499259 46.0577927361436466
97.5083680955754772 30.8471568177476243
26.7874138454840214 92.8069665056237625
35.2398872381175536 98.0385207790025248
53.6316551210273857 83.2228328883636266
30.2616824860648208 84.2024010204223288
96.0738362668637080 87.2957963372512467
20.3074207509407287 51.5171073826335544
85.1458296641385033 57.5730008969035012
90.9767484576453000 1.4649848751206673
93.9717686134838885 95.6312912386160008
42.7009316739537681 58.5611773520802288
7.8869397341015279 77.9103431519893093
61.0265047425682212 17.5495925137651128
43.6889308883332887 62.6396582152433794
11.0147158647342369 19.9926772606231360
25.8649058833094756 46.6666945105989512
89.2354364827751283 50.5812432723239951
44.8128893202969323 0.6224340599916278
80.4333293560023179 72.4932626848363242
70.8417113173224067 72.1458366028794273
66.8968685642621637 73.4602540511064745
51.2730737537884096 86.4898236400460547
26.8617933814030216 4.8010557637491065
29.6774166663884884 80.3068294554464757
70.1087904667897988 2.0816402738006334
0.3925493487109577 60.1225437096590909
67.5310916524123570 95.0178056204634629
12.7559091779726579 37.5846555752960896
84.8717771159891043 84.4213933774300358
63.1367040783250815 14.5133368289001687
66.8772511105610477 63.1327317347272441
39.3875506463380347 38.2654222092648197
79.7425328983931649 74.0698358886283330
82.8289068401220447 49.3617090132168457
45.6398646482473538 46.7805735431174625
96.5098052185531259 69.4911939157972256
27.0796420967291169 91.3781680720368428
68.2093133362075150 44.0948815664769427
50.7549103883099377 61.0285618327571697
81.6576647483914400 80.8527998324945827
9.2138201858406372 12.8732782259244889
40.8858838361394135 44.6768973282869908
94.3057139283075969 36.5428563706007949
55.3218123448946528 54.5383565246480657
48.9778696652733743 50.0480114103932578
90.0147988862320574 89.7901573274604061
44.2640785708197839 75.7167847227430002
53.3470041676850428 10.4267553226695231
87.6987296201839683 46.8946753381281312
60.2693959155823009 16.2163665067238227
0.8291387085435198 40.9682012092136958
88.5621235320360398 24.8596924708287972
89.5175055406849083 27.8333151549904443
67.0319359065490517 48.9576507215753409
69.8389200384289097 8.5138663234408440
47.2198466906362029 52.6931437841798882
38.9299080420286856 71.6581955350327178
66.6343241501085970 84.1602437829150034
91.8076596576772204 85.4793012624804618
9.2324204931620297 55.3235041725389749
51.0616004476009095 15.0280288001406586
84.4394365162560803 55.9763105023406311
15.3664668333433845 34.8193565170062058
29.5431678113787690 5.3670517760310288
93.6555748144775322 97.6681854446701578
56.4329347208239227 25.9240308305661920
49.0321368474672425 39.7867488887348912
51.8603536406020424 75.1088851521393792
20.0587218455457901 8.3528613116864889
2.4307724129956076 60.9502057358940732
4.4443753406262161 32.5031150114430432
97.2948911363784390 58.7415014174637378
88.3462682802339430 93.1450206847284221
37.8314152380661000 21.3218619329755938
37.7535228001477421 2.2710553089119401
50.8349276736665416 74.3739646838471771
82.5622955186223635 25.2987668892976423
51.7792182475839837 58.1340381861638420
29.8460453161121571 80.3674025354507648
34.9755948166231789 26.3515483459254121
13.4424445935193315 70.1430998156387346
64.1958627915654461 30.9204534574943679
24.4831630494277022 47.6580681376011697
13.1726027353473381 81.4656902343790108
9.0092396745902867 4.5222612998392027
3.1374967033542256 17.5761961214312308
79.8113791363116434 21.4174063686178400
36.1070831615869139 84.2443346149833019
1.2876721678532044 3.2550491135067694
34.0183459367492631 7.8072192039081001
50.4194881733061848 65.0498558963355578
18.2494442889446056 40.5608738929831389
7.4667597360319693 16.3804460697582464
52.4415161511308199 11.5492807874453156
47.3747718140480316 57.8770857416394193
8.5267531778562944 17.3168036775873126
10.2819622175333141 93.7286644627271386
31.4262542631270172 4.2379396281470356
80.5484843001055424 4.5061891302704655
4.1774514846814492 27.8020226790194656
20.8264460940890466 81.7741954675381919
40.5662671068218046 44.1430047578968967
23.2591575935438222 71.7584018891373745
97.3452005316371469 55.0139687247584632
54.4487407917914865 55.9987303977574697
68.2956878708391457 56.3118510903810119
44.5895620161336694 4.1708420249319538
60.5053726114368118 89.3757599276136432
0.5040323953756420 29.8614392341281416
30.5505195428034995 69.9189136173656607
88.7149273065750492 94.1404035458100736
42.7630174791961437 23.3469338588874180
17.0485814115010754 71.1093100542014867
32.7352625758624214 48.2816525956248697
14.3138584988622419 71.7411619969660563
53.1803470002927412 20.9868598798099484
4.7253335789362190 58.0910930371368650
2.7004706621112318 26.5758044195671488
61.7346959328656055 17.3860980860214944
14.8483290271788313 44.7855885520148007
86.9375536042172996 99.3639883091252329
63.3824122443020883 27.6314330721437855
48.2612339378122641 62.1407016323137995
66.5536705085027336 78.8522718214207572
26.6468368369134332 27.3861082832403611
79.2007261498232253 52.9653966419379145
93.6391924121509760 70.7039222278177419
55.8841989485322514 63.4009234656909868
80.8424299700470357 19.9345807464795897
46.2128172747696553 52.3762748925210815
99.3209787966753339 71.6995764007119476
49.5144924912711559 21.3285552801852027
87.0345237707815755 91.3694142231569799
50.9244368735301336 30.2773766238256350
79.7772876300771827 57.1907615670641292
51.4016086271851265 59.0665900705023645
17.4561893457011799 9.0041833389784660
14.4089672007863268 50.0266491604970511
24.4534662498700612 57.0053111297719752
45.9469190486677590 92.4543782886978676
5.7638149388146820 80.1294868849781494
81.6317792803847340 16.6628441750486402
58.6211348098747393 14.2848209359307425
36.0072114747518768 53.1662664876668671
85.6802706975005037 61.8179329196144636
10.5194170497567079 96.1784514539275222
65.0714710984622258 45.2526238112036268
97.4489274134166692 77.7235884818740885
93.6791195658247347 45.8619564103715405
54.8559771990109439 36.1035911784611017
17.1401183708430729 29.8185335583634235
26.8352360857657679 67.5991929289655076
67.6745419573749700 64.4131904328303762
23.5675759886977403 19.3745129913090217
32.7307257930506381 54.2594178137137249
61.0995307490158979 85.5872284541387955
97.7975060080304388 14.7872173111840866
26.3385262330794276 51.8102491007200072
10.3155987081680607 28.8254557003965957
48.2170140919660355 33.4050751973447220
81.1049875597724395 2.6094568811110830
6.2534954392031157 52.0803651280445692
9.1896822231703368 44.3919598844425565
16.8194246175381927 66.7423995359161779
57.1080067150891537 83.3490835907259395
10.2104966505164096 67.4675791814109260
1.9528596552455091 58.6459118691092982
10.3879585419476950 91.2518879793480551
10.4848256951401648 23.0144715941420159
87.0021249251382187 38.0056222320430663
6.3882531292708826 63.0340189685237959
30.0259802315703830 14.7178200463700666
60.1837061090197665 80.8491200248104320
95.2307023816707385 47.0472105390546815
5.6144094277627676 21.0837124023741893
81.7225661068108877 16.9910027012195926
21.2786949714536142 19.3147245897584270
42.0853643335976741 85.9148942814082659
82.9631997054254526 75.6658114706277587
89.4674260123561282 28.5439853068254905
48.7106212100764893 31.0391854720684961
14.2493572853678252 62.9227896894431709
38.3278988035273400 83.1605190356156783
86.2084653342910201 20.4408249912502846
23.0742101244571600 84.1274831994925307
38.8872165814300317 36.9208984992682190
73.1752885289766937 75.4516916746634934
4.1365847056667349 4.4705104649474636
45.9022502256014491 89.6686985173939348
10.0075340521664220 29.0583823659174243
64.8168550069344320 94.2893093647721656
24.8827680037058236 75.4382535954564872
62.9658742854543689 92.4734068759540975
64.8484943780151042 36.4994394762825038
12.2402979921791726 29.3123237960852272
77.6597542249450044 21.4978823608657166
35.4134055402465222 2.3650508582735097
23.8870543422910373 73.2992408026986482
7.3727830094003410 60.8903070813284444
8.9601888103512657 93.1641655426912365
4.0259728315225507 58.2687462610181797
70.5117340476015215 50.7438100042514009
88.9474162812633296 54.9691958762686497
51.4447319059082844 68.3138063940931772
67.1647943409951154 79.1986486201761863
34.8157709178044996 73.8830668593349031
98.4941917161085456 86.2350691950605608
56.9172129824490085 36.1784594379789581
61.3763823105455302 19.2034091755207363
94.5929833901778494 97.0166830889881453
52.0378388563968599 69.0103561267609251
48.0873479082753477 17.1100807811363609
32.8903529702958082 49.4680454180438574
79.6329153538148802 10.4070596632576677
45.2646362081710976 66.8350274010101799
35.9621977435545048 95.6949550401627391
40.7938562981660624 99.0025972490430490
18.8776789290254996 92.1137003079462460
5.6585656650461775 66.1354613751720279
93.6562647616598269 10.8613120249021584
95.3692513834002540 8.2081395896341327
67.8571564350516070 9.1966792584042842
44.5438779565910608 90.9497298334311211
15.0094242597915155 38.0600596811108360
54.7438305609502009 21.3720306267080709
13.5362174393795947 86.8598297828139607
44.5849713973031498 87.7745502783687215
20.2247438938010795 49.0721498319354268
14.0807227685542440 48.8086603478613199
17.6333124615378871 67.3188237140233383
97.9522679471894122 64.5755141379216440
0.8827938690382009 85.5950254329824816
77.5043861453723792 72.4461851917788380
94.6020047578855383 19.2479748640825505
92.6250136941271620 47.2867951461044882
40.0783374827315626 76.4173230223931199
47.9583768466611460 72.4427033954969488
37.5881375563239075 69.4418216096986498
21.6042182289247329 57.3888160935100444
95.8306606729445321 37.9056282697853817
49.9805861406278495 44.8673862243355259
43.8224915678804621 72.2141730784671836
53.3697612997682711 11.5765912354783183
49.8214010519171566 69.5349909920594342
93.0297694982825476 76.2807014586844900
92.5982751918145226 60.3552702420323115
46.4623141887201427 47.0907548118371011
29.5722110918027461 21.9497665903112029
67.7611221836328781 25.6200140331518504
5.1463975300973015 62.5807630005096058
87.7832895890189491 43.2894026249437545
23.9976440847233121 37.9466978520591312
95.0861840117943018 73.7302275797403155
33.2085290270528048 67.3813842732855761
41.7118681292490763 78.0050900142215937
23.6456498605653103 51.1893429715122608
94.2685119809344343 30.9028790184352253
79.2688144684191514 83.5162638299078139
71.5049860442475307 41.4412396038358537
42.4278958902855408 97.7590366090929592
13.0147595971686023 14.4628996863493171
41.1679356088004766 52.2780844221791909
96.0460935255353832 68.6537356720221226
11.1843667638168434 30.5194622363760715
34.7054628082968861 16.1376018990402095
92.6834396883986074 49.9961931060574045
25.5440204052220246 82.2789091631169072
54.0065038124386234 49.3753462863566241
89.7734860578929812 64.6907501944400423
10.1987258778396210 65.2850351697707509
74.8399548790131632 9.3243333409624540
10.1011293751489983 6.7966723718271176
98.3560488181581150 98.6275932940237965
44.6989898097234075 33.5996089231084341
33.4239067076582472 27.2064587596138843
39.3115296363149014 81.9638405095378602
58.3911872271167809 20.3855443590786436
55.8925121077425331 16.5857326341475542
55.2554362289857579 48.5802033674030298
49.3362882108847245 53.6450528392282493
81.7150970508870813 77.2865089586202885
26.1883593983781360 37.6209463493570553
78.6326582697923868 63.1114802801742698
88.4184046505849608 36.7300908793238960
53.8589165489797637 18.8934627857351707
63.6495182687310219 26.3867778842307956
43.5252803497752865 2.7900262800581332
2.4885677353853830 62.0003762812124464
65.7700311862872411 95.1194716607163855
85.6413160756269889 71.9648522678411524
1.1158102936716152 41.0208706530753346
12.2967873038415938 81.8252964111246825
93.0221157146127808 0.7284290427667206
38.8932884017593494 33.4816543379996574
94.6729112922665621 26.9511112493629454
16.1531539632110430 76.8242804730535767
74.9165715901100668 89.2140412687937356
28.7586648559253426 25.2061550256944216
79.1054752339092175 4.2193692029473535
10.3589393219722492 7.7743340569492947
43.9046088041924563 19.6797369394693931
97.6429068094927004 87.9344391604318076
28.9653424544091820 28.8907815230812233
33.6552972764102449 30.7955534176109005
96.3862548161492185 62.5749855964363064
86.2667853859175437 67.9901373570710632
0.2377915386074680 17.9391554358840679
40.2443868020866731 27.8096601211489158
34.9185717406588338 25.7161362558678590
19.6237375744192981 18.6605933950163454
6.7188186993547561 45.1185631883146314
14.4684773819758092 63.8823435314421886
99.6276031083680351 35.2190390240022424
78.7402887887341763 11.1035265608682039
42.3428295442171390 9.0018276651942166
54.0806712247225789 78.2257333484183164
79.8701958679862543 45.7185559296788853
45.4034636602504094 1.2550896131849898
14.3197028965075912 70.0644768437788059
43.5568503647902645 82.6812767159981803
94.0804256842511961 33.8076799185966550
37.2072212192621237 11.7333210119779494
61.6950285317841036 98.5124472992251441
17.5180547035646796 78.0618639193936872
36.3281654082859262 46.2840797620597399
91.7950548586492658 84.7873785418661612
55.1625302404282536 4.1903372402212753
16.7825571999064209 28.3313038972985645
93.2875978020572063 24.6098973262701790
27.9104802972684034 15.8726295333310841
83.3946470749589963 74.9407296234147395
63.1854099764593258 56.9277843354389432
21.4029213179252835 83.1383999709078978
96.6680029588019067 75.7948382474981628
97.8312570995573623 33.7526836349107882
7.0401152128748308 55.3233118856926609
38.9804625467053754 19.2513497527232786
23.1360847954292339 27.2546167145867777
45.5790919799214933 44.4300971713663913
45.1138542148173300 19.7467902486573870
53.5796707906720044 23.3455435331803365
65.1661452534611101 2.5285054278537444
73.3100225788149373 62.1892598612290186
82.3663761840637392 18.5620283545618534
17.9180474820009223 35.7780447928483483
18.2155681258432622 92.8339498646417667
40.3704884064478762 23.3594737168464341
91.2663075277352647 42.8660580627669461
63.9827776909707140 44.2624075400718553
48.2001433368572592 89.4414229781800714
98.3835791620909106 11.3439199114044982
15.2548708360482070 58.3030176259054755
42.8291450352233909 62.8992884430049983
52.7629278919295999 50.1773166342813965
8.6852045569828835 34.9044180213817867
15.4307338669470777 96.9057801958588811
45.1623658976762741 85.8358124423460822
3.0046708371163966 20.0700846449220691
58.5504730148338268 3.1113961362685627
46.6778232593391920 68.1997557412528153
35.7804406805625632 51.8609554507814963
23.0100595765311269 73.5229465436346032
19.3491052977114428 9.6147996379500782
0.9782700246754317 85.0871898244923983
33.2253426669160348 12.2528838112368810
24.1357090165016288 85.5485864046284235
11.0817751877128838 77.2278051565572810
33.2073221939015681 9.9063874293784941
46.7504548399221846 19.6432750148371014
15.0467598402749374 44.8385708354649495
70.9599038789548899 23.9419409156774066
62.0088462145186412 70.0297034971129051
71.1309705847584723 34.2987316363455932
67.9716547766028185 12.9618812687377840
36.9566665209351655 92.2475833698055254
50.9185143204629185 29.1559406368008922
79.7185039436214993 69.8128889207537213
64.7810237352236271 58.4413427569313484
77.6571628046687721 27.8774067037356410
12.7067796175343020 33.3766922638533501
96.0961616113957291 67.1968524729475263
45.4389823635951373 32.4630028145909577
52.6626309489982987 84.9261573343524816
81.2462733517627385 37.6725054589016821
60.8747355455761863 61.8374360577068103
49.9711562702172003 21.2955116156053776
29.0885241091167082 77.4063199208421082
46.0300203042503071 33.3452808127982294
68.4940782046853087 81.7005636643640401
24.2695773477830876 39.3828129598287831
52.3934603489515069 42.5719256832702939
44.6347671690294021 94.8014292153150535
93.5154824317867934 76.8775571842920726
3.3479886659602554 10.0513203107019944
72.0640634070043546 80.2967543606293788
28.8518052653431241 42.0944926775410053
29.5950328291440314 33.9146991836072473
31.0346535686228826 70.7918656546701044
69.5872971968297804 23.8798811184940298
59.6145080162297845 27.4739398202158860
52.7062178590508950 10.0336299093869545
25.8038634905965907 12.5527448417445129
64.6380553175809069 34.7197893739839145
27.4298072030089486 57.4523075850670537
15.7061146983914384 55.7466736060185042
84.8272640491559855 17.0312940685038896
96.2167213310052603 44.3828637213127450
44.9346773551186800 11.4950371059348466
63.9874735922668663 30.7003444270427579
6.9522397678648540 88.7006444081146270
94.4073766266807013 98.3723713435204843
27.4143466872746728 28.9315228405610760
6.7356578997889933 68.6352460497390666
70.9932677197223683 67.4948942498872100
74.5240479516785115 28.6692288163476476
36.2860517863331822 17.1056573106568734
51.8649263692235820 94.0226185808257782
4.9087732761809892 71.2420532132224480
81.8767012045268530 54.4738299234528682
87.7929950335758207 60.6478920587469972
6.5791553105811973 30.1028439311007752
34.1809746792148701 27.4656449176906108
26.5765918868161712 8.1746569733802676
26.2292171808113928 99.0497108372918120
80.5264368758144258 14.9457723329926786
78.0243281598938836 79.5220422887290823
26.4758654298926075 41.2038378662862428
43.7549354908522190 86.0390545796952750
37.4406408462575229 47.5346927869997558
98.5404547267225723 77.8048366444353690
57.9066983327974469 12.6996137407793590
85.7361510957114774 58.1739466755539780
21.7961538697052255 86.4578907496307920
67.2765754658324653 38.5420392386770843
38.8776255159974937 68.3086502742049788
77.3347836383761518 45.5159140225308931
54.0015479787585591 34.0016803941982104
25.3394565005262820 41.6901595371583866
97.4059605271113043 75.7474018648052834
90.7167406292408742 14.9009897427400233
67.2966474262429131 39.0087835732267365
52.0909273049759634 88.0226495676443506
96.4885126947174143 2.6470659300860344
52.8495805896962239 17.3084715612215945
80.5265143568794883 75.6890868046560144
1.8526170859796021 37.7574759209496662
13.8092862269962762 42.0514506446639800
15.4508728751177156 75.7635928261318696
81.3617231006296322 18.7794697356079787
15.3103380861366105 52.1793130363603623
58.9462211177530264 78.6226726775938261
86.4811547760318291 6.6581086998679373
90.7430693527093268 11.9855708481665157
28.9119904185265000 13.6492142279112887
31.8020970226745128 57.1231641176691554
20.2595297324395531 29.5946083794204604
7.5244786643734791 16.5104589155860921
30.7886926594281967 36.7905000429951912
89.3821559242580577 33.1696860993490503
80.8815769945990013 31.5029161449362540
8.2157322804458310 20.9941526432503203
90.3495357372260770 14.5276991133810096
41.5301796761316737 85.3639853739437626
26.0391622094074506 90.2289504467305079
33.6009616146342509 61.5318456219560517
19.5619092762636910 72.7649601515003610
44.2956464589843719 47.1818253187825434
88.5115679270327149 41.2979909681576700
85.6951329424313997 47.5448452340413894
42.8131969125297189 8.0529897262853751
27.7579761843696033 49.9489356043617079
77.1228810833954554 54.9073741705156095
82.9569107834897892 42.7957460260915639
24.9475311093679153 43.6897140575803320
81.7152281308216430 89.8942393331897733
92.2114564156916003 15.5493144027829544
23.2678537130454153 94.7442401833018408
69.4668539586637905 60.7861254712052101
46.2559520641310868 41.7993713843575563
98.9728930455046054 93.3550912139156139
32.2480200512583224 60.9646493953306532
98.4866374557638977 63.4372526309308498
63.3162410263686155 30.4598576084897168
98.2083843831576075 91.3981538567494596
83.3979294620879017 13.2182152737034269
28.6288314039232823 75.3680395844416751
46.3359946630705224 28.1241564399259509
15.6176318985476232 15.8903287193880907
36.7519953298323898 47.4586951034256828
64.1396720374500262 25.1569088665127047
40.4673220912431191 9.4078682502569002
41.5737998201538446 66.9622305879420736
88.6690431367015464 38.5598633712263137
14.0735322936766281 7.9926876382545036
9.2053102557240649 16.7226182379430774
33.4212512372100718 16.3844990239757848
70.3121824621999139 6.0587419973484602
15.8405975343178014 5.3439467854975113
76.5920545706764244 41.7224587984881836
17.5548650651392570 66.5124298624636339
18.3138364905814939 7.5578029245121474
16.9950371068803499 46.1905275813390475
30.7734619433777787 72.5023872822630580
14.7872318347658691 50.1916073360110104
76.6086936224815389 14.1033224668387636
86.2422954316568706 87.5914792367560153
84.5114710070679109 31.2003389290539843
38.8639410502987772 98.1911288596769793
48.9296736986274325 80.4692079255516717
85.3506245945382318 93.0888506742452364
87.3591877530073901 5.1164413031257405
17.7190051719107622 44.1536671546477990
90.3161713325652045 88.9980955965280742
46.3272734336858036 54.5111848641385706
39.6317485626611727 29.5268626991985528
22.0784838719595875 70.6296963538612346
35.2540952940038537 30.8670097691427401
18.8683679879843709 42.8717301233476036
70.0702001053188610 21.4237476107593459
68.9536378563730494 30.3753690559618654
44.8898664686539277 41.3625919799666235
71.9038521869673701 65.7657505116762735
55.9106308595682577 69.2683593401935411
96.6899888784266182 19.1977254195382159
86.9373979034381819 49.2016275668940466
15.1440653122003503 91.5012421497464032
36.2368241442233199 78.7161778394199558
24.2579240221514354 29.8253831182466627
31.4585614964867375 74.0637509562072154
69.2108419578876806 58.8563980410261678
19.8481657659239659 63.2718562245419918
38.4476931917940945 78.5128740629437658
18.8550094193973159 13.1215121133107520
0.0969501892402858 53.3676547063082012
43.6570018977067349 61.2851091485358523
15.6344422640537157 4.5808597057165006
31.8806132438104868 82.0708207817481394
44.9380082689531548 17.5123724114271226
36.9688196504572062 78.5572873610554723
21.0210562726065184 75.2749658364123064
77.6217934676527506 49.1328933206712151
92.6670823154003784 65.0383078362012554
60.4090321416334106 20.2890848931116992
31.2415621285682903 55.5739292392113029
42.2910512191764312 71.9362040661024764
56.5428975469858344 2.3840381718238990
54.3986247091085318 38.0179802703183967
57.8367468459064966 69.8016389061678240
88.3279521569922110 47.6938035519474255
52.3368516132860861 27.5873458380900267
89.1275970091615619 24.8796166527926026
91.1175549510092111 65.8889431118324183
70.3961754166459883 25.5349185710550977
4.6116400389555334 35.8977062856236344
3.3857681010870500 49.1567488972264570
38.7216815754306083 68.9751601065540143
28.8555265508179453 27.3378955632320633
78.3786351965675578 57.5301924872642090
84.0303063950575506 91.4754314541702342
64.2985345538853466 35.7263588205405682
27.9598323312309844 1.5844167278133758
15.5294735193698301 16.8487138541488335
23.2194044487587838 49.0029874101085881
34.8551031024045415 60.8150713434880359
33.9968233180614305 1.6010419899379902
0.7308761144821596 27.7871855485415473
12.9842628749687439 15.4851238164262828
73.9307586055959405 16.5763065064534771
38.7098650193481433 60.3551837974076051
56.4742886081048283 57.9839805602466427
54.0016563888898986 37.0706003430319129
55.0749801829631380 73.9657464411173464
83.1340165557303550 63.6297932419172199
72.9310315745659494 11.2312199835672857
32.5783282755478041 12.0416659331794023
93.2218934966703046 42.5241230232570970
3.8916378668082285 9.0153716238739019
77.2538312503692595 43.6928316668515535
46.0346150998659525 86.5906927748446833
2.0126319705464635 94.2266260822904371
18.3841543408276422 12.0168878222222215
94.9121580899370656 33.9582440545678352
7.1938384765736885 87.2830814434953766
63.8662823694941650 19.5175296498520510
5.5255857552479526 5.3265991897608718
24.2185386526605058 22.1334545942673984
86.4821287961497802 47.3351521725831716
36.3754847087536817 57.3497008572189202
13.6227223734134757 93.2714051417373611
60.8478266879693308 75.3982535758987638
12.7827736593376535 89.0268187572358869
22.1157620151490448 79.4270669005054231
39.0093143172595660 79.9707001553904178
19.2853864042253811 30.9484852179663932
50.8196368290708804 64.2278668822596757
87.0463503279585069 10.8497169740335853
14.8421874886849317 4.6649282362965838
27.6987399040537277 93.4987020326798586
79.1706173309106305 16.7084429167646000
53.5332511706782768 57.7349354203815750
30.2207248617758175 61.4753512963728923
40.5953669340783563 43.9118584379186743
0.8630299399356334 96.6265185104229971
46.3944733131840934 60.2388882351681900
9.9937789250521760 36.1181003401024441
98.7364641718867233 50.4616054530464737
92.2023843595769961 10.0637770564822144
13.2296352054807933 67.5642237222665329
68.1506418417755242 13.1860857528804267
2.9872545173808440 42.3951562304355747
58.3970720586057936 64.6847459040924377
85.3133266671265318 63.2519605180939095
98.1377859814322591 49.1398345030122456
34.2380778264636731 85.1627193683316364
99.0731257589226715 48.2526363067550008
94.2208756795966877 44.8792075396743400
96.5288300701724893 49.2729703451232268
19.9225684515214496 70.6899832117385927
60.2036069489948460 53.9833044560778887
9.8309129413393102 11.1646587342447816
90.0918527713697443 48.6144994540201409
58.0021612627993690 15.6967200946373389
69.8870496902023319 73.0174548613809122
15.3464630361152654 5.2138072074217501
53.3026124023724606 46.4390280327655276
91.3419186230532034 20.1310006044007288
74.8696937425923892 46.9398863425647193
91.8669351038041384 42.7420365228833106
81.8642662491129443 21.5461257806803914
88.0891385772848281 28.2999813398714153
42.2830410405198336 83.5323002956742471
12.5281300352506069 49.5193291409871321
12.4181715309760410 18.1427638337284804
16.4633724255538247 85.6825085923149317
26.5666520846065453 82.9946222758735814
9.2441224470611196 50.1827780083820372
70.7181078467919946 13.4232746706302706
12.1562813004908126 49.0328507090788008
27.9981104608205804 66.0790984750231445
91.1431522858497942 40.7189783902469600
36.0725891545895436 47.9411431769341405
14.0126512310941749 83.2560499056247494
93.9878530013575642 80.4204717869241250
6.3573668418445699 43.8924056579587685
76.4560511770089590 66.7608884750793834
34.5159739902581109 90.7235901033339189
15.6433377327045093 92.9340483759410318
15.2551095015462046 11.5521713499912355
24.7861360206978567 85.3870805417824386
75.3997901370759678 18.8517858921275376
34.5001211026517893 8.4781172949018320
88.1180906486922595 11.1969280784667049
65.6118575006219942 8.8585716079840786
52.2395307115042016 22.1645715898101123
98.3563171932862303 30.0725433517639367
91.0486378165407189 83.9596900636735768
38.8037314906866300 42.9264152903386247
64.0805941800352485 27.7008481951927621
13.2855831714852819 13.9286401013915651
64.5056814853437288 69.4852345173845265
26.2727649124496203 94.4659696188056870
8.9867418382606914 9.9492012221432997
93.6836001235447071 38.5758767580752320
20.4561357425348085 79.5551655975876173
80.0919199302999942 52.4352198357890273
79.5921115408514623 77.7331096194902358
31.8816446206702118 65.1077933060817031
52.4007517319695637 90.4514115426974428
30.1167691596929927 82.1007591743557725
17.2182315399576851 0.6083707494829560
76.9951061396440508 72.2561192446136857
42.9203429542851964 76.1112536604626797
64.7819415167888621 24.6038674529357557
58.2808047261892028 77.3106040338004590
83.9450164397028118 14.4224921567758670
33.2989693884905407 59.2378566873893675
77.3104563164671816 45.4457892132839518
94.3741550531953521 29.1428360801019402
58.2281532737607961 96.0883551325437395
30.8980365831043926 36.1238295129972400
10.9505989017461776 19.5818712772655950
24.8301209214676568 4.1338416260178761
82.7270484806364550 34.8819818927843954
72.7456976767462749 16.5663863792402601
19.5295116855227597 88.2313566357373418
67.5499023297386003 13.2765723394022146
19.9078528941615502 98.7235149602294655
53.2241520180768433 16.9888258218095487
5.1952915194804046 88.2855926932713970
18.4982590729234175 72.9928553106883840
9.2104759898805728 45.8776349946054438
7.0315469876898735 5.3708102146424181
7.0396071579919228 17.3955855883076396
22.9138642191720656 94.7386808982858923
69.8114206567058346 52.3324955568939103
65.4738029686226639 92.1327037760142957
36.4602479407096993 43.5047958292764889
96.1958569082606942 53.7609617937624975
43.3720942381632142 71.5300833154351068
56.7669948528920685 91.8886915999743650
92.7954413623831442 75.4286778110418510
59.1537618284913052 43.9287554024857343
42.4229796556218872 40.0999787667378200
33.2029229667529435 33.2677603743216892
97.5892983387607416 2.7379624536812308
63.3954788099452600 93.9485801294985095
38.8392388557245880 49.6811873972908700
38.7682310425305658 67.8943453114692232
17.2782557673435875 90.4519553312579774
37.2852285250703801 25.1957318359517402
44.0850428064377908 57.9291374198597140
17.8633968585104164 38.2172923494198855
32.8405715632471882 26.4900346190575355
87.2732075498311985 39.4938400073139064
11.0884803033560519 83.9858280006183406
45.2220750791343491 65.2998112155125199
60.9515306660892406 83.3052756601391025
78.2266307502061409 32.5504289648886029
70.7378424478065568 43.9152780732036021
91.4907380425625973 17.9013581150719965
87.0204213568356550 97.4271080478345368
39.8875244732257528 35.0229602223833894
50.8747542790916469 80.9999426518700147
98.3600914361961998 70.8836538580459319
25.2125865430727458 28.8381025237602238
14.0075406502149455 31.2238809708030196
80.0354355175321928 24.1588733421063111
20.6761056566513872 10.0306495984113120
13.4986657618152872 99.9538613210265368
24.4363701801283071 18.7175286007771113
8.2850124108037484 59.0195392875134033
67.0448020823366164 37.2047591047374056
0.6397260217055667 9.1662702487399379
74.5861293581860991 36.7033557240207955
19.7844496372435970 38.3554216002140436
21.7800729387069190 71.8391787158874138
99.7358085128823575 77.5460525521089181
38.8272537431634248 47.1135144631765073
18.9832536930582094 95.5555110364755080
95.0303885350778188 35.4192848013775148
79.3238561317318442 24.5372901344164021
39.0491069847860786 41.5639436608885262
49.1760823947997352 12.9070265197772756
63.7865709651857102 90.1316141805361752
3.7838004725798235 24.1985077854101291
14.2305114379602689 86.9030424172456293
80.6294612633267889 46.5579915883196449
45.0031684168064743 58.9444406430443166
53.8175403332398545 19.9783320732174765
99.5544455330791180 66.5117762512443704
93.1207219440145195 23.0558639160078442
78.6479891516080158 46.9416336409223973
91.8842104833638018 65.1901437106651542
5.4919789031802724 53.2348936050433963
8.6452751145916107 61.1366640359965103
24.9103899541330271 13.1105654908295399
42.4951329997321849 95.8990141885993950
22.0175325846565073 20.8011632397308119
67.0315641302096452 8.9111647146224104
48.0631660947903541 29.5631899061681764
74.2169183400246339 13.1736551308770604
88.0483775773292905 1.4796599394563459
63.8859884465677794 33.0767558307634246
25.1014029193624708 9.6419110032928792
86.7773388207188674 22.7566887528607893
27.3609170215516571 3.0605001482086114
94.1016382300353627 6.7936613556037422
55.5025636985855613 10.2709229670824858
5.3285193156002890 86.1610434126629201
0.0097378576143448 75.7435476858562566
29.8931661645449367 94.9409085323034674
65.8584846893812568 63.2940614704087352
86.6349194019146438 10.5977602649890539
19.3680643690374978 90.1664653799993658
14.6881749002578328 89.2165825182575247
12.6920592662538301 33.3663098958994482
27.6861205366546699 6.6020581914989602
94.6508042551467383 7.4433408032589465
7.4224133119053404 31.7465849530761730
11.8995697452843991 50.5680681729179682
29.6055991046983316 83.6266626282097008
50.7516461437557993 61.7008015907229179
96.2310525109670039 10.7234943371038121
54.9797523221369673 23.0149851948896149
10.8132162256630142 24.2492402359501646
61.0691361954164407 77.4261977857917003
42.3395810290243730 99.7807206167726690
82.4990222677707123 29.9807567395838035
58.9191380760881529 3.8516258169761342
34.9376899458201606 85.6577613387932360
25.0670213474177075 48.1323834676316125
26.2563090342026619 2.3389578440965897
23.8474213635816561 40.3660366744635013
38.3548922532957235 48.5636317968933113
5.9974045009397852 71.9306067759856518
76.0722073655823294 11.8480590558196255
59.0950320429250979 8.9437964347798715
96.6160417890520051 93.2119231179595005
33.6673277322332893 89.3067177889558508
85.0862890993730190 16.0231262381319119
14.4029678097526652 46.3076173120689489
66.7810341205957485 95.7688632597998861
30.3178719719751513 74.3858505311777947
43.4717600639461637 45.6297420902349558
87.2452515452921347 27.4775152186678930
91.1620789550703279 26.8074487565933985
6.8085670487265659 72.3664775978032964
49.3389020002908438 57.8193016229531196
12.2670265162548411 46.4379970716170121
14.9572661796485100 49.7060665002872284
81.5859900651746131 24.6325710700744160
32.6840042189697542 60.0947891287179061
3.0235813259763100 16.0604418927674963
13.0657286843364862 68.8798496112579102
1.0941897118017740 97.3856266971458950
20.7860247798488089 17.1322297295124493
37.8393049814885742 97.9096633001945236
46.9839704992688425 35.4281447341072919
57.5746906479038003 97.2189122902845781
49.2269988664153644 14.2568323480472330
98.5438238637396893 13.1693707225392753
33.2049788484104909 60.5246897349131814
17.6036236529169123 3.5212716359297236
44.8030668854352641 67.3290424049960308
1.2152367159452560 30.2905928651974641
93.5298654558394844 16.2059141808353004
36.3954694697982148 46.7032264976353630
36.6562449526669738 65.9348093780399296
20.7616172596809960 31.3255609179946646
65.5272096289240835 26.0380986531628658
10.1624643078598318 84.6115693754174742
78.1756315598980933 48.0314457557882832
26.5576924787155662 12.4096425344955126
44.6579938295735488 49.5342229436633730
3.9376026981442602 38.8672723848624528
80.3115883328446074 42.3846733005564005
14.6814192598068942 95.3298870620436247
78.9357770433715444 38.1436858129170133
35.6281523967200471 88.4889769771867094
93.2859088158785141 57.8962665739908644
50.4362505723644148 78.1222006799383024
51.7906720277196868 83.6707007232195252
25.4601211305348869 54.6801795756540301
61.0967307927537817 26.4810430458941610
5.3958541705306562 14.2390838313653632
1.2893976684256514 1.1566420726266458
15.2188763418892652 68.9297203604428432
16.0475958490634767 85.3352409062039783
75.7707504432862322 72.9119526704502476
55.4724240583125408 90.5764650510209037
68.3072164892913776 12.4215242300151125
61.0178316842086090 69.8104821190745639
91.6762775784616792 7.5030941226860826
26.6145205712984598 90.4373879132598262
94.9635371834571202 21.8657841505332620
54.9977332224552029 64.2736091086012209
56.9295139357381998 12.0573453746810948
29.8375529475776737 96.8136080069606919
59.6332946206594272 23.4644785460479746
44.4670273507338152 0.7833265247113141
3.8544439812648990 69.2363456887792665
91.6441984482776206 72.9818371979480247
39.9313848379115228 58.6329168128016036
85.5748151977309846 27.3114469645797335
95.8937550653874240 21.3570620849264934
34.2271685228692348 20.8063836476339858
68.7234034826047662 79.3241759028562257
63.2380542412563784 18.8063878852545834
12.3049810504513797 54.1648642658013273
1.0575511669262405 98.8361254593173015
31.2753498812562185 51.5555900477814859
45.4267926960776975 56.3658994828859363
83.6298064615542529 13.5831847966985890
34.3006097356527562 79.7574346951394375
98.4218476117873706 34.8100732922791281
81.5447027252651111 93.1446928901212203
52.5036432510391364 52.4454346177482762
74.8149147335130920 20.0864661889239144
8.7407378879505551 76.6969703856036062
64.7068809931239883 56.9104831634430184
40.9074631412437384 36.4184474026025811
1.2071953237464905 38.4574748217164739
7.3917954589474917 98.7066827865600374
13.1228374675149251 62.6371181049769419
82.2527160712421903 70.5071311895664508
67.8966156333617477 29.1177393857367619
81.3844165146046237 7.6357412454561846
99.7884392249033851 61.5457929086845468
75.4031392267518470 53.0143002777673544
8.0063119757573631 74.1280914457361888
62.9395511887243373 18.8001234624770035
98.0623669077074140 5.4422378467163028
53.0990983247399981 84.6333488413920350
24.1399153187173532 40.5523469152225502
79.7918434638184522 5.6323126425319892
31.7703300899151664 77.9662452462146831
73.9519201110040711 80.9680372944420128
30.6451055898437907 88.6506089593646465
63.8476004459725885 99.8345803501834297
7.0169120819093660 14.5260230144188327
82.8591846479406513 4.6454657606687206
43.0414098737862432 91.5918531085122822
84.1680572089368866 12.6857280466038382
47.5823798959653459 98.7320063217359944
44.0951641586630032 51.0831831779497847
91.3169465193299033 59.0771488708155132
55.6479875134652673 72.3247643323468310
44.4411879586388494 52.1483018952062380
2.5205594048153812 28.2759577466838650
40.5193162530099329 9.2341280539186439
80.6843929200130674 43.3140342499767996
92.4198863235269243 25.7273245744150003
60.5842875175793836 83.1872838366952863
53.6489034759195746 36.9182669950108320
39.2909059658580730 75.1728607884198681
48.9634303334585681 83.4053144728835179
56.5892513351407658 31.9501822806557918
90.7073892598983065 91.5049682931086750
74.7215461974238906 14.8309090275076105
67.4988597744330860 9.2134111455224659
65.1073200147479980 2.8222060152070294
61.3489180764062425 94.5734535866646411
56.6224581886794454 68.6330862218373738
60.2058709297295351 56.5472820138741668
42.3617081674587581 16.5448788865159777
54.8300780352493504 19.7768818160203992
91.5059870907685706 53.1590906576741773
64.5677214330721512 37.5844125571046206
88.3041793158559329 44.3059589647453649
10.0235217721677650 59.4462509758556550
54.6121329283660870 23.0961506542646262
26.3393481709644952 14.7780200208056716
6.5124214096544675 85.0598610181397987
13.5475180996418416 44.2605484536017784
54.6144719949554300 27.8098809785025445
4.2403234254834725 48.0917281992681822
95.6285078045213623 4.0513911741062225
71.6729352641495439 54.2464347392059096
61.4103357566145434 34.0075781443870184
45.2085821747070113 3.0269977810405413
36.6862159092310591 75.6610867148715585
78.8272661262331269 23.8913819360252475
10.2721589824182669 34.7092473518955416
48.2985967878031914 19.9493547479142705
30.4392693676405983 78.3193741691910930
26.3416506829373134 12.1799406792648455
87.6250517732026708 63.2144886837052269
58.5829066895023374 75.6295044454951437
31.5236984858155331 36.7100767306810951
15.4795166395023998 75.9221583755634697
52.0805585905213277 80.1981211390256306
85.7471550692575164 34.8971665929016268
27.8715333388160467 24.1672201426525568
16.7059072266312789 80.8548045652767655
13.8061894949444870 75.9748119793226948
13.3972969253480336 75.9333767879299444
69.4582728774806668 52.6650726786387722
42.7393378984585510 56.6670170180448594
46.1466357211534159 30.9149456292597833
86.8219223024639177 40.7514819700776627
54.2603429011902492 24.5486555069786796
65.6146994220591182 29.4488180440641969
99.1814461078998164 85.7839639175778927
44.8772483409719953 32.9912584578968335
25.2893958344653562 38.7710475967843351
61.7612761242543797 5.1893730535317983
92.4007525208348426 23.3516280248274093
54.3246444846808387 93.6807336729181088
18.0605511537958563 77.7006637595633833
60.8659554594005101 46.3524504459873796
69.4607735411908891 15.6543872786433340
30.7599463224076608 72.7642059619606130
78.0712654771616030 21.4291949632205423
40.2505227065852011 32.1552708183249294
23.6150300508941022 88.7545458288842184
54.7319994319547689 37.6350077715118516
63.4044980754740166 27.3474459045269889
68.1933458050968113 59.8348210182836269
27.3923815394591657 10.4561378018671274
9.0719979592364766 60.3139186085430268
49.7351058346348509 23.2994681317104337
3.8056725914403677 34.7775867875745632
97.7838257010903078 98.6163633618387507
83.1378883366179338 91.3974037913473865
80.0089194825316667 5.1565068214497352
52.4127649821422139 6.3839430510497781
10.7472339872444760 73.3829183494121793
41.6560981016681353 22.6327713004380158
75.1832667724806072 22.6242254878501363
94.1972337679594034 76.7697528367545345
73.7844790184513499 19.8201716956101208
90.8025999508549546 71.7301239236817594
92.9479603948966542 13.1340393040082724
44.0322007681740359 27.1198215598937189
57.2933993987802452 76.5849073297249276
97.5382297140242542 20.5371193425575740
6.0242785007331818 77.4444380308760003
84.0827627398820283 59.3281566625419998
40.3873356415777849 99.8311713734708235
21.6548370504939243 30.9669616138618196
74.4859774378392530 45.9422531543886592
1.8290989244682643 47.7925283046316451
52.9501682598134238 99.8618869827383122
65.9685586389879290 94.8456614009679981
96.5713368619285433 85.1070456034582747
19.8294882753598536 30.1312974540739233
74.8575220685673344 25.4542162733493065
90.2001056747474763 28.1039605203706522
13.1965358158566808 98.2747091428702362
83.8785046772696177 86.0588073253059633
87.7064409555695619 76.9650353255879196
8.9862052821476297 77.0145390463172248
0.9370255666125926 0.4788738458456732
65.7770398689188340 2.3138446159479797
43.0139060225532930 50.3727787426351270
82.8833665757862121 90.0607950625316676
75.1908948082721480 1.8225557145752025
20.6209899726730974 4.3602474622512322
52.2442162660968563 25.8844305845381868
77.3984014174015869 5.1443088172706819
10.8162727489667709 77.1043728415408083
88.0737090141005723 15.2389282979554004
9.4939105689142878 46.1582643793132945
41.1788011237729137 94.3124399969961047
15.3780550474920119 15.0893806971470710
21.2545032500436335 8.1712446412645185
56.6257344523153563 99.6120024457966622
73.2296642220302516 5.7276561804102011
76.4990653645112673 25.0993696174788710
12.9981737865938918 3.5917085341108268
31.1680213666978503 68.2630681575922580
11.0190847013180271 28.0732300062210847
74.0514598912329944 61.7533717498005643
77.4277672334505951 61.2674008212440313
46.6137068130017198 62.9129687144776781
86.1808336800101671 93.2660734612175872
56.3055547823418721 24.5483671740139293
4.6722934547645423 6.8942373580660909
87.5966332825072698 2.0429307186954460
65.7649515533887836 51.8189428865062567
92.5502702763312470 89.5900310152347146
50.3655469166908958 48.2414650675810464
84.0942106654006523 98.3225717572728115
9.1682191679625991 99.4763202536750413
87.9862959305887813 87.1292488922020425
28.1013772419447818 58.9655804728640618
97.2033650538965901 27.6324002220345157
71.1704272384396717 55.3792243786627409
52.7759094121072394 74.1300606493431076
28.8245595769894507 79.2223126095334607
43.8379153810333904 42.5578830689617007
97.4921439559539067 15.0042048004234925
92.0107521761024998 53.4604124722226715
58.2072373606484774 71.5039356113655060
75.0134548172201079 90.9141019102618202
65.4376496550499667 76.1164050609892513
31.2064280005518668 33.7436272121449008
45.3044271865666559 51.2481938745177459
48.7412525672411476 9.6421731392830843
55.7208968468668289 22.4703466053806871
19.5826602462176744 8.7408046096006267
66.7943249133830790 76.4656665599781888
18.3317927780542895 52.2677928170998811
64.9455579445807842 91.6981690713597146
95.3834058516047207 18.7887964990411369
10.1436232797673327 79.4508626702905616
45.7082247459372653 90.5446447926618845
30.1818010714158262 64.5122784493029684
92.8528999093756795 56.4329864728586372
17.3505185990781143 8.4490099670144083
33.1481612753733543 75.7045069120262895
4.2161009899590152 95.8853050808842937
40.0565316189394167 58.5492035663724550
17.0197855324800358 74.6526669112081436
97.2455847385702441 82.6627864491673705
7.0581998256476037 94.4657587850011140
55.3857484665436388 76.7665370872036590
20.7834042819748497 68.7726956255119291
73.2723435466446205 31.1911699750205145
47.2292620704408392 74.2772147394904323
14.0877155938958438 92.3236664969613372
44.3423647139819224 38.6945253431153944
73.5052720527000361 26.1665039151583692
9.3968759352141777 94.8521546674051166
53.1698761852272170 34.0309608594739146
66.1919841837174658 76.5835401195809453
4.5813199069209665 58.5759946340561513
59.0104060713970497 67.2149312246484953
28.1841164533211632 78.1329717774253822
98.6955221959614590 70.4042147395202136
70.5232412402488080 51.2422232430058102
44.7192875673124490 5.6664051063071819
15.3197938805705096 43.4799503858661538
51.5985169611434600 88.4699199871008801
78.5168972473999247 35.7721803393458728
39.5054424802330999 77.9867179791473859
71.5301683727371937 10.4532001552417260
88.3037529402552934 42.4483225695610713
91.5751452837566262 2.9018101557087617
29.4152842384818101 65.9342166218602017
14.5089982469732703 24.8250940203469597
28.0309986099083517 87.2222286166638128
81.6551017038257356 92.8651526786099453
35.3805638552757387 11.3657665017495741
57.7696808282466492 19.4142065170541898
20.2569641754280276 62.3412113467620514
50.4985180241426548 9.5405660904763767
75.4435214723442016 97.4925234789606776
76.9617832105207782 41.1820481329729731
24.2095458236196812 73.2932798993892050
96.1752306695612447 46.4043386385291186
7.0798582228755125 18.1258355710847567
84.5246462406688579 0.1393836631845446
83.8088428296580616 38.8459061513407704
5.0198987890874180 82.9578078007894675
85.4721083312746543 9.4212616803014413
91.2598862586338839 48.0444826535393901
45.8984658024540835 87.3232484240532045
73.1568623264256672 65.9747713272438006
15.9184302997235516 44.2312114822403046
77.7803564235548350 17.4975639122187268
47.3510714969877924 67.5626217147365793
4.3139258736755171 67.6870474309710630
2.4316993818143895 71.6357982254725414
23.8317815296048572 52.6701672019667697
17.2928288331781417 87.2957657585305355
81.9462514283545147 30.2544035140931626
77.9070425741576429 18.1222619447549569
87.4317861541630066 76.5395368975531056
95.9194053224000243 24.7794322831092053
68.3255405486671066 66.9979882441849952
99.8370583885030811 91.3390512330976634
56.5271133671623147 96.3941053962490457
14.2067102740670475 43.9303244172181024
60.1049945588939352 71.8366991874518561
16.8468518772877509 52.2294981047990206
74.9491453132647933 94.3559660921896750
8.5190665044110432 65.9893403167921946
40.2670641442012709 23.3369592642807753
70.3050715307423673 61.3726634061452216
19.6654886204752799 86.3338091500935292
23.8424691538520648 62.6395374769329933
97.0497043977368747 11.9978929433602328
39.2909677257638137 91.3784341593386102
45.3994562554825052 48.6369659380976103
93.6872409626961655 25.0615741541257222
75.1758085152366533 36.7885516669156161
64.9230079039666776 71.9231876896774622
86.6336313403239160 97.3024907158796850
86.9593056696721476 21.1921739647683900
92.6321065417916856 50.4330639353035153
45.4624721348562133 11.8199959714860974
40.7276867124413542 41.4004843358416252
8.3056041916891861 16.9939422161622957
28.4810311301217816 75.2575894547342017
67.2775689900350500 37.9059719181117885
35.7176105840726237 75.8606720336020004
21.8241286330255733 98.7622237325630863
34.0492794425153775 96.9165925688268146
36.7357010477994876 17.5632570257862923
26.0834711311146989 90.8436241107374656
61.9987937131966760 19.3933784418097162
21.8679682419092636 36.4350330354116920
40.5485766958240319 43.1484011715256273
47.0194172294234676 12.3974089231996487
29.0679178054291114 12.4509734688460938
18.9900845871665211 37.6598603546644739
86.9713774275348896 68.1577153102145132
93.9652094593576948 89.3797854832991732
78.3672549072310716 31.3277080129412901
35.2273012146201907 95.8071250572771334
5.9794488091974740 2.2820899106445802
94.8888703017336468 81.1792288239353468
48.2757375640348627 1.1168436129709747
30.0192399948054138 55.7933942703654822
81.2261800735033148 63.8861631350293280
31.9178631537624398 64.1837665550248886
46.1284783689664977 90.7371927176703252
9.8755477146685973 83.4727085668466913
78.6382312076693921 81.2599167345357358
88.9206680993470115 80.9777106551210721
29.1541989416341245 87.7590009544704941
68.3139188167420315 15.6607730332162021
2.1218088745481922 13.1650423162643975
92.6937435107517302 20.6424832550828761
67.8918622074189670 61.0364978362885751
4.4230025940283806 16.6008541827145315
91.3303476302000519 26.6747661031189729
69.5077210823998257 47.2161246069074920
91.5976129726175259 72.5629390585559690
68.6877297125107873 54.9567404551500402
99.9495098910780655 40.1244628370229108
80.1186940314971849 44.0832884419081878
90.0525216881701311 97.7565282639093169
48.0142328464696817 9.7178685449641478
65.1670148008647914 68.9738808697080543
22.1555205353752491 43.9601093354239367
67.3025287290611232 61.7098938462663398
2.3819113195382768 84.8805582160675414
99.2954070308017975 26.1870985678578911
77.6832923090991017 55.0347390423911094
24.9037839147940971 87.7477348501363110
39.4676014431851101 86.7932314177623994
42.4032051051478476 43.0937544691893066
59.8497111482427542 28.6432457499488535
9.6982077111386626 20.7834769813091143
33.6674843126479431 78.7778597326543490
97.2866689855580091 71.6927040773548043
94.0976416348036793 42.6168940677960606
57.2089244824983609 39.5136768187411960
79.0363782067063028 41.2523322658430800
35.6315945674232779 84.5406757756748561
57.6817985481157791 15.3918093578546245
95.8641946992567568 96.0574337113386036
16.4484160337306271 23.6547229820533786
58.2155861366970981 75.8190009881949436
93.8178551248566208 96.5110099242685209
11.8465978976942328 19.6973129984270727
79.8717573358077857 75.8961065982650780
87.8536366698077842 37.7531934043252235
49.4661737692111174 78.7244315604973934
85.9669709467838317 53.7108451171834602
72.1671844363433337 74.0341769275286907
95.2416643168136119 52.7596011700287377
48.5641392929894309 48.3896074981260114
70.7908214243720693 55.1154675693893097
45.4045679378064406 1.3544923333258185
23.1475150577597617 48.1808446027878290
73.4467647178982048 26.7640778638149044
32.1725903556709412 17.3150665800769978
83.5403186356897862 19.1395284966028640
32.5481505372576905 3.2635689468540008
86.7681276715716621 8.4407308791892621
12.1001766357336180 61.6327468424671778
11.4016717354855963 67.6215594129497930
11.3155786002838603 12.1450873525270957
54.5674454664503159 66.3811276272792412
21.8221731741464318 67.7506689488246252
59.0258142002378676 38.6414944695845222
62.3674941007647448 16.3198647694320904
65.2776720311125729 94.7550994077449502
74.4763756711177649 87.8924035106581698
45.9134026020464034 37.9523594934512829
69.9779436437341218 98.2145538368720850
75.8253184717731870 52.2736005384703120
18.8398501400487959 90.4133808233967216
24.6512533271788250 10.8493728217563863
66.7362728372183085 60.0790257958414102
50.0559051534383741 69.2513146919634011
1.4973060694154716 92.6574712675922996
81.5660547630017447 70.3061631980450841
56.9308055063239777 18.2178852586431503
74.2464650213989472 70.6354259046069757
58.2025549411549576 99.3232379617280969
74.2770311602234301 69.7935389925145415
13.7780367502761578 80.5607281476736432
68.6001423545887832 69.8624530388282352
12.1241844591885908 84.0484428682496514
50.7435672755205616 98.5705098669132127
98.7576886378672896 81.0186669024989072
93.9351255280148223 66.9857113669543196
38.2823529433888652 5.6704688344884175
40.0953892618128194 36.8489682193173778
74.2945325534377474 43.2371440368720243
30.3980670678390865 8.3797808278632591
62.6754283674736143 90.3532548256139023
70.9672954053280165 46.1356998583706357
97.4203476029400122 36.9587997953047989
26.7625011881026040 4.4526581007343751
47.7921600833641236 40.4468823337391328
36.0526068272410214 20.5043990442414739
34.4739449868368766 30.2613998734704630
96.9380738487466829 57.1787111158075660
78.7534126302968787 54.2073768598477130
28.7124263446709733 93.2215945420087024
8.8931565198578468 4.9496096043006084
4.4848477163440092 25.8396419839814442
64.6727881762836176 41.4661693583428175
87.1701497149637987 56.8185259185191569
38.8110305391046211 61.1682358891208224
0.3912631510208042 47.0823545204976739
63.8468342822948713 19.5701870482384948
4.7531524853294371 5.1231595637704856
16.9209638104602647 5.8654304011463321
95.5338680589518958 41.8770906952224777
97.4741550610600029 67.9792370409094531
51.7456718611720490 4.7610690519371506
35.9747013310780730 18.0665168368634106
96.9174326366248948 1.1201327903871405
79.1902882125902607 75.0445561283659544
92.0342598114120563 75.6156320953496817
68.5238402401767956 32.8678487419503114
28.4946298817558414 64.3098687631838999
60.9319580468191901 67.7837069529634562
79.0352689699125932 62.7842240491437806
63.9108671142249136 19.5800076600171522
72.5971442679941106 44.1140644971659981
65.3160557523259939 64.3467566556955433
1.9051206771324880 51.5243476184240592
31.7507576041608850 49.8332253211452496
57.5941780907579428 75.6368353194378642
6.4594119904517129 48.7119738163619758
64.6936634069990788 35.4527118725937456
60.6263526732188964 97.6611279486551069
23.9436287811285773 20.5924705056759407
50.6161799117357489 43.4514162200260259
6.8825924740604671 68.0826620532469775
26.3401240172304476 15.9214523489365938
26.7484047221547847 93.9400368165307071
10.9879229295066771 59.5725380292375846
67.0479848599243411 92.5621491839080761
41.8326013279029283 93.3878830083291689
89.9531259476631959 96.5878675142947856
48.4957645406028064 58.3260516870251564
49.8409039825950728 95.5217109185112889
38.7202739841630361 5.8274242496423323
55.8856833615031476 95.9158302854092000
56.6478295869031783 80.4866174418212239
27.0184460101705817 40.3136611677108263
22.3711773373469498 67.7534514971355577
4.8613756506604044 54.5900813520343604
62.1010528482479174 4.8926790014117927
47.0661832515197247 0.4357150574930024
63.6459941050757863 27.7862299478656247
48.5170263628628007 28.5383378726110983
34.8868587122406879 86.7220379755888331
24.8903581355107164 74.3503647841410356
24.4721738108990579 64.0207168215289926
39.9213324300782588 31.6746822654789248
72.1271606987306058 41.2939776369196423
77.2381779014339429 66.5510118763793059
72.2990114175004095 56.0809896235362686
60.6385736770625101 61.5420958805554150
77.5286536912778672 88.6477429740432825
91.5372723776676622 87.1103778401370334
30.3289669124518504 22.7155148474638153
56.3190378561124518 65.8157601657343747
22.9228499685903984 35.9343285868998450
13.1041610248260767 1.6684498665411995
61.3115032699082505 86.4313477204211296
56.7779824602715379 10.0947162982114254
13.7854824679286665 81.9679737644058122
39.3020042061875046 10.5491129533517238
39.2300037467290110 94.8435032847345241
69.1658836988562626 0.5670169049285745
10.7811292534534360 12.4279967220567897
63.0969619963374626 36.7114452243545628
37.1043409006281664 68.1520146441796726
45.2961796565009678 25.0088851388664430
35.8752965044639396 16.5259728774944321
15.0345141144800127 99.4578728331385946
66.5291440642463385 59.5135879921921216
60.3134538590775691 98.3991391004989566
92.3732254728158182 72.5595214479601793
28.0925390310559848 68.4707644715585388
92.5004487133857509 21.1767568510764512
69.1957135476689444 50.8897509714477252
12.6952115181097387 95.7065217406673980
83.3416588583924920 38.4280644634511077
65.7297017778406598 98.0358633918151128
96.6478412340112243 20.0822868319182817
16.3171679425929135 55.3269817678637494
15.6921672966611414 92.3738500796245603
59.2281544703617371 25.0806168784567198
84.0212198996441515 17.5451665928003635
19.7917869231225332 45.3658536835041559
79.7278668970334365 44.7971889214176855
54.2096131557126100 16.5612877428537253
27.5570396417479486 26.7927368726037720
39.7108479707435222 95.2415995152582440
64.6333107919247283 63.2219199386552049
72.8242934164535143 74.2345984671647301
91.9707568091112933 49.2858753333500275
49.3269293198520273 93.4927807665856108
1.0416762769714483 65.2766523610252847
92.6662515346254310 56.9604088436969747
34.3896313648630851 4.3753828246617443
97.9109008351200742 46.8836442493862720
60.1980730430811448 64.9213138639403269
70.7352211402343585 80.5738567462304900
96.6666818884336294 71.9055916988695856
82.2504111325646221 51.0381399735813730
98.3894587522305528 8.7106411385654336
71.6658125346011303 14.5560492018185883
42.7279463152517636 92.9587393094995491
41.1633159690036337 33.3641508917600902
79.8648884834419164 23.5230423596919032
82.5379587209968690 85.7653185955473845
28.2801344412190616 19.4291446640398995
57.1953855086711158 98.3596315182559238
6.1287837590376260 55.1429661696693358
81.9048646658394830 54.3764898248259101
52.9808390010039787 93.3450262133910229
38.6534929552895790 51.9894884792696175
5.2272199101271006 35.8979591674739993
19.4085765923885809 76.7574302047286778
20.5303024455857681 0.1410987708821865
36.5788110825990813 20.4379657576298506
91.5351622935540234 67.8836386598018322
10.9837645498274572 65.0847459908623307
43.1010573101257322 68.7127435519292078
2.3163628006310333 73.4429379168249454
20.3594228361560496 48.3148058699745278
31.3289369302539917 12.8898875432096780
10.5829179616041316 62.1761088105817876
71.9460307286295375 85.5361527047758301
76.8153254170725006 73.9338698796911586
29.4087920790023318 42.0107116860051093
60.8439901479285723 28.8344855018235933
58.4055043463259551 6.0723518834672419
97.0616877253246315 39.9330264056785182
86.9090449418664974 30.8130976660170646
22.1895040538564352 21.0581493688481132
43.2458066227095799 58.0966408501464073
4.7082979834341181 10.6890987100499597
21.1114289715011338 64.2949452740500647
56.2259246321381383 97.5772079062503082
74.4168489579991785 16.7660091509499445
85.9080948329612539 17.3860439855898044
36.2021037768183476 69.8517352884181975
82.6285223673366858 93.3240409786119471
72.4006108630959773 13.9177005975676060
27.6917257233199585 41.1811256693453203
50.6961940291349222 56.0207634454954473
55.8918616777840498 81.3493890642217110
34.3537440598652424 81.3012666476140566
93.2477598211384588 88.2619121801175908
77.0993694296324179 55.5897076846835461
93.5757614905864443 46.2047287395742998
68.5229587990109081 8.7857938917507816
0.0755832736885953 7.2628661193875903
71.6418519568485124 29.3797645524739401
51.8216724539172588 3.3616754055439180
58.0342696133799265 31.9959653554141674
75.8929412715114751 25.4486882276281925
90.2065708730817732 16.1686986788754048
55.9667515435642429 23.0009283721021021
42.4707492032202367 16.0130838856018869
88.4158694167998931 70.1043466915610480
85.7334988546937495 55.2087372580141178
63.9802966569905323 93.4968579004274147
16.8063111462639299 99.7540292914424782
22.6332093467844118 62.5665545839033967
74.7629239204627254 85.8583900480363980
21.3166799471725774 50.0476854358327330
53.2286377411737561 83.0586821709820100
85.6328410881021824 26.4681931436043918
23.7435145791855220 29.2607720117948880
55.0559367760678029 51.9013694346170595
48.5725190126604502 54.8396330063949193
85.0223963422442637 22.5557407479521679
82.8660523908513511 23.9484750897024021
95.9010849381063792 33.0068846616474048
40.8501655601740197 5.4068730611372740
62.6661671055200458 26.8440488456589748
91.3981295204466733 33.7899755499216710
86.2277483169144716 47.6672536807153691
59.6674371149163107 96.5645080671923637
80.0523096864768746 40.7752014074611893
20.4546273543337875 80.7401799035094001
93.4696810981085093 12.4309923871918855
33.1993628503398526 16.7240188020590921
78.7854885532882889 4.0137989077721370
1.4636949553109457 28.6911565671358240
8.7871889995506773 48.6606247501637057
29.3471699566134490 54.4000393063860272
16.9487528916844816 39.7385008353658549
65.8486867006854339 84.1952564624444904
72.5693377836170441 47.0185971158708540
56.5466223387054470 47.4369787471569140
14.7266084367457353 19.5635540892639916
90.9266757222631554 69.0792591910990410
90.2244908031493935 65.7359421955838599
85.5589871218955693 52.8735161001308995
1.5310518632729253 49.5513631094816702
18.1066259425616387 38.3852769656458221
68.2003958330651727 0.4665817820636242
34.9733678820148910 93.8174766340728610
53.6082925564880100 35.3437219624104486
28.5867681067475417 85.4620516878095060
45.7018575935729032 10.0217400616040120
59.7313946237457714 58.5938089755455565
77.2171404940043260 42.2849429221508828
2.9571901627006625 75.1576248034453585
67.6459575201200067 34.5007754119581307
82.7504030841274414 27.0692322613330880
81.1591151894375997 55.1872313527721801
84.5329241536220195 23.6775583384076889
48.5700343515072177 73.3629310112799686
74.5463237823903313 79.5458948045636163
75.4886411064607756 89.2489594248027061
55.6328859015779642 7.1271864624742776
85.2259340625452353 41.1734683099319625
34.4615068269069624 61.9422176629751604
82.3055545509426452 47.7854881330198964
66.7235571004845269 41.7779109270950713
81.3467175498817028 62.0404894415947155
1.8070613430351323 31.6655312451630024
39.6304291889220650 79.7309064108919472
65.2367462958353173 77.7762297057439440
23.7318689307972299 64.3917845980418093
78.4562345878405694 16.0025483926785519
89.6899612447033547 68.2326318445013555
75.2610826360905634 14.6529843113785923
2.3590236370590878 41.5255875110293147
59.5406096807681067 14.8255181932586684
64.0357066039833711 16.7332513114597390
23.9621297230684043 49.1955245696041530
9.4122164597776230 33.4843149488102441
95.2028394327575143 70.3705924207589106
90.7719557997734796 67.1680092240198121
2.9115235768365277 79.1763823404447891
15.1259363099569004 74.9740990879279252
12.1023144105127827 4.6008368413645195
18.0890255458623486 8.5751473888032610
0.0099279873908453 87.8326119703307029
40.6184922992849380 58.9308409317851698
47.5962580240059125 65.0473368510514263
95.6537218012511943 89.8108010766551956
41.0754370078547524 9.6294171001532032
30.5049499565452678 85.2098906092747370
24.8406948998813775 90.9273222583307046
3.7749326516618331 50.5062127229546718
73.8854843456277450 22.0030607162723477
41.7813527309991741 62.7762534389588325
46.0642528758078242 44.8897414352467976
13.6199709064629424 94.8287283155499665
51.1482766556387389 29.2967642964025430
54.6509557540274287 74.2078019743181727
57.9757106357444272 76.2444751679223316
18.0272455862526613 58.1202696109554466
50.2023641250590984 62.4273973082669542
14.8893641610565837 11.2453172173909159
13.9547016554600223 57.9395270158276645
9.9914221658833355 60.8113626485723060
58.9016482663217502 10.2712685008399696
37.7929860945103044 33.2003944116341501
55.7336071796356904 47.9528981168310082
26.4708881074997358 62.9105745861020296
72.5722662170792745 66.8019374769538814
88.2096472496239841 41.8537725576270319
18.3018330483101437 73.9756316165334056
98.2132364484774882 91.9041031475656922
81.6376439109009766 93.0201737224698348
72.6132701346075038 29.4791112267205015
35.7730450831440479 76.7660091364522401
23.3910436569628715 11.2867306089996298
70.5636604561079537 12.4782683402653856
30.2366917028644053 46.9743748683789235
88.5448092725340672 54.5621103216078254
24.2969036170800905 91.3960867777383470
30.2356816309235370 4.6631170207738553
59.6132724263091305 16.2198499068273421
78.9571404756177770 15.4730708332305955
76.3981899807729405 53.5560031255590019
67.6513187924022787 2.8003951052050113
71.9627837843337659 35.3507376056564269
83.0131472232062038 9.9916018006757419
37.2592601138742054 13.9183974562274049
53.4063187608941661 88.1026122304269990
24.8750601590521647 96.0798373107033399
76.4815947351480787 95.4306552320022661
22.4369587357448594 81.8597534906188855
54.8209108035512500 6.3056288040254760
67.3853551127296981 78.9923051826822586
96.8383713809351434 85.1710348296312674
97.0079757713719601 34.7270672086499275
56.5601921543580559 54.2198334384201530
9.3465534904056966 67.1280569767124291
26.2877354102846610 1.0442183341822231
21.0620258922860515 29.6396599881920793
86.6889987369394106 21.0997629669446347
61.8961187963329849 37.1090153106865230
58.5944623893216416 94.1097080380494191
57.1315138171513226 58.5121216194438460
77.8080557505549564 4.6162312804864829
25.8252503886778442 96.4872412515150586
76.0719986406168402 12.7095952161526462
48.2131658687544586 15.4353051974410516
68.7798864963412626 16.3792018444871665
72.6118256055017497 30.0388005920721781
44.4215637678864184 91.6024781163593360
93.8234109108187511 51.7312929732523301
6.5564441560732938 51.8139305372827721
0.7771547761833308 22.1372609341734083
92.9763896717169729 92.7326126268790460
20.9482538666697629 89.3827729807018869
1.0107799827280384 56.0822324721531942
29.3340759894963874 63.4072154998313593
47.6203892776441577 66.8899269221813171
3.2752976501738695 22.0605958550187609
39.3281614157917190 89.8466853249115189
36.9353266838419643 65.3985795329830779
88.1359512363096087 18.8823084796597271
35.1802668209388969 63.3335361636709209
49.9860452191226301 58.3756367127096780
43.3276411304454285 74.4390245723400739
30.2456263311155382 26.3485394471758241
11.7435385417087428 76.3493456414219906
3.8815775790681406 91.2872811163763345
68.3209886962904989 28.6748755479347075
64.4647771844980895 25.6616895206680837
74.9712315212061782 52.6852397324157096
19.9482111619437283 93.7327427784227893
44.2901799503518134 39.4006819741356296
98.0831919358718949 40.2784859991486499
74.3141446222757907 74.3220082087532461
17.4398425580216774 50.0668036679123389
67.7790818548267993 68.9164895645744764
10.2693095200808937 44.6212679916812434
57.0001629098295695 16.0530132335174436
28.4536721615474484 41.4249523785555027
23.8225323165336498 80.7941621842666535
23.1391277795800043 63.1911955148371476
96.9430486978999539 37.8940080336336962
2.2914004821482759 97.3622350151467089
96.0039288726287054 37.9612019069858988
48.8954877955066536 56.3705576681621210
29.6689237561144630 32.0178382304753626
84.0419409991832680 2.1620420507005300
35.7932318049739138 78.1507596040135155
12.9117121536666435 43.6043454068796308
65.9462831908597877 87.7631030473754237
90.9399164492717489 16.4978812975637652
86.3289452494887968 22.3504608312689470
0.8043202196882926 36.5979527428186415
52.0607902090581689 13.7526959465375853
93.0799156122774178 70.3859599547008372
3.7393396219063457 88.7791156932634351
23.6045593786094585 63.5661769795583638
50.2545286545165268 32.3145836487396281
58.5275544209967720 83.6283058293194870
18.8179629010622911 39.6266942926750048
4.2625323649626123 66.7622438183148006
0.2699507074102270 49.2231056694801694
33.6238611696226073 37.0589333679612665
70.9005595161836055 86.9679796004496097
6.3032956778782516 39.6375121444613541
96.1514699626385720 36.5351724928542367
73.7528003491837296 83.1251913960779376
1.4210690430756290 75.6532201485512417
35.3202106903698052 95.8296772450092931
18.8897084618610087 88.6010467665230550
84.8987727173449542 15.1737314262731964
79.7823724937048979 97.8470129435303022
85.2736085974155458 7.6790543681391270
73.5484808557731924 83.2824293780361984
55.9338905838187586 42.0886285389721166
27.3180260528194765 18.2758797650630740
69.8047013770358546 48.6410282050633285
51.0564115425473446 82.7114818261089937
47.3809589721830093 61.9466733749538392
78.1702056341967619 93.3394523673349852
81.4769410584487161 31.2333625951654028
19.3628010256877374 77.2370014425838036
6.5962145428752343 0.9389839027004632
16.3799991528707594 82.1659086859750687
27.7762069013405934 71.9506012966526498
70.2800914234734364 19.0919854850146287
56.8352112692564120 40.6506504608273076
6.4867778806830483 92.4152727888593546
54.2700714139902303 87.5134444533170068
61.1663407237246091 47.7633366235406527
23.7542506496741694 11.1758744208584453
34.3193105161052401 14.4698774738300511
7.9554881476690102 99.3152769098939245
40.7472234810732772 9.6182183751332921
79.3254898798045787 81.5487764144650669
40.1951605642978791 17.0679964699169346
67.4047663576065332 52.5927368469597454
95.2065463299005330 40.0358574011231454
3.7832273592513843 38.3459688526716747
48.9471877344191526 88.3250840142726759
28.2097245881949945 75.7841873567959681
31.1876287239291621 82.2846121325515441
85.0422042700955387 20.3365494642213527
46.5632653510970513 62.5317680502081004
63.3570941149570359 7.7995349508789396
12.7744560054862450 95.2271012538227382
54.6792027290495497 68.3423051967112229
68.4114618316005334 6.1166537658206455
88.4395124621946849 72.7217874986045416
2.6178508216454510 2.9719433437301435
71.9847268973515213 95.6873690358732887
1.7129389103422654 5.3491431217079448
84.7233327988498388 82.2410912826561855
6.0102755077701904 62.6763518312461656
4.7243291131213834 47.6485050857720864
95.0326008682120289 39.7469491532304176
49.9034317718916469 65.4212948655585933
48.1005807687360871 20.4111441377733520
79.2961649332874998 43.2115790131593300
43.2650964390276158 2.5819029506187641
36.3338801360078989 59.8465559000708396
23.9902590766329702 60.2956186145564601
97.1062422508399976 54.0776126288584180
56.4377951066278740 66.0356149852414092
12.6125905067816628 86.9265530472737851
78.0972214966513008 76.4112053345789946
55.6781421891823669 6.7002772392003358
25.7977721554105806 9.7695433208563998
33.7746082091211690 50.7917938420330159
13.3170452751274819 65.4252723051767333
16.1579945227272042 80.2397166820832126
73.9287415652676572 97.7127444896838284
16.0494026233640525 91.3664813576378947
50.4509781736156242 26.6980221681953687
20.2538374985505207 71.7344952043050910
96.6003473934300274 28.6129181234267769
48.2413888221985019 20.3218546802098174
69.2283877380173607 62.2229130168801632
29.2865692741872010 16.0851718535504382
90.7527157842473429 93.2176827174031501
34.3914471404326534 35.7827045784375173
18.4839677291293256 84.3403667044120766
49.0152144214922671 83.6747854202805144
3.1258294451804058 48.0243087969061477
17.0294448164122869 36.9600551183574240
51.2291060873246025 12.4850452514670192
11.2624764876146255 26.8623800141304052
87.1239238973729186 11.7299733764092977
13.3950325224559066 70.0361264581565024
59.9300169041906656 69.1655998025323413
67.3437362312514551 30.0840328748756427
95.1592518769397486 9.1701975785953636
74.7714858181045656 19.2393010157601907
50.4498696715363195 87.0326230356392330
45.1123466317389727 17.0654222939723645
16.9557930653610356 14.9578510568627152
69.4765439946907009 95.4335117109868776
19.3115699123083360 26.6093848100033554
77.9088840521377932 63.0892446305304802
64.0188733207612870 51.7340509180450354
61.4846295663433935 98.6042569148460473
25.4345815721622195 87.1427679690873447
17.9254607556688299 16.7295692345658225
83.4143144865331720 52.4698461663235847
64.4139331489515570 24.0505929336496500
34.4941005833656504 60.4482073973354375
99.3582059751939397 35.6939284782078587
19.2097540508635376 71.9216058117326611
6.7195343448752105 69.9872053421223654
25.2571613657658780 35.5368750691795512
40.6948812524938006 57.1517636924742121
50.7672445351573103 75.1819776555637134
19.0813875093068788 41.4032416143214164
72.6767000932688063 57.6309165024968664
16.8440592201000605 74.3234205804521224
27.1636285029621227 43.0944054841204434
78.3760938508306140 12.3048195413565704
27.8862697946116747 24.8473643296111675
98.5383974745486171 86.2946920835519506
33.9869294327898146 93.6294323608831860
85.9081657631385838 48.7959237531451180
2.5284461593857555 85.4819783019350012
5.8728462092657807 15.1543877000368195
50.7275574015745860 26.8174757215288615
37.8763121704741721 1.3241795477916818
52.7062654057583870 14.6659348369456595
38.6471296315876032 12.7339059972309325
80.3802302509184017 79.5650881604392026
22.4374670531579348 15.6504488768043348
2.3441736228954513 76.6047348710727931
6.2730434266484947 5.7954141180496022
59.6685200996787799 9.3435306067377830
1.9579478970930375 10.9587117039296906
15.7527903090835082 59.8527386038423046
83.6616763081673582 2.9607351789301184
19.5377311237648996 34.8885391631824717
3.9133335271349323 87.3644141613828396
75.9783401303842538 2.2623676799795933
95.9044273533663016 1.3105673075014868
85.6239401765854211 17.6896580637806338
72.5604196378267261 34.8862148919927648
17.6050445955974411 25.2335752731632894
40.7587726530431382 73.6279404113384288
53.0416078759057257 92.4378660901437712
56.7504639107585405 48.0239654748068929
39.1050377970981486 59.5699005297803694
15.1450105547521812 54.9326253480100988
31.1592010728585791 35.4876419072203149
35.2732483653929378 89.5841704162460388
18.4645400002485971 30.2023865072122746
32.0673798848452023 98.3744405938066251
26.7285398678631338 63.3615526471625756
54.5228574249392963 56.9656217930815103
85.3894186497762036 57.1665424510106064
30.1502987123157276 63.5068685995835409
54.3234001947714304 45.7552965291709270
76.9912571144623570 53.2884934978251650
91.0715807231504897 15.1256225411886209
0.2430501537961649 72.0950733460495172
65.5886129725870859 56.7468982585817159
79.0490746428282449 14.6943724039662609
82.0996974168513134 69.6455202294848306
57.1662890216242943 1.2431651049535808
76.0598948229889515 35.0761456342188325
52.1349926049284633 46.1948506349261194
53.7007945899383401 94.6068848250652650
81.4370902707914865 86.6488451401240098
7.8280059372376476 7.0595461471976373
85.2398303282782166 45.6186596566965790
31.0280141378476273 67.5353049043669245
78.7118121745638888 2.1401150383870138
99.8074446679863456 11.8573497748243781
99.5888822496618644 75.8764986262429204
59.9060644940359950 98.5230258769073117
25.3303902266055019 98.9348432897807015
48.9742632442849199 81.2008159691933145
70.7127121838906589 99.5954125535257901
58.7861181579746983 63.6681941415213188
55.6647968473429202 49.1447906402158310
75.8921470912250413 26.8032865619060594
12.1686518729857358 29.5961314818443668
16.4518974638955058 3.3242666370896790
66.2621632806885827 1.6879244113469416
10.6703447810201464 51.5702914497915188
62.9462432639107874 42.3218264450091723
37.4923507466008559 21.4776923331470577
21.9115050942610736 86.0257647636040446
70.5371318415245554 20.9530426272372168
70.3955217525213186 6.6692223098995917
59.3130354598184937 37.5068403129832006
56.2458912154421782 46.4436861063401665
64.0174609976755988 14.6720867298902764
47.7654916822974442 30.6876600580121988
27.6278777828287581 45.8362079467115038
63.4091237790183584 76.5974781633885158
72.9311982892262023 26.1199079752553622
42.6756407423128792 83.8601048574047638
20.9380878445962750 72.1413037524504261
35.9669840220628885 45.4326861290306070
93.3591622537621788 13.3198167639019598
17.6480635735853717 43.4110044862446216
11.3329744407328121 98.5088952766763271
7.3634369636283781 13.4467034747312688
92.9539962051022002 86.4682547978814569
13.7442285850483792 89.3213932689385359
9.5083316733068468 78.9247374465677751
30.9385187450071584 61.8570134381434258
48.4258976000961212 87.0721131851385053
90.0743936344177882 60.3512325550259803
95.4315282372685658 64.2018100865067680
98.2770146776802704 35.7382130725770750
55.6297280779235592 41.5514743175945611
65.0470034207598928 49.1008064534155366
1.5499803281579294 50.0399357704237815
32.0632580142041235 16.3483310228906404
77.9838272565713737 45.4956976891569340
58.4843344197936119 89.3181359012516225
84.9497576712413576 2.2785288412941584
68.0300364836249827 20.6151046916835057
45.6992629435317141 28.3864409577501462
72.7032394834251079 1.3493993158252060
60.5545459036058702 72.1195468505311794
45.7929247539661830 9.1199919153651106
70.8634920869022693 43.6272643608517043
7.2342056445591219 19.8320234838073048
91.9933267563686030 4.0519752369133748
97.6006577078092050 92.1395889162095330
74.7694893531044187 49.0280957513820042
12.9833237272081288 91.7493715568270432
24.0853787562365085 75.5681322425762971
87.8874213106336413 1.1718941866768584
73.2573273691561866 86.5463382966321575
70.0921346855922280 69.9855881492954950
70.9151388074766658 3.4515707630640935
49.2799887349666506 76.1372603054962696
69.6024134545031927 71.0369066007120153
51.8702922502578687 45.7846630823632665
1.1215022031644484 75.0342470444377909
3.1133953835922767 32.2188663909910957
74.2903198734633889 42.7229841386870604
58.4200550813038575 76.4274297562220823
47.4152409314317111 3.2483611136714829
49.5028060585106928 18.3786424034645393
89.0879205892931054 41.7581681696016815
22.8407730948287160 31.1407093618337072
38.9703484973154843 52.2019584488241151
92.4533796660898162 27.6916269043355072
54.5640373492973865 69.9342843967507548
17.6358431843065873 45.8464912358343639
16.2508490355705462 7.4070050584146729
54.8313285936019668 43.8710590410415691
64.0353705887515758 91.5026789377696872
47.9978202980069852 62.0852856515799587
1.7946462364283211 5.6869548627546340
26.2022016417922430 75.8448887680053758
72.4365457846131022 95.8014828756022894
89.4990330005499288 49.7227326207911560
90.0897127357067120 83.1375756013354419
82.6420991127336606 6.8569205378105513
15.1868582982509377 20.4447437295381746
40.2968706541514479 79.3870673467812082
89.6163652316525088 51.6368562760880252
75.7290584305064272 61.0043103111338780
1.3000944045946206 82.5207703343758823
54.0144213230735915 99.4847938959137679
53.2005698271015603 84.6608487391110884
34.3239418253590145 19.8271822483369959
8.3186635220947718 55.3102994321837542
83.1682209555042817 72.2010330378172682
75.9238808669849305 70.4673335469764339
52.7467705907364106 52.0310980712860385
63.6317564271640990 56.1898883312452853
53.1975567510163359 98.4752685483762207
21.0854434430686730 81.4325365038638012
66.0652039923669889 67.0427066414902839
83.1912141775057847 95.0607699543296008
42.0297278725110601 30.0369246060315120
89.8711368555950685 65.0773516343163152
24.6094038769432153 55.7634631602909465
3.9076385494520749 83.4982383858657045
35.5884300532837372 80.8262265993236184
1.6414077126980620 11.5776058248764144
30.9238710125465772 19.3081924085965362
3.8500140203195254 37.1885290075683415
39.6659470404505967 92.8015612786350630
53.8246639581998707 31.5897142141701508
81.9601040134970305 56.6705835682998469
15.0317905931287914 15.4729546973883529
78.5595923758874761 91.8873596531500993
99.4333786147301169 61.3170976643932306
56.4404364597900567 6.9975492261429739
52.5310598496443220 50.4550005517767772
67.5171201376706591 37.6735069191657246
25.6997835217851147 31.0111488281647922
17.2753093774443585 78.4851222681904943
76.3716090319355629 87.4874316419063547
82.2045969529753791 64.5686724557514822
15.7137633807042381 39.6619988786765063
51.1322491566742485 45.2205404032231542
66.4647458231460462 59.8719635211046466
44.2147942234103937 91.9372956347437054
28.3303796969724644 80.0680876965214310
98.0343857921910740 40.0382717699172872
29.8081715254708612 41.5393023069341041
82.9807472057015332 74.3001357111153737
31.0258565631495671 37.5125140530305643
26.2415126520393116 59.0711843904081633
17.8652069376076028 91.2983143548052141
5.8536199936846112 32.0852871972507572
84.2619749684141510 69.6379224301595343
55.7497724765681468 66.0947934111213442
32.9105718243544629 4.0433467751029291
53.5395371997570066 19.9455666545560142
2.3448030627346239 54.2058462957904368
85.2737427103104153 80.7980036210289541
14.2058027543307439 37.0247072021653096
74.5699738267735910 13.2162036653210020
33.6071442252889412 61.2032370854724803
62.8651517304771232 86.1577647585187236
91.4284132256645989 86.2243265312838361
56.4905690771087521 47.5170438909870683
19.7472100660537002 51.6013057313896226
59.2205854583714100 34.8033248673174782
95.9527295013359378 51.8633000488294655
53.9541742338384012 59.9045191066019953
7.6688085090441120 3.3049459048802299
11.6758762038646768 35.7918452223937607
65.7027934768012187 38.6411907571846598
4.9012272266560020 97.3028756085427915
55.0510598037433709 57.8283740553929135
52.6557965571785331 2.6587035466417053
92.1808242354428273 25.9616792498097197
80.0684894555452331 20.0391212036723267
53.2741493425085721 88.3886688489361774
3.4218616215998421 22.7852374567752989
90.6854588833767963 61.8663594543331214
42.2742405103276653 70.3879846618064420
22.4591518658659766 58.8104630946380311
5.6789331399840552 68.9273431591563224
56.6828586086594584 52.2954101887016165
37.5027759882712388 26.9457979747983671
52.8362218707543718 30.6093499970000238
47.1896813758098332 17.2499925361578335
1.7101322670518004 61.8249301736509409
8.1944714003666324 44.8379842537527509
52.4765174378003110 17.4087533019194112
18.6782845342381201 12.6423002628681438
10.7088509963817700 39.2722472118478763
27.1564417056123766 84.6288045148903052
19.4510864834823387 83.8602252407429773
12.8173707563211678 20.7732193628926574
40.5969805142543976 26.3611435610830327
21.6594723362053436 16.2331346241000745
81.4576018446461916 44.4569515850291026
22.0821041678466266 8.6036447394608029
19.1690872769542651 62.2760325319584709
0.7134081701035466 8.1599111226382970
0.8887590162658499 88.5493315933304643
46.8163137997356742 47.2816737499375677
14.1614037109739179 24.4100935793624814
64.4407940209952130 79.1026813865939857
13.6951365031899979 18.6969399523559616
62.7134875352468342 20.8157159160352592
95.2633327097292550 56.4473527598054332
83.0655290446800194 96.2127724866122520
93.4247155645313256 36.4568043783715225
36.6305133977763333 50.2451979019913040
28.3182380852538564 0.2016382349922852
35.2753276855759523 30.9088575742768725
58.6868938353232252 90.6039578054991210
15.8998255583410408 5.8697525076211949
33.5872360911570595 48.5947431779880290
67.2304622270736445 82.5511837537005277
82.0290419982014214 10.4042408732391571
94.6526370636925805 13.6381013584296333
57.3802147117827417 3.8071634625523099
14.2058822909405631 52.2317356824811867
10.1856770029847059 23.4090473162042585
40.4688096914185138 76.1412230276553430
23.2178838097295355 33.6696214232807236
73.7135651008100581 53.0076630488832592
34.9737124147758180 67.2999803695283703
95.3800415677720395 44.6963142027346407
23.7847885184212622 38.5157583900801015
66.8777382404027065 83.3020044439327592
86.5663878423395090 61.2566293494471239
77.4199548603291987 93.0948469194242847
50.7709719554629970 79.1857938002705737
73.5658287737067695 44.2874692994962373
41.1742266019845005 48.7218525582170798
19.9337299642156509 3.2049572816208793
78.6107292116161034 94.9178021461449077
95.7287487967511481 20.1893657944575473
33.2737099052581087 42.0113430617547010
8.2777147918398182 22.6102175899196354
93.1398354208057668 82.7821870776324573
71.3084312489408205 20.2168864441831673
54.0893518002268578 88.7915624817530613
90.5027335659592751 39.3525130632838653
13.7980046349382768 43.2388391395998042
70.1245178342215638 1.0739848953230768
17.3294454713040729 49.5261579425925405
41.0110941526961739 88.8836507056597043
61.0639763247146448 53.4523068053179529
68.4795076964945792 18.7229933872596668
90.6658624173695529 25.7309144948523532
54.3788042635350735 31.0555793636714057
93.7320190184930198 86.0583791761404058
57.0404448517319054 84.6212611769581429
33.2706981856487403 71.6610776367321165
44.2162287412730990 72.4199021085726429
33.4154751482809473 61.1189778117458573
52.2747059699161269 12.3612903417648070
49.3830718651049878 53.9033439125791247
98.2940245254381608 24.6788311208944720
97.7379029594249573 19.9031767169315579
97.2986227190786792 79.0213332661141976
17.9575924274606677 82.8870231649203504
47.1663262542771236 87.5136309448666196
54.7384370361343997 26.1447974393181468
43.4393172036292015 45.4114377838913938
53.6401492085137193 60.2056881999785816
56.4967788585790913 73.9770133871663802
97.8461406324504708 39.1992119486139003
1.4984319716118688 35.3043856247491590
71.7420298030416461 34.6933612029370479
55.7777989331237549 83.4982965942543700
53.2631975111828666 73.0085512756188990
77.0645209315600255 67.7749099177144387
83.6114706513911443 89.0654192403739842
58.6288187106597007 60.9658037197583909
59.8095784240997617 89.1219066563068765
38.7982604751333184 56.5785896555295338
52.5519376042528990 87.0156546290788100
85.7820365267725009 89.0839064827112423
69.8584936366773945 58.6095975549469443
92.6657483870936858 52.3623078994159243
29.4148972055095932 46.3840162324672605
33.3495217522315457 43.4847779727146815
37.3031983561746259 46.5546437068864449
50.4445600397135934 76.5837416102997537
32.5212124443462116 20.0035952032517663
46.4004655222310944 37.6418339010752518
45.5152375264960796 26.3404543544552467
3.7956842140861924 9.8816081131419491
41.2200403787812206 81.2455143242138860
94.0646184880366860 40.3367957840746314
59.3305426050445419 3.5185972107058316
0.5462860209587084 25.2272248678154796
76.5384699864309397 32.5934334832398207
4.0530175992930406 61.8951730525253652
35.6687825423493550 14.0144178000481503
17.3959195158907569 73.7725020832443192
3.7906627451546826 70.6898702310750195
29.8695692096304626 33.6072221549630044
18.1167169380187403 59.6224597844700810
56.4166781975331659 84.3670547396138062
33.5419503915986539 53.9038409379471020
79.2871278764461067 30.8669980020141885
71.1622542956513797 59.4657961268330908
6.8922832249352357 66.1448084005844095
94.3100861248233571 32.5859844358699959
35.8217217779934529 10.7385357513607342
30.0857313162663971 97.7432739277149949
56.6011877703453763 20.7559441244469802
70.5956788622233518 49.1932283589175157
49.0004164662997539 9.8521092615489252
4.2633962267555887 20.2893405420426873
24.2992069638949815 2.7913028932753714
21.4938171208546862 74.0747641043525533
57.3659728432398524 12.5346215388236200
73.7103645320621439 91.9584169652202519
37.3871996695886466 8.1283527886519380
8.6236892016540612 87.2201981248717004
57.1575381311807504 4.6250476425901859
23.7664787465653227 37.1071423628941304
87.9839975295077039 76.7976482368042923
90.0743587587639638 67.3609871926013568
79.8233489793463349 4.2999007837438485
54.8169014669288330 56.7678656162201349
69.4210706759222518 44.5412374413106562
79.6581237985898696 87.8289675356466262
22.1741343182498376 75.9474584848406238
42.7817173110672115 96.9966990868495031
81.9136875291442834 35.8580061707113984
77.4531906816061024 21.1645419952392828
75.5100917765114872 88.8331958139312690
47.9719347612012967 17.9729034339186846
12.1771976111133107 89.6026334296998783
22.2261697436583319 62.2799781800434502
89.3556878656655584 54.1260937560847282
4.6916510432629011 47.1718963943276961
29.8203099686527011 8.5414253464792473
86.7392768899593278 57.3636084103199408
93.4181355881687523 89.3353573077140766
54.7415951530273546 84.3228028671476437
96.7156033778221627 5.8687383062404948
43.9164020738495822 37.6367719170294066
37.7475943719188223 13.0219610581781993
91.5592625698149476 43.7691678248675800
10.2403917784078970 40.3696559735011533
6.1532505543718923 94.2623684714610164
69.1259271284444168 82.6768809027790468
17.5370334754841650 77.1244284066501393
1.0923800386110960 0.4425041260614160
17.2213230478675641 21.7508011616128201
49.6475132349425223 67.6412779768036927
45.0649144377159061 69.6307814087744958
97.4827837076098831 58.5231598057689553
98.4550508288090498 35.9253068821561286
12.2137612411513885 0.8563895201262883
24.7749434772690300 18.1881828668100525
92.0360651393925906 16.2181604061330766
68.9701655075404005 33.7911127095758559
20.9152351560666254 69.4097642463924416
27.0367943238385422 61.8323721900421646
12.6885588355371119 50.6050033411803639
45.3319170542341396 5.2970374871917585
63.3171125075875594 41.9650497519083459
80.5366994846867641 89.2970381112060210
57.4531607209493345 9.0207859502683174
56.0385481801046836 33.7361206499027872
49.0322872329733954 74.7328190099321432
49.1522229989511317 94.1935631643981708
17.0711664210229657 67.1820054514261500
25.4899323499293438 3.9189935512670915
84.8979754618893736 70.2130402868265548
23.1135576650542731 92.5894128574347661
47.8334432606129738 41.2991895610706337
26.8508037930150891 6.1090463318895782
34.8129990273261001 99.6677816208094782
25.3352062944209848 45.4427130255150047
50.0651738599223748 81.1044871497529982
52.5217421760504379 96.1402819184284567
37.1916157821719153 82.2049386425749304
11.2071916679949428 82.0869442802639782
93.7260513206696118 90.2317073741810134
48.9496485891926767 48.9114885999438656
86.6109732264903727 56.0576580654813554
74.5639973029178975 94.4076533529264168
93.0290478699867123 4.8965580239495488
3.4230126022581020 76.7087980327950731
94.5245853243712162 91.7498542238318464
28.5901759641611903 64.9589616101565923
77.7663611250606408 85.3231702365446409
40.7704710229217255 88.0538887948531510
38.6668211410884695 97.1847588674057903
99.2072597138047456 16.7888890023891406
33.7756481990104191 76.2948672370671659
51.3322919759925043 52.0579852983197000
96.2117674726943477 73.4692943504373233
7.6351592555722547 48.5400729407299139
45.3734744156198886 36.4437237715492515
90.2975061191122990 27.6331940729041676
31.5783233894066058 89.3536727390435459
3.6440845824986301 66.1190203982816627
24.1309668285949144 81.6834442603073967
28.4929384093232301 38.8108403031003490
1.0031854729310563 71.5764299149759893
53.2719754325206125 59.5417700998293640
27.5798334227870150 68.9850468982271252
55.7294483488237731 77.9456916411536724
4.1262126361740092 12.6486970447542646
36.1793113516417932 93.9039969491968094
64.6726246490969459 37.2642246641476405
97.7497460095912487 10.3609657285615100
0.8359370734386529 70.9831365189938026
95.2302841770091533 77.8712935249059939
2.4797181857339701 48.4693561972368911
5.7842526882209144 20.4748059651977741
82.5114858749406892 79.8618775219029260
90.2206431941604166 91.5716988603673059
56.2066877754743501 65.8288754505785221
42.2643034064579908 58.9457149585413305
34.8413532239097847 43.1456693185385802
42.0877801100848501 3.6432473712099678
13.2611197406255155 70.5927392058814860
55.7587928537162583 17.9968668619335475
70.2512219002674669 23.9437132354644042
98.5002858129105903 25.5568987414587880
46.2701350497878892 32.7016620138294769
81.1423898671957602 97.6873281106503271
78.1687921037477054 4.6456830194496979
89.7884467873766567 18.5189677085051194
81.7496000765323316 70.5516723608078848
53.6784784386303855 69.6772267164245420
85.3031201244051687 91.7552450751743436
45.2847539430822010 63.6836359795383231
84.5491216006624171 52.5159773238230017
85.8492558853589287 60.2865958321682101
30.8813190256764685 4.4558524028381896
80.3600286276576554 34.1842437514204320
18.1724303942992336 47.5430599924847357
66.8612010467781914 45.2063881959766434
66.3776679317795271 63.3086201944964486
85.5220580007857762 65.4523964727321470
60.7153781905469785 22.2856412057380169
18.7131581984430255 9.7790355831358529
32.6150044810554078 14.1885278372129715
73.2590157307158876 58.6993230684701430
24.3748255986178677 54.6332346224374206
4.4434141722731635 11.5799935307757345
18.7510923918310155 8.5294453037358497
14.5438235473766895 55.9676717485427702
66.9104090530217945 57.9864351642978804
93.5698912201642088 75.8285872503098517
73.3410539143843465 23.1479452211413630
53.0748904691257337 24.3695445514055322
13.4297059124651401 49.6972123212182737
70.3294760806222996 14.1513534962386611
30.7382196025556951 81.8621426348623089
83.6318218741538857 96.2326409805326506
54.4791909441824629 67.0065086500400042
5.1267535456801632 81.6245660598393812
38.7916525738347033 19.1777045796257859
82.6591855396357857 69.7091361204041959
99.1887826465057856 34.3898838628301391
86.9968503452490154 12.8018850726970719
19.2086047914810223 64.6843080190141393
69.2812945514902907 72.7798493319374415
46.2356833368247493 47.9612237687861338
13.7114836135951101 53.6191277839548377
82.2880345180110169 78.3825121061984476
63.1380036642690712 56.9758049091896410
99.2532904886089256 39.2566192288244196
86.9802672895372098 84.9984677642154196
93.6655055613549621 92.5737962673889285
10.7383131472773456 47.6272991560690784
3.5062207825257485 41.2215295011255876
29.9993088860671442 69.1535279590691658
4.3313038659098968 69.8610733173422318
79.6114151919076818 28.5850679362674498
0.2090559792750968 95.4325384923850351
36.7394129779192937 91.8593623788473082
99.4145235883117664 18.9363746958709065
98.9272324845752564 69.0318003840399825
99.5443639345608915 61.5988867060827445
43.2456666905040450 77.6505775284555853
35.2411951322365056 13.1269554353455113
95.1314537242083418 41.7275195046079546
45.0743458758115807 26.9308833163304122
21.1697461907169853 63.6432426381353977
78.6947624226649225 26.8238122606778582
65.6889320374202157 87.2411539339335178
67.0728961642257957 5.5875524482073562
94.0092116277525349 25.5397055350546900
27.1117549042748998 72.2602952955131315
38.3189415712507611 82.8967702537597972
82.6397755963957792 55.0799786043960182
0.3590931384242269 13.3041758895830480
80.9417842135312782 46.4222419425006763
32.5748096112257954 16.2144225818744445
40.3234002646432046 4.2157333531185115
11.6581562940487160 98.3701666037250817
32.8700812709116406 70.2965068659082419
50.9640191531085662 64.1494126876039417
4.9791127071660668 28.2545070542676982
71.0282079244848887 55.5483340280622855
97.0207125011522464 52.1570771266069073
89.2059129932121664 1.8809565233059544
54.1574324505332143 85.6634350636460198
3.5974788924111545 21.0018615033170448
44.7884520400227046 77.1454444008881097
18.4563959278475700 48.9495357217104612
3.1857426693333135 93.1929829675811163
95.6261603858435620 62.5249878048277594
88.1705350717952996 41.0748422274171219
42.1576105338804439 87.4739712383635037
50.4804660503058855 1.4242440441885718
95.9990964309668442 41.1499453651799740
58.6181313452396111 2.7142650015802627
72.7400199670225334 12.1037168753140634
7.8583016929498424 60.9181674972453919
18.6289275053760690 12.1068864966817902
91.3885900987167474 62.5067509053736643
42.2174225984805389 39.2789112133331599
50.7188083333774173 83.0389966995213484
6.8489425967586222 74.5602724688343699
41.6088611905915755 20.6253797855412202
51.9970923200281163 41.3079265810568756
34.5759050181670986 12.4389277011048733
36.9542355462132335 10.3908650389168180
77.4958098867877538 94.1781156108296642
38.9474387238983653 71.6918646085408966
45.4698468305975183 62.0166657553965024
59.6863272859550023 57.2466643050230672
15.1588856823720022 10.2847580044738933
38.3313256779495148 72.0801573245880718
17.2131367431188842 30.1047447164273443
15.7408319053260364 25.4473596110444191
54.0169119067267403 69.0835062357761558
85.3999416552531869 93.9136240838066811
58.7789850716266429 81.7698659465137894
84.0140854913286717 46.9662839181142502
35.5900893878631450 92.3043225945201442
91.7577961359798024 58.1475326500456049
11.0457371602558414 28.7821545871955742
8.6212163196266793 22.9429251158025913
94.1464007138853418 41.4775952591931087
97.2838807175150748 83.6605793372784490
47.9409909135841374 35.1245473201761058
50.5279221822342208 73.2435247273396755
55.7129194972495370 82.3546099864912122
84.9760327324001850 24.0686069921358659
23.9177624868872734 16.2857563683022164
48.5467032331024058 17.6885253019543285
29.5416966201526705 91.0518597269697239
44.5799989052332322 77.1617625497952559
40.9977336488609652 99.4785498666721963
99.8281773229836489 55.7419945378653168
9.8106508261008081 11.8956653303241566
27.5467690081488534 6.9457333900848077
85.9429031968303860 79.2965024992552685
67.8806143694799147 51.3731122484317524
63.2279710961793668 21.6128163022799598
61.6406929218408237 55.3312780205485382
43.8202380285753108 33.2123980969761234
44.3738620325271569 26.5501079279694352
59.4795748217502620 23.5257474550776067
9.3023672441667991 75.4360760035924471
75.3743436443764239 29.6505892870834948
71.3474668883431065 17.2076062681786759
96.6707919861527785 50.6403182957073312
2.3404706321358271 54.3359570417240363
10.6525598404904720 89.0664530130482461
4.3970825407975926 80.5665366184427256
35.2808504656737298 72.0428852650253475
94.8945817953620860 56.9331233855364545
49.4190889715066177 15.2943558991856960
66.1360402109381482 62.6136102533088845
96.9232353035517491 57.9740139025888084
68.0094984465329873 92.0931942038794915
12.7057183008756791 20.5482260372590559
41.9870989757947228 63.1301969085608334
67.2178177134644699 37.4868439594411385
62.8119210968127959 82.0042282084457526
53.9192842124627845 75.4865718393344451
94.6118043121347370 6.5940008715497767
47.6591999443890941 12.8225590105601643
55.1951599567339173 66.3127067510204995
73.9796044228818346 92.7733234318617264
15.5943562381617546 62.9051588540708337
77.3333721528165228 63.9107673647873327
25.1341139433137393 46.9276257150203620
28.1976596242370157 86.0084487636791977
93.5062463170289817 16.5871388136791680
46.1373472595539624 1.6182642671656255
63.1258399883409496 11.9547045965973986
9.6869925719309524 65.5615721655573509
17.0661946639603883 68.5013123405487647
2.0505628113627772 4.1412191593217411
78.7315816316779262 71.5000871449146871
21.4303931121776046 61.4049260151056515
72.5198463468959744 16.7673357123945586
76.9563769088288296 1.2278234090767448
52.1616077268055562 53.5073697838264621
2.4460418450568566 25.9368787800122185
1.6321750898225518 4.0665931829128699
66.3513090747979248 79.2377932144535748
22.7471024056701161 70.4716853295344379
45.5121524729925824 13.0277972816193248
45.4372417784283513 7.6662282792021035
52.0496393792821337 43.4424001611554829
54.5588170047176746 23.5405178191563351
51.4881829299513569 1.7123627102553995
3.9998895610815266 21.0880547653559454
91.3319985532384919 0.3843600128120461
64.1342701846978684 10.6810038411118917
64.1944809585463361 79.7871591778149281
26.6363135450573125 6.4474596722048467
62.0850766781924861 87.7119883140290852
18.9093943021073727 90.8542738876503648
37.1794370420359996 65.5486014658103642
32.3559472357528790 52.3274157047605968
62.9208505393951896 2.2614200953223751
61.8246992994318703 33.8432708612263156
8.4706955188012962 71.3368519718625862
32.9614224459658374 99.7945478151908105
9.9093288326907008 58.7998725740164900
33.4097216582896124 12.3530661069504060
51.4418602048838594 48.0928432069266947
44.3388129733438987 38.4710110066120521
42.0498137923315340 51.3568999118705491
63.3717523843338455 23.2293240318520837
20.8914572891732639 60.9692810861919838
59.4696801004071176 51.8353327643771706
94.2535848131240925 79.2590831880827125
43.8143601116173755 9.5321918378810881
65.4791284449092785 63.5741377750560588
35.8901493059002519 68.3281342151249333
28.8221457307620845 37.2375161081619979
50.4128270252199755 45.0687050490786021
41.0288211653697132 34.8710144208138644
47.1830955376920684 81.9378294645915588
83.4578116450116454 94.3271473551244668
60.1566995091970895 18.4469380691584597
28.6672046994192229 21.9951113690398117
81.7374193791739856 51.0958213448850600
24.0518693533830152 90.7045776243629689
26.0234520716281494 68.8646662671692980
25.7675828520562575 97.1430164525317537
38.1125147303007381 54.4066899284497580
82.6378684957337555 33.0376988935823022
89.3522895447706418 49.3234969884834058
62.7799433277313810 55.0708004305043204
70.1867357439027728 75.3532724437420427
23.7135353648165079 2.9164245966976865
15.7054403190523892 48.2040029691396583
50.1259939331490401 9.9560525767945052
87.7513348206904595 86.7490594556578003
35.1356205086477829 9.8102948259822682
6.8355600690329759 56.1497355506005960
29.5816910353064770 81.1066056270264824
15.4714094183083688 42.3069215806444276
50.9201703129540704 1.5652249173368493
16.2206316069076983 22.2883171953570098
10.3529401364293783 32.2015491673510041
64.3025917186854912 35.9009787776613720
72.4181178869474422 55.2212426597474391
42.7110161478748935 45.5276353386396266
12.7981635393030420 39.7512062026552968
10.2518025398102850 43.1129915796724532
6.7744582712553463 9.0910619957293104
96.0718489848719059 86.1557937326719383
34.2637543988364328 97.7633465486701283
70.4644476948137424 41.7926046933741659
16.6053675929402473 55.8750629072582470
13.5785262694909203 99.4039964656062125
68.9274602595895800 84.7013502801049754
24.2389750974143290 57.9946061927636833
87.6311977634552193 6.7206990388141481
85.6894670120378521 31.9786401172799657
62.5981008279118853 63.6501335783500082
87.8415739680501417 73.9706665644021228
77.9416872251627382 66.6210425104645623
46.9005758507610366 71.3952189121041982
47.5221057234010118 90.6839418840943381
35.7237957181642614 37.9236859193518043
45.1970481507879427 32.1342613404101840
36.0174474656549037 36.5900606989791228
51.9176211705124047 12.2014231146211021
46.4747368694542331 6.0181770748491843
43.3659409935918987 4.8357189279030770
98.4472706659573049 17.4786861558831959
92.9656499741795699 59.0485484737565542
75.6514266576167671 49.4128026568685783
66.3199285290563267 84.0075547746188960
49.9701576106069609 66.9499296129384049
75.7267228129970533 82.4195988521365734
20.3007822349714608 50.3845532380516303
85.5175636242813226 83.3562456028346048
68.4138872716512481 91.3442966370918441
90.5751001419633610 94.6651339261988198
14.7246059710564143 29.7742043389328757
9.2606470110928605 74.6881859569438689
21.9834503321331809 10.2083981951483160
21.9896731272102848 17.5272789616518381
69.5895419307605323 71.7854123454780648
33.8047674597862766 22.9976453165674286
88.5212761444244478 12.2204575314553203
16.9752711727911851 86.2540882290734032
72.6825185486716663 18.2040457388740649
31.3991091250828589 21.7833909346481285
52.0954392819025145 39.2141396685203745
20.8202764765813129 31.0015687394357826
95.7675449365546427 85.5136860992110712
99.8648902515823380 78.4340759226926991
81.6939950119779894 15.3131436576286148
21.1527267562465298 81.1377268569314083
75.3761950748884573 95.4749194635191856
55.9301353706234252 54.5693713604932782
29.1230376881515092 38.9765114288004284
20.8285039193700889 2.4096827323950354
98.5760743001571598 43.6855371197135938
93.2518367665699799 66.9027436690013673
90.8904974799458358 49.5510938028543180
2.3547968846451939 62.1039105705569625
49.8159084914172823 17.8466854670817021
73.0009576830890126 46.9238679993674950
78.3394628051508732 71.8842134050294277
92.0283652091765987 75.2608749509719246
81.9767941093468835 93.6051617508677083
47.4265676706518988 26.6773627981782511
82.7538956451364243 13.5353367156827673
73.5910151905635530 28.5215486924022095
26.8204378729468011 6.0581884224879872
38.1346879587078575 98.0336552086234434
84.0102902176185751 43.3422940865544248
35.1572347936120053 88.7205439551286332
70.2948062737031165 81.5807471201348022
57.8700071342759941 11.4385227593890466
90.6675971584161005 79.2699921902615472
23.5225015746266308 15.9476331188141423
43.6759084971340670 79.9366714062902730
59.6446772737092346 41.4262510324420319
15.4872815292853794 85.4173899499571405
59.4005214765292351 52.8109958524939174
40.9831956051639281 43.1728147282186114
99.3364882878629487 3.5335612837608998
50.6487406452670754 47.9903736454654464
1.6063091001336405 2.3680674337509977
36.5291928981659311 33.1669302889162623
97.0378295219425695 63.6679856927315555
2.8241553952520038 44.7787025547858093
52.1949014911222022 34.5835469506461948
27.0858218885778754 3.2507921701442566
83.8039479166627075 55.7223206835178786
84.5793609888591362 55.4648880078527498
72.7343579429470282 57.1334098141991973
98.3206325483805017 53.1460801855464950
36.2768096532189972 96.3454673458869735
46.3021466653079727 78.2833297340773129
14.3743476728681365 16.6178620405858055
50.4949681026289596 21.5937440382275696
28.3354856194624851 70.0761493024454012
48.4542709421247011 35.6936008222832299
56.0646956756305599 20.3626773826553702
0.8712495207067517 0.1158381065005543
4.4553541824821963 37.7078670019985083
87.4262652779750056 36.4413129948321100
85.9261995258652007 45.4916110668310623
45.8724299889086353 34.9843934854864003
39.8017894202910014 33.2251046609489151
41.7093796959304228 47.7366572599668331
59.6784726479849255 99.0304359339831564
74.1650919393219681 9.8868441271714786
69.7908365399873247 22.5107436036386837
71.0961938722896747 18.7335364785049627
32.5736222640771373 85.6955350642923435
62.0507219177101064 40.9566308542780533
33.8691601529701600 2.7846194626387377
10.2047511238107287 92.2286007607474545
57.8104339615916558 58.0329904139598156
77.4008613408197590 72.4096091981105303
84.7439124670776920 21.6623045431065364
47.3052677444994245 79.7218179112754513
19.8549597268789064 75.1730542869660354
39.2075702935835508 63.3801355318675093
45.0333187559783141 30.2726103928112487
24.5318235345146398 24.1426042791007767
24.4587316431173818 5.7415299795987806
61.7743076802604634 8.9650484607235690
80.3946538884736270 3.7121452876060612
64.2912223414206920 66.0696705410677936
43.5445208477957237 92.3801452942750103
8.2556880699429787 61.3816023705077072
85.4347239286396132 36.3633372224049012
3.4865389785727730 3.2957807978057918
66.8167699597417339 77.0457558671386522
69.8768672089281182 49.5139506949493509
2.0171620149781133 18.4218332610856734
38.5396579625973317 87.6016196502983462
78.7374678596962667 73.0204557934769412
2.0999582054281318 34.8096500532321684
64.8989727746271114 57.3245079045303996
76.2563796707252095 99.1494600656323826
79.9547834716753272 74.7002558714487321
24.1153378957134414 40.8553100452730078
58.0989061629444166 72.9107242715938924
84.8894076507474722 69.8220940932890670
46.6427932399309810 47.6770773590334258
5.5629638503975176 21.0737738944274504
95.8229337402971169 2.4788808136926965
15.7038896794208682 88.0867957772747445
49.3515296002102275 59.7312109077571591
50.7093388966929766 0.5230464440205806
5.5639528395015070 82.8554207805327678
85.2712391777194938 28.7808489273489130
45.6187292289243373 2.6608937398593491
99.4191108033341777 50.2469652030729605
80.2664754131029810 69.9612580614462161
30.2129351281342231 16.1966388095486806
66.5477781485784590 26.9509906371206185
71.1995385158733853 69.3739297346958637
29.3000237961447709 8.4921788933741578
21.5257494975685368 43.3918395584147376
58.9686749038209044 57.9776137149763429
4.4131449036745156 19.3126795907281448
83.0892596458234038 16.9979412606542368
54.7879801275804184 37.4572277168765595
55.8235785204495016 33.9816822939199810
90.2896027770614609 79.7656566389733541
2.4416011004453009 28.9437656326465564
63.6951172176617675 11.6225749023613716
53.6866966379426742 91.4513242977612890
88.9225542989524769 25.0051595288622970
59.4914354661650790 47.9215504407752420
11.9712341557796638 18.6892803143246731
99.6722467766945641 69.3127282126588113
13.0785696604620796 21.9968707124101215
42.3046150146301656 59.6261925492240863
30.8703802586935652 83.9630611266305067
83.2909791710899157 40.9686503987565089
92.4907021957600932 6.7992734574785940
65.8230943561056137 1.9635038505109392
5.2040994456825977 65.2986086195399196
37.8487048528883250 94.7021689646499141
46.7854084049089707 9.2958401450621508
17.8435250828915422 69.4326351602099976
54.8278797812827960 72.0160726586986897
76.9722768909999928 96.0679251752093961
35.2017269931425005 33.4328945673149320
29.3311376623222699 71.8800222697188786
15.1076544557804624 53.7924459681513696
36.1521165345669004 93.1543511761359468
81.1787705580054819 35.6440272604564683
49.0361983717355088 2.8006582465544327
98.5088008018912120 59.8588195583072888
98.5856153772933794 2.6411229368128231
73.1763607077525080 64.6931226028209210
11.3665083855897251 93.2093439867831819
32.7958435784969637 4.8196892165470633
78.5868562983779100 21.6902946824495970
88.4275476639714384 90.3314364418666145
71.9664519099768398 86.5838796734854128
41.2310457707226874 72.0555410889487575
16.2534638603053736 64.3605992905595059
26.6504803184171593 18.4272880022104957
49.8959260378947107 33.3206527739595373
29.2939498913443046 17.5536904260007560
21.4928333584060596 22.1985725132853986
53.8367647404115388 33.4673174756836787
72.0570802277133566 33.3576897138897124
92.6833619386582797 86.4540395615960620
14.6643182501874350 23.4059427540549656
98.0593772151324998 13.9042502890985524
27.8460509957519484 39.2699373063395782
39.7614573684368509 46.3095979617218347
81.6414618127761003 45.9619105812953421
75.1230760881859538 84.9745813591063381
44.7075545748691141 25.0937463959615599
82.2829748513187695 87.1591807543576778
63.9190606317726946 53.6429663630507036
41.3340089486877176 44.6639677129860075
21.8109530414175019 67.3746150973792766
83.7654430213478918 66.7792797742578159
1.3020514340491007 90.0820533773095349
39.1235306330488299 47.0801181471184549
14.4113891516989270 22.4764124107152412
45.8465752402302371 20.3497893676321198
59.9510573341408346 48.3506090344237336
2.9165854167171212 65.8404578416198660
54.1164842412525360 24.5328578302542191
11.5471345884429653 73.8191994253207611
96.4321207127418489 44.6777225141594982
75.9231071329205349 98.2261724502606910
90.7281468908989552 44.0755628859300117
70.6266085336549736 93.6854845619140661
62.8174376990757963 80.1784467753221151
42.4728975164729547 73.7270114263630489
7.3933072385892977 38.2249999033843579
73.0608105477411272 37.7705533255082457
20.8753394057045405 31.5551814416083829
14.4133994697467358 32.7237129520194543
11.3943800810184399 36.1972592313849475
90.4804140546972491 30.9572928813780308
63.0274172347699704 99.1685938950766115
66.8725921269367092 1.0120069419216282
54.2323410550301546 48.8909169629938773
57.2028387871104798 25.9906282888222933
50.7579502846399109 21.4428994757929772
24.4985936830669715 9.7233924034117010
15.5231370928835322 13.7708580045381233
56.2360012221181620 71.0921332050930346
43.9272987146849374 13.7652626847478707
79.1507355406778714 91.7388650444472660
31.2750938472594058 67.2122046810010119
27.1540724251840508 28.9921945240978580
69.5413284614344889 35.6990242257989010
29.5763472741327647 28.2089213448276865
25.9406547173519080 22.9241615478661416
58.0834227739696871 59.8123073617859902
70.6661070261408071 6.3759685007974127
45.1499509830741914 23.2281637657538163
70.5791888020411875 30.3563040975608480
93.6981141845305672 11.3551889422936263
92.5406403923529979 87.8651598392212065
9.7353839114729617 20.3568292847931644
98.1567935890222003 5.4163906088426028
1.7523486600452109 95.6921932543505136
25.0802196480021777 49.2712903163702194
35.0228193631033875 49.4116393338983286
52.8755293990587489 36.5554330092503079
31.2223584041193867 80.1708689134062666
5.6980623988201256 8.1282529908607408
87.5152844509199781 87.5746902257779851
51.0185045792734826 18.4359868157657161
93.7969887212149018 23.8865641913568290
70.8997167625708755 37.8806996544281702
56.3857398711612134 52.5752731251354035
51.7215639056490488 31.1041189351292537
0.4160058178477644 37.7841294480504644
37.2464645500219831 54.2266041908714769
4.7338845746217491 76.4182682789288634
44.4144700660916172 13.6079224276041693
90.9810446365245440 26.4159975135957019
95.1362877683494617 29.0856382351829659
9.0610678873705890 76.6037142857210256
70.5257777962015524 11.3948253664487016
54.5701083683988202 33.2186645800485394
84.8020291267484367 66.8200335676188928
40.3679014098657447 98.4433404804647978
41.3137234451929061 34.6196989400834738
59.6033456083916420 51.5824846510092172
79.9524285008998277 75.5091778324452463
15.5621221444375735 48.4073727120765938
79.2352558508623588 90.8247113915949740
84.3605360639047461 13.0618492966063435
51.3645321581233247 68.9963820802000640
8.8503668918709977 98.9415296349818618
61.7092667545968609 25.3455013005276619
16.9099051175235608 71.4226523865596619
33.9380016814274512 33.2473954848289139
44.8942784963830803 50.4908234693309339
83.7978082830226896 34.9664761910109974
57.6382219334946484 90.5748225278572647
23.1046914517941566 38.4743499030249438
25.6411343066033623 68.3574101716276488
68.3070114661310583 54.3166588455447865
40.9710272551472983 11.0105912924706395
60.3350147183785310 29.7709238748752547
44.1052101742991596 22.4662353008248878
65.0090923538338785 83.9368884419362757
32.4695198104612359 10.9296618718136678
91.9882616086359377 95.1353348946289117
92.4552980830752489 51.3976488305078831
51.3403864422727239 24.1081257244060154
92.8087939696101074 77.9812493631567065
7.2141348993095207 68.4995331989001102
66.0100571322243468 23.1161868090083118
51.3818896401911900 80.6442663060728648
62.6615028870637900 32.4609439975677958
76.3140087705360770 76.1910626231085359
57.1008829844279333 48.6625111982448288
5.2627123705891510 16.3317564220025417
89.3094188234296240 35.0523318165810807
44.8980206970458724 10.4922361707316512
54.8429128365939462 54.8039474301173186
72.0335509866696526 13.2402776891847758
39.1803765532566928 34.1201331658501275
63.8392978172855337 51.4062969863527641
84.2434871126097704 51.1023247362917488
59.1879361236140795 98.8875732970769405
0.1437043571029917 72.9899920944600922
43.1951069257364964 82.5451739497680563
76.0843920874288244 36.9451665695926010
3.9225929256230141 44.7532673505533722
5.8544677027277281 10.0510540365533423
31.5783839095644900 95.2491227310272848
79.8352596509513006 0.1569659699530379
11.1510936827037614 3.5993660399395666
86.3928278327028636 79.9304688948397342
6.2987997320579137 92.5239919277613012
69.0250575824462800 39.0505750524221398
20.7409817211643208 65.0940109683093482
51.0398933593636173 78.5594096895759435
91.6225418193630219 86.5785155174944521
15.0293026405032499 52.8894183833750091
33.8271403103058006 90.8553919498644831
70.8882014495677595 64.5946553227040567
73.9938078319528358 81.1242161982467138
37.8151935919949196 80.2413646238329648
6.1592329890636455 84.1175301819538674
62.7799212484633671 92.5537058047082297
96.4530808682283975 96.3594379364649001
84.8297696825230219 90.9738825992087499
18.7232124500845707 5.9240341597055828
78.5156203668658748 7.1359635069192295
25.8371166847139442 35.3699990677840503
62.2413980310688260 83.0542530101836718
40.3575864671892646 33.5208763686361308
7.1050298874972935 79.3531393176500046
19.0676916604702988 72.5359500200928551
13.7549970621442359 28.1959133075001098
59.8687226080660579 26.7259669930329231
95.9196944806925700 83.1756454569570138
77.8907162081958688 14.5945899948517148
16.7004585067813345 9.4665033005972514
23.6531747826569507 7.8951392485260508
34.3870727923425648 86.3109218183773663
78.6486117849099742 31.0394635356153756
88.0664738439579651 68.7321615681235158
40.1330402389639715 57.7320391259189236
57.3550347190681435 23.3507927154568371
64.2950645083020618 21.6953877013283396
27.6826184335289511 29.4982466606076414
38.8261483885023253 40.0102355491314228
29.9483011481896710 9.8035975127897181
1.4730059912266391 7.8468884463959494
2.6659832798932359 90.4400264532909262
32.0800654914524443 13.3080390211292361
86.4569732449145789 7.5860124265221485
24.9500664380055461 96.4348905940057790
40.4012869250512523 54.1892579832899415
10.8080108702846456 84.2121391350733575
67.4445357090530706 13.6773332538792864
2.4560858365537008 92.7478925703915422
94.7377802219361769 72.3680282432126489
15.0367123884837302 96.9213882432134852
84.3503844159913143 73.5959992594888064
76.5456040528035828 77.0740731250219966
11.0087755664563964 17.0762767595646565
26.5485856150346251 93.5425327600698466
96.8821548504003545 10.7471221207186112
55.1063985714889810 1.0381788180126583
45.1095034848746934 14.6033985285047301
39.4528480221228008 70.9380888317342624
92.4685819227094044 90.5192877764792314
71.0784407835699028 83.1233834457844267
98.3882290543617870 7.1188807102743663
71.6862761086836286 30.9323715658477489
29.2954252232990981 33.0693995886227157
78.4320398646872690 6.2008553791542464
5.9398375923208402 24.7196201236657203
2.2637002622373226 74.3752763124382597
12.7467211892151369 27.0768031173142418
31.2879825152256004 33.2273488456063006
20.1670110799528217 79.4093059250683524
80.5087115074171464 20.7994492061646774
67.7836686000595989 45.8803178565071050
64.3819578556670251 85.4489359966140682
10.6134261053593129 29.6973143346561201
14.3531167954729533 90.1186484611147307
72.3376442067336285 9.3115420330656775
6.3793421168121149 48.0115192047189794
45.6235560896397132 90.4842425753354718
41.8748148799781532 58.5783679554607204
85.2923442489599211 65.5338330885067109
81.9045713771924397 22.4519533440044050
72.9136605959044601 82.7024686060030945
18.0638225715688883 79.8292400020771993
88.2967321085369719 86.8473094173451301
56.2374016982419960 91.8232577869464563
66.5763888460124633 99.4691601192639610
31.0446037695675230 48.5861325670563389
52.5134300705918164 21.6951000149875561
63.5015127677800564 87.8429311675117361
51.6635666715052224 16.7980745497915187
65.0227317998884331 5.0694932015842742
17.7511051211256863 25.3113782410715125
39.8183216863886003 60.2398971714873994
38.6110974725075025 91.0804739900611651
89.5072790027115275 36.7528559074590220
88.0389770046428879 43.6488475342786444
23.5135160410165902 29.3929505134161495
75.5465455266481314 5.5808212728570723
41.9979745671725126 33.9671286520989639
74.7501408669431555 88.9962233955254618
68.3770709209776157 82.9075554168270514
47.9627287845081156 99.6829627105906440
38.4997209950760890 70.1298200983791418
11.4645321393646356 84.9563272261416955
70.3211337740004723 41.7283205200518736
3.5266448249040905 29.4778676090348029
53.8280966617857075 97.5695411264155865
61.2651628123368681 13.1272225703087830
31.5118354797951916 23.9450863652511110
30.3219767295936258 3.2130718606124931
29.4089489501363168 21.6913500512731936
13.1967422530690826 19.3895818724334035
94.6549393977603017 20.8457652401273243
35.0697640057534130 7.2656105310769163
34.6954122237572804 44.3426653855194743
20.1929870185700864 69.9688568232795944
50.3840753160850099 28.8609885468430356
33.8522157020273653 67.5766973217382514
93.4518241654242559 69.6762934190018512
40.8471332214105161 6.7696551076451783
90.7393405349597515 70.3973207097394322
82.8102508711826601 80.5359130701323522
47.0643833590565706 43.7901067981978258
27.3739396480795278 81.8056808663168908
58.4829061039346598 23.6566450288798507
75.0552022363072666 73.2371612392757214
76.1717163880842492 16.3787320605043760
71.3521922588540747 66.7811662449874603
96.3257411345354626 75.3243965424524191
60.7479762592273005 70.4635343029809320
63.4281272358845101 29.8494392671563737
92.0559824078797533 35.1525386649653839
90.0313310688861606 21.4699162817846165
4.1355163567321824 32.1927313507623367
99.0597196694957205 13.4512052320308939
30.6948585494235644 64.7986939987478650
98.7863651746824303 18.7736656217520235
61.8133064030379131 45.7774022216231842
55.9341257192726076 27.1524796271692921
50.0638913862643022 57.5003416753517200
33.7912514554056571 62.4297731546022661
49.5332984245977457 52.5050950296572125
29.8196008242444286 27.6366958453306601
87.9145110630720978 8.1381749866794362
38.3165688517984364 27.0026492318204845
31.8378551991840943 31.2691778601306254
74.1181145664993011 69.4834617971914241
93.7488001546772267 24.7765876890783119
21.4345657732966970 34.8110848415490111
44.9119159076026477 63.8056822194517110
27.1883461034339469 32.9911696256090181
93.8000925569455717 12.5264175290512476
79.0115625248608353 69.5852124837354040
15.5164251009689345 10.9538109209901044
86.0852749387453571 84.0616072049545551
42.1336978913663529 95.7510260800825961
96.4473535416115624 4.9547795976976889
26.3261998176631202 72.2385566104441210
2.4782057883626307 75.1196169440151635
21.6632976177255614 40.0624842724596206
38.5885738435541512 12.8570930532888710
33.8425175813819266 56.6690180252602431
47.0003936307874852 36.2640920664534718
61.7036522068575195 88.4261153389482928
3.0605768957873147 11.0768658593207387
42.7750074190448117 87.8184469213921801
72.0452526446990476 68.9982908642637227
53.6421642717118132 91.1695747359054849
62.3076049387874278 44.4276061046973609
72.2178623847754153 87.5892732047164913
35.3399870821959752 41.2511000479912440
6.3531898001623732 99.3952179714166704
33.6905596229728488 4.6610328516535127
61.8624392565272814 11.1352313049642540
88.7158881410154692 60.6296166165203516
40.6243869748819009 27.3485031006301504
36.6565437542385553 92.3840658872706229
88.6571606402582262 39.4096031270117635
97.8867580493670886 52.6166579039201920
23.6244759410690008 99.3695052314315603
67.4188274184060248 24.4575670344922678
13.1560902433626499 99.3639808324791716
0.6583336881255342 90.0887528187301285
20.3646474780258337 76.8056678763116878
25.3143239506452247 41.9449190109071921
48.2133881126164709 26.5288665471897787
54.6384055277883505 5.5568661418072036
90.0310437460060058 3.2615471786443861
89.6986336137768347 21.7961464869774630
88.1093760644676536 33.5302181001818198
92.7053338477137601 73.7982306892153872
61.0561940064685089 3.9378738610731268
40.9563831384375590 52.8516284630172848
14.6141590612879124 8.9648511437716358
8.3736548668074775 72.2287021810807062
66.1678457984613715 15.1643806804840686
25.1068798243626361 66.7545368891315860
91.4159855593644863 90.7827704145854568
25.8732009291484424 7.5653937193954635
15.3499312320309773 17.0802743609055767
63.8326402799348855 20.7857802651984827
78.3712449263917961 16.9277689346731819
24.2810941722461529 56.1670413631755991
70.8182003097689545 89.1893435960548828
1.0223907630949380 48.6748158943319496
40.5038665068732229 89.1315667645197749
45.1527296747067126 9.1619179707483571
63.1472392751559894 72.8749080329411214
70.4414426780213887 23.3229151555626295
71.3199027041549414 80.4929544025527406
79.7508546563813780 59.7744402056293183
63.9753354318201986 57.4221246013061020
3.0667401467884048 85.3245051741611462
88.4845137252441418 20.6889671070943919
87.8522715839614676 0.0512962140522655
10.7662217700893788 55.1283108488333511
5.1145637768242658 49.1822729644130732
92.8159673705306574 89.1154408411330508
11.5041598559723290 66.5384132244559225
93.2086432836997716 24.0154916601039830
65.1571793693092758 15.6245332970861739
82.4577120991767316 77.0574222003828879
60.4949971269817439 32.2369063444364983
38.9360704324646534 28.3769102335514773
5.1999247097876395 61.5404801778483872
2.7514554558938920 95.9172860654941246
62.8443723182673395 65.3631094349440644
96.1132885106400892 8.7660177374999542
66.5074513790682857 22.9053196256139415
96.3388994271576138 78.7165726382917086
40.4373960001548269 76.4850131504026649
35.6779786388772919 95.0502648330823661
20.6506638799658475 86.3276631883350660
46.1221846700096592 99.9670356260375996
83.7916454791557470 16.8100131388799525
77.3223757999451919 38.9467881444625164
43.3737731922402716 58.6607538725979580
11.4851975019761738 64.5239749994235012
0.0951580808751684 0.8735394376821692
59.1389850939772614 62.5536677801104588
6.6610671555158429 80.0595411618674433
48.1553416021368008 88.6902733304193589
10.1639888179428155 91.4764483538251483
95.7393961587248441 80.3991339887162155
38.5481641630125651 61.3391250896100217
51.7558789086741697 34.5942656985963026
56.3819937052878117 14.3774851796796828
85.9268811683331535 93.9198460627559228
17.6163990064351239 32.2531134188775326
98.8861622903698532 81.3349341145558071
79.0060282513815366 76.6999997891065277
66.8900562920853758 24.7675775995960699
69.3142781789481148 18.2565222630917248
71.8755257312471656 82.8178808477638455
91.9794982529723626 28.5328030624299771
98.6036828110235035 64.4676231703002145
82.0232065118756708 5.9883727769368349
37.2137082374360304 66.4337212489332387
80.2955937534500919 54.9838759217744055
22.2537815763985662 9.1621705127838400
70.9050108529105074 90.3399647254025098
33.1308082838805831 66.6330180310730924
76.7651832377846972 38.6210047420189042
92.7787506915496323 38.7593857214274990
27.9297425953896727 31.0699748758953795
71.9188841324119608 37.2852322703621155
28.7436224802800062 48.6559001761448044
12.5441782178476569 25.9652503546111930
28.1018746556282686 38.5076188255963459
81.8065059165423492 75.8876988201804608
71.1173270021919137 68.8624536349117591
4.7744116977835311 90.7272325188660034
72.3757578609253045 68.5199067722546147
14.5444103438510552 3.5131423948756568
48.8568584928108507 67.4437061633612700
11.1091969882478594 27.3091837650121221
4.2320421969373694 26.8536799740767265
78.5691160637041435 64.0897306904073787
73.1743484385039267 46.6765845208628534
63.6866292897442250 19.5321237914344081
95.2519856583583788 7.7817024787545375
94.3077459133812965 45.6720803833894777
99.8575061167129121 66.1961922204822031
58.2785657694845582 49.2125881655080946
2.7045385936425470 0.4170076885544161
67.3388444403442747 8.8565794577009314
35.9098224413609159 70.3356502970843422
80.7847700184583459 20.6072712237878584
77.5657847266737690 48.8745448188136891
87.3027815403989820 1.7272719130512315
58.3613325296893706 38.7245067579216311
49.3596328869657768 39.1284998201343086
64.8658146827174136 29.3668638933162747
68.6795601721816240 44.8247433908173036
96.1592093917800810 30.2354589331483972
25.7899136534554998 54.7761635455561304
50.2665363724429284 90.9606596855735603
33.2723848065133794 89.2684150821301756
15.1993318172843885 65.9454051732334534
47.5571333869390074 1.0054953891194929
81.8485913958180049 33.4887749386416402
98.1724094506715090 44.9687037570328130
25.1362487165357145 47.9059294597783847
88.8573287981267441 15.3675327847248582
90.5668082615606522 92.5299691662437027
80.1187133983505646 61.3275261182113951
61.8693276991174130 7.5375542705498848
53.4620467699884827 52.0903361335668649
35.8967315267895302 68.4153195164435459
85.3261546004609386 74.1150833147398771
73.6162322661337072 30.3927310397546613
66.0708220633003975 55.8741552715590331
53.2531346689522493 87.7017158038645874
27.1991896947306984 85.6238163880525605
83.5268655965155489 37.4226156078216761
33.1115772456269752 36.1060910901785519
42.7131199067800296 35.9074770354291388
98.0871790170777587 39.0303492474144562
19.4643001472099009 35.7665741102903922
61.4206679526862018 11.3714805805288925
28.3315544918529518 63.9511815951953366
40.0708196696951475 99.8629782658252481
82.5476942949455577 33.8445203420263212
25.5090507105512181 10.9799010114678630
74.3894987891405606 27.1353648489070629
98.9521174388499674 84.1103197024936833
89.7763658796202293 28.9132847737000311
72.5582038109467931 97.7247092631643284
64.6318857697931008 54.2120242900169131
42.7103525083459488 75.2311772933293099
97.1400095622576600 37.6679208317923582
68.1589071212027449 63.9362660767363380
30.9458390075548095 19.8783041641057636
0.5407142643546248 46.7237473951923690
24.4238480816903483 15.4073378008773290
20.2343293360400018 5.4817192829206380
26.7442123934683487 65.1352353579541301
6.4907979441118595 10.3049808360318966
12.9669862334416681 57.8589203485989430
64.1287146779343971 61.6568964805813025
39.8507420288173222 25.1237149946628051
73.0536072839415027 27.2075533241873835
12.4167239188525791 49.5088607776085752
61.1023337764623165 43.8007548701483387
74.5108954643607149 49.7737370992352837
29.0784017041266445 60.7788954231532017
39.5195410287019016 61.9160683973339800
59.3263777331604487 64.2372071496325674
43.9195136886734971 73.4094853818955499
6.1162841706965176 75.5890434201403707
98.7470933871491070 5.7221558634292347
90.2898038477210463 49.5342335667617419
56.3730715877893473 32.0513102088486903
55.4246866827184732 13.3453960883609177
75.6603147217771266 89.9234445354169338
67.9961893507543635 85.6878792926631832
98.9589175814309812 20.1690448470877044
14.8458141211228920 42.2828670998201233
76.3170511629516710 75.3451473878804023
71.0536350616656165 89.9695269062323888
38.6056925042992489 14.8402761304893271
4.9510030359327324 41.5569505865303483
1.4305062995405238 73.5076628016182809
30.9821275327479952 28.3831251544359624
6.3963816556436566 30.3636433137424717
8.6084425413018089 14.2884771844324234
31.9267721872306467 16.3868991913515565
16.3824117919537002 67.9116795579169548
67.3415768330817457 0.2460076896327656
9.0667712098608142 56.4648947371939585
45.5531616676761431 50.7058781696306724
70.2433741666819316 47.4534040600686637
98.9410689909864800 64.0552017827697426
75.5137564277241466 26.5975254976407953
4.5817788075304673 36.1061527179296320
4.9155287742458924 88.4495227927742889
27.3430327739527677 6.1748183556115999
96.9115129789708050 59.5467588560181582
78.6599186983619916 72.6199510481482520
19.7291782106772331 6.3634310110588732
17.4447294973704921 81.2365379167131039
34.3654386535921361 69.3182634081803855
56.5078161216296948 32.9965881581408240
27.1288736201870009 43.1771655123432438
62.1849912174586876 90.5425224188851701
36.0534798670515997 35.1343003669162712
90.4486491713620069 34.6112974416292758
45.2359896725525346 49.1530532255082804
57.4410865716474390 81.7144305345040749
40.8709841967122927 60.5663230304760845
18.4717319762692327 93.0367036214886838
10.7336134691280112 60.0963470244694520
75.4532458518803395 0.7297341701787530
29.4802564046821480 68.7379016407466423
54.4827944611952617 33.0385818834386882
61.1770833068642119 8.4774865203326328
90.3794104882630052 97.2462576775173346
30.4344038997794044 47.4002710875866953
63.3018458249037934 49.2722619532560131
30.9607273035195192 70.7265991834514267
39.6358256258614574 92.7330117556497555
94.8187720435878987 22.4586270976446691
46.4976537320675902 64.4010439375369117
97.8398207566938680 9.6710590527601674
72.2522414600139342 99.6787431110087425
89.9737429866952567 82.7623453090270118
63.7004152289635144 7.8436845037772818
59.7787680567987891 81.1738880510263385
55.1350853314133715 67.0349773609084565
25.5422666292185347 89.4460031072238877
97.2611972274566199 99.9566864077278296
8.7322098261709886 44.7134435559239378
91.0960690611351822 19.2285804867089247
62.7652265850903177 25.3732735223468637
19.0970698879772591 82.0313337272919512
46.2689938082397774 76.8784154383384646
34.1498031210445205 34.2535433624132608
37.9770471008046968 34.3744268698028961
61.2090839069068338 26.1784226771151332
40.5754031465361251 88.5132455839460874
22.0897178760377741 33.0152578779088870
56.3760520730807926 35.3048322181473608
21.2432687215185396 36.2671912509242489
24.5833402131314891 35.6602531241213470
55.6070073920557633 59.7739945258271774
5.5860857516592421 43.7994251776374597
64.2459837294369294 82.5005945647616983
96.1274195110519969 29.3486204643927486
20.6353734087979639 72.6371694610661365
46.9974115100362368 2.6162962737253492
58.3025574101314135 74.8536803253365122
89.0864239806729188 34.8593093971719767
40.3821238881840543 26.1412064144542313
65.7148124208337947 71.2027418039360924
4.0807956824695291 4.5016737068426789
38.2149192281483252 98.2935905029984411
71.5679698665872195 73.1379581607087772
32.7056126808904537 1.0084685350098210
46.6392803212384877 80.1976321156995198
16.3456344714282622 45.4306729396939417
77.7711570031806474 15.4895468196188943
79.0412898980547141 29.1843959157403141
78.4858350507331295 54.6027490965207178
4.8981317832628601 55.5570526384732801
87.5354774614589957 25.5102341607247105
48.6317465146410726 42.5312625217353357
48.4915711674518732 56.4589387615686320
62.3326088966164136 72.7416531450729877
87.2513290800563652 47.5863288042142614
53.2148939246542909 1.4083716018741699
13.4190622622654239 66.7550314182185645
14.0566537742189741 19.8238692717969123
11.3782942926935142 64.3367547314867068
94.6449742527491082 32.1462851629730295
43.4730268682350740 86.0637727766651324
73.1347791528865230 55.7587218046443098
15.6726548522829532 73.3029645457359464
19.9752645002960989 3.3756667890418424
0.1701802342055636 60.8553258694906702
21.6286463199120149 13.2611515752350417
83.9831693578308176 40.7777771816252113
20.5275602605141323 60.8222487500132516
21.2331142095727579 48.5751539406279704
18.4301706243013896 76.3179581082693090
49.3569127393092870 93.4660657553578318
58.4870711685866027 11.3951393303561073
2.6467131089610185 17.3290562335851490
90.7325195602735448 85.8864771356697076
72.8033565317133764 46.0145459105614023
87.1101323454737297 8.6472650069999712
56.7036925202018338 52.9685356166165846
88.0715234627175647 41.8804788339295442
30.8746649438942136 33.7555398370997466
19.9554024632717315 54.5227829851670194
96.2799478961894977 8.5763989147497490
50.0508000999455902 83.7595922365063785
76.3025545443602766 50.2411346342815150
65.9915755641670927 64.2623538317403700
35.3754556872315504 53.3629900841778380
35.9731933570739315 62.1708246221182605
66.1292921620917156 59.8360487221305277
75.2435893348130378 22.8662010492197822
80.0506701728083101 43.6615576185762819
46.2308697964724260 9.8181633129975960
14.5162071440043441 57.7078061478386246
53.2615976068064185 85.6360289418116452
80.4327453816050308 14.6659687405468091
72.3278591317365596 93.7294421681204284
21.2519035774814995 5.2401064339407171
96.8616618692381053 94.7951708612672803
91.8700385287752397 54.8020564667427550
70.5976967605814565 68.4199569825600094
87.9918610387567242 90.1248909084719401
2.0878771635905014 52.4245298697749362
9.7755264261276906 23.6724678735228942
53.9747633208127695 26.8682544673079633
45.2380252954380921 89.2698055348378432
92.9845265023624137 81.8983797941602489
10.7684635788340302 6.7991603642545311
98.5712561417175834 33.9190456771288211
72.3704546887555864 50.6812314420954664
28.6063762835202411 3.5289680365831244
35.8684004464901918 25.4346009708815828
39.6270451866905802 77.4929906962972694
9.1625830709674343 29.0112852814597986
12.8559740129771889 17.8037287315153776
19.6351278491163406 9.6379905019209016
8.6353037945732893 88.5473158255676225
90.1485737033004568 1.8385337449390859
54.9673673803234379 29.4989050777320969
99.8784003839888328 4.2329163704779234
42.9863169851300242 90.7297388264446454
16.9812758800743993 99.1933190669009974
83.6227694287021706 62.0421304996342542
75.9711015766750108 63.8262429183129143
59.2629588249808705 87.6481482919173800
51.4711714145501773 30.0519554273684157
62.4861554439938871 94.6174481263915794
10.4146313855550403 45.0280114502132918
28.8956149819040817 45.0816944658582699
55.2207043629124641 27.2506390275251817
23.5417932691985285 17.0109955488495714
79.1307757217042962 7.6115323166902060
16.5137394688553805 82.4451339394133242
49.3751030148969932 8.3121335783672645
28.5141454731369777 96.1777726257746366
1.9001825283614382 5.6103846732081912
99.9025755507454249 50.6971385016861760
60.2761009527395117 83.3076791570694724
22.7623170156554089 53.2701447465179143
64.3172822583263297 10.3361816487809186
27.1097455826964548 9.4914405302041978
11.9238356970354786 88.9443957007890162
93.1294475561051058 55.1865139456091072
36.0764970288633506 50.9423922979008097
64.8215980722872445 83.5043506081542404
41.8397832617523378 0.2306268421938151
11.0252871512307333 80.4736002675003732
88.8324520060730976 89.1124049672991134
31.8855297616209796 84.7933806562473080
69.6362327681896147 13.3966094103240341
71.8054048445430766 4.4748203534548336
49.6898836560846746 86.8913852593295388
1.5309194167692830 84.4452503839426072
72.9147093270428428 36.7915135710923593
9.0636875498422249 62.5634294354859293
33.5728044958472651 10.1536698766101381
3.0674141611589101 30.5835288584635379
58.6839900396757130 20.5553216461640815
71.0090394587569733 76.2669955138620708
90.6630996800863187 30.2856336807859847
59.3263072577967989 45.3827502200714079
36.7742122088896366 94.0425658629081056
78.5294769080306310 67.4396932597756944
35.5078076141383434 49.7194355748251766
53.3601930260719257 46.0517078749918198
72.8151834785508640 63.0143316641650699
8.0746653105204338 33.7322503416988582
40.5528850599478616 84.9024869626339580
67.6174138437296790 70.3624833309091713
71.6344877411176384 60.1720205602360139
60.7387615580945806 94.5531343312952686
99.9836320914395600 11.4373735311118612
31.4945274680545779 79.0437592785453376
87.2893000048246535 17.8477599517352772
70.8416281284435598 99.2533812046902852
67.9369304028743528 46.8206392032944905
0.2862207884837042 76.0660418104391312
22.1601031870883745 63.6326660006195084
14.9745012808911842 87.3469563749110307
69.8213426866708744 78.6660878606979139
61.8793571444324328 36.9829157607430261
23.8237106930384037 7.5461010758523406
56.3191873654225645 52.1420317724886715
13.4405146948972103 35.6536622905852880
83.5803673978079757 23.3956346845364820
83.2574212881939388 36.9117795398237831
77.3202976354256606 27.4418020729560794
89.6118004485327049 34.0408372400901840
37.0132549345959987 75.4514142456638126
81.0779007013977377 48.2108905603247280
58.4486733862089736 67.9121878081674311
34.2276892189005508 20.7957717700965503
78.7720568362665290 61.4376265267416812
5.6068675841893452 35.4378533752542353
51.2851653071722424 73.2888232648079025
32.2576609731403536 46.8954014071652736
50.2957348467836596 35.6057086705100971
69.0337463947533649 15.7167580542846181
8.1815739842238102 37.4499541230308921
7.0034750345553292 33.6745627179636884
11.4977593711031325 25.3142699821003774
76.5198289926936468 88.5164850728041301
86.4737753369269342 87.1537320975677545
65.2032887215360546 25.4192584887638411
49.5497189858101663 42.5932676727491781
90.7912821894657327 68.2601733278301168
89.4792369434652528 82.0810033647186117
78.3643738861066055 41.5385532349811157
37.9190307911509237 21.4652310487483362
56.8646392916291603 42.5469901255853173
26.2859841436011266 33.9958585067330148
97.2024485629391961 2.2989447711224131
20.1020335516595487 23.4803956312831446
24.0474924261496739 45.1704625306304308
26.1337423499733426 91.4680119068727322
70.2922659800210283 41.6541378132968205
9.4319312130859085 82.3566194209290074
78.1809375152025154 53.6857032549246895
75.2760479476445283 90.9406369628742937
41.5050940315701524 68.3564852401439964
98.3689907229412626 7.3337457726769024
11.3168861567571213 32.8426632706716930
97.6455071393844918 31.7284301179199808
71.9720702474167382 49.3684478272327212
69.8957139475742508 35.4581542894630743
0.1182983983485375 30.2369612910072796
47.3539049671610854 72.4317152865575906
48.4504692406953694 60.0983589674487604
39.8973672608520928 56.7473383874447208
73.8607288995463023 29.5501269449058519
7.5057193899911496 3.1783255067681981
39.8290968137773405 66.7995175468835924
51.2107466320971625 33.6033379715302019
49.1708559696089296 82.4693742233556009
3.1063470344783406 27.6879354277617900
77.2827295710960698 86.4811814611717580
84.7502198125209674 72.1099545030898526
40.7002661953796974 37.9622902497427503
88.2685193025400423 65.9327129835881323
11.0395573983983031 27.0240141997552428
97.9698116901625724 63.7068209907939433
59.8205447067360367 17.5444122034132306
35.9496398128597718 15.9050350202084694
98.9049680018223398 38.7003110902103700
21.5730964705470036 91.1191917763948425
45.6353536769653090 16.6262498911887278
12.9637621695206651 56.0835199748118711
89.0811454196187782 57.4978019870750003
92.8198606617152961 59.5466516670222958
26.2864956237311773 70.7070723125312099
98.9056011207153887 55.8479252328430533
35.3743842316567765 22.1080355322599296
57.3533024889519538 52.9492059420567784
90.3683756053684419 13.0870008665649902
74.5370605888139011 1.5703400145984370
24.1514251054869113 84.2803446627744108
81.8787986473702745 42.7686212603125924
44.5311333651939947 70.2988936346081061
74.6474605744096351 6.7211183685787379
40.6810513919835799 44.8018535645343405
83.4281190574071303 51.0217593278889012
25.9496555503204611 90.2109559127848684
72.8402559813997783 11.7145305947059075
89.8241616030876457 25.3251056525253588
97.3773517449357655 63.4173999190756490
4.1636697171589248 27.9043955128936325
92.7823024036803616 54.0878923259359823
40.3140111378495689 97.7176772886406155
14.1871636072193770 86.1583632972029676
68.1686561870930774 78.5360604453953925
85.7625045598326352 14.5614239242795929
60.2761227666125166 12.9644371966590288
89.8494546521256297 58.1566966617875849
45.2478926209918910 4.8136204622214906
32.7912106850362406 29.8483368168206979
61.7567361411999300 56.6096396915540012
68.5552526409913980 74.3499617177550505
64.4197725672765387 11.6722795157486949
74.7262456822281678 52.1342796813953768
19.7141687483145773 9.7255173569278384
49.5365967655853154 27.7901616336371795
12.4625621676668565 89.5085265042691418
4.2043218270418343 89.3247851623848987
13.1997522751038048 51.7655072312290230
91.9728307409421291 92.5558117455484108
46.4623691512328278 83.3630132986331773
30.0872543849239236 91.6779355855028371
95.3084588048535295 91.3331125915284758
50.2923398452694386 55.2152130482849728
57.3088343693319402 94.9966935008245059
44.5692809213149275 79.7033029307663270
63.7903224583002384 0.6448514350460788
44.0800926579418260 38.4875414208396904
31.8961564772455404 68.0236435091159564
21.7757298604062903 14.9526864926209377
65.3670717454255055 27.8872677101139708
32.4385780124205354 70.6279453430468891
89.7245517626415960 0.0545051007071029
38.7621562495473739 50.9947218061557734
21.3230701389879655 70.0794583517584897
40.2996380222046753 98.7874122393376837
58.8618705140510770 75.5139221473198603
17.9872932321653458 58.2379831544408759
34.2622099097660424 40.5815385455794981
33.2820692225363572 14.6897610654538333
56.8957783741179526 40.5173969600467174
6.8841604901103359 6.6337626708732333
4.3222956830857857 36.4840379404975579
2.4277080617215452 12.2272794845620592
78.0207711211800330 24.5341161470652978
53.8797151662397411 49.5016960617311952
91.2134797469361018 79.8020334345468711
58.2670887659420913 14.2681945757040740
97.1798548221131284 15.8270972052390153
46.3767560372621688 96.1108750639202043
54.4058395756615738 28.5927049211980631
66.2473943779538672 85.8520399907044691
78.2144919471261346 27.6487626966466777
39.8172813151958991 13.3373948025113265
16.4234667156285212 90.5223950549863616
19.3117400393437180 10.7126539198934339
64.4491849171083544 39.9060005665881050
79.8633780619108933 90.3888157590624672
25.6843239470024400 60.2134284969093372
57.3896438718384729 35.3662560446517702
61.4389010574322683 3.2552496849160728
18.0494088927406153 33.4040392856657178
52.5421168332010353 37.4788541423330841
83.5333144699629457 14.6970677972401820
96.4355671742525828 29.0765038303871002
43.5325804924602835 52.4066878909331137
94.6819368475005234 64.1407510993598891
72.3030564192985565 84.7921210585817136
80.8244980563964361 79.3558672581472706
36.9496163126599839 0.4767896038635588
82.4018836752830879 15.7260738950932399
79.0675625625100054 88.2946230652249966
83.6696304994407001 46.8716310366673525
12.5299754964387500 45.3619886350823265
51.2175676600610501 42.5389431913759566
10.2404103963471993 43.6509116001561424
21.3063491645431924 27.9992243238461960
85.2808716158134814 60.8633285217253999
39.8692335035534029 82.7159085900599820
88.6136947567134285 74.1855533420967390
80.2737027610558442 63.6201622852265771
33.2389846414000161 49.9952053066475912
80.9179058277192382 78.5078463844052266
15.2469257094409283 14.9522700423690971
87.2960001048937215 40.5148437168321394
50.4091144530808464 32.4219351503613566
52.1321170591120833 85.4863623727159876
64.7834072690749281 11.9405628788038847
13.6383486200269193 39.9481139645402337
49.0216620130937386 60.2671748913964933
31.9671362500939402 46.8334396879409454
52.9229308435222876 78.5343115090527846
90.1609794445588477 73.9307322146519255
66.5664100229539173 0.3084990670833676
38.9769761568791608 6.5856106361062094
20.7998195262262726 72.2933353173554707
51.6683472203898120 99.2492000675743213
60.8686911363034397 32.3896352679894619
58.8940212043303859 13.0924079627741552
6.9468211198664527 27.0171051446617554
29.0438891716238707 98.8571926624994433
66.1363046628472517 18.4385883027768358
89.5514083388504503 57.3399141887512371
44.0899980134837080 87.5194687307153174
15.6118289692628203 88.5157070552682512
61.9473437829707763 92.1871448331821739
14.5679897668727456 32.9969244240199657
88.5354389577698555 52.0911489855442227
30.2074196907100898 52.0611795815220901
18.5141772848275714 18.2683066030499326
16.5190858777376377 79.9411038608919995
61.7508056187727448 52.6930531049269675
56.5495510264686914 76.1852680737239183
27.5249862564063044 81.7850725190616004
89.4157805549965161 80.5548182574862892
96.5742900970438853 21.5743293279647261
41.4485031475698946 95.0705389652773931
12.9609372671162131 88.0444011936015443
7.1385704720694161 67.1241778019589219
95.6216900253055542 48.0232805211619933
98.9575138932099492 85.2507670484375097
1.1262411198119104 18.9892672365287964
35.9868752629092370 57.6789580660277963
99.6195552993632987 44.4645718415292990
84.9668581481136158 94.4133861869350994
61.2304649241087944 33.9569652333676117
55.5267001385348706 98.4359666192917757
37.4354816750724098 15.8259888400788977
85.2677139808404263 50.0931702662968732
8.5449485305191590 52.8912635085402769
30.0151905194346433 63.3177781797446073
42.3757705336141868 22.1468139014375467
6.7133472019352940 71.0858786074132638
59.2241223342912946 0.5766170749315735
79.1427082309266012 17.9277749145644201
21.4079637747218925 91.8281936434226509
12.7104527852746614 95.9354022318178465
90.8763811836442414 56.4292680649599490
92.1821918453578775 74.5862976935188016
6.8141558800455808 8.5263531269931576
43.0115952242316908 27.8620188204824579
51.4667846028806224 1.6794327470311288
32.6236917609143333 84.9055425641340520
24.1855665443537546 32.5221717955710758
75.0676860963832979 7.1283853698707826
90.8314202897734617 68.8706445311865423
56.0799994647864040 51.1839653183086583
34.6194568346090534 29.1787589372978218
86.4320701296380207 35.4378518588231017
74.8286489457167789 39.7110870805602119
82.1967603298967475 15.2782622753815378
26.1717119528149809 69.0520359016552305
30.9313644125131191 63.0032397471310688
45.8456886820594249 7.5356791526427269
72.6175343127222135 95.1847587838242788
75.6663272480576126 87.3682964184094004
90.7399883277182653 45.6479019510984685
35.7028407180514193 61.1396875328014460
50.7651337485827483 84.2867406624170883
16.7356395696479865 31.8797697888715490
32.0644448273275984 34.3732715559550073
53.1128232417356614 3.8496702660817728
77.2706130049921711 68.5154722952739661
30.1776937734789215 43.1975767401726500
3.8028565741797027 29.4290137864051680
36.7832993661451155 16.8694949925466844
70.7741866075358104 23.6829504292730526
62.0690730099554528 48.7573904622690009
86.8547070926432241 82.3010501474062863
33.2284182803401364 95.9415388735801855
11.1962824188602923 64.7525385656499992
85.1164337312059587 55.3196546878079616
35.6952171128523617 82.2991898218920142
92.1155194114501086 28.1402002621381939
30.2363079654268461 85.4761421848606346
54.7538271536105228 3.5957097475280309
77.0514888174434844 37.8017916157211289
27.6066464379635903 93.3457878079693586
26.2982669348115543 85.1103409181031196
64.5206205395353436 85.6983423727080691
19.2332295115546934 15.9006472886231158
80.2461484599678982 88.3703941439080012
93.2851091995142667 7.5166009289190372
19.8601932677568094 61.2482057748104296
36.9153722434404941 35.8305377823815689
86.7595907453852675 1.9130023901514637
23.0203735442300221 4.1653964196795235
8.4010342737425034 20.8299559356034827
4.4383525960966068 13.6598911863756278
61.2627054682322481 9.6035962153314784
40.5997604428680177 64.7293063027907039
95.1494874866572218 62.5981728127135142
34.1431976934309347 63.4700293339757877
29.3964775591128777 31.6933304900000152
90.8651495250997243 14.4389769453577177
38.7388001124942960 97.2007281322745058
42.0951710183827572 20.9315617472179412
9.2459562851755166 25.2846418245801914
83.7757009288069838 44.7440990219863295
64.0662843735870524 7.1523776714310543
11.0779993784359867 4.4126652856464554
2.0982848235318818 14.6550345985390411
79.5366251057131137 58.7118439854117184
6.5296272568235452 20.1013586240178270
20.7779099851603490 11.8949429300207576
85.7603203762188002 43.6763204549226884
0.2822869950829032 27.3832042324748244
90.7352965795339799 72.6391589932224662
31.1376457860594975 62.8767299319470183
61.5752551643841812 48.0287830742874817
48.2430341136163250 9.9507462316331114
43.7881645790361063 16.5107004938559889
44.3190722240407098 60.1836211527047240
35.1938048839879443 83.2418571683782886
28.4485049861497252 36.0218936159401366
14.2843039568273831 44.2262438710455115
87.2540083710670160 45.6946492685474297
7.6049038285553650 98.5706069029967296
62.1651851101388218 5.4194562663888446
85.6296733727137820 58.3204226104875758
23.5259248368220781 83.6226815730356776
33.4998608734033212 57.4581745293304991
52.7271317628607790 68.3177574158060139
41.5201719155687243 53.0867533497562647
44.7308170356615307 83.0497559592096763
67.5133602538732163 80.4390297589382612
14.9101474574149897 13.0731509864725375
78.5730419204263058 30.4926376215528201
30.7885242066071925 33.4386211648194589
30.1938311670737143 63.7109498607133489
71.7374059674907585 33.8467748011732610
82.0264900839553661 19.6021526784152975
4.8202621812504010 68.0924006290806290
12.0541063647054969 71.9267585087637826
97.7500858829981212 92.4189749736128761
36.5805549013830458 70.7979937952962786
63.4719476030972558 43.4160605417430645
60.3413243637512906 17.9249456472231117
11.0734519426749394 97.7316921715631821
59.0882623124911674 7.9077933866214867
92.3756360118186137 32.3931309507206464
4.9225219103531277 89.6802671481315485
17.8034029843180051 84.7989300145760154
25.6990424525971086 32.0178969766266590
92.0180034387396262 17.6746739812839948
68.0436617375054169 21.9227512142946459
19.4133770186270986 55.8346269391336918
14.8403932723972005 59.9429827049873936
78.4981718937243613 64.7652397995058209
63.1493274405432246 8.5347879800539488
54.2573016737426954 5.8890192870125313
9.5542292407237444 20.4965155895375126
1.3921861012488046 44.7459267395581648
90.7270192466019836 74.9401932387713714
97.5974523523954360 95.4043994293888602
69.2207594532847992 60.3994237684611264
12.0311471442585258 98.7926840545056564
99.1187810807090557 26.0511299776787872
27.5635693931130206 12.0071192950079837
64.4028419887822281 30.0457748101438540
84.3133753243463389 98.7346675963526224
60.4521211609646869 22.0052091324159917
33.2821812109979049 41.1625569070002371
89.6169707094222900 3.0329067253707875
71.8208227651621627 60.1786159955862701
5.3839698933192848 18.8039757172749660
52.6825300963758423 0.7975430755860713
72.5833689861828333 89.3871748688763006
17.7696730249735744 3.4941536709975685
92.8409858725063089 66.0505609730194294
54.5717790150925239 49.6441073304169009
25.5810921095741541 95.0185313148432442
13.3039214475404339 29.1621654923015043
21.2135737243725373 23.4292018392890142
39.0931500840520982 80.4024604989964615
30.2662868186268099 15.5994113536960359
98.8882302649530232 22.8582538681338150
79.5702696374256533 63.3263200906134642
82.3186192629776485 16.3589721722917538
7.8953009433917032 74.4314726019983368
96.6734773550689113 52.0503563063261723
8.4657640816018223 1.6162419605710743
79.0147768455882584 65.0853489735224002
8.0145858463497746 2.5608127821457272
22.1407412822304011 43.0930428496488318
15.9856202649859220 93.2131716181811782
36.1316038502383350 79.8367602550931394
17.5186690737495034 38.3679725177435458
8.2999539501067652 82.6982137457112714
74.9225255866137729 59.3588680736037659
41.7716791349947982 73.4979969160907700
66.7680993880251066 73.7065323238824845
43.4951802172893878 9.9139487811469422
53.8775362963796169 23.5678874146794008
82.4893550482955504 51.3802847313555731
18.4628812294142861 12.7344657206831862
85.6347291105675623 33.4205251583581955
7.7022452409080788 92.2390914002937592
74.4166403034022323 63.5456221457025308
42.1825461613298600 65.0442814650827756
0.8348576137915509 16.5550538898064588
81.8629611646550615 94.9191849397133609
9.2729182895655011 71.6800331739213590
20.9799861061261694 58.1313054160905267
83.2590130975780340 20.9703605117748317
87.4982985826192845 38.2574750923333724
21.9712932079479835 39.2885086219479902
29.9197068692707013 60.7410169802842574
53.0405851686854035 17.0991916943819540
70.3189802654180909 0.1632438745981513
15.0664187352055450 71.1339031964185864
6.6037586674136843 23.2929183446536143
35.8351945151697322 49.9178887545394971
99.4927462627108241 28.2459382332722733
89.6233028379090086 41.0405861541087731
55.4622737301781115 0.0251660735374637
11.9896295416304426 80.4225457246202780
31.8955633245780135 7.3633399001118205
78.3786831486193165 25.0021472798731104
87.0723202280020701 40.7007023295697508
92.3490011726274247 56.7181092018869037
80.7041908618790842 82.2830723245870104
93.3620752073033486 82.2271571064730722
55.6746364196465748 49.9283689836544795
50.7370014738882347 22.3395478983438025
95.2444985587253399 22.1535956051082010
27.0060161664223628 60.4049334950511394
13.8499647777763020 63.3998761727211360
50.8059679715331356 8.8180993083158850
35.0440739133047217 82.2100618489688486
23.7310940066795304 67.1632667325479957
83.7168239978735471 79.2326929600453269
23.9097690876496252 32.9103152514910491
36.8674210033566467 68.7768701947695291
79.2308394141946764 17.3322482704673639
72.4654377197169737 64.6925061856220793
28.0845665409925935 39.6973418542959990
7.8740150019249722 91.9019130436841465
79.3065234170624649 54.6426267334523246
8.3079905604531277 67.9587786461878949
86.8420874595189360 29.0964590395828111
1.8297299756666163 42.7840648407868755
74.7583880265037379 77.1939272147731685
35.3843757721746925 87.1607352681122052
88.7444201330751810 54.1898840290348645
28.6881411194963469 46.2388311983362925
98.9750873602373531 87.2590659666736457
40.8078341242171589 28.6430109813259222
37.8638927371274008 75.0149691650399859
67.2920296663580473 55.6842646369129497
64.9164889781613965 36.9504899445360877
7.8271305308816537 68.3370938835283255
23.5055627554140223 95.5798206509629154
8.9321777792847339 59.9609316039553946
37.5551742649190032 28.9933478363671888
76.1577860940670917 28.4550627131327509
60.3136707109150336 56.4984456119143061
87.2055993408797008 60.0098280625530833
62.9438736151412996 39.3734827807753049
22.1423712573247435 77.7474909281104658
91.8740164004615707 27.2167389876842876
66.2730059045816091 12.8077244201215805
26.0345929831756990 32.7023529875304817
89.8732613114853791 16.5268262990288832
9.8533796782188219 66.1681156634627285
23.6094637306678443 88.2412615552615591
32.0568643461757432 58.2691261491238848
36.6547033070882975 15.8327001325995980
74.1497342960538788 21.5579413111924758
49.9668092113684210 23.1154173017554925
26.9850399693342347 4.6836602104040619
57.4211777509244214 27.6790037759882850
8.8057146144707943 87.8100749834267447
18.1254200360637654 75.7726566967593413
21.6139446140654279 3.2349895345291979
93.0360267137652812 59.4020050952911305
82.1657150169268391 8.7882456525524955
79.6200464500748097 5.5991436802590115
47.6842786480772958 58.6497040744410469
4.0964107761263024 90.2745593076028001
25.9992055485212532 92.4617660251969937
90.2118688962017785 51.5632734429264943
24.5631462496783790 30.0972014431551536
19.5213176055881164 40.1435676969924558
14.9817241369143428 19.2618010742720003
7.7738168830662868 63.0597465382230240
2.9441592860783294 77.9379917027911802
21.2388065921876432 23.2330489097168034
35.4961868921733199 21.2614452963362801
6.9021629657898487 10.6806401222882101
35.9532781052205763 98.6848561162840525
67.7121053822075822 79.7406663721517646
41.1938939730917539 97.4732459643042262
70.7585304755761513 87.0208013400270772
19.4795707676097223 76.3968022964977393
58.2814741582112958 18.3610922165824313
78.2613761790171765 41.5030300605123799
10.5352010112878762 35.6649703551973900
15.8034418676670896 94.0448329023779053
52.9729964524469494 68.6219951284967919
69.1926060498930724 38.4742634818334466
29.6031311696623440 39.6793817804063096
29.1821537983427248 40.1198378971136762
4.0136266600900523 1.3867400042722355
60.1447935609521238 18.8574562383903235
26.3308754994161305 52.6172810748289663
19.9039509633586285 38.0902284115412826
12.2088787370076002 45.9561847760224822
12.8853075861586888 32.2053940808083894
52.1845837008885880 99.5929289199213770
93.1874062957911207 16.5092536882671652
26.3520239371589398 68.2838249316919956
49.1942231738800828 60.6162980978734680
13.0153622694987430 59.0324966073377482
31.5411841116770226 23.6307764781436020
85.5740705050832844 76.1351921952609842
66.7088977093646065 5.8800373837323727
41.2021012702118767 42.0449423365805615
50.0239446903726233 84.0272070561027675
8.6382075279853083 24.7339547167172107
1.7463367420013198 53.9075474912556061
39.6301762557962434 41.8054889233023133
62.1246571138139672 78.4167438797897915
49.3488407845939179 27.1392764387282313
46.4603718890717730 2.7376584225706213
30.5359993779358625 5.1935121600233058
66.9068466432045312 65.2254445762976474
33.7614117455369183 71.8695914112305871
67.2601950784495983 27.0815655237628405
91.7876130218029402 91.9283691908742071
10.5391141986917791 51.8898117971303350
33.5954171543589197 76.5852221654121763
86.0277549227760545 84.3669149397501883
53.0534080647823956 46.1341442440447267
51.4549298019711756 1.9290997165019474
49.5341908578515202 96.1694762431421850
31.1270977482898772 81.7746790778403465
37.1879780337462407 95.8250315549402387
5.0496384239806407 18.0304158339850460
44.7673044785512033 25.6861825666282897
32.7058185254982519 78.9136257363745983
50.1035562314696961 26.8384975345700383
10.4743852167084146 18.8331529588990918
26.2882400222299246 39.4024611896579131
44.9086845138486410 95.9304312713405807
29.6324188268351065 57.8656767424745624
45.6467526633254721 25.9930826653211327
45.9095020573086146 97.4622402379167170
56.1606261744786437 91.7892743729515104
95.7324015827727379 69.3172827954180519
34.3920330298964743 21.5933606382604388
1.4027990562974546 7.8704105912373983
80.2283307665800294 27.4034704106646529
24.8999893133402779 90.1539770730302052
26.0853156802678612 44.4247902253389952
11.3327087408109151 45.1568662007418382
41.3154796656695993 46.1826336203600718
53.7937100658799707 71.3091548293844681
96.2033148740862742 22.9440234035628308
39.4500548981822092 48.6571719701091610
30.8694497308779532 22.6785839540490599
65.1345294732663405 43.1560514050353561
44.8693482673969157 57.1726951516836834
99.4492519042171494 55.7006374074650026
16.0349629263907723 65.6474299735292988
43.4530857159191015 34.0951937902049593
14.0466132375039248 54.3985189825054931
66.7912826116010478 56.6749754721374046
99.0879824771906357 40.6138568062326257
66.8404042561170542 13.1333040038785995
53.2109331563325298 53.3889372989708946
42.8811163546841669 50.4956512501699564
0.8867691320884385 55.6232820992218393
60.4376769594512808 33.7587642951682056
33.6381796025183561 67.1580981940977466
3.7629822728609374 47.3129778047796634
9.8383760671903460 33.5245931436566593
25.4897826134729542 29.5145914475012141
18.9619634353459503 91.7750397879193969
54.9972447251541681 43.2759652808615414
88.5394932385688804 28.2195022364972630
52.6507294140564852 94.1448168906447620
90.0949411256742820 77.4726083969960655
73.9782320066513535 31.6798345044490688
77.0628862060895585 17.4088612746477018
51.6886186738799793 10.4890039414913048
64.5229484620270455 35.4666928857805246
38.6568514869814166 70.3023550362920986
65.4516080068606527 39.1566518128807814
35.1703901006942274 48.0981053811905923
31.6250343485112388 8.2449869168757068
22.0503106832895881 98.3915306821471773
86.5438224325978780 61.5992597101671180
33.8573167104238806 73.7444420618156897
34.8912762566548764 3.9967622696308491
1.0868873680011659 21.3158749279648490
59.4906461091190195 30.6301783887381376
3.7889479311816965 19.1612312895430250
77.6599533229282173 64.6021930554043280
76.9311739039716400 53.6983207075065181
71.7680630317399846 24.6686209954723239
74.7487038510711699 27.0451936374506801
45.4441162847387758 71.9452316351179064
79.9492773384040873 85.9614194050202514
23.1251676142357852 5.3701842087652167
0.0386877430775034 2.2853928840255500
29.0478712227249858 6.7227347755140610
22.7405761692916712 40.1610809316484989
82.7812981436765227 13.5196420123644963
31.2839669267606304 31.2562207984058880
56.9599456862901334 4.4632973556411386
49.0848081026953196 21.4571252894482853
35.0897088107359991 89.2371402595911576
94.5015636883483836 17.3149096260985722
37.4681553352994356 47.6637296665698429
0.3629838331849933 36.4449394892812109
71.4725915405863503 8.0359248654561117
39.4935218499289817 86.2198180130933309
11.9625983911356482 77.8637167480860768
68.6923153140978968 58.3865051005446958
58.2997596987123643 30.6865711558042094
3.9236027561517783 41.1075237649520275
50.0958241763000274 90.7621503921283903
7.1217548693259243 78.3599763691446185
3.1839936649920908 15.0664326350976925
28.6770357494747898 39.4453838087486801
53.2767873649370074 86.1190863565650346
42.5734362043870078 54.3068914023821279
95.7971076605281837 48.7092821829807860
64.1021395968632532 31.0677934179167003
16.5660300381816121 89.2315939118335706
32.4018600887972710 84.4761112622980335
94.0341122961493312 43.3756336303280889
87.4445617994132505 32.9431629258814098
92.6070932223888690 15.3979625359174648
30.8594073968884821 5.2629394885386205
82.3286319077937208 19.4292920303392975
8.8310676677260105 81.0505982254598507
53.0623422582896822 98.0545819161465602
69.1196976828972964 37.0118138740617084
65.8423674942620352 71.8272935872910523
38.4315220782935540 88.2561265486990152
24.3355703043386065 89.5139431039286109
39.4948778106336107 75.4407121675612586
59.0432755517901953 91.1079690964442079
36.4822189675287660 97.5196684757678298
44.4041160981865488 11.1990713542396527
67.7144428478088827 12.4845466927620112
72.2971721456849394 86.8248987150392395
73.9246107643422761 0.7636455263395625
58.4690183482005779 87.2828262004924653
60.3496260345938751 70.3811430354363381
83.7760944540388834 96.6080812105444693
81.4268350081630672 74.6499899042103436
21.4825380631859311 17.0829442780400349
44.9514661241654494 86.7408472938388257
59.1934726882819149 3.4187834819837448
35.1494418480780553 77.4010276581537511
50.3732637592994905 19.0705333091238955
51.8116124133341600 79.2203596172281266
21.5212256026063962 5.0315189149025885
92.0120926602110245 6.6303607585299744
1.3693102192168904 35.3185144221278478
64.1650329303786009 2.8238652202222103
30.9121663367449280 97.5480097914911681
3.1891807032020214 97.5348943761478040
46.6254870331046405 98.3958931527337057
59.9022029354788401 92.6175651902807999
4.0383963898893978 1.0801042897339741
21.7085764274688522 58.3758208200060409
91.7707197392741278 42.4972684161256353
54.6142944886292341 85.7217800267601575
88.4077027198609500 67.0076717852112154
59.1965469560488771 69.6072101221396764
77.8381802151493218 31.7416643791926028
6.9439214449523945 4.1428492051342358
17.4999152604777173 55.7946770687502109
52.1375713479490273 94.9994142656312874
33.9659908066588514 28.2256200793936642
36.9839247006646161 63.3447123650053641
98.2051537418166873 86.6773126922549579
86.7181949243518915 92.0488295149995253
84.7936955376311374 20.5750638588385719
67.2218275506840257 14.5821436231519890
63.6600634419183322 8.1755967302634893
93.6565154280794587 7.7589761060618994
97.5711352882299821 69.8733773151625854
90.6933376153663033 48.1865880484060440
68.2032947073464300 14.5318459989409057
92.1898973079314175 22.6589105292142143
40.3030073798220769 68.9107637754877231
23.0841442572540032 45.5499360379114790
37.4419572290902707 80.9135290535545124
60.4049597255914037 71.8326048017416952
65.8920660882958202 51.2324000128269716
5.1216755108488883 11.8189225072545145
59.6606322689784960 68.1611529500262066
34.3467051232583174 47.4869936994272379
93.4419337792326274 17.8983057846792377
14.2955237756485438 2.4520316466978387
78.1299930420389188 6.7066082786994663
34.1300805533570752 52.3415819927197248
32.2339541666601619 0.1476861380558137
42.3780287803549598 63.3922436446572632
42.7950937469240174 69.3375329180198321
52.2965475641924300 80.4795510384436028
85.7799561304962879 79.8518286741356604
1.9660561061103587 76.6690597972356613
72.0000304088171532 46.3435309470361929
18.9601256835364680 19.2074946057027809
99.8950955582113380 15.0855420396122657
69.5558797085107301 3.8060130160765815
66.4631988664027347 55.5339276874863828
81.1164086801636302 87.0120706755953819
59.5141068201761811 58.6877308800721949
44.7638594249881052 61.9366699145498387
61.6178317485162950 99.8103847420542962
80.7501648790116491 11.1932082135740352
68.9407683658019295 42.2982565921287375
27.6128312933006761 25.8467793681089191
29.2447201493784448 32.0682930884634416
88.8273947022628079 88.7111157257416210
38.9743340190122822 91.5177156995907382
69.8160604959465587 83.2858362874295750
3.9422394945754613 8.1616471846251653
32.1487194150493778 47.1688876179371377
36.9592212804367364 97.2082630310493983
18.0644580090613331 63.9509490881992235
80.8771424720333272 96.9232347714016385
58.0426823105027836 78.1063577450706958
50.6214907105011278 70.0942398876494508
28.0205599361193620 77.5666023263115676
55.4430520033803589 20.0825754210492100
53.9141205252904214 83.8874565762365876
77.3437131783457232 44.3247451543126729
4.4154265629229750 26.2946836550831051
62.6716073607932600 21.8315254563396408
5.0371758582760773 12.0213292939361676
53.5838198864253457 39.6623673623635824
23.8694959721123645 31.3417343339987262
4.3711985621554756 93.5975635136861968
74.2298882450447053 74.9910347286358245
0.0409092200563288 7.2672561301229006
25.1951819441382661 75.6456582535987963
88.0520465636976866 15.3734963079364402
15.0025381843996044 70.3922381298356328
27.9947006405924057 64.3380727629997153
39.7160204723499319 67.2303256559131199
90.6766397522215897 67.2098483304301908
11.2479106199004022 76.5712366671433102
93.2170390290040416 25.9075069165491172
39.6906067492623933 49.2281943952941106
11.6730547246049809 20.0141270210924631
90.3370839356242641 1.0496467909964946
53.4004947149117513 55.4941457235807434
5.0712649798076885 7.9147112044805628
95.3837743443675663 29.7852754037675744
50.8233635615112505 93.0230247010586027
53.8078379158233275 48.9727417124805910
65.1358046200450218 0.4347945107519791
9.1264724535348734 52.2376564700323911
61.8613544473754260 39.7307935652339239
93.3814033221949842 20.8587613387281259
7.8668628472057804 5.6373797684039832
68.6594968546912980 50.6440638976095840
84.6451766310321716 11.0781864283075233
72.3824317637398735 59.9350095454800140
86.6554536872374968 86.4394202049059146
56.2724969341587453 77.7601088060422683
84.1730383788872132 17.8906957871041143
54.7260682729338015 94.8561476416464586
37.8057248729806759 0.3495415916014877
1.7435679992026554 51.8885519686939958
82.2348472483465258 47.1309613205541780
91.1627464393200739 97.0498374058285691
6.4053670595984880 36.7561853749021807
19.1005570507746150 9.1566436864688576
34.9984883470758277 81.4812329342469610
13.4997119479719494 24.1825562543149566
51.2995558367033055 34.0473781656019270
80.3989167667741071 24.5805752663307295
70.8006080733681955 84.6646499792524594
79.5695568927598345 73.1642464707892941
69.6598810001868571 32.9097801935665188
45.8181225976335895 46.7107675044087927
45.5761583462689828 80.2679780027944219
57.9890064471742761 39.3469078725273391
29.5083972545218884 74.8460700603750979
18.7597656211588095 81.6552346092743022
85.8268718696342745 59.5681810969060237
99.7890439222712757 82.4010719045542572
8.6105233929440814 59.9159141991749138
87.2068517420637619 74.6858791941185274
51.7642498898576164 35.8679437557807432
91.9074868197908614 91.1177089669040896
36.4176149149237816 36.5395707794868940
32.6061556881974894 34.0339543644166298
42.2620932935070641 42.7299219095849026
14.8439808252635927 68.3458351817745893
80.2640261120869809 33.3942325853464510
32.4625734877454377 56.7173836688418689
29.3924920830669549 13.8718665899969835
20.9076717784645219 53.7467189274993586
42.0135883783991915 43.6612366906865077
18.6579552974159064 78.1940784970252167
54.4621237778825460 33.4407792700715163
65.9796736878979857 25.0462386753204989
37.1609796769835512 93.4212542589668828
77.2811059470671751 42.4313016653243196
46.9451637239165862 91.6130497719344277
13.8648490538422422 74.2124420479961060
62.6354002712742641 19.4716398216617250
41.0229304221304432 27.5155929799567254
37.2690380649821975 49.1712227777645694
5.6736249860305454 47.5184926479229688
54.7607059634385820 80.2492597065470363
11.7759846602867100 77.3073447885953584
36.9576797250544899 36.9063182796619316
57.8566794761352625 79.5380386047500423
22.5422736419942709 50.7662599222763333
46.4627405663007167 84.2508946354410142
68.8431396369508377 20.4544117604395161
84.8852195765861808 64.0683789591688537
45.0672948956998027 9.2227390537098497
90.4153608548830476 18.9604311868563080
71.3437268554504556 45.8901312011163824
30.7864030897443079 6.7824002691552421
84.3659116564660252 39.3387297683005102
81.4222788706586584 37.9431309867372022
12.9629087209744647 63.3937449200681087
7.8918988335448192 23.7712983209441120
13.1094958339080687 86.3469377671216165
66.8672201142322109 60.9281951411876435
93.9734012310996434 21.7499435116981878
38.1786624773461511 30.0003276692642373
96.2341594275007708 4.0767289097098924
75.1832532779084630 56.8674972337885691
83.9207399854628449 88.2735800693978234
63.5078234725184529 16.4795262291985480
48.3692987901977602 56.2908839066303415
25.1699356267961036 80.0029345325825290
4.2278791367125539 59.1630095109289087
24.7442027754659719 87.1614218458573049
92.3025294466571893 60.3149586068737946
78.1762222569697229 67.6787856303781155
93.8638378815117704 31.3922432450759779
44.7483302942418035 24.9274739636535685
53.5336217598960005 35.5507232617974793
79.8472489222508131 27.8657762472977701
37.6495889218607687 61.3517290513019589
27.9191067073529808 19.1896145496079598
48.4491898138382595 64.3927905444272426
1.9665566293195158 11.6484320963628605
88.0146260049003075 85.9177026455320885
69.8053190338727632 22.0705865156811463
3.1029868658943416 97.7426592486629886
74.3461390162829474 52.8666042511985452
72.6539627290851939 84.1702977915255985
22.4747631099926366 39.5000686529614384
13.3035500273041336 64.8966125507051430
47.7808764208162771 19.7736488953905827
74.3182611289683308 86.6752770069396234
48.8682286732834399 56.6396013218960022
34.9401657999430881 74.2797713139768234
35.3598541446543564 7.5793149303037266
4.7729443395388094 38.2294118257923401
44.5930156275910292 51.7796403278065540
21.2709548123682133 6.6380996719974110
21.2319570798705541 94.1634796512760346
52.9656680940703950 70.6985594952947025
7.6713074761850741 78.7993664443102091
19.7846535800030523 30.4662517227548548
10.8412604404040103 59.7951826347107627
27.0618995484109739 22.6065532698199299
47.7748506486406441 40.7433736121062964
21.9448170583467537 68.5540893631109753
37.1204585109896215 20.9265553543248259
37.2789539101506264 71.4908951984747745
38.7832675781797178 76.3107701947925818
98.0826891644209269 5.8580699153877314
71.2955176103228894 35.6079318924476382
5.9955845495160531 47.7326176114451854
58.3895135754418106 78.8425585263480002
44.3304687153546624 90.4518358979626385
61.9733822483676136 88.1083319875663165
42.3187617046307452 18.0410465880987729
0.1692215799385499 48.6614231394153265
62.6187176207887006 75.8183542379957487
36.6558486385152946 98.0808499911585443
17.9519251170865886 89.5914752085742947
89.9142750645023057 81.2562680406959430
41.6315881716777056 34.8802745265311742
41.4203299131715141 29.1046451817296585
70.6922329039316679 10.7459124131021095
43.3692037562043851 49.4938685091330512
10.8296494493840161 72.7312017130960697
92.9141461702075873 92.6978758513025554
94.8106879678861247 13.4176612213099400
42.7842701361098605 6.7849376685254477
93.1674695769991246 42.6751569716836485
60.8714030949813107 16.4277847753506947
82.4591802780925889 43.3587908919523386
82.5817776694833299 30.5694258535814782
99.4852212044087736 17.9535624194650190
95.7855071646577869 41.8846844887222787
11.8927456547686106 44.4901262535464710
63.7785451331651529 89.4083711956382103
33.7398735042063862 80.9316385583597793
94.0782261427997639 91.4821671042803075
80.7048993940690025 49.0365625540234120
73.4424026779476122 96.6391532725467783
64.7841925567490904 73.4954058294178196
82.0198629702703244 55.0525940584776521
89.1000232149470861 5.4618266193307230
53.7869736051911218 25.3086417115589555
37.7124704511783904 12.1277090100993412
22.4891911551727723 76.9347732023003488
35.2641815974057735 31.3721922534335071
86.0987117840674756 41.3374570846838125
59.2506072625698081 67.6935040562900951
18.7009379233388451 76.7066555158865953
52.3709537129773750 18.9759769346611549
62.1893227091335348 34.7110086939013698
10.1390674695918115 93.6039023421771077
59.3773534608292195 12.9511477598709508
50.7958547224818133 31.0551622269401477
46.6514307924349225 62.5456566777372416
97.1318293060241302 79.3420919908044056
13.0275426054021537 30.2140964508453855
46.8381097791491072 83.0434142694957416
19.4338502214562716 94.7574352703138345
24.2938634938632312 69.1771826015866793
85.8225987689809813 86.1662706276055843
78.0809448273139992 69.7629327635024765
3.1957981861801543 37.4599404513936918
64.2064567637823984 35.3697800153297877
18.7184864804871616 50.9648440125517439
12.9014767437232720 55.8679414994318080
71.2002453989477431 15.6068030733303544
93.2695379091353942 53.1848268229852437
77.3659775177544873 78.0836923030077514
11.1941318265844085 96.9185713958914334
77.0419604532746405 57.4738910156043517
60.6771780638407989 50.3966829361977204
40.7252214592877735 68.6792594854164946
11.8401550637464386 57.7287976378355836
90.6313017686675266 8.3810446918639254
11.3274739200958319 6.4723002461193229
33.9951434541936024 26.1056851292285295
42.5028726519356184 29.5628573165428996
3.5065341783000359 9.0442047595931321
70.3430059023006748 1.0415514655917057
33.8327716701702244 54.7386104619590483
46.5569573089825255 27.2719540011664634
90.8962887807251718 55.0420965695613589
86.2044652029174188 70.9148858254741015
26.9654794021437674 23.1158119960967596
74.4546385365437118 5.6552958153863742
53.9648722286937286 88.2604191425253077
81.4376158430734307 11.1376484088199774
24.7459868005424397 42.6062378245770432
87.4605923123982194 8.1882752327600450
66.1686822373372223 14.1355891752935285
81.5517901779921601 41.8565863011191936
35.3570222376060599 45.8492805391497811
12.6077844678037394 50.8619073784333793
40.7950409207699636 72.7810971157662436
24.3155988388967579 59.2762458990812604
39.6756633741003810 26.3109516303960049
51.6842360920408552 22.8298130944633897
52.3492854452728622 40.0527657814887874
84.0315709466439245 78.0784248129356229
13.6098328844989513 61.0977147704597314
98.4217483455617383 27.5964924039095223
79.1524943242159509 18.7565098677897168
69.4621973909001440 33.1236675957131581
63.8898648988338280 50.9900424805391452
54.4383605661063470 65.1390516733492433
42.0635527528424120 80.3469046330667567
18.0926835210891497 86.3191811341648076
20.3327966151131250 16.3984131347582824
20.0665696143490067 82.9720226299240835
69.2712994277533625 83.7853184791398320
19.4122666556890024 4.9409103743106471
77.7594232513139900 82.4824918501620630
23.6453351944595376 39.9742090966389654
40.1411499341672169 24.8316485647072867
32.4285718402914185 74.6901051917190415
33.7255811385244542 50.5788027150558150
74.2392198310453182 89.7419886561154811
18.4716352197516933 96.9760753281112216
80.0974003219499906 89.7277833771513542
42.0589678108119500 1.6211897094393413
14.4525981404096893 80.4027522924245233
85.8825603696483029 35.9898117164323850
89.5474120380732330 69.4543909155464974
3.4142969144280833 22.3893110640113520
75.3969763115754716 47.3465124542090905
82.7982657405317468 70.2065358103707950
37.2838644603480915 19.5279387714777499
51.5010930597860650 62.2293957894062189
6.6143610869855323 10.4597293637696325
76.0243686026418430 88.1798972750893455
60.2482604534271857 76.1772635376592433
77.7356457296088053 32.5847833673617444
12.4499937274375583 81.7624917425812185
21.6158101167260632 38.5654741704208632
97.1769413488476630 18.9242639447845491
87.0173510057286137 51.3190521693041433
68.9777989400473075 22.6117206140065257
45.2339032016499942 39.3133730458582775
33.4259724139507099 59.4885738701689490
31.5770604295596797 84.5942903182246511
59.0982404046866989 3.0332694927159065
95.5392211761247552 55.1538194446912797
93.1362304067957609 73.9963637553743609
93.6322701875748180 35.6533436827907053
48.6106995386287508 73.1935494309077228
28.1614518834776071 51.8622499769659484
56.3618469504499870 50.2252205038540822
13.2639520713417234 91.6368180855517522
26.7686477049655416 86.0279789340856382
79.5952070350349459 58.8842150833999369
99.1224855126002069 14.7689897096508034
65.8021732982916632 7.8525908152244916
72.9075169916220034 88.7093748636636974
32.2235373661922893 57.0412678241323334
36.8143040324137374 32.9597826828932483
85.4545708769361880 12.6081641650796161
10.8073315031839137 49.0448661472418408
91.6474030413138934 12.0322166486175774
76.4561149852816868 31.4704244928969743
10.7345317128752384 63.5688839295675550
17.8559493202329556 40.1146040136261632
66.2879572634547287 5.6087592958248944
74.9686911672641401 65.4832250411615036
96.0013585984976174 99.1697721576839655
1.2928940742288564 18.5684758429526688
2.1739456636135301 32.2639996299988994
37.8947197008759247 87.6571316977451005
67.9493132287902597 81.2864992723345949
78.2186368533884320 48.1017029784726375
67.8235949307056813 64.3758413917874464
31.5394640300171183 15.8491257283525648
57.8237602547332230 79.3316919807810876
98.7368374128648583 95.2703271213165408
14.7276947515807439 41.2859362798396887
61.4815163508449700 2.8960448875881228
59.5077120105941262 30.1799025636106606
34.4804769854304993 33.9236507663837585
70.3180184288559786 81.5801926446597321
13.3567527089306193 63.0938366331438090
47.6049140474088190 45.4654360923253975
72.4097501938148298 87.6086391254675618
64.8583515519374032 7.1121827734100691
82.5428936858702116 12.6983575303803331
76.6476362367820343 51.1633218994893753
86.0068895211174436 68.0349956783858119
38.1289004757788703 95.8659403094130624
77.8209559270147935 62.0582968443777361
42.9996327060420924 78.8458443374907318
1.0212359131549720 59.3110217514755362
61.7394915983787840 41.6436819496741606
37.2532420854121185 87.2873628656384142
86.9679828422496115 60.7307262822938370
90.6999178865168574 82.1165957412466838
46.6681330179246530 10.4475709106499064
29.8409438313322113 5.4432976086440927
98.3924778916211835 20.0675671124378354
52.2749881782972636 7.9794301979475240
52.5072898334239184 69.4784129771978485
63.4866364073044309 60.1585328355635909
77.4759198507305058 43.0757093751247240
40.3401176808751174 25.0848153411560091
40.0230806289927017 65.7372732658884473
63.5018579998886992 91.3943176391839103
41.0497847431835510 83.2585677960208841
21.9916672277104759 12.2363893504785164
12.9730262172265789 0.2052598038550735
78.0211453497486076 27.6623829242219621
18.9168139970769644 54.7346755694635192
16.0484689545259975 76.4121123566276879
96.0119574273238214 0.2234409943071891
54.7279485189684394 70.1264118755448180
27.9876994311889717 88.5722588764024437
96.6179420588233029 84.9071431587134668
68.5017962954753585 90.1559694037184443
30.4497396875619515 66.3360715538577494
66.5486908378107813 35.0311180877516364
35.0491412371883513 45.8281298854520642
11.4851081474928289 28.7051336291198709
42.1802227436960280 95.9959927548135568
22.3306462397372059 78.4834390329364595
90.5912127826233160 7.2313819300470765
16.7548556254106131 17.1741494032412554
32.8244308206835242 64.2592315468482127
37.7146566720928718 80.7907247881341419
87.6304433593127357 13.0305513731152409
41.5722174351205496 27.0279315254247763
30.7395644126644001 68.9319906317153510
93.2452029550859436 27.8521312727114889
64.8572610008851029 14.1247655093995625
60.6526786595029535 7.7892292076130687
4.5024576987713445 32.8875313621976844
48.7198144184075161 53.1813575236107141
62.8846441015221913 3.3665289523121533
8.1459627073823597 28.3444154111855511
1.3267001829095348 53.3668807998524315
43.4643454419540802 93.7282138114668868
13.6617530931283042 45.8404747976439495
69.2843741475128212 71.0941340145857907
22.8920003013241455 77.5266107549344099
58.6254741199450180 16.7891630292552065
79.6747210003371436 64.1347713728037121
2.1821401869970281 82.2237487181906488
92.8217748026801104 42.7232194742764761
23.5534183940535833 36.2135344331522973
21.9517095320592261 79.2157070552174929
47.2131607767961796 0.9895330167852268
0.2701382810574637 38.5536798187196013
76.7323327675260174 83.4205932606352292
17.5759402450109583 90.6646447833799840
6.2845339399400295 61.0663478501614705
58.3581427372482011 99.9744307602738047
69.7330282548737870 28.3343593176872517
47.9480598004573011 27.2309283658685999
88.4335112314123393 34.0035816804876845
3.3091094932724996 87.0181875312852497
56.8390129073795833 85.8530967590897944
85.5040277633998755 78.4053590965162783
85.2729037680041841 71.9854582326904193
57.9357901482199793 97.4302844279448266
87.8568027801523783 26.6891345671349995
89.1736302459469670 28.3743879746415359
65.1668026189679210 16.8495983264614360
77.0562043017272771 81.9388804553874763
89.6074852158347852 77.4433877289485366
78.6259651614099653 71.2043997903012809
15.8895917420350035 84.9799978448705957
85.7838494885677676 0.7315127549852973
0.0406621028590459 51.1611742369646265
30.8322157492049733 97.6757297959558031
18.6649740705396532 0.7891879985677641
25.4334590340784530 31.8827751394180865
32.4014011349803681 24.7884824054527400
24.2448850037091148 57.0712610303355277
97.8069644974573151 45.4469641055938780
32.3092893878167544 39.7568541951011127
99.5091110379061945 45.9912120193228162
62.2661417515399194 30.8216786157362606
25.0397786427550848 3.6290485467024070
28.7116228027563771 38.7198522086393737
44.6158714555961708 37.4840235206409176
93.9504921923510778 41.9607751050245597
24.5124878900710215 98.9934144204607946
91.8519432509346245 33.8143513944362724
9.9244055086652025 86.6472555880591386
3.5571098266930057 68.6545754712296201
9.4420724173976627 52.0302230553782010
37.8107041910612267 68.1822451466381949
50.4136087700903985 50.6393722301938993
30.9530259090194590 34.0420847917693195
45.6592307383136173 46.1647273856416476
33.9476910393492517 35.7240238466061655
73.0088390905586238 65.9141908519744675
17.4661214644096674 68.0879190398989635
19.7149465164356386 36.2132903200408833
66.7187351169482525 27.0392478322971961
54.2169119833960096 69.8500075121358179
64.1310407747175049 22.5509335683882099
0.0200853400025847 52.8827945733300595
36.3258030796146301 14.3144197554028292
54.1677227730130397 58.6584273291057343
67.1672046100496090 97.0349989537429849
53.8042553730410660 70.5344886468289332
28.4096745798022461 60.7130033752363261
43.5978616273702357 93.5939861581232577
56.8751351710967370 85.1502975176345842
74.8022903077880272 42.7402449178174848
40.9245851536433634 5.2587002162940983
15.8931896133980288 87.2743537284891033
81.4039343897649701 61.7251946567777239
87.6848805480067313 67.1225493087190301
62.8579844194874653 52.9823393885064604
98.6912729989109891 26.8558145699812520
4.0348219991143353 93.8142941570485931
56.9993951248945478 34.0717242784179817
79.1451300046881983 68.2223202714925918
41.1924858993029233 53.6278990937944045
75.6307898234679641 24.1385097954592496
93.4502496875368820 87.7518781265842449
95.4799806337146180 96.4529327908640113
13.9210370520367661 20.0956270340717289
53.5445245212245098 74.1165022272548271
52.2040837880600037 73.3642479270644685
25.2169833485130894 95.7081008329877250
90.8991438993917455 41.0227172488190064
5.9092060411645502 55.3123616119053807
58.3565263129537186 61.9059574257755401
54.7180017024936873 4.3889102425800353
16.2283397404095489 84.1244208924998844
80.5410832385221482 8.2389507388596623
5.9298307124467158 26.5086182489450373
72.2677226870684848 29.1328344752487816
16.0482590234631637 31.1112894087497764
34.3960741270810004 96.3503605414916962
41.0542784207883358 98.6107341638537349
14.8322943504982430 92.7990517852422130
11.8764023746290910 6.1092504330569568
91.7030266194481953 8.5375127133657802
94.7982601589387599 18.1519290015818555
8.9394106862720761 89.9408184925854073
44.1010999697577404 63.3438464679594659
97.5017066382167172 49.7988544576210188
76.5151548591117177 74.5127551068966483
15.3798751093933479 30.5974852377476552
66.8868403455765304 22.4315167632367150
9.6583974947111138 49.9048460240865026
83.4012860524006925 35.9486123702083660
27.1713984257319403 52.6546326379862393
87.1465626434130343 61.8933963478867994
26.4993152923426862 77.5405068311854961
54.7033368397719855 82.3735821375042718
44.6326601824782330 17.3361933921022597
66.4330548940095582 6.0595688052322405
31.2854305605819079 74.8556572476818332
90.6583512467051094 54.0755921691982735
51.0865115936787220 53.2960211118932961
7.3184164760335069 55.2609118203775225
55.2184743580604618 30.7747613017341095
92.8347427350922061 19.1918434641340525
90.0886460126495905 96.4750162827502464
2.4654654597600745 43.8289558137960356
33.4531379394121799 5.7443664473148086
5.9916947131040459 83.3120052061662761
94.8184540906634226 41.8965338672270704
25.1860534241071150 40.6528916344313771
85.9560131513386665 92.0638214225607499
68.1888460233887770 22.5596723819743588
3.6821442265377313 11.4856810148356576
85.1828981312638973 82.2604851920824132
24.6735103971173615 20.9360302556969593
37.6953327023945448 21.2425592321860641
84.9697217842178389 5.5770849481553419
7.7075189964953550 71.1747589310700874
47.3909520749523665 77.1137932171081104
17.7303375491154824 18.4676758871591957
96.2858585416258279 24.2481857319209801
20.3545878208860387 85.3036481474245960
4.5291246516555468 87.5420165935358625
48.8410770542187862 30.8093599377060698
50.4597677849096939 64.3542238071082977
10.6177101213397744 89.8110037697755246
44.9784950489262627 90.1832874781215139
39.9395525688918553 39.2505494655679286
41.5707952735027035 53.5034295686222379
90.1831322946057554 63.9420797733875261
45.5031938690233915 86.0312021957048358
42.2135063644464168 6.1822026915957506
42.5834074633522732 39.4976143965736100
17.2472363437310641 74.2029302135341595
95.9101992724903312 43.8970998872319171
68.3774955524398678 41.6499628352385756
33.9297327677278133 75.4159057247061497
59.0724855023996653 20.2874664990797662
75.0850248195189778 77.4126291534585107
49.9863634503019654 11.0643396581890485
54.4814153863591883 82.7113641640751212
24.1625283585796389 34.8615334304434583
69.9474039142552328 52.7827861648443886
94.3658952145663932 7.8793945377238384
97.5775412676907763 19.9364269833873458
77.0668579172905481 94.6525570631901445
53.1797981257102848 93.0214479253751421
92.3532805151716332 32.8717567729766316
51.4522405212812117 78.8496168996549613
53.3387423098038127 17.4912775481191787
26.8684130773951146 53.5469522622484462
7.5046617280366430 19.2678185154745769
72.5822705546359259 62.5170699307403126
48.3732435204958691 74.9236071447674448
21.2147664545892631 81.0149225309791063
97.1939214625679710 47.8884248137252300
68.4381199488590823 29.4596663019516711
16.5326379430808643 43.3107290259657560
26.0854870935634970 3.1821248226074794
23.3083323971173932 39.4321342154506738
10.7430528194077830 99.4161584132149017
49.6210247183658595 57.0386192279528572
57.4316797864665958 9.0762093620330937
13.4501860964601700 0.2965564715799118
45.6122826290418359 34.3572452106899249
1.1728096617805606 30.4965118902360892
37.9996788836392909 23.9538846853408103
56.1163601422813372 58.7790614295624607
65.9739708044605635 95.4489553168986617
74.5026825793059686 47.5188685518593701
38.8579281959747007 73.1924663995428659
74.9712067295541260 70.8528973010042193
56.5815522351050788 44.1901087292317243
16.6235586847436458 48.9008431371632426
50.1196084731173741 15.1254531492993500
51.3764315353031833 45.3540340425030806
98.5181536939360711 37.5386746071254578
68.3354615177755136 62.2221596144298061
79.2752446571740421 49.8804955770958927
31.6246570959835438 87.3752782790263325
30.1813350028496075 64.8510756664303045
5.5554004981093303 19.7788086455778398
51.8802838518756602 63.4301950640108601
43.3884871369620697 42.0122160728755105
80.5830455321594457 91.5381238686131695
86.5516846804064670 65.3466378218757171
38.4279522867044037 68.8939020006867935
79.1479398674756851 19.2212444006535819
88.5134152548177724 59.8720463561564742
84.0616281992957965 26.0149230591415801
60.1924054491154052 0.9616527350066351
62.7489928219634479 64.1655619641355770
85.1313340677883730 59.6184069907017644
61.3178900529376278 23.3209613700934639
74.3662876315913621 81.6981152732862057
30.6927589805548564 25.3869170164794156
44.9671647172722473 10.3902557488809713
44.4076103802696025 52.9854053478324118
17.4972618296541640 76.1018540751630042
34.0344391026452300 8.5933456304828191
5.8246597683744188 38.8460767968044962
27.4279806759946219 78.3677293143882281
89.9226012904745886 42.5612405085585053
59.0816985389443943 27.4070445551948474
50.6197687366260780 82.8581016221241100
6.7467691263128460 57.2993654820701508
14.4262107255671133 20.4640072957854038
41.1972903259365637 31.1465718966633460
21.5596494887619343 85.9290492819054066
24.2666570766298371 16.3621524876821347
64.2203741596639190 34.7929655845123236
25.6618556679678704 25.9705571223975760
74.3238201188016063 64.8605216909828073
3.7993899823867028 23.5821488501851029
88.3289879566524263 64.2647168856968136
61.1238009773993554 37.8625129034919397
34.8221499510293668 48.2944195271259744
49.9258554689352891 50.5278834206698306
7.1350894273071290 60.1115812978612709
32.1201811878895640 30.6737066036699133
18.2227964947203276 68.6676927707961084
34.9671642954878266 43.0184140476189683
15.2352048865555858 43.1862576666338853
85.2948434198948462 61.5086077850810256
66.5348544712319239 74.8592047630474440
15.6106790681707857 76.6476390896198012
21.1642122450516936 18.0257833829176484
69.3877353630531672 30.0304402751292656
47.4034475988763049 10.6214151520968016
6.3159693567803714 82.8751251836456646
43.7427389836167890 38.6333771968320079
80.4195901583938735 99.9339192857279386
60.0916041390750522 99.3702746061321989
24.3756782051227958 91.0158994802472705
42.5103464453451494 88.1417114457773181
74.2414098059449969 2.5817743677849614
66.1103734312636249 78.7068922123136190
70.9874853100201335 14.8413572784082071
40.5869655973079873 1.5192027115175200
83.0132643863427262 1.7098372828539099
63.8861311981004718 87.4600729040044484
1.1710506889175187 93.7140003335294409
26.7409614616128337 80.6110050584998135
29.2302420764582109 95.1083835343900432
85.5348051567119398 36.6402554912143898
73.3828231053420978 74.7647022358216162
90.1764218909964654 62.6818154221335675
57.2552009244511524 59.5949236891119796
4.1466877370402333 5.9265557335665857
51.6277376785203899 49.3097939566351826
52.4832532171374169 71.4561368639241579
86.1130644619285164 78.0579023708212105
83.5009373083980080 86.4775746108902581
36.4432980855060151 59.2908103934221131
81.2231407553647387 36.2121454787552182
12.4127780635888136 83.7006808655604573
22.6612921002973700 38.8171594276827534
92.3395600783317292 48.7623209150052759
82.7787197812529456 71.7108744586934250
73.2156065338197948 8.7966508631015081
68.5964550968430160 37.4932844248890831
20.0881965837534153 26.5283510923915316
96.8425086032125506 79.1852917943732280
99.8692926814758124 44.4382321791654249
65.7217674870125990 74.8979879211389772
76.4618045905063610 10.7685234782976416
85.7833548041010374 52.3385785502284548
73.6361878400170298 70.0368879583593440
73.8265274709039403 42.9534608828855440
76.0161450430635313 1.0052722479312770
66.9951268643402216 28.7174677491725525
76.9608086723917495 36.5193749789158417
88.3801173905127229 54.0781727958585350
16.0398103115611974 94.2841109912446740
28.2113358075468881 50.5660986252354121
56.0447748645192334 95.5908488005322283
92.3328204065862650 79.1526625211924681
25.0586156847935513 29.8413902038360277
14.0598896622591507 38.3256262466061060
91.2267482108813681 5.3521219353077187
0.0439911656392789 47.6370717221305853
13.4705167202205711 40.8688004398787399
85.8296546952272337 23.6896870742894876
88.2583779960338859 20.6004443862279665
95.8392762118164541 38.1860605418163033
4.5300064839847165 76.0874741919949429
49.1330865001499930 51.9798657652537059
64.9249262369044970 87.5148877554370159
75.6743095126976755 75.4803656472939366
19.9634621627561302 77.5181008382548526
58.6359240453195838 94.5990161340306912
93.9297058078225717 35.9148603594617981
28.1637033687143550 99.3592102711966447
87.7036648907101579 31.2633479319581511
43.9761884918239971 97.2876552077622847
51.4409219529545325 37.6964640631606187
98.5308746316901249 97.9782529351409011
26.2890685617374054 61.8260754992281818
90.3734878315494257 89.7695455323064380
80.4181398313417333 28.5396954876036020
61.2663616338373416 41.8075456748553265
3.0680349334312740 96.1520195742595547
6.5291740661644777 50.1676222026814074
28.9266121099132860 31.5602892891927667
18.0099504985229188 48.8214360625373374
81.1945952454872497 48.8653624633479140
50.0441761585348459 17.8968047089372071
8.6023692563307215 56.8357131282464536
7.0222050620722953 58.6359355156710436
8.2317567191490859 31.7065915689662354
32.9285948553852279 32.5940617041651350
0.5051896327708083 7.0072143131045479
24.6802676799246932 35.1964836582748788
92.4491134376761181 96.6655338401903919
55.1895114385969592 24.4731027065889215
32.3988372153535522 77.0336529578638931
50.1826574700815016 73.1306179827239617
23.3693358812982019 25.8406938377454196
19.6644046446905030 48.2978278399945111
10.0657840882915739 98.2269821946196089
68.7350014313119715 26.4431863398963074
44.3919189811491464 79.8480067702533631
33.2994954502290241 18.0716964061323644
28.5169595914748335 45.4643534816459578
34.0864736555437702 6.1545976407958447
96.5089644451550726 15.1361679396944897
25.4697827479456009 70.0665019905812159
28.3647415158542202 95.3927385628028475
91.1379942360304085 11.9579381919252548
80.1931588628031022 0.7336888018680821
22.0858939629308466 20.0268328187061861
20.1177312838261138 59.0551989905767272
27.7929073141440561 63.8288984096083709
96.1578779033974627 9.7401972098061442
14.7723719048214583 46.4336693080780947
32.9907331228901839 7.1964751767774837
3.3680516052522647 61.4469333242896454
37.1990449254775299 69.6191330369839676
49.1555142678314354 78.3508541718510401
20.5123652474157296 78.1273007363750196
9.3036813896513078 40.7612374821888963
35.8099633858059434 2.0683686472556029
81.7140985309679309 91.5309537016481158
86.7582531915367383 72.0381221650666390
26.1217721568166468 17.4082271354914617
86.0834590878989587 55.4968796130886872
59.6712733467766654 4.8157846599933833
98.6756611509359942 1.3370208465805833
13.5916741499045202 78.3642474165246199
41.7741069253658637 73.7990890072453567
22.6238223882195939 68.8584761463766029
88.8545697239901671 16.2169950831444680
43.2919574000812304 67.2614067915606739
60.9902800538451473 86.9278311363077165
62.2474279103404555 12.0746184563414687
58.6886364103521885 22.1769955785505388
83.7196022251624612 58.9953557087910099
89.4454644280383349 89.7802920009391698
31.0420155597091032 31.3705783466237662
19.6947637249133898 15.9710068364688151
19.2210382689819284 79.8630796330802326
54.9836737464089467 92.4240966561334858
96.5162936112319727 37.0138679564394195
78.6248656252469118 13.1387067888599773
35.2463926099181890 50.7736014648745879
5.1889764832207641 10.7672209075398086
7.0558418030393755 58.7902983295608621
74.2882385878261431 21.7898306386414937
34.5208578634840464 87.3850994988197414
80.5660431225944507 71.4336334076329820
46.1978336971652439 5.3910421308090095
0.4597182132879185 87.7089568610230970
83.1282187603461011 36.8439889464456698
28.2089359766715901 89.5256043451463057
97.7701490143407170 23.6536207758448533
45.8958424433402925 58.0518620999389015
24.5825701841922779 57.8343573188702536
84.4930376629599635 79.1290898106367990
24.6272241515996484 51.7437635946330303
58.1319248378649931 63.3311675767479372
99.5385226566464496 15.4372919143775373
13.0242190027556219 32.5246987101663123
90.3421839275055873 55.5794861182794833
34.7815402350609801 64.8293451356138348
71.4822910472823310 38.9913740297170861
96.3088998736932638 31.8068739867297339
94.4449549360698200 89.6876262176022720
27.4384383575312043 24.3726103524793949
89.6732182222436620 57.2731447714588384
57.8466872842477784 69.9396080309213346
60.1825151413172748 69.4166130515268804
50.7368075624410082 2.2004868796125843
85.6285557863969586 35.1168774584764023
69.9784589817523397 26.2833557107214126
87.5161480149110105 24.3898778633390592
56.5767514520372643 79.2937549470838547
52.2695057283001603 67.4694722385391117
19.9362757893599358 6.3669401754122283
63.4531737880553308 53.7064436651586306
38.1217915440888007 68.3397586285278749
24.4833927354628926 53.9910745054404870
42.6281019668218164 23.1688934454337243
42.8644038723599010 43.7095102161420996
12.2664858437763868 98.4496221396515381
19.8484756804437552 41.0766175035951022
34.8624377290475351 83.2688655522483145
44.5888775530521499 0.3129845201025216
17.6649191110152977 93.3446208858946420
75.9000815387703653 84.6538422629689080
22.4427185831720593 56.8557184360359642
83.6682421748246270 12.1328504612878483
10.6099122223976661 5.3937434797693751
26.8304862915264124 60.6839472545570260
40.6481997696152320 97.1663556556436987
45.0165833395883652 17.8020362765116573
62.4116412735990735 53.5566077177626312
80.1853038424270608 68.0222184314838643
92.1879937804733061 24.5020723015955895
19.7474003413476886 57.7809360243615373
89.4181942609409504 80.6398392323910116
56.0633027142003826 69.3541211463205087
88.3405593857860083 92.1499941583207089
25.5598153111511692 94.9789569510426475
24.5228602351743277 4.0887104282982589
93.1739076920113831 44.4936328667433685
58.1475456821318630 28.2103601462764466
16.6599202956968284 92.9988486026030046
13.1465453478676775 26.1988163235893694
24.9138033849239946 50.9595069556494380
63.6807584473585209 82.8288499489367211
81.3647368006455025 55.3780982438888643
69.4788728499547261 42.6650672056267695
94.0938009550113179 47.5937366455777564
21.6011370453925373 65.5969942580142913
72.1586167504492266 42.6294401650303314
58.1836207159316814 45.4023828304439903
4.5829053491605816 38.4759266707860306
45.4947122388127312 17.2029561146938903
54.9692954933422726 95.9158649037226780
16.5010873997390348 16.5944303152119836
4.8524906452158785 62.3556380308614919
32.8840715653120199 4.3181509901691779
79.7690201734286148 70.5794813465786604
76.8302941312193894 78.4603537569732481
23.4398333732321902 46.4630873210481496
76.6858135110099823 86.7382150957687657
97.5142290099697107 43.7848047307924730
59.3289013458064645 2.1373179753477189
62.8785679080150359 89.6374788750952405
60.2704516884359691 85.1490586811665509
81.6296777746312046 52.4897609343196621
33.1027943498867074 25.6854320045054259
19.8837368726590427 15.6927835191333802
14.3467974833082721 70.8184607235023691
2.9376378923455349 61.7922514523459157
8.4173964447147540 60.7413812959827553
54.5162377068179609 95.0355937875804528
2.6875272439477182 7.6635048103853016
33.0524571065571990 24.4695795979080870
13.3044620757084786 5.6257762461878524
72.0196868771026004 31.0374661686118287
80.5797794488517667 27.5553275129664215
74.6348449116400303 82.8253438846271450
52.5015046646243064 26.6282868330342097
0.5662984064817023 51.3218196176434631
51.1938144605622938 65.2247460137545687
16.0556002364093615 52.5609148132794672
86.7570015862513202 4.1541102289588743
50.2280299461518851 16.5877745188006003
91.6874247427185338 14.7763037820409338
67.3151372261649357 0.8794226600827848
28.6401512530506714 91.6948853595611126
64.7853168212921560 89.5297208457340190
43.4591303417046078 95.3934875760110259
11.0628216720612844 61.1632537964399674
83.5991140746452999 65.7019734886249154
1.3480765160118979 76.2136905959874866
43.8118568040168910 45.8809793989312737
34.5174003794820976 20.6012032733520876
16.0002117186637705 78.6541894419002432
24.7100682839171206 63.8387380609786490
97.5225870054306085 89.1545361532906497
34.0714939174373228 83.0465194276721519
97.7789655425895745 28.0986199541272690
91.0590139727452765 42.2929042015658254
49.2408293336018090 19.0548026514853142
58.0514905691652885 23.9022145839112525
6.2232074436550437 32.1898330014279495
93.9595079880346162 35.5466181926876956
41.2610936635151049 12.3710872520246706
8.3271494454318251 3.6710633789323821
37.8115119068479260 52.9678231650115947
96.0631342911516128 74.7085250665975593
98.4518143788973390 10.2031700794629092
70.0175514539757131 75.0995155901114373
54.4945605804983515 79.8637418355588409
12.9070000693587428 3.3872027167480279
62.4858395773337918 72.6447692703600865
78.4459322628610636 46.7001869983679683
67.7470627987423342 74.9651382405067750
46.5125361800977615 56.2024396639835970
17.6411135351345330 36.8732049579787358
88.7027952837376290 19.6504353053169822
10.8982507790651102 11.6583523909924107
86.5416842457841966 35.3784919960310447
27.2409848621593582 36.5459662983877749
29.9042376073920479 99.5093414955848203
11.8998416093562103 88.8136128386483108
75.0640995317076403 27.0056524840509447
80.8847274845994377 29.7415466802299342
55.5988827311751237 60.1988671846491741
71.0020598176005819 88.6644689180432408
67.4527973870749378 3.1442655323166702
50.7033416150913681 65.1044975822063492
75.0403330764841172 38.8952474293744359
61.1069763971608069 65.4467831246848704
91.7613396203509240 9.3891406013190792
58.4328484654664777 85.3550486080927584
81.9368230229016206 96.5577201690190918
79.0524420027132919 57.8101997507164498
98.0773887219285427 33.9213470427497157
62.2577824061964691 89.1448096280191038
6.0401538946415423 61.5116480578116764
2.5135558964145099 12.1029434758509691
11.3628409595065261 36.5851379265062704
21.1099945383668164 48.7457181995993949
48.4398992718964507 18.5633117047883651
20.5974178233265910 93.9879187205945357
74.3329148202844436 82.6729677800594658
67.8706322230987240 22.0712266451676982
59.5430423717627022 21.3736209139207993
47.9419444773610550 21.3857876820733424
42.5001597028915299 31.2300329664741980
72.4136397662221611 14.8107646413683121
70.8963023544661155 61.4031693624192272
95.4581786538322774 58.6254273562448773
97.8658418938992156 68.5874984704316688
49.6913770149387943 73.7613230507446929
45.4373298119615683 90.2426681123050258
86.9628706164112231 83.7979020177466367
5.7932833209603629 77.4095124155612666
93.0729670668124385 10.8346517808651015
20.7271964908870565 41.6009841645618721
29.7442531230238778 27.4001634855985046
37.8135458453712516 77.0150307739815219
34.3256535428810992 86.0101825474721551
44.3232552825257429 15.6349077224068651
26.8615384176587604 70.6337492016669728
2.1356677970423399 9.7154584873457299
89.3170196629033626 60.5015617663490843
27.1266329139724149 22.5739571649461901
41.6547638213287357 98.8975189022423109
36.5188049141148525 62.8110453528143182
21.0903197176525730 1.6438737085105570
26.9017941727488505 15.1424342926993241
1.4217353316618442 9.4548269477522258
94.6030434125128039 43.5756495900902507
10.8998053280030085 54.8644255968804373
82.2882773573133335 73.7039737520990883
25.0734949704091505 61.3491549570289365
74.5178216219592997 15.2344172231134607
73.6201550718443656 86.8183977571825807
59.3282142906817498 37.7394701401353885
73.7660489135352719 75.5619628462526549
96.5195713182397839 53.2358033081037689
74.8880447848487307 98.9082273319811520
83.0935164885049176 36.8671054348086429
80.6893171471923836 38.6145297957631328
79.8056927661365449 71.3214565802042131
89.8904310168208127 21.7698051125414196
18.5118207184611379 2.3772203026559469
52.2934846888846394 35.5237132342712556
56.4239279312438526 91.7222898519425200
82.1151566210314883 13.6100816921907111
59.6019248007902149 70.6620974969190740
52.7107520340396860 10.7014193070546391
50.4268422552443951 83.8114632755333844
64.9611963421679661 16.9541611793844531
60.1435568525545463 67.4537034879667488
69.8340517250135804 51.8362984968091993
79.1534141001960450 45.0322961654599396
32.8023722425765811 8.8571806419564414
31.9342114391493972 75.0660854237792563
70.0061271669066798 70.6041285279392241
57.8769937092681772 33.1328921749087542
56.5349299353087531 67.5347125910856221
48.5865394937252901 52.5656858912714995
98.2834106532732932 18.5270418997707900
23.7077567056044884 28.0794381837103373
28.6413925583721571 13.6805788828586632
98.3210071121375648 59.2215223455337920
66.4764887460652147 33.2735720638689756
83.4007971327703927 25.2256942227473964
9.4365595281186270 49.9228757124571274
93.4284988736905007 96.1916967396795002
43.3874008712392936 43.2586846657330071
2.5895853997119689 0.3619438577640910
31.7043304774352954 68.2293861331525022
68.4285355355606129 90.4523195348850351
87.1270402530076780 26.1224554148741248
51.3424373822803375 2.8521312302514978
14.0815151400487064 40.2969951489151796
12.8250741526507728 84.3327462911892383
90.2594922591839861 6.5396279660648098
41.6971095287621196 84.5372705414027052
16.1360965124244800 89.2386284313166414
86.7464497203625911 69.3807716946773354
30.2921961817589676 64.8970422202548463
13.9619297963038065 90.8339452868836474
35.5884123224151168 89.3924899377268645
29.6330162697536856 24.0034571818096403
49.4921135524907925 15.8504591136566795
41.9503960778553591 42.4461000021526900
25.2171445194305690 16.0234415931510128
71.5166393501317543 91.2348772023277519
20.6388808231791181 7.1817754677844352
95.4010324088383328 3.7291773973436082
11.9659037553803689 44.8550315535258335
53.7348506088733089 33.6721343748483051
98.7519979290999714 87.8336528599737392
7.7745850911421943 76.6245557884622741
90.2224777895525847 40.0430979419901547
65.5292441378821735 68.0024847781111674
22.2349952303711333 22.7728627557371013
61.4031822917475409 75.3882053539304309
55.0106348356100412 49.8720068526796041
4.1302971834960456 25.4587765264076324
18.2402757703967637 30.4267872212042434
31.2623217043149566 26.4650796209720554
38.0007820809123871 89.9481493573609896
3.2636096786249902 99.2250516609196183
29.0942702790508712 24.8274383159631249
7.4215519223542747 66.3740780329436575
56.5676206373827526 73.9530780782471879
58.1280046481083801 97.9124437827705663
2.6111178958056924 91.4981777445116222
98.3852621896515700 54.4593255551767541
69.0747446580600695 63.1917946159741817
49.2047065957282541 5.9004968331766605
1.7728572769716733 30.4040908366944969
52.6754735385520121 29.5970124698086714
18.4606575618583513 60.6437718922137918
59.8711042748328879 67.7741977730420331
37.8747921679048787 18.8247885028296480
29.4225575831453021 55.3337346463941202
45.7908451796055189 64.8464418280717609
34.0131162942436305 91.7575486305534014
23.4338771657295872 81.6246542747319666
75.7367190830103283 28.3282815105502905
51.8198679650456100 29.8669629855392351
56.3126915654335818 38.2088709716896702
46.9656533365471205 13.0781116647801348
10.7606654581872903 74.0484333308683773
92.3285663759830726 41.5859135406835918
16.0378255599459614 8.5736454558760666
48.5846137223385881 96.3407703218525739
56.5877690133076072 79.9987229398245887
20.4299553336632087 25.5988628437964110
54.5868594419775235 36.3119882765377184
81.5699960286347618 14.0672790763541222
54.8849607846478875 44.6178073468154537
57.8807585057676803 74.6977055458101802
82.1078271395701194 73.0083182335328758
80.8474567275727907 52.5554309805143589
51.1423337276096817 11.5732935124160612
36.9771849305112781 15.1079886059522721
42.0188729911983643 37.4707896967043652
63.8409064046612897 36.3510380454292203
64.1674862016702008 57.6957532908226369
4.7383195749453044 23.4853363265133517
5.7143875042660497 14.0263413390414815
29.4478129739822556 77.9633456867455408
60.5609350088127343 21.6125083912908096
77.0047270132978525 59.6000726345811813
65.1060872455912119 95.9584721126771569
34.9522061855450517 0.3005786962573920
76.1591905227202943 29.0325543081982431
25.0353538136521827 14.6857974260572561
49.7197524069063235 11.3460255602847777
47.2863070320989820 94.2296575953363913
13.2115054364539084 59.5484908004616642
8.2207801933374398 39.2304817193206219
79.0099091728674807 10.7084426356036317
1.5651657561356114 20.5910492496011770
88.2749207452877442 43.4252086859562212
71.8952797088616080 56.1811410685314030
39.4631827025628681 90.0011763720389695
56.5732039805812406 77.2406817378016939
56.9042706393906670 78.2433779761805397
9.3511401730757342 55.8980213396411330
68.4438694781310204 37.1377415454843032
54.9256682136176053 34.7663378319801737
23.4140411595574207 79.0710596495273421
28.0186423538923641 2.8560070626403200
78.9445111024194262 49.3397177105367888
19.3158916520485100 79.5470728656969044
24.2919370930484675 90.4986777226222188
24.9676441872224260 55.4845611791743991
41.3906462737789553 26.7873699818953810
53.2523914938051988 87.3390457916430165
90.0330532700406820 16.6910964056617317
95.8114093383313872 98.9153991764208769
22.3178953401334184 27.3552299864442965
72.2493729774441533 68.8000641721653068
49.0272573402462797 51.5640341830994160
80.9822491011074987 42.3085459268185176
13.4291505461659906 51.7837387065948818
13.6642969630240039 27.1872793601266807
77.1961740192388675 6.9665013805488618
13.4788039608368599 76.4045874926550681
46.4011599779364872 69.0848760717944117
19.2470495707559017 95.8524629253615785
69.1080279133015978 95.1288282812768813
9.2441158778693637 16.0817787849380949
6.9205331406887893 18.1397185238437046
37.2274522883556642 45.8696801284133073
8.0368358051716822 82.3038251468555018
63.2170426532154863 83.4366831988916999
0.6830842040080887 35.0476235582246858
5.6619375308945674 53.1567216645043601
15.4719521005445273 47.0493625716593584
4.0400708130940206 0.0251721504899161
76.7988813075879051 57.5711497346892003
77.5869694907018896 86.4697236211965787
23.1808644392238570 77.0973240358939620
23.2097166911118933 42.2361207641860830
31.3633047024568299 64.4270702036342726
14.6246082297213693 12.5970514880474163
66.2391628434940571 57.3281153457496941
73.4049264460960700 93.8521718632406845
11.3451729160118369 19.5474673874722740
30.0906603222421225 86.4475793547672851
84.0081495366354289 97.3985734500448643
40.7124262805995016 70.3643675014642014
76.1126267081589418 98.9099841643680264
58.5524749591628577 16.2274698169416212
14.9287297473966731 7.4150568288228857
68.7791959569902076 26.5576593942551824
96.4997478163151357 60.6008674291753664
80.8796411014628234 52.4846735979492252
61.8898487301851361 37.4733585735978920
7.7123553732744821 70.6691011120929176
94.8748747097960603 68.0841483444644098
76.8937420315548508 84.3539514794492078
34.7623564124348690 7.6950846089856473
5.4097186885595505 55.1552145031430001
72.2466293528980259 15.0285013974260409
64.8274761059439015 31.0903607097888681
10.9144831152994115 50.5852098674290360
0.2202281243874005 75.6990510660775442
18.6024711980622541 12.7001087560993824
11.3876304538950919 58.5165936255497741
87.9441936253936802 80.4539382909980105
79.3775277667299974 53.9195192434184989
80.0067093078174310 45.5040849936391041
44.5427283530839375 84.8920694874084205
62.7558959759508497 94.7681507392340166
53.7727639957566907 40.2662994419599656
82.3825651975451336 60.0744663669669023
34.3449071707474829 55.7607739404144738
5.0750476345124307 81.2476029014020611
33.7825447311906117 83.4119890306213279
63.6106791547105033 47.3011710896800608
22.7959026967346041 22.1832068238831823
81.8602625365363252 98.5382585765709536
85.2871090738212700 68.9917478880016546
53.9823703385994946 98.2332303575697949
22.1579566302246072 43.5751264195472743
81.8520804803439859 47.0794315400616554
12.0424022934505377 85.9974714580359034
70.7182397021209397 41.4668372534690377
79.0511690682385080 26.6503387270326861
10.9208614494735841 10.5177046932314546
85.6863329736353023 65.4404661168580049
35.8894152807221616 15.8111991525676228
79.5893175760939329 17.4558243848297998
19.8598433808041328 20.9992418520952846
17.0940142791668244 13.9974504124714567
31.7737122477031129 92.1430714764678811
38.4451617412064763 90.9027788480169363
29.4717874369980208 46.7120518495358041
43.3080757346138014 50.8116262799851697
50.4358393776652889 62.7897166854135449
58.4235512845228158 68.8173835558250744
48.4116964333341926 52.3025766952861062
77.7920853246163375 7.3154804364091941
96.4792522623271509 62.5192920850240483
68.8377631267400290 2.9843193137743529
12.6494335456661329 9.0216025399503579
86.2422540846078221 16.1701841849478427
74.7226290833295792 89.7188414756570438
86.4263672233894482 57.4460946146406215
61.0279369341107838 2.9893686460276903
70.6285415420048963 70.3460252978692608
53.6565843741672239 42.6338219888559351
35.2491827463785157 22.2653608642079490
13.1968327129575727 23.8481773345226813
98.3804348196225646 7.9473298392806591
47.4572139460099436 42.6440202516160980
66.0629081314412616 58.3804557094265490
50.6352711709418344 26.4820974064316026
60.4028451077373489 84.0565899719748018
21.5757267679055005 98.5712487971080975
20.4823622633383842 78.5178988030236837
9.5705649063812288 12.4050102009701781
10.1116765050599859 55.8692859490570228
16.4718366785607699 9.1274180693139861
60.3327042353044334 22.2333313638181522
72.3865615389883175 39.7895213809435404
73.4695353529272239 48.9004623238039500
77.9207234870582255 71.5566271320890195
31.6420102168834774 11.3377999855511220
36.7308120722615783 6.3276282309065568
32.5877827255830468 92.5640721144080914
77.2773992528058500 32.1027069432461261
72.0553883307034937 95.7917469813607596
37.8020762218908430 3.4581606093713635
42.1765589465330137 63.5630169016422144
75.5840452996963137 70.3703346970047647
2.2483292589933979 55.4460387461671118
46.8739173320835150 43.5252207272366007
39.3862691950473192 51.5442671623083299
43.4245120318083835 25.5170645867184511
26.3887971449657570 69.4196896667205010
2.7319565020823111 29.9740721249657796
60.4682576973502393 93.2983093597073605
55.3241330251946977 98.7633594375425758
84.2936770131000657 93.0029761027597601
3.2471826601118137 36.0001144037686700
20.2704465108136773 75.3847349827221507
35.3322850032081064 66.0328817650668043
50.8633728634710565 6.7007003858549075
9.5580772955764388 66.5308332464572061
52.4751691640846900 68.1858957587694050
74.4533284230492427 9.2395757254111306
96.8817247897441547 98.3902004427893360
27.6084180421419454 57.2773013841580863
75.4318040701456454 40.9910255844449409
22.7955634029751479 58.4707509337658990
70.2516425551016823 11.2453200680579730
90.3943865961581707 58.2159664152722272
37.5629133446571544 6.8086410395088777
14.8890903265764702 49.1474782104383436
93.2131901441610324 97.0083707092949652
69.7467609703951013 97.4889584134250100
25.2444588077408767 57.5964396159171628
66.2375704361248978 52.4795205089836685
58.8422259857080547 99.0553351410098486
61.8229079592056721 13.8120666757485804
71.2942347523422626 49.0704291191050004
23.8248382703960075 69.2821994325954194
99.8641984412836621 0.4994102055611793
40.0296197490110046 96.8445634116258702
47.2321949666445278 73.2528856142768916
14.3295003966015244 66.1327102567409071
38.0927896291709658 30.3906187806885626
75.5304228133923772 20.0002555051336905
60.4020529055632096 13.0746864344601370
2.3679377427707538 13.1965292937949563
92.8950946245586664 18.8653008821398238
69.2655677384757240 22.4106587289935391
26.6237441747925629 84.6510545437788409
70.5154526587534463 80.6966273755803485
69.1722594686363124 0.0602130489761321
29.8410145277571708 56.4058474089062543
15.3858924224989142 64.1197982154707375
59.8246099528203743 89.3576207830123650
88.5691007783547946 54.4107444550125479
87.5020339283254458 27.4907035313631027
72.9337949511697872 21.6889813011314594
85.7275296856764157 60.4726159117663684
62.8385963328210835 55.5359465913923813
59.6163039184456878 69.6073172742481177
7.7382378758968251 73.0324052061530438
4.3082446700894454 86.3129617901303163
21.6442492435283462 55.0203733189414379
74.3447209281192585 49.7134207436122040
88.9161008785898872 44.0930556250595274
65.5179322589098234 28.0347084767200592
20.3718116391560784 56.3029181562166059
41.8675331720139710 54.6996667495688556
65.1864722976231263 39.7904806935796245
75.9722648636050053 21.9070641550586629
69.7054609482536449 33.2588052649175907
91.2038695782188000 79.1363160836121295
9.6148031314803646 52.4494253884605541
8.6612195875833802 0.7041512245170245
10.8682650955147952 58.8697867790805276
14.3683972398158328 76.0216749967277821
90.2365574498667655 61.9797232610180160
39.8888327538722365 68.9481578963892048
98.9337529307275645 99.4186050834925652
29.4313097121515881 80.1529948206727738
94.2125662665679187 24.5115515365136645
30.0478660363939127 2.9661804472708941
97.0644090046513099 56.5261639072124780
1.0663418672327452 98.8964331844484121
93.1225575957627711 62.4814352437917080
23.8169810047829991 26.0688775114892763
60.6232675387987854 59.8082985453939671
30.1625386284179022 3.1836846135571362
53.8243549240732335 32.4691961451036732
8.4746655889640152 87.6074473791724699
35.9451390090944045 27.7232285706830908
26.3873346840953857 65.1629578084185681
50.1412967588000242 93.6680181578904865
51.4517090898649201 46.4174789035311051
21.1487829675259356 37.0416526456351463
69.1348626267956519 1.5786250497277221
77.2443381192868799 15.5058952902902831
94.9714410137467553 46.9704860955712036
95.5357780518461510 56.7074639348521856
24.1289845265233325 18.9274161304663693
42.3271923156192855 82.1637771538931077
38.3409043853977138 48.3362551621300156
21.5359972133204245 84.4559317895998731
73.5181888031135600 88.0666181383670619
99.5920459705119612 86.8775393024009475
74.0143150340165761 10.7979103268515342
65.1062362214894961 16.3370567364473978
2.4434684210420943 80.5566934298836372
87.6589784831278536 65.6921930437823107
13.3401067679528200 24.8642229314563821
69.5932776977560792 47.9784090089751345
53.9303048116503234 23.9240933548405934
13.4900963721863221 36.6140688587270802
68.6452004990325406 85.9895911084014699
11.7531469145871537 62.6129515729038530
18.0007661673175825 77.1130416282204152
73.8099764261722981 74.6961682835866441
33.2260535049150860 22.7123603042642657
40.8161132221369485 96.8824311101527513
8.4166589599619321 13.3651522149342945
46.8758577489593122 17.8990273350971165
26.2827728992810279 94.7371235489634671
55.1690463274972984 41.1810051701218285
56.9151579351222878 95.7117687488060369
61.1102834235539021 15.6174492860151286
56.6499044273744303 68.8035528216784940
8.8093785664056909 92.7877458787908722
75.4510366075167553 79.8472388194799549
19.7678547493675758 38.3032395169848527
30.7919513364128719 33.0172810763080662
99.5430908237313048 37.5533630078993568
41.8789837812005743 64.5318679010231193
32.5999435366056503 44.7960779376013676
65.1630688458893985 84.9677349017181598
92.9596918389215574 89.3352937554682427
88.4422398159366168 5.9485550519523862
29.7786645872460944 99.8759345305951030
45.7264479848631140 93.7894717573161500
97.3368085402796481 98.1237471820832923
30.6459497061175590 66.1401420621987768
44.5560693753988986 21.6983656418876620
65.5687871590938443 31.9238186497970986
6.2074253862454798 84.0318358201239448
66.5429024364546109 80.7902575342618974
98.1037667389399246 82.8762937636958128
44.9636846543280981 82.7510158148807164
75.2836225286693406 47.4368650941311998
94.8053456838891435 80.0135919835715725
7.6819438977219541 65.6209598040547917
49.1055781547281214 89.7815497202525989
60.7174315784319489 84.7426156235767820
12.3815980056112060 45.5808924202051884
99.4176052781476898 55.6438451180529512
13.6447965152518780 65.0138754507132433
18.2514726429134591 72.9768480892569187
96.0343567420960085 51.1615155274779880
87.5960919180933359 5.4252546492467584
52.9174212033985398 11.7839946659968433
89.0767757496189745 12.3796215560982965
10.6939185559743688 18.2727430819177101
36.8403818138542292 69.5640389240788437
40.1228298028031531 83.2569520887172132
10.6928930543638057 80.4624895229273562
97.2930043532244611 91.6625970252708129
72.6143895929669299 90.1378412771354931
27.5112065419870326 44.9152024327748478
36.1177538189523162 27.2525599681762252
5.8900730248823248 4.2137367172594971
18.7452296529454507 94.1138832706848234
84.5389193736647542 95.0384034717963999
72.7950091979393790 13.5323592084513393
24.8006188926050086 22.8129320143823797
60.9965376880558949 50.0340025649946867
19.0448244267369518 49.3446417935302861
49.6388032714260703 23.3029140114846669
27.4639970573199221 5.7095074853864780
24.5129419586082697 18.4676463712859729
34.0263684334650236 42.0518682581992778
49.9543331594996616 48.7204113778387153
90.8039691121091437 93.0999876901478842
98.8875354259609765 53.0206103309938896
15.8870546838074453 3.9048352975703748
82.3339188842857368 55.7983987236182060
43.8870449805198746 15.0425123814145412
81.3509154536799031 64.2886530533048841
24.2246919138018875 25.5467271461105376
18.6339785711090222 67.5261932443179802
76.3296182594628760 54.2396969435874539
44.5590998298147980 92.6011068170850393
20.7395148797943527 14.6570057364441055
58.5835056926038291 8.2701424240607437
97.3115290203499796 88.7995394983845898
75.3846581768016790 49.2047430024757944
42.7251905956633351 83.1494717207578162
37.1563359139277054 84.9967766559348519
25.7510167251140736 25.7177979003064365
77.9166178748710792 71.1628755764865417
27.7766904247436983 18.5644645706672051
32.6317808584709184 41.4659993516565208
32.5905816788636642 62.2138545806577881
83.4249747822696293 38.0627109818555880
91.7196713163234136 20.2845778801259300
89.7462538752117638 5.1601557666402513
74.3044103908522118 50.4249776871395738
49.5914129545561480 72.1266076902469848
5.1871731820154139 83.9490292495280528
16.7483918474239388 47.1821128265841736
93.7842200349108310 61.0399898291404526
15.7584600742990961 89.4140966364481073
63.1628049765441872 75.6427084492694490
47.9790205735498319 36.1826225292091976
2.2436717494809577 4.9052729287360037
67.1993298566132466 46.9385692464835529
79.1323929766980427 91.9729713099899868
15.0416562985345674 93.6446093546761062
69.7818560106110510 92.3844448654576098
39.8676799158971704 59.2395904235974982
95.2623901190010400 31.0530588265672023
5.9666022810909496 25.9655742794321256
39.7576908342104218 72.5417674130410859
72.6993949724366217 24.9446164240383226
87.4326238053086797 16.8897087166153028
81.3399435787443394 84.4758092071494247
57.2232245843583200 40.6328528135453695
79.6923871290648975 65.2798072071648363
10.5019152302104679 29.3976942493011997
3.9201204510421528 36.5348212120069391
35.7032754592649511 37.7368398321098582
65.0171379824452913 73.5711515741119371
75.8223171310393553 56.8490319338674439
74.3445586356980641 77.0645712465530437
50.2467726715596257 65.6368431706362543
71.8378784112160673 20.9037027937573612
86.5508109235361189 17.1026358386242237
22.9640862408465836 91.4668840280698561
18.2875308182915433 59.7717581893818277
48.7416756562520277 10.6907628742176080
98.1916450353059815 9.1012524679639277
36.8312852628977296 84.7980766528295646
33.8554639367402501 75.2543588496672982
51.5767840311889358 24.3770385055100185
82.9166768388702025 89.9725254249457862
23.5193491006160933 79.2900232691732612
97.2481796647997356 78.2498866648809894
18.8516528563416834 25.2779190693812836
24.2578722275992433 42.8617555261861725
65.3053206057144990 88.7549201895132001
60.2635319552546918 37.1009007597336335
50.9141349609112268 82.9571589691598064
99.8630996721278592 12.3356635511311374
88.6637003335248437 34.5234909596649260
34.9795518914918233 22.9591030499754929
89.6141262911178416 83.7495599340753074
66.2287349236034828 55.8422364090531573
61.1159965500625262 31.7488120711545534
28.0384297535152918 25.3890558239731057
99.2666305122519077 98.5272213654636886
22.1927669317063767 11.9306866267714149
17.9479610717081854 29.7570836707977229
72.9677300390728476 21.1891860224903361
64.7552041092249340 71.4864128353174380
21.3169735117084151 83.7337025631050551
96.1523396899024760 25.9420684520167413
99.0217215610069417 17.2081057633986845
20.9439643864735459 58.4013028033865353
9.5782820419525017 77.9499148887342699
40.9217706901136111 53.5519916496331092
72.8658075762805737 42.6694067027819770
74.6567262242838297 73.3680593427329626
82.7648432029303507 54.4002935812360278
21.2861121677775600 64.5945878287743795
36.0384616115689695 51.7125081591754281
60.5047949024148721 92.9884750284302015
64.8018736350814351 52.2932667728374980
50.9823976132710044 56.3588413074252088
57.9957106592731577 3.6625025088453222
96.5280978353536483 9.8630322735135945
29.4741513074032753 48.6807323982517062
7.2647870616267092 40.9165642090238322
72.0142594069503588 80.9102493579099473
74.8362107596484236 25.7025523938542051
24.7457745372642322 35.1506110349376399
53.4384141433832980 10.1929143229717916
74.9338075343200956 59.9465572505283291
22.9943031398342370 63.6619571148126084
46.0068746046902746 86.0685264922664288
85.6020082778398859 28.8621111263424943
34.5174058633985865 25.6385792327501463
33.1093181839619461 7.0253258587553820
70.6473335983146171 31.5740113470980859
73.8456476515929552 93.1716137021891342
94.4624567837460347 53.2481564437210082
37.9174594092387949 43.7308645951999893
21.0446045178326315 59.1077624895708666
87.1501337772301952 61.7183406183494796
28.4684916355599782 17.1414321754508556
61.6025653642472193 74.7445210074834847
72.4264689875632541 10.3170891170669456
30.5699064099653626 38.7591162094089299
67.2248575386725946 84.6465985217380990
48.7594611900665029 12.0139053132356501
4.5475081050790678 34.7615452308915351
79.5010858487388248 2.6182048234545729
35.1400495961829904 65.3746544271873802
38.7735506502454896 19.5755076494558367
4.9037913130185684 93.1380294618779203
51.8940687288179348 21.2416566177076476
74.2516340825866479 73.3586374609391356
19.7644934094500684 40.5944382888525936
42.5123454994488199 73.9934600942370508
55.5603087403537330 37.3139320126660721
60.7965941930396667 0.6087904257885968
43.4483851973837005 77.7421459487761553
46.4160006004612811 57.8177624769297793
80.8383847900434489 63.7727029806344987
85.3962393429899294 86.5942380928529758
97.0871523408893893 60.1350138028070660
38.9394650007556251 38.7224297826614290
15.6800060209727139 91.3335114624477598
28.1259214214527056 66.2530217793723608
49.2298963013506636 88.3369461940362584
2.5743950531451953 4.0346458569383010
24.2697262890013263 59.7341650121739036
92.9028207414756224 15.9650606041164096
73.8070851120220794 46.5162841216841230
57.3881477672826747 21.3741891956727201
77.5110093361820560 44.3584967395924537
50.1471831028675794 28.4335806494718888
34.9491489681063925 14.3167418996044908
80.3486785463363304 37.2857229240698729
85.1940438728914984 52.3308261667476984
16.7508511040085359 36.3873609445653372
78.9931891237000627 58.7666381386206851
16.4055865808059202 0.5187975771425601
93.4793223939284417 24.3423032950379366
50.6044914640312129 98.2079142113771724
88.8757914617374354 53.7499422474423412
5.3465683327872826 54.0469114720977686
98.3050404512417657 40.8678188769335122
48.3533360307508673 71.9988287449092326
66.4615670797528395 56.3708922431855868
46.9070358207555742 94.0928726462782379
81.5216228207512756 10.7751462530649498
69.8491253877567004 93.4881938067345715
44.9286234362060597 36.4437316129199402
40.0831003875744898 98.4204849598680767
1.8063603901772196 64.9966711842442066
81.2579935339264949 77.9465896494819503
64.0789770537858914 9.0668680097831462
83.1552515576679241 5.6115192256939839
51.3812638709201792 76.3657365860572384
42.7408048356335044 45.0384085907052807
1.2004424207329611 72.8105139865289743
95.5437626789251198 6.1266498449009221
30.0324207044445615 0.7508059131519751
87.5659041537044942 31.6566334878829920
72.4806752266756433 43.5845287270227786
50.8104036262363010 35.4526433504226191
18.3552863617598021 81.7328504763404595
85.6465883017448704 55.0132054637514045
59.3747999833487725 41.4896133258920585
44.6433762904731779 78.3679590877553665
29.2209331222274216 43.1683314601949775
10.2024984936734846 0.3078693670872545
25.0528598814620871 16.5761440861841649
12.6703641570169783 76.4578660370068803
12.7141494798561521 25.1995730818613488
72.1138572042838319 61.5723256892784434
24.3834430984801962 25.4499164805510283
35.0623450485332029 15.6790215486672153
10.3294164117697314 66.2536590655666942
4.4228281926813722 4.1487891473007910
12.0509164822961257 7.8099799589753438
46.0854044874193320 28.2843696661033484
21.3476904886385590 74.4496945854714767
99.8782389164074971 57.6552588871064984
72.2289855241473333 50.3899815652167788
71.0427167770729966 68.9492847660671089
10.3854631183836528 94.0019280901902619
5.9818956657329947 89.2275826452484182
71.7197654211486935 73.1193800028929246
68.2258028926859197 71.6160255645273907
99.0640650889369425 34.5362771573136627
24.7158887494124393 9.5907066206534672
64.5266454958780713 28.0604643545373413
8.3632914689250608 12.9865944345690423
13.2620703436128196 28.9701764889569873
65.9698935733385952 14.9314270232296593
86.8973731235498548 35.5245428670114549
81.6933777705163777 63.0983930488771421
86.8286993111855594 75.0623319947364109
5.2649645788413029 44.8963801424741931
12.3640530931603756 29.9719312787376282
35.1155507991362725 17.8932572927079860
67.1819688818386993 21.0469436394567602
90.2260128536939305 77.0173843513691736
87.0518252477684058 70.6320250877012938
94.0557323780288925 39.6519120520533761
38.9005646721260732 8.5640146787445577
11.1238897615022587 12.6403850057017824
14.9762586888648404 72.2142773562197533
38.3223358818079447 43.0146470356419073
29.0254641817563765 76.3495724325375562
49.3066279179912783 1.9476695679668588
16.0480814424851417 55.9108557086804865
89.5819979442613885 48.7267857699416638
81.6100389101272157 21.1136596594079577
34.8699404208791321 82.7836538544530072
94.9022271844696377 77.1643507165305778
51.9058718695066403 85.7648096934130564
32.6302643990701853 88.5981452332345896
28.3130131430568532 13.0412613225118221
23.1965329521639276 1.5400302995642767
41.9455721341799617 45.8323719291765741
79.4496032537202694 96.2060289439238545
76.1214173960616733 32.8691021277345143
35.8094207669189331 93.8465356801729769
12.0161983106619967 23.1504778380729697
89.9090211370847072 35.3659787056935571
3.2798463485146256 20.8120431793874943
17.1926545819426018 14.8842616754395802
28.0902606441387874 33.5124491761672161
23.1978990197498689 93.4561216914220978
23.8590379087489026 88.3655032724430924
98.2432930672949283 88.7798113259291313
30.2671593073595027 45.6672515789171314
38.5058775872124670 22.3084158052084831
6.8087904560133916 98.0966984690484196
84.1749207772922148 34.1020653339959807
58.6090342626731555 23.8142547191347091
25.4369233638481518 51.2368686079573763
69.3606484317664780 77.2659544487542718
29.9940843273137645 69.2853051382393232
62.3069378019040840 26.8043199267448351
19.4609670383584223 59.0322931800185131
66.3181134479211067 73.9965088766062422
97.4047971380056623 26.5635461766401733
84.1115997119253649 68.0468111721425117
76.9147062644692170 36.1292519912954830
29.5565004872348602 46.7222661903810703
8.3943230986433193 62.9959853655942794
92.1445262317798495 39.7338804941386528
77.0292150307146670 80.5705396276324421
15.3216764544444892 71.0661729385323611
88.7309003353202570 21.2072153545422211
25.7267996910125802 77.2865073423526212
3.4566334161788337 90.0871497667750276
1.8520115414701777 28.6790296021618651
7.2576508057180522 35.4642810738317706
68.7441400017009983 99.7593766338174390
84.2675853224516089 35.9541671832489200
48.2530924508768990 92.8214763830658995
4.3459091740747464 76.7095669614675444
31.2437241338984535 88.3102619898719325
83.6459810587118966 39.7317109962177426
82.8308550647933686 69.1422528254957030
63.5388433523548812 77.2095848098680619
66.5955771860533616 75.9512773777238408
47.4537097308047393 7.1467134148331173
34.9004675022808186 65.0321070093496303
15.6464311659032855 95.8877959812609220
22.2170652626046063 24.9352063602642495
21.4644202654469041 55.0219364948710137
91.9671510341262035 30.9278389212218734
15.0692764618646340 73.5220053520961159
33.4245030413945727 93.0443900546286358
94.9292944084898096 17.2820827093660974
75.6322782935628908 75.0703090745121244
51.2831729077459784 61.0684668769301027
87.7997244890668611 47.7009506190279495
12.4779668574486635 86.0070913301240125
55.3571651442800601 9.4584814159494037
61.7021792270359271 11.7950568930007105
10.8811921671150831 75.6304416888820157
37.3340729652906234 81.3910755647548143
9.4916417229307442 39.7686273372366941
77.5995112367785538 34.4019127391766872
70.0998060187791765 95.8024816580496577
87.9331792889321093 35.9660934236327137
61.5236027815947324 60.8563374063226021
17.0125436667756915 94.7476257121841456
38.0575985630857687 77.1212509557356469
19.1316811737374799 29.2960304632346471
14.7648069105150608 68.6822979110034453
76.4189128705730809 16.9548847403883762
52.3833627839791944 31.5684841348941028
57.8690191732989163 73.0179747122221698
45.7822122320126965 10.0148177455793075
65.3159611361794958 66.6490071161678088
2.9859266940497897 76.0278831900813543
33.5201060357950595 0.5447269538063737
76.4512874872587389 83.2991166505211567
18.6505813325073113 45.4929030315734835
68.7380897689549641 21.9946713648026204
46.8920426963755546 90.7697081011872200
37.1871317063506197 17.8478738132632593
90.7582624691444266 8.1157571481181527
96.8790661692687394 52.7959338283238964
38.7394923557818345 8.6062715076744460
43.9708836427806702 7.4874260616171533
14.0281615700445617 4.7344977014023630
34.9098361649049522 97.9935842296994224
23.5316384209194887 35.9987259078672253
11.3467201360088374 50.8256752787845230
89.7826878552974534 16.0364776590397149
34.9081063144511248 66.5556372984614484
64.2105949776593832 32.2205163718891541
56.2109970518047533 2.4414579964328831
44.1211859902338546 19.8983443654897840
40.1213456951064487 63.4501407746100554
40.5778658093925344 31.9531857997762749
25.3659083729178327 31.9294275722082368
86.0486139154486409 38.6054034208667005
22.3014110322105594 27.0050704215813013
22.1486261588634932 9.8396089835479099
42.2698762490615536 17.5594300517675421
62.6468959772158414 69.3986976298541691
86.1414045598189517 56.9781532086872318
22.9451276872550842 20.4187083163250165
20.5231238547785466 90.4150543277889511
84.4282933398381061 40.3835329292874476
87.7179752811181430 80.4166876639465187
6.3106115986086619 97.8467434049115354
95.2558629294186545 6.7163553256841872
63.7153909195510977 87.3933596686666192
61.6272157043808591 76.6266844436337919
2.6869966674803125 17.4654560093875482
17.3118390272687925 29.8806120584748527
12.0367854323370498 49.2939536410355714
45.2205344587757310 31.3923201174438837
17.7807575379254530 98.9698535546574760
64.8570371726723778 81.1200435068115127
11.7124138415296777 3.5171538089086130
96.2648868669133861 91.5247010758201895
79.3158055623423053 44.7330637410025531
64.8377031674383772 25.0739975767614425
15.8416074708585199 16.4495903430848855
73.5967749282029473 10.4703137217968418
44.9910141848106662 15.5355588813023466
54.5556218446979528 66.7807640900379198
55.2258137774967111 72.2441131066544528
96.1884644260528461 75.1071813921012534
98.5809826258455502 18.2469191501873347
94.1863471553305232 34.4676060209345394
37.2095788294772660 18.3333609160390552
73.4066042990038312 27.7036317119792699
87.4964445427543467 55.6145045701202747
18.6213681470519212 3.0318725339805286
53.6203807005199664 10.5307156624801390
20.8276538803384597 16.7776941263116157
29.1366352325225115 77.1866777751210549
49.9511692991662102 3.9443024791862680
57.6079638885925363 60.3253164981894940
8.3635948705016006 2.4657137683789521
94.4415366937300007 56.6420543692446543
75.4756303438941245 15.2363568323565133
63.5081758047431251 97.7343702462494264
21.2245916493597022 89.5461325166982363
41.0341120009321543 83.1045211074326033
30.9735407118133850 94.3007670271619389
61.8723693487955444 8.5638825503196117
32.7561225434360921 89.4552168360225153
44.9501653719467740 25.0492148926998439
99.3633517724050535 25.3147471959382031
29.6458703564684178 28.2563412955552664
55.7427777390032659 17.1471072850431270
85.2860869151251251 36.1621853271024918
91.9638480770373690 34.8354459593889914
93.8496250365367928 26.9297708577046251
49.9009619055708740 40.0686317551965843
92.4239605432931199 28.6212087497372494
59.4955448772984781 65.7846125605191503
12.2122658665114852 20.0551426888732394
6.9795990077336612 19.4988370414025738
53.3256945360964707 83.6993589413936121
74.9252579116720767 17.9600108353743835
57.9113038921524179 5.2306662658367369
29.4141385823485351 63.8872384219685188
63.7826211820382483 37.6041952677176852
64.1458805384560691 97.1912603872174543
91.0312840697294661 11.6440616087411968
51.7642005172652446 7.0610445021016988
10.1114178314058449 84.7594879858713455
71.4446658910826216 79.8701453543275761
0.0626485035371771 52.3910083938193694
22.4553766268203461 48.9734563909768070
73.3809739251449997 98.9718353345833322
53.1465920361923523 98.8522411356225064
89.1407819318241934 30.4213555201351298
24.2790267094429311 55.1705763839309569
83.3358871910508299 31.0482002052039121
56.3999670061441662 36.5142311045915449
9.9871251874987017 37.8576689324263498
69.3204868567517565 70.4374486405785376
93.5921673844359390 41.8087834331462105
55.0118616220015255 62.4769643854967498
49.7232122548237356 27.9675950617971338
72.8990464368134923 25.2458206171218613
57.3035519038902734 48.4593287273787396
45.0664318643441888 86.9948528558473555
12.1318333032270580 44.4005156430799843
84.1567515020681327 39.6164516755745524
38.2729504477752300 31.2823772778354261
73.0245179528324968 60.6074185325279018
14.7425570655701499 38.7253462799417179
89.2400159948911380 57.5387313728932952
86.4821899336386792 38.2553207353692457
27.7516953709489798 86.5386724487516972
26.2058609951619559 19.9965226363468140
55.5083825183059432 75.5516375120722330
4.1716905348932576 13.4441805247414674
35.8650810393910433 34.2256171724896561
52.7355568445397012 38.0176588948966128
63.7928535712928380 54.4343997999419429
70.3740793613370670 19.4860301302686167
38.3572281649664291 81.8790429676088678
58.0726928367561257 4.8008952428760470
86.5621667002006205 31.5795954663129486
95.2296001484999408 95.1014825696131538
64.8093774782366125 35.7994438425876496
46.1477401724232337 95.6615758401434562
40.1706898260654839 72.4185486557521045
87.5377490717020521 68.3264855411715359
24.1046482308274399 83.6855172226960633
48.0358184643053434 70.0170714893487229
71.8585915467146492 3.4418445445119628
43.9016925571027130 5.0212444668721883
65.6603364508661684 52.6824029680208241
68.8598693104493265 7.4102761203187484
75.7706263754367484 69.3234832263463545
81.5771147184367322 71.4599666503643220
18.1925174728357000 51.3618460394797438
33.1847495707607152 75.9029328554207723
83.6802930108857765 5.9352883628969400
99.6484944560113206 19.8684964125110497
12.3148788834971832 57.8560140911399756
11.3782091399357128 68.0179888916691908
27.2473024927233141 72.1720020678542511
58.1507514122098570 37.1206898809703176
35.6376640093318713 87.7938453993579202
77.7177828399561719 20.1777036376718399
47.3022114003530803 24.3409742978022656
34.5130139921616461 71.9396863723726199
90.3169264112200949 86.2519769458991732
83.7474093265665971 20.4561441071855477
69.9569262497342237 62.5828499405303731
67.7682371408780995 66.6217572370568831
1.4825882066391349 13.4993511430402275
94.3956334514917614 97.5771590279451857
18.2203996931212373 77.7344639673302993
28.0757014091955313 85.6823960030190079
29.2798801794585302 27.5872707178168355
43.5004183425673574 94.4350814248094963
51.8898776814602058 9.7793029858979743
55.3506288201374161 2.2700493968976554
84.3589440139050453 55.2437957999009157
17.2819273298594140 70.2363314186546575
45.9915174758551260 36.8317778149074257
43.3933119331679364 2.3215841481787902
86.2685843462372333 78.6687439649484048
68.0992500799525118 71.8967390970411770
6.4495304637333213 30.2910422582418057
25.2443894481785378 82.4766132499756850
27.9094555743843884 84.8136241089606671
85.5462985003838128 74.4243087188582848
66.8821234178738990 58.8682618474314268
73.7816486526702420 62.7862929945374546
95.4690732423705271 79.2611227232459754
71.9811920162258332 49.6701591093230945
9.0482661783409348 18.4911444432690253
47.8993403573554488 17.1400824905075808
96.5597805800660751 73.0526747913098973
8.0206391724888526 33.4962534969746457
34.0558389969298858 42.5489185699390404
9.1186740272560343 18.5712387193470292
32.8202816535072870 67.5409210739813091
61.7236670096276612 33.4740762667345280
73.2294934428312274 71.2106697126559141
94.0949139658311111 62.6308012798799325
78.6765571358976104 48.6932576816034768
5.3708747734894757 92.0480785078194259
2.4994653013989288 77.4128676138359992
98.9134800477648639 2.1536926597342743
2.0333036967672857 36.1750379628555194
58.1318164060626756 73.4750750331597970
80.7178681086654848 62.2944631170180827
16.3494286240498674 27.6496653744166316
31.5146968383025481 61.5480502586577956
24.2026992344315452 17.6224416550978411
60.7579324905203748 8.1080256025153563
95.2320254443402234 40.4088638078924021
71.9374776917097307 39.9359440227804683
15.9248116360575125 23.4681791405233149
32.6392351367623235 12.1449416591315469
56.1538705008904131 31.5309782939331420
88.9411654178562543 41.7419640558197926
66.1010916546645291 69.0609655970967964
48.0678556451208365 21.6171327706958571
9.7684962121897261 28.4217991722511947
42.2446288610454630 72.0096051767763043
3.3992953606952425 83.9654216306550722
76.4321173597815431 97.5682313457019745
58.1812351728409070 48.9427102037495203
96.1731606135198547 96.7226665390232512
59.8140791732101746 77.5048580973063252
56.3376615180205320 64.0988329436439983
4.1044503122029123 41.9706141753485085
65.5759926267191418 16.3058325951292886
71.9706680592034758 89.8826918357669200
33.3905537015236149 83.2649283390512096
66.6554286836776697 84.1999829453031765
44.1842630162499503 67.9650186875421554
21.9013377456825822 99.3945470659333949
74.3750711858752567 39.1372636102088052
92.1636870896506508 20.1407371331505871
24.1463319513587571 26.2287232477138268
33.4416588594945168 41.1693568468705422
28.7569762105262399 58.3437588022499085
82.7621302433318817 56.8272961334996509
79.9104661096151148 18.0103357218101543
28.3574862460348029 79.3704192028239248
71.7667045223959690 34.8193087881672767
29.0375407086740367 72.5501252424425189
48.4399665739648668 27.0052130822564393
6.4552541138917618 31.5735910196700438
0.2967830897866897 46.4495006877153926
67.3722778233448452 48.6180043332200569
29.6284712487890580 52.5616184238940392
15.9249034301017112 70.1138125564815908
91.3830261817373923 21.8117201538687731
71.0219482751402893 13.2554345977250456
81.8517829750122701 49.9517307708184930
49.0649569406626540 69.9869175175313387
19.3842076759713109 80.6228481853645320
24.3693304369892800 75.0182579130308369
38.1383527835934686 9.9570048562991786
55.5619898383960873 7.7756482206504218
42.8674318952784859 72.3661513176323012
91.5881130078057026 20.3977410299986737
1.2821400178295472 77.3581635850634513
11.6164291937862707 55.8433520605131548
76.7712571689049099 12.0895052468885886
7.8544862158863697 98.6641770286276056
82.6920382284817208 26.7042940963515001
29.1299158383930283 59.5485937143721529
89.0619892140528009 96.3388595695599150
79.7850546509182834 29.5875687098631985
36.1561339404912445 0.2224521939084845
75.5826669037935233 69.1189510418691526
27.1109112520623867 79.6459714419298592
25.4281872029318166 78.7463266998410916
98.4697191277551980 4.8352138275440488
16.2558690482505916 86.8830847782502929
88.6038873823030428 7.7491427713813898
31.4046006345211950 97.4773623502693880
74.9092611011831053 68.0220037088362943
99.7885562975411773 60.5081086058320139
77.4293378474894922 86.6690310736929206
19.1021171269765375 14.0135131417697618
9.2127096974924605 58.2206963952271366
20.2532203942215610 38.4128184842823543
7.5595069031762492 33.6042243428669067
20.7030495346209200 93.4028809680884251
38.5630564861656779 76.9470395754330809
79.6200014894344008 86.9531588686496093
77.2479703462992120 5.8585445690870319
67.4043201208567382 81.4370137115596719
75.4139884916350098 87.6425850272240723
22.2915172122357461 97.1994909493645594
51.7448722648404029 19.9175354526872290
14.5249779257106919 23.0549640800495439
6.7601199020589364 1.2568635979632092
31.5135417066835899 26.9410720347677000
99.4567446111696256 44.1216604486779929
85.2622173832580472 47.3818115625885738
55.0991375949882212 40.0281137950768269
21.2847509620793005 73.4036789087840589
78.6766070758945375 20.1116510859397195
53.3981844788135618 10.4319040406845254
77.0438538148902694 49.3859903549909305
36.9755437403383596 64.4821543341559789
34.8109243420662295 88.7685794088311013
38.4180892888336700 92.3115406424300176
50.9868997294147164 30.7922475512541496
53.7285934619843104 54.7972004317936836
16.7608339254467502 83.7048382905326918
71.9703619372817514 55.4145810373776655
75.7420057279607306 78.0641477920694626
85.1586101734216925 7.4072229287875935
23.7085929894308975 64.4059682855334330
93.8950121613773234 49.8310511876633200
35.8326998988319900 78.7285119481958731
78.3543072805267542 50.2126824832797709
96.8757206189297477 91.6731557152447891
43.8931563845028734 63.2101213614306019
91.7995281349811592 27.1223708543459345
35.9437017337272877 55.1442286233493135
93.6441992904718603 64.4517438560122571
46.8128286287901787 52.6503382848126904
16.4962530942605383 59.6392412480055469
93.4182826174392034 86.6160748277155221
87.6969909880846501 73.9107820788803309
6.7918915659539447 67.4820779583195218
68.2883188212405372 26.2059712471852109
3.6396633492465025 92.9626001003310876
74.1646202416229272 89.9616475154112862
51.7037810005799940 98.0304299696304327
99.0788101369833925 52.6088856935318603
83.7848451265579541 15.6730072165207961
81.4029681618202261 36.4916608968736114
2.0067838901383417 35.9341928987046089
42.3408319581776240 42.4796742538887102
12.0703847545479590 29.9034441477861854
47.8546226043958569 77.7710569562943732
31.4777039753715400 21.2546314450032803
2.3756169757179646 11.0246815950763910
28.0332939140056645 31.2017674609580169
98.4670224461383583 57.2075362870081747
17.7687776827788468 7.4039785080280645
51.1055698491055068 60.5359700174963180
50.3671386859271948 96.1914378658422038
26.8498462707443721 37.4086303247690566
81.5783343544326840 86.4846818014506198
52.9046648966915143 5.1948886155904539
86.8377974021582730 24.5988561052503449
62.2025080413600264 79.9952132573087340
85.3372716501484945 90.1398150808316245
71.1550753631600230 14.0874574731068449
77.2369645259367275 90.3482108290074422
37.9559824891739979 25.9915351238732661
24.8516155952941062 41.1651595349454595
21.4936033467381549 49.7744907228226197
85.4972784568927295 83.5445079263407990
19.9320977908918771 43.8010969887907748
46.8092427139296348 4.6262013644077999
75.5186823095042428 92.9868552237216051
20.2828171067380616 1.1681099665706740
37.5613817455698680 20.7224843256880398
90.8965409916956162 36.3398814925312905
38.8817251642666690 39.0304351790493911
15.8363889579866033 62.8175063834620957
58.7537086544548757 80.3486729516056926
77.4614561759634483 65.3617664546466557
18.5256421605611301 89.4878898525104489
61.2688862671316841 75.5622233296523262
64.9109048698596212 52.7582041752431152
63.2246439423436826 91.5948728234480427
56.8728207220751472 36.6604965254902737
8.3408581718875006 67.0428916937419217
8.3126969618217306 63.6505422053403578
24.8635428141797732 80.9009839837644762
