# Supplementary material for: Universal hidden order in amorphous cellular geometries
Source: Nat Commun. 2019 Feb 18;10:811. doi: 10.1038/s41467-019-08360-5 (PMC6379405; doi:10.1038/s41467-019-08360-5)
Supplement: Supplementary file 1 — Source Data [file 41467_2019_8360_MOESM1_ESM.zip › Configurations/2D-Initial-configuration-Binomial-PP2.dat]

70.1386652352810529 47.7184077381211154
65.6344271410319209 8.9456036953466942
54.2914796095683698 14.0033867852724985
55.2716543655021653 16.6039935518017892
88.2720943168992562 41.7034069693548304
36.5764855686016475 32.8521036588425233
56.7116349599732814 38.1640576833536258
59.3263761363281716 17.4716829935543494
62.3054061642024379 96.9646982684312206
19.4922942738466460 85.9128440532785191
40.5679648691127355 68.6796317504976059
58.4175342243397964 29.2193368659664152
1.8642049133351324 5.7851789982059980
26.7549692281682674 21.6994465103907181
71.6038787994849031 68.2563601498225410
15.2009103537755212 6.2293863819464113
16.5054277018155133 44.3620543186977159
55.2801137767138897 96.7448161300871590
66.7019159723113830 89.7103851922801994
36.5788937891755026 79.4116872250164079
97.7641368146066014 34.0010166662810818
14.3039965718446016 10.1241774077645665
84.7339397315348037 28.1429525401387863
64.3855681219553873 7.8988610741897887
20.6011683139197501 9.6889420301519369
7.4505821070753537 51.8062299594870055
28.7336012499998290 21.4975776273902426
21.7264680253793294 71.8367054667321270
19.3864057165273778 8.6296792052264699
28.2260006772301679 28.8838916778300074
58.0470366609073025 71.6461972915253966
49.0297478905503112 17.1043931859320892
31.4422694004929717 36.6896982816028370
79.7214302313949901 88.9631659021496262
62.9361691433353769 61.3602269989697504
95.1009112288635095 60.3761093966451270
7.9998955316387566 44.0331417042411388
21.9484586250426439 89.2894699584685014
96.5506615495124123 58.7164587490034222
91.2281863183826829 82.1496986967010088
37.2247532637585010 58.1062169476090276
89.7059217905461281 96.9772177936794293
95.5101246402871027 86.2222893077946821
0.9967254357226563 67.2231904437486492
56.7484124435124997 21.1715914444128295
38.3471802059581677 45.5744137050302029
71.6669345636283310 29.7846483351406839
62.2357635426064277 28.4322740697966054
96.8106938149663137 95.3928457978123134
24.4804003913606252 72.4715721655129670
85.1438305754000311 43.2273627753098424
32.7200826040329815 47.4542199728849923
88.7284412522837584 13.7077456424809281
67.4057353780443549 62.8550339823266171
97.9349394270945623 44.8156281886443395
98.4117834644602283 35.2118984994504700
70.9997949285852457 84.6085376812712866
29.4210403716107081 94.5525399767518024
21.6581110863382378 0.7735635163148236
21.1290931141162162 42.1100423679360958
88.1849508345055710 33.3231850132429415
78.7959587001617194 82.0659616696619452
6.5155696339032287 83.5382048833837985
35.1257813535270103 36.8915014056938304
49.3465395637334936 23.3216957252806232
11.8797105821451972 20.5651397289502000
52.8104466647918969 62.4787771926601962
86.4794839920888734 18.3014488709111198
50.7290282782417918 31.2779261410631264
68.6534894905264821 31.6724191137231372
82.0270201606826816 87.1497592465381814
58.1744519263026589 15.2312277579559900
82.2103387237153811 39.0439206680242989
41.7320472958970754 0.7677816416260863
67.4588091429984331 37.2608335766448349
92.9518813039794622 83.8458901865511450
53.0404626652799891 81.9468286504303620
96.0591895952024402 52.5596788380464233
15.6759827989831013 29.3151686352915881
20.5752614181309283 99.7608263000709883
52.9218476431709348 0.8420236154358385
40.7330058518895157 37.7479267826824412
29.0194440473408051 74.1718354173710281
27.4282005683814667 23.5407078184301746
28.0929622764887519 46.3818822141712417
36.1783597104327868 52.5568376535391337
52.9947682292178470 79.0596017002702354
62.8906210888160686 31.6868638413740911
38.1404722460570014 58.8190095489771849
27.9594804836661446 7.1686194406823773
89.7019861878303288 80.7463941873979252
28.1063833000408501 40.2054606997171078
19.1760630333227660 62.6451495799398543
9.1067435434332271 36.5991976506631431
75.9942479492527951 69.3350653650761899
92.7153789372443526 34.4147851296483651
80.7853874059787813 53.5354105388480832
36.9835816957447250 25.3537863573920177
48.8473097770461635 74.0299049559349669
7.5817281781229484 7.8388619109209801
69.5601420583455194 10.6077201728245196
36.3329623280809955 12.4881626445105809
16.1226390924754881 62.4211927254235377
34.9900214056666030 89.9488352043897237
37.9848255277379891 88.3008051826581948
21.1176982252025951 99.8906975965027044
85.7311123684467589 94.4239538083575525
86.4868858591526219 82.8018628663137974
73.2332533952337315 88.8038946013537043
0.3712136311779135 17.0295629235174175
32.2827010866368553 52.4858029633842449
4.5807804034908024 28.6064038528243678
43.4972778500774666 43.7483602418357407
95.4353347598678994 34.6782813177986782
72.3868506005171355 2.5071116515129610
3.1051111796903341 97.4418843046082372
78.0022032602627746 62.3797198836911662
88.8248475840068608 10.4697462332185580
2.5151080410311999 86.3633010476669654
83.7519214552811349 28.8599345395910163
64.2287109480810443 18.6339917585745098
59.1538414896454228 11.0129368027258252
29.4253101714664140 69.0351668696083891
94.2070248050238916 22.4566806718894298
36.7341339045636275 7.4136585867197287
94.8152230849886308 27.4707672826238216
90.3503974071036282 67.1890239973929795
38.1620498580149814 50.0116789299729447
48.1046807657512758 28.6576022007349422
69.3010674953964951 19.4834581963077795
79.6256450581873452 18.1276058647501834
18.7755229256602476 79.0413165787713865
13.4081794517541653 28.4495488861612458
13.4353452479549560 95.4280900870600988
12.8187425971678088 41.5042521473048183
78.2381128440734983 51.3597172574424974
70.0147914132321887 26.8028594055419234
36.3221403956386268 32.5861784869474675
78.5825281255933135 1.0693309278321461
66.9252940867951764 46.5000645257087513
50.6161805227166681 90.3069344587782297
4.7154709662574401 60.4385709371902635
23.2322269258431930 96.4095603569358843
25.3016538484044489 36.9689394221896279
25.2844062110993981 27.3183195392942224
85.4517722632978263 81.3316742068066958
37.0310789120995594 85.0529252972662420
84.0671683980467037 38.2815634034785361
99.9101207382054781 15.4906740982828861
94.2106821611246659 99.0032625798657051
76.5304798765699559 58.7603158926927733
21.2999592580283874 57.5406948815908379
52.6908735572460643 4.2451453730744877
47.4312528048948323 3.6153704132734887
83.7754723285516718 69.6813281246927403
27.9868450871842072 86.6677384541692675
40.6983267567265585 68.7401106042599679
84.4194442950604440 33.6776061608375130
83.4186852769064586 44.9561518165417908
40.6158265824490030 11.8714762092313251
41.4674951050146063 97.8315807579634793
77.0937402025831773 81.5654293980568497
64.0569644163834511 37.8996569372016978
17.2516558719770110 21.5935611425196896
19.7077990777113534 55.8901940822262659
44.7057279108185597 15.9786099743298706
46.8850333087763218 28.8633590779083349
74.1604801109824336 71.8781324047106551
12.7252679538167879 6.3190044161283705
56.7498121816856909 77.0588026878332215
35.9752140525141257 55.5064253552207347
55.6008953630229854 18.3715350100073351
44.9597196779967661 75.0948364024018673
4.4339785374304608 2.5284890135064853
72.8427749789139938 77.3053321351195706
14.5729834318713003 81.2223880575285193
67.7636714853140631 11.4577299446596559
69.5675801404630931 45.2018028804035055
72.0559955906450966 17.2725486129463910
39.6440303090206285 37.2416737798464723
86.0053628597694342 43.3706600782816736
94.7445501945553588 52.0434154367008901
12.2528176405766196 40.9446614010359511
45.7899227074178938 97.6227500023699974
13.7008097050892239 95.5137406528664457
91.3240149496519962 9.2202190700123925
64.3217355752245084 80.9622388402890891
33.2334818944114403 31.7351003351507899
51.0357214141565549 2.0764518199299142
93.8512993020040938 91.5348295351064394
17.8676820344724980 20.2788089309571049
88.2048342781555021 45.4236558606718290
51.3833040838874808 13.0407946852419183
35.9700301333176782 9.9472080817547432
2.1639272184795666 61.0342985574582002
77.1807936247464852 49.4526270820629748
9.5822835830697848 48.7847637913584578
74.4430814270056231 24.3261785203605072
89.1552587247163757 61.7650309663197987
53.1302950786361592 73.5092681605384115
38.8192008996116513 45.2709983941815182
55.7133931059723650 37.2665134032873624
54.2649228205078629 79.6362459066646693
10.8488062842644784 31.3377821632199201
80.9426518245374638 80.0127480369983886
58.7546058910727851 93.6369229673465640
34.3407456635399271 96.5341611994142568
40.8451127494007551 79.1576346918612472
81.2950854163791234 69.8199609086833561
76.7492019898054565 70.0123734019390724
24.0936839066357997 35.3457820119137835
6.1707283140024716 53.1052163465446938
23.2766340611277442 67.0678773906288086
35.7857006204863950 63.6665977359904574
44.0307493130564609 35.1554969421038663
80.8308715813016079 78.0201098526515580
53.2135876535904089 44.2240346216991895
23.6993003929130239 90.7259300849375734
47.6458618884707619 73.8133006985502362
0.1460643591939537 34.4177484139463346
79.8790664206735954 1.5836273031414549
76.6645080899610178 98.2042504556029314
38.4747571571972813 96.6514606706145969
91.6173195222315258 71.8201986818496181
55.1305492242898296 44.9651576736474965
64.8049551174990484 27.6701111854997350
16.9830345939926062 97.3895723333730814
83.7628970621524758 62.7276671827889345
18.6249041188481961 65.5634800405065619
93.8250693413304759 8.5478755462475409
66.2962202020585920 21.8973736398040408
25.0057947946270112 58.3126546066907707
65.3770950059573579 32.9195730588390774
94.9464980737580362 37.2570472480459074
77.6961503142594125 44.9543553920325607
73.9018826263446442 62.5833330668339016
9.5886637488498128 74.9781406503433203
12.7618736450675456 20.4390872180063674
58.9201814345479917 49.8178459075923712
91.8883803506868730 30.6412809516573112
86.2482593965775095 58.4595417876472965
92.0299192884331916 60.4976481057977438
22.4269511242143764 45.8391918632333670
97.5213579568593190 30.7294013398684243
25.3106211340798239 45.6571947264537741
12.2685483392710566 62.2886302993947965
7.3694524884887924 74.9507614359744849
71.0414597577150460 14.0066067124628439
43.3200793075718806 71.4701525345276139
68.2390148979596347 50.8403165072884278
58.7072123013292568 65.6525307918941650
60.2041672445394838 82.9870139554312516
97.5551311163979733 15.2428992712523410
16.3093953088366703 77.6165325144013138
16.5981675920238594 73.4662198779655569
38.0345942434761852 60.9900293808353311
61.6414503701067460 61.9450106512994125
5.0563370050927370 34.8685495166600603
98.3472601261432260 42.7215259478335128
44.0243561198767495 84.6921174399749503
65.3076980723996741 91.1272774865850437
18.7595312737202775 57.7885549114135273
33.8911829840208654 74.3658097656918358
70.1613714538016779 43.7045470688535147
50.2240107329445564 68.8197426501982079
56.8174184806618072 64.5681480693137644
33.3221430253122790 69.0930576588768446
96.5417896154631165 5.2054405374684869
54.2408435602851782 12.3169833403792399
7.9302549572275112 95.1774375322176525
1.0192193543143380 21.4097487813400775
60.6511677648872123 96.7732223681079944
74.6333544851575823 6.7081734685980337
7.7270926168069849 65.4915757954687905
98.3904457199347178 58.2471769882247230
83.4451889389119685 80.6739166282023206
29.0081165995837331 29.3144022312723962
96.8373790690617398 42.4359490168787232
65.9109832175991528 43.9215050002093719
7.8835770574230635 21.6249105870600431
70.8467759432351869 90.4973260788471237
20.1088925597228254 90.7983063836047108
83.6320420036747265 96.2315891030285968
30.2334089529123204 2.3891417985956176
52.6918028410708530 32.3457668075306088
56.3496328358889542 0.1045184281633138
85.9247695072801037 73.9700980553311069
5.5337798831385454 52.2892555072080327
77.2914436793332413 81.3212735914604679
17.7717885757901612 81.3106809983682552
68.5400939538584879 41.8774439701175112
45.1803440944810646 41.6448861594607678
74.3427860156361930 35.9295239629102454
88.2645632334867116 58.4548694294720690
11.8429416351441432 2.4206155249853367
34.0015756925475898 70.9032935843611654
54.1492872751991214 66.1663610320361784
3.2496632709464679 69.7866266538792388
74.6497014042050040 2.0996420468328503
44.1268892484525423 22.2045068902376848
4.8594162481514935 47.3623475821523385
57.6054191390778954 58.5331547127283969
79.4066315393186954 46.3045728726689347
41.1217017180839548 37.2763659381057408
81.5446990226677713 68.5923419722334131
86.2124208824839116 55.5304324612966980
41.3368466804738404 39.2815832463084362
36.8500697289634758 76.9111926629758642
33.0365976055311279 76.7896594998699271
3.3936750154446416 4.0163712020542803
33.5802013928045540 6.9401752228074205
6.9541447509506860 23.2347797014163646
97.3380990572324833 2.0539599614026294
84.6694421379133644 62.5102968491214170
7.4139639415911063 80.7731374017147630
0.3075235730510495 49.8802924379181860
98.5962761531264675 64.1034934066838105
11.1517105994201948 5.9483601838982718
59.6777702457503523 32.1851304389813819
27.3400083244599195 81.0499820054941580
57.1144484025062269 27.8259357492081207
58.7846612639397534 58.3224322567858948
18.0465407460391063 57.6644082966469327
36.8720384926943225 72.0827096154702502
37.3934990430516834 34.1655846553329070
86.7129289691389431 40.8383229853774523
15.6054464351715882 31.2947106583105210
39.5930329420097848 75.4974048696733888
18.7183721370538052 95.0641796821810914
68.5539169692039678 43.9873138367764440
94.9934888357767591 5.8781927882823659
0.3346557654120619 41.0843119212984007
52.1579314919063819 57.8336337708098256
89.9105720649922944 64.9605413502422806
1.8133191776591673 93.6644902794165404
78.9216777418982929 10.6407766440799296
20.7658695507757294 8.2441061521258625
17.0625446047925742 74.5134747493395651
90.2901218166917374 20.1158388419809597
30.6443273537209357 48.7488104646980531
66.5989669843175847 59.8083676824135324
14.4893935714420774 95.9294597401937210
33.1582474114061796 90.4952586760655464
80.1966935830703989 52.5614303729699230
80.5842835803868525 30.2719865792232419
4.3949184748564569 28.6499960767513713
65.5415549372181232 47.6440562912208492
36.2919100293219259 31.4192221626136678
11.7106862698916458 33.5399520872223320
35.4736373773404310 65.9133608041144470
47.2935998119081376 42.1978275287836482
42.0556147564268414 70.4960236352533514
17.9699252275535386 48.6414786341073579
2.5203619328865834 54.9713655977065230
45.2274399059327195 0.2655242456289120
50.3715514090812704 34.4312217780612357
24.9453000866431402 13.2998154880257236
26.8267212045527401 91.5695349087088317
17.9532891464478830 85.7458059991848813
58.4213063533788741 41.1503054563905906
40.1721930028533620 44.2952636339706842
69.6487532438033980 33.8749635856721909
13.0596651630447091 99.1199729300582675
18.7158925299469523 1.2504055984194240
14.3377259335169214 28.7693061217631829
26.0392576498699952 92.4419531115963480
71.4839252906478606 70.0746899724499457
26.3651480401978375 10.0812344320565508
66.3486667559492673 37.5890001790710642
37.9943525798395001 5.0110945376402372
20.7574632953880887 99.0411316729076958
73.2822589500352279 79.8628444983971377
86.0290059823502133 87.8354202094717209
55.8830243912497906 71.8849554016335617
91.2621115251884021 85.6752008480855238
25.6217770236200408 92.6886065544579907
0.6372238835557709 53.1309424859574335
6.6482565733512633 61.2398174980032763
87.4347172786149542 34.3955677859695754
68.0739362272093871 20.0349796577410473
41.1929910896038223 92.6439270956332734
4.3273989178538201 50.1630697854943293
51.1161367157275421 3.6383591966786977
31.8156204900701738 8.5878901393220080
72.9996368800190822 47.6892333252863807
45.3120402466501560 15.5493893560274543
37.3847962011099710 91.5066905341526393
14.2103235058026236 73.7538965467371099
83.7362760900311969 36.4560818262216983
48.2515834743850647 70.7247222314780117
91.4294749431799403 51.5900037067918191
94.7302446397257825 98.5233898300505047
19.8075167993324044 8.8846313027318491
44.2113711503620408 58.0981038026546415
81.9237219580972464 51.1141049599284401
72.6630114261147781 58.2431819635271140
88.9781405222276902 8.0045802859230690
1.7933940877742915 90.7210687650235599
5.7497503458697423 96.9302185322211187
8.0255539168192609 8.7287013949203676
46.9544314510720540 99.6636102774593269
43.4607703390178486 24.4907415133479027
81.4537423681035904 73.9142811816265066
48.0491545868893866 15.1315205495454297
17.5947113505654968 14.1711949767710834
5.8533898050135651 28.7526275465193386
48.1453960188555570 85.5861396256117644
46.7290310372779700 55.8947048916614406
35.2656002365075096 34.3313952371164888
56.5548832420263423 2.5246738939191937
78.5450191333454768 69.2477224800256579
92.3593131041964739 61.6738663777844920
99.3599005234319606 6.1244408307022820
86.2115833509724752 46.5282253086041351
62.0378265748323798 86.2885630445207426
69.6898313741825604 10.5899725316587308
61.9712040021785953 31.0820443077617234
79.6323230578496606 29.9213370492538253
13.8175943300916320 41.8252363118736668
27.3853733289015864 44.5072285311638680
87.1598703887993196 54.4325170754422345
77.6695979787956787 46.6261716896396621
74.2409579856576300 89.1650541592968437
14.1047862664674284 1.0940590603974010
44.1703312349463886 15.1223503889892914
47.7975250334009800 37.5656243601134037
42.4222313106102291 62.5946221981260464
29.1517671599488253 99.5182359765801294
86.1029369620853231 58.4791686267143618
43.2576882740557522 99.3259873499884804
76.5554404541786653 12.0712983629465356
5.1250239932504105 39.8029077913851310
58.9757407929457997 45.2919352907700272
85.3903466198760270 60.8063791494436927
75.9958110176130930 38.0887572327287316
92.8831196156180994 17.7173257696452104
9.0261542277172211 54.4336205808313238
50.9117223128393235 77.5734348867879220
86.8596747272244158 0.5831403869807072
92.2932403977553832 38.1440700665432644
41.7519170004143376 15.4345931208033633
74.0823104159418051 33.1899466504113647
4.5794919801566136 68.6624501473647513
56.0144149842570087 9.3544623215582874
57.3125443453280781 20.6653179237149871
58.2611175155448464 47.0370049820328475
80.7153641552762053 33.9862108902043616
94.6481547669698102 13.0231183703930160
17.0966599475792194 54.1718379725740462
49.2041212103557797 40.7169142899438725
27.7193469517417306 84.2779458818434364
63.1509856378653609 97.6378197501277612
4.7847031317438393 84.0929233559995168
86.2810426466478049 17.0020298865960271
83.0062508492103035 82.3636999115242361
67.7283079828267063 61.1288869367135419
20.9130473996729229 2.3318149843641001
3.5147172681334826 70.3068510978074670
24.9395064815776877 38.2322092777520268
95.8376557316735500 33.0057453661759652
32.8432985587922559 55.1697141608150190
70.4004516151449025 25.1471963935550278
83.2401684504604589 62.7402940362507735
19.1157978988085056 72.7819915767780827
17.6835132478853190 54.0878464572575481
4.7389190400297760 56.9629411005080470
61.2675270046829326 18.7106006054177705
84.5065541800159110 19.0309232623419931
33.0820537764490723 64.9866497488629307
54.2195714373918349 24.6528259134701884
72.3771436805715069 76.5413791297346933
9.0716160163242918 91.8184385105209770
31.7615890796757903 20.8589542528808245
58.2654930795887580 20.0686966669881599
5.2287802684496061 29.1235484452502469
38.2338744481376693 23.1458761883334247
17.6188565638381718 99.1586254526199156
40.3413270043694396 22.7316095438817136
91.0298923104672184 4.1166751593835427
47.7953811842964242 98.3196392521652456
48.9667382624312850 16.3598388095202338
71.7612715784734263 80.4537410887420776
49.9732820547719072 77.3067467132670743
79.4000568923505767 52.7805668003950643
26.3144714997559994 43.4896002555841292
63.0027460105538211 33.9169157439522024
14.7767759472626885 51.2220369461231186
81.5241261270650739 57.8315457282764598
19.6407790279191197 36.5025443370204457
5.6425068724433753 66.4658424076824588
5.1218532614844108 12.3624346872781778
55.0893137654364864 82.3359718451431917
56.9973180534653849 15.5837203528812136
48.0411670329692555 14.3641830208677046
94.7823899571020263 41.8509526068567936
12.0780306427693436 4.2441390017229796
20.1904380932015890 61.5154293552767157
5.5768163828297856 4.2939096457159209
36.7455287587512700 56.7786542823762588
97.9288818727867181 22.6424551672772765
94.5727250528123449 12.1123307817304635
63.0050681609029226 82.5829346088439706
65.6751404481977374 95.0687391854198154
8.9285998145971703 62.6946304474826235
89.2126032954232215 91.5449424638321858
27.7853553595669105 75.5690429628422038
1.0527795222843972 86.5694049817731184
0.6002335922183688 21.6705845934841861
82.8195090113698882 7.0862624493793103
33.7580828640472532 61.5284817771952675
12.2088133131570622 25.8259671346290460
35.3527667769337555 57.7082690136102130
92.0338585681351020 99.2580768628459253
45.4918406409718727 14.4155473917748296
78.1843124134174161 45.7012292632661854
16.0571782602625710 43.9560256007143337
84.4500239146921956 51.8892260223873478
6.2511198445210354 77.4754949522973249
9.8374536510418942 43.2277956482868362
78.0404305171204555 86.0017114803277423
29.2508112883455667 28.5554499936485193
2.7127411187942152 37.7979045004519705
2.6087952675974191 41.2109302328023333
92.1915183663093956 97.5245539708192553
14.0597031889942770 20.7226315122679523
37.2372494367493090 65.0800934337805472
41.8045726127976494 28.5926228469392854
53.5175641942746338 54.7746611351783059
94.1089230824561298 51.7495911293414466
75.9629803938703532 44.5050078807476837
1.0509417648392083 28.7952530352325837
98.0828848516762406 48.8453487931464139
72.6009586560066538 51.6580297752626052
47.9795370546976727 2.1160818944925053
78.4401838867684944 97.4403529461489342
48.2360352783147022 88.3267555537659774
68.9409595588052753 73.0444433144770073
24.3971176729709356 48.6582994883180717
35.1822524477182341 31.9491066721020793
74.8080012380801520 30.7691396996800250
78.3984585803312655 26.5284092158627693
89.2878481294112873 43.2094104853230405
57.5317445223224553 56.6551465088736990
67.7431431647506059 78.6448389672834764
43.6154848742880006 33.3410334406032405
14.8487500836123836 35.8551741464079115
16.8748076544663732 77.3924436166702492
4.9148709398429746 76.2830002039270028
20.7419817568628133 29.5833203363651371
57.3027797251371993 76.7902291741162060
94.2239976465083657 48.7199484395167559
37.8810454902033484 26.5149047704538177
36.5424466390033231 73.8124396215731480
5.6521161965650046 50.9362390574826236
77.0368162127765999 56.8599353088631716
13.2704095727796059 4.1920464111562357
83.0683455385294423 42.1473988281507417
52.4724999707956385 48.6908670074855934
90.0751479764959129 55.0833561467549941
6.5432188371726046 1.6185684691379487
70.9784419934753430 52.2412881117068721
35.1667503747127412 14.0414285852500598
18.6499420466760384 26.8199247170693980
19.5045264130774711 43.7509480151585208
54.8493952562010918 90.1696296015387304
22.4112545610824050 43.5220161928936307
49.3750945580240028 41.5952259836516376
33.1996826330732802 58.5311481166231431
62.2647201919774105 0.9059778439139743
72.8359078368925452 56.2252284462455663
75.8822008186720893 10.0144876522754611
9.8852068211386488 45.5463410277588210
66.3879374256994765 40.8456561752008867
93.4090358126838680 3.1204703232629249
62.5466095823409418 39.5667487786492842
26.8370349880732704 24.2695196767850234
4.4710229249349425 25.1218097446023627
21.2792688647970749 5.0895243172060178
83.7683326100161878 4.0319131973427735
78.3831166183818766 9.9494179882469780
71.4145974813274478 89.6693414800473931
66.6265551091996855 96.8187840348039259
17.8189673642001658 2.9254700077169016
86.9343786716678437 18.4056094201708973
56.8842030821545421 53.2724198729352381
31.6977593549667276 13.5701980654846288
2.1693845267874656 96.0608278030385350
1.5345254482542536 29.2122230699233612
3.0032577424971119 72.3833017482372583
53.0013229012172857 70.5349293254156464
65.7258836271657998 7.9313433931751831
63.5594748696728189 94.5890255375348943
1.1858373144959300 88.0828218866973316
9.6393997216606131 28.3623050546138451
37.9559218921524746 3.3793313136477265
67.5167759628008071 60.0326803641007345
6.4484756133938337 74.7783661400083730
99.2284771622820756 84.0182312565307114
79.6137032470928432 28.9424880625033225
70.1064830871180362 67.1032048663223009
64.6520821725870576 87.8986963678107429
61.4033168642679570 92.2110921547546951
96.3192453787875706 53.2893029689270108
38.6877242917597712 5.0963107421633786
32.6635800962069780 18.9022057792107248
50.4608499738688181 86.1203238122627113
87.9937151159205513 66.8279778142660064
98.4067277532236488 3.0275873581825818
46.6335464945322187 32.4624094392954916
79.3558027365995002 12.7065284144064918
68.9148551273567449 89.7129675981145311
96.0858874661214344 64.5237712532072294
61.6632949113708335 75.3123806279435826
58.1143469970207818 94.4812917994231185
18.8583173261789199 29.4675672166696110
32.9302649734486863 37.7836861134132747
40.8365999273902034 34.5934945732400720
44.9973251721711307 4.1085618561782944
47.1732016384128983 76.8573902564572791
52.1916091816499588 5.7343343294633868
19.0955438539484597 16.4468735834516266
75.2380216329760145 48.7272758463803797
56.2261882238164219 5.4503855268628882
98.1823530699742548 54.3740405756668608
16.8633036666694949 33.0881129441489037
96.2990665889671362 73.1231361546815464
16.4431912529022561 47.9090044741736918
62.4665800139680343 93.1491898093649127
59.9865566433370176 27.7408343744095731
77.5515263127718839 40.2943395822730679
57.4060773432532727 47.8902623849928304
23.0575972421630091 73.9370333078285142
45.8261460591814185 57.5260589957244406
76.8353310922089179 85.8251008336245178
1.0855027797768702 21.9273056154964614
24.1755045659963983 25.7362331756943448
35.0872531740724298 22.8635733490115456
73.4333844633337520 73.5203064579489762
67.9656293756461451 1.8549539773367263
72.4801604349319462 27.9453610292928687
24.3369535517491187 60.9734802873592727
14.4029567624217929 59.9751311855668021
68.2277769891892660 62.9178516590801280
3.2951475198191860 55.9220956296042289
54.6772116009390814 2.5272501442147099
55.7598709597322966 65.5980343540825430
69.5365899040146189 10.8659396169338507
13.9376439266853058 36.2075154071118774
8.5155515895725777 43.1207752816153658
64.4230091557761710 58.6179205759904889
28.3325680240856919 19.7269275718829782
47.8556207196119132 10.7421975523539821
60.3271857004276981 24.0072425200768009
59.4237437055520559 16.0952521064917526
44.8067433905916488 46.4151876885944290
99.6581924248701654 93.3546728901036147
4.6328687958320796 96.8993072744635100
84.2786961102900847 22.5522831703652606
30.6449334592705753 90.2495752636337727
49.2868608104229509 86.1294659611240405
42.3090649799893654 35.3504586532142255
26.2964156202695634 96.9128454676189648
65.3293357259292691 56.3611117737317286
69.5853885385537865 0.8857022990642172
82.0190990846603398 54.6568682593112314
45.6135059796026425 10.3857336566160363
19.3944567359857984 21.4492726304971626
14.7652764495026840 12.0040056070689118
27.7123093213892062 13.5603334001626266
38.5125035233720681 37.5323325827512519
82.9533958167075838 87.8343118107521690
41.4830476852243493 88.1434830716946891
74.1026980196898819 89.4033355000637044
47.2468950771577454 87.1433770940384989
62.4394391108947104 26.0460112625337530
84.6211479001367337 18.8857937606349822
5.6937376665750383 66.7416888764029181
85.6969024852079571 99.3639008324854416
66.7913007900641418 25.7939983946727693
85.2161428915623134 74.6510003103720692
32.3716249408263721 24.0598590986176184
28.0174630638157076 7.0458434235355476
99.2452895515810951 90.5253053905562695
81.8225048720362338 15.8202071806169631
56.9367239136066772 49.6140177136140537
56.2694926858735229 45.8750298468919340
24.9772234747350446 22.9243438006612834
23.6790184335614171 74.4186284637263640
87.5674270360032665 11.8246652647177157
20.8870327396444182 46.0623322971498865
64.1742466117643886 17.5760356164919820
59.5525435449453795 41.0942299486393026
0.9647820421068376 4.3458425381191486
42.6052575311220849 78.2883951070761981
13.5354028432471569 66.9231485159886006
6.2153956278509837 23.0102575995257403
51.9736332413312994 15.8163046811466970
18.6047191275203403 90.3298761391580882
29.9279815493440502 0.8740576467858308
82.3279045092750579 39.2779958031621135
93.1580894496596414 35.2579534999078703
11.6987179214822046 80.6595471700753990
79.1997138137987662 12.7304106766054748
36.9002153335234482 1.0310625079172464
32.3467369376161713 80.5641520886152733
42.9995417729131972 21.7286278352675559
20.5018498533165783 22.8311438126085910
14.6180293181646483 93.4277031785054106
36.9653390589940258 21.5880913472334086
45.2777897422457301 11.2243746711069505
25.6370368763982235 89.0074317923841676
79.4546402147836517 28.7914987365396549
82.4026272649553420 59.0339199274871191
97.4476412715578704 43.7457141003091081
79.5121697471289508 93.9247778463583813
86.6177176068601256 96.0051271599715790
87.1412298603162156 10.7280386704846968
3.7173940334634836 92.5238708563904595
99.9460275292787514 94.3302641983909353
20.4611861836275324 12.0994824886146652
25.6367718110655396 99.2251661705643926
2.5020664615781452 62.2007638406876140
58.0092377067390572 69.1534508702375490
10.9835905632808988 72.0419203535459474
90.8106443754300727 96.8223441863516996
76.5966959960268952 77.7420036021721614
91.1501799677041049 58.0894064254207336
45.8800596551191120 21.4563987931808988
99.6823118502171042 54.7182295712300828
1.7015600242900497 39.2204276365922624
90.2957084211728471 71.1740146803060441
70.4787638387555830 30.6273123348865930
65.4012962151917918 72.5219488704859145
19.6032104492354975 69.0840881154587834
84.2539006601460869 70.6615454243429042
74.5450283174699422 78.1440069323539319
56.6797293778856712 57.7437481921317044
5.9588223846029358 82.7808767484067545
29.8762911941099816 87.7104652766272750
56.6721761829498831 22.6497561611201377
91.0651428013983519 83.6480823576390549
45.8850443374321912 39.0208154741277795
1.3296556125079739 76.0900392528344440
81.4311821864106093 36.8851040101340715
76.4485973293344756 12.8269283193170445
72.7578210364723788 27.8136550064669983
75.7285078791849031 60.9293708139839723
18.6045050495996946 46.2996466138161153
82.1606138792602536 65.7931555101622365
26.3836438178890340 91.3904518921515745
38.4648272473340214 97.3710659495318680
49.4178350382002662 77.4216198698768636
17.1163637824183077 28.4067137809952293
57.3946915482132525 28.6776576975859570
25.4789071740328161 78.4332552572568176
81.8160245469368448 74.8219739130002495
20.6134721594967587 85.9099071173383493
62.3482155701551761 53.8020185867041150
55.7284019505755666 9.2266370670807003
59.9180833981082657 31.5846926453183130
62.9482250770794920 56.1210738996508880
46.6201358351573489 6.6043874333256642
29.3010588190679719 0.9067781584839896
24.6750475703629419 41.5622459852367427
63.4930031759920439 53.1307834431337866
15.6003732284289107 2.6878669494560747
7.6302739404627395 84.5867074970068273
12.9928447621941228 99.9295305632367388
60.2551874627730157 24.8929411008965502
5.5906257653743241 6.7782873275993083
3.9461353635663832 61.4009302700587085
40.8137339799127261 27.8529629394069111
28.2659120968435928 90.8518201384201376
93.5829922657482172 1.3957312418569123
44.8998284270865327 16.6983808117885033
78.6194422863145093 12.4811052946651397
0.9821916548324316 86.2740985139806185
35.7767767859464314 8.9781682072180065
64.8563047006341691 86.3673490899374059
41.8120033038098882 41.9340184253860642
80.8665212195056995 47.7436265710862173
67.5328711742426577 63.4829742966635067
17.5802323786071533 5.6340410222312070
56.4686288849649571 54.7410296839906039
7.2341342025727613 67.9608257760008883
39.1439010286689140 79.5320149397931431
61.2923340863306336 94.2649588039141548
90.3788672511738582 95.7468794850424985
68.9782707294335324 67.7693262145203050
14.4720273286783936 96.6163833150498590
29.0943171320965490 14.9557237916846617
29.6610834005898703 93.1380802068064213
56.2863367038064197 2.0242703494021241
50.2044821911272123 10.0853191754412990
57.0503454273923225 5.9725919326482080
56.2548325238924321 93.0468850872201330
31.2741906807308858 61.4248991597386294
17.0232380519628634 33.2381617474670321
85.4645232747064085 94.3957575899670331
94.1251696328958474 88.1717841920621481
52.3319643659253870 49.3551268615064842
50.4636995711907659 24.4951467207176314
74.3780199662566304 57.3130260578716104
97.6031009583054754 99.2017237626282622
79.4600610391176758 32.8609455193968572
51.0560632223372792 40.8571471433690121
6.6937660518090798 72.6907758815415548
9.9231646352616050 12.5352250079152849
63.4943152755241371 60.5683642949795953
18.8851680778961182 93.8622120898301375
67.2149580608576258 26.6303546192118716
74.8832675198920299 10.2681335837799139
6.5821535390495072 46.5580593772885649
57.0056195975709699 41.7657615089810363
72.9261389685827766 99.6828177410803988
62.9160109994625785 97.8828712969175569
62.2807950040413445 59.5040569221316460
93.1552378485286994 3.6509520360616610
48.1902392738861138 64.6608119401863490
99.9263220542466399 97.0234761578324623
67.0656417858240417 33.2153169771210557
30.0032858411318877 72.9544046124449608
21.6009348783068305 41.0963587143858575
89.3609406335724117 16.9494117467960059
19.3384987738853944 99.1689123013275804
94.1816969470478966 48.5541021236973762
3.7772308850730463 62.4238027872695795
71.8093907021543458 78.4180641368778026
28.0573468997697297 56.5047201794430336
26.3252511973306333 70.9970901571350055
41.4070418326446443 58.3838864050568205
15.4854515843209413 44.3972893411932148
88.8925265747605948 72.3574300895339633
25.4254582915970815 46.0983061876421232
3.7391553354850671 47.1889244673055401
66.9559951365262123 46.8804423408167210
43.5549718343346797 5.7022635754519708
67.6258457198477458 68.9269001825399954
72.1880034290847306 84.0712546739844129
22.5872145047266812 73.4476174573526919
42.2602108960430343 95.3062016115436705
91.1310631704822214 11.3519363128900981
19.1463696544335598 16.7939043137837132
17.1904449883496753 37.9352363892092725
75.7311924918222701 47.9017360322312129
72.7125630442434669 17.8572194667393838
74.0570770933699123 51.0992482783248718
75.5010364090020971 19.8742847391144331
82.2553480971645286 48.8304751995272923
27.2506491486371196 57.7555341666423558
92.3880494917236348 56.2337630284965613
60.4345988605143987 37.5170359176643444
60.0976794518151891 56.2623796501322246
96.9736467405323594 15.2203005305996832
13.3938698103603144 96.3043371908939605
63.3806452653763230 49.6305448237671669
76.4260222044365491 7.6809525576109543
40.3794890401001609 4.1991530835123525
43.6725397591352547 42.2873172527999301
75.1863680729018000 68.9078854203444848
49.5855651025116941 44.1301176332394718
28.2706805936615559 87.6014056495609879
26.4764621750655422 39.0394525241229999
43.3073312849019487 23.3399662103416432
67.4803472293242947 16.3637858411801993
47.6761506912243860 94.5540922644078563
94.7918103867455102 14.0905465717496963
51.0639641607810475 63.8916662909316173
57.6787948993788504 33.0925922735855735
1.4296081006059502 17.5453667888012639
31.6857854523160611 14.5113923846427184
87.4448592806419072 57.1425629161985569
9.7274376383011951 57.8973429129870496
86.6209149587051286 20.8427443343478949
51.0584580084165083 71.0578988269012513
96.5657705365909749 5.3899875497224414
68.3057030709596518 46.3514162119724986
97.5028782301180996 45.2543544995282048
92.8491685690138837 57.6684238612209086
33.5970959662224331 86.7179902261121356
71.4295111080415381 64.6371876662042268
9.2426631155010153 36.0934131183389013
46.5836488637596275 69.9515359389253604
54.1756118819821353 53.2390341437508638
36.3165230370571805 23.6001855224524988
39.6601133396726411 81.4882000617243989
89.2436859549465566 77.8548181851496963
54.9751559492837956 2.7252202025878081
90.2396334751429521 7.8675515994503398
20.1405024593176769 60.8883703553470568
56.9409459953914876 68.2026307299543220
7.0186472206802852 36.0485320726367320
51.6071339862756631 43.7613093407442264
9.5758473500988757 39.4213088319774769
46.2074372321896760 21.6085945538451298
35.6076959880294339 3.8265553453783019
51.5514887644563018 24.1099241933052326
8.4086518315696033 2.8867528827352773
68.2660563705488244 91.1809087951933464
50.7537263892033010 74.1813784268701397
50.5557992427991181 35.2759082113313198
60.7769868191498119 74.1169072500391195
40.7503088405587164 17.5390767828470189
99.1503593444341220 71.9125760748658536
66.7549066513924458 44.4231902452605354
31.4844599909492331 34.3475475793797145
50.4585182320614649 75.4275032132314749
29.2360163340655177 6.7549311086882007
10.7194614037753659 41.7584873788552002
23.2884678669620691 18.1028374157213605
95.2195245443034963 3.9736432062676852
40.1017893511131902 86.0814701141873400
58.6845387916912458 17.1015119930800878
82.9300888078369809 75.3646616830752549
58.0108183975969069 99.4730793791882064
79.8296345265159601 87.9675454828626187
25.1216826731098912 85.8644921885080947
69.6905622616097276 66.0523114657116679
81.2565680943017554 59.0471875802055877
98.3341326066090886 97.7696543671349616
0.9872139705159655 21.3857415598190812
35.3485781220666127 99.0236894443111879
35.0859545573903944 36.8052263331248994
92.2467604655654725 70.3247113610823789
68.1429690899834100 39.5744000076844173
64.9585140458698760 59.1993673352414831
23.2177714641240804 13.2492671175632903
52.3633428921830486 45.2000594484582408
96.3575637753304335 33.8956747094928659
20.3759317202615762 0.4317100955356090
75.1171410313221344 27.7023874236964964
35.6283437961986564 27.6266508632867058
32.6656839707286792 13.6112052555035881
3.9342477390247432 26.9253104319979393
22.7353072662328408 68.7575285210679255
48.7800068635631945 21.3757820914227459
6.1292600317450097 25.4761360632179255
89.6011197260816203 4.8854338181606005
87.2149055561622646 11.4262622991661349
59.9896725322503457 58.6839698303123214
43.3691304750627751 38.2685000275452722
90.6662909720822938 90.1275087107130162
51.3041797141115552 3.7762463098574117
23.0153609381538935 24.8472467503787371
12.1803298957186783 91.9777467309743457
5.9900692650848413 34.9238913087016485
27.9111770462374906 63.1371654153057094
41.5525479548784489 8.1071205728712741
95.4195095145671388 81.3603788661382339
92.8988831925242238 87.9111602936893775
24.7808684917061086 42.3905183545115278
7.9503171614921708 96.5838758571156717
92.1920804236633415 81.0255231700510450
99.6172937703086490 88.8716118373533277
79.6274373713181376 90.7410182098326175
93.2844662109529281 65.5810046518301419
27.6913220185943771 28.2414880578061513
57.8133082251039312 28.0773666980403718
8.4940562758324063 9.8614248021827606
35.0446105800764158 50.4977619170017604
12.0895002262876528 8.2285860313780042
17.1675544582342567 95.6528397599233386
76.5165581003582815 25.4711434098459648
95.4470664762775556 17.8902977984423899
90.6381000675353903 34.2799574027391998
60.0819103077469521 32.8502988690933293
25.3178831619201077 96.3578840950546294
98.2202299202153739 20.0790710396050223
26.0095013595009625 91.6401270667127790
72.3595538159686242 79.4281857281461612
22.2216035774852259 97.6807070203421972
1.9098249877652074 32.1865699964157699
32.8459287314645039 90.3607016606024871
65.9240915927817923 30.4777292199047487
72.5304235860645292 2.1753554313264867
62.6619397817834596 36.7035642062296574
57.4046958627899144 62.4082045296190273
20.9809951372990540 54.9445560341957560
26.1749410987428419 45.5298955095992071
53.2708517925492373 65.8072497889666437
72.1506696088209907 79.7640361849124560
19.1080465011171157 61.3062080339363291
17.6518365524609422 87.8365373902630182
99.0102577019021339 92.0708604520859524
62.5480852676815644 29.8067056938326260
91.1403571627973577 22.9223562138058163
18.3674276247790651 3.7889170256075078
88.8268516344566876 26.4570179553927716
54.9322753042733893 12.3613399144630094
11.8079149958370664 14.6833642337287902
73.9562212579323415 59.9520538164211771
88.0971251702436007 60.3334830773135522
59.6236172075076922 40.1867800137084643
27.1576078805176770 22.9923114109605535
84.3995543486479534 92.3727038905687579
96.3599380474993126 35.3005199710601545
74.0053910202896645 12.9125328094458087
96.5462296333253249 52.9552540401769818
3.6005685014103284 7.4171508426022159
65.5974034700490591 88.8915105241083126
7.7821249052474446 27.4854168436991735
98.3314273670921324 33.0548697790649868
5.8280379420583062 55.2099374126832529
20.8279960802799664 56.5968955812206644
43.2531756834040806 91.1410197451129562
3.5779427803172448 53.0013019384119346
64.0452447752740568 60.8528908910677160
70.1501098199587005 94.2625065257643939
80.5581593317373432 31.4132126164672023
10.6833573340498926 61.1982385129773689
70.7751094839819643 79.6277831235403539
74.2803787417993817 26.9274248041094886
13.1656755604474434 46.6059365411503421
78.0645153424711680 57.0829391758180620
76.6217658555898566 63.5467520371536878
30.3162655586720859 51.7632546265646454
7.1590751027568622 60.0219407490952790
21.0232060480724741 49.8841849049044157
29.9625806531246468 38.2353623243633649
78.1052488604152728 10.9755511565250536
37.3908906129120453 54.3113288658890667
78.5074208800782145 19.4961930041559697
87.5011532330055104 64.2741926170661770
36.4530370277838642 63.4458482326227937
32.4179658977296299 61.3452332387029458
28.7112016532028989 61.5840291892758032
74.8530952584249292 92.4628941377632287
27.7593903096537638 7.1998263895093455
30.5888626711342866 43.6779242000357328
84.3345208161889559 39.6969817409553372
96.8650633304637552 82.3100439132762745
11.5575606799173674 61.2656579194733482
81.4375032699254859 56.3713036446189193
50.6208919559407420 84.4058128961132468
51.0866401098529863 15.5274985361963260
69.8927463844233898 12.9304270516337194
23.7422887775827860 25.7109137774804601
18.8046025823267016 41.2716781966791970
96.5569674862053517 38.9521689108308777
93.1168690082402009 36.9386170507747664
40.9101037496345725 2.5099769839229902
93.0639835034253053 3.8575482945833239
80.7695142701260380 19.3647665374271583
91.2174155426254742 30.6182582070576679
42.6970354532580174 19.7264530387471702
3.9044945182847179 19.2866751163523915
28.1662699143124158 4.8422883604498317
49.9948032884165769 26.9614414635549586
48.5288974477017945 60.9463423101472870
32.5665186598949958 18.0976675133515670
88.4790038631670654 88.3308710327694655
74.5382501233157342 25.9430553310748060
29.2139255497500407 70.9466538383087766
70.5658489649750607 0.2707074060386949
62.1807893998950902 66.2943483858110767
59.5313429896079498 17.2605438571353460
45.7722971379128438 70.0752460700151971
8.6480791744138799 37.1194114560139496
82.8131863498643384 11.8400914841470755
37.1914576211880714 84.9766083633904969
12.7214602896376867 10.5381652305340694
52.9565437938836823 25.6226910353802175
48.9402499493350334 95.2052285627699035
44.0949605845668984 57.3074914989138975
49.6637693775455631 43.1179117831970586
62.8126813159338013 14.5268399540616873
96.1863482885625558 88.2721411340703241
36.7759919039330896 13.5178343820697826
78.2764150839120134 12.4731346668174972
68.0638263520312137 53.6481900555059070
47.9551885698163574 31.8432537280826651
54.8320016399817831 33.2555699488446734
23.1405943984535192 19.4270842535820840
49.0715046806272213 55.2664594942985943
40.6790692748001845 39.9699337370270058
71.4589267844991269 88.7638951214034506
69.7734921435108362 55.2040302250451518
94.6626149665132033 28.1102444399642835
42.4714602062421065 18.8977471784912296
7.1414521108848934 36.7380642807696560
9.4361783155390242 28.6415378380894801
37.7973444388164523 33.6265716282883957
60.6775962334511334 23.4872737653053179
13.8843900930514899 93.6578225072436936
36.0386135856034073 65.6337872574112140
18.9662928804821149 85.3942303879464504
89.9003455742818005 17.1610784734666630
10.0110804551230554 5.8609366114028560
83.3299807667510493 54.8637721989425202
72.6512996621553526 97.5581125777625857
47.2374189926649066 78.7495410394625424
82.0423826424575964 29.2922208011483036
81.8664895387902760 78.2231645275716687
0.5222683141702933 47.9728795046931538
33.0163312200211081 73.7110387082656047
34.4585976870432589 1.5720097862375715
24.2009784229796807 50.1903988405302286
36.8453231068462941 71.0719609509802979
38.3519935998613803 31.4897934861239293
28.4505836858153671 5.9031474043773962
22.0746410057920066 30.9110843187141988
3.7589597283638421 63.6619199812835319
53.0912367388789548 54.9249853576718294
3.6614889813084806 93.4327809760896884
28.0432056345652256 32.0048354648662681
66.7473470073099264 77.6185862559388369
2.4018593880706041 32.6382232481660424
46.2848109204733404 43.5970741674588922
36.5232385763615071 96.2364184475667770
32.6696610125254665 86.1758695692750933
82.2127038616796995 79.4524374709693575
85.7723562305108942 70.6574021399074326
52.1615142746032490 57.8263801730394462
89.1932378494447420 52.6747569217549625
84.2161153387558414 28.9650454255255383
77.1114917947292753 84.1270405048962857
47.4439829765868097 54.6595870757629072
76.9894995490976584 48.5154826169090256
88.5011359382850173 96.0714972637460818
68.1647083811297421 34.8047293452973250
99.8261790039516939 19.5042950652207665
91.5149967906399979 6.7322649186210555
44.3992394379457949 27.5221494668998830
33.6250736739330591 99.7968013074763718
84.2732948439596043 87.4179663055457326
12.6732165325006854 50.9793986581007701
93.2831491981045957 57.6904294170277225
18.1308352371029393 67.8104915292132233
25.2973942582055429 91.5576350593719610
72.6343700419432565 67.3135574056562973
80.7124122477828081 41.3555109602541719
96.1207413758868228 87.5304605788814740
85.7897736382975893 7.0759669968802452
21.8752007216927673 35.7939239749960123
66.8862678984752108 67.7935423686646317
23.2070657017919295 18.7031602430813955
39.9223422257024438 64.5284344266134582
57.1565163743123179 39.2901922777731727
47.7646081197186874 53.9895527909534110
92.5875917279304304 0.7505549619835628
50.5059339664023952 76.2557520428390490
3.8762242357477716 97.9426418850841856
26.3692131673147188 99.6308333835508506
36.0654314070141737 30.8051402460980839
10.7216221472175697 62.0870052659502321
80.1294564501537252 50.6144143146856393
60.8601457313164929 46.3501805666069231
52.9111771843246004 82.4595872901187903
10.8376414105007193 83.1308626066787184
24.8800500651571213 24.2647451667128990
15.0361124961663872 32.4084696616643413
46.1439837718999399 23.3623517286738931
28.3105391789872591 84.5595893527371487
29.1011527556817029 78.1833807143886901
27.7625752235085770 51.7903366805415502
14.3247185398551409 47.3780430481282622
62.9019453156754906 23.5602752991180040
78.1592222213002827 97.3939540611503389
81.1722559747723125 92.3707966142867889
24.9958629877065839 22.2475059470276797
57.6208792311878568 70.0867848584680218
68.7414792164583872 95.3969785358516162
77.0851264989752991 35.5642038170606583
21.3805643334251130 76.7684183279837953
43.1631579169362993 10.9583647961471016
80.9098227781342274 42.2299802088390024
8.6004860339121247 2.1796983554507099
54.5801355863186757 4.5940867323392753
51.6750879518977158 9.2919162448080623
71.4608297728108397 93.3650574652818079
24.1729717082691309 90.1378124635115086
8.6541574426590380 34.6795397288304628
92.3303640127941350 90.6634547923737273
2.4093081063854771 14.6890286086483464
43.0864648133435821 27.4163610012261536
67.8072400433044606 76.3755053804844408
24.0971160801329063 4.6571006567900142
79.8280870514866479 61.7049175697546914
39.1240811989544639 84.5007019600091809
77.2959851936825117 83.0917081796908832
86.8735288013569402 96.7045890027217041
42.9976038287587983 2.4775241864791409
24.4028347821178428 24.0030154217318206
58.7114101665498254 39.2838589299976704
53.4492881351625329 55.0203140858587432
57.4974897726249736 5.4685414864399711
44.0003956927818152 73.8918100286469723
36.9491580126374046 62.7612630891410603
32.7828377467309835 10.8080604708520767
70.4170192103232182 86.4504421164530754
10.3447212789652969 33.4720261243828716
76.5012418748104608 58.9797342019897073
72.8711135701609010 61.2194356027625872
67.5399816768763657 1.6770878631801711
30.4729971596382718 48.9699491171246706
95.9283285788239084 87.2831627898390394
89.0809687300819917 14.9848005872700867
60.9929738751073600 71.5538395468337569
9.0676697960229369 21.1598937186138656
52.9364831328965195 10.9546051854530369
62.5253490872497153 32.0034310112030767
24.9071767195558245 37.6418172050231234
85.3711907217558377 44.1048793740078651
38.5852662466899119 68.1769715802017657
99.7242518065867074 59.7422143125343723
1.6063219707131537 56.8518749354006943
99.7949190899235532 92.0441510843644721
49.3879558602978577 12.2844682572729287
75.5713584430392302 30.7387319466656663
32.7874441511628731 75.6810485987125787
71.1037263771818004 17.3638811586137578
63.4369731293775416 84.2040384260981796
42.8836357167774338 50.6905399041357470
39.5460213962089426 15.5800271488536257
37.7623640852590015 77.0486210118545500
74.5548527262761951 68.5185307535890757
94.2694177445803518 2.9792404360885927
48.2333696655573050 95.5303673612885689
78.3523948435964144 33.8927703248634202
95.6968754662433128 94.9900399873844066
79.3140891093144944 33.5132518017819976
88.7630783801405414 75.7083109993612027
91.5262682669816598 12.3618304953689524
31.7894870175009956 93.0761580305378970
76.4733233604323317 55.3074824772948972
83.9896461342380007 29.6167048587879123
11.6215930805481875 59.2738815465679281
4.9114388667803377 79.8380236924165274
12.8666084197223807 28.6849657325077736
9.2287044310036208 8.1783076642837234
80.0471514514293574 88.5464623542941780
38.4244866451870735 99.8649228862424110
78.8385783391263715 16.8126203926929989
1.4994646275482970 52.3906158658668417
92.3325309402227390 44.3891059716588714
98.1768194587665732 88.7174058252213769
66.5852280210255287 95.3833038494845198
27.3155556844802518 41.6799351681046630
57.9246044704785987 99.0815049906128280
98.6527538163202991 51.4186772587731511
49.3609805459314401 75.7900134772981602
55.3149208914901820 2.4061202808887239
17.0635238380220002 1.7181456408326357
77.0707599968194330 45.9021883749177420
77.4881121375551203 41.9175804560764789
98.5841721342430048 69.5694421330595958
11.9528138950337528 12.8932027523476762
51.1904817468586657 74.0504349129954420
24.5121805538206949 85.8664056675611818
49.3205570935926971 67.0592840557447118
30.2333516267128246 98.0010963014929501
76.7476949900707694 4.5189701258310571
43.2183538353012011 52.1684779753781882
78.9156152185670976 88.5962957811179450
33.0813238427043927 49.4901293536440079
81.0593018522668416 32.6833800985000593
24.2032529517337878 70.7207047031241984
5.0641056683597085 58.7566399077540851
12.2613623205440234 66.3437146765956385
2.7726848685039385 91.7313893049828835
0.8411967371195317 70.0348612331068097
27.2118404513471006 2.1772180927814189
74.0661051794053691 11.7095712616749772
34.5782310734995875 17.8567654897900816
56.5882238911537740 65.4099061131327488
30.9385934782644654 21.3553895828552776
22.5738686619838518 61.8396053485980275
46.5014984291557099 18.3251800143991339
19.0767369347674816 60.1430843129194344
84.4298021790701796 7.5369737054646553
50.6002993007305122 48.8162138253644713
77.8396867285318876 72.5610742716372528
41.0072140277259152 81.9733086516740315
67.7749947054407045 46.9058206099922330
99.1092020269907863 89.7758109201889027
1.7792812243204281 71.8398360103962972
85.4660631438386247 32.9031908497512973
44.4036934463608262 97.0985755250871705
21.3569265353387827 15.1024261993004778
18.8268387942384443 17.6607104308153176
14.4175596084500803 14.7257636300702330
35.2276291638754770 45.2636593126202627
71.8230393224967116 62.4694586215974397
31.6744673247843060 8.1960608494074165
47.5214800076497212 20.6944784089745362
84.9698785658782754 98.3628658180562212
24.5005390795457032 44.2192036315057422
13.4266403984492637 91.7658784608670004
73.3842421105214413 16.9622038066134735
32.4319226541636780 12.5710061095939185
97.9426792970544682 33.6173874770552459
73.5991208453653911 8.0996003263279057
83.0093280344963773 85.1723210360713665
35.7489445404279422 57.9637753440390071
23.4745819479529452 52.9698094479051775
90.0480700531587956 55.7342040257550977
15.3821599922697061 64.0990986708632136
13.6735489494559825 58.3782584211792610
5.9004633196029772 46.3550964644813916
9.5565665470378143 67.4220294191392071
77.1922896498801805 40.9595544931047186
47.4254184856791241 1.6889649253973293
71.0431499276058673 94.4697747894362720
53.9309249835769577 44.8293740028076115
33.2646240735078891 12.6433605722940605
65.9097866446378760 59.3113475875682639
77.4788502095770895 56.0948797342824790
85.6266466968400977 0.4479404761402850
96.5683944623834378 31.8939698346542464
91.6397450983591142 25.3528655773161091
4.1523814570802458 62.7563413784551827
20.4377789008475688 76.9457866359869485
60.0839293251607458 50.7170768683690056
65.6326192400865551 68.5773586093759207
32.4754410171596888 86.9883583840405379
57.5172818518468318 63.4988752499166722
90.3772692422830488 0.5043628749044737
50.6607138218625934 89.5052981328557991
53.4123080111390749 67.3113905883509887
18.7022985026437674 84.9020783391988232
19.0678592056066414 77.9701966423796762
37.9613135190358904 81.4082503838261857
68.1151707228205083 51.5402093525645384
27.4383058881751296 55.6245336472239202
11.3860576018296911 8.4582848679891640
83.3035070490998635 46.1674440015142480
73.4885569178588440 49.3216718997680346
51.4722351592954084 27.5521297622801313
54.3463779554179354 49.8284050120479236
69.0117242432936422 32.6047276103682364
76.2175846314984113 42.6516056851459240
40.9932073119947802 41.7842561198295428
33.0165488711321373 6.7161002039067714
34.8229431350212977 71.2534619576835695
96.4197604180427703 84.3225496665890830
33.8954787230503882 53.3220659143930220
20.1121046803538697 57.6384603048683886
38.1812788603101723 11.6421458460191918
50.3778255412762803 58.1748600382060559
8.3210402797298748 95.0036679172669807
47.6489558560065021 31.3114456116797797
47.2040990185590630 28.1660005024202640
30.8221404487245891 27.0623412786073381
85.5366921467086030 52.2812067098760807
49.8533569295938364 77.0799585368972799
66.1334573727868360 86.9460397433337988
49.5914517651065410 98.2237276435883331
16.8359130613678261 31.1752914005338795
54.7845138228372193 66.8965689317264918
33.2707857780261662 67.8885228667778478
77.1794718216146833 30.4845139152325899
93.1922844059935471 70.2000983537401879
77.5351588874465847 85.2845847253589255
28.3650541222130066 71.0011400434046891
23.3061626840402667 41.8965323775338163
85.9373037340448178 23.2909186523387994
11.4851501941939169 14.9613361096433088
96.2268379041468620 56.9707818551627341
77.3211422854010664 30.8582575025401873
77.3904433621664793 87.2126784898040341
65.7184443541737267 69.3398661687908060
19.9619337643904942 42.5136399799694118
30.5789565344898548 52.7062332068379078
14.1854411981043533 30.6809674484096782
83.3240612262671760 0.7524949603307074
90.6611753621291712 95.4526144558528955
7.1097408248723681 47.9649451303242955
48.0192849156970496 17.9021913227918503
8.6416721452444065 58.4899534971187549
83.1229765696324989 70.0904690295106008
4.3419868775605996 60.4295006831960038
12.8527645168644451 92.7622617066367354
81.1330529187025462 74.2390538084311942
53.6389764354149392 5.6671393914097816
20.0931832967257584 54.9452261136992419
15.0783891259762104 29.9009800242315720
5.0035211595108819 44.7948897876836796
35.9890262530990128 57.6340544209224177
48.8531689284491080 78.4072373140274266
25.4168566131597338 15.7422290880404816
54.3994717140540018 92.7353487753286458
27.3234081152985198 78.3648385135709731
11.4014207246715955 87.9193897212692832
24.4986939030479505 98.5476356160117035
55.5750000782717777 43.7893141487995621
69.0352555265005776 0.9233710662283401
68.5923134609610656 27.2628443350451768
18.1819613986186397 95.3897221065925720
2.4271365451320248 83.1350535940012065
62.1970737450002531 16.6289615687744821
52.3482826197986455 77.6550994036891495
65.4937537503275564 56.2504738074410682
47.6461564116728482 89.1235716003456986
87.8587573621340283 27.0092496212720690
13.7417918204246536 4.5304980922177274
95.0422321497791245 52.5843104762963023
25.2581248420969970 76.7240903682898079
34.3215022558425318 16.2394638545594674
45.3241440620104399 83.9339419477829409
98.5436427618140840 88.7234422763549304
2.3385108348272676 32.5740108641167438
98.6791260905553429 6.2939622445097987
15.1249308202533470 65.9589943737141198
74.7013104068957574 99.7065347315964914
48.6143997188546138 96.8253307699639407
55.0737991293848808 0.1498319836718220
30.2519034299602581 95.3913151464503528
58.2270920185448446 59.8746385344150269
14.5881823124069943 27.5401418536245792
0.8947778360344882 13.1313743655209656
45.8478134820746703 67.7111002901848735
62.5270377208121317 75.1452644032574568
90.2420672840096785 39.1664843949622892
55.6682090433684209 64.7927861970290309
34.1972081935541539 90.1778517851940506
53.9875290209541845 82.0271581968031569
44.5578664525755315 83.0052906395057306
18.5824400585445701 61.4542008434708080
17.6430033667551598 55.9726337025644582
59.9444620313682037 33.9284865883494078
26.3448892883344605 5.6509789172743403
40.6686165914419604 50.9554725339772077
98.4788699796379774 23.5805574804235683
67.4887220061744557 27.8151138367043096
34.9446235086286947 90.0948631377824967
81.7295743048213694 69.3591918741792455
31.2835039511667148 32.2176486385544720
72.5762746165041079 92.1513751154884631
93.3445701740659501 28.2803151229838896
26.8965272770907085 82.3325146046806111
64.1546421904264150 48.7132710153395223
19.8847281783282028 53.0149214067406902
48.1950606840358091 73.8647832112113036
70.1788771584572260 1.4169015700181253
4.6628405503911008 80.5574287539928804
77.0863087622288390 2.9957775442462697
36.8806615645943339 90.2502707882706972
60.4540104247832772 66.0602632248133261
63.0603471871529351 99.8062923821232175
84.2528968477252818 12.9172151319466799
22.8026264089048816 71.7234444263296211
57.0169223649541337 62.4733998371527903
48.4325084960911170 28.0658748716835476
59.8450508143672764 71.5701023691040490
2.9451373652372270 39.5313795499002580
41.2578909636657585 36.1435682822009667
91.6287488102776990 25.3496465530343329
89.3802046486708122 64.9025154818432100
63.1857103415400942 58.4030236189409635
57.3893242621184214 38.8418980953485828
46.2500026865537066 83.2264074588230329
95.9465578896007543 73.2004717805785958
12.8482074634936652 59.7525053967079529
45.3690510216891667 94.5340889603851622
42.5984689028098913 4.4682748903550067
66.6949301406807820 61.0092214751379345
32.6810652789657681 54.4406338059406991
11.9661189009569018 42.9670522620580044
92.6094764526632304 20.9914183503093774
76.8239243637290485 24.4464150355079290
54.0878926267291718 83.9731745592621763
80.4549505392729714 64.0550248160349724
99.7795395730248060 13.9018550117416702
9.6023337936358644 53.5190573839293364
95.6791226046870946 48.2901739211743717
67.5999956080955258 52.6285994985959960
18.0655356295822180 48.9455436629718221
35.5682457631708360 1.4876024119514719
37.1532872259839806 92.8703840312134332
18.8830568279696145 47.6298398113952715
89.9272647908506428 47.5441436217377245
35.8309889032538464 7.2175941515699176
90.7797783328759067 81.4527173337935295
2.0238875112975507 20.1262850373257187
74.5399517326721224 80.6912729444650552
27.5136012125023584 88.5823028190162347
44.8472434284611268 45.1050396216466112
11.9104966199383266 19.6482601412139033
94.4089091292730131 8.1141680725154597
6.9230367691860302 94.0273087337876916
50.8622171221429085 98.9204168498909269
46.0347728727744183 98.7101813837495428
28.5471885570069404 70.8221787663269708
1.0383575768278419 92.3986134582729761
36.7910480407602236 48.3837978742658024
67.2864199047385512 29.1208267668356058
88.7134194224001931 66.4277111760276000
75.7643724740243982 66.9718302595990451
98.9012303102106216 36.2866002370553460
74.9564326184838734 13.4786057986100651
87.8551218959624123 6.5718514879080310
99.3628116083563810 63.5964486652517138
22.5106983499524951 1.0342158079726493
7.2603953913542352 72.6387796245495707
43.5047291236416172 45.4447797685483295
16.5185431010293051 21.9072971341968916
99.4262965329611745 98.3882573066983070
41.8951728041839146 54.9803533002944675
46.8273055404388359 53.2732121458738277
67.8470764979061158 66.7840349727715932
88.8322386799291195 57.9827216769828411
17.2999500793292391 32.8007452195869575
27.4342899189284566 48.1265052884909963
17.2280939704518516 74.2386182417394451
87.7051160848584743 16.2133682581426015
37.3793981385321032 18.1489483164673722
68.3627834928400375 36.2461976640955612
72.3587081199580666 49.1817710864658295
30.6198120182846978 5.4162652194753136
64.9961373222285914 64.8452121782787003
22.8665986561306873 12.2732887478152914
65.5399632670977468 47.4736730065753534
23.6895653334229337 24.3964504544472938
67.5386517335513190 66.4159528077640715
41.6124037045392328 13.0340572189906467
93.3883611913320806 47.0525236770492370
25.7503101490428321 65.3510929630418786
28.6428093755527478 67.0616090708579833
81.3067681314055761 66.0695076699165469
47.6041323009859596 94.6870700568007777
7.2112013179226881 64.5248417867830995
67.6375458003628438 50.7977918002007769
86.7808773174752446 16.4224888606657302
15.6058793130565920 14.8507030809485912
83.2661211835463888 81.9523761177329249
8.2664316503061386 33.3378903784941159
20.9607381998385023 81.8961512763141712
86.1588181431340701 85.9967010594946402
59.2203995846627009 74.6589882620668419
98.8551928761418992 64.5875924172910914
36.8680334959861327 18.6665581159724532
21.8912980976452047 90.6295564219691556
27.2767023673325291 29.1082599980157966
91.7228539042614983 93.8479092679626206
30.7898417479861592 46.2637003156101798
28.3974832082354851 88.2068056441475790
74.7527565377462651 62.0670019028437352
10.2672944854703463 68.4870026560236482
42.4118884734213140 42.3444046748528535
67.3096355410299054 8.2647360139647237
69.2327995029150571 83.7812381373457100
32.7881382527467764 86.4734185165983149
41.0940574375722605 87.7119414019975494
36.0050573540965786 8.1991847511448501
51.3146499657759492 32.9102656261463054
37.7923915935076025 87.5064597186483866
64.1520702669668594 10.7465440698564443
96.3865089516358040 14.8152377967771027
79.4998839621509603 69.0207008382302405
81.3322198623384480 48.6481499254619152
84.7807593316419030 85.0458226305467662
46.6367581286757940 96.6746458632527350
78.4671097711169381 6.6041754239363204
58.3281796942811894 65.2128946409522996
64.7360207642221184 88.1249161098446336
55.3056350342173175 45.4720731546672567
65.8530758637616174 21.9283658034976945
58.5977708868034881 51.7636120966912685
61.6624468086324242 85.1024025951008838
19.0043207863304637 93.5700201507425078
25.5106494578995822 35.4399715818577903
65.8725030503107689 8.8060652943555695
69.8219048331141465 32.8218123534568917
22.9928650344324197 60.9542652589640213
16.5934175089239808 64.7729248181243946
5.5069747372601068 14.0371600975546471
64.8412296739330145 31.5610742820221155
29.6843379563405563 86.1783295435044607
42.3869295017830012 79.6657737177319376
15.5179665780689753 27.3065844915612921
60.3132410392677301 16.9983102595595916
95.5429893075906023 80.7405405204006854
64.7609914797297535 32.9151772838739660
49.6570678960831486 21.5611123096392951
67.0158949099981385 26.1906035255955345
0.0207453098711619 11.0435782645413205
55.4620302603782847 92.6227529282400184
71.0509634957323044 4.2840973788206398
21.3915835217104764 62.0954358758729654
54.7234756099010156 44.6287512078937780
94.4753065208502392 24.1221859788875328
88.4019099795440724 4.7631727374800477
23.1040493611354378 29.4932657551046589
64.6067672325582691 80.5944969202043637
21.9205241912554740 60.6575452315343284
23.7259542514205783 90.2846938091662992
97.7596513091511241 40.1890732018893146
70.8316320319743511 38.7717158301453395
40.2915279711948742 28.6637976164034178
15.1829939124442213 29.0588845785541778
70.8050534784341323 13.0244358226223049
3.7786983856055834 5.9720305373281661
14.1976843422696675 66.7691504216232374
58.7566653322394998 23.5687930284179004
31.8034133290684977 62.5899619648712786
75.6399174699816257 63.7591910216491726
2.9768322896520538 19.0644294566480355
1.0824828324611846 68.3440653592622738
66.5248259496370196 13.8908153006111696
57.7844883681839150 4.8729009439755107
36.2779624618071210 55.6332366577142992
60.7082637346245875 74.8841274564688888
96.8249138343737457 21.3522695739420278
56.8579395579546656 73.0393033206718627
50.7788232511194551 67.5245509252182075
52.8867264798882815 66.9799752187653041
11.6544064959061000 36.6020486963750002
76.9168131915450886 60.0156633430587334
37.2368772401478338 65.1480273398139929
12.3853357981160368 65.2198074235954977
76.0245923030541491 43.9308517891501182
4.7057178784862597 75.7448867390059348
85.6330261837991031 61.6251631759301830
95.3130758997909027 10.1239913952424594
77.6229460884149631 35.1176077070535300
67.7699990484476444 25.3899977981204117
45.3858414544030850 43.7926291771699283
71.0831001105949127 41.1398767928824896
31.6296909513914635 57.1891945410786136
26.2239630515690436 41.3360780358695408
86.0499447008625538 35.6197069340550811
39.6477311165198003 29.3659519865572136
19.7554981695161516 66.9606534948223953
67.1321558176104389 72.8238380905132772
45.1627143899317929 73.7510023336725880
42.5120198928993887 96.2780780702050691
12.8460234109152758 86.8863424768286876
50.5465647478375644 95.0921058149204157
49.0838204993828029 83.6649853036072244
24.6300337881135363 94.4077897070615677
46.9906018345260037 40.3201863537051466
0.8176409843925536 97.7752192853107829
65.1617369341787764 24.0471013862656910
74.8484522923628646 69.3088354797398267
8.7470947235190550 93.8824337608413373
68.2103946503959122 55.0859446328243365
47.5336711409632429 7.0072477355122231
15.2261059102625431 21.1370910145657689
6.1526864061108189 43.7722764031258649
86.6913336502212530 16.5010253662696407
90.0182654076138959 31.3743805521861532
85.9999266519010348 70.8397754016257863
92.3772225345387454 68.7083254657674303
20.5319507582417558 86.6425678759569706
99.3781056212233267 26.6111214390858386
18.9955724530896255 12.4960276966070598
41.2762586233604623 82.6160489105501057
47.2652782012067050 97.8229454998191272
80.4114610996168580 97.6627327862313308
11.6537811214414422 97.1471032695170891
54.2147827202465109 44.2371463749622436
49.9038006246828942 57.7601316741470967
94.0914141924040024 99.6326286854413894
23.5276933084770050 13.8984068242447236
86.9856303782979694 32.8495384105146684
13.1942831078043490 88.8594487252836842
62.8069987226825930 59.2421211730420154
54.2570766199974912 17.5741196399032411
31.8839966419471992 98.1690506788819164
45.7627566468636999 87.8270463412314513
69.5825626365416099 70.4853758011011848
9.4880803796683733 45.8305249665033614
9.1763138710758483 19.6939273932421059
31.0335009965826423 95.8373945087032837
10.5416165919967710 3.6899948372946634
63.1552813445204109 11.9464409298538641
8.7654597096561311 56.3756313329268792
85.2032382115173732 29.2227152499510687
99.7995125351763761 14.9825237089157852
49.7006291715708883 59.4995744811826697
98.4006035790721825 80.5439960121435092
73.5198277286622783 47.9598268790955871
62.8892873826881100 26.6016508246595293
50.6945136599359500 10.9187078535744497
99.1126896233248971 79.2290230077560125
20.0365164576570827 84.3817413265677914
83.0149373973336822 38.9101804698175116
13.2063196877373663 8.6486334808658860
6.0919997762184153 64.3315959199507574
42.2946489250228623 14.5766134055184580
85.6888375821844335 73.6672292108511471
86.7260767351624651 97.2795998688924470
83.2273265389455190 79.9093337932551862
11.8173327489536018 36.8382654915081389
63.5421138811470314 50.6678939245755586
0.4610824877574249 97.3797919813060275
53.3136019544810509 8.1495779337444336
95.5999173647495581 88.4132879094549793
27.3791466623652049 14.2768072482961976
88.7533552019415453 2.5656358091633580
25.3643017815664997 21.0507395235754231
24.2688638564872434 60.9619428445483535
88.0738675396669635 96.5835223767967790
94.9674206927608680 3.1394207594911738
5.6111893757642477 29.4466396694300734
70.2010960417863288 60.6170562412873508
52.5100642119417742 44.7668594513143105
30.7450152816219351 87.7915893523275770
21.1880638666405048 11.2920783124785586
37.8286997464377777 41.2599083002825324
74.9770650188188625 35.9409496663391934
68.8807644188912462 69.3372799659446741
25.4834022324959442 60.5465584471112734
62.2213983146430536 51.5114498442815574
21.3950583460432071 76.4173388720602986
49.3246527339573646 58.0574194244366169
11.2975358608063736 59.1143198430045160
78.2573734462679909 45.8067966737974999
78.0045287108849976 30.7552097575254919
82.7744183027750040 97.5465980123537122
73.0739803144040252 42.2993136601500268
17.7429026775461018 62.0720619407093110
22.2120070402526579 93.0720962166540886
36.6580059511966283 0.7166979401579621
47.4488026638305911 30.5124951607885322
72.5630050240438322 81.1876094813940767
1.8381712440292186 48.6698840946077098
54.1928294441201501 7.7980039729446009
89.6333441488978480 4.3744862789895205
30.9949779160709546 9.2116322334643623
89.8164332654683335 91.0142917615650759
88.3307137441406240 62.3077520768486579
70.5560794162310714 0.3816757754189104
57.6499096748888746 58.0100299092828351
46.6003819546536704 55.5339270266814609
83.0438041344830822 42.2730857896053607
87.6515094434824391 1.4664380885704320
80.7341374056454413 48.1777359684882782
10.7546165366801070 58.7401610012369702
57.2743766067462374 94.7762026103003592
89.1502555089744817 73.0648961246106836
81.7007061774784091 56.8621524921505284
79.4259547540138300 45.1527370653179503
78.2560805695223962 26.1959693853440214
30.7507818966730611 5.5149273381215558
53.2410801053859757 86.1340916430174133
90.8064073507081417 45.2314302037194267
66.0089074657578294 37.5975627055783903
84.4832814055445738 30.8662927818640256
54.9770949528706012 35.0656419148565632
30.4271962282587580 30.9352731581968854
81.6536241298237400 30.7125850398016205
91.1645741797325115 8.4674703531465774
17.2779758525997380 5.2682040511902724
12.0005613198222232 79.4204262410609942
47.8571615907097652 17.4048654774686327
82.7539762779699544 76.1836568779776684
84.6999356561276215 80.6560793185554274
2.9364474054332623 76.5657376517205392
70.7696128287230124 66.8454163642769146
45.2752234973629797 79.0071394246057679
53.5114845962668255 6.8394861046553013
96.4290808773874630 82.8017950625109336
92.7215685864169785 54.8163903410195132
13.8005492881992033 90.6894167845057098
95.7036041186314179 74.7068399247899322
96.2036048165085020 38.8094240490785083
23.5988201852861401 52.1221510925247813
2.0429365596576932 99.4320072377762472
80.9770634372308393 92.4673512994148155
46.8779489088785937 20.5157537448018559
7.4845964680385846 82.2557514457931518
88.2704263813601102 73.6461462813752945
58.8847272939847315 22.4949329348534306
39.2838362757589010 31.1328827905650769
82.4422829466877829 83.5597120647577896
87.4621932657662029 71.3774422558385169
47.3768822703067443 94.0888535534812718
59.8696915557238896 69.9781502377559548
82.5866960465837110 49.3244005710805169
20.8845156329284585 9.8274456729206534
20.4520396102282014 84.5422060917903622
55.8902545542849225 95.4229172648302040
0.8306596030435931 87.5917053390345046
65.8583926107961020 1.1076878513547217
42.1600336050966504 66.4351283006329965
12.5813863824936529 0.1259377369130732
30.4235809550945753 69.7666005420849160
13.9518074444926690 56.0518637598036236
98.1261837054695576 86.9835625528321401
82.9310619966762061 40.6905281790113946
90.8984930547690482 9.6860612751875745
34.5132821603921585 96.8292181940508527
31.8012710676112924 40.1103357111590384
1.8738532157652421 7.9800363480900476
37.7092293993352854 54.2292613998410999
73.6876729212096251 39.6093046750604216
95.1092253530002267 88.7065329427097851
78.4733577585313498 42.0250404509562827
92.0896130205304075 62.6309202241569025
15.0712131716965398 60.9315366739340973
37.3707937764709115 62.7442791064054006
46.4109942337847770 33.1652225582636433
3.6587121435919245 95.9024491632053753
56.9310589201815986 46.6646330102823654
69.2137557229266065 47.0485676991024704
43.1658848463817719 13.8385755972223237
77.0368221359276220 90.6471167178770258
20.7261567474678721 24.9001237080795583
9.0412478230595497 73.4530739848005680
5.6793367930198402 7.0368784466152468
49.2591494560738781 30.5165316549689720
42.5588076503936250 83.8447497517207694
53.7520441158889284 41.9666946017130584
93.1958818130882491 36.8832175386994336
32.9004192319486748 69.6792676388680974
53.2361472168062377 83.3605727518657886
57.4719125038888308 44.5164771046186871
54.8708077678159754 44.0579542488124005
52.7253280961033610 78.9787651799841655
87.5355595127506092 93.0267145856220452
95.5115515308879139 13.3827390470249501
95.3978761603046337 0.3426223855743982
33.7880003163131306 43.6333342405769073
58.0745501153439960 93.9550164908356606
55.4320561341847693 37.7175512699858402
58.9796247633916124 65.9745356585009404
85.7757753384044861 74.0265905047433392
67.0765164419389777 49.2663739057206840
93.5175554648938032 14.1986293016501453
72.1741203149957045 13.0211243999588948
89.1935545988875305 16.3887252929186822
84.4604885061691562 56.6663210713369807
77.0777257551148693 78.2917572993450364
49.9508441852751091 98.4261570182053447
50.1473059280219928 96.8092722720748071
49.5417956697455466 64.9756158411307894
45.0412006676548344 80.5112711716816989
55.1374155265981472 48.6997387626420775
96.1254608903484922 66.9999390830960664
59.3706965310182184 12.0340198080711058
80.6415685549195729 12.3212813876235732
15.8440771824826747 91.7595695042135304
49.2901491778354597 95.9581991190655685
25.6339026454573613 4.9481788508390245
67.6753584313186991 52.1361565179997228
9.4474517376551876 66.1158547265486902
76.1790384001679541 18.8922245151988761
4.4521642848203591 58.3359251540605612
39.6697949404395587 2.3075392137620665
0.8555273760223026 23.9626272585947255
83.4792972127200272 68.9407313325000644
55.7437245779349482 92.6551389160330103
1.5542247692318378 94.2375999037715388
42.7451993679952480 95.4945192085582448
24.7051997459423411 62.1921981526280661
17.8600930182634130 4.8152383944574106
77.8185908547428937 3.3258787202568252
12.8987242504996047 0.4780768447800732
4.0303629604302449 54.3135335110451862
24.7576299270496527 93.1664903134740712
51.0629603636509870 90.8197765316477188
32.8124680546534080 63.4347709238410005
66.4664135899027002 72.6493808548516000
81.4315522220352079 15.7004994429181473
96.3519044383598100 61.6342626245159693
60.0570973080460604 2.4238217138323859
95.0671846400640277 50.1345388036310808
29.9102151965563792 93.3588103018070257
16.3008029020906164 66.2673273619540595
27.3698725241172234 86.8539796149021583
22.7091951869289659 58.2229426465965645
39.5043414353426172 43.5121232262148041
67.0528072324251667 11.6573825137588187
1.5982058426349255 79.3764876421333270
66.4765165544698107 90.2969474659962117
80.5038509697194939 31.4683979094590569
60.8925984872717976 53.3170829499335710
46.9644729894865804 18.5802973397420246
25.2984502734561971 24.0124601458714295
76.4902898412869661 82.5258528768611797
53.5753031345223860 48.2936802310022415
6.9126986773842987 79.3734683683851046
66.2996681779227970 78.3166642244839579
55.5974454344453477 90.8338034359564261
90.4702614813501924 78.5584137165272551
92.3771420804510228 60.6467314894416845
21.2166420212497648 53.2005208770128277
93.5057020746109089 8.8433460496600507
43.3352169255017614 48.6738350197260274
93.7141583077689404 34.6557687683492901
44.5218987525993981 85.1224896340720534
31.8668510111931305 29.0125115459082927
29.0697187957867591 33.2269257368165043
68.0285310238098901 7.2814620615778587
16.8867192135470638 38.3211233088064702
92.8116624311129215 96.3552609574073671
36.3366826302478430 76.4725523561806853
2.1022470142431637 77.9829079165218104
80.8548254554425512 21.4448164447768050
62.8885058790602827 5.8194438146063181
80.1731530175404714 74.8811543146108818
46.8513064369000887 82.5655088288792030
76.5063193043418153 67.8878724703418612
60.6531591936807075 12.2206831619801175
44.2262159036818190 74.0468229343940010
91.5310281482419157 58.0352237097239296
66.1689464619877725 96.5298522113074569
66.6530518590960810 20.9279615373736974
60.5108792547045624 81.1923930804414766
93.4042187357492821 2.1083473341702574
7.2030593781997609 39.7596329691801245
2.0327264014504909 86.6478824077124727
59.9748790482821477 38.1095741681021352
11.2324899989216025 28.8119820973836482
1.6456379315991865 18.6772080025721081
25.6745615319436844 3.5489202455869062
9.9339721144822928 67.7363338837680971
82.0003538577813345 25.6466622208458190
45.3857950650458548 5.2090439161680768
54.7422301809881802 51.9403953773882137
8.1045274952394557 65.8030671509406631
74.1612078917278836 17.7222407276864544
23.3261660498462078 2.7970361022497392
7.7116513712044199 99.2963063694434140
54.5641600929317718 75.3070493160887651
23.1158226188535778 67.3183897796630930
13.9724109269482195 39.2692778214044438
94.5640848647984882 43.4224940039135916
24.4019586720398358 19.7186032315323843
79.7872659359667722 2.5113691898399293
9.9934242374475346 11.2592391975310129
6.4246717179317621 1.6472659574547133
42.2469917397648516 50.1287334506531295
36.3466890825086324 4.4099288846792035
94.3371038076928414 30.7311352786358576
3.3515133041619238 14.9973820379548766
48.5319906501436833 65.8392344804198899
65.2820002698973383 0.5577906411645461
41.2175100326344079 69.1175155755292820
93.4795157664219687 80.6584430189131609
28.7081916699464017 75.6578740410746065
98.3267808536251664 29.7251143206313735
68.8737102010232576 57.1796182404802025
37.5169688179790271 26.8184096347859118
85.1719125905890166 18.9420427237239188
89.2254399683010320 83.0251309608101309
23.8122843283391070 69.0740575587250447
13.3450725962717129 7.2822363721392165
40.4459315931700445 14.9358035619844394
41.4762742697546187 84.0129233708960186
16.5217309152380878 97.4574851061842935
65.8645112724084782 52.8777439318368536
61.5484874384583449 30.3127967841274817
35.2872945963168618 58.8782687480391616
56.6153408727463017 30.9097318470859292
14.4203370678076208 44.3929264364411011
49.6528913926738937 46.5573745510244450
74.0244213040601409 60.6586998102852775
98.6785582278271107 56.0261303128164769
8.5017764732074568 25.9278528113907072
1.1424181798197042 78.4514201365300465
9.5359864874179365 2.6043508402742388
84.6413560965744125 22.4100857119227008
15.2607378423166846 43.7587298254367383
23.7439855311428651 79.4496781990487335
93.6326117562796441 43.7632037407328696
17.6971007446284467 61.1314845223306733
8.3757529270254594 95.2897168402111845
96.7766814414902825 61.3173947024636021
89.9869260520784024 55.7199566622201843
16.4848005219695786 3.0908272448133656
52.4522935306672053 60.4134069079764728
55.2422589101935557 68.0421956447663234
97.5945166748108619 23.8668477268709083
26.3524098189483418 80.2291081150203809
39.5025273849376148 91.6853395717771633
58.1300195614216406 27.3552710885301735
26.0965136467220518 34.5607196147400089
48.6229120277147828 59.2370860096070402
65.1966332260705741 53.5944551303505605
5.4563366438424961 54.2597926581439935
50.3844781021342456 85.3875958449795576
68.2040473116592949 59.7850959331985266
91.9520164755129201 80.9644027554080026
58.0453459710009838 27.9036501278731137
47.2402177903168266 83.3132195841780288
69.1581199217490763 13.7684698613305674
81.2537455092181631 29.9450368768941040
73.4193781626281208 18.1805848748350591
23.2534280810901315 79.8140047138755335
44.2474291559512878 61.8800732238073721
59.6518579664698336 69.8689196403060180
85.4596563222275307 42.7163344844817416
37.7670215985184115 56.7707153343098057
80.7237794195648206 33.9954442845842308
74.5389582214175874 28.0709913338064609
31.9013861257412366 0.7074313450220471
25.6086775123813517 54.3933276250259254
13.6449390404044237 11.6030755245343560
2.8831805645628483 27.4983132395758894
19.8191332472723261 17.0285904040923377
93.0746074963430203 37.2479780591877940
8.1972701545213411 50.4381984684078333
6.8081311451287929 40.6249910822023352
5.8778802878029062 7.5305098235104673
30.3821848697948163 51.4129761391129207
32.3112078849522106 33.6736939707931171
32.7846872258990985 73.5554042573999425
28.8938328267888238 56.7872371376833200
70.0572316747581283 91.8307855869926186
7.3760428789064747 0.1126039374691024
78.6224559424485108 18.0733035321277704
5.6473677917333598 11.7532764281909952
80.2982378150196610 24.6715769379987613
90.7528785723223450 84.3553344896974124
1.9329241898019878 88.6277967562085678
44.9088930260240105 70.0569183309045229
8.1767056184105726 68.4111638319870821
39.3110434611346662 9.8717854196195951
51.5876547345771357 51.1958416962656742
75.0707192902501106 16.3040044381960385
74.7294691259098585 39.3202379120713346
57.4119615165157882 99.0040806011302408
8.9467068153226137 62.3767655077769305
71.7401093363459523 97.1165823172059817
24.3135181306540531 16.8843486977786270
15.2931894390982421 52.2760165125975362
95.7471597947897237 11.8764061483591643
44.0211478780358831 26.9482975679744676
38.8888643712090740 42.1055632338531822
21.0499720759208628 13.9980973594844293
66.1341762625525860 90.2413468470523554
40.0592652431013576 78.8896627737591132
5.2202693593654592 99.4675113039432546
25.5954020856924984 69.7675416568174711
37.5638439140434386 2.9231576783795843
77.2640105319842831 63.4078706167861768
22.9541122465741978 99.1425000381002235
18.5975805766946394 49.6467188916989457
76.7321304561405810 67.7519986019439244
81.8920203978202608 32.2863091802922924
95.9608612907451572 47.2206128643631970
11.0428854490836610 81.7559351820078462
58.4692915579436274 62.9427280870350927
13.4018873577589019 43.8224617054201602
40.6210494449479569 16.4268872339569114
64.3105783375790878 38.8880524349602652
33.0559609667275183 30.2224449881313255
93.5888809593312629 36.6576695402684436
60.1374430492050749 62.0483879813131054
38.8403840792656894 81.7911060728130508
52.8565207328425046 76.9897371291651496
77.7115212312610879 57.8083639529872428
53.4844671788210917 98.5193818004489970
3.2195802112364280 47.3505901926710848
98.0462347968976644 81.5788983962144414
50.9026515780387570 96.0431520922821704
58.3983037915733476 34.1813051746166039
35.3027094157676729 51.3858544739776519
52.6106411837757406 30.6616732123230484
19.5072875342309544 90.7048628285365197
58.7088823656068399 93.9586331636763816
1.1515677969877847 93.6895496245198700
43.1282768766069609 25.7923105215593012
33.6986434180670074 30.7482576775507823
73.8785135736526541 89.2460814794844026
64.5453939192138790 52.6580780249868070
21.4317168553602500 77.4007772379690238
9.2119792583789444 92.2221248847941979
49.8517905571771536 62.6328032835766422
10.1706481400705364 13.2078201056618276
69.9663002307028279 8.0716734843719102
29.2159474772791796 31.1054867936649373
94.2971696641512835 14.2886725496755851
68.6877171205364334 4.3923008310174039
29.8339876509665309 32.8223492596263284
99.8618573429077827 28.8516758082765108
76.0715661117416317 30.9344050167562266
62.0827274359700567 91.6418785909670959
87.4533875519443740 59.9267944065700746
33.0392777156445234 19.9426154317902231
88.2474241448078942 41.1352436709975535
23.7298369724809675 56.8491457854901086
98.4261822590935367 33.8899069583926433
58.2000384251733180 34.8866061874532249
81.0552174515256922 8.8182600375746425
40.8987396344108660 62.0484448403652209
28.8320209168453481 63.6403780267417929
91.8398907970866105 48.0319505607842530
68.0303388593127352 10.4616883562899883
2.4869610316876734 25.6206407800598797
44.8400281928510651 90.0374986403860760
30.9899691960207839 58.9890026865582371
74.9556710510839821 48.9621702675906647
82.3401959939993588 10.5318311446600426
40.8131245480215412 7.3714180827819327
37.3967115572492617 99.3102135671003055
15.0766111572682711 69.8983145304037663
64.7717152240461047 89.8977396767536874
51.7131030096032305 42.2373503328454660
7.3148903778845753 35.0996938620271237
14.1180743216165805 99.7178545395739491
68.4792183209993794 54.4675033461638378
8.2365036340698587 30.7409958754521604
40.5516438016543574 81.7972254497212106
97.5645502853192141 99.8966468877292897
46.3900069523920138 39.1027352257689955
61.4605529067232794 23.2325841504195552
3.0200663517019000 14.9058755653585280
20.6633934411580960 83.3309026589408859
51.8833675757987649 50.5135024429779236
9.9545225500318750 66.5804152187810416
54.1619144934605359 99.0395601175150517
69.4564170693271592 68.8784485774735771
96.3719071649498318 79.6097072163789932
70.6850086191173403 90.2938025426695248
75.9507814936735457 62.4186760213072631
16.1539871173571044 72.5699257714416461
89.4455420124940446 95.4772426927920037
29.6326384199182016 67.1875047672273809
50.3430232966353586 69.2069959615859318
49.8155082664186750 81.8204944430977861
63.6407678942299100 83.7583935939556739
97.8362510249782105 12.2991294403528624
68.9913262893228136 80.3973688010582208
8.6375365485562234 73.9025188984298183
78.0687312946077441 63.7756278090323434
97.3373132197019260 76.2286282350702322
28.6017020802274331 12.2639762091363842
17.3985570298968426 58.2455706559081747
9.6363392001410304 78.7167196198590773
6.3982943703024819 19.8699165913201696
5.6899694004307051 97.2036264219220669
56.7078032871089164 37.6513013006174049
39.6371047567998218 73.6402416930344685
5.0524884350480086 69.0288449518645280
44.1830174623376735 93.7462998713651530
80.1672400253686277 94.4901498416417240
87.3562642324930039 54.0549086766692781
91.1136557095080661 72.4656311672327860
60.4806195494630998 88.4297711732054381
96.4569531872167971 19.6294197341068575
50.7832137426805090 87.9055810296973164
71.7694446542582369 88.3014929470842276
58.7252611899179513 56.4015550663028691
3.8227800283304192 50.8815221198394738
8.3895930855774292 35.4684233472085850
41.5290662603237450 62.7804004555815993
28.7815752492344252 9.2383740508599654
71.1512177652004851 59.0210900139820822
69.5044278141757417 38.1170343249297900
97.8181844139834453 21.0526003358848399
63.4818405890132169 49.5734887454022513
88.5682522326693515 95.3967131533171084
70.7780329435485811 24.2096458437897404
11.1011209793557502 25.0094947509980514
23.9075192197915847 23.5314191089584845
6.6402390478131457 82.3895690219199963
38.9105645764175492 77.2269323889257464
58.2812967790072207 52.8178251867709392
35.9659628950616437 54.6907255150500404
10.7637200571584764 28.8485637166308493
0.6146793889824087 85.5818740997222420
27.2863603813653377 34.6010141918320002
52.3742484186853119 39.3069624533052462
60.8275885898808895 95.8716654858126986
49.2346807708262020 18.1466710576864365
90.5377298126740584 71.1598316940506663
27.5979170200104775 74.2733774556770499
80.8136360413060970 8.2255462060956912
61.2868427594547072 86.8502854937632094
11.7258217845034309 89.5595128321947698
63.7528776587795818 11.6576159266575488
74.7718653080001729 8.0266818704138103
39.5879976821944339 7.3893764055059101
3.9113342333756962 11.3149958667701949
1.7583885540973898 92.7954362669980384
74.9313994362853748 24.6161178701178258
27.7553223162975158 46.5604341128860284
64.8612461523734254 12.1843373006769831
50.3403694139663571 80.7175521175258410
58.5578276587524513 7.1416003158008561
86.7959835056171869 20.5562256583980876
89.9034158715829932 15.2425021443666431
63.3926343244432218 27.0885173607847136
0.0228959308059107 88.1504955037620448
66.2462851220274871 79.1345148303674932
68.9373970226981925 24.8789952661767160
29.9106559424758736 95.6180622583880080
57.1561961332567989 49.2221181878072258
84.0820041040181536 25.1359750474061912
16.2544009630635742 34.9234453657322561
28.2233404703967850 32.4578728460012442
64.6393873046771859 89.2287307842832433
9.6937196339247027 71.2975534548434098
86.1114326286987648 18.4083973543127684
46.2959668040894954 57.6119018749711955
73.0368882853229024 2.7851098129402452
50.8245893170524070 95.8201304989461704
25.7084342957732304 2.9165637250596621
67.3353960004490659 33.2224206636572248
8.7435857261712879 71.5245883185892382
98.7573853000593260 9.2749209278139677
0.2205370749223223 46.8038325323300057
75.2382551295857525 51.4105629484409405
14.9207532730412211 41.8634710440520621
28.0069733268823668 33.6084242780530502
4.9877838783003670 11.6587742916232973
18.6298183519348122 78.9025165778792967
96.3866783679181793 27.8989732313865595
40.2332984585520279 25.4981373077587072
58.8358195035596196 30.4847252814691281
32.7024092697619579 19.8978674244941089
35.9965237026500091 81.8772279684467037
14.7404856724702711 58.4490868042558986
52.6847440952409727 70.1389493490035818
44.4464324297918481 39.8545107880437826
55.7477957242284532 29.2494161429308832
64.6775623624597813 87.3780430541507798
10.4041824802517890 9.2909034230786673
73.2101426934686117 97.8577375309629787
43.1477919364753788 22.5114019871202373
48.0034508388742154 71.0167455989673755
77.7715257708653951 52.7325241581884541
69.4519685692974917 24.1487095054624952
76.6661943015190133 0.9746469648471590
46.3976774894885224 49.5033612338277891
0.2723169663759850 62.0842575701064519
9.9423534981540662 17.6015916869822746
6.9510243464055872 73.2048759763266617
14.0952850179430378 83.2761925763547168
86.1000260700837856 22.3659286954009815
45.0071734775168366 69.1194647553317196
70.3289229459386434 75.0299229785848638
61.7439040524125460 20.3548232980648720
97.4541857060618781 4.5291656376137972
10.9158781662896942 54.7449349154931895
23.6469102470231434 98.0369962054829784
90.5723707219791834 23.7286966513414193
23.5923553726041355 6.6627249446303161
55.7667901141214699 41.4773160657705304
0.4949587166560021 97.4907791881605021
58.0887863655067633 44.9680511255284046
36.2927746483663469 28.7367178205375602
24.9620961475393912 89.7072865906858965
25.5789357719378039 16.8580424202294807
89.5624962773191271 42.5670564595424992
74.0370701729983409 80.6046079128333446
68.4445061956189136 39.8048048431907873
31.8733134157200269 44.7004293623059681
49.9653280543046492 29.9922158334226303
64.4756724710634472 5.1901144937587684
23.5997206953146872 54.8827107141933581
62.3195181814085188 82.3238634448936466
1.1267803019061828 40.3768630114594629
10.7706861577045778 72.6998726778294042
88.8586141042945172 42.1209076398998405
58.4161266251625690 88.5476452629083610
74.4378874537951276 23.0407280975446156
32.2403258077277570 0.6032719460773217
84.2341694248991217 92.9418650485378350
65.2170297804317016 57.6222756952285096
74.6656879055076246 58.2996400961270496
64.3939010314809082 13.9817453060075536
56.8663180354223456 88.8612314307722500
77.3116569408836796 0.3068672199140310
4.5527910877944056 26.3688813228101218
91.3473468873835230 28.2056218736317703
36.5954928459513695 28.3020210594578927
95.2748537275578400 25.9268938957769493
2.6052202058791996 35.1200246045331923
60.1841047383785508 89.1509024380288224
38.8033144836566777 36.7724072910322732
34.9840362837552235 73.0727370877453239
27.4128586516886195 61.9540892910839247
8.7869195414043695 93.7318484008722237
21.2526303172100199 67.8684829329457955
14.4900664609800440 57.5810010845891895
84.1038578866186555 11.7654084919991515
11.6440854592116843 66.7310803179909726
95.6712135334300484 31.0600781669314259
38.7292379940816573 81.3265205838923748
85.1295371917976951 92.7453640912036406
72.3963241627796208 59.3830772628298647
30.6306275935048227 40.0395421827053468
6.4935652821224377 88.5593648274096381
19.2609473619504996 20.1206388011964883
58.0368735258868327 53.0175058284782068
65.4405670266804123 99.6251135563487225
2.4518883985870321 72.3364851037128602
21.7765626080485326 80.9590227802636235
30.1320592892575050 19.0491042500587682
35.9553139676127316 89.1701809049570926
53.4446349096940097 64.4544482728062889
58.2301805176588587 64.6889317302276083
8.6471442391484850 11.6459095766231364
50.9178049598551823 43.3275526676509841
40.5975599925170627 73.3404916700747265
14.1794517829781590 46.0675653370112101
25.0669417669663446 30.4218765764400665
52.1875700929135249 60.6694046147881494
1.6343854330264529 49.3355263222929139
55.8016007852633251 91.3715246483072576
98.7107058595935740 94.2734853534784634
3.8970255236906226 97.0873712260524400
30.8318277047930813 51.7040911939968453
79.5629879814135137 36.5670262034016744
45.7080536250788825 55.2604330726819057
30.5511976588552656 78.0850493892616981
52.6841044348756924 59.4470831078778872
75.9110505779015909 33.0667533535452520
28.3690380474725927 83.9852655969829982
52.3426427291807457 34.2838400338819511
95.5837144364466269 75.3405314177816479
68.6447159115118666 24.0131834311912868
70.9193716371484726 8.0582043349135546
81.3962612055834853 8.8853216351085109
57.2211959544252409 48.0564761900142727
95.3040728655584388 93.4603821781014830
15.9552551029197414 16.1274126816958194
33.3637658561328436 59.6589881313945298
63.8664878886227285 36.3068340409501644
91.2043949892219530 61.6251802202965067
60.0705203528279625 21.9784352812810830
87.1371588564064439 6.6197770842068788
66.8371623912023836 3.3988817612232269
78.6280667086480349 69.3834876464789261
6.9067867227661450 21.7286541107607256
2.9086955616414056 1.2129453367617171
88.5622811634784455 31.2253417705037997
5.9890607120803629 97.1128999196578064
98.2497209011787618 85.9440868496649415
32.5592769397246684 68.1100939322486738
83.5271950724892633 43.1205091838442698
64.3792270239022884 42.1329634551734316
39.0981156699297117 47.7487898171668377
53.9254341622030893 11.2146772782210959
0.4912459464300634 60.4197269349672013
98.9087168596061588 78.0057235726332721
93.1852306404510671 27.8648826321660010
68.1561904697990002 57.0805859553617267
14.0837400388144296 17.2025095478144152
7.6244806176106961 75.3710825760945369
82.4385093594677016 10.2049691196516417
59.0495784182043408 88.5502538036357976
51.5770440033009834 17.1075856890390057
84.4666617672472029 41.2790123069484736
2.8276172547449074 6.1866423133385640
85.2397129558249134 68.8260594021275551
67.2448936213590969 52.1341344533553297
60.0513404707776459 49.9193605264015758
17.1392265091774867 34.4841462908796572
33.9550761874253482 52.8983335068582505
61.0010699519250466 64.0022763999284621
99.6185606086585409 69.4879405100067800
48.3434731162113778 51.6148862133042030
97.8858601898634788 82.2855566922697932
49.7776729550438475 44.3851615805308484
35.0655316385391629 99.9700773779041896
49.3181380142598940 9.9769862770830109
2.3136572140687761 97.0754559575315028
33.1557020621959353 90.1714756508477819
38.1954687804641608 79.4994927971308414
86.9088243107742926 44.4615569368445591
97.7649984590704690 13.7280654546791503
62.8439627515851598 5.5209559825539660
7.3607448165570304 6.3566626427374757
54.5984967408555306 6.6956236263733482
29.4819256990162444 41.1496652973644217
7.4317651389574024 62.0149521074122774
43.1043513625301813 0.5050832097776126
96.3006341839569302 19.0944105839573872
67.0125722965783837 13.8733636175613189
4.6042603561184610 97.6918940051458691
43.5864994381325346 65.3813002173758946
19.8409383855139403 66.5757232724853054
54.5652321060601153 15.4363420570522329
86.5260345100447523 29.5323374120739075
51.0203272760841458 47.9099591814809003
68.9677633612396619 9.8657833087053000
19.4720527352412738 75.1778026834919189
23.9499404696493876 6.4849811203016916
74.7681781514210257 76.9437225180121516
21.1770656955976087 97.5965413620698712
56.5859980493500743 53.0055021825246584
49.3902095454018735 51.3196559517386177
87.5891434317552324 26.9400872671599849
85.9137628541916598 70.1620594219556040
31.6975371434892281 20.7402183825544775
77.2587377627056640 58.3085894372194034
95.8904952186910009 16.9483057684833192
56.1774082409662441 36.5506096020598577
80.1961335481166060 75.7335937494658538
4.0065975981243174 91.1197076345666659
55.3757452471193119 69.0290424843368697
71.2332838231499892 27.8647252843239777
61.5875525471343508 91.8879688544974158
37.1313804649358445 25.7028448325015582
74.9324044231600652 50.1319652550509289
84.5647582247446934 21.8178623825807563
36.7787591478496836 44.4862031262502882
94.1724438855608668 16.0074985494763276
44.6576539479785950 30.9749972817422439
1.7093328588633105 2.5300142198534159
92.3959360280628204 99.4976229552860190
95.4389517505532439 44.3736018297613413
93.2969473215837724 11.3808366417506690
31.0350358865314035 96.8905361843914363
87.6059702426790210 86.4279351130974902
47.3799164775487256 40.5275989642707586
96.1976475428373448 2.7435040431691315
43.5796969406192147 26.2840629472969169
35.0879336832212729 2.1336983004810350
73.2886515907427736 32.9714599928771577
1.5808830961123288 36.0143980240584725
28.6290689565701477 7.9490145645825567
55.9804416542143173 47.8077139428932298
89.8038050351115515 71.3344601444815538
21.5332914542754388 52.3283919198009855
5.5088735110292886 54.3971495211077709
43.7800266523641142 24.5214119646693582
6.0008683930955709 84.0900060017690549
17.4771875560786647 26.3512915824005702
68.3413027688092711 51.3075224056172345
58.6768684917770713 96.8757012078747692
5.9134379319435322 40.4382715874130412
90.5764393195004942 13.2409835690470707
56.7437466747508736 41.1520905797378020
82.8804748933369808 16.7593020262273633
32.5071190124343801 75.0501549959091818
19.5880230994082254 4.3106161476411771
79.7171841514921056 60.9498269817652840
84.3352323741303422 95.6318731932605601
66.3162398330592282 90.9746097618532303
63.2563052436103561 74.5910507660249067
94.4079797163965679 67.0944024334698810
23.3456215133086680 17.5855607906853493
47.8346660061163362 56.4539739190087602
64.2220916753477979 29.2001763722703380
67.2711659615621755 83.6856837526160291
63.1125847786316498 29.4077731294757356
35.5296908073904376 89.5757105277059509
41.5699095968610095 94.6077515889305687
58.8390919276380018 55.1615587553800282
2.7726677420469192 46.7121391039050593
71.5038800634792722 21.2905592119258849
18.5137754222186928 32.2209201864083497
48.1758320938237645 41.5192578781768873
80.1430607846610883 54.4581655816416941
65.8902134028353430 92.0129778204469488
34.1464758967657502 87.3666712376375614
4.6254240196958785 23.5600410998109595
1.2911263970209474 38.9776852388226587
79.0343364514080804 96.1986775365764828
18.0761258770672839 25.3696568981158563
47.6028898339208126 76.1812654420677262
47.8100702458721187 16.2567788433388820
9.4514715905212867 66.1047190072389128
7.6516713935457226 71.6717389099571136
80.7123943563450723 80.9456103961464919
96.9786012490228160 19.9725009711625781
4.7198298966984691 44.8063378680456523
4.1419067808388776 91.3888792827484480
24.6040540216724715 6.8833080392509345
82.9212958071458957 2.1152783604418857
47.7372619095869268 52.6762042608476335
95.9819417012931098 7.1690072058777421
35.2569544441016873 77.5464199764853532
82.6067653852839783 63.1326763094716554
92.7183959617246245 65.9339126774000306
30.9502341461043144 74.0451790782274344
83.6056698009395660 86.0036747535713033
77.3837006558070328 70.1141371542139922
53.5269339939381226 88.6738445449064727
92.7294725046491948 82.4338412703177141
70.4849535721051978 34.9555880338374010
80.5553614294670126 70.5099795474724260
33.4656370094145856 6.2327751396814790
53.9680826227398356 65.9814339039493660
5.1054129932581844 60.4643926717477882
37.4631285475302676 73.7925759926407352
57.5921112036716565 78.5595976583116737
18.4045782390435448 76.5341783417621997
38.5423348075661352 68.2223137178984160
67.9512565120947158 65.5643508401902295
83.8559549820340493 31.4016622080833372
35.7309713601487005 82.2998415688488478
72.2493797733109773 22.0150104988582243
68.1771478383467837 5.4350310242143207
91.0108289643786037 94.7142265545820976
13.6107990190791455 52.7037117299408067
37.3989463386931931 54.2140299638017211
50.0750503709985395 57.4247776960034599
14.6281759902834541 81.1583890966914794
39.3135797294808640 15.0891697571116978
22.6484455454368145 83.6637962074468788
56.5779121879428359 48.5531170871082409
62.9391935206616608 96.7523890221567200
75.3369955352164169 53.8181663747399952
99.6687585409799084 61.8242808054617541
97.3594998063755668 29.8648721871198397
64.4134516277114244 62.1987742229949490
97.3356929191168234 85.2124957237912213
4.9605121200330675 49.0444007173987941
66.5057409534253452 99.8774564485907206
61.8695812254229622 14.5505262251595333
3.0598476053282031 88.8009224180867847
79.7164506623717273 84.1429929429581733
71.3675355935955764 59.5640206669848098
73.7038143379308792 34.3989512756725091
63.0280684799847251 3.6165929238602956
65.6572944442923756 55.9604648411304098
97.8195253385577388 78.4490108251823273
91.2897392955387090 22.2644458906641205
36.0721498089404662 93.1307290271591484
45.0022921910623950 53.1009211784108288
25.3773533100216220 86.0574563867703546
55.0195514350727422 77.4355260738072673
14.0674701799823438 74.4739338085901039
80.6802802086192088 51.1608332491637157
60.9865174359687998 27.7792130240124600
25.9714416598303401 3.9243691342242482
65.4596452545948750 16.7046681402789226
17.9658990021735576 4.4240340025722080
73.5946908681604128 69.3850996223163321
58.0688361524367309 2.4238236829224102
49.0799844878553913 46.5034485741461907
95.5934450705536705 38.8557858690954419
57.3087479316948247 7.9475296529981643
14.1361845884338422 14.5517893407918315
78.5197490621314529 1.9544638258924718
32.0191192025441680 94.2349669903003218
10.7900458781625463 98.5522454676345347
49.2146796451866209 52.6511502010331682
40.5391494970790092 21.8440570161623562
29.2811443675286434 7.9983162044685363
3.5935264641515086 22.4947413691325409
86.1820608327984274 65.0961160597692867
99.4987784481202624 66.0787230124727927
17.9078706839392758 10.5357968185263111
43.0695786149131621 95.0879811146837710
65.7945666363123536 8.4387652925512988
65.9853181181639314 89.9868988643684986
9.3744101331088121 13.4072966863552310
97.8785103252927939 82.8950067885709956
35.3268548610087620 54.5218644737542633
3.2570471196545103 84.7091184849178944
16.2284500901065947 52.1496031883906284
64.1778474505483985 8.1021736477575494
1.6326349131504880 43.3577031963023529
23.9600179631209720 42.5864092579459310
66.1968213104654097 43.7269231407708432
14.4127002842005520 1.5800428440801095
76.2311264782501752 94.7261309031212733
45.0377999152403419 14.3192770758924439
37.5798296200985149 15.7529586646389497
55.5123679826911598 61.6013946878396297
18.6673852850132711 13.6820768445756968
11.0330760322190358 36.2850403059076143
59.6165688905874873 21.9078126085635922
27.5944932854399028 42.0776887791075680
64.1328436468444636 47.0191576041907098
28.2821023406612966 5.0682442875454647
88.3219648580109293 76.6110363351981505
22.6773128098056596 56.3702209606278615
15.3480003196322823 3.3968868015408771
20.8476668569730030 80.2090475702266588
83.1915433714449364 80.2134209515476897
55.4960990534299725 66.7347648989170779
58.5240239375888649 36.6171576371466898
15.6740963363156673 74.4547153693129644
73.9070017699336717 90.9840745563889186
4.6201978030557589 95.0466888795284461
79.3264369270422378 77.4086123610484833
78.6022689426073953 41.2216039783137163
65.7126783468977180 15.3818124637154501
47.8080003680876757 20.9112430497821791
95.5420445832507852 11.6188381514285126
55.1246477434273814 88.9940568564108077
15.2109164330506914 41.9953810782594275
85.2107147343424316 96.1945499550219694
63.6391075705700757 4.1573270472493480
16.4693219477647474 80.6399094147652562
1.2713750116341571 67.5321957084193798
54.9510008829206384 23.0273060660852842
60.3762945102747395 48.8977084139948204
8.1876956411795483 29.1522915288907072
65.9340181476715088 82.3786791590424770
36.0387883227721275 42.4128739165889925
6.1395908038058167 46.4003150810828231
2.1159839928517554 83.4154132809338762
7.2743977199602794 10.4319685367175623
27.9659957011829547 79.4069592296323350
95.0473337141343677 94.4274290848838405
19.0173084694052790 63.0797056930365443
39.4286153508185393 87.9530800134788961
40.7268851645025549 93.5844969537632920
29.2772191855252046 83.0535480819777376
2.8377237740220385 71.2517883784644965
10.8156049882316871 96.0430159132527876
68.6810959092697004 18.0466143138057191
30.0423134181807434 10.7771805122617632
80.6759931987373449 36.0701209602182331
92.3755393412344290 28.0614544525583867
83.1529052605207539 37.3909538791410441
88.5281635562467244 79.8966204455773124
69.4309548931799441 32.7595571299042234
90.6438976199625159 36.3666745234910849
40.7425968165265076 26.8459062820969656
39.4811192384064782 13.1044499183260665
93.8042602226653202 16.2712392281823206
69.5005651113447414 1.5565064369889914
35.1179710355390853 5.8335360153717097
23.9147139710591858 65.7654816890716774
94.4780278833189016 49.0861696090992368
28.6238235927119042 20.9235977652142289
3.4148506683725155 56.8851018853421948
86.2518045362420338 62.7353530507417148
57.1182914724398216 62.1834806190856426
26.3051354345456225 41.5115916913633356
96.3286390099092671 67.2689710584557048
42.6071286603084047 3.3280083876871092
41.4988035913392608 74.9704454607444006
4.5037921934521279 6.8137199724945585
27.1346012046900675 63.6578290576248733
2.4882023180401225 12.0432902090274911
36.9658841739047404 8.2845929517022405
65.3484837159483476 24.6532855546078196
24.1898977830535280 66.0214640021661126
52.8337508838066512 57.9698823417089031
96.7435236288449261 89.3823595343661452
71.6895834223437305 13.9722354603265657
35.4065615817365398 73.5741447756683442
85.1091372348757886 40.2451774655946366
10.2115812509053114 50.7754000053533687
10.3483654473763504 23.1468656629381542
18.6630733405725664 26.0143177878534253
11.6569722542853587 12.1633047610830936
32.7530013599917851 16.2861837677378709
32.6838504789588526 43.1667633217395661
94.6293632786520362 35.1397014238036007
30.8161323624567061 56.7256411857181888
35.5774769860154407 66.5314031224362026
3.5975702763655026 85.1718078674915517
18.8954251573471801 70.1433385027078629
19.9369579310171616 67.5881008801313357
56.8411215850690539 28.1178705594477094
51.8960468182871466 5.8395653893236084
70.8671498972726965 2.6386641415348300
98.2534263847428662 60.4505448760073492
51.7099689031753087 41.4872216185202873
17.3648788138057064 48.6065687838092089
80.7156576329601023 66.9446249504533171
4.2102908915512938 0.3894023071361996
4.8717471537181867 66.3109760438084379
20.6013059408400849 93.7164330389157527
30.5464400543022485 58.6747531885641465
77.1062053734312656 30.9834389192250050
0.5123692041850592 56.0595104080484958
6.1829491466135922 82.3380123971784457
43.0410771964173904 69.8863114811802149
19.2086786665787059 26.5762312147835971
50.7846759138994699 56.2847783638852661
38.3854649663900460 73.9103523062469634
50.1256642107742252 22.9249968163363391
63.0651599998980217 92.6970519029488287
34.9323633855022848 99.2261121796539953
19.3196750257926695 42.6836191589226956
64.1793639100264102 5.1091424709764244
85.1718740779318466 45.1778610202969375
27.1449668738342744 70.1410568311511753
46.1586718817843433 22.7351503371437289
75.0071538935232383 40.9447241097312471
86.2484467559866772 95.1657354982030910
3.6410762813138708 50.7503115575651762
54.5471923707086859 72.8795490205399403
96.6758836056996813 38.2824419207685480
46.4804464401384934 0.8597521227963867
77.6983761517403053 38.7356828918134966
50.7985775024336377 50.1846398320054874
4.9882359821868398 17.5473321040315113
44.1572008218534009 66.1233446066488000
43.8605380354525707 87.2043310995014167
91.5056605205603546 12.0474162900133130
4.2985192547967515 85.0062952469165083
48.4663908058936030 73.2511687427961959
84.2008551173766762 42.5297234977257048
1.6021553079229256 6.4072982406126799
8.8960782083554300 83.8112921010444012
6.9436463798435488 86.1510836554369348
65.4187199056480750 16.7914054622836595
22.8767329412401850 74.5273400987775858
17.2605613547362360 7.9240408210890063
74.0436878514186674 8.7056794923778718
69.4029238996207596 99.4765924214036943
17.4174210253498103 0.1752545843168307
53.3952461384591928 45.9342422847281355
26.6399138761910805 54.6301306387695007
78.6423233076005346 74.2063757909922685
4.3839915616355025 86.7798531637291433
14.4545395505406677 35.1748022101070390
92.9530896946211271 71.5982808583339789
14.4506460089415150 25.4946829092213676
12.8473082496136097 40.0893910373362061
10.6326808515654232 22.2795602636867827
33.9606622154091227 84.2146625831416031
97.1955670828892409 55.7604096743891091
2.9729140212461092 47.9369559798771263
70.8634144464500224 65.6693249811689412
14.6011143049379672 72.8866612525361148
14.6064064690379460 84.1826934816006371
16.2913502969650921 20.8988039153700775
45.1917673547501906 81.2065461074989940
63.8865563265217347 31.5248120574604727
73.9567642680152915 18.5155715901812350
30.5090658132322403 38.8872142724178218
54.7015904772264392 54.2543039681433612
46.5025869756563566 70.1752738669662648
0.4428774162491989 71.8347527119668854
11.7439101085532354 17.9487768413884794
53.1359914400934628 15.3399329510161220
4.7914159112047106 44.0664283666555079
70.4433152018717408 78.2965469774896548
39.2121732240083603 84.8950731653662700
49.1917730073840431 16.9095971063311978
47.6632761541536567 82.5609167127578303
39.6962829530470884 31.3617317853577617
39.9511576645041799 64.6301303398735030
8.6640541262030464 92.6681128644825662
50.8952285745246300 80.5325162807720432
74.3038243477032836 75.8771987322906796
99.1848057234596041 85.2836185881329101
66.6734487978810080 83.0563743480490331
45.0604730928097936 41.3343954298906695
49.9007406752668174 65.4085449600121649
40.1832163791973187 98.4738708952141764
77.8445724192022794 45.9915444353021670
20.3709568545956010 69.3428825000288072
63.4917713227352607 28.5310474264325755
0.4382912970799513 66.8043388351087088
45.9685500062753079 93.0042216777409010
42.2203050633234511 95.3734450465589703
28.5354496103603523 75.8962632707751368
38.7868248876013979 30.1065233113505961
66.7931315572430719 82.6572122528695985
40.9202692795003884 21.4453927942838476
34.8180298505920547 85.1434556791906658
49.5356086810635929 64.7523822466347383
28.8867704144003632 90.1804227999819119
93.4159323757686906 48.1413386484273573
63.7607384533647732 76.0614336216920179
55.1829044423537525 14.4577671207827390
92.8638604461952326 6.0955806428568575
44.8948835589983020 92.1471808173494225
13.6554595334026700 4.4507652963561739
96.2295575777276042 62.2848024006627838
28.1226902596277810 34.3568161397068224
85.6373726874913501 94.3969572488570918
94.2186689414650402 83.0839785549279242
30.9927731969911626 38.3810931095171810
18.5258981493427015 35.2296363713156424
61.1394799168136203 18.0658269262510700
36.4729129998166002 22.9064596302681061
63.8890835748456709 41.5413025315317341
71.9828467619659733 48.7069840894975954
36.7168126762569287 77.3564413120457033
12.6356135926452673 84.2859940152849845
7.2599817745725659 93.1376583906000235
65.5342201212971958 92.4532694197474854
92.4309047722389039 31.5987283889990849
23.8210593059873794 14.4650369581402529
18.1937816755453738 32.5480167269317491
71.8387107751163825 26.7160178633502383
33.3288496899025191 89.2457302562877430
63.0135712580451184 36.6733216313257628
40.2839100635506995 84.9001057369683849
38.1735255135591913 93.3234504711336825
11.6168301679055119 65.7707123991831111
86.9083671266350279 96.2315997448822742
72.8615398218240671 2.0951889019450332
51.9537780314177837 76.3325760477299866
92.9196852655095000 62.0047112694476539
14.1464819479765751 60.2779934473147847
69.3041479315056677 51.0994891176788286
11.3449348790546587 35.8333757767938863
8.5440902965732803 12.2144402112588253
75.8519599610723958 25.7986473124401812
52.6852863253745483 86.0259958114794330
5.9570661550367827 14.5842465897767397
29.4208904063665848 81.7670858296152687
76.1212115263533491 30.3853509108037976
2.4334557303445470 22.2026682663723172
82.4059892766584312 62.4003608757584729
6.8218600484602376 56.9546562906857758
66.3257265510065963 38.5167048133110512
22.0522960838372413 81.7804816651708677
76.2980052350844034 93.5665496766066411
45.5157170251436085 55.7152108169285256
34.1477807274086800 86.7753455109530734
19.8915992119229834 6.1203964437388514
52.0470145082363231 99.2526035674745088
22.9079283078878930 32.5089991528946811
74.5441029542679985 51.3333334553194973
46.7661667367596152 5.8291507304676031
37.1091785958360205 79.2123859637183756
25.8711146034668396 0.3586577300171090
96.3746644657960587 6.4583711991740618
4.9629138561716353 44.9733659524548770
52.3563693027836123 46.8727447452433097
16.9920175855581164 7.1510728290955505
29.6449762823026148 62.2842825957751174
45.0391123630604611 97.5318100290587751
31.3145341986331580 2.7341866243980495
63.2644014284791325 99.9125465675192999
95.8952136805637849 50.2598049522742656
7.4110708868314834 80.1590588814929674
58.3330774176553746 8.5971195591249998
38.3237538611236985 83.7578703389952182
97.9789351250928178 34.1127375486172326
77.2408107035768268 96.9364736479577971
96.7423462672584975 88.8787430562205714
65.2423832311814778 52.7184784187857289
74.3531845962456543 96.5755783074663299
21.2153721216354683 94.2787292674540822
63.3838610159009903 51.1522783423641201
72.9690901527496436 10.3033577787946644
40.3903888402919264 63.6128706542358984
55.3842798181495652 98.4711084767707661
62.9800227117994851 73.2356623279011529
2.9416360948173015 83.9434160943504395
0.4024504434092524 30.5485334216610731
8.7948708723466282 68.3423656779993109
21.0622844540108360 56.8534012971826854
92.9984406264124885 10.7199856814611962
42.8291367608286038 68.1067927161781483
41.0599609959117160 23.7549100718734678
79.0260141968572043 20.4169748324608769
73.6677158266154493 70.0267758348025211
13.2045147284541091 92.3681990293901549
69.8951163831629714 45.7457867208508304
16.4442238173380453 59.6730330842483170
80.5004113065377425 42.8649389747377967
12.2530697053233713 85.8222325552491725
77.7071394547623697 46.6043869514861910
31.5521547567029330 52.5440266631364423
95.3158442504794436 95.3650341064194293
35.2352845933887693 33.5374936112782009
57.8154690046295130 63.5984205521945540
41.6982576839906898 68.4312565752978657
36.7282597078925335 91.4303147126249911
62.9066033774266486 58.3776674092877954
86.7571728142607554 8.9349256387794451
61.7116430994992271 7.9181031865342755
4.2115865910044565 92.4514814843909249
33.3414718488545887 92.1378625352985381
25.7109596394824322 19.7938173843843259
76.6245501710932473 78.6079942346626126
49.0079680223852847 91.4496902384784676
66.2793663403365372 5.0716962067996141
99.3154742363849721 13.8731263082834460
37.9147134055409794 70.1483163822872768
6.8242027996908039 87.7198246251648044
6.9505564703480456 26.1789246296123324
80.4327809818157391 56.5117323017666919
21.9321281580147982 83.8303722480591773
5.3885840909306921 91.0213138248817586
72.1693365828881497 59.3775173592487420
9.4189975751162400 57.0692513365850331
12.4619524493629683 29.0986360476311106
67.6769721738360346 93.0698295068251582
52.3286281032678957 97.2939470563364921
11.6808266069899140 93.6682040149469373
84.4015909584722976 70.8385965816975869
45.5862520725704883 81.8724074967223601
48.8239198003455286 46.8381589183137237
96.7473715603348410 83.6767889769157449
27.0356185606817974 33.4719957559467289
54.4402313230378496 52.0534665625289179
93.9084861339277097 43.3963523119722723
82.0341686736009450 57.2058783121836854
79.9402400423888793 24.2278658389324271
64.9664212096578524 52.0314715172539479
48.8081533273690837 44.3203287700353030
87.7410021240972924 44.4559974033873289
92.1592828744729360 43.3489426433418146
81.9315984507765194 53.6019558679878187
13.7957088519326749 74.2452530176416587
69.2037884699994663 8.4623880236742828
29.2288318837348413 94.5763773902376812
54.3727895104800822 73.3021835513007574
81.1385469279598226 84.7308810922033189
3.7667926908411031 42.4294517320583395
54.0363785250433395 75.4568747827163691
83.8738859155738510 25.6802010144996373
63.1072999533438335 27.5053992921166852
30.2272268061412710 32.6926344109637697
5.9451944469703815 59.9914415576503188
73.7300554046335748 80.0434434850806298
23.5596406331359134 49.3516909658503238
1.5573787322239019 38.8731866061271276
12.4261532756812620 49.8227778565521930
10.5593115853283344 58.9639061905345230
18.1243733349812821 50.3591644076264444
26.9781667183334832 93.0826651692099745
3.9596674968055301 38.7230227088404959
87.7920963761517186 34.5537764590742000
66.2323857162920575 55.0760148275091126
52.4698888623182782 73.3799987102744637
29.8593906132357922 51.4764025648105203
64.0481791068570203 96.7587027201139733
86.0125097268297054 47.2644035994528053
33.6128392207454496 34.1582489290241469
27.0046136448058753 2.1709464925719235
18.5199493661348811 65.8785803412795019
26.2892152364980412 9.9917187066564939
30.1281889743038711 9.1545995056531382
0.1060608030364008 78.3633127798145210
16.7598268253969955 19.2270133359102147
45.7496849414496509 25.7850615667365233
2.3476551757068642 19.3457692573508204
8.0736801324862046 6.8668220020804860
57.6073454792319950 89.7875211554351580
33.2579596074932127 65.7730095997161897
64.4213669431059799 16.1279560069876204
83.0310265123286655 56.9760726298268096
43.9084860824923453 0.2750560665523927
55.5920947050966987 52.7612371384863295
72.9285642052278718 2.7209586386225837
95.3195519617041356 74.3734605900798584
18.6598737682003311 7.9918817859054965
5.0061330037157408 74.3334399613277697
52.3770496208408218 10.4501862373562737
13.8218552284019367 3.2514834770242640
39.5877536025792551 66.9065960276791145
12.3146100474060596 99.8981600336631885
51.9909513123570122 15.9042540155625467
82.1031780721614837 75.2673635889334491
82.3996217003902132 46.8469987257462890
19.2312097534001580 20.2737742357759885
41.2884445424105593 5.4884854873899158
37.6989026028180092 28.9708635239016559
47.6836273491205631 51.1401235208518514
75.5246504984839788 48.9292628523842552
39.1035377823921522 87.4925070386167505
76.9998034143927299 77.2132095177328353
41.6255174195860036 29.5283270615270581
15.1090422344739022 1.2320322250835236
86.2315851026876317 60.1325257132965731
81.2436235763231025 25.0560580120127838
22.8993162689682173 21.0918758727891671
53.6649095496502397 60.4002598301638400
61.7779676239696443 20.7297142413195736
11.0776675668397662 39.0651126441892345
57.2622971150955067 30.1054612787930118
63.1039554372485014 22.6947225825914884
21.4965405129851170 22.3772707244609066
51.3487643613558120 21.8214172002846531
38.1756858329620670 63.7329030872440967
80.1235353583166869 54.7620117506295045
42.1266530083854320 26.4007665216543828
79.3141870998570653 92.1034747743027538
27.1039576675553775 94.5404232207497301
42.9096101154127112 85.4374749876493951
41.3498888099250621 19.4369069967305066
19.3416147494407831 81.1320098832758845
25.2751781979670973 67.6722980747614855
56.1689382229483627 61.5008709022615250
79.9576827627881528 17.7441225971635035
29.4873434098520306 49.8050198408065725
57.1521271838541480 92.3806316004852164
78.6381057933227936 58.3528930210243288
79.5341368149616414 45.8662415310293738
95.6474833534060309 1.6916999127312926
92.0298572069952598 85.7699638691968147
42.4048004470287481 53.6531731597613941
38.9287461101299073 41.0073431075775900
32.3239531592063756 18.7573317079950286
66.5751936796418704 22.0873939445276122
58.5641955405442829 96.1156683011549120
76.2350408482196684 16.8758101032063799
81.4718448901444106 66.3508683622834496
32.3923126465246440 77.4364486417569537
38.7964709728884429 63.8266997281884940
78.9315741346645439 60.8019181501147727
99.7572364470386077 41.1739945178034503
33.9919816309315337 63.0542523469854430
78.1920634131170260 95.5476349767253481
55.9328257301648222 50.6635825306045788
83.5892256770263202 72.7166716810412055
23.8789983356677666 56.1576570612501342
10.6870249066340239 19.5909098963626391
12.7997683585604705 4.3216683603708450
62.0306276771217213 3.8154129287399363
37.4391590945836725 71.4522057448653669
60.6640553788240808 24.1537029603092961
31.8762663119586236 70.4811775375399918
96.9955856155572889 54.9157403663485013
89.2840362243606194 53.2771580610984188
99.9734370475870122 76.3493566328832713
64.4590158357518703 38.7537298634668161
31.0391082759787444 95.5315820830690967
22.5437635097871976 9.9701179110081810
6.8424004181231517 78.6750814756178869
97.3560802856997043 11.3307496839404891
94.4136527930942435 80.4480016486675709
58.4056393538368681 26.1963193352399131
56.7178297570969363 33.1615957448992162
44.6075422923518516 91.2582740034471414
58.7277499293450660 27.4206120592894749
28.2927521086507312 94.7980235177212052
95.9919833784440328 57.2858882320404135
83.7712225670953217 50.0337589340443003
84.3505235251505212 81.4132533822385369
54.4138746166619143 64.8452519827235392
51.4136120208729679 65.6661582317766630
66.7872946031568233 10.5047633402992169
16.0699309937525676 58.5698312654567701
25.8597147493996857 81.6058269407654109
16.7359740515817350 31.6215737241603776
23.1019740583728641 27.8406798720842623
14.7234315388240837 99.0616175473464295
98.5547836989158981 90.0373233873061736
30.8365947272197332 99.8037640794590857
93.2888197647550186 70.7322757687365709
2.8348478827266099 20.5393325590033875
46.1421464361995746 6.3853470413080089
41.9155864772214031 99.9115599168819557
20.9149017866667606 82.7733232277949185
16.0112388597543713 21.3084783824924564
53.8111426794858900 80.2131467367588300
79.9447618414081376 24.0752603642101377
81.5606854464276410 42.6377578920795202
98.7942674944007990 63.9677799600282455
44.5659633781519773 85.9617835494959905
99.8192181803682956 99.1962652253496344
55.6264106816129029 22.3200901781305241
17.0180419209527543 5.5280939308526067
79.2117007732060898 77.1300242702860857
34.4378779604234211 59.7349358240537924
37.8059792531629881 48.6211918099341744
68.6929883704732021 92.1745620495578351
14.9358094371537025 23.1186043474954097
15.8701663076062474 84.7914601274958102
78.7665390646099439 40.6826529721167276
32.3665388093495778 99.5883171561452798
15.4889325188198868 95.0649660907638321
23.1180840625910946 8.5657640944248108
57.1831094289996003 10.5699064316314590
46.3644726694092171 96.7381030920525689
69.5069254609687448 43.6568800069718108
98.6761159396733092 1.9310976691953696
25.5237697896131586 33.5181967180108060
84.4419988517663569 13.8966934088705418
72.7366133910439743 36.7139920344936144
89.2534938977412509 5.3713430640757398
65.8520685338949789 29.3393362780906664
14.0499443285223578 4.1328510254857953
42.0057741234691520 5.0387865114689294
78.2188505963727181 87.9531736187886537
14.6891984380995151 32.0419953624122087
34.0100313915386891 15.9938941922535101
15.3739319652288149 38.2295870805645208
31.9986160791324252 0.7495806638949887
87.7543454796208948 54.6354076765399412
31.4483417544197827 20.4265474792690078
16.3846362144342663 23.3987488493091149
27.2995456793414633 8.5656942707202255
81.4130901602105581 66.2854744873582575
85.0987890994928051 15.3529877550611538
31.2424879908956399 72.9944921678780929
36.4971882230545077 96.6066636512886987
53.4240710178698421 18.5286734322476114
93.4051576847345899 50.0635374323383431
55.6977661781676616 86.5436056549931720
9.0884722290127335 28.3323135177218859
63.2250289977814077 61.4897988868959402
45.9881477216545562 20.0324688452970676
59.1470115016483291 10.1086019103842180
48.0280356714829608 61.1340769848800250
8.6257577390975388 8.5199479450002062
31.6342716294435000 92.7412893317261222
25.8218988788986081 23.4570424607226116
53.8878686433028022 3.3435978973878067
27.1503560674709590 63.7646652529766058
92.6221469632357639 3.9830992866608517
36.9850099905146266 81.4456655736540540
63.0851968786167916 48.5524916689209149
22.4388426463782871 81.0968251438824552
48.2506376317083721 8.1109200457760160
57.1151108886066439 21.7187394081245664
8.5717230904017061 17.1192058882785325
73.8403510002907950 38.4933650413523125
78.8978892259256952 65.2813345331918526
14.9104322571645973 53.4427339179947012
54.6853959857993246 14.5994862415908315
84.5855113785057569 66.8045234170393343
83.7533717401210112 38.2395692238774814
21.6273700566735663 21.4654415593364511
63.4131548411402051 39.5696109106499989
2.0999728068218260 49.0384221899251358
64.3797081474349966 60.2446100824574273
40.0729514190812708 34.6718067129420646
77.4739784363344342 53.6367389894061830
96.1514663845165103 76.7267046643846840
37.1546155469071664 14.6599973804016681
12.1564457572494113 78.3454285607860612
98.5700572928886629 46.0402030550070478
1.2305146368210673 28.6254972861458512
38.2297042530256661 46.5944647774818606
75.6087426015011204 80.4910468859655168
17.6093673731709046 30.8906784205627893
64.9722798763031619 34.5711533525269274
22.7912126695199113 91.8013136035127104
3.6681895790217411 42.2391063295615723
62.7506011417959826 57.4115777192925094
69.5289007748633594 64.2778517219070267
54.3628045337031764 0.0038750962660927
65.9291576077711881 49.9374863875014725
76.9665154105442610 61.6491742644817435
44.2408419788474774 24.0248747578860389
9.9165938815393257 97.8843575482156751
20.4781155881314163 82.7462836607884213
41.7635819195079776 41.5932084781572371
88.5540934863888509 4.0728148178226782
77.3076317298662588 48.1813278716263866
45.2348639565633306 42.0062742783915226
11.9529883023115957 63.6185332809854103
49.2173191962704379 86.0075018710260935
62.4491485313679675 48.2496926597131477
27.6646003463089549 51.1316514717075279
16.4099196812138786 48.9491331153931810
91.3295037992238576 77.1742501291361407
30.3480944853784962 96.8466843691389698
74.1525822193986528 77.7044107497554819
35.3752775950413749 15.2463033652836089
14.4195681221994896 3.4191785445749412
67.4571156047900899 57.7397933188485410
50.7207411636602998 63.3203564076657130
11.5077187294108878 96.2205899174536512
70.7127427696754296 53.9830451050309250
41.2929943967170416 75.4998774349687949
75.9793350316284233 75.5907913678573635
41.4535218063986193 94.0820684435975068
93.6111906915563736 76.8638735729789744
43.7125816308826174 60.4122769068805496
1.5043255016862211 39.5177511004513846
38.9420584518944821 54.3716831740485489
6.9539703844534229 34.7236445495047050
93.7161442923989796 44.0548418593479596
16.8300901264370353 17.3481484423548054
79.3725560421510750 64.6689293665595386
54.5862051944435507 24.5880301139590927
38.1619394178829623 74.7501751663993446
2.0496800179307662 38.9244185634432611
90.8153722365180158 1.8456343973383915
54.6804131137634357 43.7254899183182602
34.5628228711237213 31.6129031655735808
85.1355670753937659 38.5212323564002332
24.1986210516522462 9.6652862221118347
89.5556167297763182 92.4118136129817884
88.0841617088710791 90.6529111457272023
17.8607197534022539 21.1470514836224801
27.9943671680172983 34.8864110047354856
89.5011728961306403 65.8129862300211386
57.6491222700604595 87.6887855623310912
73.9315391572420140 81.7719539556364339
18.3971752246901872 80.7077229830597105
63.3191477294290266 30.9794606765860223
10.7983558577118721 21.0868936868492298
37.0637769664000984 42.7176219728175397
36.5679876539054760 29.9761581188033404
41.3368263093095365 69.0329250322264585
48.0518868744957643 37.0264132735617650
77.6274714554985934 57.0640367141056402
21.1943369045761933 71.1804525984800449
58.5883243042175650 78.6368382880843626
53.8831446944584158 5.7434871321584868
0.6340450051720459 47.2210489647705174
77.6424023870736448 52.2961840098036816
97.0436176069654550 83.3136571212388333
44.2543374316550882 93.6200381871073120
23.5884705770468486 48.3820962353981727
82.6426646122462074 48.8633005134881984
46.1792044458045581 26.3443543052776192
70.4632580924521648 83.1243526568275968
3.9077863667150714 75.3205181206818679
65.4190950906571373 15.1737201327511109
31.4923648195587731 43.1510135843420102
81.7726106210218973 36.9350156437437604
61.6791704001319303 7.0349091332959972
68.4281305770446124 75.9909400705394376
52.8788996410599879 79.2730363174210879
31.4942237565588599 49.7478458578993425
73.9585939881629315 50.1970153528477212
60.3367321470277176 70.2727950188076136
39.2706691679937450 54.2545369467458229
21.7419466470211589 27.5404121873864973
5.5737173181774065 60.4237810860838920
97.9563154052060696 90.0537173106026927
5.8069335525300581 77.1886696682962565
31.8503063116924103 99.3908097090191802
24.8762798646809173 1.0733093575872155
66.3332498038807046 38.5614576894825944
82.4750355249495755 34.1553568505884257
28.4458150422532974 11.5902663950963039
77.7359564494840072 54.3660363113198528
21.6237661892381254 46.5928689436899361
87.6501903788129795 95.1855941491509867
52.9214943353785614 3.1734369572704146
0.1250525985037276 99.8555557142252752
5.4864925657816972 90.4634837938824319
65.4038223672018404 65.3251811591871814
28.1367779263394837 34.4050239749316731
58.9695328237851513 87.7342257755228445
27.1546874590926208 68.5098013910893400
87.1506037165834186 95.4991116561702000
48.9187072891667327 23.0592930909061948
72.9736331646166292 35.2636447198424818
25.6976975185205916 7.8780660029007299
59.3840107212146719 62.4472050649459405
73.3957432626148005 89.0532435478051667
84.9984613377936995 45.1495001625433119
15.5059546255408733 70.6730578099047051
29.8454697490980081 25.9801672635342698
1.8259875587468000 62.7570404526834906
22.8459129950942206 24.8490105263288186
75.3343968970639253 81.0663241141191548
98.2028980614069553 89.9025350530391734
32.2658018766351944 49.2949041772127856
38.7064783445212868 23.1401966662419412
78.3660545638898043 17.1135134639595385
78.6230110502570767 40.8102404070925360
94.6001558917658940 18.3891818930812079
44.0508374478671385 43.5764561208552763
70.9829012393922198 42.1940197004604514
14.4738851245348581 84.3705656675342937
58.6640451223206441 49.8497215679290733
54.6628388160322629 23.8084241492979132
51.3822311642334242 79.3680597559044685
89.0401537747930689 3.4799588980520935
65.5953745525864491 58.6736076783383140
61.3820971115818992 64.7527290704409779
0.7815920405380372 74.5217344022820782
51.8281214015912752 30.8444499873482343
25.7692547617224150 36.1623533666099206
13.2392309546675140 60.4251404414715552
36.4006712992363646 35.4819780453998206
5.9111958291713451 99.6593345971345173
61.5511472586296549 81.2380572159797367
12.2477308369331581 85.4133141282484019
21.7503868932332658 64.4267949381769398
73.4567598901295469 56.2946503224143626
46.8576278184699717 86.8837483959088104
55.0663341512750009 50.1511724257592277
98.5036336754741484 80.7288827900591599
13.9160745898971534 30.4634235280017869
92.9429151089431400 42.0850382428545231
91.0913713234320426 53.8997197824526353
85.6563771445555489 90.2703006746036607
87.9947175083985229 26.1991683711278576
38.8768158854525012 52.4671645371714419
82.5770671176385918 94.5777650850507143
9.7090706946730947 81.8086323835641451
77.2528108080607012 59.7998915060842791
26.5444757920582077 51.9772399188457186
80.5576540956237039 22.7816519710362329
54.8444029795747667 68.2960780634469415
81.6191100855257048 44.2077720372712335
12.9145690873557974 49.2794234633652124
58.9466032598339069 14.1798969314679386
61.1684430508368493 30.3952053713441579
45.5410395558653676 2.8976633144924602
33.0026054507591908 89.3234364710988871
3.3816723804259485 19.7439663003618833
99.2027937577140762 21.6155721586427383
37.8710241022155358 30.9769899391265184
21.9846139797475573 57.6647787581333802
3.0523973291168960 39.2467082174726727
25.5844941723163295 36.0412053125512912
93.9555934612049128 73.1354815961367137
48.2619696067007524 77.1313041959949572
37.0073091872577109 41.9610020307333613
87.6227684679207925 91.9677294939253187
63.5069495996060880 94.8511911881648189
27.4425877140941807 99.5724597785479801
73.8009549981864978 3.2197062184171510
89.6840595363719899 86.8906338876084874
70.8679268973749714 60.9728350914479194
32.8355301149167005 43.0475823866466101
93.2494473373508299 57.7845790226304317
85.5640027222715531 67.2107412851795942
24.2114510793495654 68.5369579725848723
8.8365499272815118 33.6220904219340042
94.1094479659951304 73.9758823614307062
71.5333337837277980 25.8767175617344627
66.8278317971560369 27.6374122656371739
72.3764228067944089 45.4466656446469344
78.0833597793708520 13.3302256474949203
39.4360745325437492 25.6124434549490623
70.5515746874749397 8.0874772603925944
35.6744475988187375 62.8470090207122993
36.2158446604659332 33.2308313992902029
41.8284499142308235 62.9930412119162995
23.8246288887987596 95.0979225788142344
26.0483201500520281 75.2414670313895328
39.8280138536751593 50.2644429232655625
53.2833244378253497 1.6333085173284356
68.2802781647950496 25.6221538821111210
26.4845451661907312 61.6731325701704876
57.7406674341487971 65.6892382874464431
67.0209310112641106 97.5980721650733329
29.0855577462743824 68.9217447777281791
16.0310253366995106 82.0214031655799261
21.4681838249527814 62.7132601971349146
81.7057117561013087 75.3434943237691499
89.1894098623781844 58.6384368407347196
95.9863573105960057 59.5523311825876362
72.1380741414235018 84.2891046975565104
65.4094855252295559 90.2602005357182975
37.6673340454828178 49.4695840480699687
69.8924365371715623 5.5663533723468328
92.7257368906971209 15.5000392772772226
91.6755331746050359 29.5061209556861215
27.0976428202392441 66.1337616123910408
50.1220890105428225 39.5700385217815906
85.5784652024399435 39.2878384734470529
55.8611136385347749 41.3510323733608374
47.9061080976790379 79.1105163495406316
83.1959656704710824 35.6352711098821260
62.5770658440761380 65.8725057725610128
40.6147297924719481 61.3423313426631509
88.4241224498690741 3.5243060973269458
43.4142828748137504 35.1011492788561270
12.8256322779857328 44.4208032948907174
0.5925554768615671 15.3649867043678228
98.0465843193946114 83.0474711398973540
30.5337874819878508 60.0876652684423220
46.6326422238818239 41.8968302386067748
1.6103739388314109 47.2852750058449516
95.3802627532267167 58.0591212638246432
20.6751279320871113 40.8757933031205454
73.7282609750404845 76.8417024426197059
48.1092104441448214 75.6715970911967020
63.4182035555539230 84.1251426164454301
31.9442388471681511 17.3593918962287255
77.3051225941359235 55.3745328457509345
47.3756076383560654 82.4318242548956732
65.8145960660271925 44.9859718481962361
28.0547095430388040 36.6558927222307673
64.4328300453555869 70.7520698243368287
74.8860732396434372 7.3403674085819715
86.5462403956448156 91.6156497146387210
9.7017982890032606 62.9146977432739263
55.9430668129649291 16.3673783999553564
83.7851747980430162 74.9252691505958381
36.3773748778910999 20.8626057166031345
94.6029808094063469 32.1606084489093007
28.2360600512753024 64.4653210202789495
46.2477357028042135 32.0374325738367745
71.0074855733637946 44.8873357715340120
59.7188670363931635 16.2386868254484327
47.7927296749587782 4.5117696961704201
29.3810338624388763 51.2840950940661742
72.0771159411837630 47.2498585867612846
32.2548653891847366 75.3042308388890973
38.1679760585594394 99.5383253378300594
84.1209334389807992 65.1327267724481516
44.4389667054752238 33.3200047767772034
78.2883537636078017 14.1897956984962761
88.4363558082704486 5.8209647090138876
87.6850424159057269 37.4053746943095646
38.9801979562943401 76.8340457159894186
76.2789744445177149 34.6729942458329532
60.6736635267737157 17.2670945816521879
96.3728600063789287 20.6515818394400590
21.5758322740139725 70.0232047656088099
96.5273903278659873 78.0083058773276576
37.6845886853503487 11.5947031810311074
78.3515552938288238 24.3046940183831310
36.2417148674672589 86.6750533288702059
12.2761027395345117 15.4668277508687382
0.4218879888153837 74.9826626092294077
53.0276247841382258 49.6568952331464288
80.0895630108261543 3.8607298284878189
52.2236243237367646 31.7212789281865817
67.3171054118657537 71.4152802286014605
61.5022831837958677 13.8368936366908066
71.9218405884615208 85.1759796995249872
41.2952222152712096 14.8892737513457334
76.0140437501521546 68.0630250708841231
39.4812704714285516 78.6262323149912135
25.9728848279382234 51.8468579391899382
68.7446491772352175 1.4368998299726821
9.6722128984422220 17.4808552802414567
72.7746105061090134 3.8479832966579530
23.3191463253273561 85.6736612993267812
4.7958484382728646 29.8840610985382824
63.6667432432282538 96.2872350953697662
77.3964358576910314 51.0403196613747028
84.7492966345175915 56.2685924752778135
93.2114572740522078 3.3185286153187499
96.4817993418868269 33.2632460435049921
84.2270938472093036 87.9385302979960954
35.4172012374100902 44.6283696744924825
75.8527299119744356 46.6625507193265108
87.8524426753646281 40.4223915117034593
12.7536101093230325 87.9591672604188091
32.8234388327772209 2.3652250876495473
48.9646757896084779 40.6274238943661743
32.5466388270154496 57.8824437446688762
76.6232075551396292 82.4382574440397065
28.8275740495602548 74.0575307440943078
51.2097385100840015 23.1426641738580727
17.7357308436719379 31.3115800901940240
83.7019940424263780 50.8189213321020503
74.2884896123369316 3.7564507583277895
53.7207670245745561 76.9590701039709444
30.5357187442200093 98.7980307818557009
73.5729838404854775 30.0391973002946528
36.0762156872003104 79.1927470957687945
91.5718406060177017 72.8101578863801393
92.6474250415673310 73.7881159774629225
9.9302146084783498 70.7205025792896720
68.9413897582207227 55.7769961457889281
94.6223425565984257 68.7603225962462972
58.0272209625489666 44.6492432159955470
61.2400949626791729 22.1121759946181982
80.3342501328675098 6.1897993357747811
33.0732074751637128 86.4035378955677231
7.7322860861128939 3.3342176675826729
49.7956472313948098 52.0046745039488911
11.4856435646177637 76.2637278593588235
2.7504316142545004 25.8614902036456087
35.7438527526052212 63.9460739770585391
72.2269642880842895 36.4192585099541191
5.0682159109869058 80.2608486037345870
88.5292532492685069 77.3056944840115392
37.2505250550249443 81.1224327107433538
20.2073698642102677 78.5796930331712389
3.4219089092237587 55.2812076128188181
20.3493856912166144 55.4733364708723684
3.8693985266633035 6.2594459429778144
27.0915944768576402 67.8584470771258026
86.2332397642061039 96.8183356837912612
83.3623211298346973 10.7738383875573653
31.2041585598844762 97.5219644555251506
3.2943839366058270 0.1636038684514451
70.1034808932540727 12.0322861884557533
55.1360370972745955 49.8293294729580936
95.7523436971001587 58.2512456561186127
9.1559549835685807 82.3696293935559396
21.9884856504072843 53.9323753998262347
92.6955218561141976 23.9127658344339018
71.0554943713206200 13.6098372851288012
13.9749767857256337 82.3106415731594012
82.7047277849017490 26.9067076190506178
94.4271158710390068 34.8866649226869612
75.6852811505339531 15.5100287670194898
94.8800414842805822 68.0041105392198801
93.5739229997989241 6.6924908706994524
52.1407259755626100 6.4824903589277287
89.7883307818415801 77.0949431541337731
19.6075928741405434 44.0878443983358181
79.0624279524175364 6.3336535922846267
5.7664088332829770 48.0591974050840633
0.7903986612653568 42.3958847621585448
8.7555439972062494 68.8478464243082584
37.5139518317200142 50.4782690447068774
90.6420543569065984 92.7824248129176681
7.3064338899423316 18.8778705872485126
2.2843057543144751 22.4030136417958552
26.6090916352818461 69.4724691350204893
47.3698483517605382 47.7647761520577845
47.9528699818611486 81.5277997598406472
99.9974580432688498 72.8062046094059383
10.0026747414072030 97.3032101243775003
17.7918920227395532 49.6080720751505240
21.5026099631041809 5.9965652305930099
52.4155452655591034 55.2136115371830840
22.0046303690299325 4.9547308780207189
95.1295467863483850 0.7005063964615088
92.4914577001599554 88.7523661164331656
40.1809541270317112 36.8384360556911830
51.5201050128026168 1.9125331838628523
32.4520371310243050 99.6922560084618254
38.7509454880541355 57.7009189783827878
36.9964019562928215 54.7821484894004698
94.6977093532716907 60.0217410993696205
58.9836363843384532 0.6214291560366347
20.5049973295164705 66.9937605332301445
34.6695590627119188 69.9312318220995195
83.1338366863137708 80.8346401506228176
13.8166617822611641 82.6215448742351981
3.4133980498351701 14.1859534588540175
76.7318614232281675 20.9044982361279423
48.8191055936529779 69.5581161939352484
21.9973825414613984 74.9572473091189266
63.7127808650119505 67.8101254427310494
36.6120961228639246 62.3993829475384203
21.3456588471918636 52.2971782577681594
72.0171967926593339 80.6041649360384866
16.7206986860698805 6.9789701492478535
19.0835195794745722 94.1297751273174015
39.9420679172782798 15.1259068342160408
69.8795766151006603 19.6948686190855149
57.4960669872418535 83.6511824500295518
1.0177664842264456 91.3981486371178988
96.8569620555505821 60.2938846830738058
63.1349353820127490 55.8429485765297144
0.4054797984956893 36.9113109513661044
49.7386503065680117 29.6458297144931109
36.0857430951905798 19.0493211094004415
46.3768971463641009 10.3158885322326537
36.8934870164821831 96.6279244649174416
18.7768996206971401 95.1121569752228879
69.3943968733959196 28.0589947255149958
66.3632551544005338 13.8428557987947833
28.5846017702232622 24.2702300712637218
10.9182133054402613 82.1586046847583589
74.3514569170249047 94.9869182178617422
20.4748799299504753 68.0071909834477140
5.8313190549408205 26.6271078740031193
98.1761249392693571 2.4583746705883147
39.3799774270025225 47.3073641652119647
24.0665231487852580 30.1349583480278511
55.5831323220154019 98.3113703841222275
87.6905355749356801 31.7325629079182150
96.8199728728768321 56.5795891708979610
18.4456307219947782 77.5077408301576867
77.9413551010775905 88.0254842417649286
76.5819761756609552 11.7340724729109382
9.5424028481551399 78.6342307823924358
72.3032223653867163 48.7267497678060764
84.5410530572164305 10.4253025978023999
26.0469450211852305 50.4163469493076803
34.5381990783507646 80.8804832473384039
17.4397536924949073 86.0136477285021925
44.2496399344154625 61.3799015773450520
2.0029008583023922 44.5115114517625727
47.4719251254608565 28.8144827083455688
74.9060084246106328 24.3599475536935941
15.2646450143615997 49.8847352732662230
40.6024517738998085 3.5575703437705331
25.7902011993862423 8.5320987370287042
42.3844096070647183 65.5514969692696781
41.5336811412196809 12.4695387165926981
4.2474572461989375 39.0703738464829655
78.9092517431845977 86.0437760559196363
3.3859965596483965 13.7217840850356154
89.4812686239758364 33.8906940720141492
52.7003860956021057 38.9558500251654038
14.6945474664244013 41.1498425248462567
69.1389738098898903 8.1447819638599928
40.1439486685449580 96.1834418580980355
18.4517529157023148 57.9528077169184641
40.1969076858600047 53.6298092837419489
73.6320043626511591 21.3061837586127751
5.7754421510432525 17.2618887181411615
50.2125987029397791 25.4300128512781818
71.6981369488664910 0.7686704319779247
6.2292590940069115 67.4899881806833264
44.3689824157823764 86.6572619229430927
26.3436689363228851 18.9740209717166870
52.4334883505836373 79.7611022247047998
94.3776598171759673 96.5700243189802023
6.8105889018572512 3.6882078369517735
84.2969116020699403 88.3700261561292422
68.9704979777426104 5.2931250464410269
98.3844425709627757 88.0029711513894028
32.3405917441185267 2.8604040260300501
75.3087301858076472 71.5191478552244035
86.4486498208969891 47.4825623925425191
70.3187539813422404 76.3548861742260385
13.0248380267850692 91.5269622263183749
2.0504555906798339 18.7019754646520440
7.5496939980495785 95.7926454514700794
53.3713326770407690 87.4633975910277570
81.9430419693267424 15.1339257201671291
43.9170286500233473 97.3414377382784295
60.2504655262909665 14.5941120862658984
17.8779730773196199 5.2106972300403847
97.2996491061534243 66.9512740902080594
67.6434218646518275 69.2528202079147945
31.8272884726675045 62.6461976933057372
23.7396700396543920 17.5873762044938537
90.4035640002139615 70.3236233293017534
38.0958387790063639 14.2755810876376223
0.0388465325181553 96.5777226695303455
61.7382450133966429 43.4059538898540183
98.2056788455720806 81.5749554495267262
92.5253051251884671 65.5596710822335780
67.4045574724903531 51.4116296100353694
69.4068332828051382 35.3503789304089224
87.6585719639918040 82.9845438070730950
64.9854181399497151 20.3845532347907366
71.6028452861395834 84.1745667233612380
38.2874614694806183 86.1525005865603504
81.1342018466054640 71.7467452416075560
0.5388101675281920 40.2362825192160258
90.3611884690936051 99.2017007617310753
27.1947480498651792 76.5463407129321212
72.9182871692962919 16.8035929851469312
18.5056209552080801 97.7413921464538760
21.9995845072290983 76.2694558372996028
89.4055717216357664 20.7706892604171536
69.3556948742804025 68.3583720886061172
31.4614824537037379 29.4598018267829609
79.3180459275163798 25.3809386994524040
96.8600658288297609 60.4347282867992988
48.0395592171594075 70.5523208232320229
68.2285007004526420 63.4489284105472109
78.3993376800744954 21.4060629372172180
29.3692338969181677 14.8560929478721686
2.7360338456137501 8.6679732676296357
1.3549934183731072 79.3270370734598202
92.6041572747919304 6.9593283380501969
61.2433841188784527 35.0251525841921776
69.5610780168822629 46.1486941345638471
37.6569865004527031 24.3999014011393456
61.8424844166206142 23.5896859099967173
81.9048395359085788 70.4030307742902437
88.2316335876193421 48.3436616612808479
93.1194579546939138 92.6694991066864731
56.4398789901733338 3.3397230111694598
57.5542228493617998 56.6159844038474489
3.7774980847200768 93.1813418582958377
99.6116129841563378 0.7260699701702622
65.4633703473405006 62.8455797902187072
43.0718731424582515 65.2803117605126602
30.2273938541321456 93.8147754552594364
97.3965472287415679 67.0680402675030223
26.7219429237522732 23.9862893369525274
81.2881803392335627 47.5127224597110072
1.4450252250801765 53.9142608887202428
84.6647276319020818 30.5407264625618176
88.5081194931091773 88.1094100184868552
64.5302040026575270 55.6710750899464415
53.9173811573914321 87.8564748061747167
61.5568246890689110 84.1957544541213991
77.1857893904425936 40.9339258423148635
74.1379118718344046 44.2443663406200756
23.5317601988387466 15.0304723041292618
22.7517348054645190 8.7885008881094961
69.7601501792976535 67.3418927114520898
0.4310579993703878 70.6620442203293493
17.5715318554620978 17.6530078937814565
77.8730082720101962 6.8958689109999582
12.6139987033826344 21.7293441549631048
33.9174914759142325 50.4898945393226981
27.4490752474230035 72.2220186911746111
10.4720217332830430 69.2719407795872826
79.9389085962556862 97.4724409960758180
38.0398348986510015 15.0520427813685131
68.1191433658223815 11.6573231242991344
92.3190669347142858 94.2922173032851134
29.1811554904185968 21.8824099832140675
75.6826826603169422 50.3929560194839610
82.3599908408872494 25.1122893006991426
62.0082211685989080 88.3105989329257994
46.7015571774482154 78.0820689853852343
55.4083123777414386 42.3193175824046364
22.1520095077232924 21.4863671215830294
82.2459614901614344 25.5278031994484067
14.2843185471227976 98.4659251308223986
28.1669438654208584 88.5703327389144448
42.0147808921890160 91.7705003126344394
50.1154143810062962 82.4295596148621001
17.3635281089499109 24.4213327743134876
89.5985371406392943 75.4054525839442675
24.9981052879299845 21.8184658864023824
12.2431735640694317 14.1780198016082881
70.4913076413029529 83.4084611901407413
62.1916023643003797 37.7333523358945300
50.2397208309988272 29.0950202531471618
67.7452831494140213 75.4955743452133419
48.3104536927472665 97.1393895933073850
32.3723854958975821 49.6502962523134670
44.7643785241603283 74.4809035207480150
56.1893165122939209 17.1555003623777083
27.0564154802016006 69.9841588825378835
26.4882308185268016 2.4639538575074726
84.5797235574711834 60.6958868887677383
79.1424363433475406 85.4230638579272181
47.3677912979559181 95.6581213449644707
15.6799047571805517 60.1703067354560162
75.8794733695288102 60.6178277170932560
64.2313278469249695 22.7455762331099649
53.0972340926238573 5.5424698910800707
23.5938026353070356 24.2136907328359463
88.3287178211442381 6.8653145937218270
87.4005740069534767 88.2960758650106357
16.4160118277230964 65.1864144209527439
29.0581523169706095 83.5962685463146329
80.3596409578603783 22.5805185760813210
12.3750937647058024 3.2137804097737477
61.3470573076438015 54.0535164965950798
2.5398492542217821 18.4981100626449226
40.5000242102109027 58.7852188982494042
97.3109633616963805 34.0674043723767213
22.9294207401597561 50.7126609735183536
97.9078692932883143 12.8894879547959977
22.8361584333333631 79.5265537106618581
24.0661655987920220 79.4657944982251223
36.4262054025170201 75.3813200562068886
53.7702235471025460 98.8478263257893275
29.7168736587752988 54.9973980242934886
19.6465376316044207 65.7352055066422309
30.7254472554926892 39.7344985673539455
84.4171837886907213 3.7310210128777554
76.2249621074695654 81.5552080428090989
77.7173467131715654 6.1960882532705259
15.3386455597329672 3.5855367941293737
92.8062578034288208 14.1295829511416287
29.0449984923757185 68.3832656978534743
20.0379319560345834 45.4365992003585717
43.5982469478136707 49.1992291376401312
21.1708528712059376 96.8741527116580414
17.1723214990722859 41.5060769237591742
78.4856200658955174 77.1590938382820326
39.0693163109667267 39.0946839389056393
92.2169595530523480 4.4591343805609913
17.5514409831999956 57.5188382856366118
14.5710153951622452 16.4515336756328345
1.8753210001893561 29.2975426300238659
85.3757262415691258 52.6619614308719406
41.2500788164409187 73.0486256124561635
0.8929166641406638 64.1858663858180876
58.1977664544233946 98.1558167170293245
81.9978756189052689 14.8534386031161638
5.1262506299815875 9.6476360613815597
80.3415573461800818 59.8364653466380219
66.9427133637961873 11.9812504623669760
94.0734354311137082 84.4269346639275966
7.6660895505684667 30.2245778019974338
52.9497061851285196 51.8195930641703626
65.7389017999573895 87.1961945013905506
54.9926911176550490 27.1880784235400732
90.7055537350995422 3.2296735030197921
18.9372139463202984 15.2221171542829214
39.1949046477260623 94.1753909894952557
51.7866251560020743 8.9603368032889712
12.1532930070792027 30.4119739523330814
79.4993914891692697 38.8047557890703985
31.8005324182772178 44.9437723003613741
50.2128866160236242 87.5057346001684948
21.1666165842389624 31.5998602800961024
45.3933722292362489 78.0045550628574205
55.6655461118452024 82.1649244996856396
72.5285326369924377 13.6697828816641049
11.5064556400463758 79.8299011815168456
10.3725654275231172 44.4588862993132281
74.6002559228618622 88.3742799909358325
88.2908819638035567 27.2928345065118663
50.0924751665071852 78.8642679599215910
44.8029406684270626 37.0516084612201979
27.4523362424834758 12.0011814508312114
47.9092425702986020 47.9642861707940469
87.6527401897635059 59.1728399243484091
35.0536185820636845 34.7739037053133444
61.0274124510258957 25.5788169666860910
89.4492445896721904 91.7183822928516861
14.1718256176266664 62.7274539228460100
14.2578854177559009 52.9170320686613280
52.2757943419274298 18.5041230774036336
53.6087467721134701 22.8814646453452717
73.4162314977933761 65.6872443795647882
96.6441271209724277 15.7320747095035625
33.2703478086390305 65.3710320427392872
49.2495627825022737 78.7461588900941365
25.5515785788257048 85.6378529333471192
1.2655785368599681 98.3751258253123098
33.7020438030503087 6.3113727565990985
75.5262811297215393 31.7168850327485750
21.6058721884326062 43.8390125187873707
34.9642057966388933 33.1154342288099954
16.3042351855154379 15.2990088025530042
36.3608260229619589 29.2209048606247208
72.2707660240306780 33.4051187824193931
60.9371031715326481 10.2334906507105199
19.9197322473894651 33.3944103037705631
87.6787808205121877 70.0415577415843700
38.9846012122054262 84.5372544069595193
22.1783813307651414 85.2924838821313784
39.7074449101850888 58.5832173946023147
90.4111828685493322 82.7364655188805074
38.9746835585679250 49.6740057455871664
93.5440787378416303 68.4628598523304390
76.9777538038563023 86.0696405011750869
34.0236413884652080 31.9398839424844603
45.4559750326014722 75.2787231810412862
73.3308381236113007 38.8804479845402255
88.0142790698856743 42.8819627138986164
50.8734854244495054 93.3208548163533465
91.9543080190905755 26.4116527898403994
59.9861095663272721 2.9233420328409920
4.2973451507178577 64.3206114082967133
58.1136540115853606 72.4437377754664311
0.7917118616807106 37.1266107023762402
62.6712697895849402 93.3648924612263613
53.6194117000606383 7.4438109559044392
47.6860490361113563 96.7678869708760772
87.9194469737327893 10.3136166849908442
88.0250656258459969 61.3848485222896585
67.4324333657262684 58.5266011532160846
82.8762867818553843 79.6609788604967548
22.9619547558639212 42.6421848933376637
34.4263915974708041 66.9073814029123497
37.5582359340360199 25.6495082239744825
86.1486519149855212 84.4529037554164574
44.7474839553337986 84.1410412708990236
67.6686646925442119 40.6380671209649904
92.5495015156809586 18.2659768667490781
94.2634075926254269 71.9350844907002482
15.2249377871578329 33.8095186226811819
6.2259623444505525 11.2537157324639541
85.1095388517183551 97.5268578487131634
93.9170725229170387 94.9062361980240894
35.1668569368330495 24.7198992901086818
77.0593408021689470 66.6667912961754894
65.2757184635186292 83.0012249988545676
66.3153114594286990 87.8691884565420622
75.1400393190613585 8.7877772935323950
92.2491964100890272 77.8512119736154489
40.5173198164060153 51.7120312965168907
95.4802051086520578 78.1509761507688125
35.5840003194484069 76.5016713096045464
91.4614093109814945 5.5385479455209330
57.3564102854416191 73.4943938348026791
76.3286342642504110 34.9434448472528132
92.2877416280239800 86.2964618173777609
82.5530768179270780 56.3344710160117685
83.0153522433827504 95.5207997206290571
14.1897010389134266 76.9591603909570665
70.8464763950659773 95.1151235387288949
19.7175863173055035 9.8050990087426353
23.8071428844982549 87.2596710886284512
76.4683758846399826 97.6510869908136669
38.2484040826133835 5.6577087527320602
97.4336337074596486 99.7736695519774344
78.1388550411304976 94.7107994864032321
93.1695362722687719 83.9142318760936092
6.7879299978615855 86.2717072106928669
6.6441480141953395 20.5797563568103854
25.0695472165747830 3.3591549272603105
58.2581888304405382 29.1893355318919347
23.0504014797504944 11.3466016099974976
23.3525047447667333 39.9169855836763787
47.4887942395847276 63.4034399744424633
76.9731068224077717 39.7031277164133556
16.6395567621182003 46.8877501307657738
59.8625308469671182 17.2884260125077418
17.9301097475197295 42.5565861257052234
25.2648834173045387 25.8918327863850166
98.5188492645334435 8.4652009473099366
65.0338041340890953 44.1581101319873710
74.4392917194979020 3.6454144092256890
62.5070014055670313 4.9921447770682086
12.1541010575139552 21.0480565231897288
38.4107652757722988 62.1430722887329168
33.1741091761387850 87.1279402925303543
84.7468765682528868 27.7535315623161694
10.5114994549726166 70.5076807091160305
43.0487079613684287 56.1755596410419926
58.2294307859340350 6.0950807274526619
96.6642003017721123 52.0404210851196609
33.9385155626523485 76.5615929201754994
53.1859536234599020 72.4106749928243261
62.2128267777722996 38.3831329894095390
62.1253998422123601 33.2211683000330424
92.9353449024715559 44.5095332897688962
84.7822062481130843 91.4792729752562366
78.3411482031975623 0.9298631740623287
45.4195948362520880 72.0897937066280861
32.8086826171160268 36.3520903853240966
14.6687521483400136 33.9398922323390764
12.5383939843580645 15.8250353270439685
63.6828684132356528 64.9286835122757253
4.6265324172479634 1.8106322088224158
92.5837205445265568 98.3110460969027145
56.0205687883997072 24.6685255104284167
89.3287183411472796 28.6967889340203897
23.3528247284998329 59.1965203987576274
32.5535332095856944 21.6058184193602330
66.4623312528373447 95.9195548962713502
86.1189159393426706 95.5054681089129360
41.4615114815798833 32.0658232605583322
13.9343719310804470 89.2696432364626844
11.9959409504884924 66.3193147530094365
53.5525329783039155 20.8639357093081337
20.8474446683258989 64.4478424067191753
57.6816531732047721 5.0907934064972853
39.2858742756914907 92.8306617326857264
79.0524105750494783 80.5492056593131309
63.5408572800593134 34.5175408124465761
9.3550935644911792 43.2558902869532460
90.8575808279941981 65.3380380800928862
14.4884625912868223 21.7125401316787148
3.7368652888616460 64.6562220428900503
99.7253931367268649 81.2648800747538047
53.3537076573936702 42.7723778573345967
70.0843011210339313 17.4118231627482416
9.8629884356012489 86.3636053036363052
9.4895889149258732 62.2871331925961655
14.3895887897299684 36.3512233845141850
60.9681298175472577 34.5128119149532466
19.7116138082613084 8.4204744056549874
63.2039215715460401 97.3938268272623020
59.5431719912435824 21.6156148031381505
19.5307972100137626 67.9239463633708453
19.2694990023321253 90.7094830037705577
98.6999352381139943 5.6324467785568206
1.5356336033690798 95.3379579844982175
37.5338281427111653 36.1602946971624419
85.8593283203000226 31.7843804941888806
79.9215816544638500 32.6849549987075392
0.6317871707791967 72.2537460799680957
19.4981947445839410 94.9370615572576355
2.1978350918303358 3.4566444633212789
75.0315813419701669 40.8221621887671446
52.1825814206301501 36.6996404199200867
70.7799001879889147 0.7716813047582538
39.2855417630621133 41.1439658964769563
51.1585124135469940 2.8340717490372924
99.7662832375212645 17.1743975343682251
41.8731819023947978 79.4634200888737610
79.7061995768060996 28.5214208320241802
91.8958578998848736 37.1345688439642032
75.5541715713411293 7.3867339249712121
24.1813370713628508 66.8298220039666830
86.6060718376788259 82.6969513341446856
76.6245836354962080 14.0917697285307231
80.7578265066713925 64.8652053986184853
64.9943685431485392 38.9830889288568159
25.8051744604726458 64.6050314366151355
86.0707283173484825 31.1644761926548988
48.9792335313369378 25.5736646170349182
92.9186380901491162 33.3301817232710818
0.1450724329191799 13.8596955672018680
9.8557022650501818 17.4507606820027732
39.7034397860061787 37.2321944693803744
58.0144303739686293 61.2879359375131259
90.1088772133865206 3.8314404058176321
14.0940816659134160 12.4649267014923186
23.6242498344081078 47.5656263639582164
68.2459766391333176 88.1525643997966313
49.3425431294294370 45.6352022459667452
5.3181113116378516 65.2047226336427883
25.6394084115971310 22.7805683065227207
68.4490626431631881 51.4760059551175075
86.3710152198784158 13.7329337526186261
83.7107595416524646 74.4434695849335242
26.3939871616315287 84.9957886017714657
59.2961257914158466 39.6549967906366732
76.9538061616674440 38.8893645278230693
92.4964577619104489 71.5750388680040857
97.1222001046815535 44.2956725492808872
40.8346500967077120 42.8237425684944242
75.0759345537310736 83.5020698024946029
96.1969537128383081 92.9565431318700917
48.7704990887349084 1.9818205431150537
39.0376021633334034 44.1486614035644251
81.0841118588949854 51.6679913390902925
57.5651356089019046 26.0270490742837488
51.9239227781737043 40.6845584045534636
61.8601126053295971 49.9783725154231391
56.3150993288371566 29.1508465446494895
24.8186357815493146 12.6692339884070133
62.0179445308695989 31.0206286463638676
43.8076487369452678 62.5057684929009270
6.5985820358550722 53.8352507191242253
73.6256099537487785 39.4036205730752940
50.6015851578045854 69.1342042639975176
70.6410695764219554 77.6178969873361240
18.1447919688332746 54.9611796971704223
48.3660929011382805 72.0122250493971450
49.7499975651826389 55.5166043323766303
9.0966681821764155 16.8395949123515187
73.1940935035206763 14.1595590793184627
94.8668049016478250 58.2288480527168559
53.3067690086260626 44.4900755617225627
97.7831369156450592 34.4979974256516968
59.2606754582577082 89.9314272665980070
89.6302354013726443 17.5659142803804009
70.1077683744883160 98.1028738095467361
56.8462095972578325 0.6245439706446532
2.6994049287840216 66.3642740474316213
30.0966154828004164 30.6488419051986085
15.5306590227739516 77.4021846459242937
78.5783353023413866 96.2107731842820755
10.8370653152319854 94.7338091923316341
95.2792213106762915 51.4749210302017914
32.6159995407022478 43.1290487737218129
92.5435555410561648 39.7809937899721504
7.3535769024613007 7.7673703053697913
4.1416769442043755 16.8704267393718794
45.5006280980439399 13.8380370320590593
26.4249545599388505 33.5444608419308707
73.6194886978916259 8.2465504707836423
72.8886218633533645 52.6316963228449595
19.2652284556452216 62.0197136504547473
25.6169823695157390 32.8592972493311777
34.1654823979719708 18.8541334110619445
36.7726204660914888 94.3434928579084726
49.3427714205898837 0.9928408631485586
96.9903348964348311 46.9252431932465015
39.3138489149592374 10.9294445570422347
38.5389040374515162 4.5869289549932635
73.4336432748372658 34.2060552028826379
22.8696457601685985 45.6032816890633939
38.1577248114727041 23.2354720894475513
23.8015886467053619 26.2134148468076376
96.4513661626316292 74.5894942163240415
54.7379576357133715 58.7303846675440795
3.8526721004695785 91.0872559689681793
42.8027957907239056 88.7721994533082892
44.1071559919283160 90.6762042401193895
56.2825287644988066 25.7203218577018333
28.1841072944487578 61.8183046354020789
30.7156639543342820 64.2488055739974726
64.0462432120046827 56.5057823666600640
13.1438087739443432 27.6847010802630855
44.2700138301250021 77.5744523562433983
40.9232704590683696 43.2479385657158630
68.9471456268264831 80.7553300878662128
91.6314825550069258 98.9062338860802015
84.3347480408256871 88.5335889402458207
99.3879474046952680 49.3519327194707671
94.9399708807561638 45.1953755264336365
41.8523913375952219 21.3475167582906415
13.9459052159385806 48.2391685224713740
93.6279618853873501 33.4931504412995480
12.3620915395836413 91.0144791054607794
77.5704022570213141 2.5520054261499503
99.2635795804810641 16.2989041059758293
62.0901344924512131 38.0259838758875901
82.5342840650416179 11.3475443372258020
60.2929537867860716 70.5634968983763002
19.4732035303843851 2.4940977223072758
51.0963882814300305 41.9944760296825592
13.8410147169849331 83.2307436242446670
39.3544539479178255 50.1645846834752120
14.3120938803934514 40.6919408789998798
59.8499892364778816 63.9602851927462694
3.1023478928391413 90.0166300476384862
97.0849691268305293 57.4259146736167310
79.8324174571777547 59.4198390746029901
95.0250438532259807 42.8758569265596847
62.7593537997898849 87.8150942746338359
72.7778937649434283 47.6003773791225697
18.5208346357914166 20.4031405022531267
64.7610747294355917 30.8443868523156866
25.1143043699563968 28.4975087738606589
37.7690600269931380 46.4850114080817036
37.1846207317910640 98.7231947868958883
74.6367991658575960 54.5748693630084034
61.9939492259703044 0.6188507190185377
78.7420086200821316 18.6039015251850621
48.5531722396733372 49.8188989817342929
53.4980102453414617 40.8638970192445754
60.6650818714506741 62.4576274303875181
74.0469418827151600 48.3329633865348569
11.8502274940190837 86.2181745545843938
47.7104401935033806 8.5753945027108092
96.9749797520483980 35.4702577320312429
46.4428768560308356 52.6700591289283579
75.2930483624211888 96.0373630958526547
45.9034416439760093 23.5248750107913338
94.2928172851408846 6.0447015672688060
29.2315696579374382 93.3881492787280933
27.4908072763507718 67.4945748136796198
66.3178217308571334 41.3624045156421261
89.1120499391938381 21.1205386695408350
65.3677345196318527 64.2351499726638622
36.7654125585918337 58.1928611667765026
98.3829592648202578 66.4047652650387619
86.8882578541346930 63.6707114799620513
55.5722790372368465 74.6769689072415161
22.9311323997698260 23.2508590685440275
88.4752876797388552 79.4745711726769883
54.4288749364247977 36.4584051935159721
33.5151638242109371 35.4736286397655007
47.7677356802919206 57.5759885087535750
78.0583966030061021 46.3985905669262664
76.6622963455708515 73.9131790316005208
84.5299678040148592 6.2054713340071395
28.4522230599745249 91.2713608864026327
54.6955789202892788 52.1475421598117350
75.3174217126219077 0.5041383912137931
60.2316747812515985 11.2452903549629326
66.3009921667426028 26.2702746322736616
22.7956674326117223 61.6624339567572903
70.3948725973153273 25.6845205581345724
42.9163731308978669 72.0442868125633424
57.2963712314085143 42.0477638009556713
9.3341924546159412 52.5949629808937118
23.1488799559154685 18.3919552007223537
58.5118068507632785 17.6028964270691155
42.9116987506425218 47.2256911546139548
57.0382039841595301 49.9284483509344170
89.5891183754771845 43.2852072490120889
29.8187834094455582 68.4131981514470056
96.1039326689903106 34.2302748242963943
31.8652957472161944 82.9003414020898646
59.7753828791939839 6.7010698512572908
36.3434336342497559 87.6958129620615097
0.7274664548714282 32.6460724534385562
71.4803648675779328 5.7666542859948215
40.6058363043469654 45.2798103042829183
73.2523570081786488 72.6090722211991988
81.6964401177084909 61.9865360829851753
50.7339087647917495 98.0283598519651775
63.9085143697774498 91.4146174894246428
20.4634178474079960 11.6544349281517796
89.5461177630320577 61.3699625785704157
79.3953800522901929 0.6531566698699254
20.5212104097836523 78.8315025835747605
23.7178595478507823 96.5578554839144516
79.9379504296927337 98.0071692268150656
95.7119528764631440 84.3914164216752312
49.9375336866869617 62.4372823123428233
62.4964005583265063 81.9127892868007734
86.1485472622138104 61.3195457742087910
85.9178214927090664 81.3384258930320101
12.1256748350279331 58.7501245549103643
35.4768898242459514 52.1773666198231965
88.0449750180979862 97.1322570139350034
98.8969772952093251 17.2781486780695275
37.4794465398425345 15.5256982643923731
53.0655731639288177 98.9181845605950514
0.2101582425140025 95.1045003630664070
75.5567134505596698 49.7434959067720968
69.8509500796721312 94.5815589620332133
20.4343461880430937 99.6711648349399724
0.9961379313446761 47.1770906491886137
31.0161687063535325 36.5513961650003409
87.6392475010343048 76.4380173314636551
25.0720157695210837 62.7115608414449710
50.1091433357526057 90.5678328336145455
96.5862713592954663 54.9169413668430551
21.3297232725246353 85.9575123226423017
11.5703221467859603 27.4789436728212451
95.9415766344976220 71.7688243792728997
42.7148648637381640 41.6728362363891236
85.3199172734009892 91.7480772370584390
20.0679080675035024 97.3485216366048576
12.7729836564897994 57.5264839506993226
1.9748878207794696 38.8146611051955688
48.1822680891272768 40.7639633254358955
70.0922283824622809 11.2923506656826493
64.0395120308098598 90.4561019037675322
56.6250140382986729 98.8874110340539687
63.9939023750964466 22.9134879270814125
1.6592544624457917 38.8868959956817832
2.1253814160809736 31.6315862846302629
46.6178885740494238 0.2994235436145742
95.9361963071204400 94.5313198974996425
47.3831422625818703 98.9182514367706034
94.6252347682768686 61.6009015665568427
69.0822651570665727 60.9979817346425151
59.0231741347166192 69.5978116227609718
83.0781643134583305 10.3220005794524390
18.2317897832245954 43.1793006772516392
88.5053092011508227 21.2019670232039950
69.3868700040016932 91.5351387049350222
69.7796432062230423 20.1659873222040247
21.1994208475583150 15.8674325655762232
67.2592753824305447 36.5904752134887588
27.3152630933026330 30.4865413120784652
22.0137310285239636 12.6143515602609604
13.7341387673333699 65.6295150506086173
2.5226968573871966 66.1344144393606399
38.6543584491953496 84.5078969747559086
5.0566954948792926 45.3902879939370933
97.8805971709457197 53.9519813739303160
56.8997895648134531 47.2423008474915491
47.5915794958083538 98.7155960085408992
51.8388073952024371 26.3493041875038756
0.5619574850147746 1.8241678993990429
92.5728259621030958 23.8641541749768145
16.3868577043722716 44.9401148068674843
26.4196509849245373 25.5792026976503060
67.0099676177550805 95.6709318042470755
59.9340829914965809 71.1600588550093249
38.7620657825699197 81.2513350865930590
11.3123631257239783 14.6488541023720664
7.5052405893916818 66.9336839844930012
55.6858671455407261 76.8848142864209052
3.9808520169122730 24.2281681593446763
51.7871437275050042 12.5945934578530085
8.2388118980213143 35.0533496470538424
18.4348736234955624 88.1590589445240198
12.2823439251799051 50.0216320307999140
34.5160792629622151 63.6047250023052726
81.0924600801446047 67.1868273230363116
10.6320391161904499 97.9294254454261051
33.6348794011588126 19.7750668824227525
73.9851409770812865 61.4939533547720032
91.0950831853855476 56.9477382556931815
30.8512130281129018 22.3066130585850004
16.3901693616404067 19.5575010465333428
3.4630788833632020 6.3072427445613037
44.1200578149709486 1.9052218621931738
89.7808976245545551 43.0876428586387306
49.4652297001630359 77.4055920043271044
39.1140683121827237 44.5972710354329180
50.8052471096828953 37.3878873961280647
82.7170111421818461 59.1066838267595571
39.6500186497537896 98.0169708691981327
40.6312964629916706 51.3081096246375452
36.4269603435370328 42.8748210373644199
70.0259028220637276 12.8051586864232796
61.5518676547744406 21.6780344757871113
40.4102652118505503 98.9497305443549209
77.6341001548756964 32.8634050795531962
84.3583445174262323 41.9064174572418295
64.0653119239978963 57.3704567603035471
21.9962816457075725 79.9693223195018135
85.4396796531612353 5.0618674293998129
36.5885375402674171 36.3502910206567122
9.1944830095411660 45.8020866083540668
4.7317766395998273 68.7394208159205533
80.1916686958002174 26.8770541782625507
96.2266337832571992 59.0432170554152194
6.4596406971986760 19.4207438168944719
38.7336704340072160 36.0844858704841727
68.2673875913931880 23.2679814909838036
61.8002515978662643 80.0311463767175155
13.7124458764616097 50.4567992317479934
0.8200706908528366 96.7463785661948634
26.3454187189021702 2.1673073152151834
59.7483887076633664 4.4620646098436971
89.6479803641570072 90.2306772220906765
48.2544384507013504 36.9736157750110834
41.6162213974842317 42.4137446643268916
64.2461127041166264 19.0547978014975818
2.6703571004402682 18.6147706969609139
60.7490518390737861 95.2980494117334160
56.3656653713990110 21.8902820567713157
93.8294272751677028 57.8224150406172228
26.2197447569364037 55.6999588309224691
12.8799682642878004 53.4969086401508847
79.8863334515771726 79.6510858431924618
54.0734373109312045 93.3904440116370722
86.8499124116843007 79.6621974339532528
30.4211045723203029 99.0859448742235145
29.4971358228277580 36.4166260430351585
59.3167485149345808 15.6144095504672453
73.0494110347884629 7.6824699020092151
49.5007979374437781 12.2134739589824459
61.4431553147936214 88.1005939479366873
76.1480315029144208 35.4610180997501203
50.0965477739924623 30.4599503073675102
73.7768415557184909 10.2368526298062363
63.3722605988117493 14.5898320385031361
15.0666651846449682 66.8287184465596482
50.9316558786485061 18.6172163556453718
9.3457009742320629 39.9047406095231452
75.9423837591725430 27.8146952831617291
6.0105243219520261 53.8327229646068801
70.9328558550937629 19.0753306952829220
24.9242336824071593 22.6378330838485908
31.8664877695461257 93.8690654922400824
24.5911324112092586 10.0183533822438502
11.3972062769679088 49.8568126132714866
51.8128436631750873 63.3087351938509286
28.0379116939220019 48.2765194036479670
13.8521492309195189 2.1045236796769839
48.6655752432411575 66.2411645701683796
32.6466369464813226 20.7327324006870697
57.3459538210039241 92.5175110536633269
32.4152038055533041 64.1285607364864916
0.2041143954102598 87.9039471885074448
64.4763547376480943 26.0141323087715755
61.4636988779620239 96.6807895952958347
57.5559221129546401 62.5456849530558259
30.9530683845336654 29.6051300804176094
47.1704315531198191 24.1126577535750179
62.2477740613872541 31.1617470677100563
29.1421845064661724 40.1006220947100829
11.3190926718691465 75.8963175033893833
9.7599489829595534 97.1113464044088062
94.8105428170155022 81.5277577540539937
58.2941885028060511 26.1315171278841412
77.3968612629764863 70.1755164256129547
90.2262482533936208 71.5835386037435200
60.9277376258109200 9.8853625195518546
53.6959530540304684 87.1259360195769830
77.3070927823475103 33.7903537342880398
47.5785316155659572 0.8660765491252720
93.1841067094175344 79.9144692554488216
84.6284861928461112 71.0436963648999154
27.0880712500148775 93.1790741766059085
42.6192414156482258 72.8992165243986392
57.6134223698924970 64.3440914870181473
14.2595920869652009 96.7885645980078948
27.4874283755725983 59.2129607278260224
92.9994939014495969 41.7974471139900388
77.2411464371223389 99.7803256885451759
26.7240102658411232 85.9265997237005195
62.0448792041681898 34.3042420492228644
91.1976513062906378 20.3795674346545219
58.7539559362007182 50.1624749424074210
71.2221168642773250 29.0534771620407746
18.4277769137837986 38.7991377918450056
7.2634152398448286 11.0677170677966448
30.5920138958574839 60.6201205474193543
37.1079353601395070 26.7081686779935161
26.0663327041504864 60.8822043506123549
75.8998374099937081 29.2956554371254470
84.3950988033526954 58.5005568924433916
96.3154948304956235 58.9740684854617498
10.0466668746244778 96.2956360513648804
49.6898253339711715 32.1908490374662151
25.7041166101292475 86.8014404880265431
92.0993815737071770 41.0600013856684782
63.5896015304236997 97.9449859415996968
79.5664316252509991 40.3372229225384373
6.1355674392795656 74.9566780090203082
84.7544092096243702 19.7727412813021743
27.9838766978738782 3.6307395411719345
30.4064229566451409 41.8136758769619945
82.5909340621573307 72.5021215125543677
28.1363718187482625 60.5382995685330130
38.5766159686962453 45.3255200309570796
69.6852690278536926 50.4922839240317103
35.3806759272922804 78.0437353463392327
21.4384948506013089 92.0181451533896819
41.0185360314689902 75.4845401155018720
47.4682807588751814 92.1297819585321349
99.8540699222141228 73.8802372863797530
28.5355188409972662 59.2250734154415852
74.0518056043519692 26.6239885518356303
7.0188246637774565 53.6311673509915678
38.1432630712611243 49.2204297629966661
41.4594215713521308 42.8083330276632807
41.1870409615249358 0.2671694577925043
50.5630504529164995 10.0861762050631132
62.9980673909904425 57.9920639238476454
45.7745224670597182 19.8458246527091546
64.0935179272982225 46.2777661097431121
12.4996608867130590 28.2019678201530404
78.8227727566778640 36.6092503503648601
62.5570404370248241 70.8467677139280738
22.0376063143183032 45.7225155008492266
53.3373368187413632 8.1630788062683983
79.5699237817533316 40.5140616321426634
67.3756140614143106 98.2956051895770457
66.9881469759346544 47.8269320023980598
1.4046476466788360 19.0672016171756127
81.9239800337006443 82.9518549762084234
45.2723638309899172 25.1301544299042625
46.8769944250876165 57.7325739663692517
36.8158739330455873 82.2285026201243312
58.6706403509923220 27.5723218153646634
8.4718273462531908 9.3039563406064012
12.1953765826481764 38.6772968181783341
16.6821464388591032 17.2847090934699068
10.0721073213026475 8.7535331961874689
37.7605725703460067 88.8875970158735953
17.6333175919373808 40.9077313901421107
26.4221735899460519 91.6759865395972469
60.8084096374965668 89.3032120858856189
85.4168299432719635 24.8252424824786928
75.1148521644539642 85.6729369964481293
96.4508911719397304 17.7314616708593391
95.1076644982210979 58.7342540405545321
12.1445302517657723 21.9395381677263899
88.1245514847913967 69.3325037012357654
85.1662011491149116 61.6815774720721990
73.8572111207026865 9.9938275093652713
62.2091677414005630 22.1018481877384723
45.9326396282959024 4.1973630142021934
4.3937451909143004 14.2879109962799724
24.5617445941052708 87.2430058414078502
27.5463977010154899 5.5118517403234035
63.2460728079061383 16.5210271819280159
71.3145122655640051 25.1385102664694386
17.1640862673605454 39.7905798771968335
68.4036910368157720 26.7057110744605701
34.8029906363043864 0.2280362693355076
21.2651845292274650 36.4623392700876394
40.3239877332081775 88.1087312527551916
29.6222117886561946 82.9890353076592220
57.9569697475709376 20.0775099801355204
20.7895395145242468 81.1944671814410128
5.5126306875905478 5.5734340810984158
98.0857449386231366 7.4865861550974966
0.2266114783027517 75.3794862326128907
55.3023251074266540 89.8748234852148897
24.2578963047149756 40.4893715051615075
53.3670339441523183 82.7286811576092447
80.1004058388363518 53.0776440070000888
48.3848437244645524 84.5767228468651098
94.2901868144583517 32.6707345505410558
57.5134614597635832 43.0831439773010061
50.2952251431714075 31.9124688543963586
10.4747352227804402 52.9981377224494423
35.9598746794813167 73.1074175431343889
45.4258435570944243 2.8846514127814027
8.2984653620483790 50.4408299864129575
84.2151324610164949 66.9065799410954298
66.4356029328890685 43.8106854702808519
84.1247035138941186 15.0984944803780223
87.4898346608746067 19.4473763565492632
10.8695505588756074 93.5580371008030909
16.2864318999031745 8.1233828455108963
55.8038100770203300 93.5316934582162247
41.9332564954324027 28.5098083148903854
16.3805872367083651 99.1083780207316067
87.6624815431981403 50.6452272330520046
32.9342148101047982 85.3417838711249743
28.2793170095325905 68.6324228607684574
55.4231096565210635 94.3748980583506807
35.6951995098571331 75.0652630739958795
42.3303440866049954 60.8221246498257244
27.9024286455484045 31.4267878589096661
97.8951603419248642 78.2346254546996533
2.5677649026489946 40.8016151076623359
50.3553896707001698 73.8814339545269831
89.7264995974581865 34.5877640036502356
89.5215895212813990 11.6718142994682754
64.7504345782072903 39.6040422814370672
5.9773980877124266 62.8645481982960774
89.6861422307788416 6.1959643691672390
28.4716160683052060 63.2243916280626124
67.3107493158007486 40.4416916777460642
13.2046299588312372 61.9178523080165846
60.7883182454498794 24.7379486618890745
53.4221623875715252 9.9462910855422031
11.8872016775783180 84.8846852315967624
12.8082806568098224 44.3837419898563823
21.8644361480991201 79.7172638906589839
5.1430512893998026 29.9085593557520077
94.8525151701695393 42.2304523880444265
35.9884589482236592 7.0023208837427298
13.3832494489776401 7.6053585130261947
56.7128091089316300 79.1654954748380959
65.2177115941990877 95.1048243964535231
97.3676403007699918 25.7933480138591520
30.1929471350135827 90.7562847492188496
20.0099552512358230 73.3024535693776045
49.5952921476099249 25.2264033475879899
19.3122081867670765 76.5200419598109534
11.2650173192888623 92.2276800621196600
77.4985194978625458 79.1354247784599352
42.8236488293030817 89.1027395720913375
67.1065714604527841 18.7078260270930663
1.1585821547371977 87.1733111822150590
36.9377047370323481 39.2108825985184950
63.3144885380411040 91.3893136175824168
2.2526800226162047 96.0229476950182885
29.4674482503337707 40.3415197662813725
24.1067041931901969 9.7964230579106744
88.6858036582264759 35.5483323550289683
64.9871452596401582 58.7879300521361188
40.0325664646083439 10.8450126125175359
93.1586791844716799 71.9537700154405400
87.5570308024285993 92.9236897161705286
86.2987806307750986 95.1027837971235641
30.3662224598596140 13.7155462746284087
61.8670247633857144 56.2751764486660093
33.2253768315489495 50.2316843140839566
24.1768823737420817 49.5526507132579823
26.5232752440750730 78.1986702285396404
38.5810255646908757 41.6121574168255250
87.0113583471797085 16.3130042212820570
61.2752314214980984 20.5256860521517162
20.8218892414620775 49.0044175967153208
32.0822870644036016 88.3100375227768239
71.7811780492258862 60.2208010625098353
2.3068611515767889 5.2734529096900467
44.7262047255965385 10.8837478042882232
56.7971049193901152 26.0874957512994712
98.8334806360955724 22.2796210570629150
10.8947916188625769 69.9371241447689442
75.1573247093896839 91.8226777481841623
55.0738011468537039 69.3120189317952793
11.2027659399722488 8.0019279229284415
50.3298062197278711 36.4791345073775943
47.7143276919948960 0.5206667562002498
74.0601989702497576 81.3586332129985976
25.6469291350000965 42.6856557643120809
7.6216087810110249 57.7421376153302219
0.6405087592642356 56.8169489628099527
79.4608056076832554 49.9003619254259547
3.5895433622028405 23.6591357813233358
78.0772994493704289 19.0147340566291128
68.9408912368574960 32.0343515748111685
76.7604933694488949 13.6727826805573276
40.3151771230525497 64.3746397915159463
98.3834824166121393 45.0610701152245525
63.1426672358904852 27.2548213932686458
29.6022550672802822 95.3555721336239515
58.7962582252179899 45.7355663418861695
25.1949103731257225 91.2540446302955104
40.2004083525307934 8.3660381742550189
98.4159825131702775 16.5228426708269112
88.4127189839050089 10.1740395600906410
10.2954482680201131 66.3057212697020759
36.5556655643411759 45.6659183670126794
54.9410343709299340 98.5842883056954378
67.0521256488362809 95.4355994940231795
52.9520703841734104 24.4998127741683049
91.1959713585600440 64.2182126678237637
89.8887578276735155 70.8770486692187518
23.3072779014674616 23.8236348382864662
9.0573830414964469 3.9823181750962333
42.1969120727485461 65.2007465719131289
31.6689806640301335 42.0620319894185499
84.9167185958086037 28.5115213071944105
67.2545744176199776 21.3885856211658911
22.2957786590068494 47.1048444381528029
83.1737415632549499 46.6924509373178012
5.4446788616717363 85.5420115439061277
13.4867618479665001 15.7760312215058924
48.5300586645501824 82.2484617430573053
90.7344988205736200 25.7870988120801563
55.5062755820709413 64.9021938858938370
1.2620913521341093 10.7130420878872474
57.6012165338600681 20.3863921768268739
57.3390787755136202 69.7463425092168308
30.6841434139574005 58.8467967442036581
42.3571192409725725 58.6918933659263757
13.6696984667964987 93.6080791352219563
29.7570449430776165 23.3907730771424447
31.3519529238206474 49.1797788505587974
60.3931203962036491 6.3488812774979646
27.8861871730494819 96.8164792742820453
60.0441732905765093 50.7823142229841480
27.5830756904903005 86.7507611820612397
8.9680250136221602 49.6585654099183884
16.2330986192671070 81.4627077961896049
37.5672763638437033 72.9620942101760335
93.0295482080420584 17.0419991988414949
81.7142058549701744 32.1886726864600305
95.6999937108355567 99.0504271680405850
18.8016132548446855 79.2724716168648342
90.6421873767330624 92.3020369015217597
75.6296774297464083 57.1749503302274036
76.0970164290550599 35.3329667833424566
28.7940572579085021 37.3907815078814068
90.3879174842578976 74.5229435453358633
49.6371737849412042 77.5092993907796455
68.6289436289418973 96.6730161743371212
75.5679362459001567 56.8859263708050165
69.9543263893161509 43.5925586306707089
50.1268312312778050 53.3249713419163811
82.0198533387718101 88.0837149889314048
53.5393658967230550 6.8105800585943737
60.7823098414222969 65.8380210561993522
29.4495699991733311 46.6757154569249266
16.9641511722580454 45.9116829738853127
53.2512005148745189 96.7095207513985144
84.5955638429452819 69.2858563679220936
21.8343668917188936 72.6852823399333090
4.5593155067701563 86.9682158555302465
27.0450376602091822 21.6024846752535318
5.2649052991391443 26.5627500660731251
95.7290614555191866 30.7510495607661092
63.1189734167423424 16.0456386994274105
80.7849807103124391 17.9853265019751944
16.8872067033826063 61.9653334330840906
29.5316505778494225 38.1677805692560597
33.5942636806974875 35.4218985901104091
72.8540943119162137 21.6417330216109747
48.8816556618309619 53.8100582611087717
7.4493756687134649 29.4387725633412209
10.9349694523832035 53.5340630167722011
95.9975192715713206 11.8862836347022771
88.3222908805394837 79.6222654400809375
28.3020712357334396 13.1766192233155994
83.5188638190059152 27.0656273185159613
45.1413137608448025 0.2560612725514555
19.3897366095114307 86.6682641357300838
38.1141498741039086 22.7346327506765533
72.0052367731466347 5.8757881665939760
42.1924873234871569 46.1462051347379045
6.5214733147360704 63.1119558012507724
46.6292957963888242 58.1403646166871653
33.3089666803253834 48.3821457016326804
12.9791032817300866 94.9229173125464456
97.7725739403877583 82.6231972111455377
81.1516720107691611 89.0792009562954235
75.9917863260964168 92.6836858700022646
50.9239232844869818 60.9528089947882137
8.8832809737891871 71.7958676732232561
80.9325311729320589 74.7211550813977823
7.6082348966905800 0.9829661627078434
3.6332812546198245 90.2480771702927740
87.0581061531865288 50.2556561918203286
52.6081137667901402 21.8789051991125199
83.2988837492437568 74.5268817172962486
50.4416423662911200 35.1881019712757990
59.8691809354302222 73.4717924162479363
6.1949642022990137 41.9868613996880455
35.3849785177269069 43.9392185706376921
42.7642741493693848 37.5678475309429913
42.2416261284697683 39.9865948796861304
49.9299986360184604 27.5123892483543848
63.2942366724167016 8.4358839229511489
94.8359643060262698 33.1724815175805290
1.1352319386219945 37.8108437766755188
1.7407790176380722 30.2904457420620012
54.6092522407918750 63.7003889277331012
44.7306149815896532 32.6826274269772981
43.6112895667167706 29.5668156180133863
98.0837639685251901 85.5463308232687609
56.6247286982781404 0.9821183263959865
39.8756583143261025 61.3735118728094164
29.1535605041070340 70.4823557624350343
80.7299774243570596 51.3565973023912363
16.5134875260249601 22.5698700752854933
99.2750219007238428 76.1730200608714938
20.5785469594185102 4.8097443367770776
22.2718639973916837 79.5168360593602586
0.5500837421615223 19.4931935374566443
67.0887209859980231 86.5715556352669182
1.6287612095742920 83.9778393203734055
55.8813969134943420 92.2041813576087463
95.4769470703257781 56.5652318304743247
51.6197053177710146 74.2829870794062259
71.4359418542232305 29.5708305047614033
62.7379474617813315 61.3801846565252021
3.9067054843299864 92.8562927349388190
15.9451063648236797 62.0567168165005540
24.5432271490846219 61.7289689042405030
85.2141322974000843 2.9546813078088485
27.8624813594723335 11.7483108725117695
82.9620397667821692 62.6201959255975424
19.2242986301885423 45.4982871961830853
67.8729966342217210 40.8069861690039914
28.0390224297096822 69.4262092046232482
77.2026925898057925 2.9083882886543955
61.7926067983238454 15.5823206187851842
45.1897496038618982 69.7775622094987256
31.4369934224692393 45.5223177529467833
8.7579630738074066 6.6811632274478505
16.5217807254858258 10.0093730178315141
70.0356797137446847 22.6725525149704801
14.1594080708143277 27.3790984368324821
18.4624283143112962 77.6211807660071145
10.6927043047017616 82.2850855263940844
76.5233057225022719 6.9476027311830340
60.4354845016209481 84.2252327526809665
67.4422528799410799 96.8262177480048791
94.4765281027332975 96.0301248680519137
7.4836001918889394 33.9046347248729845
65.0151818140230375 36.8835981758692242
59.3332062819119415 28.4489498696300593
41.4439152699279418 14.6373392634714605
36.7888690185924929 8.1149421514309701
26.5630118648073186 98.0491791127345635
55.2412369455588461 0.2038854902390974
51.6267931854755844 9.8810655131544074
88.8452042345910797 96.9907506374041191
28.2085552564844342 42.7985239659298244
41.5367094742127705 4.1369036708869711
23.7615528985454247 93.1407249349800850
30.4415694132890486 74.3641007416319724
13.6607951249466559 99.0767758548930573
80.5495395132950591 17.3551068010519565
71.4168922296277628 94.3926061499213489
94.0006273118700051 69.7219988529721633
64.4778547848539176 14.5914598582236206
43.8453108282279089 41.5564346809340748
23.7634630425365039 88.8712434420649515
38.7019806540616074 71.0991784330645231
70.1200271914453168 45.9277370896229087
87.0341479965903915 80.9172458880186269
30.6799836055528417 53.9916458434655269
55.2792271203036520 16.8048071110883726
28.2789655553185462 96.8573818691602497
39.5814988717992122 12.2798978455991090
20.9356114028118725 70.5334001043349872
0.0035381352628372 85.2406114888203348
77.5686502996116189 29.8364418610113411
91.6841364463351738 1.1652521565433283
22.9984435475944267 61.0979891659554255
37.5452446105963986 16.2571952919678395
22.0683317967154551 38.2105616826683203
0.4086485477967305 39.5504851969608708
28.8135908780367771 86.0605326034691132
62.0540819225031655 86.6034477665759965
81.4084851563582674 14.2240046693166704
75.7814525400494290 40.2716840963975216
17.5171870539536414 5.3107293906832549
91.3009381900985062 19.0799070258465555
32.2181981861691895 8.3623298030355286
8.5611536978952287 29.9965647068673782
37.7644361229177221 16.6474045118839555
85.7214770438291964 28.7634329965935756
8.6261707295888108 43.3959832663135074
38.5578983323063653 81.2818067432239530
15.0749665567830640 99.4213908662466963
45.5260685097935749 83.1501501679444317
37.1680635884390043 35.0284813348031605
94.0671734166668614 21.3499870572065440
97.6788340070200434 48.8126960285564593
21.8974786564457915 24.4629009217729347
13.8739734286042022 54.6918849328180769
80.0052906193015474 92.0805798924975107
26.0145203160210059 64.7919162964591919
39.2109168276345130 82.0889985814743852
96.9169374039599631 3.3347058852794542
69.3235616140238307 1.9609597999392436
43.5711007251125011 65.7987821809885673
50.0450817114003073 28.7158871203263324
1.4247935502580744 98.4694629536419797
84.2293752977215036 6.5538012541498381
92.4737104989099095 18.7902849352112753
56.5598936521721569 33.1798439071838231
74.3211441803344712 82.2478985273896512
84.0652717595052508 29.2636719606985558
55.2719294935308341 81.5617584962044333
92.1515885690986920 39.2798124004339542
58.0052508201308186 42.7265805784526691
15.4444182952519267 20.7692985687919958
58.5305877830910717 88.1957754505507268
57.9348693577793838 14.9571372227891288
77.9503058695038362 13.0757006225752264
23.2555011906515858 9.5102717870493176
57.4739715594927318 98.2919843259217174
78.7563555924075160 82.9042467209657730
26.0602329844098364 53.5746522248322563
24.2012794302786531 29.0147502881231034
3.7717018644030875 60.3955941582870608
19.0570592504863647 59.8899653490651005
27.4435306677936381 0.0536969195593318
12.7600018667406552 32.9744986481295896
74.3202877416424030 26.4717802253480947
4.1554747869170576 57.2670826103056854
32.0703351682138162 57.1400282409547557
90.6763952625049825 60.4536824333162386
73.8321474133233266 0.2553751806226190
45.4792952727527506 26.9405737182162426
10.7774835352886011 98.7989720133618476
96.5438385332374480 21.7290898697504069
30.8235183806487960 9.3840384522955063
33.7536700771263511 66.0584625012113804
7.5309942818904796 19.9213456776332194
15.2243313945908181 7.6072193209613008
28.2654215151488692 57.7970492390248083
18.4275608987257158 36.3563776925398443
84.6870738030458341 25.8654015875970131
4.3855806320002300 28.5328448728466526
96.9549942681867520 3.8012410896086757
64.3942801819687531 81.4736190927322639
33.1185731095014830 65.8629880483995009
71.2631954105427070 14.3288712461188119
97.2291485042983084 89.4504751836370247
10.2779141139478725 11.2025463084019510
95.6483027243848483 95.7911570624243751
22.9369562674780703 35.0943301953882099
89.3944150145691339 37.8948536540960603
83.3359037531738380 88.6875563744280839
95.9893984104945730 61.7088755317516160
78.6079494766612328 45.9937623868694061
16.1993374032842645 27.9365219729825185
99.0910759834559229 88.0260040300204736
51.3652763475173160 12.1065574535755403
40.9384602744006330 2.9804618665486560
88.8344492528914742 19.8965138356802420
27.2708171344887802 65.3430814376519180
30.9562460977878082 24.3588073454865430
50.3583560101723222 90.4249928193074766
86.5435821750619567 60.5809635785856244
57.0509020960528161 62.5485239661605874
36.9715520722973849 15.1412388148289168
42.1850061381789843 19.5206683740041136
99.9241276638270506 7.2373088158314118
93.5225166312069689 95.4339579672678440
70.4351380486117904 14.5778217823900551
72.8283075424971287 51.2945989356748484
99.5286116973911277 49.2369196715442072
31.9002294456813829 22.5721601664666913
26.5340754073179461 23.0968459388360863
65.1392943167885932 68.3698428243249481
10.2440292790300980 63.2244504738771695
24.5484594863553340 30.3435672030446177
35.7484913950620538 71.1739845969768368
28.8136706614545730 37.7896692344561771
50.8091896554577431 70.2141115280555397
85.5585567177406574 25.8038502449657763
53.7426506232815058 74.1851121267252438
76.2576639030071561 73.0227944218982685
61.6526015503863221 37.5254597390961564
19.1500343662913899 64.5929981927845631
26.0854287859468954 26.5691340987451277
78.2380272276317186 92.0010878524233959
75.2898785633219916 55.7442196550135947
78.6140129633040061 71.0146309764008095
47.3710363197040039 45.3619953024446829
53.3064073730429158 64.0670260798151929
4.0034258646363234 16.9287225014459572
92.2524659145350370 8.2343655203489305
98.8545187025713119 88.1096916120050651
13.2190245194611418 88.0387677950539000
21.1831035948710209 71.2009741248129160
71.0575953222633387 19.0201679967871620
42.1636743204031745 70.4330930091674219
37.3472077155050499 12.0586076433202187
62.6866653456145784 52.8155931889595180
23.8156646926435798 97.9720982666052436
36.0190134514460496 40.0521773655050950
21.9099980204244922 22.6639391720507497
84.0599756677007548 50.0341374308226321
65.4446935441526279 51.6781832746188243
28.6640509062909068 21.0934837658142804
33.4159759965897649 21.4071721137284889
17.1549562070570829 16.2982911526892806
66.9675695823952708 3.0203872170961210
89.7310556906150083 51.7407963472866754
30.7610597979716331 19.8203689843065796
15.6652293828002378 87.0112717185006090
1.1521934516392829 61.6460492638738700
16.5418727004946291 34.1659646552851441
82.1222467954035125 14.1859645037447084
35.2415877566528835 81.3305712856330416
51.5264614230109927 58.0165115399998683
56.6352958536092217 82.5495017474433013
65.3857364877242162 69.8783294256953980
66.0475473981675236 79.9070433877411546
67.4543477092791761 1.4478044470565443
13.6789071857909228 73.7632533080044084
31.1824653590862653 30.9179792247988416
34.4703009889884768 38.9160203723720386
31.2650634386445923 51.2544819153186424
90.4434717778134427 62.8479004134246537
51.3911556118935380 39.6259450973890139
44.8342904588767226 44.3064510007108581
51.4321065080471840 57.0280342612602595
6.5209512484748373 27.2845973434960207
5.7204468822956596 7.1375645876771809
27.5236314886420637 28.5533154460444685
67.1177109949914268 93.1774853063444084
85.5271805834014032 36.5014165844203333
9.6947055683102903 36.1452974973443304
15.0986107696630452 39.7682464898072254
83.1998586383339074 6.1571079540595042
92.2018224072395896 65.5357068268515235
20.2299518351094285 3.3143958625782677
6.5578794981355433 70.5318696777618612
99.4206111789483060 31.0466890697696414
52.3547012247517785 61.0750674453116460
55.1725170634269872 24.8011735749413056
14.6942971692917705 46.4322267935425543
14.4937194402595342 28.2575718496807973
78.2945142140421950 61.4381430206190871
72.4734263190360224 34.5827878301762013
36.7985106236517154 47.9338829083646871
77.7935634379855401 83.7853403071317331
52.5653359421334514 72.0194027517519260
16.7905895084294770 80.8605711642796479
65.7635179242891041 87.9068173900753038
37.5368938512536801 77.5257802175898831
13.1916929012992679 96.3360693956349223
80.8457263145153320 25.1975415479300153
85.6772644812570832 7.1525441136665258
75.9074922280526039 87.1868845767260154
14.6385503974618700 9.4313129763348709
23.3030390285817184 50.8013489399861768
59.0802632741961986 99.1555937057328123
5.2433512414375993 15.1424665088696457
58.7450282580114589 69.5102336459201098
80.7501373851119695 14.7362388915765035
70.8625161246286552 22.9056868999969474
33.2503993097927193 8.4248675144763752
95.9522095510708084 28.3273942748324394
52.8673155339965390 10.2294034272600207
47.9349429721948397 10.0819311028309997
7.0601534484215573 80.7212621993615045
29.3995907058440800 11.4295897272223108
83.6442490703433634 3.8872228643996309
73.9616022262976287 78.0721829085045442
91.8461224645486567 81.5103225123913262
23.5616748194971457 66.8803215655697301
52.1849171284433950 79.9467043931495311
94.5485776254366925 66.2031150373505852
40.1709371485526532 90.0718592079655167
19.7756289078618188 98.4902885593733970
21.1679070753772365 49.2645632493403980
41.2955376251443838 41.7272186653498380
57.5330752681414737 44.5725592006636973
23.8168966536100193 34.9935990069103227
41.1026947686489876 43.5927646882075379
4.3660338843477415 35.2057900907075023
36.3632365158874791 64.2670874905866469
3.6661021361062751 42.6974544597976688
18.0445362087025565 47.1956766013598568
41.9714897121589701 99.3359165962556432
60.9965795281575538 63.5290153211641950
78.6532200288200869 39.1039337744010567
48.4135241503716145 73.9524871597122484
66.5643820566046571 43.1741738568251492
49.3559687666628051 64.2367890520926181
30.6113463040372800 24.7801046089473296
68.3982044850109787 74.0122110367659189
78.3099396634318339 0.6190948005524999
52.8583010925695120 89.7979560412669287
11.4355469239254433 16.9741853256347710
15.2350667954234460 37.6969520201452042
64.9152707649348031 17.7824624100752189
74.4121035310722476 8.5760449304368880
40.9744418825126004 10.0717311729351842
13.0011116053588065 47.9083175441274847
15.1225661194214549 41.6861503187546987
53.7141332069287287 91.3431408145999058
73.1084779548116472 7.9293237930324505
0.2677754346291139 62.3139339331670286
7.0127196883615568 99.7975918494502565
9.6169301906603657 18.1398548674025157
23.3376100061525094 25.2342835592304873
20.4402164512257905 31.1905647728660682
90.8412313592300933 55.8087445268072528
31.9521243880332761 89.8729515266798131
21.2049539476339106 44.0882726615143028
79.3038646796961189 6.3960027961905919
66.2975453685931626 48.1528088323440713
61.5795660703168153 78.4721074723808698
94.6165461145578632 49.6739399712128531
8.7059309307299770 60.3663131618331974
91.9715252080525687 53.0800440268134253
87.9953129732185033 31.0522787996648226
97.2656592410917824 57.9172431894833224
41.6180458716330790 51.2699031050412160
40.7892682552218986 53.7311392855796015
6.3781406391251068 73.7239869011775824
1.8861245497560630 92.0200035045713634
94.4002881238389335 16.0429850384729669
26.8335698729754597 98.3477589478118119
5.2616276698954305 71.7555105275632314
95.1605261058417966 11.3541033540489842
7.4035982678121286 64.8553375231836640
16.5728006055977701 35.8424641490856501
13.1074722659251677 84.9562200305949347
51.0477096855680443 14.5171184999434271
71.7589250448696987 75.1888624772739576
94.9719124186200929 69.3976207471580580
82.9068077756064525 76.1748530481048505
91.5980176512590845 19.2921281821042285
20.9222828931047928 90.1236646959415140
56.9232391353470391 31.1692550816401130
44.0041201737374692 97.2512747937193041
88.2625880382781389 51.0398739329355777
82.0216670451326451 48.7518535414568390
44.0657488807663285 9.7509321761156897
13.3090118729992319 28.6359609171281555
51.0195969692704878 17.0208365367208643
57.1131042633780126 16.3778235894726940
48.7162877190304044 93.6111538883682925
39.2666129593225435 17.7906002464288342
41.5993712755900447 58.3525104540840047
41.8005476709202171 90.3279441539895771
52.8491100330423365 82.2416074393161693
18.1625847112640280 62.9140708957596217
83.0088639620697961 0.1956990501917222
30.6725318360826051 18.4189752469030026
10.7019067964077230 78.0027310620316428
35.9738125742454216 53.9831393508500952
76.3632542525862021 56.4824682833317340
63.3434358435005294 76.1843626894616364
89.2637726368011073 22.2898601615419203
64.0899941710807752 97.6400860216803324
54.3193222513134089 31.3081640063015527
17.1994875912771512 62.3705950239377600
86.7470933072553407 13.7978032817919427
41.7325014348937771 71.3454739135760292
78.9787356776452754 28.4971673032001114
33.2831093444591062 29.2034967593275283
11.5135377615055106 96.5978269041721660
87.2575627619035146 60.3191378776851721
43.9900667157947041 73.1084165155272245
36.9160285661807279 36.9539320638542534
89.3238526311800882 17.7623223295349959
17.6949894039299060 35.2984850892414386
66.1803611862491863 60.8333010493444775
79.3543644065352254 52.0268495540182414
74.9378728781993715 35.6551367787130786
15.8006732559515140 44.3700880472384185
13.3968086988068276 40.2211583816122129
10.4044399514696124 35.3779351489467828
62.8393786297790413 24.5716534811408422
29.6348395152295510 76.8248545198067063
60.0867170594362534 83.6133507884329674
64.1941787899555152 32.3731325828687346
16.6913134009371120 56.8951810793182773
91.2543831104809584 63.6916270479639266
28.1203183176566469 55.3971984080910858
60.1989492419655505 94.3695960058784067
17.8631423540242764 65.3478121326492811
1.3343127487832840 47.9005305079092807
14.0931989992645441 68.7129411201936335
61.6158278967919273 61.5669414464967559
69.1241144307262516 54.8950282522558481
62.2504328985875475 80.9969840901328553
15.8282346645660983 4.7264892168121904
35.6400429899375908 39.0037097325506821
33.1164846075373660 8.7187760178770048
16.2623540738069714 37.5434329161528311
61.5743570142675765 16.5523250777906519
58.2713320388615088 68.2505601466511109
59.1878805982273946 56.0857205551639950
93.9103808612510562 86.9964671338146758
42.3291850486203458 99.1545475912559766
61.8424922788368150 13.3296304148343481
59.2971733028894050 89.2929131067335788
36.4256952858883238 62.7334283068339715
55.7820884435760078 97.2791839023531963
60.3992517813500385 74.2694838804758461
56.3043782580415240 37.2653456445198756
11.5806611420304577 76.1613979410605992
99.5120655703574215 12.8796565574670119
91.3609685463338508 21.9938141865965271
41.9982870811190807 15.4756568456209891
86.9130361470596426 22.4722329040893634
82.2068467225594333 80.5268096007947207
14.2557151671311111 53.6530976312372658
16.7437841755247909 22.5510165099732092
38.5530979677660284 77.3916743807928924
96.7546614042421709 76.8907738292349876
89.4083149693828005 71.0990337412665951
91.3215479701601680 38.0049397592740945
16.5741232603598867 99.0100576216306933
0.2549770282549435 44.9327207302074640
36.1178691257428213 56.6450441935553926
96.2371012937290544 43.3566061710803012
75.1280189705951926 7.7977577443026913
52.0383823094736613 7.9587830884112805
73.2828230488944286 15.0501596356975131
97.3109779113902533 43.8909907748582313
60.1068313596126771 33.4626374962331354
8.4509291230954968 27.9373844104094040
63.3270558552628700 36.8874332688546644
12.4784632484958742 49.8408802493356617
28.9079020010383552 17.7554412314916412
25.4417639767854702 73.9489453745707692
91.2940983384259965 65.8267172508030569
78.5138450954045766 73.4824754376170546
34.8477015460728197 65.9695206684402109
62.1778589007256457 51.3909502810261287
23.7071308948213932 77.1688167328089492
86.3560077691126651 36.4534320407975514
13.3327792041699524 22.7604028213524536
65.3795453869924756 18.8299622627559842
40.0655834195140983 68.8481110453766973
2.2099473447892981 68.1555088636659292
15.7567366716340977 19.2228735836280968
31.1844957605495594 95.5364241902938289
46.9342869306300514 2.3088734947265599
32.0401502060500647 38.6191329987701764
12.4830923691250142 53.8348686385358590
17.0524132687678289 4.7705546109102492
47.0134885885224918 10.6419934664332310
93.6387700931929174 81.9335818970504164
41.1788603816143564 14.2507553559869429
92.1081384808088046 34.9904230345822498
2.0052356624599033 67.1296036298238903
21.7834487856536931 27.7345119202446746
64.0873838799320765 55.6986147442599346
42.6917547009861948 74.3904354643533168
67.9649415450987533 99.4975153551228146
7.8105948595343371 39.0044716422855444
31.5402616094422328 4.5576262661884197
51.9136506363975911 79.9538172586893694
11.0480700349307241 95.2130639936424501
4.8945704441214595 46.3233377656108161
76.5854576343081135 97.6616609941659988
35.5343696232603108 37.2041898249810288
70.0933189319358121 82.6022924294966572
43.8690425522800140 82.4930545301070168
48.0238752530748769 77.5838672122012269
79.7792075607450357 2.6302720968993221
80.7897629206726862 10.3904042895825768
38.7820336675832706 37.6079272123979536
78.0088966595759246 7.0397852517869790
3.2562545789437958 83.6329179114471231
38.5154396343855936 14.6416143598115056
67.3286205873733792 25.7662953670135373
53.2185993678018079 12.4858883226042430
0.3946742895669320 1.7991113555331006
80.4254742099721085 74.2000741797532442
36.3138256837587718 25.7840845639657132
67.0671275763720587 48.1469986280234181
61.1930147612117281 9.7576228644335021
2.2754115064110625 18.9000705679329357
8.9570403651388464 75.0953119132441742
26.4637620725826963 6.5557986264154433
75.8727695659994481 5.6429702251205143
11.2464945277520041 13.3096913454818999
18.5137534382848408 51.0482409075857078
13.2092404819125875 4.7675263572207971
9.2988494559481882 2.2956166082006679
93.0964874670896023 27.3497933961593063
41.9333092786027350 17.2879659506572345
43.1151122920923910 65.9680541389381858
62.9532730361767179 72.6346701106799202
64.3523246598515613 88.1485699821612911
96.6262011952266135 0.3062109838564586
15.4617211296531050 88.8369790778520354
47.8423057089606871 39.6496269366161798
37.3640138640392721 46.6297481870317370
19.4977077424453356 28.7983389796622085
94.3489919602415199 81.4738981573216847
78.8690459153301191 81.3224776026787595
34.6679572447064714 55.0301011889727434
73.7669258670126595 84.0311936332862786
14.4107712581351031 89.8940312458236264
49.6013870234682557 71.8237089716496371
27.0802167660395341 11.7570771043652993
10.7065085153587489 48.3922791774841130
20.5195425807107803 95.4415788206331683
2.8819742998997255 61.2361275676726393
26.4019320600007106 29.6370757907402869
81.7903261542110016 15.2221448025295363
72.1382293917334465 20.7102271768142998
7.9023198565758683 93.4237205797617776
73.6969023237967065 81.5514911467098216
94.1149143137613606 59.3180048927221506
31.2885419041150747 70.5122108039222013
52.8326901306650925 5.1185454986243828
81.4184645703690677 14.4174298912721035
14.9086835091793208 11.0935532132903312
86.0446477195029189 87.9664768642043526
36.7860652494759321 99.3172967053716604
81.3574007528265923 77.6918527902771388
73.7347752815106929 21.8772376180551689
1.0087672675000325 8.3626654140215972
15.3186032615783674 77.7407124804231699
72.4368190105334975 58.2026431596907585
70.8479787194634838 28.5338508988826725
21.1971647232125235 88.6889969041358341
1.6661988210065370 77.0222899207919767
85.7669567871104306 83.8929689074408884
67.6015410167283619 46.8988465033986373
17.5268502130803689 62.1975927749299302
23.1680344546108294 45.1433196724039263
20.0875077333141476 47.2608362637781525
14.4020549762716055 94.8434902621945355
56.9448948461843685 16.5959003266037861
0.2413431554422529 40.6051456085631770
58.4991112195995555 64.3709960571886057
48.5659128056381135 45.5302237652295076
96.5970446409686332 50.3957219428170191
17.4872202238615202 48.1914734281120616
84.2343621591994776 96.1019689611811856
78.2662300738963808 93.9190306943275601
63.1501583580485928 84.9076219902761267
85.5402993908913061 98.4052340886838834
90.7524472507322884 92.4914072190908314
54.6814573856891926 89.5659817861619132
39.1873413622258795 79.2717072604992978
60.4189584798510353 74.1863818444414136
56.4340191204040522 45.9464917355480011
98.3538450141604130 28.1104446046105743
93.9647375087407966 79.6666450898347875
71.9589217975386504 1.1801436667194687
65.8551953586733845 43.7500867066679220
92.5692320732324703 47.7361071753874739
27.1981168648903981 36.6050995882983514
16.3338801487519021 97.4666044174515065
48.6438036186276790 25.3445265470404024
79.0450658950752540 35.3744190814728938
43.3896218944052166 97.6961966989426998
63.0049464085874931 64.9248373736252375
35.5867960825293608 29.1444372863794108
83.9628496118258028 10.7007329009868641
2.0131468021206356 30.2428660298451177
44.7935760760710480 23.8822624758408644
23.8372624164514093 34.7378640589982837
85.2476357318702469 49.3512734620774864
58.5058774434607187 99.5164668977523945
33.6486620581345619 83.6085403429495386
36.7092391527290260 41.1138364944649268
61.7248489534504614 65.7482618822438667
50.8724613995512911 65.0191150411548904
4.5218130449796394 50.5245359420962714
65.2435213325655212 87.8905072919009172
96.5406058073662336 86.8297558313463469
6.8170718616417991 75.6031508434230091
35.2184624977591838 44.2396519215176198
44.4222398166576156 86.1977473381090391
5.8527646990225062 47.2684223933251602
62.5395964976371843 41.6474091253897640
36.7642205367701393 92.6205532087804357
3.4753461835216215 89.6767093565800906
84.5256741494122252 97.4768694175851635
75.8818735119746464 15.1617270731382092
30.7777551329818095 95.8295154023721381
13.2407719439177178 3.2247311931394074
0.2177181749318691 79.0928028478393657
17.3206422050505395 14.1847013992419395
52.1204318481755209 24.8062517790251569
12.8891308098765140 70.6967578821552820
43.2892794525460687 48.9458517517238434
0.9135061582279391 78.1348576809820230
48.2186055496674939 81.3267716398068785
75.7393310492543037 72.7061286276447873
80.2005416324407747 9.3543583760343214
74.1263238690075497 16.9191951163113572
90.3479856107642263 16.6418095115975930
11.5279990371476728 91.6919045939486921
86.7835263048868484 75.8610359109650574
59.3309340105935519 37.2573370607617846
26.2665445857145698 33.3134057902391021
22.9007902640311336 69.8074583772127255
34.9777453973372872 46.8824469313098859
63.5625837405039675 9.1960252771787765
25.6095563941343016 32.5553160535230646
74.8373128598602335 25.3459311873678210
92.7657462675113891 11.2396979895531537
68.2707101270171250 46.5688484238844111
41.6617167342780306 92.5115555082508934
22.6711598974203028 30.6241837733567621
60.6052603813116235 90.1968483807118133
10.7934103793087210 24.6335619418878728
14.9133694781958042 1.1690458859398345
69.0944509043232529 24.0537191543299436
64.7807927257421028 69.1074797314326759
86.0678927745247080 19.1296487601537955
36.4455734549897201 24.4509912497088422
61.0126359675957204 75.2468249843401935
50.8982644073204895 16.8203792237777705
94.3256076622843409 33.5172772303069095
82.7634574920821109 64.8738749029739665
27.2243291000348151 98.1543763843340997
5.9184634362753670 51.0577874898871826
59.8346957393693941 91.5720149050042380
65.3997431161145215 27.2258940040053581
49.9345714011700892 76.2353728498795391
22.5937034114668158 72.2705270755007518
84.2378483815596155 80.1964395037182669
32.8367175007742489 59.7687807786429701
21.4025696828237919 4.6502970695611374
61.9407538712427908 82.1763725890031935
40.4378476406851988 63.1105549607077521
10.0653018639916390 27.1173802671121571
12.2605834860051388 98.0950597655423451
15.5760433772357274 6.2441448373552921
42.4890920936669048 72.2760845466728483
94.3445133489954344 81.8004410903981523
46.5734626982492799 39.9407991357627523
45.3503917916999626 95.2720508916407312
82.8618524872091058 76.5262419921552350
90.5522194691374267 2.3588131122928568
84.4895322302587175 52.7679727585273781
5.9517966590499132 4.1073864389412513
42.9627317627945260 41.2750821854186682
93.1617060182775703 65.6157464135283561
69.5517170823570439 94.6364160732287303
27.5089157101792168 74.2988911765914253
28.8053693057391911 15.2041327037951142
28.2281085728741985 85.9119871214137731
50.1329924162896106 49.6153998679738422
60.5992563593932942 70.1034741710585223
55.9791616448472737 75.6606068414547366
41.5309115672329057 94.7986258368933079
16.9183819711647310 27.2057608223903564
20.3320131676259166 42.5494111056742383
20.2739183381189889 45.5260383727489142
1.5407973270934794 5.1231921010208676
51.3532004971273039 39.6850136798904032
22.3616045093289237 38.0150493646365675
67.6524809167701449 26.4030603166346651
97.7006271990394879 80.2077382780936716
57.2326893565605062 22.8246502605304755
87.1608691370042550 78.5436103890323523
37.1965724099291037 37.4193629765643934
76.8929514085058088 7.5842256888940422
32.2519727828322473 83.4054326212442732
22.3541823261991119 22.4049557711534995
37.9043596533032243 1.7212670648280803
20.3755925394347628 50.1848108132886708
56.9548690409016345 84.3843019228782083
49.8954144249797906 45.4702974675550209
12.0679828379721457 29.1342264490363618
56.9126447015036661 58.5285361903463794
97.6921031691595090 21.5544341194329405
79.9146493855595708 38.1645574683614726
73.3036572783724409 19.9478062945649057
42.5825221941237260 53.8059123997527280
88.9406834654954821 29.5368457927505972
95.7562206838331349 86.1921053360590150
81.4346412034650911 65.6108491997401444
43.3659792972936984 55.3500554290980133
32.7102384359380451 59.0191520673304169
51.1997887477593139 95.0963168867859565
82.1760941480381462 42.2308769282581551
10.9291107559108642 61.5892690302709767
98.6903988245039017 42.0530837136725140
83.6817572830845506 41.3632129654015657
83.7007897421300839 46.6756107652683028
42.8994730294075310 70.9406742113278312
73.0905216881430562 17.8567053671571117
79.3016099493645328 35.7659053971651844
98.3455520462262882 44.6922244961958199
35.3689866863648703 16.3995592420878786
66.5000761475848350 47.5599643295349992
89.9538457850871964 32.3376185239879419
82.6746555065450934 65.6937265541072577
54.9525883709530731 48.7735590328501232
87.5213995671976051 6.8945969040398847
54.4900552171571846 94.7887797475520273
10.3768996360129702 85.6663045530150669
88.5725063517561466 20.7201790230748237
88.5566925696749792 81.4909413190943610
71.6097019135229118 16.1175450728436651
65.2683506769109414 74.5128186778792951
84.3133972479948426 82.0579892333089589
17.1357579012164081 15.3973347210783924
44.1812016560941458 5.5820478356042091
17.4127037736804269 98.5133913834109336
62.1581043410978893 71.6755201514376665
73.8940846983857540 11.1164198655248736
47.2057268167740531 1.4845338541839226
9.5646519321742289 77.5608474138260533
43.2896913184775656 66.8373453865094547
13.0951373553899746 89.4386387548254476
88.8617031893740688 17.5905837061548738
68.8021235527480997 6.7314194897055923
74.8384752455813640 21.4643625914681770
90.3169362643162117 10.2302740200312385
53.2891605503257892 77.0523314467591547
11.0720366746476557 57.1215279093655468
75.8900354328964539 40.4454872307645772
22.0014610951077536 90.7194852893555606
56.1208073589139786 0.8633692182794084
99.8937962362514469 82.5489761663494050
50.2178035993682030 64.9022608906866623
53.4781697295733522 95.1055166502190161
96.1971353636739366 64.1893395006421201
57.1489689714103832 52.2628599145005808
99.3504221645403049 23.8967125345531102
52.1144267863789636 54.1315051907852691
82.5129421069086533 70.0541449965065084
83.3492701227363142 95.1220876457631590
90.0586601678819960 30.5241605259173525
30.6617738886095452 8.6056410769443143
81.0832058886722820 18.0665028595133350
86.9230387555876405 18.5758212343362992
66.1359765246842102 74.5435817629112023
71.2005393645838893 46.9808589922351842
21.2482596454952706 98.3788575651950907
99.7887725586989944 41.9221476532458084
41.8614079664554666 10.9991432456228448
88.2773536435169035 70.2717532056407634
97.4944791952247840 2.6424157022138517
92.7530683312622557 13.2884321961432956
64.7671163999198853 89.7449700196196858
54.8177830685330179 80.4786575358586447
72.7092901567867926 25.3756928099216239
8.1303851089396630 81.0660764408511483
6.8463217661416165 63.9803866245103450
11.6240165305134813 28.8386244001927032
46.1471750616201746 29.7741444727487199
43.3525461629157078 30.2079523298625645
21.2808180419778665 67.4434759800555383
97.2244040890520154 49.2892841991532507
3.6679888099317881 63.0990756727855100
28.6900785496246087 75.5560679269887174
89.4738470164842710 5.7758114177959285
42.5294415601295341 3.1592482659163812
34.6085472816515107 9.2464191164336675
70.9509974681199793 17.1622248190613433
55.6000711132507277 74.3193113552591882
95.9087400914344386 94.2431239467660617
34.2678208385644254 22.4081533096772354
82.6680013288678737 43.8072550510671732
37.2587760549363409 8.9313011066825432
81.3144324728640555 13.7618747584349101
57.4859277501728130 63.3450432371443171
81.0930050654154400 29.1172890457596658
87.2539340475993583 57.1642711440882891
89.5895943173627813 64.5458677826763676
82.2647382907925646 13.4067171044702675
0.8194111145406802 35.8835783498074292
31.1716836160552013 37.9457124565948902
37.2004672866040877 60.8302456136934424
87.7303402153337260 93.7558858085693601
88.1508191607596814 44.6239000961442329
5.6528536879029705 5.1314646804923374
64.9285145546490838 54.3785807664824290
9.7431943354551738 25.0092218256757981
85.0511236978868794 37.5645969535868716
76.2310237979592245 22.7818409423483956
41.5428589670427826 81.4921038116742835
31.5536723142621476 68.9683572694915625
28.0205973932894494 26.6230430960500044
73.3259652603619827 54.6286394398574089
13.5590063300721759 10.5879143543648464
56.5227792488988996 4.3766378797512324
76.1833177378513255 67.9671213393512090
66.9043767884552807 4.9507203212115991
93.5423900306254836 95.0652931811740416
26.5200320557156033 99.4112159088909806
24.0888705254554516 21.6868197625648911
89.6288349954404708 80.1296627126763781
60.9294550464972389 4.0199798674765086
7.7693956830481525 29.0748463203229228
16.5273964679575442 53.7283116287914382
67.2429764070420362 87.5829361648631988
86.2937923117235641 85.1672441598332171
42.6879355094483728 53.2532017603866805
87.6369673394612647 57.1231392927399000
44.6725642238708147 97.2718929765253506
78.2788176335967734 78.3721338747336915
1.5139976662136290 52.1807116028707796
72.0785088654499191 68.2045955616494126
56.9088972972424756 45.2230828331979140
89.0606724457416448 47.7041197421280003
52.6859980106647896 27.3703885926801398
23.8570199473219553 48.7502098249962472
74.0463850252883447 71.5947829517863141
52.3065244425649496 81.1771330080022580
0.0724208546326932 84.8819693240778008
10.5370662248525981 8.2135146197898194
62.5107561852298019 54.1883303899964304
19.6541043143454779 58.9539808715629405
2.5506910057317755 36.1685657976517660
76.3843775681211667 51.4816500364794436
18.2472271609065082 3.1915719405739562
3.0247240581830592 47.9112806038763352
17.6245342069181419 44.0264036101030243
91.3659463528433236 98.0965922544819904
49.7783020664969129 23.9688012367657244
7.0521059864333768 88.2433791403126548
28.1517470668648855 60.4871505027231606
46.2303070313333251 8.2256723118393928
29.0232018930878368 20.1039044545698111
22.3093030097751601 43.8747492165805753
75.1032348395501970 41.2361945152467726
14.3764533370772103 35.4145263789216500
83.9246644196993969 46.0186868410414576
66.6904811856945372 62.1312531397058549
86.2420297280815333 57.4207863728613646
28.1454863156502704 25.7132104980679621
66.7635720455369750 66.3514153621433138
74.3345632475825795 86.2024849905410946
49.0402351596671977 32.0911277841514959
35.1817376847832080 79.8325262777972569
74.8201515685442331 77.3848496179670065
74.0401638575530683 36.3295938440867516
23.8687375111301350 64.7572834440520921
56.7403091745305659 49.1009451965055277
34.7378051281416731 77.8533033736814275
77.9387498921696391 19.8702947149048690
49.5594934876923432 73.8879903653393768
2.9847730328194544 29.9580642083831279
7.9224276228987538 39.6199460654432443
29.2067715448041234 5.1961320111944094
51.5175252287153356 71.6857413061644166
64.4853671879889703 81.8434029534396927
71.4477595423450964 27.8307991810037834
87.7616828645384004 83.9019845559226667
43.9272509639624289 23.5037480875311289
66.2262593446852037 0.9716078679483209
83.4750708904236234 74.4081566836062365
28.0579062773544372 59.5914343949632368
30.6030369322629738 48.8607155733402507
74.9444921770088683 64.6195655547947894
19.4676754675388359 3.5239252595338444
37.3054199851764494 79.0950814004612823
79.3936507787536954 20.1598964894237689
85.4122380355733668 79.5048841248460860
43.0996405734554031 35.8508295070962788
16.7276066792816032 33.0960080730532056
8.2569136759249488 17.4196025996602870
38.7842732734392754 17.7913121415495539
29.4693285865040728 76.5023381917789607
34.6745940887898101 0.8519301280581648
25.1211667178163900 91.4124580253693608
16.0785985648173266 80.3219577346282847
28.4897555922934878 28.4905575778254807
26.9775147077700446 70.6270811285975242
61.6827051124301491 4.5207945636287157
0.5369998566351120 6.5336959796000738
35.7974804331801195 6.0483863686913271
55.3437333844669652 63.2452938096765607
63.9499821965141990 15.2384714574678721
86.5582072622099190 5.4640146226998638
41.5587905683976544 66.0242799767047615
33.4475391631389982 70.7018892735948299
69.6967421554815303 7.3972034087146028
53.9418018446146021 47.0118905349443779
42.0681244799721341 90.1060238137800553
55.0055972097296646 0.2123170719258161
14.6132348708549848 8.7317481955733420
39.4204300920634765 56.1242306434850988
78.9092472386206225 40.1400371140109939
96.5591191400979199 15.1887366144185627
29.4352079449558097 41.0630619540787620
11.4534172827666083 82.5440845093791324
19.7717255329875279 55.7193294765836100
43.1271030589235025 91.1025553510501993
44.9268360909963391 8.6152693721125431
28.2405012275014577 28.4549055787962857
49.1811857981320770 96.5987195266198171
39.2424863208105634 12.2373285696904190
60.9392956209200634 41.3901818073732386
35.9731461549813929 82.1308436185489512
55.9199267625485987 35.8651570401010460
4.1960812871723041 17.1785854100042528
24.9821019391313506 44.4524160503027446
82.8427408548308932 32.0655948023245827
53.7290884913331297 85.7920639486860210
86.2054428872713032 45.4216821359244918
75.5114146196383444 30.5429746259976653
22.2843592304458618 83.6367193863174805
16.2022395160691168 44.0297928986329126
97.9567479370773384 67.4926162093570667
74.0337993399387670 70.1110337607752285
60.5226779758693212 67.6859551678478653
72.7819108495499307 94.6626794580478332
10.6422928777736399 75.5239346801321858
25.9612340833950554 68.1371813004740545
16.8062550993144697 27.1777151225801497
24.3113251444233143 36.6610113319239090
14.6142754083831488 15.6807857623205482
13.4377518627263886 60.0952650155240136
51.7483877065522151 83.1178087456187740
92.9758526646606072 26.8171872287082387
18.7473459590850489 1.1597842730311059
60.9689621316587846 92.1221488339420063
26.0590481261521063 89.5833316583053119
48.9535292463775136 22.8605198734442503
49.5632175257532239 96.9738860893964159
93.5665309043701257 41.3338728230240875
83.1525175043453260 12.3254193419541132
0.7687420593724958 56.7147867213704160
20.1116866292519916 55.4885499717854955
66.7977652970156299 87.3599097214177789
43.9798212041248249 32.8222949577907883
62.0747003097212655 20.6671424692177368
30.1700596262160268 65.0417350455484495
35.9248007970673484 73.9196758559532867
82.8909087892739365 1.7148313235825996
58.8075772880284902 66.8028770813520367
0.9391233271225374 64.1112683513676274
44.6947555709173443 79.0017232744386320
73.9495450450977927 33.4797999747529360
21.8365698236266397 24.1134209625740183
78.5497411870481272 50.0642378145530600
59.7564541532010978 27.4494562405793161
5.3905248881321643 72.9740468947811252
60.1854713242674393 11.6910243014524582
47.4203970417663712 12.2160194536083839
37.9128742428590613 55.7233578353963566
99.4874657790544461 71.2696614402554047
24.2707587164732388 94.5705848828785349
35.5949954156182145 31.6973889805522866
56.9546584197072079 54.0883191827895047
83.1604139206444302 96.2425637268117669
82.2321368739806928 34.7376423287171079
89.4023415545609623 45.5619532528685340
3.5595082720335292 97.9098495330977983
81.9138900633084148 78.5247028750453069
24.1993427037343274 60.3363239966735279
81.5559201250147083 71.3151276297926699
40.3352770042261142 57.1592418983203601
99.3004390267795003 62.8764888439292235
76.6113347446447506 36.7325137820864427
38.5736695912925569 55.4949345367116180
16.9540262166883764 18.9836292676524678
1.5806013191151602 25.2472713991364728
92.8152417371793206 91.8688825420005912
45.3975438403355440 47.5089395146247355
15.2529598919113099 54.6708463343785738
44.5003795397613899 43.7660385821767903
76.3382167833196661 1.1818585157034489
65.6418195729045095 0.2954807248454094
22.7777189515916412 89.4574502485855305
67.7573753406044972 88.0607678443368229
15.9640600221341860 9.9877559179577968
56.2789281304550428 24.7455190404682241
23.8633438643484403 89.5568759925569111
4.4278796082018683 17.9779362342972213
74.4632204843832568 0.5355064101194573
45.2216971820142390 61.9999860971799350
77.2454829322296064 46.7399623310901333
21.5806485222309270 21.8454597788485074
83.4590520501191548 83.8617770388247408
91.7640403884497573 67.5360815360392763
12.7112175056459780 39.4254605061386982
5.0569312451936410 53.4337378344617235
48.3527480109911849 93.0180437315920159
71.2098723457442588 53.8904203225924618
9.1416188701506691 29.1314590967913105
76.3782374368266943 10.9052269745069097
92.3321230629116059 61.8977829627704423
5.1213395103577586 5.6271229492320991
7.0274342674695784 55.4622927606557994
89.3059542283452430 85.6734077710894155
28.8536027329857276 82.1110492550303945
13.2327679665880886 83.3648563623051615
3.7661095436996361 92.4661189408927697
67.8708929666410796 56.5406109664559722
33.6555697225993242 87.3026649141233406
89.5735163729239616 68.0582051742576510
76.4494403245830796 22.0621197080324478
99.1341005611979114 46.2891511974309537
26.3159293597134400 25.3344814323472995
30.7911941661947033 11.8769805009384282
69.5764624352984242 96.6680875862996203
65.6896875994711849 39.2556625599877833
21.5814815149792274 99.7224588966689112
31.8382666183786966 94.7150663078890744
39.1970012803525805 19.8389330880713430
99.3773584829021956 3.6888159937178089
76.5522584729201441 13.8803991176633552
38.3274169725540403 74.6978798920508922
65.0006270045155929 49.7693752432846637
91.4106479153317792 6.1224866370555358
45.3013987676762042 64.1104569535246185
55.1251996116380454 76.7486897413309919
68.7799280891642724 79.5772325646808270
41.5850816743023017 72.7178449492475494
88.5115892554018728 89.1794574837686582
94.2764627196780509 83.8549627130078790
90.4886074190988836 18.1452114194553218
22.3338576678104523 55.8021931139693237
73.2702458000181025 54.0826919722253479
75.5921366951101987 72.9992892606729953
65.3307063485713968 68.9690908242108662
93.3491337227178093 37.4619934635299856
25.3499103814052056 64.6949240200288784
83.7851635911919317 61.3314869280954014
76.5069345903243629 15.8027761851225250
69.5251919246319261 95.3728008313262592
73.5753546647473229 13.5820817285521311
49.9295514435234580 71.8980598402436897
99.1367746240731833 10.9009235825111688
92.5819950199970236 8.4351672924389938
13.7987078647979988 69.9826634797566669
72.4940688743531183 92.2852203485896467
79.7779393111808020 4.1770989317806206
58.7366179688714283 13.5412367986512798
44.5573644103144701 98.2715657970578320
90.8568926707366558 23.7288422970835420
68.2763741109794324 42.5683775837909621
68.9404911954713810 1.8974842159055871
77.7194249526255021 4.6538165604798394
9.4163263247320046 92.3745166304849192
97.0666290857111136 94.0881377103803942
64.8285440447533716 80.7522852074405932
0.5481437403730860 49.4765130779376250
0.6863269676224082 36.1958050073322468
60.4159866585557737 51.5172348967912939
27.4882968134704022 73.8916451543462642
40.6514131594422992 0.4687055405236618
12.9958544373353195 42.4181658025228217
81.7893370107587714 56.5103860843983341
95.5120267722872143 86.1956220410592238
92.1424149083333077 91.8727726837440883
38.4442984666595464 70.7900361219502372
55.9679723432368519 3.7275067849777299
42.2899466589187512 27.9705314909150395
95.6240214642260895 19.2439373756553387
87.1662612250132156 95.1146101822276933
66.5622911713406893 52.1994399453596145
72.2555797174889136 10.2667203670057781
87.7136408608818101 60.3989639533749170
22.1429947936586444 62.8441393693409438
81.7815659932253993 6.8921407768056113
11.2592999181816200 91.8372070844280302
95.3472186308128471 81.9842683488718933
18.6031668850182399 47.4317442594326621
27.0404822862403087 78.1723042205157697
55.2986423968379697 18.8780174817544939
72.0947448445683108 0.7863105703648898
17.2841029525591559 61.0166014903963614
3.4196828629259657 17.8166393199715181
65.5716199843355128 30.0339555594374410
30.9262076568119433 57.5149941345057911
65.3785123568156052 28.7939504197259453
64.3434269420157818 83.1208598439622364
30.4229888803532731 74.5206121598354088
79.1829340382843725 3.3239586111210695
91.4633708099814413 26.4680923333007847
6.1844907646351865 54.9503470276041952
29.9366328994691848 24.5568894271887643
19.0936476852692216 73.9123123139045362
96.4670163589379541 25.5483164426202016
50.5277602511824000 51.2104536133620272
16.9723196986621545 24.0252836014139390
4.7198948938891316 16.1153540563428805
7.3223557109074573 57.8767441680149375
32.9490897909785829 22.9017226397299609
39.1667808229604333 94.9288128387632497
27.9651874477165556 60.3909959800632450
37.4090572939656454 45.1736014188680244
1.4760924555730748 0.0470703091688507
97.2856798763597794 70.9426310749339848
9.8028487507379243 64.4173393023676510
28.6569339291247722 76.7203126710998902
67.7042499162879921 26.4455330686698673
65.7023955419588646 30.5654487372167480
47.9985967368102706 31.0671171118040093
50.2353531065221190 56.1245683380285243
82.5894287491183405 0.8901165346665518
3.1985738496728588 82.8988603708194773
33.6579957035678348 3.4344671565850859
20.1628370265771864 78.0394527358647281
55.7530913187896857 66.2428433107138659
3.6513790479622887 65.5862615351170462
18.5330768214292192 43.9637663121072890
96.7698715703698298 65.4041749828277545
89.5043022502888590 85.1157201687565532
59.1672033877791534 25.0036773621939545
95.2772261683723656 20.0837337121595674
70.8420753674678565 71.8391952711670996
81.9899384127528492 74.5711365083778048
71.0688942453838592 42.2818262880162550
85.1079395611975258 86.9310198433830550
62.6005294179653333 74.3440723862711366
37.7269093145832883 77.8183166183748227
95.4903489368240201 83.5632526734870282
54.5822097960907229 47.1248310485327337
58.8731525158244793 18.3779323786177891
66.4762293568067832 12.1792331216940006
38.3373179274670832 41.1827092144488347
35.4620053515786609 66.9731940151777110
17.7270468875342715 89.7915697138244866
63.5949928255834962 5.0715248488321318
97.2659179265210128 57.0194899306614786
5.0606638656116250 73.1548459186658846
40.9408142393189536 3.4228121258614741
33.5823339793999125 46.6832519762356952
18.6246418074709439 29.3245632480985883
21.8494281915400670 96.2335787810510794
83.8856263541140095 59.2252192891515108
81.8961389591993765 59.8180416226204557
48.1923201549528812 14.3886783773253484
56.9957313222536186 59.2713133479009571
21.9396873583571619 63.9124333004412506
96.8660600192529557 94.6165873411250260
66.2486869462540398 91.1533500170964857
63.6032587216446146 84.8563762403331197
47.7810001126642874 43.2421427501517570
59.4810787590395194 72.3940503037792382
18.8804049084742260 69.4637064808478044
20.2473473761575988 45.4236127452271745
36.6757314318845289 55.2618638908557571
30.9204299934716538 13.8560460226418432
81.2848988841332982 86.8304543509707827
99.4091747925190390 25.7850121925337845
85.1206431298545567 69.3150126761857024
16.6309231873537406 12.8444714465673737
55.9255112684523112 2.3334113580947724
24.9050210467676294 60.9669840827502441
45.4644414563738906 32.6284341320785742
23.1868420137446911 22.9929948107700390
60.2344874887457919 71.2624557134872845
49.1564027198999369 41.8725474336801327
20.2410062223206992 44.5364038350556370
0.3660517875685776 54.6672518551998081
28.0576380589316869 31.1856603675870332
78.3354248892896550 78.1909598835716508
16.6693411564355358 53.7270937748470487
48.6742671555238076 16.8293571603197236
65.6180530634557329 92.0490191463497780
11.8712960114979111 74.5321805290251831
97.4307227611851374 96.2441685113979162
8.9577476535127367 8.3811755547235851
52.8838332087879692 32.8426805335180774
94.4433246503884476 84.2564359618151997
48.8908121657960137 62.1062059458352778
60.9981119668412646 55.8134392662255294
69.4664582821078511 95.5859111706142954
13.0493741155350733 35.0588261562616879
84.7188829202059424 71.6848940170657585
39.2367402275784514 57.7348900984371056
11.6690988273796865 60.7239664287359417
94.0157088834309036 95.5229536650675186
79.9017027859640905 60.0395681034625568
17.4358392264823507 48.1965331286005920
66.7454872407486022 56.2677529591357839
78.0985915408615767 26.5400036996569000
74.4065875969473609 12.4256028201662474
65.5637863227495785 3.2279413882868480
6.2641100887969481 49.1715569099156014
30.2530226507730760 35.3336094565958945
13.6512302896028679 27.1024793345020285
16.1816727820323862 19.9657478040326311
52.9338560977958537 75.0736159325170433
70.0848538772470704 43.9306159574887474
5.9868401126532467 28.2739433013841506
4.1573390381402948 86.9870995565997731
6.9355422417422314 64.9754624806674741
1.2292447750962610 28.7168107278675357
29.8197513313268843 58.4881089493145865
11.2629666245126927 75.7764253467252331
38.6345919436520617 24.6756643673813656
15.8620756362415687 99.3250864715788850
68.8764828099030950 81.9645053722036039
56.8485891543482964 78.4349373091953481
39.5487008088696328 30.8945541836874611
36.1610708593760890 0.7498484668382099
23.1089683252344571 31.1687856707318787
74.8777455975363466 35.5273585313448450
60.8752030951162055 46.4258409408791124
20.7645754200204138 31.5225861058728967
16.5193731607548351 9.6331847158625408
66.7661248844637782 5.7303711825260173
94.1036839399572642 45.7777492518778644
95.7297798008287941 46.6536708407867522
26.3232699286073739 78.8133607478286251
22.2163186017691814 77.2507022140648871
85.8840321902881527 22.5765571443960908
24.0634771591179870 53.4324951682535243
75.5428732569702959 15.2807042591380338
71.0503518079658107 25.6653237983461970
44.1789764514550569 5.6966262899355140
62.8528834109041483 61.0328119110304286
15.9030353026835432 68.4806314986286679
32.9762597843150331 1.2451696719231298
57.0992527718455776 13.8795154141522659
18.1120722937479499 25.4528138321905999
43.0886004805173357 65.4830170124154307
26.5627095781565394 46.5061038263809863
38.3367810453279745 71.5145274281221361
25.9865089228473281 39.9979531024502251
17.5793253807551082 7.5514667868217593
19.4762993407305629 14.5427092405799883
61.3963658734576470 28.0082754923099415
98.2904968128894438 30.1691559540654168
41.9396403942087801 24.6304889985199935
88.2514980666405933 75.6700984143637072
56.0412406582001879 40.5957302061124707
43.2695859102606448 72.1002732366093255
75.0799764617619019 86.9290748725842803
87.3120228063135215 33.0827090151005763
78.5347838961159681 47.8345453581556797
20.6801438738703602 40.2640667534383212
89.0010809363494815 39.3498813519808976
1.6875596237846624 6.6810907701163718
16.1936931333369500 59.3065032636482030
24.0902165153313419 92.6587383596814078
92.3338363379396867 24.1236326915680301
72.8800011421492684 46.5150818374173696
78.7200219919142512 84.8655793516102506
25.0106296581292895 6.0014626678126515
51.4777637027700266 54.3070397075750222
97.6764142437508980 56.0923644998835869
51.3493933133872602 99.5466626054755181
71.2559103265116534 76.9062031726651725
79.3862727598082500 4.5305604391689407
9.5605325676413884 53.4199943996355202
11.6236350116444509 12.0209177073796525
46.7372105177478403 48.1307989793156779
12.5767907659638638 11.4138049088087001
42.6109157289813467 45.6977345751193980
24.0073581262501570 74.6340681054620347
28.2847550071081102 97.4796564082117811
89.6949688997663941 42.1454305860569107
40.3813130970848917 2.3879013784190550
1.7063621517666605 93.4599534297419154
40.4264012029268187 72.1021030216604402
85.2768082293275000 85.3063688848523469
89.8555191654766929 36.6105615212771411
49.9759207310450009 60.4629517933817056
78.7747579146059707 42.8856195450474047
0.7796388833593348 30.1985879125658769
27.6072279912308218 17.2791147249129580
65.4591445596895909 19.5833150216874863
43.3416303133003638 10.5706310385449083
88.0646231257565262 58.9084582210515961
50.2318172842219255 68.2790563728574398
64.6125728905432624 77.6772098717766681
64.1261575700972770 2.9264075957973312
38.9432797719709498 4.9764346571558811
4.5459374049427348 30.8980921906529709
31.9974059510720110 53.3058227839733476
20.9492243829775937 67.6659106047116552
13.4591570466793478 48.6585482232081290
60.8733409957236873 80.9251692253578909
61.0196930199418972 58.6837305016146971
93.1599218732964403 98.0179341195050853
7.1828380278795461 24.3882118832250647
98.2133112779396100 74.3999819118745194
49.3743108940569400 44.3787895094109217
49.5153618224342367 84.5078411736063941
90.8313790234259528 66.6131376578111656
88.3795167623090947 73.7152786391212942
27.5178997685031170 86.2267125691757883
1.0833379376805063 10.2941190630280950
7.0665476578928077 87.0161081081398464
41.2192996476847497 31.0072058382501616
64.7778161475559102 24.5854856277677669
54.3542448151052042 39.3477796540666844
39.6711170430842373 23.8677927867896535
2.7022321000940042 28.2253022791443264
99.7374908341126769 44.6688970853615999
55.5723482135711890 18.3257661053216623
87.3019196731144262 95.7953465092633820
59.1174684303454541 29.3136422294192336
86.3549650028972593 18.7596895427974211
93.1610103353222172 75.4202400732481237
94.9017045495377403 46.4422583214559452
18.5087582113497859 61.7476758144196225
23.2527517710924165 36.1266145290670337
26.5612076536824944 51.8782509606924975
67.9355190793256014 99.9396182813780456
15.0695264091161967 68.4782046795563843
36.6311555087258895 75.3507641230556970
47.9579730183584871 32.3594108525234105
2.7814300576257223 73.0936657124707807
64.3727868608906277 4.7358385687166766
38.5619688715293947 8.0678375028821030
83.0419887772725787 96.0600605412848694
83.2792113703933410 48.1254270512860316
86.8219420407719014 88.6808771100728137
19.9438068342052475 42.2940264510669124
97.5029919660682509 60.9194170148416489
61.1381021730902461 90.9729474606253348
50.9361559794143659 32.2482712750274771
62.0509027237887238 4.3931406521508727
50.6359529308284735 34.0485602193538170
99.9318579051136595 41.8248981190891911
57.7966691524155252 35.0124371201097304
13.6006009576001397 77.4480338995288520
67.2503787735578129 58.5295243959967024
99.6859180417323785 7.5126650279370155
56.3593173063193547 25.7232997164171131
98.0642795053381207 53.2469236500654048
72.2125874047780343 57.4137246036495270
91.9745419018858428 31.9233078593275650
50.0729744742159824 74.0407633746064278
18.3006540924454768 41.6106153498639628
53.2115957176545251 52.7795105712894355
51.7786995510426280 75.3885840561149365
72.1340991753528016 92.6099715911825001
55.2076305904518136 12.7283658668546291
97.0507253922035176 76.3802050804987687
36.2764122478658493 71.8219239427208720
52.2374569414447834 82.1380573781444099
36.0507909470919898 53.8190573311096756
39.1128529486603682 97.0348119847301689
68.8234392307885798 70.9599675982293121
98.3988494253035384 64.5411526321719435
33.1252551015179506 56.2225910647359797
59.3390765185665003 33.4335193376564774
60.9118422607293510 5.8082096329362116
74.6047713530171990 6.9910317398449662
73.5451269322217769 73.0333122368879657
55.3110026290617540 92.9591745652219856
96.0810642176084571 26.9301071485406709
26.1011040090981759 8.2796159621822412
51.1447496802151704 1.1320926813549348
72.4104983019011854 35.3710745616744333
37.4001754543741853 56.8848273304542005
22.9145773386651328 93.2659245171848426
91.3153209445463574 18.7680894104034550
15.1762390438113020 52.4821542693520797
3.6480221226240062 63.2803333097631153
48.6509806601214549 59.0254635402581300
55.0892295172734876 36.2495709725768620
26.2030668222291929 9.8351890216095583
65.7167901986273506 99.7877031708886193
4.9133805138172670 20.4820373044666724
41.1302426053272967 58.4266413807633569
71.1350892947571651 75.1472025015413152
57.1845211862733649 32.5911199489079664
86.5551316845633210 47.6362365444110836
96.1078765893616662 87.2268830079086683
71.4037566073004655 1.0641053945943946
0.5297981696768872 51.3627671703979587
59.4335796588488918 98.1330162535744819
73.1573284275850000 10.1590155169578473
64.7952970230853680 17.8372033252053299
8.8875249862854329 11.5185066271384251
68.6425653639980595 88.8833883875583552
2.2919466186501758 9.4872131055755755
46.3463364363873396 91.6205992056308531
21.0626003848858971 91.9078867361871659
9.8715628016325834 4.9382421993016905
31.9919212117909417 56.2083065420754053
38.8844409518857006 85.0844710449255928
68.7798885906228463 70.1887710044960471
80.6337968707579194 65.2242985860372499
51.4576897168309699 69.9359698035924282
42.6349161095877207 21.2305039042125507
46.2276681026851932 13.9756340697678283
42.0239368584875095 28.5573827657848227
54.6829073665115430 74.0294996219735424
83.7580098983738850 58.2506259693944983
99.1643664030576417 14.9730791320592633
54.0917547566771688 31.1265797604324383
9.3757019516631175 30.9453880721898926
63.0367544413058454 24.2914287094379233
0.9213063290880563 2.1108774664172825
98.9853873163582847 59.9051880847333749
63.4416006397513854 24.1571483860087852
10.0104916079103887 17.8105271063053721
78.2309769903498164 68.2249394453375118
80.3144444083427516 75.8506518071190925
65.4396789825550655 25.5906442143126078
15.2106845144762701 40.5228592223947786
19.9240238545799961 74.7444132989734840
55.3745818669648244 47.6051202183051743
61.7104184332407755 29.2594813578317066
35.2188243228808275 21.7085944074588149
86.0463015836593570 4.0599126090554494
77.6351144784254075 92.5959884831533628
72.2261679086413437 3.3202692299756920
74.0698748487530736 81.5468876266631639
53.5863002018883492 29.5359477026980954
10.3072292663017873 7.8982332387485865
83.6330329498808851 10.1460116944943497
64.1007637295848127 44.8904113812042738
31.9956683463918026 97.0497637792200862
9.0191340983186592 68.2346607665919436
20.2294082831114501 79.1200446477651553
15.8099409667480160 79.1941115066807839
97.8010215697598397 34.7662983339946621
24.8648057803861775 17.9210451718485935
18.6255339103319493 56.9089948830709531
52.5988112970546169 43.9190801295476021
98.2177294517960604 97.0133280385683605
86.1543803860696471 76.5396884189483586
38.9199905717726580 76.1644495112139310
30.9588687599933401 70.6676490026654278
26.9927164364567993 85.9921061316399431
63.8920979250194776 40.4918719147398107
41.2670272222625840 90.1220536173863422
43.7558217659560924 9.7746496115432180
42.2287985535654968 46.1896766422424179
99.5914428392736966 42.0656580130200766
23.1967102023588154 64.4209770120917824
50.5216882288375686 96.3603426832187466
17.5511828204899736 60.8402081630751823
36.1735861440945499 84.0647566018751462
70.0017551883855162 51.6042935087086505
93.1508209056020604 84.2033850430543822
36.0501187065992070 20.4710421313763611
39.6327749823774980 16.8687026356032277
61.7686709553242466 24.2580114796462247
53.6865308180260783 25.4927165137189178
39.5337596511008513 37.4296215166485808
72.4542903590065634 47.3299327993472190
40.1711765984316003 18.6079058240967257
5.4642083559215511 9.8592208768279797
72.4693184863006792 53.7571603276908689
38.0778021798315578 98.2920816159958264
43.9077400776030657 11.4862031675884388
47.3537389069757069 53.9602265016951392
68.5919405530882784 9.8320160728750050
6.3413418700079998 64.7865630426703376
48.6794341154108992 87.3368299089814997
63.1519245162569405 92.4101166931862110
1.8706633347264190 6.5034821630980506
40.0883664724221873 33.8613447528245217
70.2578511099203382 83.4513225595802197
42.6615926776492955 3.8537682985604449
80.3849996062608199 20.0688266010255347
9.4048887029620882 92.7281427235692206
86.8630731391925934 10.2190834564067519
1.3682154450564310 34.7175818479471445
57.0596370968674904 1.6913062141065138
88.1230434871079922 21.1789817940386307
11.7292897741510966 21.8444635072713282
28.1378912461109785 95.3587554341846158
78.0274660706597558 42.2453568136003526
69.6411484060223103 70.1350579045991367
77.8274487518366982 4.9209665147672883
96.7513947072723539 88.8770620525531854
90.7461825238118251 75.6728209459175361
33.5352484455411002 39.0189107187965760
48.8805934698913873 51.6860000907396113
51.6447628325073609 91.5921946890271386
66.3677385939755453 82.0312608581263447
10.2859997539366255 98.5423286784860863
41.9082046434235096 27.6529681703138728
16.1674592326153679 90.9426309046533703
7.1977862335039884 82.8380230968824520
90.8563035008962743 10.3916152286687158
44.3440775367073243 18.6556069242553306
22.6360046917268534 33.6738519745251068
16.4132463825484649 60.6915126788175527
25.1249646089527268 73.3298523936068420
79.6212900813133757 14.7000421623835749
72.5031470927981303 20.3041954583379258
47.6399154446455668 28.9777250479721467
41.0310443499621726 38.9368022002095273
29.8204045991948590 4.3500967891381803
81.1262329332127337 86.1437057443194902
13.9148246950338681 95.2557972454982149
20.3179175021531044 75.6228923209173161
99.7268550842127155 20.0070412101071007
79.7431609068486722 41.5141025167733346
32.2559397225389972 24.1309235131924034
60.8835282606462229 87.6801804881471156
27.0294997905921583 27.1922990080133644
93.4172129756561844 72.2572797624513754
39.1347950631914827 85.3770664907619334
28.3083623735427956 25.5645608975769036
88.8709406101705497 98.8473800652479042
48.4128540036798753 25.4909219930844380
52.1794856558432514 87.0594644158482822
88.9543385043637187 65.9585716917434581
35.8380148318798391 36.0169663103937978
80.4322608630806997 75.0922087160882938
22.2128152749922272 33.8205806105211195
33.9189030739194521 44.5346271354053016
17.9919603807087718 42.9053894430629370
9.7875729224157215 91.9143290948461527
95.1825074156530633 47.8716666719296811
6.8475649341917633 50.5993120696790157
61.6916392063969425 23.2262146386631905
78.0784299708149661 79.7504145931061288
1.4174136063074161 26.6205814062315156
0.0328592236448877 50.8432183059411216
15.6352336964262761 41.0155986643883494
56.7035596933556647 24.8084091121107200
2.6762753570478304 59.4178603942026911
93.5746463936067698 8.5999883639223960
4.8115773048948096 3.9865364876111919
50.7043261890081851 56.3827408331885707
77.0520626547998688 89.2525909780558777
1.2254965416062857 48.4036044404544583
19.1280587881158759 20.4600961549340923
53.9710522765272458 92.0971811068079234
65.5577871260312719 72.5475134735755773
22.3967862870264263 54.0741797130958588
37.1409906613491145 99.1141000476765157
90.7411030783381136 34.4792416304974125
72.9293854186836938 37.1478215781721133
19.7914976278457893 43.4485563894703475
19.9403871957591790 39.9079335721961286
95.8457894160576842 33.7478639277525829
19.5184982237976428 32.3330549904099342
12.8865289137562460 14.8957490100069201
33.7744542667019942 17.5001364945368110
40.0416889067954997 47.6118981023479719
53.6797605051035802 62.9568710146597397
14.9842338078956523 54.3539296997207728
74.8187412811703751 85.5445044892683484
78.2593326914910534 50.6397373814443696
13.0916411856774051 77.1390074239870103
35.0153609666768872 24.3104009798923641
31.8373822405932145 38.4198713916277441
54.1706038788144468 69.1335466426049550
77.7531551419024538 84.8798509529256080
13.7932727981849403 16.4232349938500555
26.8100128678004488 55.6185337645600839
72.8969206850946847 56.9445662846203362
5.3598333331740360 73.5828030073715098
31.9482795044654146 77.1169530483248735
19.8397344454353970 38.6914559408493943
75.1584887670006907 74.4469372268574290
30.6710728542778241 73.7353617591473949
14.4007070274878686 40.6799121700929831
30.1613923862657280 83.8497667744317567
46.7689020663558992 92.9701017557537028
89.4869852124237752 53.6741770779892065
45.8594531842534536 28.2906551814223413
82.0754892414340986 25.1077747758881920
87.4595302072780072 73.6312594722485301
53.0573017993356544 58.3121874470903023
15.9831275552819392 79.2874117218631085
58.4231841004139483 86.3275502473298388
68.8091593141238320 27.4178777974294015
73.9015053316273907 34.8649646253727852
36.5803147946631171 68.2297614584955028
53.1870066673661768 19.8276484985136818
8.4953980941182223 47.9814094017202990
51.2590467082684427 61.7795388602808018
59.1516305113325629 46.8219406190207721
42.3987641188053530 43.2632069150552780
61.5595510044928105 20.2872597153436089
81.8741361530024250 10.1574538491141393
10.7563309075569098 43.9981718449801917
32.3615432485435903 23.8938059810537524
62.0987027237328704 15.9341369212336215
19.9783983020751279 39.0950539971558939
95.0764036920298139 1.7992339740357077
48.9504416492722996 27.8688955889167076
56.8958502478228354 41.9373846906197585
36.1637680477432255 20.6668824786623517
48.3964210290619548 45.6215090050652208
30.2832291925613113 35.3771264886232260
60.9636728436301780 19.4470261513621452
33.4431447217159530 72.4230185499106511
49.5944114168550811 21.7075374565790185
47.7868732549081585 38.1814158752471968
80.4505646586878669 3.7385029714229301
45.1108624748416531 20.9304084140705449
38.7783050760647328 18.8625590438934339
61.9163758488364167 29.2235189531929080
97.5628483674633884 66.8349833056019378
64.0175735017865435 79.9455294186370793
48.8613255398948851 15.1987208447568189
14.1551749498010189 55.6058155675190591
3.2081976625234043 40.6943755121800592
98.0042650736458825 1.8876211812262622
23.5207131873690578 31.8485448647276144
40.8347968965336889 6.9099100915308025
70.6141665103737068 14.7098841385141732
82.1094024834848994 79.7182168768327273
17.7458695061233129 31.9341558064570634
99.5414819491877125 0.6858422641633277
90.9932306166640359 60.4290785236012127
66.7305707818292291 57.1537079331193354
96.9443898072003805 55.8876365852617454
78.2555194947316153 4.2253613231265525
28.9361581097456337 86.1403713270093760
31.5645518788894890 79.7030053181688345
88.8773546316911478 50.1486527902230890
81.7637437791384372 16.2626004477846706
75.4274365904993260 63.2702063582546685
97.0630657912121819 30.7517667277357312
74.4628766396801325 11.4681850401658565
96.9027365322019989 69.1331768743985435
83.3094699756504298 56.2826392432945397
26.3116003357635186 32.7821048306395610
70.4281768774250736 82.2832193404294827
20.6871448125032984 75.0135101702625775
95.3679018915077279 95.0587755951374902
40.6011034362908561 80.2132214815699456
21.5213713092887495 5.3776833824155439
92.2569918072924366 37.4818521985652211
15.0288772982418948 39.6426267734856665
28.0057418505245899 48.6795969429431494
96.3956241652255983 60.1731904152526340
42.4530021254143435 37.0426159679185787
32.3450602190394818 49.7138329402214012
58.6670542075721144 17.2624713496769111
17.6432322842888674 43.4674538533059120
98.7721629603637012 12.2258209285522224
25.0016025629790200 83.9300769416859822
56.5864502262964493 38.9337016040282293
65.4781660116328084 88.1147098800911408
72.2812996372204140 16.2741892944841666
53.1258099727840118 78.3487496282696725
94.0502104856623760 21.7684598748500449
86.0978920609316418 28.6930535714390409
96.1526668626403307 6.7355861350140938
64.8212365023759531 75.0408411739480101
49.5111343542679734 53.8790268443844482
35.2299638084526165 15.3728735828448926
26.6899737285650644 2.7399151420902990
35.6698808460215986 90.2915151391919295
12.9062443928016251 46.9596075562923119
76.2485847996880324 17.3885648291762216
55.2826771199434006 59.3504829131593397
86.1108183136446712 95.5922126802687444
33.8403787032450083 69.7843546202595491
71.1404818709014961 92.3069929804550782
22.9292959351764623 73.4624387377901655
66.3922139929010342 89.3221047536122370
34.3946102701336827 79.0171484378967932
84.7770500403882181 4.1932750900628974
76.9402895083274672 7.1769251887277008
62.5501038723874672 55.1064166276834086
86.8300448884011189 93.0951189298403534
84.5335930536257507 91.1738315021574408
71.2432986936527044 5.3514804058042431
42.5577044780141449 85.8538595825657040
49.5313996037185831 87.0011317184669792
91.1414180956338811 82.0804188511449553
35.7898049925927140 13.9056743102123566
36.4228808635834937 1.7712656953468464
53.2160879063294985 71.5729734236889072
28.6133877019220897 99.7958638533468445
30.4679819142927961 60.9309238832526887
93.8357429750732734 28.0398276878911616
97.9179664249892312 47.5933783786618889
74.1386659278401368 1.0048441815941889
45.7956622766201988 0.5557674440494487
55.3937107240430961 89.9572946908485704
41.9938953147800262 35.6122647733252293
79.1148433619318610 92.9004270679230615
69.0150389230000769 63.4422546912189560
3.8009216721359262 97.2395176628484990
33.2542443681273170 23.2407958757083186
65.9576740091306419 22.6256129542241489
28.7300432004190540 93.6801689396516082
98.2450221748631662 40.7840952411830742
68.2491522793167888 71.4235827492255879
79.0140520333816312 84.8924887697413766
13.9593004740622639 27.2928417759670481
46.3525674708991531 65.9419974298640028
19.0762596769941553 25.8617372016993308
48.5402662526861022 15.6347322290483426
50.7786694417260875 83.7445437580662428
6.0740564579600198 26.9691505388188979
75.6444844560714955 89.3731891333815867
67.6341576426418527 15.0917423272406417
37.4164134821671581 77.3239725258468695
57.2097573853171824 61.5881599174386807
89.1638161755420242 3.3458170729965375
93.4176031517755519 36.7516273689900999
39.0006605503723875 33.6499738711831284
30.8657683431800791 7.8133025496499471
22.1371794051623105 11.8312721969197732
1.2208836627177533 48.2515674608634342
29.8235121250563822 80.7005145083338817
19.3149794764627245 46.8247916348244715
21.1467115639688217 17.0277952245587407
7.8311933042104265 96.5327462596375909
3.9209533320994527 92.9891096527554879
24.0840482342430491 58.0870396035181429
67.8872681350744784 89.6206601414865389
95.3627361331480756 95.3422702929397303
5.4936773806540167 82.6739231655109421
86.2316278489128791 2.8227263943199410
66.2314028084185225 16.6303785674363098
7.6056252860379541 58.5146735031558691
84.4423601495296907 52.4711220784478769
98.1467128752526179 37.6121337586654221
30.5056860022037810 95.7141235835714497
22.2728851675522037 93.4090839390544545
55.9439686325904120 17.2407455071038171
24.8691198216570726 3.6601709363723200
96.6978554136918973 31.1363864303085727
7.3654377298093321 48.7006955261872889
24.1326983576732665 73.7273916969776906
99.0123626548085127 1.7192013546251772
4.6364622390881571 9.9032596924474969
80.0818425277028751 13.4326971538890731
33.1035895249184193 25.7771367150836141
10.1257870411568867 45.1513607292251535
94.6851229008490520 8.6860799804738704
39.8535783242874331 55.3920665408206716
28.3633317648282137 77.8319796958399763
67.0239838929077507 89.0385836645995852
70.5052584908263356 7.4504884217536755
59.8100186341599311 50.0182781580327713
62.2846108280142872 65.1539208160124446
14.2352892467790824 3.5987357958242150
52.9140202606797203 84.4140006659619218
77.6252150410944353 10.5780206974724464
56.5984084199440005 80.7843997286715734
61.2690837114500226 24.9067200799888973
75.9999751990258119 49.8974674457887772
71.2587770805313880 15.2449401137325182
19.6238407178316407 3.7762441330201568
71.3320179849185507 79.9783180971333252
80.9282676206396587 12.6714845585194968
87.9494240393771065 63.8870687080467121
38.3725535190842422 64.5830886842151699
13.5413935649331023 2.6244682742954328
36.3373233552345596 71.2948667368487889
43.5122465331629584 54.1263460288493832
16.3560345592676057 5.6601323999556090
81.1049624020230340 74.0764389380460244
11.8412516527594551 14.4047449426900283
84.4820825766462917 95.4621574677408802
10.3279809659252422 10.6681001071124992
61.8580091073894778 59.2635640077166101
82.9855902671820047 63.7234774643171704
29.2830065171161849 77.0470249742372033
9.1895044132319974 69.7916902481575505
79.4546795879578269 10.8719496358884236
24.3091053507083146 59.3075734492235398
73.5856874121995475 31.5698970586409722
15.0615810028434716 49.6347146735605733
76.6516553670431051 28.7055284511161908
40.9964303434716584 26.0887467969077456
97.7863053828591262 84.6407532553763389
65.4465820514554082 23.9686092759574088
19.8922670979521889 44.6008535493498499
97.2562257677516016 12.1317107074372039
94.0051034669534147 21.7485121301632987
61.0592431797218538 65.2882032237633467
53.6431027869609025 4.5993268859080612
99.5389201590154897 79.3707326102754251
10.9527201053164269 24.6711259227788027
26.2431981887389689 20.4395190529721980
67.1456961370512175 74.7446143478694154
8.9536705978109588 96.2866053494609986
12.6193867159798518 58.4856377177814437
5.7138287191065285 41.0980523612348847
61.5892970637886279 13.8236551205427318
95.6156762198239107 7.7050034032260406
13.0306050206414508 63.6318747248533754
48.7418094190359454 84.2400145330012435
66.0842814448149483 8.2354664257521684
77.2152833705735020 81.3840499542898783
52.7805561418761684 88.3957549341892275
79.0353151078696357 17.0155072456620999
81.0029619720794614 99.8462474496891161
0.5114919504953019 57.6019412677958726
85.6945543056072552 87.5133839804520903
50.6260775022568907 88.2439129826563544
31.6811771768023540 93.6361513724046972
94.0973855495830804 44.3612345522835270
65.0290393354952130 38.2093320028382664
13.0641984918688827 64.9711542985238424
12.3689787834033726 61.6165331248551524
14.1760106005363706 78.6352830005958197
1.8582317145453997 98.5648200820936893
16.3867278495521305 99.3023572380323003
13.1282277779664387 52.2704441096744432
32.5089925758369347 52.0418265619543163
92.2738055124939507 62.3137802955762368
5.0984829840562078 51.4466448845643072
88.9557835268308423 8.6139515009831520
87.3218316352267152 92.9987473231641104
12.3490739959719491 27.6647041033501111
62.1760797972628723 68.0312385804287629
85.3176141591192874 22.0900969338916582
80.1220125840239206 40.6057482789915412
73.1314700537777327 36.9538098638710011
0.8503287419172723 89.2288455169307895
2.6843458466036529 74.2657215370760184
13.8267472473429738 90.1650335437893062
76.0441810501927336 61.9535690350453407
24.6430612560260549 42.5914122882089217
63.4219769198725913 60.5450368087006723
12.7472889053212199 5.7007282767553180
7.4412596753085865 37.5572398565780858
43.5543482367845343 4.4224650505505947
62.0768551019025310 2.4465761915855144
63.9571932246205108 30.1367884732422056
7.3758269816729722 24.8313036770957609
70.2934749447668850 96.2519986955857405
38.6891206235909024 5.1878260015238880
38.3247484883682787 80.9657541805978553
0.3757985365535288 51.6977871325664893
29.7421381974104051 32.0299258070266504
61.3185466576424929 76.2483108634263544
23.5421666742214555 89.3536140483516590
41.6780291293330265 60.9931357972915222
97.0906530393645113 95.7934840340324882
80.0107784545840985 15.3830506464279200
50.1394021874283311 2.0090549199311747
63.8818455205200451 22.1086231829638038
68.6982407707673417 11.9757892344319430
74.0432123226329537 30.2912045768457432
71.8709201737385115 94.1462929815557743
43.9267538721527657 31.7866378484349177
41.4708507944584284 98.6938174559301871
92.4848052743318618 21.7013492171163840
73.8065028247237791 35.9733364532913953
34.2070284333916206 18.6012924425993162
15.4922700744874913 48.6036577837555370
49.5160207250245890 17.1602996009661908
80.7768204743097016 91.8531783228484215
98.7159889215266162 71.7359041651178444
9.1312466686099718 18.0885113781662952
13.2024262068478606 91.4676107900218085
78.1608488265407573 64.7503248313764175
36.7869473486438494 6.6747318890360008
40.7407205887407855 5.9394241579487801
74.6767524728986558 51.8171819315894737
65.1891210771233318 7.2611333481695244
19.2708364395051568 49.1416903402988794
87.5204887850205893 97.6955128316300119
78.5991791736576175 17.9494115318280762
69.3642427436359128 58.7838003276128376
99.1840618689423081 89.6298930581569664
97.5012517896404916 5.7444547420244181
94.0792887593046316 28.1186669402064808
20.2543883046724318 91.4302281295063608
50.8027968776976735 66.7102771933312226
78.0361549110100583 42.8486317372996695
35.2997660057167337 57.9796310814993490
65.0753033324588728 68.9908618121281734
44.5594877933018410 29.9045643595378436
20.9281869009213857 7.9019902714831609
54.6412882351618308 4.6786870884957477
16.8826027168903252 5.8763077573713467
56.6551269678675951 73.7515436208678921
43.2004772251669351 39.5770554215077084
48.2254681753486878 53.9628944479366481
10.5354043551151406 21.2983555313538417
31.5138091863257586 19.4019576284798916
78.1138888846266184 80.4692352325350271
39.5749844522681116 82.8741053461182844
63.1495280137314126 75.6050854830949817
47.3549252879048339 59.3376708532939574
34.2001567844201233 45.0610656679592978
67.1501917340197991 4.1666915768750368
35.0830549147142037 49.7933578130718715
33.0408059814901591 0.7878390692409809
83.9569450002318263 5.1029151518980020
32.7600162340848229 87.0224025361555249
37.9414094332797021 60.8267681791315624
45.3300044321441433 88.2122969734099485
3.0704175890445828 39.4299019154458108
33.9870295541499132 95.2153302397175167
67.4415575591405343 77.4793507896876861
65.0265395871251002 30.5509786553321625
63.6401741511562165 29.5383145332792765
48.3267018688588124 89.2264505628327669
10.4515777449249008 39.0176651664613132
94.3012707456413182 77.1803942160283611
24.1879588608763783 66.0686914829899763
24.1804337879207090 1.2667872124438539
44.2764007462452582 52.6377440554296996
85.9362753091463532 89.3273147310846127
62.1714160603817874 72.0726043764035325
87.6360780852837564 93.4480606992250387
16.0565497566367945 31.4795975518491034
90.0840579654754237 88.0637060587060745
37.6111894194517262 33.6913780728832251
52.6993575811162245 13.7341935298472162
73.6407953201481291 61.0710863533279067
62.1262341368761923 19.0139761508672862
81.4278386510934666 33.9393310523069616
34.0864822320622523 10.2950151623372292
16.7016573915111373 72.0484346516725509
76.6024093337593683 94.0344622680458002
44.3674243223412503 81.9866186688965541
65.6851957444420407 33.9179690496314024
18.7449867442053950 87.5183007563155115
68.3101416222101108 34.5513237196468523
26.8463186978961303 4.6887156440045814
51.1832909511989556 93.0396396330858408
32.5484800710770585 57.5755948931565769
75.4490622136571858 61.1115380806681898
15.3973022541579070 46.5744864892737809
39.7715705401229371 68.5353420158327111
99.1918896401303698 22.4592892953271246
29.9057058269308520 76.1722207924936328
79.2543137406214555 80.9525387145311441
26.0375310151631858 64.8181420683050220
41.0620466660069496 70.7071803602050011
55.5051222803193198 67.1252184869863129
6.6982555439248470 69.8483656250079292
70.1158233199666938 44.4252667713070366
54.6044914307162514 83.4095432429014352
90.7138059268889094 96.6235539655749562
98.9867088242875894 90.7675162775714597
99.4929566437906345 71.4383978595656686
90.2064788047449753 69.0071860946770528
73.1862283390340167 84.9987161410102630
24.2794166853994788 69.6710918907683379
31.4705924925275049 22.8873559740763071
61.8145175355480276 15.1788562402785487
48.1089588756980291 6.6557959314120341
94.1745128497520625 4.0517726648285901
79.9671164872550975 25.6834535758929903
69.9327690467758742 83.0994315226612770
78.1282020296525133 32.9734129194147769
46.3736103459763882 32.0869311755793802
52.8856960786944299 11.1876556691878459
9.0432345933748373 17.8421066195352473
31.1726572122889785 51.9538974249465397
34.1017068757375839 0.2052031010662758
33.1089077659774702 38.9227270049686354
89.5254528669402845 47.9452587390418543
22.1493651214136769 73.2376504245906972
33.9809563119019629 76.7013933941444037
30.2738849942339137 19.7852641241067815
2.8062211169144646 41.0811021003859125
15.9015111592190515 48.0179022573725049
14.0143350960283737 48.5790061490293823
82.5706819190321255 60.1655342865095903
81.6246128131863600 17.5024015888396320
89.4614126632034328 38.7172538209130366
33.7703325760419162 68.2899007430999774
0.2374894954115470 12.7927259391499177
60.6392434100895699 77.4485163944499391
99.7452606725747444 29.1455669688138741
34.9522240499635757 98.3573037556811300
91.5966009925078311 31.0602546508834685
3.8772993497455333 15.1979476710943917
99.8774254393530327 50.4382022415838094
44.0622493682945802 72.7910561157110010
12.6181548805334387 85.9642330578214029
89.6012790571634383 5.1158304631079510
97.6321721001294378 28.3860161770415722
94.5080760306258441 62.2401224999653309
19.7216687222163571 4.3764398732780148
0.8084177513227764 29.4999595356247326
71.7969185039700193 44.4059753121967660
87.4552425586470292 2.7279163027172038
15.4782582844433811 31.5313102920997004
3.5950809556781538 40.3592236931381336
89.9918825761738077 59.4280873182789904
67.9048328291515872 15.2745689056907548
58.7666788731398313 75.0738467019663460
39.8932265237464279 80.2946541446347766
50.1298191542812432 23.8188089934908049
22.1918509002876903 23.1661870659285576
67.4915736448784145 56.8688339572743757
83.9404049393200182 71.1713731036250152
21.6083853812637834 6.2760223615750510
98.3351769455185973 93.7636913164151338
89.6827677451506275 67.5738279101696264
84.0735107794599088 85.3867122995449108
30.7734914259126811 94.6110289873454775
21.8895128148604883 95.8583976429911360
61.3378770011664187 36.3588009269393169
5.2615436966276459 8.5115757406445507
58.0752015097417171 13.0041677187402893
13.5597566252083741 39.4168823234818717
67.4819252450668046 72.6573751823329275
30.8825367180560519 55.6278669123548184
59.7309176998549916 80.6746325835245699
98.2266682659853103 79.1198266602216194
46.1640120164504495 45.8516149568484934
57.4681508347255630 37.0218397500291587
68.8893840577604237 61.0008088157443567
63.2148003239785368 50.4237133975677168
40.6610021033923630 6.3999348553780866
85.9922590973735339 38.9935948132464603
8.4273581145649423 14.8335384911231323
52.1154959840899181 28.9987338365639609
31.0657650938173973 27.9370131594356437
62.3770427860318648 4.2304164394890265
73.8829944120719091 94.3066976255518767
96.2018521805868971 22.0997065990338974
82.6251377856720666 55.9934043009084448
64.7826957536441057 9.2572916229150977
6.3773457869169103 95.4748717819715296
39.4020206744798855 2.5016922197639957
23.3337535645145913 95.9431961178407278
14.3188330418724021 94.7429855321919234
75.3766406264212350 7.9425155359285071
14.0410948021703170 96.5552204823092950
84.4520153868673731 99.6439647597206886
60.4670958211053531 43.6112621240889595
78.1939522507047116 7.5981263310256786
11.0329105395458260 17.0000088279211319
3.6693523260310390 96.6934800441732136
46.9467850562265596 69.0748370922669324
45.8761530126414598 71.1526561707936906
97.3407465602698068 80.7283724457573726
37.2731760834834418 75.2371499986864904
5.8937346701463884 26.2964974814170347
14.4186962347862995 29.5130265718203333
95.3007294434643200 14.4484837096705014
17.7197882076351441 2.6675910420294491
53.6664560598157507 97.3760189345558018
98.7028087872328257 75.7939225616966326
72.3319792493308711 35.6883097915443486
33.2088284986500568 77.3272289746861503
67.6075930184869378 61.7165817125817640
87.6346041425729538 84.7419319903387986
88.6259667413468719 10.5258712210971499
47.0243431869919135 98.3452850887730818
75.9315050364752437 10.4338817628557017
52.8653330813063178 39.5349897218213471
89.7978656109507796 0.3699302407989213
60.2926290199369959 91.0640297289928071
49.6984974998013627 22.9912431191047091
41.9366630811262695 50.2441717677084227
1.3182631916095477 9.8296412309231247
37.7123529740506243 57.0722157645290551
22.4127217220473369 40.6341670458909263
23.9093386442927311 92.7640305006970607
58.2291833968459187 26.9511630229635770
95.3440260286045600 88.2231788506577459
65.7761928397888340 26.0602004656076076
53.4479286622608925 87.6367384939457708
2.2449698760400261 97.3987745821128215
87.6532283286872484 88.5728826878168292
66.6177150092317873 22.0793134700930302
54.4850391408323915 30.8162287120373755
49.4519036705616557 54.8152116404585286
54.8308439874343208 50.3056880285811943
42.2516088021303347 35.0139743207695489
61.3549240955088635 50.7661827557090248
53.0830506782985267 24.4390832165155558
38.1230260978797446 89.9263758058042271
68.6467736782136910 59.6866075496178397
96.3643606671254247 20.8056408256350416
43.1689732568960380 50.2447082220222185
85.3077538607276864 45.7255326433246481
1.5042011674515909 67.2194136805189970
80.8656892300843282 70.2523626675790780
49.7358579018177167 52.7968909765428123
96.8712015261227464 3.2706693749847804
50.3548860128675031 30.9065087937281717
39.0521058138729842 28.8612472024311408
77.4891548473635368 25.4561345333053310
64.0817754949502927 97.7053701993276889
74.3184955398015887 18.8846880538988806
6.3849747715519101 96.1950521617798984
52.8653606403246883 47.8815794582556151
85.0041888212391967 29.6524048723931770
76.9564597304001836 73.5356635376837033
79.0085545163115341 0.5429578957813153
81.3327885649500644 16.6315639542853120
46.0809365926062497 10.5863461620425259
28.7984574337551109 7.7979189376403362
9.4932365037768474 17.0432562440931505
22.5914336333202570 36.5947941433229076
19.8716744345200595 34.9756561206482104
79.1483787676008177 49.6941482388165383
54.6027366246241570 35.0944025382851663
95.5177290976876918 68.4517932860943574
45.3356544915708568 23.3528908859733555
38.9120682245809633 42.8682187394257994
98.6741195076878057 51.2048585392068745
31.7343969844183462 3.7896036360808738
32.2859306798499475 29.3473280579172098
78.1870686268531188 16.6099371845704660
89.7981625308609495 83.4096043839720522
74.6022705189168391 44.5206749026708906
82.7753643958826615 58.6157132211068017
53.2144677350890660 65.3313239023927395
30.7815357353660630 62.9389562978098454
40.6402995442963970 83.1931142771682062
21.5903703674545682 31.6587820619113742
91.8043599036329283 10.0986630908280866
18.8735955851770925 46.6149809385716054
65.0360444715252726 10.6392102908644208
45.0914549716616406 32.9812395976549553
30.9497420842690936 45.0502720240399412
19.7011397072177843 82.5746339565402678
53.3526292242330200 84.6598831178793034
72.4155966973746672 51.4390885110045275
37.8689377567631311 58.8792451928422480
28.4099571088320388 90.0357233372947405
44.5608625701881067 44.1508416463741966
66.5255163903359659 24.6690086714741241
98.5237839538563804 57.3794639191711440
42.3211755736057995 9.3763431736562204
13.9263097601633579 7.4082102426636158
62.5154457399484755 13.1044787234274587
29.3012136237704510 26.0868826681107109
82.2310428435941532 72.1793964224493436
18.1357306498977842 21.4721880369687632
97.4315124426456123 79.5101647047853675
59.2106144279568412 32.5204143911609123
92.7100223885078663 15.6518490709739453
88.9337255199704089 62.3425505445721626
32.6693391084981641 52.9505936708014247
14.3758638116709747 75.9957000127731135
42.2185341431121159 19.5737449355653084
61.8462294087660069 69.7127255602038360
45.4501064333381777 77.2047788642054940
6.1872290056583568 97.3997004613048460
80.7704502470084265 94.2402275262680433
6.5984898317460576 3.6115071886810957
20.3902372205311835 90.5706270389168253
40.8745813036606478 77.2843082238697150
59.1331404395114220 88.5545329610528853
0.8279539482677234 76.1015159544182325
54.6238554514824628 64.2547874941532200
82.0992072781998274 96.5918771861784933
42.6475600231520673 28.3348845603707993
70.8649697876840037 59.9050754657159530
5.8856694771327263 77.3393296768660861
42.9718071951055265 90.3245695660143184
4.2732107503446581 25.4606697397809043
96.3785171263805864 48.1880737602299121
78.5932606174701220 55.5552433543277004
27.1794875500471989 90.6256596076974290
51.2593056492816501 11.7880510471663253
47.6598591360860269 97.6834333746798222
63.4157550610445426 84.2073099686134867
99.3545838434904027 59.7363381235425877
89.1612684137611922 10.4642383681620377
89.3339656607545720 58.4175106538955689
67.5236408179582384 26.6776897812867730
86.3752377465818739 37.5968869804542791
10.5632082061081327 63.2836305524327472
28.8113797160260319 36.0562373918473540
39.3538135908294464 21.1718781229778834
66.6407974076632428 1.0797082016868242
20.5058999127994284 82.6243288442576045
80.7704597831381506 20.7510823461487064
18.0143054851100928 76.8159404028048982
70.9742496056323375 66.4893221994227019
58.0722428934255177 23.0403025587589312
92.4271958561349862 41.0459820250128047
36.0815518640393051 90.4446835426479510
79.2896148736116970 53.6638405161727974
52.7533668182423199 36.9510510556246956
36.6914121181323267 57.5972035853931743
97.1729042787753912 8.0985506546979114
23.5568151894434266 46.5974271910031916
44.2161241371650036 95.0451663092461132
30.7548801997637895 8.3224067332365976
81.5361324994517673 55.8665040989541808
33.7800498317783990 39.2618584267290558
60.4013644323989638 68.0718007416262054
1.4960875508091775 97.0743567674207668
43.5926643966682121 85.1419309418887025
65.9616312069674962 0.1454857089817962
10.5557368571965853 29.8255752409496182
16.9446604818585413 50.4430808997315978
53.1925971134928872 33.7081093335221951
3.1296269107584207 61.9148188243589175
28.9565590888910549 0.0615947801058780
29.5172470501293915 13.0417270390353899
94.5220435520718496 15.3862505389925293
58.2739666861993513 96.6080031196266731
64.8358925674891395 25.8272448534491836
58.1732789072033185 17.2830533097134378
31.3636408450968531 46.1333132081167534
32.6951838129448191 56.1930501256300587
7.3236040505231248 18.6844791982724843
63.3293864350898517 69.4327199538398645
16.2004248292536666 33.8584464645875229
92.8539516574703470 30.8522798064328363
67.0148535138325627 98.9619675713440188
4.7708099564240491 94.0837327224429316
49.9437419896285206 29.1687746618961370
18.8838437618502937 55.0065297628863021
90.5168626135220933 65.2723946554286840
49.6984270583517116 26.8120341508070865
98.8824281018287365 6.7587500604166628
83.4390841643877508 15.4742345803681189
15.8414958238107584 66.9734693432728392
65.4267114594588577 83.7743789020011889
5.6204165041509713 34.8996872767527790
9.8429237990037439 64.1201055828099129
8.1138579766476759 18.4180232194395508
78.8401391345866216 33.7237708474782991
38.4550185694187618 90.5710437383472282
78.6204433073922075 9.1617961214916939
51.7432564978747251 33.8824360295652696
9.2732508735001495 61.8339631984569991
61.9485566909407837 34.0562213091997776
98.8022964545442477 3.7104170703507910
97.9206002533189803 12.3740699778493557
64.1356463509339392 28.8135978745883463
83.5830720359124371 49.0704872106118870
21.1710689803400243 29.7144966161844479
90.7382643338244748 36.6852451980594907
81.5271848830996220 46.8544394850640131
90.9424801276661015 13.5687268423332892
54.0096467469532655 26.8754215687869404
43.1481914461268801 35.3248629535360195
42.3520425444372748 44.3037350239100434
79.3222171803466551 65.4108581093513806
84.9947431343948949 1.6552962737220622
4.4537087558524924 15.1333265276485172
95.8902935207635636 58.0338995704212195
24.5902612010413968 92.8436389922431005
65.9009040873718988 12.2404910219234395
15.2579421889247886 36.3945060326301828
70.6748055004204474 86.4095377084538967
0.4121172634856229 82.1423884198931518
97.7929242414752764 44.4174420145109892
85.9307639811532198 8.4401707199089575
92.0907742775718674 17.2914167063748074
87.8881120891312122 93.8051867516294493
50.0622251921485883 62.6802299851366058
9.2281518877856286 80.9220491006693976
9.2634853947179288 17.1913063929118977
56.4624945488216596 33.2776470347826532
9.0369465108665175 99.6441143845689083
18.4020899748706057 30.0379255081129273
48.3036341002125695 84.0187584421115758
43.0269773174575931 40.7223210905555462
35.9579722344159691 18.5056429207869115
98.6887554344978213 99.0180569693599182
53.2307920201844595 39.0702054160429597
20.5498409323234945 49.5000754442794886
1.9311879510074736 83.6612758109138213
99.8739227620462486 45.0106669489971267
42.5090840909717969 57.2043453566705722
95.4934174376937079 7.6870646099840290
60.2102385789429988 38.5845031474170455
36.2820873170675355 91.4680898568249887
65.1185139182093451 35.5411453438609826
52.8272397884113403 3.6882558685039868
15.6169915696454673 92.4497334292066455
80.6674305098974429 25.8197099863879522
13.9637556476566278 75.6772052650219109
31.5012571950323270 49.4653444563126072
27.1450136288392976 7.0936011554181277
9.0465151912111459 17.8343279970164623
89.6040034111667012 0.8535620186087001
95.0026941255230071 73.9280951919716500
69.4784895269480529 75.6183954698227296
16.3087473095001698 71.7823642794426178
79.8200354482412422 35.0186655699057852
34.7320986133854674 14.9401464969894704
37.0683695816613081 17.1342878404401766
88.7686560295653777 83.6538695830879675
10.9905995238542715 37.0052895840247160
23.9051520532681430 72.1294402960647290
56.8848923907593900 97.3164735947015487
90.3885464677778998 42.3590426056421023
41.7554656472483003 60.7508421799659999
64.1310982921521884 21.2261187473173898
44.1578658305505769 51.5066098234963619
94.5008343195351870 52.7675793771781514
83.1875732080284109 31.9671056115045076
25.7522429417481611 39.8235159287902079
24.9047838538442932 60.4920239724453097
8.7047925666823396 17.4824051756788279
12.3964905910780026 56.5143118784810525
83.0075574050175788 17.9977434531708660
5.6779388858652080 56.1913793549736553
43.2693004958048988 96.2462432568060251
38.7106930532255760 52.3212062692818805
84.0630786023027525 70.6628567073853162
49.0840870390392254 37.1028202468471093
73.5456859438905894 75.8746454354821225
87.6502687775741407 42.5572447605925603
88.1976259471515647 58.1348337305567213
31.0614452205890679 74.2029072980122635
78.9013686361251416 78.4474109310743302
73.6104146102559014 16.0971222860146419
43.0203502676652860 46.4456657220241311
22.1974204717172334 2.5840478273373546
52.6705894687836889 86.5944911963358379
71.9660095079722595 53.7156355547232494
79.1101405611445756 75.5396898003350827
19.1407225117156479 41.2504931372521071
47.1988366379026871 3.5044386530648231
56.9769666330056239 89.3078840134343039
56.8223810280037114 68.5151234380110452
17.2508683389872672 38.7291841893071052
59.3295324344238182 14.5451869576023185
95.4290173733070333 33.1251963731801524
84.4371130075474809 62.7531193998768870
67.7448305388962240 44.4152819265927619
78.6844421318057385 0.2569266460938691
44.3387910637634164 18.1608780354750365
60.0303180929881677 97.0966906534371788
64.0042793499545013 69.1225822243343231
89.5348590847822834 26.2035582965798000
91.4297285922821743 26.7034597288698059
82.3837938026202607 73.5990064207564529
36.1347815381801141 34.9071865009720739
38.3140204942447582 78.6689711894312751
26.6581666402057174 85.5363481776651469
44.0388757227159644 9.0739111758808768
81.5401194147984683 61.0528691326873911
44.6347408790381479 8.3529462497371032
34.2219194715918462 81.1476447478266465
90.1909891556926766 41.0131918423194719
85.6745489449643856 90.4990409378490881
62.0872409157818907 75.4088309724916570
95.6787337783135143 35.2749126842161331
85.7844748524838110 54.8322007310536250
77.6958389403201295 90.6041462832371991
70.6593573947365456 61.6835850788865372
62.7434998921907692 76.1655715036651202
21.2006190164909185 46.3086306866581481
22.4916851356938636 75.2255190634201938
4.5261385615461336 52.7549928392505691
43.3382006687771053 50.8848584613843329
19.5645818870838113 42.4025912163812393
41.3476477819936719 90.9908679134331351
11.6934356858942934 15.6057210796029526
76.3218384587733567 25.6983008423921397
22.3294633267339684 12.6860480431791540
40.9937505575918593 60.7641571739312099
41.6121552693798264 86.3828088398947926
42.5270945788896597 98.4240912112111630
84.4355313842486339 80.7311582727345183
76.6726119168182407 1.9471749576772224
82.4878943696472078 62.0325486704889499
87.2258858121190030 0.7286713481207796
50.9793577626590064 69.6216802235206274
42.8435145344615691 71.8703022538891787
88.8970916042724184 52.7603080826412167
24.1744426911243870 98.2073333440866492
93.3519410495279800 20.1681433170346800
95.0431773245057343 56.9800944899502184
91.6099465783814679 63.3997683594049519
28.5465989265984419 91.7118103715909996
27.3362016099814795 79.2902293422572058
29.4750045206440667 97.1162294998256641
64.2929818556858095 78.7293365974561254
42.3808774126407570 19.6815257986709291
38.2787745572337883 94.6289404839556880
64.2110440376343661 15.0718442254868634
95.4857695015068799 29.7967173904985962
42.0008874607471938 85.3448448158354864
5.2535908319356395 33.6844940433203561
97.3477511840460323 72.3863364895744041
63.2527260474981219 67.6647994805543220
70.6636614506733309 62.3241669616677356
20.6358032087859513 31.2502914806763954
33.8052565017813436 2.4788404961507693
55.2643661693994233 33.8816992872854357
33.4132111517669657 89.8016472115660775
64.2720285427030404 79.9703757826659256
95.9325126562816592 33.5386553119115902
10.7308544896067346 8.3210959718458923
79.8730904658247312 89.6057260429816438
12.5687198223066847 57.2415113742960742
31.0566055033505428 71.6647473414217870
11.7547555719178192 69.9323518810738562
33.8273683559569349 56.2375818776139198
42.0267118620778035 15.5446680583519186
11.5745257984769765 95.0861325129169330
89.7231797187579190 43.5611634794450282
34.4052576990766212 94.5542491722860206
4.0548205751186561 6.9379689473914929
68.8956748861893686 72.5850276908898877
82.2851516515143260 4.1455221723062152
67.8122672298617317 23.6223896455858267
69.3524380832087104 10.2575181115061920
53.0378571596694073 81.7484466834496715
50.3874514054081786 89.7513894173133195
90.8141811654326858 20.1618336870070358
37.4189083616438438 48.0117480215196153
37.9157264427556058 27.3485249539371580
6.1349897499086143 84.9011333189928905
64.3119158981132983 41.4162825773948953
81.4725558986923488 65.2532761321644443
65.8409637877620355 3.7736921924850453
39.6656296823665002 81.7435499265871215
25.1915327529902306 81.2370646847514308
66.9137039226326209 47.2987326569109783
89.1782833892667099 70.4815532375312301
45.0246410555108980 19.1291542785835063
27.9854431061787636 10.8133673868074496
93.5625583307784439 40.8015402178890980
45.5811005696416416 82.2115072911476688
20.3446186852516924 77.9923506601605254
74.1860440391110387 98.2248986884891053
77.7005140995619286 28.8910639557933848
10.2170285945520583 37.9740239908959225
39.0907586613095361 6.9745426722457644
11.6942221828765014 41.4463811897387231
98.9894668267335476 34.3852932698169980
51.4424550727472862 87.7039940935978990
99.8639834355844300 8.8745800115942242
10.3363491745672160 82.5020430928395712
5.2593915150680459 19.8976271582595672
96.0343229597410044 83.2193078034611773
44.9546313293406428 61.9631091496424560
98.4669202931898582 77.3355925290246375
20.4099511376746108 21.1713356266462256
61.8031675658199688 80.5344491881356817
23.6838717742990355 37.1469498869712922
72.1031067894795399 89.7154129526637263
72.7246011544806237 57.3543978923084978
67.8535634995299972 27.7553135076064379
39.1698591547933077 80.4681951940870732
70.1533132884206054 98.6251888066576612
3.2563533646955634 84.8850510865291028
83.7262995309965419 29.8318375469298616
50.4979472888809866 41.8397835729582468
13.4652754184964039 70.9666092236868451
67.7430023133357366 22.6217345053296839
62.1016136257113800 98.7090786735709003
72.4040444569511266 31.2693178659995574
87.0206867636052408 2.9859197241093871
86.1129285040027668 95.7138512025983346
25.0067754289287514 1.1716881051462846
70.3402052777565530 81.6136452320930488
32.9573876116942799 45.5376323437441286
33.7965586163348135 3.3920768564102755
62.3867870627779837 43.3481955820441271
28.9237400211271307 34.2922290508566832
46.7275474541956157 12.0304491182403162
64.7689112570494956 95.0797559582935889
5.2446488987109579 95.5260849891015908
61.7739966203360922 37.3918115427150681
83.1831899735005749 64.1826534668354753
45.5515648343568387 5.3579727988588228
57.7624405361158111 34.4230637714614716
53.7342010984610852 71.3660089055153719
51.0211948442519301 54.3073011051349397
73.7330533188140720 91.1198188935602644
86.0031173415589194 78.9081322829568990
36.2386199681263079 28.2821961468853083
27.5553559382398348 23.0702123652794739
38.2569812894948953 33.2139864835471528
41.1230028159976442 17.2447311673055808
90.0759168418738199 43.0203612388077659
57.2419331159449172 11.3879509895768791
37.0724902575597568 74.1018006161070844
5.6841424871738049 99.6714259872096022
17.7964339546406336 97.0041788428998188
58.1461068689753020 82.3948705881774686
41.1770345177647883 96.7613141049581742
9.0063013856097722 83.2656902968274721
7.8041325468368399 88.3359751280222696
98.8285303371531825 76.9703431323623022
69.7222763539191845 10.7062559539521587
47.3748455181128634 30.0734946684407269
4.8671699949698333 49.6395421565352990
14.2009150057450846 5.1514358170019037
88.9958883989513510 11.5311338427563470
40.3587143197981817 99.1780955702330971
92.9732658780589816 40.5562833014019830
99.6069664239691832 97.8570749817044145
19.4404031676423408 83.7709256578877302
68.1916274432289953 4.6199643362401570
83.6842071599342034 67.4645139252303352
27.1362700394901744 86.3347852512270464
0.3504701799248111 62.7780905845953825
61.3766698145165037 65.4472816593242612
80.3259142052933868 69.9932119636793004
35.5969751343726983 79.6343978987630692
86.3032248187219864 33.5033024626457774
39.2974745875860449 0.2606738524887908
44.6220303798370850 51.9345782351284839
3.0862214799862397 18.3756028644389886
31.2410400846784633 22.4814100928913518
55.5489852949316614 67.5595632427048400
18.2596402874636965 6.1342804765047170
62.8867617531945058 8.1578817380780659
39.9136546774937671 18.7016494162210769
17.8214594694068538 49.8383216270290603
12.5570016898947969 66.7686931386753884
75.2828848001967827 40.0469522054522145
86.7061377354054343 65.2892354868990452
67.9264748853546223 61.8004366579295024
36.0257142968750657 43.6173806802836879
63.0328343499555714 80.2558393755018500
75.1435894708148311 87.0562963269306067
75.8054738608663996 46.3974340936799905
75.9287835720851660 65.9742002716491243
51.7421373111320619 49.2462448689023020
28.9964474899680482 0.2818915479459005
25.7770715903930068 79.3721579680506437
37.3486633040957514 6.0784879920018797
14.1575010135182140 26.1672837278685186
59.3484557701647617 90.1696355942395655
76.3094744872864936 23.3386911232361776
82.6078032345459548 29.7168405265476494
26.8037160598517126 55.2951960398208797
59.5029944646400040 16.2753501158479530
7.8577329760341037 13.5431259028144346
74.1327750769224565 80.0395259847327338
38.1038559017496610 17.1840698998390380
50.5218410065779153 61.7646051030591110
62.9939816831771822 17.8879787910424817
98.4971628534993329 46.4796856001105283
8.9627545182986772 38.7903453989380012
58.3007383206600807 18.1790766803695867
45.0875703392426104 13.0579164679715642
13.5385453619005105 38.0700954432707448
0.7760411440470016 9.1795188457550196
0.7237005844607181 85.1338930815230555
1.8206154615457715 40.9551044656732444
21.8061634289523631 55.4141494151173077
91.3962477313996544 17.6441143559737839
72.1966034247750770 38.1235659397565456
57.3210349077995431 90.7720821417108112
23.0213698823100152 27.0340942659178509
17.4886220103456438 41.3897450937317473
35.3363260591805997 63.2072372488543337
72.9632709471052436 9.7110038832244783
9.3912974819252639 18.3606711263937008
0.7443264591076582 69.7219018974048907
61.3848342747306148 39.5104653092754106
18.2863359715348714 40.8269201430319271
28.6087169643651436 74.0889880910856107
42.6711978440300186 50.9245432642006151
31.9229415088018946 83.3504153263990162
87.8021198044623787 25.0962872133796857
59.4280024078670337 99.8307939897195951
36.8137821265983618 34.5058290484866887
96.1969085415814362 41.6399203668501698
88.2590385948162748 47.9047736170158842
2.7757828985054300 75.3316341249271488
6.4789914208706278 14.8351439719687441
1.6894913175951709 69.8200362332212450
86.3382397722142230 17.1164763525182622
65.7044649274722019 41.3369503832196727
4.5405147057484445 32.4963090118976652
93.6347443716382060 57.0573289579156224
13.2516876342006711 92.8309835963810599
60.5140902290415639 78.3894429546586480
36.6143647090787638 87.1548852748059630
98.7503687710415363 72.0782347468141893
4.2796389412504183 57.6028764663313666
47.3758976362731659 93.4631773202993656
55.6242758829781394 19.3901040714276505
90.4295241355507784 42.9278549857833838
12.0559815986474810 52.0225859650358089
82.5504537513322560 64.1315866796505247
19.5925801348774691 71.2108765703035260
33.5844563503438849 70.3876836254662379
22.5853246910130530 8.8736173155625977
85.3819884358740069 49.1503882152157132
61.5904954284157071 21.3690845892364294
32.4188661086833960 84.9795882723142171
10.6772246267924373 94.4822948807501461
65.0561360191265408 16.7415883432200374
87.9207916288631850 83.0940802378803482
19.2999198570588106 45.4778454784141388
96.1851984660681012 38.8491843391479463
0.1232381891066336 3.9544878579544140
93.1369181590462603 87.7628611704856354
74.6331423860465009 88.8373786110174279
90.7575583308809826 52.9372188043265552
50.1067098408662019 67.9615295785609703
82.7719272999059683 28.4863741980496137
34.8745470098419688 21.0315007020470119
40.2748104745678788 80.6956709810861383
19.8149507391441340 78.1444973572896231
79.6759850085423125 11.5370254375857471
17.1916469511288597 24.6737673249742144
76.5921872412365019 28.5067311297132377
89.9059140250941056 58.0794566355302564
32.2571336278371845 18.4942918174845978
44.0128742582598278 56.0552700487238624
90.3782600563287701 99.4823544094924159
31.2841337978645875 44.9856539599288539
68.8109511729848151 51.7390473058397333
63.2098502676709728 8.0763050975547266
16.9967551970267685 21.9132120410614135
80.9485389118528360 3.9381716057724114
79.7642983356067816 34.9338033378246777
77.4209910898050566 69.2629463837607773
83.2574334024768774 5.2707120659268414
32.7459150885233825 27.2151656221592084
71.3584679770248869 82.4152487341446260
92.1754984017988619 9.4789577536586904
92.0547086092281290 98.1562191545200875
53.1445609665155416 95.1989767217181395
58.0044402406720607 16.8554526287293172
83.6438497575330757 75.8658111606468140
1.8023669881853999 3.9416141422173534
75.4308741626074237 96.8888494026531362
48.0210365415850404 15.4143392354813002
98.3251828495080105 86.9444312892755420
35.0439197603016197 46.4410019017012274
7.6351074516955997 59.5649623787933038
28.1607237036189630 80.0717184293679196
7.9012303862303952 17.6670976810506488
69.1186336438224203 44.8836005032415954
59.4193956611102436 83.1771293975944701
5.0486492861336218 31.4693583859231865
53.8475588172806710 2.0541018083124141
71.7186509637948859 65.9545417025343710
69.1075379104993743 0.0237223994630775
52.0110396789591576 54.6273241167564692
86.2724848500068902 98.0727574678830081
62.3327520211034454 56.4090509032117566
61.4961307706713995 17.5097548776472891
6.7720100376744696 27.0292977812537352
97.2393718520505956 94.4390501440789336
42.8492432899202669 54.5964147274204379
24.2241240844440213 70.2199539518940554
11.6188795807143137 8.7693494091673490
93.5478220385005699 33.6607315687238540
52.5551088317099158 18.8106832446380707
29.2785526909558378 67.7033907162822004
93.0362563200368555 60.0864682139123829
23.2453873605814820 28.1940897695915922
45.3217929580078902 55.6115794392230569
43.8798698538338527 9.2521091640082496
29.2965150422703005 37.9168129212534808
51.0901874733501558 49.3255208521175632
63.0474792295194462 40.9337764434235112
13.6449803780812733 58.4390103837247636
69.2533198786520643 35.0827096769185971
28.2180434660682202 97.8447116139047068
36.3143310580999810 71.5222224417496051
62.6791060487269291 69.4417354069012589
50.1904518201400478 50.4550187170519990
46.2409616940000063 84.8025944738522668
11.5697462444531283 72.0127045230032081
65.0449483445191703 22.9798225732847143
88.1526522725391715 81.9019285212386734
14.2219127525766709 45.4024524840412980
89.6534099866747596 64.7806677909886730
30.2251602712590675 48.9211874315070645
10.5021517413138916 65.9755882754193834
4.8640713822155845 2.8173324557496215
77.3322247623323449 17.5116536773358256
72.3548065793940509 7.2733938602943748
32.4799288115107530 66.7531402986725624
48.9231808032254065 18.1573850586705277
41.6011210942371008 83.2524817837738738
17.0377717471727692 44.6156410473616845
76.1597129586306920 72.1282869307227656
50.0214186151478799 16.2982325155944352
26.2786282897778385 63.9270438045124294
43.3281669895994952 31.8495439755447904
54.0208248793971890 65.6205931480820936
80.8329106759223635 73.9257987659899527
81.8834826510887268 89.1436018725567010
16.8228323893958347 34.7536781607764453
31.6590505503630979 21.8856261890201687
17.6411238968063095 28.6407106912140428
58.5735738303682183 17.7241983483620196
96.7128163957348761 45.7837510308068971
37.0955605471760208 5.4673359094670531
79.5373530992499411 52.4004519299667280
96.0926381501139559 28.3636230070648097
94.4190640378637482 54.1512976400429480
33.7548513325667798 37.3234112505378448
32.9333257722395842 39.6344186414503667
31.6710247633962823 1.8263289731641263
62.1543612517734942 79.8998100731010226
29.7436089335630029 98.7518315917887293
89.7477973000259084 98.8324397950230491
94.1854643023535516 45.6020974446474412
4.2003458244096903 65.9145014486006886
48.0881403115868480 89.3015418533403533
28.6081166991494342 42.6543467591972458
90.6951221193840667 90.8633094926709504
34.3385014420289139 47.5687328679752710
13.7301834876849878 97.1651394365461840
15.1461475794122951 15.8753559595179450
93.8233417483016012 39.4929271380049940
56.4275323501770103 72.9912937163212661
74.2925534746865992 44.2275942571782821
53.6191660705823239 14.1159700049230068
65.2082208933937721 58.2702152125276527
1.1721771278164206 26.4058980997091588
32.4144043546122944 58.3923824588562042
27.3358461455540329 9.0577756424030760
10.5845232049338716 27.6358888378196674
22.2352500898933876 47.9325904387037127
53.1795985408030845 16.9036090732330599
42.1266192355461158 10.8015721538287206
90.7477518284839846 61.6039331638286924
74.7856078941781703 9.0406319992573749
28.5095117962392273 52.9594515098302026
36.8693390406005364 61.8758760346543184
63.6190431612093619 61.3922666969367512
29.6830934242201856 66.2462212920110147
18.3161570576660040 93.8989240133043239
96.0694036054073734 70.7850694849631310
55.9640132348695687 77.1225260293873305
55.6879239760966129 61.3158651461107027
43.5848962115454981 62.4958867337450101
0.1779293102150081 65.9820694639154652
94.8312502340337318 3.1216210187798743
58.6468136706875924 61.6750089220965165
93.7951622199352784 80.0190671534695639
62.1066301318619409 54.7159008189847995
9.4740869453171950 60.3234311700646870
81.2150982450935004 2.3079935374780591
92.7772407502048964 8.3353589293827852
6.8614285112140738 9.2215155201803576
66.2596196885448876 56.9633615623372762
66.8897243616486321 56.8853692551596026
81.7164957712999751 19.9501152354686582
3.8387223927968561 78.9834270747712139
51.1648700134715781 17.5777843420277478
21.8014250535515473 66.0218384355725902
87.9527739201719072 64.7140382828831946
69.7589046250012217 15.5012620735783706
18.3478927221423795 97.6116368803839549
65.0922594690395755 97.3591935923707581
8.8888531727601698 61.2544635553318386
28.9687108798222894 43.1515137880838822
62.5717906465220040 92.7445317019428046
63.2890048331991721 25.1343358624300564
29.2147328958940022 85.6845107759972677
74.9762431788107762 88.0875564764646697
82.9046519167985991 37.8662100100068599
43.1541781254844423 38.6528897574946271
26.1855159956878900 65.2664061360664647
41.3862868553966479 45.4112553708411184
17.5501613591724208 39.2313959068180225
44.3796327885326747 59.8818149685476229
13.7099533896454790 38.0144453865559839
29.1507315811712076 22.2373251771395672
62.0222094052710204 61.7124245286179232
65.2794222343341346 50.5009842247746050
70.0410988267951353 19.9125808389398102
38.4528954545057857 94.9756085315272713
66.4140724642786751 48.5104262548041376
81.0224047557313440 87.1047288460575118
41.6793544299937437 92.7656085691052681
90.0227761464655600 7.6833698165275965
93.4987778214418057 53.4124292873853790
3.9898439117030837 80.0397312014432316
80.9300259608315997 29.6847935561114440
29.8564531643765179 75.2289194383728699
32.9569754712923597 85.9155189006007163
57.7204033464197011 84.5616099315382286
65.4759436590289283 46.6214540390912333
94.5894600668633103 1.3288316657045551
86.6542807884577968 73.1792583724621437
97.1650075933893902 62.0077027536462779
54.5025232497372869 26.0744145805300924
26.3667012476314859 16.8968058721232097
67.9811056959292017 8.4594062612441405
42.8872734272977709 83.2364761293402466
22.7159664499125071 86.8353475090172253
9.3729648105152830 58.3972150908979586
36.4597844694052000 38.0833005652652901
80.5324706074755881 98.0434750711509935
28.4095752208202939 70.3713462188517127
66.6427583497526115 97.6746857794462500
54.3321124420712707 80.6215202946865048
64.4945855229130132 85.3774901284360226
91.3333561113526287 92.2219822969572220
6.7709310542586447 38.1282323961598593
30.5709082412659470 90.8776845638996917
9.0011863632881166 73.2894386011380874
32.3724507826993388 65.7302851203390190
36.6563842133008393 7.2027385966775714
22.9683032861274654 2.7166369481989583
82.7406316710134604 67.8069151792919769
35.3781790768850612 48.9201337553020537
34.9308528472435071 61.2054385538619385
54.2673716661835499 14.7305219684457533
27.9078385977793886 6.8934654182399751
7.7604238969490531 10.5881405675828049
52.7275472859251124 76.6051336737049979
70.8889274784655896 85.5862770934167258
33.6633713531823560 84.2133679539948616
40.8133622403279119 23.5675331286266285
45.9694370575662319 59.0783765022995553
29.3297889363335784 33.6092350416284020
65.9956365345192069 58.2401727594036984
47.2657382271109654 38.2637114968557199
93.7485521710897132 95.5933575177551802
75.9059974937731283 49.9146024631651244
78.5895062449246922 38.8597904425881921
77.4857982916327188 44.2059011323255078
31.1907857934564099 60.2827879305691567
18.3280528108267902 11.3897171201534757
19.2150580170376450 62.1830429723391305
90.5581267929336065 12.0088540511675284
6.2819328374595917 35.7980926345303416
71.4855512329897067 66.5836859972012718
16.0750168552031738 62.0484026865999141
97.4291045999507759 68.5432043562838800
97.2561581108965356 10.7738764069398520
6.9286401709031438 32.7536828205698072
87.6498997090151164 81.2957990768189518
79.8031437524939520 90.3288459449815235
88.4474257246309890 62.2615294820458516
44.2908115412556924 32.8126931975359568
13.4014967169491896 97.3976403814385066
92.9703635086826665 79.2238365976822081
46.7471857888766991 30.6566854880888968
60.4713742136526378 6.8277263664057397
66.5611603198241966 18.5869006546490958
42.1958960784241199 55.1079589516126234
93.3180196605082983 17.2404473415919917
40.6977790820355594 95.9726652344824771
36.3991164281363595 29.9318528582945831
13.7863088001530016 29.2192678990922374
31.4236143414417626 60.3855934799839034
44.4683490821012697 43.6816849702595178
13.7975307143090031 80.8685205181655391
40.1948978067961704 70.1292944746013944
6.8800332774228696 47.8291214348181697
84.7383393269210501 17.7338532137908409
29.8378452015368509 38.6483720386472811
53.3183531520408991 72.9725348821317397
12.4675404625608337 70.4197966230973691
7.0374369562829280 23.6176986026356275
33.4056940883779347 97.1565258035268187
45.5949282171746333 76.2265925624788281
44.5862348300624873 65.6091709780817922
79.9659392399339879 90.2784661147804144
50.6512609304943098 89.1173317336187552
63.3647123855580787 7.5030958188058268
23.9697419300971326 5.0184522426921063
80.1925466177857231 64.4659300285391197
74.9898443615977328 33.2514328299828890
93.6391822904401465 56.4942869675302077
62.4261062008579870 68.0242222787534274
63.1200880412855128 71.9957373496181106
34.4850864937329220 84.8020757339114937
44.8842770397073636 30.5045796599743753
72.1978638921516875 51.0834787997204387
65.4215550966613506 20.3712831901433304
34.7890467776850087 90.0484065176141542
25.4903076810924709 23.0419266618201206
30.6215902702799525 97.0800464998604866
42.0613839290581950 89.4061625317404776
47.4264798196749169 88.3710719013408976
22.0467435422338482 9.5127632824030037
21.5862995718442150 2.5981431526616250
23.9014526729288015 1.6372309454741885
37.1776060752991953 71.3190198613476696
35.7633943716595084 10.7531193960197502
5.3255450426975992 94.6010808227727154
70.3191461555838515 20.3192412401074449
92.5847960333778559 62.7277685766539008
55.6378984310237499 83.2169843052377587
11.7933047006567708 67.0973006257963789
21.0382257969386686 64.9173716467776529
43.5486483520124636 99.5525274649983203
87.4464462073159297 56.1595079909677963
21.9720886192002141 7.0211098491779751
80.0715217390402927 34.3355821338006209
10.9365896787303800 64.3446835049089998
39.8340640429847213 10.7944454344542926
90.2680307489732314 27.6155965785573656
4.6407889613074964 98.8658619158010623
42.7758348676117635 70.2532269903162216
12.3692678589433456 37.6660871800799342
39.9828757504882475 2.8423709159551724
93.2022550767594140 70.2909697248473151
15.6692239950541499 26.2120925916389460
38.8961164042848324 62.5913766209909568
73.7370829574213644 79.1622410487717048
50.3609840167543084 29.9636284558385420
73.6256130404158853 59.9289607227658578
78.8217059104745914 74.6368802547707020
74.6200889574753177 71.6597853539129801
4.9510576645449884 67.7540633958963383
45.4975391038672257 72.1424186584872302
95.7737024214717820 64.4070683175949910
6.3336452958201566 70.3411974280378587
90.6668742962852576 25.4753241482613788
91.2480706754952138 61.9729052331399544
10.8613373329929157 4.8313397213710418
34.3984190258853317 96.1534786919219755
70.7431881863412144 8.2784586925016121
87.1238425740689024 0.4761263978306562
71.1359226169943781 25.6094923389228448
29.5921635840816322 4.2895992391634774
42.9178128085470760 35.9831823503722674
6.0146649526926499 19.8208780019834556
7.5912995092912610 9.6445178367985172
61.0222693366199422 51.5852347937457836
96.5676835789627859 38.7462314506188079
12.9402096562518452 56.1323700677466491
44.9418291122788744 5.4792733535014797
83.6798331027128484 6.5393404617571704
34.8200660876687991 7.1399982694995590
32.8079722602151591 11.3136971828504898
44.0164877807308272 38.2544717020575149
4.9273910457378829 26.3467947444868891
31.8181635548885886 99.9944185885375560
49.8093960860484373 1.0757363709516521
59.1152297385215135 64.7727377014582970
27.7808323621199769 48.1756174839893845
17.1915185393080137 72.8824586845119455
80.8748190443140800 10.7991925259992794
77.4554418091748005 34.4932394353945213
68.1924010613256542 82.9081787569198809
89.9023694868643588 95.4895852957737219
72.6365127970810960 95.0981307137121661
28.1300834705064950 28.6497353701871447
90.1476115901700297 98.8005037062919058
30.4229023219638748 95.4166412055946012
91.1092915240804189 54.2190035454678707
30.6172621440555339 19.5446175385546539
65.1912805676984703 69.0478160109249472
5.4183647784629034 36.4204903397986754
22.8220872811056950 46.9609282089083848
61.7549134068120935 39.6055419057659037
18.8165905982899488 91.6308005831318724
30.1378474353715688 43.5568175861379316
52.3618904239781884 63.1304433931359839
4.2644243395981274 3.6775034944831475
18.9340957767341393 99.8163268514696824
86.8134499163290911 98.5015184239496051
63.9374448393136063 30.9813007723116058
48.3577396036398142 76.6281788013064471
8.8547906377661754 54.4624066897579127
10.0131001053080144 32.9790746648294970
5.2783688128939072 67.7448862680943051
8.1580683844586837 85.6297706989803942
66.6623785753172058 27.0116163226959287
14.8904963937184434 60.7020506478064945
56.5230597476871779 38.5744808039272939
38.9035256320131282 70.0701187743244276
87.3255570607111054 68.8300725981633406
71.6234860662195985 27.0613529447262593
11.1747518427573471 73.1385282621740771
98.1974113561800976 81.4093483758560410
59.2142303903054028 47.0481187958104456
25.2211469404976967 58.6702649193261223
99.9260696517629441 53.8208797333749231
99.4835061028853715 14.5109025909857632
63.1116110199731892 55.3872385453243368
67.8218301626473163 70.8471981467254182
22.9629207865473042 26.6474557760185817
68.3528254569094287 8.7176064912941609
50.6338104143963648 13.1064274701401917
24.0298046572768200 25.1995844487111214
7.2348934768878941 68.0558025302074014
66.3751946051893640 97.3518896409579355
61.7199481336336717 31.6166278177568714
93.5283578903331403 94.8399366186801274
56.3245960297980375 30.2802831772944074
86.7718138620551258 70.1488529938849013
50.1465494129654559 73.3779832534038690
59.4371724785006208 72.4477230235914078
75.6325530968552613 4.0666425847798005
80.0970311522077481 9.3008682250997676
17.2197127072847174 90.9680496142387227
79.2360873554236917 8.4399962125746413
83.2303669411939495 38.4423702395930604
83.4692889983510042 41.6197974437920806
3.2486841915515652 60.4518341195736681
69.0514750513333553 22.2549558136483014
94.0451257421954665 42.4147462622087232
40.8286996266694757 4.1596993936064415
49.3608654125813118 99.2890662082094764
21.8062009780124697 16.0688240054816198
14.5002048192508610 83.2301954097929411
30.8062978785773929 88.0838515850637265
45.6724844120147324 94.1071768759837255
10.6303924933516374 12.5436036183646173
52.3438262883582226 33.7043553433531073
83.8089876237516762 85.6249116170058358
4.9375320464357557 61.1245382404982180
61.7279118824201021 57.0393395917503057
79.8370217679331091 63.1323296453718186
95.0819919988478546 68.2825201208827792
10.1973718667751392 26.1718046536425959
73.1708754811077142 7.8566095982462114
71.6466972868107490 26.8127645985644634
52.0204707343058601 48.1635224470274323
52.3045256409493646 31.0443684217776585
18.1975785523383102 4.1993551862081757
90.5859553765461527 35.1748314829083313
20.8442692482902494 61.8159223709094050
26.3695770040436201 79.2312586769550933
79.5141187515601615 76.2097949439799436
58.4099428662714715 1.9656164395230435
5.6826417943531604 61.9105895109753916
80.5633678083528082 97.6171354629757673
44.7677465515669368 82.2238850739549036
67.6128237456444197 90.3566498761748562
25.2932417448653695 38.4789191616739217
43.3535514896213030 36.2277402356059071
95.3797146869563051 61.0027091627812439
81.2483749612529067 75.1404341848872974
4.3575877192905121 42.8718390065464519
53.1740301627975782 82.8912602874985822
19.5468165596357828 74.8900648621449676
4.1258012911918325 74.3538540318912027
96.5094073949247644 22.7906356037648195
17.6474631336865251 46.9270121169543586
52.0023240594688971 78.5310037197260300
94.6008353256695216 93.1234810625019946
39.7717034787013688 39.3261666917754127
23.6148096504632861 84.3253902046842967
84.0115321321500517 36.8210973616523987
82.8784703489126713 40.7661721869096993
77.7195003743964747 45.8722507930269927
83.8173172215409181 36.5010630734819017
72.6879376445799892 86.2567201971040163
56.7828035276826668 94.1976374451218135
21.9553510838593091 49.0927914289004477
4.1681458905153068 3.7944920354180844
47.0930462764328297 2.8591174589435497
98.3271445033203406 43.3381711602198720
14.7152653518760506 62.8804541222367632
46.4152304475112345 61.2285675380094006
56.9281862442240438 72.4899982378149730
47.5237115084828545 63.4104095829592183
94.4597903475401353 79.7133837909098730
49.5192949708459196 48.6739296677870996
36.4526450777420834 7.8990439346943724
36.6413485740657876 89.1997549708217150
39.4369897371626621 29.8221539357193635
46.9790829061678465 31.9130168774250507
81.5819252214624413 12.5366655433288283
12.3616398390102074 28.1979678568987850
64.8908124002670235 34.0418175112701320
80.4245318081918725 80.7189567615133967
96.9863227674295416 17.7818771696929048
53.5682551470991655 41.3268094121832945
46.4158110275338487 77.7848899584447082
95.3755452350775812 1.1847723845790137
17.1853092070125228 24.5367490613466614
63.8919594523950423 33.5018096955961155
63.9003056335622830 4.5099948356198798
47.6955205704527572 31.2232343339435943
69.8630935280582008 69.8728490809384652
61.2226114713939538 64.9852218825263463
70.4852149512806960 67.1748800412383673
97.4444287076910598 36.1035201272028843
69.3755396827844635 74.1198216796243656
74.8038447846226262 8.2550737816845192
29.3217001019470018 6.6353582523877241
56.3469952679546893 31.6367472347473431
74.0147851439615181 48.3709449559364373
46.1858334908689088 12.0449125804224622
27.5387678504186759 70.1969979496804939
35.1103262842555353 61.2773809886363949
97.5162760488645546 52.8267967367540479
54.0923097816652501 97.7976615405618901
29.1991327721507474 94.6427881591670399
80.0362204231859096 83.0701740983252961
85.9741094153534391 69.2363507779000855
20.5925825681413492 90.7195432432674949
84.2574391489134058 27.6252792920118715
90.0361173242532544 73.5757609279587115
98.5953703337432330 53.5213330421266278
26.5830121696904911 10.3334568960196442
99.5221313980370752 90.2265003163709736
71.2470828288260520 22.5638870025166263
37.6859104816010131 25.8330080295948292
77.6328122259895395 87.4265668813970223
51.9623953505978591 44.6589780107825263
99.6991400200735711 39.6137028372999467
70.6053337625772031 11.6719763702301300
90.3061238261583981 71.2120018958646313
11.0788624705288168 25.7736773579299800
77.5367607728906165 17.7311787107964456
40.4238995291824352 47.8499378704503542
96.5011433662782707 15.8062384345912470
83.5082581789469884 41.3562776266784198
73.0997399101778029 52.0525833167078815
49.6721812585459475 44.4734373178827269
50.4163060117741892 68.3158932405498120
95.5513137722462744 1.2783907791428462
66.6617864188039420 70.4546360880328706
85.3970606790850297 84.6036715409341724
80.9351695562244657 77.6690986480212899
52.4612544506823681 41.5176930154646300
99.0832934947741535 38.9961772483542788
40.2124137316068584 89.9497709136904717
49.7208834161074122 79.6147708749444689
12.5717498897032094 70.7101202660344512
5.1095756437056883 55.6536588508046890
18.7255782673660178 0.1289310901718688
73.3682675847277181 70.2586361134813302
45.7660264199262627 73.3140008190282799
36.9177387628420703 43.0786113082441204
41.4179807105963604 21.0477362851941834
94.0396451009136882 45.2410350241846828
39.9489719548268312 61.0900925439505471
47.3544578462339345 3.7932889986560303
93.9232852930929454 72.9239965069278924
99.4943445394532233 65.4644025775549210
35.3384499524886024 56.1069357175949932
13.2333764552329818 15.1220519980665884
55.1302844528571043 98.9253788658248254
34.4773145976874815 91.9605776130271835
3.8365433029014628 74.1089950620052207
57.4812752377768490 67.0865320949473869
36.2272039521128661 71.2675294347911006
8.4831103305929361 86.9610112372688633
66.7606178556130487 68.3851139408882744
34.2101543068904732 16.7115818043971132
10.0239015202194022 81.1606446449362267
6.8458020522392466 84.0816577171395636
67.0760230801285502 36.4401094336488853
75.3233051743648332 11.8720184288254806
70.6436405537409797 19.1529589800171642
39.4995334577250432 94.2008848696250709
4.1225426256029873 35.3351677519521132
96.7352429505811102 57.7201495196568573
52.0235355172603207 55.5538131564627378
29.4813288963860956 45.5364378502195351
96.6298296674767414 90.1280706327420660
68.8253946338038105 57.5651037845792857
74.5597966341172196 64.5433983888001563
44.6785952676076477 73.1223959785730244
57.8472475012574350 28.0108529616849076
29.8022607886029398 82.3344893551907830
94.1879747501985349 61.8354600174125011
46.3451863601184968 18.8287251024184208
52.7060487411627818 15.1645158608095905
34.9871876374431636 11.1024542801517860
9.3398084307373388 86.5106137349436182
42.7034844714932476 92.4096006924399376
82.7701908070865926 26.1389981416560104
84.8646975026661892 8.4640524096169738
24.3590376525494214 45.8431940934128974
31.3329667430856453 90.2692396328547346
23.0520767026594058 44.1400284566221046
63.3895425313863896 37.0770805285321714
86.2311216346043210 69.5219368676604432
99.2865090804554598 26.8490985364245631
15.0750423397171147 49.4466584079295330
38.2349312274857382 41.8158645724839744
44.0796934284022797 54.8517765248611653
90.5438276144624865 55.8485877627531906
77.4832339381745072 31.8975862254765588
40.1221570979104385 8.5396776134628478
83.1501220646349850 26.5796356247652064
4.2074696550762347 56.6634566498722094
81.3350002889065138 5.1303815565646786
55.3646209169370564 70.8601505268605933
37.7749183309339500 64.7493300760945232
94.6342036874788590 2.8592270113731888
59.5197409387489884 14.6089951416841011
13.9368266892864199 44.3548404073520288
34.8393117408128035 18.3897758086558518
61.2680285206736457 20.2042661856031920
9.7954851973694907 89.3085899697979499
65.4445161640618096 88.9227756756116321
93.9813720564447124 48.9399327594327502
24.0038038395627105 51.5190839971523289
98.4732850953751466 79.7009199407635975
54.8215592461360970 58.6802717331856485
80.8687058843832745 99.3346707565598450
38.3308522470586013 35.3841026178805720
11.7965473839001138 20.6472050586381499
61.6242020432438267 81.3180974541561454
59.8065011046795902 27.7862245785868041
21.3231488645322607 37.1708417248529415
57.7015288846583729 71.9571790162389249
36.8372139739044471 81.0157301837703585
59.3788442837118282 79.7356591097125715
96.0284141940203995 7.4366896406778960
37.7801971796069864 64.4695449328379482
39.5665101797381311 76.5934165036459831
89.7936539008677244 98.4510086120195780
95.6049988383699940 42.3739577628116990
9.6740838891496868 75.9262548327796480
37.9885317323453648 9.7342615855644077
68.0448947648863651 76.0083489411011755
47.9483189915987182 23.8029637885740826
5.4726689919821876 72.0611206872448093
71.8738024758970937 45.2628588399783069
24.3949931313522512 37.5291458875139128
56.7132891861514139 4.9223944310839984
65.3519017355318539 40.3167038305745322
19.6925131641020208 0.5395223652426506
30.4202190533106496 16.1938407080736688
79.9868799229425917 39.2438844500762585
48.9882009831885696 9.5330073892223250
44.2263264669971576 0.4435781563243202
64.3855288129220611 47.5383802088973582
54.3574700118796699 61.7978564909589565
80.2094877995242683 73.4977292634191173
21.2586438586161428 88.7859470836660876
74.3542327108209946 35.4862801197045243
44.1203421217961278 82.4384246021245843
10.9327900391288928 92.3724473103709727
83.0786949242153554 96.8552244322845866
56.0217573993051019 22.0936598278702370
40.6933960425237657 43.6335975794944417
49.6074887137427325 61.6387399414871169
54.2237448223088307 35.3595075040561682
12.3962905494931501 85.6731562903144948
31.8648082659339522 24.1710046388977986
22.5785952093091602 89.9991776555567498
45.1616831300838157 58.2420291555813776
94.1137854921683612 60.6409010603986758
50.2845374959886016 65.0987209447396111
51.4764242881331597 1.6978199580477971
60.2763662486975775 23.6283600213760607
44.2149250003795231 14.7193184070129828
11.9980998039790787 48.5124413134502532
94.2972607162857770 70.7035926786251565
53.6846100330608635 73.0889100600938519
93.9097741911828336 29.5145203931929316
29.3972355578942519 7.4595647568564516
0.5769442507393974 79.9452193893021104
24.0099064056049976 71.8785983902967729
19.1855228743307080 69.7810810257848573
90.9646080458614819 43.0044144493682410
52.8739591677174090 12.9426772315047405
80.4187412779675697 15.4492113780532954
70.7940055292424688 80.8574999168295108
94.6488267654315649 3.0606604896259881
98.0548911104025507 58.5354948079796387
42.5752175676752032 12.9447032512349125
73.1297816932586215 43.5010120698494447
59.1776987206110689 3.3236355882403479
57.1660605232213399 87.0443982620183903
58.3801108375682318 25.5249387249226061
6.2711853108863185 48.2169627052627447
19.0312316944906925 24.0001037207788990
31.4725954734026772 78.6273769700314773
12.5164672288156194 80.3951939225888594
12.9634580174354479 42.4552287285874357
14.5510722666326249 76.6768625706114761
65.2197814841014178 99.8238983587990845
30.9271465138282302 49.1354934722216896
4.6178772553100327 17.4257596197101563
88.8269312136789466 80.5522665413842702
69.1359455595835186 41.8439098076879432
5.9144301445905212 1.6128803179112361
1.0024265777024643 83.5095374710678300
46.1597642743753056 78.8406883072096889
9.5961733412585843 89.1059359643462159
2.9795171084204486 10.0820468611830591
54.3818288186825001 51.3436737275943713
49.8212495487250351 25.6706613639727799
55.3115325778699045 91.6241427253990111
8.2640681609707389 3.1660348990718790
93.4144399488750565 77.8471355723919629
69.5540943030894567 55.6980581321137009
19.7553416626946259 56.6872794664918445
59.8052837217682765 55.6241314871312369
44.3483258775425284 75.8586480696200027
35.4224729993423679 87.8563717841695961
45.6132956320686702 63.6103890949744653
40.0580779160888554 45.2737960963787742
17.3876142209180919 73.0783994716621095
84.1790000490227897 48.9563850656342865
4.5717390294584774 87.0774681213800363
68.5111289696701533 87.2043588217096328
19.5203775066186367 46.7830035962383377
41.2297107644407319 64.1825439859285893
50.3245840560577946 67.7662639953551036
80.6388557626806772 6.8772673567236042
13.3136123865849605 47.6838318915420274
79.1848154510999223 96.0637240216989738
60.6001800302884277 88.7367642426494001
65.9123243693761083 9.5687407484244424
32.6620252694988977 64.0152791114806234
6.3687256097798794 44.5222384055198219
6.2089390843276142 98.3453327962756418
8.3920209820081642 22.9286745548550570
68.1858509190835633 86.8933670205926347
5.5491878953567326 90.7300356551551914
73.7648683306509270 60.0966174732141667
70.6066964170583162 44.0204905264474178
98.1374995479687726 72.8416603117905481
74.7189686920665110 22.4268723544084239
73.2899589664788351 43.1469771314730295
58.9544591362240880 98.7703667329127626
96.4217910160288056 63.7336562240731013
98.0617610340871835 36.6229814218295715
81.5260108440593427 10.6914470157683521
29.6881153729843028 51.6967238348953231
93.0819340316428452 31.7567011823170944
12.7859324762551232 8.0482551996048031
64.6385882134101308 40.2616689052120691
40.1547635914749819 96.4819500600297317
86.9165099623622268 65.3917911806719587
59.3345650202094035 55.0942275071126488
49.7872627643087782 53.4488535896932362
70.9256607161260177 50.3951948448223632
12.9900976002201958 85.4795903664150529
45.1037414960960916 0.9282388083206583
87.0051661409728183 29.9654614413524705
51.5779214746709087 76.0711321280011958
86.1839556526914379 64.4387328731311158
56.8000000927776583 92.0230449595016324
91.3831466211837409 63.3157516801547970
63.2764784132823550 64.9193227027129467
93.1260231444794044 50.0408050463420437
30.3046602935743579 25.2419416046581908
71.3893992775346362 2.6252793162211185
99.4226193512284624 38.3202046893720762
38.8104876896292481 29.3535849793505541
15.7412457622438833 31.5043584351196060
48.4091179228258497 10.6890620596633461
49.0020088300426835 77.1306790562128981
19.1561752536955510 75.2132717012310366
47.8163721654201410 41.0783845427420076
99.2595660025835258 40.8891589284527655
50.5930266545353433 59.5450899741635880
43.4403688656434070 83.8106667484136949
39.3560204768688919 64.0898340784045075
66.1225121205090716 51.9585533479807040
23.9149265713699890 90.9194097566159627
56.9340874508300203 5.3585677126210545
36.3236318974635495 10.9110333442828722
33.0429841775818574 91.1467841468917612
88.6856937079272996 90.4405996812291590
94.7662933072222557 1.2134794577527974
69.2193165186547787 14.9816518702341135
25.8229120839707065 54.0330290618229796
3.9354292483482656 25.7181664497696651
32.7319725013789125 72.8121900222208893
95.2016765839019428 47.9682093403277179
21.1962925705850864 8.8710148225965675
33.7796214814814135 85.8364789100810128
18.9399670424759243 3.1158814829564618
66.2538512602639997 31.1841302817331680
34.9714109549387615 17.4942252333077377
95.9496836292454560 89.9240515187364196
74.6620159400871444 62.7241273726386410
33.7751560140210003 2.5457694137962061
8.8073742622314164 84.0700629561060850
79.2919424982309806 29.8011999809673078
79.2231152270367005 21.6848048482633828
31.7814355445330889 61.9183791675067852
5.0755364671025704 12.0930518338852711
15.6194225673894849 94.3816640327296312
0.1423253224295151 19.2250616552765337
35.5013542382226248 91.8468236462477137
78.3369264856810190 10.4199166857521952
20.8012283688990287 39.5188341718025526
68.0437084363937288 62.6696173082628292
1.6342947471121416 46.8661690897691940
5.8226216522631935 22.1262783344715288
44.2100544800196360 83.5071715977169475
39.9134360319028190 86.5189756313978080
90.4612307660696615 9.3035357653551198
25.0534079105696037 56.2907995501753717
66.0590806312502536 69.0092923905930178
17.3885135522357182 59.7293996454128191
51.6488358220634751 11.1720179553244989
43.5730965725992334 48.4959153582508975
6.4190206601315687 7.3198308289907033
1.8769557931829106 70.3118405244695310
55.7326625200316599 13.0071608460224919
78.2297482849247388 39.8836543614269345
64.4946238563895378 36.3285508792183052
37.8467417249302542 25.9177000466299887
94.7958236330744626 29.0700767591378302
91.1334326878026104 47.5364042076317972
13.1025216979739234 10.9727002123681245
26.3623298001843693 31.3590987933084371
30.6088969267478070 91.5791873004213244
66.0044144562524480 28.4314203896297464
45.2367716807301790 25.7404792340525717
72.0570445374959121 88.5188582489889342
34.9202073391353309 70.9934177662720316
39.9127453230087355 75.3475390267742853
71.9914085724995090 32.0704110840407139
92.1606663308591294 60.5002977759316565
85.9282952381221037 3.6379160865644855
45.9794285854662448 74.1561297002079129
46.4340452872463274 94.1510755488352231
47.1535080569841298 51.4906670942043547
17.1607716354245667 85.9528590654808085
0.5232151548750008 37.8724185886316747
43.7014327789519683 81.3046263586861073
76.6625913531191827 51.0605225219598182
54.5646999143318467 3.8090912258651577
5.8078227891116612 91.6827723363090570
76.3781063942871867 9.1512078805659041
47.1943546453547782 68.5432595385168355
15.3585909383474828 18.2229411268423860
85.3164212265176758 42.4889409560405014
69.4641271462731709 4.5977819421846871
96.6234686075046909 95.7080356549201525
39.0223625849986604 58.4324527642577394
29.0501366721522487 56.2303415192723079
45.3246161734055377 70.1895978036596659
21.2913141747920207 45.8670597360242382
66.5778170234512459 1.9384370474307633
5.2331170118561365 26.8580860252298770
95.5808967618668675 36.3280661380343730
3.0050917784759767 61.0695285313220353
48.0221142473965870 64.3210440014233882
89.2433697238448786 46.2292108846119945
78.3370398121452638 79.9593035442226210
72.1680751012284531 59.6763848655113875
8.6131768143243868 9.5614759822566171
69.5093158418632555 37.6174683708127588
56.6961579285719921 59.9609822188895265
27.4707189104430256 93.7490680003648720
4.2580254431200064 71.2869817792354041
84.2418281687738073 80.0281697001257442
89.9609252863228477 65.4259637633608548
23.0142784098033566 95.8811671017399334
94.1483819134901694 57.4693580255941967
91.2781302065955913 55.9262437707438025
72.5177063954318868 71.2944942566490596
36.9567901306634496 3.0760400930536558
45.6660702599707236 34.5325425032693474
54.9201168182578670 66.3024672243139008
99.3534766015816615 20.0818251393343203
65.3928200242885822 89.6466944566275572
65.2611437276648445 96.7330576143478567
20.9154062230072810 4.7993183973821241
43.4699744061805546 55.9724771210103995
1.8625370238924410 98.0339476521528468
67.0518981151520279 22.8264472208491789
32.3879166399273615 89.0402589217481051
60.7049610677738087 2.7112778664759918
58.2759695966083555 69.0240951830724043
40.2027306968236644 60.1407978084921879
53.9037954664169234 84.7891255038689877
46.0888969703780589 70.8824692851367075
14.8991830210403631 86.6680097160818832
68.0024416300640411 91.9045221733831283
16.6253662857594016 63.3071424340557769
16.6066838825428604 17.9458193027968065
52.8105577704419886 6.8615289781316484
53.0581596591200224 32.3026069555210498
67.5361522113191057 14.9286720120661798
89.9741337894841422 14.1679453839876341
16.6338241281358314 95.4885192732291017
76.2244634009127822 81.3718709568749716
5.4493536042460207 57.0599842540459790
78.3883796457732558 85.7699149850557063
27.6291405276351760 5.8880839465176305
32.7989571926637780 41.3115440328770660
52.7721353731677425 38.2531121020182283
18.4445295492732910 6.0827263090389554
74.0116562419058255 11.9502994085978642
77.2172015970084828 18.6932939117997350
80.8059806392156332 31.2996031998932231
35.9620627123181862 79.2315373954300384
83.9894179389381605 92.2967554626554119
39.3969436644779663 72.1593008515906291
66.6125642521159165 17.5063817201423930
81.4560271038472905 75.2245929051502173
52.1229850896332039 15.6508610180080119
97.6746693834341499 51.7948064636109748
65.0851736649767076 73.4277523126750822
43.9821284227105949 70.7492158997972211
78.3343917127682516 34.6166415951020525
74.0082901989166118 75.5079634498347758
34.7913141973913440 93.8012342764152294
50.5041949908073917 1.5204434715171633
91.9267182112354249 26.7999532880699896
26.9706970110307438 30.5173762744036949
1.9976415771988609 26.5821550689690156
83.5617582455365948 59.8914797235026484
45.7172187249846118 72.9290337477568045
42.8372426605697427 74.2201350467291689
56.0524786150306014 28.6481410505331162
85.0731825056365238 21.5575490901215652
87.8615276686424238 39.6889329738468462
55.1919742481703821 16.5555668230090056
79.6085291788193672 21.2267283394976580
57.4429833461738681 21.8113992890232034
15.4949830775268023 84.6074139745036433
74.6658082039722757 42.8035805414616704
61.7450830834284403 57.4270407469563580
51.3123576307015767 1.9873494399106462
57.3877355046571438 81.2959707491763766
59.0418198405949965 51.1622410155817207
21.9429085433539797 54.2847336651825572
42.7072768011059409 3.8916684746765684
23.3618657450520786 10.1788336700313948
67.6743547851443026 79.9319378536999210
36.1167553919369055 31.2551089316885786
74.9109468491611779 35.7623107776657818
60.7439805774795261 11.0818292858993033
96.1529458978405245 82.1200534810242715
16.8518930361199821 56.6774677297826130
66.1874633889878794 13.7369431084081732
16.9245925880149315 51.5310740349830851
45.3888839829204613 13.5821173010038478
41.9765202534396522 8.4582432271056440
17.1637886932013188 97.8488289532743636
63.6836709362240114 44.2795635897132698
57.2790992807371779 61.9645326701819386
16.4445454285134467 59.4718919431218467
23.9806799322914159 30.3103886137923624
23.9924651556820514 75.4020552856790260
66.9937486721185707 68.2174723152665621
87.9428143524130945 97.1531348883742822
37.5299695672701930 88.7712307111824543
22.4509038721686487 18.4655776429170650
36.8274897076290912 58.2930931614919459
46.8789404543027501 34.1243408904025145
23.6703699778718182 77.9644962568923034
41.1108488107363570 80.0787127760445827
3.2973763031958425 29.2299033826716865
62.8316422299866275 39.2644723447234796
2.0059573332557701 70.5844608124654229
43.8955689100462223 21.8523347975579831
81.6757084914093525 20.1295121771798655
41.6497003158896675 46.9444561376045826
36.4502490621787771 28.7242512161278398
82.2098400383469112 36.1993854604150229
84.6329037789798946 45.1404432090711794
39.4745229985854067 24.3746357577583233
49.5498269402931300 49.2546562856612553
70.3307632890881251 57.4362502095213685
44.7978841328844126 43.7237374157481398
78.7069024322129849 86.5773879206279702
5.9452680147007104 3.4327019241577661
63.4648364285399751 12.9072865510958543
35.6310552595962662 83.3647758139113222
80.1523423008425624 76.2870725610297029
2.9809230000073961 94.1157748507288687
51.5414240440592053 22.2365788559118940
15.2039755435377071 73.0253880324907243
23.0572036016220103 73.5535473523454328
93.2045862225307218 70.6324169457843709
99.5736788091832352 48.8465226465727014
68.0183269771868595 66.9308538152995567
1.8634571505442565 84.6740912866666093
85.2281102408091584 45.3986368872251944
60.9554972008811262 90.9076725302256961
23.1602675899194139 98.1117458651299330
49.5969079035955005 38.2385604622610060
49.5866629452846865 72.4332165976080518
57.7217209438236196 97.4619223743406451
91.2615703204954514 34.6620493561242569
53.8763061259085916 63.7867978699726237
76.4726006556680886 61.5502874177883399
49.4531098638868158 85.9645630981091102
77.3120481581078991 27.1097801619167846
18.3521417759245793 87.9741213826974615
33.2867051821146376 99.1127913843516950
91.2409804378484495 17.5183978853890601
27.5585572367960765 16.7431108520529683
23.5213311352222121 16.0827980892937603
59.4057226955859576 42.7274407052303715
64.4081238152623570 16.7856710752326883
99.6373861405472780 85.5650352355691552
74.7469709064630621 19.2086534058850447
62.5596527793493422 66.3460761570174355
32.9453724200560174 25.8819133520884819
87.5540080184514693 30.9241127417164599
31.5335040649208800 70.6409503556570968
37.3107279574858026 53.7179152556528621
74.0197686207506820 12.8749619329606162
84.7433783598940238 11.5682205995849543
29.7070466450108270 91.1100731781594249
8.6478913761883440 8.8145381259097650
14.2328852910467809 2.2417090361389946
75.6368679367412540 70.5466819686504465
3.9288974412676758 32.4550753222676249
3.4455221369784073 59.8456317110561216
20.1172120115651332 82.2908380150642529
99.2475400730715762 63.1696043486309620
34.6814973474074506 79.2274922157714485
69.3596277034008892 20.8508471531591226
23.6862870037986681 6.9295538172556848
16.7736174272430141 38.9027968256263037
22.0154015533933531 36.0446074731148443
81.1403763510927973 65.5228048281916671
60.3743347569803106 65.8733179517437435
97.4780658289589184 86.7967904502440604
93.6365170654994472 83.8404834206851461
52.2963260711963187 62.5039926032410094
13.0312054308551968 91.7402658087041374
59.3710662496061730 12.4390459267392117
5.4291767434902605 36.8981532397647314
23.8344269362479082 66.3838939363305229
80.0962933365082108 32.4597547596680798
81.5186889771056968 55.1074835096859843
20.0240495768026925 57.6426646430102565
36.7591808044671708 86.6595900578749649
30.7715185214059730 41.8939391280878866
19.2495951676207682 0.9039613447867301
37.2323363968770167 82.6352830523410518
20.9355673220089642 4.4119407459128235
77.9575665748727147 10.3833937715260056
23.2693802434305610 56.0127090988341223
19.1039492289816089 35.5381409579520167
8.3511368166783058 96.2555042268204062
60.4114687502299361 87.8291056375412467
39.1127380002384868 88.0800997988612124
77.0890945350811876 75.7354845385486328
79.7097386125655163 47.5179826870653059
84.2985996152213488 27.4555763990467661
98.5023126398988325 60.7838385796472238
64.8339446973767366 6.0123845734120662
25.8885662784455128 21.4617723826562852
28.5500573068093715 88.9739049515514466
48.8693443654617639 50.1906283643339890
49.1601124519721608 39.8145706001224013
14.3647155089376746 86.2019897131949762
84.7483418059060085 56.5323527060437740
29.7685182362651410 85.0541306573664713
60.2595269295458280 7.3936613814477914
64.5464732411229818 40.7987995180907532
51.8016915757005947 47.2389083468552116
99.1429958120371566 95.5699605919122774
78.2766131492764572 49.1101519722965136
27.1565037711988353 93.5735806825019552
46.8499670675480360 78.9624711437018902
27.2133560463783226 27.5388550636004439
1.2094843319579662 1.6168966695949027
55.7091532119893174 34.5125333484342747
16.3169036332310071 8.9645831461211749
45.0989385979307187 27.9734350429922216
36.0921284898167585 56.3475206279102636
70.1365742410427657 50.0721430368808598
85.7830062691010369 41.4102868594294264
10.6876653515520115 96.9524305601729139
91.7432588432198344 12.0120760523085401
13.7741834883648888 97.2383845258157749
32.2248367098153068 74.4281160456476130
62.6493842974562227 98.9075303952722749
83.2842446240798608 1.0380237233510448
98.7406655817932233 81.8419317376405786
44.2268697735032958 52.8470607952583578
27.2688662408947948 55.5929853467366755
75.6195096034098668 14.0009350831888586
17.7101659677127863 44.6691654564685976
69.9127878249138064 94.5255436880076019
82.3327169928649312 24.4834228733494150
64.8549090715197849 75.8316585442332354
79.1482595061882108 81.2689573516665149
46.8652326747246519 41.3109316821988486
50.6637517972087323 38.4834695005593304
67.8263353870735131 58.0773188474488222
70.1824956339111736 65.9099566475314873
52.2408462573709400 33.4959195635756259
51.3528389605687252 9.6863365128079248
63.8740074713937318 14.5625640185976675
11.5285750504615319 18.9707899748540285
69.9720888331335971 85.7619401148516971
65.7449622864874357 81.4380881201225151
75.9941964775988339 68.2698435630561278
38.8935988322467452 40.5978817657942557
66.0800567488275590 22.7940986605683165
10.9566457726591793 15.0423458075993892
20.1619289889753972 77.9814849078248642
39.7811235231316758 26.0739861702557150
21.3820711106372237 41.2024548760419052
0.8626760915865450 59.6489136893980998
20.7250715635022722 98.0998040062249714
66.0729478235485743 34.5917090376247316
81.2682129760130607 55.8193154672482521
77.4747070534186690 48.5220085120675364
86.7283705778215790 8.3270783564993280
50.4491900240225135 72.5305838356973425
83.1488765270004961 39.2344874635650385
43.5559414711729005 55.6442274488827238
95.0873778722674814 73.1588267059791661
57.0947635822729040 35.7501427650993691
93.0125815828168356 93.8197061745456864
75.6473352804704433 44.0479866208603568
92.8918742309347181 68.3366045508989828
9.2574145009047708 83.3822793788485797
46.0023004837885807 32.8595863981456375
9.8979696105047754 57.9688565007894425
8.1744209985923906 47.4831137266957342
4.0955571113379774 56.7874153019015466
82.7639441175157629 46.3702522682584615
60.9615527942274937 14.4859104900411992
38.6301809529316031 57.4651053323325698
85.9458701285738584 84.8237046379680919
17.1986659379796407 43.5423376022968895
11.7199145379555336 11.0568761054440792
51.7676982010609876 86.9344677082175536
41.6136122583551824 84.6950308085612278
27.9595590735228008 14.9455054431078764
18.7077960696755099 30.1133892077167360
59.5437911728616456 96.6586774020897082
71.5615782486486154 29.8855299470227820
59.3068084306390659 11.0698400413124727
99.5651367848323474 27.1484428984326911
0.8361306773859045 84.7566781994406426
63.6705144891422918 5.8638015491993993
54.4740265000109716 76.1694260389949420
79.4190830087311923 32.1123081598665223
84.5271149169119695 70.6247924168895196
3.5951810137074824 38.3673925143088752
62.0581085058740669 91.6197220423791521
40.5021590112541716 49.3310738501914727
37.5676267037513867 39.6861854132273564
75.0150807724588873 87.8223449775766483
69.7758750459926915 98.4479360523190650
29.3668955911462817 67.7360327360959076
13.6592754481426937 17.0503977589695594
67.8269273657886487 68.6098320997923850
76.2039643961746549 80.0190123936312148
60.5491726822694787 45.3031963547300478
23.7553432193428264 5.7817697539763184
98.2387008824925800 57.6070276599758984
63.8515278283016983 34.6773051630312352
60.6702406139284918 25.2362380117011504
13.4585934614968146 8.4283713935302647
71.2277735925500792 22.6198702654656358
14.8117748493982191 16.9239446809771437
83.5548648938183334 41.1254361163930184
43.0315183821866540 43.8877079077592782
2.3002547529007100 66.6355443831527339
90.3249283554284403 85.6736914743101039
41.5072749737186797 45.6301447061193386
48.3099867274308323 58.5100670759189398
54.5131581736291650 98.5346749999925891
76.7845516462961513 74.0030136103332978
25.2144194444580592 61.8523153612847949
27.1388717676718123 59.8717702258386169
85.0211385221016229 10.8645654641839062
28.1401864028724127 78.6918420162763823
60.0975164567189211 62.8555889149905695
50.6708797609089387 61.6009336782055712
81.4271516524669039 51.3486751131437131
20.1801229076770454 30.6762061690545771
39.5310516467890594 25.0134289292085583
23.7718399344031717 98.4541004110447346
45.4649624702338713 13.9317151671604638
4.6108587491001218 61.5789514603638253
61.0410786839044164 78.8010412903907138
3.3856402163334964 51.7149847161944436
98.3982391389106823 13.5184678732917067
63.8810979856731080 63.8130179592231812
98.2642792154119036 65.1041943326462302
94.6304510836216508 92.4286700220549875
22.0046487847589951 10.2044849143870024
46.6042309171313036 7.6070148887116051
58.6758417934583960 54.6484195738598757
97.8523094842604166 37.7383409243906769
42.7300522430669432 76.5842182005928152
36.7583350772180069 76.8240707393709812
39.5877443592695073 29.5894071985835048
66.4290518832386851 38.5607838940580123
53.3700519657754313 51.8935119355984042
27.5341072746558488 44.3466979201395191
53.6761692709014540 31.2316242379798368
45.6718731846629709 16.6640496754625218
65.5003911865182715 51.9395748873027188
93.0836546381834324 49.8981267070769832
31.2426013312031223 13.5170417259577231
86.7878086524432177 78.9148168915976527
28.3460522955145890 73.1558508631977844
8.1185995529376882 41.2092287160411672
91.1275630396505818 50.0452330032459258
66.7330660095564241 31.3489060808403650
31.5297697861140804 89.9665019442788605
48.0301648496717419 87.0833465931518731
32.1038370641731561 60.8817410242187194
14.3962739350867004 10.3649116656726044
16.4645149577617893 94.2474852801093448
47.2924205986285031 83.2583211016446683
27.5240826015973674 1.0376875872906588
52.2823839481120203 39.3921289583851504
50.5517356286713806 94.6733888407762123
84.1721128787600463 28.5930189671528616
30.4204749882310388 30.6483770045244199
91.2172648051524959 1.6793471699271145
56.4755510054258494 58.8505865432946038
21.4646043539941545 44.4068108662258680
33.0839802204203082 53.8918141448347612
27.1528811300335775 3.3804372697526563
16.0547752448900525 27.6117361171596798
7.7142400462667293 43.0922659066092280
14.7738101980420709 32.9544931699530679
21.2727092967024731 0.1438753164409334
21.0010010455262695 92.6978506147299868
14.0229906007442899 69.2667360945968795
13.4869917125087557 64.8041563809792649
29.0884407325028072 50.7942286881402723
74.0330094890812092 48.5680907255008023
50.3875649101300880 91.4229721129248531
48.1276987683212809 0.0531759602787507
53.9825222161588556 69.1420373540503874
52.7293214553685701 28.7236160309258821
43.7206313734276506 93.5272776512749573
19.7645281950510139 44.8841372077008245
41.3802008954313152 8.0514945099596886
80.6385299749664597 22.4065104467386718
71.3693032392516074 83.6354276203720985
36.2996878284846360 26.1457925870177696
43.6372902026551657 93.7665499887470588
65.1643568597791187 92.6470672543905351
33.7875513630550373 72.9852521435472994
29.7280756183230572 68.8422780145739495
13.5753447561869240 35.4940746137786505
75.8539966883626988 69.3306073646008230
38.0335613962353349 17.6549248071684701
87.2642121646794919 66.9892128350399361
8.3114112037490191 95.1861823790715107
65.3709838341755045 82.9070685909400282
83.3632209539823350 38.7796627470796693
15.3967187327467947 9.0302390852663450
0.3312539481549859 68.1286535636710511
99.8953650040378136 34.8017627601069819
36.3967923962105502 70.7155225833891876
98.9433663415112363 94.8503593574477009
17.8952649901226266 0.5249063068274329
64.5438629725663446 99.4332926756576541
78.5753105505741019 6.7830266109506709
44.1595288337276983 33.9224498618001320
35.7405590914246929 89.0821781917853173
99.4440946988070351 91.5985849582844054
23.7192132333741590 49.8679484967681574
70.2434907615726019 89.9123807103476054
60.3870381770560840 21.3482832251328816
12.0614019296632176 36.1847538163766131
47.8693174831142301 97.6978786969127810
32.1178343107132775 93.2600300797365520
20.8680452652901138 22.4945131047362459
14.3684460268407079 44.1969439751237942
79.4749763510924510 68.7113714487649361
83.5095185472890194 29.2719030722881648
79.7570926683189043 4.7312561139256086
22.4721713840940431 76.4969855349905714
59.5848050227227972 55.0626739024868144
28.3420172113687201 58.8512544980767203
43.9444060865853530 28.5103944597047807
73.1341380874465159 28.6515815245507390
36.7597522861724428 23.6155772305955196
5.7224072379178477 15.6465912261906546
37.3008541589787441 61.0778511413559784
46.8293003039490827 52.6986587982315342
41.8781294871905487 68.7926934208733343
81.0454193468397364 26.6068868132303891
54.6267224898609669 49.0609925097151844
28.0170735364741148 32.3123977967986988
17.5888946695774031 35.4777060514262814
75.1165916563310816 42.7864261857208845
73.2701593701550138 82.0478314222426093
97.0410210280522136 98.6939585466088403
24.9860090076543528 74.8215934347375367
60.0311981362148899 27.8203656215687758
9.9187413817895749 52.8701201046574809
9.0259202709886299 62.4070095377404428
12.1224957860938449 81.7562222194839450
36.0815020350344184 91.6231488438546506
87.6136666820542303 62.2354619136289955
12.9320778047018248 70.9513910324448602
89.8752740075898089 35.2728541299155438
92.9637251407504266 96.5471774955274924
3.8970975222260229 47.0926892593690241
19.6048392260309470 93.1916799281765407
55.9635086573325395 85.6673309876553191
52.6883274327874318 3.3723889000100704
93.5135225346803338 53.4883710434980273
3.3928371329239204 95.1814626207321055
48.5627581859688462 90.7824934479922803
95.9213472338904722 25.9906617758051475
40.5052853946381575 59.1627363730553242
28.6198110325902597 86.7275848619284773
23.8712821634688979 80.1269765377948744
40.0849535892872524 72.9915847588703599
67.4834763089330067 27.6347349614994968
67.0277612427657061 43.7186912541168624
60.0099918176606479 0.1865624906234431
88.1200796000689479 97.1157289263678933
88.8588151174898258 96.6655363772160712
68.5249392915275592 91.5688139217845105
46.6765315824701261 63.1628588707399032
71.3823978082629935 27.3536326839894812
68.7581174993062518 51.8104048715363561
49.7980972689648809 73.9234133326156240
15.1816804680414030 28.0566844499916073
43.4638540939435245 37.5205163980275671
87.0079094198468681 71.7049756927776656
4.1913935984038364 41.9353269894015526
19.0888908438234033 4.4038324170442849
4.5756393110354949 6.3393125261416490
85.2901438389028499 34.0083857265441623
67.4471329161934392 24.7525346912414790
19.7781651492727200 13.7269589843858739
91.5230936409014930 23.5111616605099165
26.2427601905380499 7.3687745404781406
56.6403104529188965 75.8376645585782825
44.4447206019134669 72.7127986194671365
64.3132331035197495 37.4430439545178615
68.3454600152871166 23.3597785801526001
54.3750901432467373 75.1003247079539875
58.0162150320897112 33.6540096695621429
31.9291664411285652 22.7398674061634054
5.2378731494736712 21.3727269709008461
60.7494979487035138 78.0387855099350531
47.3931592616996227 42.8809461168808213
80.7543349766187504 53.0942356889350293
74.4637572766607150 98.7667183741823607
81.4116830987570665 64.9143209032762343
36.6786380173057296 14.8601574284978781
67.4871566296240388 68.2183334547308675
45.9836580385743261 67.7716333655903327
89.9089250995208147 28.0180094262492574
34.4884690058939185 68.8528089791699358
37.3506105540744713 37.4485565005102643
85.3567034172560710 87.4075961646766331
17.4899227583338970 27.3954824222944353
45.8920705717484125 71.6869125578297144
54.9278097644745529 12.3196588322968648
6.7610540331571878 91.8363018350031695
17.6515079249803151 90.1414984337161656
43.2433933436860016 29.6486519310114147
45.5840116208470079 12.0870381633589439
57.2352067975978400 98.7467706940950478
10.1076779914507586 25.9797411797396798
41.5762011255112824 39.2719059979185658
41.5241017084110240 30.5904059640008015
79.0591125150718881 67.6781753435972746
50.7216069891139298 59.9850424064789820
20.4463937560198303 19.6019991552611401
66.2980709363700527 48.9950590148819671
24.2149692532902989 95.0806068383991914
12.1520943120008944 60.0651608918827833
24.7063523992007035 39.7080020743099453
89.3599234515479708 83.8853552279838510
26.4186607678367551 30.5086982728184140
88.3870997011395190 69.8145628416562687
58.2051560758684587 1.3209715504276742
67.9603060297056487 25.1979629835736176
23.3483696742880937 34.9121165916759253
51.6706613469423246 90.9807477228766857
85.3311675481399874 14.2196921439199713
55.6305622342305170 66.4109339700802934
59.6652700913227321 37.7576435904551460
67.8489441053235964 59.1809537472542502
94.1765865849175015 17.9539264550031987
43.5623401714548848 97.9207423611230183
31.1231059087123896 95.3592229991016183
81.3114347367171746 43.7244640474418915
54.8074539749876877 64.5566037319782566
93.8015256851842452 88.8582684872917810
49.6398751461579408 23.9537547328800713
51.5821788870116080 20.6712495417960760
70.8698919208158600 22.7351150094872736
7.2327660558313855 90.4917367810241018
23.7316838090740561 73.6308947311949566
92.6674259712856667 7.8445266451498741
80.4361798268977566 60.9253311709257090
54.7951315930187235 25.7587596048749816
38.7074896670272395 9.0861332198873264
10.1235227856694152 54.2587689096099197
20.7853716061685567 68.3761934515902112
54.4415657020199433 63.1047899184794332
10.1975584352188129 92.3027223587318986
13.7229521268044437 32.8302168516434563
27.3525871899023763 1.4080439844311399
23.0173158100807527 45.4555756871529297
57.5857748096101574 72.0872445994724842
54.8730637554945346 40.7065805710528750
2.1274551348044568 24.9409225927261318
40.1140386742909882 27.5755079932994178
16.5079125200815575 79.4459138688127524
5.3594123014440553 3.4810404506731563
60.9447114090718927 46.9444889151565548
1.0654883456860942 91.9394223739863747
42.2868320073923414 35.8104327136015357
49.6962426975770200 98.0508409640498826
60.8663452663462579 66.0847218448753324
48.0298354984104776 90.8534058674653551
11.0597631343329219 65.6936096323204168
7.2248673475372112 96.3771235683597212
79.1073726947553126 83.7864565724433277
62.3719811433509861 46.2513520917027776
57.0212032622087435 82.0420541112786026
48.3022576729130293 43.3209232903446377
65.8200847624894010 69.1147209743819246
55.6664759048355577 7.8012239705001818
34.6469234943598252 39.8792140258277570
22.3032545099236188 48.0302991306274052
97.1152091382225535 11.4218445529254318
96.5374991393785677 60.6397085700241760
79.2292642342464291 49.8651506985313944
72.3877458609230331 11.0697493424451459
59.9655810273520231 18.4213134185939111
69.8666321954921870 87.2078654179906323
17.7226707150441882 5.2914615434379701
52.0698587829445572 71.2491674968448336
89.9852683911965414 67.8607534972819764
14.0080602489225718 42.7530215799848321
99.2897478131563958 78.4745897489823108
82.7229764643955150 55.6191264907517464
93.9467124513585787 58.4682995910981518
17.9075350630764945 26.4471041221252534
24.6114261423062253 74.6771794945738066
17.3965295808403013 44.5930225309850243
40.6112794693229588 92.6150563648163825
76.8657353699112775 42.8008286570291006
2.9079822615270201 10.3513063911927379
72.1975136685039587 83.2623038747804429
57.5624754131607403 5.5610183693288402
10.8200781604644973 11.0316734659566702
99.7247287015571260 86.5853205299789295
47.3122087965245939 12.7548262059567037
65.7262981089551772 58.5107378289028119
93.1041227264785078 3.3951954855028665
87.9373865984365324 64.3413063944542785
42.3523132592817007 39.2379430829612659
21.5564104753196553 26.2725726622432099
56.2828695607230571 35.1235388639780410
3.7038059232239240 79.4233313569543782
28.1454189182402281 39.8020717382654894
43.6611579575970836 15.5367825757321221
63.9442327691103571 17.3798672035888160
67.9746929012407577 97.1957313601153885
82.8328115132799496 9.3255289735555742
90.0117068203989135 94.9852780199922648
16.3570740686245983 4.9771927658740829
57.2463685389370553 2.4817386992603274
7.6717993685320955 94.8820410341444216
19.3657959138321409 28.7755465098321608
30.7500448280520935 33.0636522757685754
76.6733108635231133 46.8700200746568285
15.7169853881454991 37.6711461460939461
31.7678909584749753 24.9312509116831897
44.1684501191273355 35.4055979516019050
86.9395347452495031 42.0966883689146059
76.6906517730256354 95.7995548382613578
69.5762377901447024 40.9953351990065755
95.0189701320355908 51.5827632729013885
55.0571869819854385 60.2606911018837650
48.8599729636535542 46.6231873322630150
48.9674271833912655 90.8341679812387497
79.4555475009177599 64.6433182263788240
16.3520211988309114 41.5422448724728994
6.5238175030175700 90.1391083285440118
70.3149005987914535 53.5578246859026450
80.5527153812466992 4.1300730275728892
94.7387901830052215 31.8519762631762084
62.2665009515545478 75.5695563101039909
41.8251735261589985 33.5749650327417868
61.3019788228964444 22.2768841118420546
82.5933676236738279 55.9746535213205476
67.3455121445442018 47.8189572002417407
15.4294307572612084 71.7458614810671662
85.8893491890962792 13.5282780406351559
37.6501363333520658 43.3475086211503537
78.9421272995750911 56.8721242265348508
17.8898364661658213 56.6370675653929538
78.7314231617236686 48.6223640206555814
21.5576929280857463 42.9968299381459644
13.5040750052454079 44.8467050829772376
47.0419240896290844 17.4664502376732926
7.6993580631482983 87.5057367150273109
59.8863180316923405 19.8197154911262778
89.1543425595729673 69.5445007887649354
53.7398675864332773 5.1490928203001936
75.5383152440279844 47.9603635684511929
72.3669050224324337 60.1404115053552530
44.0512056462508355 11.6279331597011755
77.1799532262960355 19.0971072104179740
50.5304385931786300 36.7964363557252057
35.6961995151859881 92.2726907089305399
74.0343339879411815 95.9490610273422249
73.6866375387549795 77.1242902888687496
63.3981854587334794 0.3824403266560528
57.9906124426575715 27.2588675735697663
23.0986888388836960 80.6531631284030226
98.7703392081471350 32.0223127950090003
79.6192187565244467 32.6100219306736250
53.8308674393251394 12.0791860400363262
14.1198488948623861 3.3233883718999935
56.1113702303177817 88.1355128389073315
28.8020232388270472 44.0078938774131103
5.4675237475509615 41.4378931177316616
82.6783252085698450 11.9473002788588190
79.6389580535075510 75.8890391855751005
26.7034332847327676 77.5308079109359340
90.1450209744030104 11.4898357926366383
40.0186175324296229 14.4318716211860867
78.1808893651982117 30.2092159692822122
6.9214256100702194 5.3924340971468254
76.1069908952440244 80.3594493233722460
22.9779134667944405 61.3968684532555287
96.7852463947700414 76.2598375978474508
62.4233513522379013 28.3246989022439166
6.5200503374398311 90.3429883566945477
3.2061840759841309 84.3086517270142792
9.9679085415479545 88.6722466745995348
96.5112739406009297 30.2902004490122501
87.7549461418371379 22.8976573626914686
86.6037793792202848 68.6714325071553873
92.6677670125021251 26.8319783931946461
91.7493222708431517 64.6005882644340375
82.8162346154560538 49.5258170289657684
75.2890470522650048 17.7043775054112302
22.8841183133215011 99.8179328599398588
90.0893590530614148 11.8291071601318123
64.4726311277331661 74.2716018785252601
53.3333444091830344 18.4197792535037337
28.8049511006756340 49.2405297982620240
29.8525299905660582 67.8139855307535555
54.7204285958721073 27.0378888104878072
10.7097720795502500 7.6752104803262995
90.3256048844524599 23.5304225990576867
39.2015288820407051 73.0151697357461273
67.1080820757777587 68.6250149851474589
27.1598864498062937 39.8893290083663672
63.6316296836995861 34.1119285426043888
0.0418806704374219 22.5008843535361009
83.0222925506528071 73.4303823531718649
65.3231358433060194 42.6249615385325811
69.3836054465716643 95.4640038364186694
21.0260441053147353 66.4201150234701743
14.3314233134451126 49.8217476796272933
46.1662642032485167 89.1952283951529097
94.6810042202468196 44.8055895623203710
32.1428113168419216 34.9778416776099448
29.1051277006790912 7.0290633431954070
1.9759959378244818 97.4681016620780269
62.7172570568876324 10.4281659522367889
16.0533497284038873 16.6657490662156853
24.2941777828539642 97.8933170709082106
14.1742011750624499 36.2705440340318503
71.0545380478199320 42.4575233422980958
14.3214019713946215 47.2365595157289135
79.6546481786436118 31.6508336592779997
54.0754360420157241 55.8350215390793423
27.3411318620406796 1.6408227687434773
15.5882593484293004 2.6893015952865196
87.6738883079417803 55.6439300870539597
48.1706153355239479 70.1508211403655508
57.6271866335951302 38.7709696493670961
74.3709692679910290 6.2303030806435844
60.3419769313540471 19.0428464510712061
93.0664507409227326 24.7556084800655256
2.5139591416559859 26.6620044111578913
59.2773099276618254 14.1372950257612100
95.9968490410860227 40.3342088478744003
36.6233501651668476 90.5792232117136535
30.5893612793346925 65.6493780685111830
7.2601293824383522 49.1154454153272084
33.4035788095679891 46.5874102389195457
85.7312984200610941 35.7823152244480696
0.3447378375909471 87.5541394669263866
50.7852133790032880 32.8613475804784585
70.5077632452444760 60.1851715994424410
28.5727104500099749 11.6424001248772608
73.6526063128741555 41.9941839660246572
19.8340558196009269 83.2051024796773220
82.1701387821613167 84.4555677226805273
55.1675422262930510 72.8531266661705530
46.0456629938665429 95.9928552463188538
61.9528976637481890 15.6445220618169571
87.7397796988602607 65.1946474370414535
17.0794843084110077 61.4609269904090567
95.1298883245721640 64.0381193864222666
49.1842954654852420 74.3284863953926020
16.6413891229870927 23.3555362906646451
67.4764122590868283 12.5591532606071254
75.7480252877289075 76.7761579205123610
57.9620256398352254 23.5799688450492368
28.5732088273818228 29.3222194827638241
89.4012307673860676 8.6619148956079464
70.4125375309922390 58.4625500864757157
39.3546273114945819 24.8087115718289333
67.4515757258635773 55.8481481827541302
75.5829080556261204 59.9663735998053227
98.2124351515544589 2.6195245452615756
78.5627521078744735 76.9815837210474569
81.6672833725252190 62.0890030857561257
22.3926763063716265 95.9484911631978576
73.1579634493103299 66.7653278667822292
26.9411400245108226 21.6941622986102516
3.2628234881788565 52.8628228008907968
50.0696330352449550 80.5464815217112289
17.3330735660232733 87.4801461022968141
47.9570560902974705 1.4886703922958100
72.6728114332805433 46.8724404224367817
20.5801050042847429 99.6135450696869924
21.6808956575846743 6.5962968536751987
95.4414298901379681 40.2327088378821571
91.3917360329512007 95.5940118094281388
89.3666196455536550 10.4291441637971438
18.4566275166976546 78.6253200039034112
89.7823177518705222 63.0468628044264534
59.9055641627110447 18.6615638238604724
97.9114121843419127 90.6362128960524274
93.8111518419388091 8.2975606944653002
63.7033900780177760 45.9352798212462474
65.1143865417968470 90.3699175726132609
4.4389201741936173 45.6006126378771128
63.2257384759843291 34.9692152998609984
67.2060005013259882 83.4785913073755097
18.1588611462926366 94.2602798872015057
35.9173776875802631 42.3598457351243667
66.8969616559880791 35.2637397198961366
77.0207559824545740 24.1116213333696265
74.2877574301036958 89.6777687370311298
53.6808399034797148 59.6638516857328725
7.0099021336280654 62.8278400627929301
92.6501003718119165 31.4093673100673705
41.8477497475588933 2.1397660122110085
2.9090983996702624 44.9913765220771182
45.5104011251525762 71.0578190924512825
92.7508304265740549 95.2172202955463831
12.1902133735884775 25.4678723024837979
32.6267577493552068 99.0455667717202743
2.1502992879630090 67.4063293018116241
81.7556713456181257 99.0346151391556333
23.8047420468594382 53.8887719672900616
92.2792751630480552 79.2949322688983926
67.6641061876705407 29.2364760412609961
82.5279772561321607 74.6201199483378446
81.1520347726959415 56.7599466914682864
77.2508829881820844 14.7978000644251821
35.3901784400405006 4.6386977486260310
91.3451724007882149 38.2571360598941013
47.7468901423066967 48.4852030762383279
80.0949849182092777 25.4087454000369810
39.5714733063986515 18.5006767759098949
89.6794090688143655 7.6226381073146161
87.9533057478316067 77.3088275843159352
86.1881881743992295 9.2540300105610100
21.4361075662196967 71.1174069035805871
27.0633211106603433 84.8165338733944907
24.1799408361013555 15.0771425414786719
5.0009405945699692 66.4920849755848025
86.5117583799394367 71.7745990785422521
21.6245869361887628 25.5539672415898913
80.4543621703600280 48.0788394296478714
73.1152466676197150 33.5138594118298485
4.8213965573790212 33.5352193361143094
28.8914456675061224 92.2482178328010320
92.0057058287629133 92.0679206597310440
42.8741478128826685 47.6772614055467230
9.1724096530725880 94.2709713249529386
66.1967802574437201 95.9475487114923595
64.6645207006082501 68.3316898739027181
85.8390347805868714 17.6418950488603024
12.6035428862170349 89.4645226118543775
7.1351939762648637 20.7256262497694230
69.1233644545635570 6.2618474331999412
71.4714658950930612 37.7799066056582973
63.1833298595136128 66.9920487855086293
71.3513129990588197 16.0135963886529744
21.0342525552574706 5.7536665438766343
92.5690096041507360 14.5800156318891538
97.8956164318213808 64.1686490216595615
28.0210280501981259 2.0046047079792628
54.7519356483339621 55.2939728882379953
9.4635655113268093 94.6827985162843220
41.4097803273657519 65.0973096035113770
74.5721872842085531 94.4474326146895322
70.1385308427740739 71.0280600989066500
98.7436798898378356 16.1667020776863026
16.3775684350775492 93.1557631821179513
10.4059219791196931 53.9739855853377151
22.8759683648221639 50.0392467117461308
34.5038529272151706 61.5422113553986350
81.6431064848302839 25.5143068206484251
99.5133932812467208 75.1590343902499285
91.9479470984462637 15.9970276471822270
67.1856195084751420 43.7608113811079207
32.2683697459698919 28.4138645418745774
81.3534549943807832 40.0503805824773735
90.6541621026266000 28.9604411269382069
90.4168573342866750 80.5863342646723879
2.2013977956969910 17.8842478412540196
81.3371714427820933 68.2446241909218259
19.2462231598250710 56.3350604930508396
18.2378092695089968 83.8552884275503061
80.4526567008311702 42.3946309215224701
22.2533293742164808 27.0870205289584511
18.8992216497906220 17.9993263827674106
50.6354544669836670 67.6997057886552511
73.0701959345024221 41.6631169097213885
88.0768945567578072 88.4728947635547058
82.1443889536038085 46.6057252234209471
96.5555941887364213 13.7672135267802531
80.2943121096327417 96.6517074898205664
13.1466236341597380 40.2682100925877080
6.7921313417375622 10.9624907243065284
88.8913512515008080 51.0167200802264986
43.6367582013015323 18.7344294227344008
41.2277025840719489 37.5456504274718199
86.8715264202795083 38.3350191416205632
5.8785551579488953 12.7910429024518546
79.9154450301028874 91.2980572639008301
58.9497364477530539 15.3989950296478657
50.2199340685416047 19.8815892320448704
47.8581830564539814 32.4309721653950547
12.9662663828199243 41.3315627953626503
96.0316742406534161 69.2392346019013729
4.8505169387944136 81.6156778377299190
41.2728601083494198 45.6560095546464808
43.1017375223092785 7.7580464441054371
81.0319318059541445 36.2535091594831584
2.5846606699695629 22.7751638189903289
49.3299659121117529 44.0292010605966126
70.2162460612671566 17.5176323400317635
32.8209675488787767 78.1976994324261909
68.5197752839040817 3.0232402883235032
26.7411645190820408 45.0239100708466822
25.1717724103803207 64.9400664807448607
86.2998835826503239 16.4015286340399626
53.5091641696827907 85.9786142460549456
11.3273070993390448 6.1192776608179011
84.8375392262240524 71.6027453003311081
68.3703763864742911 45.0539076568675512
73.3908092348801659 9.9630461678866915
26.6207879219095176 29.3565017339042171
73.8791597719069273 3.6264660902620705
64.1814079775499380 64.1606506713870459
11.6421645035483134 31.1434337777704791
87.6221092139441424 84.6056635434050008
91.6725695669423999 23.8273149400579314
69.8827898535455745 92.0580919644091153
66.0267114732681080 39.4330860597511972
10.7152654940501417 83.6319386960659727
49.5353565924879646 54.9688098890825927
12.9831155738076127 29.6870359923333105
80.6348730138598029 10.8662302156819042
99.8450396518538952 13.0169428310318516
76.4497638448730470 51.8530338390740440
47.4262547157007219 39.3845359280634995
53.8754831987964238 56.2385773755063951
90.8243357552208863 76.2051093674893849
99.8116581108029521 0.8131934208482461
41.7470157908877866 74.3554706808021422
33.4756068286928254 12.2909272033562278
32.9716392118078687 74.2285058602753054
25.8537541089243632 75.3854590726861318
14.7492967293039516 57.9170332342908623
92.2916601909578844 14.2222764958529702
98.7537270539971246 40.4856222262391725
51.9011629891448365 27.4980889947854976
12.8729848637289983 88.5338801911295405
34.3955636591778386 11.9580474359927145
28.3667923300623954 47.3081203426818675
8.1108471871720980 65.7164173459720473
36.4584965787245494 98.0461409125566234
80.4896790437448857 49.4958465434165333
32.3137763217547942 38.5683148856989177
23.5399893185628919 70.3544473959904906
28.0057478024551401 88.0695301872734149
46.3557550148132123 82.7277118856849114
78.5948817322824880 92.0802105871469792
25.8833889272253828 20.6302880101398074
14.9894255674523755 65.4042721446873543
96.3785133267668499 27.2536985679890265
17.9192072444210879 23.7942416071859064
12.3707980056871456 81.8378825328926638
66.6750570267688403 68.0582818864133401
43.9204824059166370 7.9516651491637225
40.4056863790155703 41.1936121896273804
29.3527423280398807 16.2302425323840325
49.2932818041951961 88.9164472136975093
2.8603080472795361 43.3952930918316540
12.3956286106078331 87.9545851683518833
29.6274051282930699 86.4132534234291398
5.8436932439667189 37.4229105210670738
5.8684373150731162 65.6536082800753320
16.9003137009772537 82.9261765172697380
43.7690600795677867 4.1883515605928068
63.0171635494645628 55.4369284375190858
43.2289802823149216 40.4411351480607451
79.5538594835877575 93.0982437040613178
78.3925548976502853 68.4178145216818621
51.9271051882434023 67.7643167664732431
81.3577864838125464 73.6123768942744761
28.9642616171397869 3.2952587036407577
84.6957328775812641 78.9400850925024997
36.2836514883691734 21.3076644349803672
44.3370493191607267 66.7928300665238197
91.1845673385760875 74.7449430523744240
18.3446105476728576 86.8269004033092244
28.7035311899143117 35.9410800708612399
62.4979298442962943 56.6237812272387373
36.6596899533570522 21.2377731928635392
9.3694095563217950 22.4318090227146776
64.3499040180300028 40.0113696017191032
64.7891901244163506 37.5567437811470981
48.7643785612527552 73.8164605253239756
28.5568359558758686 2.7434651597624371
20.3946416947735969 48.2765456670977926
0.3468786008607450 87.6119111405025848
38.4678872856316829 21.2010088978647495
6.0812385013370607 74.1523361321632279
32.9382864145469796 91.7413199930905421
78.4774945819770977 11.1138873490036367
25.5443019563252101 76.4809736675735081
37.9507684222151767 96.0982924901095288
40.0684401457488519 6.2165553750052620
97.3117756935995999 19.6650024816131932
74.8642406072086857 93.4745772472201395
45.3694548713761918 68.7395729150306494
3.5833007004305362 52.2618056734111889
13.6155474368022329 57.3045356021690964
58.3483615710053556 14.5435730734257085
67.7285790383263304 6.4158058075522773
98.6450171562560456 32.5054201224061714
59.2201568344706857 72.3048582162139581
70.4867194177417531 42.8962266840333371
27.9040570584009444 77.9793541669568384
7.5073666517280540 66.1306579240344803
15.5827311471168688 95.1932824059819751
34.1686504489422376 10.4828997121518839
95.2424216065488167 67.8601563202075369
57.9191461242734817 56.8331972820364300
23.3161427042408604 55.4618144159868294
10.2439198935429854 24.3237406780640200
52.4967213983372858 25.7670932637968484
35.4271444096003094 48.0463804606099387
70.5788398612354939 24.7812547665233751
34.6406552204320235 87.1836673725911595
53.4505569697290923 3.4920361027764080
10.9070579416387421 71.1068654055965510
16.1963617835138365 30.4712907543873257
70.3109006110651364 59.8304174467752858
92.8204566593034315 99.9806002101485944
7.9129507442402662 63.5160535143040903
20.2613182267252014 72.9484427053265279
79.7276874859198728 31.3125783434650486
22.3117298574267977 0.1249255819072870
71.4057308276152156 19.1490793535845754
63.1352676288779122 69.8627559899491928
32.5672600977848319 21.6821124747382008
56.9701430974390632 14.9389284964243743
89.4255217971146124 37.7380105716765399
98.6581855104969350 97.5354860767564418
34.2864133286944082 29.9227480651436011
62.1107229327173513 16.3993346829401716
92.8014075035779342 0.9512032732880482
38.9067634303801739 54.1014463140142468
94.2085693564005737 52.3084196513315618
15.6970138904222072 20.5825699734540670
5.7455234808044153 37.6451875634627910
40.7233096654573856 23.5926838099562062
27.1786672851202731 87.8807928618809910
84.9118812792924871 41.2448587057109322
76.8391566658692398 73.2897244540796038
76.4007436498787769 3.7790130759160934
97.9131044058610343 12.6384616553683049
89.9301864522711298 23.0185136874798921
83.4811599673233644 58.3230680275314342
89.2669311309100522 62.1246036844796521
12.0708687387796729 42.4930710626936801
94.9808030421036023 1.3030044197994584
80.7236982486774934 1.0330960530260169
24.8706773892649622 66.0291439674134608
29.7509913651627471 93.3129532912006425
63.8162590412022723 25.1980211342213281
77.1285628963679528 92.2789189104602201
18.6586613174847606 3.2060395927479779
78.8475629373648985 28.7738479804028771
34.2708682927485597 9.4398545420287476
41.3149574217577893 13.9770713805999378
57.3086573062422602 1.9315063032943947
32.4530460293064777 37.5421497383457563
88.8944787014207378 18.0242170024514046
91.3427748441163203 84.1870264059463977
12.0128277372468677 50.2344614723337344
43.8804457454877621 27.4474254348003441
77.9105139996759846 81.2669898638377219
91.1546304467920407 67.9942507323442697
75.0384103835724687 90.3315369510357584
42.6065113233036641 47.1416141712182508
71.4486011728430697 35.8846294493864306
43.5067576491960679 74.0541939548650845
2.0602336520104791 1.3555057810292315
85.1737018304446423 28.1418786841174509
38.8730941893932567 70.1246230403899489
18.6611412127707261 87.1538151861007577
70.5080521179232562 6.1680192832468066
70.2548101489936272 83.6997464680317620
92.5624615537636117 21.9040742962743131
78.6321594506077020 59.1652568983685825
98.0308425850950584 50.9146825253136797
68.1779602129841606 22.7821130501138391
32.0880355004742981 13.5740668264841666
68.7693887682006988 57.7885058042655331
99.6114864240762614 90.3201010404943361
38.3069894543487379 96.2360990809662695
45.2074826623346979 25.1263207357401726
28.6592106579357520 65.3345976241559896
39.3228530526660194 16.1207462937036361
60.4887514542439391 43.6163923516787335
35.3963184317518511 83.4209111504239758
66.9210558052465245 43.0300450437064299
7.5284328835057757 82.5589106095994794
57.6275488468231600 23.6036884916057659
95.4888008143645948 33.8636007072983247
26.0487429287744696 62.3373372522475790
85.6914733376763422 27.3573421431966040
8.1642118558775785 1.8687894256150916
28.3155095133809205 58.3377303631230859
26.3926999848531167 71.1442388636938290
99.4823844587497064 98.9183906057678399
31.0715069646241737 77.3230904930257310
47.8806642820228916 2.0041489552351521
60.0722676035239331 15.6196535032224855
63.7531725907062992 74.7686287421821305
54.6469226798802055 59.5977242288376345
3.8433888333588184 9.8711146672186612
2.3502544340412324 98.5396559290340690
43.3792827872223157 54.8092263313902848
92.5136694708587726 49.9651546812380900
36.0534510501243730 67.6408154260968928
52.2014802349307985 74.6600924976057598
36.6452480536081140 22.1196653730439934
37.8115918622045513 59.8764439526575956
18.9172113110392068 94.0000928893389158
28.5389234384932564 8.2522496723314127
88.1981690663307774 36.6247335877923135
4.9651915185355611 98.2787046533371580
49.4348336087775309 23.1817216325907012
27.9686682801901902 81.7968815681627888
2.9320422094415211 97.1830737366900905
4.1479426997585218 40.2988967723806581
32.6880476813275465 83.9709482514364964
4.3632593300857447 91.9334359416632623
63.3933201124032095 7.6638657215769239
87.2155226646903969 42.4379981276361988
24.8978280466216049 57.8799072722007679
23.2185961905348464 71.0670399395127674
38.0343300881724957 89.6601582733957798
34.5273133537217305 19.0108916778887540
15.7981521190886927 38.0008550219020123
86.1822164117787395 54.2565379387457725
44.2802559527984627 66.7655668118158019
8.8398772795508016 24.3669479640364131
95.8731989559131961 65.7538459115531424
83.2421779987583506 66.8619118602623956
54.2854699165897543 51.2259942756398416
28.9259105862773929 62.5492603294718421
45.2621234632289884 3.0456084296399455
7.0382193454883506 89.9242332758125400
49.8815915917124499 92.0748528813222151
10.1078225614375512 10.2858802058962251
19.6398340581758220 14.4614897575454204
6.2448487917174162 90.4079953922476136
18.7474908913553122 86.7780582324867424
38.2718541886662962 45.3169892920894455
7.6207152805438767 39.6566815337604837
37.5863425648393843 57.8815604024270982
26.8479391622397436 48.1123754337058358
70.8961084860608537 48.5080618346872470
2.4232276489125737 55.2425176005678296
96.3684872531111267 91.9336582127441204
27.0252837176717122 52.7397689604818467
60.1534173027923345 72.7483775168363422
33.5008703744703027 30.3928981946936752
34.4174748030049642 12.3113142842681604
13.1546080778976666 49.8428907962080956
26.2490270805868846 6.5489541256912975
36.2716427983011869 34.3500081654471074
23.5684478969449884 89.9107988258774640
41.1695367001954651 9.2523521288458639
79.4588038548819924 24.7266841696597979
71.4447383964981810 70.6031834544170351
47.9181719281647247 57.7191793385058105
42.1142054028448811 72.3648392107739937
90.5138838547616587 54.9698006651369369
83.8002614817073948 12.0051426645697124
65.8479521328099082 31.6620009600941827
38.5734288875589257 90.1051856170590213
84.7762137736406487 65.0074037303453309
57.3686134330501503 34.5692372933253580
23.6419257891186660 74.2081047550682200
84.7177166461635380 83.6765944737282013
36.0157439815165006 67.3464481995351463
61.9669684406807164 62.8427067145435174
50.5651928007819080 48.3395034429042667
59.2454675708480991 92.4026889400080336
69.7132975649993654 94.3306370597309467
53.9766820189791403 20.6959909956795691
38.2204621527838952 34.2446940941956299
90.3969835143169007 63.7118988156520487
97.1961446816972625 22.7629673677017799
38.2963456561766904 28.7404707430588893
29.9603322980012017 92.3455841770500001
10.8667551611971280 22.6064412926100253
95.0227796085075056 23.1925497662664810
87.6511601668928790 55.5618598279901121
55.8804292073606348 61.2331780815625208
51.7454123306905203 23.6833361184669009
74.4712070378663213 12.0208975363610300
27.7546938033087507 54.7644532105409425
6.9319522868186993 39.3253484054979623
20.4931934826446103 19.2108538564824443
37.1981187207858142 59.7467065531293144
11.1583667022533533 21.7824297136881100
68.1787234909657229 3.6569840377752683
62.9670332688903684 73.1102174809231400
85.0819614067387846 66.9208569563223961
61.1801930124638602 91.8312672309673701
94.0630901342328940 46.4694206657417581
48.6233595447987810 26.7306499359164071
60.8934038615235522 63.3521351478665835
98.2834642453778997 4.7193057732312083
81.3715513797420869 49.4080080765083807
71.5623135301484723 13.1252961558097283
9.5436216152217757 14.4306013829931459
7.7239488498583082 54.6544602258708139
20.3809676624357436 38.5040313304935466
52.4269639052613812 93.5609070766734874
11.8696072577841534 4.2495310129207375
68.3579633050231479 6.3144038028854599
52.3484882156637923 28.7536074682639082
18.3584443323778785 4.4370335906335434
29.8470045984840269 9.8003451241964417
40.9675689256376856 42.7431438534045895
41.4107833927470850 46.6611025150495209
92.2642517007458736 98.1025073354159218
9.6551369378739977 25.5302821120396715
47.1067558712979348 84.0120523119725817
64.8339818601026678 89.0827923017309189
70.6884390972712993 36.3134313409192799
91.1284874128565718 17.6977082117624427
46.0587959160156046 52.9073680422539780
39.3597297666415358 33.3095208145616226
9.8288357173938241 94.1148210588919483
2.8589141775563598 48.9618091396687021
9.8254115658909509 32.0210046354750233
12.9441417287264766 99.9940251658119763
48.9666658488545821 96.5029048185264315
73.7694166201811470 88.7607157027850207
73.6780096710289030 99.0307819431937162
31.4435785816521083 29.0803857132599504
15.3170045468421172 31.4298353075588075
31.9497912395080519 25.0438827706809022
49.5305425097325553 64.3488622884169104
53.5615431252077911 67.7043360149422000
55.9272059760123028 23.7644873781479120
54.0054389590986759 54.9181696497191822
25.1221352773104414 76.4237281824802608
94.6984441093791673 78.9432802372056983
72.3954165939178864 96.6080396290870311
86.4189947201269888 84.1394934998906479
6.1476589981034113 63.0878440371737383
10.1624191932455759 86.2642790019362735
45.6245895440979581 37.9306832831854877
68.8157505321843814 72.2672339077354735
72.6563973991468970 34.4799849673121273
68.7028122786554718 39.0507525345887316
21.6121034907666427 25.9977659463629180
43.4391081444998051 8.2520325223266475
98.0761028728672670 27.8048127817288062
41.4270202442146172 2.2779665116505088
43.7509367652604055 79.8826908156369910
5.2583905665725572 59.5202090256056948
73.8946722824800588 1.2612055021201551
91.4297568556359863 97.4867064774438035
5.6291372745360118 37.3913868161295895
29.6255134335506334 31.8135190773246030
27.4942626061436144 52.9687840515828299
66.1362759478500237 48.5106678089128138
79.9247807950737865 20.4477905185778361
22.4758998601055531 62.8884350126397891
47.9929657871308848 68.2428589846489615
12.7039838280174173 68.6379985938771995
26.5422532520181669 22.3976793747393543
96.8694504732489747 5.3981935939190322
38.5935670057555598 82.2649076787073028
8.9766578137185036 70.5458359379265545
8.6358171003201196 65.3778068382239326
16.7911013035947896 40.4044333219199316
1.2000200289073559 91.3980191321673772
68.0222259894862447 75.1703794058096122
86.3774283438176980 5.6116884898962045
48.5583701144462125 2.1942089875084947
75.9014951340324870 69.4620164930258284
62.1171768937121982 22.1437113465715711
92.0381800252312985 47.9831832025547342
48.8722386957962129 66.4964441657936760
84.6729179387602358 67.6033917922000995
57.2960261546263041 52.2869049552206349
19.9514254260017125 56.5960900806341414
51.0738527615982392 74.5320995000901547
34.7247665344020291 44.5666964633086664
6.2158610465191000 63.5050300974360766
96.1778372056824509 29.5467042019225019
41.9362487064115257 57.8415469095804582
38.4246386148262431 99.9845360898800806
24.3985633192208340 58.3207130685867483
71.6115470026266223 75.1531307651545006
24.5218951102124549 70.2619166623007629
33.9226191412673401 37.5423101962515275
14.3385691288273165 19.8179505288465165
87.7380785281082609 67.7442048443243010
71.8763587232315473 2.2155731106790255
37.4857509899285049 34.1217104748220237
12.3844708281721552 26.7904990443180964
80.7249510711882721 44.6607410155905526
61.4151160683761077 18.6907895924417353
12.8017001799076819 55.3398755331903871
43.1343603453292488 53.9871904346676885
51.0242762655484938 77.5142822579820034
56.7456506024291301 47.7671507982940255
27.2649259213455402 23.3983561710940577
94.5828649216216206 86.8475722005878481
46.4992169327006906 83.2770646284446059
91.5844215789380769 82.5242537096180939
12.1638458327228633 50.2797180114144737
96.6901597044757182 57.6085218754243229
3.9634668701559961 40.3044609521817847
60.3710656281362077 59.6951482927621981
64.7087768990847962 14.3432058200414154
9.5003333914343244 74.4344366017400745
83.7533800519895948 51.3754954169700540
1.7223316226834706 38.5112749038407784
87.7649802337669627 57.0911336020080924
11.8631485585159453 73.5674687299412255
57.8598137366726490 15.9673237715423966
90.6123615834331559 20.7449711564017818
35.6971086874692247 34.3857264163125365
20.0895880337918484 36.7202133892198361
55.7940457280472160 11.0133054038534244
64.3954792490679608 35.8724730660512705
99.0648735915163314 41.0791655202752608
62.8251047793021655 73.8502873285157335
38.8876520862069057 61.5532816941699892
41.5619750440556004 61.9530959526785594
2.9422704135563360 50.8221678385881930
32.0274343562084809 79.6647387818156432
21.8007071940188091 31.5783790535633102
79.3191682881192293 27.2643800985083118
30.3931205357992908 36.3553196353717851
72.6850123294380097 4.6526876428168329
69.8658002774456293 67.5548309662012372
49.0973504264961349 94.0987229219095411
93.4097038824286585 94.5702663964055290
87.0053425092317099 11.8313361908209949
45.8705648179298962 52.0720661273090926
53.5569257550014157 26.8588478242556477
89.1284073824416367 19.8270594895989625
14.5457023902902609 38.1915009499196998
74.7839941459627795 18.1476994252658734
39.9747194835213620 4.0515461569977873
24.4152148833497691 95.5904139608293946
86.7532320657627878 63.5596343210048431
5.8895147438059903 69.8575201515148194
39.1808803611376817 4.9507412487552855
52.8850451582537886 61.8697757732638820
55.7800162245708080 83.1143949341844461
52.7725619015207670 80.6224747811300233
63.3346954184860849 98.4809748573136545
77.7737157846818832 6.3375990819343979
63.1740182617560961 46.0141475572778091
61.3288298796891951 32.6737887533053524
26.4974363851888981 3.1545334427004357
70.7100385423989053 22.9830977997881760
53.8786934774671238 84.2375278137428012
42.5749119624400620 5.0564617220777430
41.5640870005975600 0.1818805079434771
22.3999252300402389 66.6496972493342952
77.1475235914615496 43.9133981959542226
35.5119801938690074 0.3315494105686767
68.5041844135322719 58.6116228062631279
32.2915441157895913 10.4848411534741341
74.2491374167879314 67.5314408419117456
63.5118666848298119 34.3760600172772897
84.0938563528030443 57.4120067098243894
86.3233279350496900 18.2037455996629802
88.9099890677025115 4.4874284764621741
98.4958460221909462 18.2368826477000354
3.5142584070470662 24.1451067198042537
12.9935699115745091 58.3337466861741021
11.3758555255025549 9.9450392400748715
41.4068093619172259 94.3177039011777794
31.9470863843495430 44.9981900021529384
87.3398276371908793 41.6803107696121913
1.0548123298809164 3.7480891209785705
94.7332113697862468 15.2258812726869248
63.8757789914517815 8.4304460725376558
78.3186959193226642 57.3895410167661240
21.2347418219777211 70.6601898147294634
43.2452922886803393 16.7816510719924104
96.0141991499296381 81.0307967971614431
75.5720186242076437 9.8194192844450860
55.9113195635884708 98.8419771877809978
70.5632036053723937 53.5691701960242312
53.9461423592681228 64.7047043654748677
13.2305888842876307 87.6136122367302903
66.8633042762246816 70.9316503098466455
58.3327746328183849 66.7859632990227823
84.3421795137591204 58.2836941157887978
93.4648808490995435 29.9220122987503778
72.7918896590077367 4.4350437392686519
56.9360321844205899 82.2697914284570970
4.8317086882576739 88.2632036653371870
35.6942834005636414 92.8980883210464441
70.0520461769068703 49.4495224281250003
80.8992202789729049 16.0419560018068559
83.8442236094228122 48.3299002211624824
55.6643200426131699 81.6981261435497004
16.6367608191008358 91.3459268011608714
41.0199847845937100 12.1966330147197493
50.8561610673031055 3.4895367550308531
10.2334509985015583 66.3369300504203210
53.3677713370418942 21.3801601127669549
6.9191863071587756 84.2768028499427686
90.9518286532191240 32.0331849506959117
66.1257920575242082 28.6336068376598973
70.5129348606896542 27.5403099167134222
80.9125570642900556 46.9140726084720114
4.2205866034963009 88.4067923930372643
15.6185247399501677 10.1326240438389448
91.1206910815945719 81.7229715978464810
75.4396409794101004 44.9140324620390885
58.8563148367108084 88.7207365657308173
17.6596657195860267 48.0934329334197415
97.9791409256707482 80.3733537557535556
10.4335813371294392 26.5662451590062076
8.7130240001461861 89.9653407390260185
87.9661364084620629 89.0221998587696675
53.6348721529660253 72.8863451402259841
81.0085026270446065 80.1847607352517144
43.2444849136595764 48.2060684413595482
11.8166675953637945 26.9921056993287607
78.0702468688176339 44.4038458749106297
49.4441361107667987 2.4881510455821321
76.7372006213569193 17.5309229289546273
46.2884955014788204 24.9004297194464606
95.4068772644702392 75.4643887584247040
87.2375333153711807 26.0365121052203108
12.7200965742663374 98.3865922842808658
90.2026359823434234 79.6440918129983828
66.7686985592649336 17.7822445469329899
5.9824367470043942 77.2016146423646177
8.8076124455268907 74.0992370314074407
98.3860943458162893 94.1751199756712793
67.5870584703036883 67.0099751522613474
19.8983453234320748 87.1770878915408787
43.2600394596021971 52.7596161560926120
38.9673529519786541 15.8640998841121377
92.6838512405322206 57.5513591075441440
68.6286894453135261 52.5720603974309952
11.6421284181970623 67.7848372355675792
47.0595750104726207 8.3316594270639310
31.6152364917414950 80.7978861262186854
32.1599958681343807 38.6791043242706820
62.5638513388226727 91.6889561233975314
0.4354289625883245 83.3232835402573357
57.4991678172148681 52.6223381104866874
85.0785771136667819 19.4569540254469260
25.0180423694328695 70.8342007118645114
16.4328224793607873 49.3488732058992596
61.9760676912368709 68.9414567411099029
64.3946652855860577 58.0411460495862599
91.7475207710742353 99.0959029617564369
2.7249029455435392 20.8754753607301353
23.4440466502140552 48.6614905332077399
80.4875667163764632 16.9084084526923348
30.5151698412543624 68.2040693207813291
64.2717326658947314 46.2233231542877121
13.6558568575424140 85.9747454738538579
58.6476068943442854 4.8722417838570458
85.2131930761648988 25.8117601141325430
70.1634081740838411 50.6810876962185262
91.8183388750701255 59.6746213164974577
82.9066322164004816 43.6260685678881686
44.1236305949790903 8.5769866330109963
29.9283047390100130 27.4722551106321724
62.2363322669396197 14.9725841422280066
14.3064896434425108 75.5836993964564385
50.6440888146944772 10.9790849872750442
74.1947312785592459 25.4409817550433885
86.2555317840219402 50.0393564812360410
51.3857266632088781 40.4291014672372526
43.9817523415932143 95.0307427355522236
53.3150620610444363 28.2358859815884280
13.8784712809515547 1.3129203722685778
15.6270921957609161 18.1263306962241018
92.5375236316257315 79.6980857798390474
42.2901859638216138 98.3900180809549312
84.4410545924864380 91.9029953698415625
65.3747137515258316 5.2944596924669902
37.3553090545306148 58.3483162663869592
67.0010862896526618 13.0248566208868830
65.0518279209602497 39.7701381715058062
40.7443438399253424 92.2842951972628498
74.4727875880209922 32.8589655863772734
46.9066653176718376 60.9641771547202680
19.2591289836234516 17.8545131653569236
40.1296152039146463 50.0647186713664709
59.8843035099648873 43.9689177653387020
6.5482092105757284 94.1343430454718089
51.2957229702677893 98.2002452559199668
88.6041359103766979 78.0858184537319886
31.8227157897151045 9.7306378745571571
23.5692904551179971 34.1023210954993914
47.1802386346900064 69.9196058872634296
98.4629574274669039 0.5504313399270711
4.0949055167848520 39.7295509932098057
11.7701985248662933 99.2448180510947822
29.8304996647437051 7.4632978541696815
7.0184293600750847 99.1959122678741494
57.9448757186178156 83.1382254134498169
7.7173498108760956 22.1073053487587536
35.8360250269201615 84.1380880824461457
36.7782248872406043 27.0019650328932812
90.5435200808861396 45.6673525529407129
68.5983470165021600 65.1128724942499701
13.3102149030156056 39.0862955921060049
19.2327568084927556 11.2457174067317709
89.0904220700858644 47.7855390630468975
33.8783138862364410 96.0254435166708333
81.0166533785149738 24.9278249019639446
6.4477359409929713 2.1542522697105104
0.0831717630414452 77.9402825539493449
99.4079113601916049 72.4173648154056764
2.3025124793434770 56.1183898108394743
7.5005378415088924 53.8821496969910783
75.1073473047929525 92.3550994337477960
57.6595278944667555 67.2039961079925234
84.3833498553418906 45.9937688333399848
6.5118434134140308 83.0810275509360991
3.9009039212464569 71.3482502184361351
30.4566947557985621 39.2856763984724111
38.2191189514495946 66.0036872021503456
75.4932645170316050 21.8514046595899458
81.9234747659124452 69.2675162167583380
17.5541289564557488 89.8845325915753079
89.4461553464800119 57.3010381886437372
7.8389216457370736 70.5122367228465379
95.9896376013243326 40.5241136376545654
24.7488859393332099 19.0202094323680946
83.4956328923788078 38.4335465947515118
94.5348273581679734 35.5361653924521121
24.8107084452470659 71.9984635240708428
81.7156630049577331 88.4173973245091815
51.5134516371709026 81.1588977866846051
15.8673826495717591 48.1643875761366118
87.0136712836140305 67.1865264481036064
98.8518729052742913 87.3789975224719626
3.6892591031147282 34.2869120782701700
5.1437119337846449 87.3828283490407784
62.0458342208883309 93.9816849805874170
17.5493938718824474 76.7416012543909147
0.6481856550881737 78.1043782122054893
83.3964839266614177 73.4457235705419862
56.5742970708684609 31.9186712575650660
59.7826038174404246 19.2943322002533044
42.1454445631818473 75.6440630214943326
37.3935136703085789 87.1804623436872106
83.8191340635449933 49.9043359152029140
31.4384604309851596 68.3187787009581342
44.8549760800353781 34.3172163130545229
57.1758900276603157 29.9485099891613764
54.4028853973441713 15.9968406974993709
11.1241698987611706 11.5456041307831718
80.8665314162599032 62.8722965271011489
15.0396689757523845 92.6483038374415315
86.3874733983172405 36.5643716980491007
54.1313100056519119 35.7111557724555126
93.1703499932149555 23.3767015669269931
23.5635909585917176 63.7934203599678753
27.6641527051393901 45.3741932034253637
46.4574591112752913 79.1237472345968342
89.3392520423287522 80.1929240443401739
98.3162965878110668 74.8735593160215842
1.4619379457028847 2.9387718084678216
0.2434915610941113 14.6329455084057471
30.8977782208055167 3.1175139535626673
97.7564129336211352 98.9936616226420227
93.1905786099571856 47.3294795945813220
51.6038734694896348 91.5051966644223853
19.8977618059627446 82.0006815859327673
92.3625866663532236 65.7658271966425616
69.7065195582608226 7.5681522696428916
23.2489634253267852 48.0401149242487691
90.4052406148602330 41.7091451519665526
0.2464380773196218 23.8241514526021483
7.1225737815538430 58.8565843670314592
58.2347640861493616 83.8154519292740616
27.1009965296870270 49.7427013248572294
54.3745290874885185 83.9220808964872305
85.4928059077968783 91.2637646292404554
38.2492646586922476 54.6410349466040728
60.1056902443489989 88.2813648314108832
3.9805751000908329 32.0793514652405207
86.3886809853751032 89.4124479816075848
17.8492831678516808 78.0187275204819599
91.4636236853985167 91.3757987233515934
24.6856098935756663 56.8355241731513416
38.5900579124150980 27.7158642926946932
78.6515767990612744 23.2066099252442584
73.4047711837066714 19.8788757681461661
9.1644234807614406 23.3032733036445130
94.2894781589782838 24.1219357027189432
40.6648250480084386 17.6835694759434716
3.8077622511594411 27.8052332689860613
10.5045753394188086 16.4672140409735199
9.9533244016037354 19.5031078720594877
22.1835723248609220 80.4932853706386737
66.3177531180707263 47.7642314526478629
43.4044968565872011 75.2760451784331792
75.7594172063812579 96.0813121279768438
31.5333949940001190 68.0922657229322539
78.3842141876893947 84.2125564824746391
5.5915380218161559 10.2327903492704273
60.8015527674317298 29.8062378174313345
70.5311975801941884 42.4489071673669898
45.0535699203135849 38.8246825594194576
20.6790865746790402 89.8391566561334542
87.7599181390637426 33.5822316994379122
33.6963931959212459 88.7660091769123909
43.2742038936466926 19.1706075357629508
88.9346553235173758 91.7445634739433018
89.8603655653633950 69.1679211774759182
70.9470426863615558 82.7871643466959455
72.4649601529210940 26.2960171548511354
55.8385374740832958 20.2028021500005970
48.8682273058968804 48.9433731514188466
1.6294234835502741 82.8448833595207645
46.3433402088368283 93.6391783460163651
70.2856470386633418 21.6668260400204034
54.5400088636437843 63.3319447625206280
55.5088030238167960 13.6974078535112120
73.6066148219787095 34.2626014282433431
95.5401589141332295 59.3527339311611186
45.4983948550025872 44.8562524419334068
51.8588283193791142 74.9626814643709878
24.0314496020119677 6.5941835632296053
96.0127081689751236 94.8023211333038347
1.2368400637587373 45.6322576497775643
38.4399951412178638 14.5298186286976332
8.4831485675282980 93.2140056035877791
80.3809916794075434 96.4095359028725625
69.2738305303332851 33.4412852236631437
98.3411615383443944 73.9758926357453674
72.0831030197884530 84.3923706849485029
50.1439259294428794 36.7534691045734974
97.5548589576913088 15.3465072288489495
39.5885005292742278 9.5846210176316564
87.9702818983492705 15.6005925704883914
89.1508776145703905 19.2737572108995572
26.3649053519380381 85.4110683442262228
7.7337895170810462 34.9446055130919007
49.4749163757050781 64.3956298163136012
24.1999337408468342 0.1182849797629504
93.6081063130915823 50.8169378874118038
98.1985950870555655 95.1456228040717775
58.9439994258042930 26.0863623934163940
26.9488570678919501 95.2023626993397443
98.1495636647388068 3.9764690565790350
50.5596487421681715 66.4011664209842394
49.1705939695874292 26.7794630981144763
56.2152349884444646 52.4353204544041134
85.8725554058195826 93.9010373231201640
98.0479569183994215 79.9700379708363442
4.9292233710638067 67.2044784546270790
35.7905989480747735 1.3979420734190562
64.0068736020627682 71.0801845446468548
1.0713597112020357 14.3411404795614210
49.3271116517810384 95.3371482391600580
54.2399792719092346 59.9510834588844332
31.6370191822217919 49.8998149254712615
41.7582430859272833 46.6341872655718603
45.1174065442158536 63.8987292441725927
76.3086712437560379 95.8965362494072764
74.2810180113208105 40.2843755837204469
67.5184352987080700 21.4347187760897562
9.7031759304646812 58.0467760113356306
34.9848180815716887 14.9155092207159949
79.4524220121750631 11.7899522802151537
81.8524924472613691 52.2227380253135109
6.9626022090953139 94.4564295766667072
42.1942575152713459 91.4473979505843033
10.8273603031571852 50.1703980542863448
45.0268115020999389 85.1446190092957949
18.2719293013844819 43.7818473286333258
92.0505412986734513 33.6721357454170871
55.9171633997460091 1.1383885565758423
38.5365486139505080 28.4978715302335743
91.6460836458753789 22.2450942747007829
88.3503239211310074 75.1483958302709851
47.1469097237549022 20.4780897193313045
47.9521430689696970 77.4074168667554687
53.6752252645116954 44.2118081336314717
20.3700663173040262 96.8577490213335608
14.5917530350405329 57.2868066509010561
49.5613773236792809 28.5345758812082124
46.7126104130196609 69.2131410252085146
64.0478800889429323 57.0564648464144781
98.7949428116266688 22.8762796158125994
32.5207467551423832 60.7718794052454996
19.3193034366475054 0.2132973828867013
21.4521911214859102 77.3902763713499127
72.5942535570244871 42.5154875259183598
22.9603905830119039 7.4331594877269254
40.3052612005654325 77.9543763750616563
90.2123226221728771 26.2247554157719485
49.2260231649219833 46.2666875456883702
70.9216815459378580 14.9490047444673877
85.9035249770132623 35.6218266729114958
87.7161135801980407 88.5502952521948288
39.5833763083638601 9.6332080808378286
27.6228608860449079 32.2584080929744914
35.9119037839962658 16.7312730967836494
78.1235080840116325 57.3667952818371347
18.8408652064848816 12.0251202578568908
96.3945028922064040 20.9754047456154460
47.4602653915372841 96.3924068985283924
11.3525651352802690 80.6550324766147497
24.4639216923159601 61.7693649289323545
24.7307561670112790 40.0311775088047170
50.6816020229292832 15.3439803189177493
9.7074764617372633 2.2734835277893994
89.5898395299504813 90.7121347097953930
1.6177134002729687 43.7866784035535446
75.2650197184177756 14.3521064576696116
33.4044012665285379 75.0196535250894954
1.1507559014507063 0.7274542503160619
60.4958297737255961 23.9591448003938723
54.0680302847036813 69.3038709200118603
8.2068753285547089 96.5613976592263725
20.3932613764819628 30.2022869736621615
7.6109694269308692 7.1599171489743041
61.3779316555877159 25.0069103774637433
88.8253074434916812 46.4176171365179826
11.5137294997419648 60.7135113794162535
23.2985002840767272 14.8268961815927867
13.0253063832812330 85.0695669694024730
83.7131281959605218 10.5652693890575300
35.0963063062143448 52.4223788866496818
59.9934953970090419 58.8057564883196378
10.9289765368005281 9.9955251613564560
23.5019263374823169 89.8327360550593852
83.2805819587078986 60.1507442715292129
9.4917256880685859 24.7344894591002280
31.7774597835707162 55.2787891752510632
77.1338092762299254 44.4674982972375261
61.3219940429778134 84.9105992811789179
42.0764448269067373 29.8769676055803295
97.3741509031232368 86.8003956031136283
31.4379272673555050 98.8566460077401388
10.9492170507581417 90.2285199208056667
46.0932909608659500 39.6276681461221614
16.0408017811932382 86.1585231738227151
88.3564317136853532 63.8029898608264006
13.6889466702303721 76.3297013462099301
20.2075651067864186 59.2397871192483336
29.8166514013941466 33.3183850498346956
16.0646979040726094 59.7134921363055682
64.1464291512655791 56.4035480892693499
66.3293697617076958 73.6920180585230327
78.2047013407016465 17.0752099430503392
88.6225017582299159 31.2060299306712317
62.2023908997730643 82.7263960588341121
66.6596791528128279 38.9577520248989515
88.7570450001413036 48.5242943591842248
95.3446593183182785 47.2904875794609154
86.8435153160624509 4.7828610931781368
54.7758022646224987 83.6414024713684654
69.9193335083847671 10.1083536886719223
59.1879999773750853 22.4969780285715579
46.3365363334137612 64.4043633756712524
67.0818854304709049 55.3404537878228950
86.0717649594853214 94.9699263876908049
24.4418246819463008 22.6518529082943338
15.3754781579915409 41.9020345719516882
77.7483026137094555 89.7738760031055989
54.7455433619259821 59.5850789674966705
65.1346976746220747 27.6087304743373956
55.3179517100870868 9.3939912397007284
91.9852630850970598 62.6036377266437825
38.5199213434248691 27.8277594426976300
92.0536034875964049 7.0165514461825396
96.6198380375665238 6.2924420786408692
4.9228660085663067 32.1402150070413413
64.7628764105250525 29.3622182114741790
42.2562086885333699 53.5254655717757899
95.3529273502836077 97.4186815289144903
8.3408247620391336 44.7726896121822264
41.6187910482005066 97.7253732244818138
43.9248228314960585 53.3031033171107893
32.5454569493632846 77.7859927160017577
41.1985365569257240 60.2766706467269842
73.2458911391432537 5.2123430228878558
98.4735161299239508 55.2998973982741902
51.5986007771451511 1.9836870577145116
77.3941427174974876 14.2475763188364191
78.5617043922194682 40.9756427488991761
50.2829193446847640 88.5865827294945518
37.2745168987256434 68.5805163334838142
94.2525515688336526 84.8152884045913993
7.1764956695305919 14.5892361035441116
15.7686433783892568 34.6944204831522569
46.6312414224355507 82.3202337091843503
80.0943945510729947 12.0841562071045452
95.2138420743951457 97.6815519261550662
20.2053614656131018 16.6492319749043780
18.4412630093286793 83.4914614205291201
23.2960591047796299 91.0515042547493323
24.7285562455852315 19.6930388858101537
69.0774778388686457 73.0042376463346301
74.1257004044309156 32.9872280747479962
60.5358091688350299 77.2289434987640107
12.1251785946491992 38.7477538907111807
29.2287395062164173 17.7787930214631800
39.7697651105331502 18.4084099234050775
65.6103741164274226 55.1984439962305586
46.4292494359654668 69.9410750026864321
87.8599185893112207 38.4827041383115329
67.0245575117660479 43.0680530401667099
7.3991821410202103 42.5395899588411481
74.5256541362845155 54.4709344616634752
21.5804304352365186 50.8144477620309232
13.2913448389297528 99.2673519741071146
64.4647175404024750 48.4594010506633666
60.7947715369249977 64.9730565188053646
20.8912829812942569 29.4305302422785857
7.9357016111818108 35.1930069964918459
25.5547419515855125 62.8166199979908768
1.3689961146368668 53.5676865810040468
45.6467310209886534 74.8262452651833883
69.1182606286240855 76.6664781706153349
9.6922145685460865 46.0795834765535091
29.9690243629076463 78.3302443582565928
54.5419500126644508 45.7370399919853980
7.1429324912288710 50.2871125040295865
98.2376312999015795 7.6165028779663357
98.4637642536661701 79.1498622869373349
25.3711760916217379 49.2432494438003161
14.1708256644207609 40.0559924751426308
17.4922239888143807 86.5307732149443609
9.8120641820115928 12.4871321487008089
20.2730412659088657 63.4717195163148631
76.7530061070855254 77.9301500153732150
27.0038735515280663 41.1914388568785270
9.2042736977311463 57.8878386108836338
61.3693771949081395 14.4291383428759907
83.5898658614608934 34.5327640886825122
39.8027115684161927 73.9888258719859948
76.0621530535280641 39.7708816140834784
27.6932359594559188 97.2539814144389823
26.6235164779301989 18.1327879028660881
63.6237219785508614 95.2838797357698866
74.8992810217179397 53.3757318591087184
19.6489497579667400 7.5040391106320659
69.1378798301582691 89.5840127544393852
2.9436589957505643 9.7833369848861711
40.9115464558361026 39.2197452300711902
56.4751629647167164 72.8653660818895759
23.4622121688491063 39.3279973750762153
44.9112694559021506 66.2034920936107056
13.6961370855378632 82.9241814764396707
17.4750437643594445 48.0220085693759415
75.5270448349051833 31.5024830941728169
92.2690191173412444 22.7182102331205726
6.6789554296963765 17.0913946316143424
77.3633513726071556 65.2003526711563524
25.2120509566298381 19.7109068288163449
33.0249068322713697 78.2379783763798855
39.2665891511560474 11.1822846109371987
94.6483998402193691 42.2695316301574948
91.4687382812832794 2.6262138321740292
74.0730510066377974 18.3947329488190370
12.9597478617341046 54.7544524957573131
94.2265839469594795 71.7901782229220231
96.8974842886789247 87.9713376348765763
4.4575288582635375 3.7375573945719887
51.2496932052175964 53.4516495129432769
15.3346351907226452 75.2764484504213129
12.7125057353454594 37.6432436394829466
22.2902396947266084 0.6689270246689860
46.5151126432183943 10.7160429715149608
55.1605303005599055 0.8229563989098354
20.5662853643507439 95.7411528150019109
60.3470042540580778 34.4040747307790866
58.4133694329475048 31.9283067425971900
1.4717614752774999 1.4183887391645222
68.6169970229570367 33.9035207106863652
16.2244897544745257 40.5113022941369962
30.4216816893649771 52.0371898600559959
25.8457965106950525 54.6249947377587048
71.9001877491519821 24.5354863036349329
67.2484062588529525 46.2170035400319321
33.0868780512870941 69.5583429030338607
21.6217049352011905 8.8407413237917236
73.2535822642038426 67.0764736498936145
83.4634303580625243 79.6861826930657742
0.0002330629934488 40.5980289423253353
36.0034933078654191 11.1678233654225796
59.5411897892516677 16.4789874646695367
23.9808011939564025 99.8108786325129813
96.0614233779185582 21.5268277427953620
94.8720099267953145 67.4066471680107355
84.0972477232876940 82.0349384391659413
55.7034203240105867 81.2930450024067142
76.0049675957979218 57.1991138768263880
29.2193771017004842 8.5361191267453567
37.0272408278724541 19.9536035313307210
17.4700326709903777 50.2472686379886042
58.8450739703976780 61.1915170529661694
96.7225721731690555 33.0494517830676742
54.3580946980497544 79.6584977787312312
94.8148929389471675 62.2488871990990873
1.7024957387397732 51.3194748001705037
93.7680284740897605 60.0077269917804159
27.7912706333498285 96.6256844313136440
84.7837717303217318 59.8990176574564970
25.0275244192396542 28.9163300659519891
67.8144965577909460 42.7444335967809650
94.7516885283267669 73.7632561393481581
13.9693186924983550 31.1560480002084255
50.4891926101803108 93.6954711172733710
46.7835118450844263 55.5305554964856327
89.1041806174702486 37.9681940448494473
21.5477127876804175 84.7345744221174328
40.9220935256543257 79.6218213286242928
64.9746413245643168 44.8204032256298603
83.1930537915099251 84.2677707936749414
63.2490470424283160 96.2709961693734044
12.7969851027721742 91.5433926870346255
72.8441644563334307 56.6649087078147105
16.9864464850346799 7.5397808338664829
68.6698913874666630 86.2379516697403403
4.5710612682351437 25.8971143448643240
46.4498025512659396 82.5719235781147205
78.1939710138797892 36.9423005774570754
82.2048235763800790 10.5586961156293739
94.0037883870333530 60.1888461804232833
82.7734920163531456 82.2008687250556278
35.9324587910525253 57.2616915431966902
99.1958271123751985 81.7049888388126959
39.7885584541024713 43.0390925519227281
45.7010046302768203 43.3939983026651817
15.3522326166269494 81.6690736174648748
79.3705313788012745 24.3023891655917659
95.1373671827822847 54.1794219438815219
82.6580917187779107 76.4422803686863119
21.7020028789699388 12.5934486031148989
48.8125244146579007 88.5632141118391161
91.0786938484585846 58.5775445585422858
24.3548293548265917 68.1935043781362680
44.6729842068660616 41.2064836700958708
33.5820124954822816 45.0852130395839836
41.9482190100300514 48.1154131433423657
91.5012154094430485 88.1627824710251673
10.2527935416190878 24.1906733333541517
94.2920305054686878 77.5422219092281608
30.5926590460164789 34.6097433439049382
90.4047041239465017 75.3075271526672907
35.2510811110763740 28.9731345520469965
10.8132600577682485 54.5398303948305809
60.9764110986102423 83.1841453563144171
9.9036773132055842 29.4645197920580735
18.6544378152255987 14.7649647949903766
63.3419647471480189 89.5332241158828168
66.5808704298307532 75.9275113293656432
35.0931265326427066 42.9407002566669505
17.8747580167787810 34.3646624420008067
32.5275071384556114 13.0130575965135780
39.4947466986503386 25.1036663290033175
6.9998716418246287 65.6306403972941013
26.3772900480600185 63.7633488817531031
8.0170895396282980 15.3799958400011931
18.2502003830625412 85.6196865398240305
85.4954418886293155 77.4098675677066410
7.3152780967207010 70.2609537640699386
82.8942733466371777 52.2410809204450572
14.0425296420485743 45.6073310810642596
15.5568719432127125 94.1094877260868259
84.0543755177246510 75.8027855695885648
51.4446989710193989 80.4910615370576181
79.9093165095008544 29.4420163521199498
63.6694806985996422 19.4003019975007902
70.3621852633502129 49.7284325907403257
89.2466942952835183 61.5210452193398112
88.6437481218200389 67.3525664870265786
55.0025635137069813 57.9350277169302288
68.1630233982755840 11.1665574311746170
79.9067051734832603 65.8243904325643570
99.7212153005451967 73.9270295980176968
59.3628014289835235 37.5891511683947073
62.3865373407418247 50.9467912782279129
53.9289114812405828 67.5593117314986102
88.2330428860773708 28.9752550673865947
66.6426519672448734 47.6097516050855702
74.0777705913849758 54.4643047919311059
61.2498029275443301 39.0911035261244137
69.0988238393294552 35.0626982775293712
52.1105099106285437 31.6647096038623737
61.3952194547373580 89.7894401002060363
75.6952338817633006 52.1576867495024317
42.9819863400055482 33.3532435848018025
45.1555583283599375 46.4369614802641948
54.1853132892197280 68.4324038208118139
56.4006438387394198 15.0078834606748206
1.5814237009825205 60.4942597972621314
64.6523039341474686 81.2997024565384550
87.9826847609918161 29.8755339574683916
6.5548044330570265 38.0542361139883241
15.9728600892631860 87.7300550470240665
44.5043916621086879 14.3923207689746206
35.5584324108646470 60.5521119592774681
56.3550944977208914 95.4736720964293681
11.8199597523984341 0.6358778482281502
8.7348201256187590 21.6166522833279302
90.4369743072412433 94.7937579427569119
18.6606467364354600 98.2543193946717111
67.7218668428998996 35.8594871676748070
39.4381833321209925 16.6311259540784064
2.6790292665026638 74.4138030304340106
33.5053270393875451 54.0210235648866188
