# Supplementary material for: Universal hidden order in amorphous cellular geometries
Source: Nat Commun. 2019 Feb 18;10:811. doi: 10.1038/s41467-019-08360-5 (PMC6379405; doi:10.1038/s41467-019-08360-5)
Supplement: Supplementary file 1 — Source Data [file 41467_2019_8360_MOESM1_ESM.zip › Configurations/2D-Initial-configuration-Binomial-PP3.dat]

84.9404187648916746 75.9024275464563232
96.7448935248092994 4.9573833717674880
1.2309856865166613 99.0999319365968745
27.5839614616369424 64.6139439436948066
82.0225440931738632 24.0400821884398255
98.2639141870842820 74.1526453741296621
39.7541768254522623 38.8331039482930578
95.7631514195159355 32.3026832746436483
85.9114465079900782 1.3855133161186250
28.9802736062472874 84.1766314804706326
16.9030433670209632 48.8565531711329797
5.8669094822470624 41.8633224005094959
73.3064184112898261 77.3196375766634532
7.0041783378651417 67.5351098111490415
5.5942922858373549 51.6162708285343186
18.1161141047527217 14.5652770583257869
33.9369734700233252 23.4251661187043432
55.1579925918773029 24.5783380644573946
26.6921736110206638 69.7982515581951617
47.2857282762927795 48.2611609829018278
58.0984406831648457 49.0358712138898838
14.2287943939468207 25.8026162587438499
26.9414840700702882 19.7674853771410568
43.4295730483690718 23.9984879570424461
40.4630937205083043 68.2754916321479328
79.6799382894370467 84.5931068750773676
84.0671414857612689 92.6585425688436288
24.2165616630931169 4.8561506993621499
78.0163799971087570 92.2770387126958411
67.3795592117189557 94.2622120699431463
17.5481565243776672 70.3468041293394748
86.7259597749428508 68.8688677052773102
14.8605156911896898 77.3315819338823047
30.8916097738074704 84.5793364089811917
56.2078684887717941 21.3289679289333165
82.1331742888891938 85.2905675323653156
70.2008080352006090 24.8156352384194321
21.2112813951154351 64.2518036212032371
4.7358046756983967 38.6923728676165126
35.4111140262241690 80.2540339158168052
40.0871709751427261 27.2023358800469133
60.1795395865595353 11.0396408493466112
26.1095395276037969 61.1986796755035982
15.0084298048199010 31.7727121460331006
86.9661621870048407 70.3138813852404638
12.8381135960553454 42.3755404694678077
84.2261386951745408 92.0276766536566129
25.2200719267954838 6.8610256972392980
38.6923372184034591 41.8577162029951211
30.2976189967533180 72.3806382860413038
6.2532231124659337 48.7054137918459205
13.6284371783136784 14.9769339672121138
58.1131858458917350 22.4794986972822315
88.1534182953937773 59.4346398854666660
54.7344951056327602 1.3949839272343501
88.9199443664399212 16.6984875710092453
66.2443831152730809 61.8421632122655183
62.2793019793371982 42.2690794466875062
54.9939749255462544 34.5135407561205056
37.3864155263512927 41.5630839175444891
71.5591460831425366 0.8490095653526541
83.5905764891654854 63.5387652375487804
2.5337506528363973 90.0021519394582157
43.3661319998893688 54.6782330270957928
63.5798860298879660 23.2177384169334537
22.1509104050160346 13.7004901166352884
95.9806136636910168 99.6376896335681437
37.0038594729545167 44.8489864700431937
28.7809931329753965 86.3467186647095701
17.5679754749253014 60.6171448404057998
33.2700241259102114 91.2837530132854340
57.5756235209493354 54.6234895323890157
52.0903527728938300 67.7364433983992313
25.6451220386042493 21.2405836470134339
51.3718904566261898 24.2282798983609950
28.2614785436719345 87.7059706694765140
73.5599821392365669 76.3464047131225385
84.5757673709718460 53.8424578389526829
57.6109700825524129 58.6848610708977318
8.7031722148296566 7.2174705724788009
39.0326132095159082 23.8552204132013834
15.7591813709223594 46.8432475627928468
58.1028918596577810 89.5407664067580669
73.0087326237722891 2.2174402008651506
72.4468276657681116 13.3993950144987721
24.4298882931578980 34.2903367111817232
87.8892801788202576 98.5576225008211395
48.9949715048147780 59.1195928340040950
76.8839773823304427 17.2030139010965542
36.9671767200580845 22.3040116319504058
19.9298784997067315 41.6382433125212827
54.7435308854164049 38.9134155583115842
63.4157499845863413 31.6074455908443745
25.5381415060229600 7.4330078349390982
52.2918716308077052 79.3312693162537244
60.6451769238521763 88.0374632747985970
21.9085747291313133 96.6145780361351001
26.3084165624574808 96.4457795733692791
40.3522591347763111 57.3006802319823265
81.6306454815519089 85.5140839737461249
9.0027618524288648 32.5717658516604374
84.5873466301247561 18.3448913943634935
40.8899820078952203 53.8605451281651497
29.3267052881972425 93.6716228207829573
9.3152306600115420 40.5531436656109818
83.0327968076751404 73.8313836018713374
85.1226244005226960 9.7398258192713314
44.5529620889992515 77.1312272682587121
29.1382710894645278 68.6821342517265947
17.9276093467226296 23.1471207608768488
38.1741438715641834 15.3786412488213120
21.9365390203053465 77.8590326991963764
9.0287826632826196 29.8923715149407521
47.9111877911727078 40.4429692462859762
82.4405639053970987 31.1907368815374291
48.9045807067500462 26.6182287299161722
17.7759572079085899 4.4773242185542799
55.2911072382731277 50.4714942581928199
98.3152366621389575 81.3416092990886170
85.9790033011903603 98.9164240144567231
47.9638274355687528 92.0529112680410577
6.6366911772233976 46.8397569825156452
33.9830028897152445 17.6169885370985213
44.0615652633618140 37.6503246347285625
8.6572658660190154 22.2053673249699060
53.4098375266036243 29.8129830630637471
43.4491358742640799 77.0517762394971442
70.8170916616455344 73.3648244982531281
93.0618757937471202 30.8706149343910283
23.0643585335710277 57.9041788494056391
43.5672091106695660 89.8835913436039817
51.2455983013122136 48.9353508779644244
46.3276399998137194 78.3499279568265194
17.8735134396680309 58.0194748548307331
79.3805594122025013 46.8124358801385796
46.9491210730473369 94.1356147095676761
8.5778806408918662 11.6272556846679578
86.0621659452054786 76.2295654713508526
75.2135090373320025 59.6539183406209119
94.7314456309682100 19.1374812808941428
34.0817623866349422 71.6209866516089875
51.8764740919429954 80.8961029652765120
76.7531114575499913 98.0484860826703652
96.0927704002357501 76.0608560390798658
50.5631451193762729 79.0590395663587060
45.2922482891935232 11.1035659493463061
35.4996599072580423 83.9865676558316636
88.7782893522515337 79.3923769421786858
1.1280257680938433 19.2868061165017970
44.0650436225934712 45.7516335638494454
55.1901246947942710 11.1635877265178323
52.0427214814621095 71.7848223150560329
0.1657203232805493 3.0821791949364852
31.5025742412138889 97.0036069912361825
11.6143896072047337 42.6121034107672187
81.8367420626835980 36.9537998981466203
83.3201313878470842 3.7773545227124061
57.5837601149816223 4.1809282012533640
44.5741934325999196 17.6650598824324447
75.8096946946239711 16.6272831780954959
41.8400158504416950 77.4941043382282402
58.8149848780011055 85.6819544351267126
40.8306198407023899 44.3856046007121137
4.8381474845296317 89.8299128610608904
22.7844094521208014 93.0480296899983017
91.7853531710601374 16.3648160452252185
76.4859168222298536 59.8794067371149623
62.4876366652716158 7.9533692138773375
9.8438828727830376 18.3163834115228745
40.9370755241111439 39.1655390036067530
72.5858951905809846 54.6366787976416362
17.7507873438373487 53.1623361541133761
31.9504880206560991 63.2997867946831008
42.8631686407255685 98.4519490680985712
74.2415355968320654 5.7829106926467251
55.7823169657321927 11.2854812307562788
50.3822506432533004 95.2820361102696296
90.8888758761696778 45.3498173934260507
93.5017385288456921 91.1358589628978137
22.6309163555562201 84.9126629157753854
40.7895515032619258 28.0540167520226262
24.2595176908380061 85.8696014458966772
44.2849680310637410 78.3515500408142600
18.7565287040741815 87.6343822962720225
37.9332577240042355 13.2898426961264420
15.9897474258344658 81.6989895406221365
62.5557793963165381 29.9330270120377158
64.5641899905395320 87.0370645921701538
80.7623718138179925 4.1835469039289253
55.4181349960812355 12.1987462945578056
23.8515433453425949 29.0867744196857458
69.8929077033754282 42.4128201047839894
42.3566985422512232 27.4928177852003088
94.1888495851904679 77.8604898329392938
43.8837964704543424 59.0896801119458317
19.3639270566880128 88.9279312645747950
98.2454963235794736 98.9758519391220943
58.0992356993569530 13.5448745712642200
20.9586505180264560 79.8810443124523459
11.6160650765393498 59.4728381995901287
91.2002292709019571 17.0685594755713872
7.1784518532297277 76.5762911440381373
15.0483353668115942 71.2282137569843599
80.2130320453351970 52.8775863811369646
87.8242434088400472 55.1255084804299074
22.9566511658461643 96.4521473934332505
90.6934038721097124 94.8699562364316904
94.0136777731032396 31.7732258801070593
10.9330066181904542 0.9815015393412119
39.3841512526689002 66.3608583462801391
13.7963013853689134 26.3684081728191479
96.3261496292460890 52.6174061080151318
74.7071703559592208 99.4280969964734140
88.2601895553389966 26.6997872017829536
18.1838875255480588 57.5539325602460892
9.9877607295928215 86.0849417952468343
15.6329146473815133 19.1019379358939325
42.2243214120440200 88.9600820216266470
31.7807681862349654 78.3623706283615604
75.9104816338895318 66.0228971200297821
30.6732255318937668 3.4266609325033892
28.8301606388173361 5.2182933089153121
20.3908362853074578 15.1725024904450390
57.1802992405420198 92.0077882918391481
80.6339040326896139 9.8228426351993914
96.4272796388443254 47.1164198607815905
85.6587632106360957 40.5372525034681814
62.8578883834545721 43.2706604697907906
96.3005679349605401 7.8128402268793584
83.9820008577544286 34.8214972017215203
86.8680158644919942 67.4267684957406601
37.9780898480065332 49.8518052328847077
40.0135288123386204 14.5674949361582549
21.9613846226105913 72.8498364962675851
12.5701603964055391 71.3504191828056378
1.3722263727576789 67.7000014892199573
39.1356179407504925 98.9692734300970898
35.3282373620750576 31.2885893520775795
97.0130330642048619 23.9552916898219763
6.9718489590657189 6.0064340415905582
92.3368660909868311 54.5582292482314841
46.5768306554994922 8.0376675055900186
72.9989930892470369 18.4334423665593938
26.6781467214663124 68.3788063679017171
86.0171573076274569 64.2051692326961643
91.9602999971645687 79.6552591878983804
96.4387038797376590 18.2715622151674459
34.2960523736697809 48.8778369964894566
14.5345735609105695 68.6479685702674089
35.6467934134050566 28.3961590056402997
53.8513377164675191 48.3426175365556432
62.6238227549522719 76.4272996695515872
13.9258042821208132 69.5521110420589821
31.2420297508555613 35.0361334815898360
35.4880567074884823 99.1268292657569958
27.3468386373171839 27.7325627922095599
30.3888076732790395 64.2492899883659163
20.3609890188798275 91.5784789088721283
23.1775817049506543 0.6861624961764901
36.5696134779550874 84.0087456308249614
4.4210956725125978 50.4170041334159862
89.1101561003828806 38.7172987988518642
7.6942517528885146 2.5428279184640523
86.5630598758592669 99.1392726624304288
44.7487409160044223 94.6809358748447210
97.0098924362536366 29.5388095841091278
82.0273833828529320 17.4349678626484526
29.0105968327071153 49.4204867898218083
57.6007473239169911 42.0463385057900467
45.1447488488410116 88.7726101858162338
22.1820173168830834 10.4889459015127358
34.6516699399458190 51.1947272426590771
30.6620538532861850 16.6065909147704041
84.8232443421651112 1.7791596240414598
86.0328008084641169 4.4914854685361272
74.1971613664303362 46.7145641403304026
33.4239007065926472 88.8490590853084399
35.6589966268550143 14.0518227648987697
68.8966325856883657 97.4783257316149161
30.9819191361374138 13.7800588206100869
30.7132109411374472 8.1542370568300164
23.1356556976239673 18.2900391316158100
38.9078477234650180 36.1609444452093101
71.6692194779983112 27.7674014407589880
1.0889008067646588 20.1321441764808817
84.4492613625096169 43.8136481130780382
43.9652840673959489 20.3170817065615452
58.1666415979376552 66.0819007135887233
13.7930403243944113 44.7932641713641431
94.9099320133724973 27.1664976175040707
70.1076657339471296 61.9470071447848127
46.6073823850836391 70.3227248136471275
62.2471143535997413 92.5633800534551199
35.6024673264111016 86.3974326871754386
81.0066577703441624 0.9996622711304526
30.6141445578792748 55.6042972675336102
65.0826474460295685 50.1033414341507637
94.5285289421093324 40.8201567122799958
46.3231527892504005 29.0997451810995891
60.1639886396238097 81.3642054247423090
46.6125167540194596 68.4636905129113842
23.9772634065741101 70.6323803739379343
88.6802116725734209 70.7543903207070599
61.7274583905188408 30.9369035642190973
58.9807804408902427 23.4717185497623539
38.3770226414119051 72.5540654833168759
58.3260158358431013 60.2985064616237452
97.8861468242590291 46.1376068227740888
13.8628345329099734 76.5854911216394498
2.7498501659180663 32.9358887271160583
19.9220051787945422 96.6265941522106573
58.3099907033743392 52.3135009157386648
59.7424336974870442 87.2138215138860744
37.0828078201485241 49.4998836927939010
31.6400169251479610 64.4047818767168820
85.0307775424160894 88.8346885551729741
10.3458527118801982 77.3394034959985390
13.5460982275150243 18.9069590814048389
77.9098497327069737 51.6750155880262554
14.5052577935479210 44.7632103528165644
0.9156945669966721 96.8317440060738193
82.7429728651121081 72.9104009562523743
93.6678426522722418 93.1324974449074858
83.2713583613422372 6.9054269701121163
56.0473533395581285 81.9821942658137033
99.2599391863940923 48.6974866509274165
51.6989082893821603 65.6544408800483694
53.4611502215675429 74.2309533932948113
57.0506207670100736 41.9422316992663724
31.2449720631942967 83.1428361870497952
13.1165395880184050 25.6777833522972330
56.1926532577970761 12.6271823274943564
84.2107390325686396 89.2170654092921183
27.8079450350739208 98.4596085178343117
41.1377613836316627 0.5591946732150244
66.7207655977528589 37.5185704821006851
12.6559941635930091 26.0296697920891056
73.5542759882026047 52.3740921410591369
73.7132417124320511 30.8080624652578337
12.8652015806009814 65.4178289637124806
24.2855809517235386 49.8223101476578591
90.0136687542653817 83.2486530860929008
87.6389013463687405 43.2360371856081755
36.9590399740123985 78.7020130528712514
76.9135891272126173 83.9126501196744812
93.1056743682634078 84.7639108420353011
15.6874218262143437 26.2736481458733522
86.1253650509612356 70.2921172850373210
23.8006915282380049 23.1590482882062503
63.8256944298338809 99.9949601776399959
85.7499687757338478 73.0453923767640987
18.9336249082711845 58.3916095746741277
11.9453650800087416 18.3635999729857211
24.5786514582946189 94.7047311009684734
36.8823850269821918 67.4104057780865844
21.5719446924226617 28.8691027521174277
72.6646683912639304 97.1413519723922718
84.2463082662115141 58.7588135829640876
86.8087042765006345 93.4579658528557076
67.8327211113017796 79.3018392925214641
9.9484684921390958 90.0890838557073579
24.9978049992909419 17.3076592538974658
49.8595751642773948 69.7473755408139340
0.1357623476716752 80.0599614348004422
64.2802495546425945 77.7571307196033388
60.9701441783285247 22.2413715243001242
86.3655029773019436 30.6292430650206278
80.1845616831271712 1.3176863788423199
29.7592536538546888 61.7972966992984070
59.8113058439465703 71.0907769526514102
59.5448238759214803 50.3720746008106559
11.8774644528614193 64.8290632227840575
67.3824574346941034 33.2113383048558646
54.4510698773159945 36.9103055424664461
80.0182263215230165 12.2909596511562533
79.7390673393806111 80.3045137741721078
40.1127330189384210 17.1629518188533012
74.0063095959741446 66.6649907198533498
40.5678757404176054 37.9072789575626530
55.4811665098797206 32.7601029260332552
52.2248629373433317 51.7224004570851932
77.2846889991945716 14.2832870114706463
56.3169502076430817 80.7233583253905778
50.5960114822991827 64.7860778593765190
3.6830334039469892 54.1311202533816243
94.8550325122672007 35.0374706456958549
56.6958014562902548 4.3536829122621468
1.3149444137038335 76.5506564059546406
17.5248485669882719 49.3016804831749624
37.7770774621442342 8.3973315834226625
45.4576391028738058 12.5322198057920442
92.3945079423643278 75.2246933149971539
16.3333488392709683 9.8284603355944355
41.1726513947968016 31.4234877208447685
72.2038565681635447 46.3632604676590532
73.5773748034356174 73.3248826863079586
48.2649340402778648 62.6166527599871472
73.0474747441552097 48.3982522823769870
66.9156883299163354 35.3546230654419560
95.9151541629006772 32.2942861255708280
74.1737354705680332 32.9124889820798145
1.7647674426881199 68.8317726923341269
53.6709059849256889 30.5254644548015861
47.6654817412890424 8.8119444577365975
23.5824563641261484 5.5231939537968451
73.1921440437132418 31.9956169903601868
36.8896539796793164 72.4243509704282502
35.0048732365281126 82.8713825579670242
42.5387888428420027 52.1520800161318974
18.2251254800212408 67.5160068749736979
22.2460641318433687 13.6688710861286200
29.7158522467794413 34.7374548665862264
59.5592308864999254 25.0400243718065809
5.0026838147058772 62.7122934345897249
84.0751941193819619 86.4829671843136083
35.8351129956321159 5.5121230735795894
3.8284550680219298 83.1350789426470840
1.2108392911949983 47.8255911087630992
39.4743996063017235 24.6839414270543003
94.0116274241479744 3.9623141702615383
38.7015783423026036 72.9064313730104914
28.7950463591212440 42.1754322463729352
80.2303267524007140 2.0930436027084554
13.3723891812810294 40.9546188740592569
10.9600269605564122 47.5160897442932892
48.2012722622618313 20.7071701133636026
85.7505715428983848 73.4640239484712794
19.7499497155626074 60.0529508282343940
62.3792227173507143 18.1783030128945704
96.5924572268886834 83.4885743950227237
23.8897032556853013 21.3036784444287868
82.7450840724699361 44.1035458738389465
83.2843997282195829 24.4585774716731947
6.4638907842272992 40.9826186339964949
95.6843289354378044 18.3491184660328202
50.0097890208657034 51.1703646700745409
19.1472218952816284 69.9754241217391666
16.6012034878281867 95.4545133358161308
12.8894834239820959 24.9037833108415327
70.5803750010845050 15.0986929625570916
35.3816962873846705 14.4015077586242217
99.1904930880606770 34.2100096150540693
46.8101694830798323 95.1401466490071357
57.8303146107615689 57.5423004166891303
55.3273475221572539 22.7698651240184837
73.9319291850109579 40.1135418483982349
0.0268766598128134 11.9878344039274225
64.4605633137383478 43.4058161143324739
83.7109507118609457 97.1815398910494963
49.9920220742368855 61.4255970924171422
79.5297061139909971 42.9473058859680776
3.8912097641744969 46.0181880008497473
22.4703831011807118 98.8706210926048783
9.3059840420446243 95.6299938628986297
71.5452604650694326 40.7880997601948039
52.3403898254804929 71.0328104651317176
74.9165338127490656 50.5758624354677764
59.2384733966622932 18.2955904472672941
65.2827120055928845 44.8489800747115623
48.6648126628818147 9.1674389638875979
37.1811411618372389 60.4684438234469965
16.3504411291010108 72.1835762560618974
56.1132822586963513 90.4502192482402023
83.3875436423939078 21.7058029168102031
59.0339162965980222 28.2458572322328614
95.2351508046831583 89.3757601732970244
79.6351480947542854 73.6924945146472083
13.8668265166304145 15.0669492209264178
27.6071024401822172 29.6103477761180969
75.7291629493539631 12.2416760356594327
99.3583549197862794 26.0904781152911376
75.9568057305453550 78.5826649353577551
20.4529842705908678 2.5381040228442564
15.0330391771761551 66.1760014476867582
90.9704338134770296 58.0800230748462738
36.1325805090949785 38.2424751628903650
55.9724766804503702 26.7257401765042744
73.5873977973277533 87.4988676060704620
82.2411524771386695 19.4553317690202903
99.8346795858825971 46.4921221161260192
1.7647815880807438 25.9891877230974835
76.3843684125351956 55.4459075143123172
11.5198764406230900 5.8308858623190467
30.2931214254086996 43.0717111117847580
74.1153790274780704 84.0894522613310045
46.0067136014985181 97.2773799025271444
57.3771594561701477 55.8686559040110993
46.2994948582645662 3.6100964334645269
1.5453965132241287 26.0792120193366621
20.4470943092232780 71.9718680519727201
4.6364387360186221 53.6817319975658975
77.6647415719796044 33.1633833342496516
73.3728272099583165 92.9521110430392810
29.3664656597181768 43.3552740773446885
21.7825161264834293 26.4705049628901854
6.3116302270177504 78.4839686040208022
74.1081105124808062 8.7679217580916795
42.2048474077933662 33.2550579075304853
98.0925153537593673 20.8640392444060865
52.9794824091611360 89.1158061648866067
4.2080841043930057 13.0809425306311784
79.6136417269411680 26.9982294384745316
90.1033894520340795 63.3844543023502496
11.0137088384606017 56.8482750072583443
97.6788379538547247 69.2978119246662061
14.8293062272034213 1.8357340764621921
51.3028531390113756 8.3155439809591059
32.8820614862750489 4.4669542376432281
35.4000497090798945 44.1538227532737437
79.9068946941545875 7.6175155032303543
79.9568881266830402 32.9557882184910227
85.1095308157087658 39.7064871835340440
38.1925175415219940 20.8576345387021860
43.4455612264143838 85.9160327346347543
14.5425510521574708 66.8712569341035135
14.8335985585429153 48.2776066324956474
90.5163885617212145 88.8245224128201016
18.0894615947046162 40.6471568363464968
13.0963725517684431 13.2262927464425353
96.8283707809288643 94.1526868062074982
69.9589073642935944 89.5927798457302345
66.6203674636022214 27.7348140084337729
68.7709958178434846 49.2150171386760533
50.1003903068920096 9.1197133745353991
13.8860607266543923 98.7368972314927476
80.8270696635461832 4.1525317787867273
68.9703018002293078 96.3291243984540841
66.1870135425558317 77.3056510427472716
4.7359461550462889 6.0279778908702504
57.4576064753118274 90.3710621529071290
14.4000253176259854 55.6390611482209394
64.6125124513615532 80.5570489251079778
81.4076175595662193 14.0672298157130005
77.9205000926881297 31.0851927040417095
41.2518022401765947 23.6278248977727188
65.3273639972618838 6.3844616533196730
25.0261968042436607 52.1075726456819126
74.1731651318586245 69.6093159302517819
50.7054816864052214 40.5431306696407887
77.0979272936635311 75.0713462629288557
48.8125094991789155 61.4077176545059871
86.0251443678878047 35.8387458568522490
24.9770282077513848 33.8717975378467457
47.7467281684780929 70.9479122277630836
42.3540745085575026 24.1085289415456714
17.2859304895789272 63.0538701630478329
9.6404358041393134 23.4644736089656973
11.8572109378091604 51.1777562276410691
5.2855757120209397 41.4045563931864393
33.4941580315219909 0.7305977197867297
21.8127022395217622 6.7403046584477266
52.5833988715153708 46.9226302010386718
1.0122841218981771 33.9302839688718549
59.6515969423048773 59.8804033143662124
39.5515797711532997 60.2777063267688291
55.7033548772247329 28.4699940718780233
86.0928816101129968 28.9647249093133539
91.0534937431877012 30.2684093301066035
0.4484459531012175 48.4118263576295078
90.1088890835166580 78.4608968601032615
15.6178784287973489 79.6289388717667350
44.9314182923656418 27.3173157390504855
94.8762210483850623 40.2150145380899531
14.6080169567683988 49.5193097137989326
64.2500157191460488 64.3583436214883733
28.3515576503230129 99.2745302920673396
47.6659711633855139 52.0910977363826291
56.3914513779458986 62.5188405838446144
99.6983493397713545 23.4280269339316227
96.7799509004306060 66.9234866793324557
52.0390462917931131 78.5596089516496932
25.5005740668726837 32.9574905278589583
21.2347289106719188 36.3958657774293783
61.2151569242809543 10.4178318700319021
81.3935867606733581 28.9502228027106128
23.7165551447059322 3.2160637370420853
44.0678989532039793 94.1049201183172954
95.1131015602845906 80.0570215391906430
63.8353236037131779 88.1436262963564019
54.2482286618599687 17.0228651338066186
66.7909174752267347 85.8309977248301976
9.2022344990155602 47.6186063247687343
56.5819878911027274 97.5250418249921154
77.0747667027194154 87.8170206117182772
94.8502964632494496 91.2314995371607722
42.4479975939037502 71.9749053279961686
54.9527290824006656 17.4219485014156419
26.9109593427610108 79.4984485693030081
65.4686766584491266 84.5610594613325190
53.6188305428024421 40.2903660050168284
62.6828747156806472 20.2473036605165149
48.7428652969573903 93.2011116145167477
46.8281352125634598 19.9043653842830750
47.9673877443406695 31.6863863693071082
6.3966507715409238 75.0440172606254237
99.2617597473487905 32.3429643995454796
62.4856627293787312 47.9206267680266649
88.5310329475020126 0.8115940322387716
88.4091565821290004 9.1872103270080672
98.5350351665341719 99.5215640348613846
19.8788349566936127 75.8155039760377605
93.3474783970776230 45.5092422247716755
17.0679759888188300 0.6356596770421441
11.9247159936124554 3.1526376140401657
38.9666753812255777 80.9094347264188656
93.6879014810848076 69.0493809375312964
1.8698328285899124 85.8058096596785163
14.3687144424125890 50.5725614418088725
65.2083462221521728 2.8568213229156592
80.6101918441958816 99.2423983524423932
2.5315207156496489 1.4012537576822859
76.0774168757267262 96.1896841914499987
64.2503276779411152 45.7480501756459574
98.9866184923129850 44.6401299456648388
35.9281380010015212 31.0063085211811362
54.8889762803684533 40.3373481801161304
54.9402651456625719 49.1268718024776021
15.9228338432141232 82.6040356937930227
48.4660432008514519 69.2501580776351062
16.9844801147545859 56.7932217931857437
35.8270658476896315 20.1260718271471291
25.5711795496950103 77.8728252350023240
60.2628686912511711 0.1784010708305805
55.9445393405460081 31.4027258203607644
72.5659957723994893 80.2258657114048788
68.9780163761962939 96.9216503054535821
87.2755611215325047 80.2508720965462317
33.0057189876313046 39.3062692315212274
48.5650008590088120 74.7978962327513557
0.6813584177268184 78.7329719695544696
48.6633645030059938 80.3018609268767847
43.5941299107154734 97.2574798753977916
37.7617611498645047 26.8734940898279540
11.5909174702843565 58.8562304227387614
4.3754442698201608 13.7581395992952604
15.3841721715282773 65.2447668515910379
63.1577277843936926 45.5921519439286840
87.8578682509837279 52.0534289955596279
85.5387382105884768 50.6172778445444038
11.0199765830984902 5.7323396485520313
23.4682585278443199 20.2866270305947936
83.4538553658787379 32.7971135488184231
90.1193358583972639 26.8811783735244632
63.7928334698585644 98.5886097286902157
83.9104948184539552 86.7576318748926667
94.1781556759552387 81.8699645428003890
15.4511074336728171 19.3970908175964425
45.4405862766161377 27.4323924105214658
34.9068627815031434 86.2722207665590304
16.1189386215131236 37.9911196881992623
89.5033464251050361 13.0962937897067917
29.8676066428878464 9.5750567385082910
96.8705121952126973 68.9992907825475896
58.8969608064313661 41.3762625685184702
61.8696495070729000 50.7979570728683356
43.4521602304541830 54.0906220493710208
48.5593501380614043 35.0215371811277123
55.2010946772994870 23.1315956517884835
6.0831746130236342 59.3569389259707236
8.4402117558603944 56.5973027382026146
60.4536509601089307 4.3527356171827902
93.8876177714471680 96.1263340343458026
73.0602827509151496 59.7134165631809424
58.5305589180520229 84.3222615620624083
39.0990333698325898 53.3485076951635051
72.3265320163085903 70.8844091818740765
18.9511578746268228 90.6346590219390009
85.5657379864665586 40.6278761860640358
12.1868368488681433 90.7206602480880520
20.2568541840767651 86.5283728478093224
65.4972874525733744 34.1641984854983178
11.8006168591607725 0.8466682508915913
88.0927618065930318 47.4243681928525262
12.8412443313545399 28.5632448714809861
53.8240485346271456 0.9840824532005299
93.3952569241603641 31.9745464838223086
86.1489888895849703 9.8919303286069784
24.0161598172880737 58.9338925418214075
88.5485068326434401 86.6606617498982956
22.0395874786285972 51.1568731753764609
23.4127387139270624 2.7651931129531016
32.5072051026961759 82.3350062091594737
69.9811577722629465 71.9168167278108541
28.9719124208874028 26.8265105563001640
91.9266302567225608 2.1230232460410670
98.6996347852120977 96.3328611305673803
88.0707316346561981 92.8104468645589975
5.3739793425257920 37.3534457417932444
31.1693634949368850 0.8752510473508335
25.6624156731043769 52.1497535015345761
40.3157687416681583 85.9872383518372061
81.5511136249975266 85.3828494850625219
14.5710376184625350 62.1254507651919994
21.3835233176433057 62.4361408164382894
18.6942789002293779 40.8949014441876386
89.3622992525744309 83.5921790487137031
83.8695602365012576 57.0746275301097228
62.1358751577857049 26.5009164741607961
70.3604664179169959 45.8267285131854010
53.1763260640846482 70.5314653009106252
88.8622886406232766 13.8048429476597683
54.6105198449987412 35.8747778150068299
4.1244903157041541 51.5190537793998118
54.2442430823822122 14.5076210098097018
55.7776401062043377 82.6771943305429318
62.2485906442957528 51.8025436891848798
19.4472381478475782 33.1074559379862876
90.3936119468451693 51.0086230055433063
81.9023694549999988 81.9754870243756670
95.0995998759390488 34.9172043516568493
74.7610204268592327 1.5609303029404886
30.9168767400716646 23.9672243793022659
60.5799869659083470 76.8287979486005241
43.9556047280726858 83.5084046880262747
63.7694473119178724 70.8335740067579138
47.8280848876021949 57.6486757806938712
18.3989464561816760 9.1997461084404755
65.8084957008454410 31.8545620311737494
83.1738964091183277 17.1257730653034947
46.5982823911822521 42.9305481498643218
58.1442177878681363 45.7911749263398207
37.1460109724418430 42.6450523459826698
47.4371055887692705 44.7837826584626910
64.9224884588471980 32.4476641360383908
34.5906088117447581 19.9910322992751368
63.4835288691026136 29.8038517125591724
0.2382893245466922 14.5951618157512684
65.4383440336079047 74.6966398791982016
53.1260965483306720 34.5303581988410073
0.1237865322263554 50.5470717873326549
75.7833439944673444 47.5897659572812728
42.3559339252198228 85.4519279675118639
77.4343533608176813 74.9406196199501693
80.3239171253046038 8.1615996254217222
11.7033847814598690 25.2601112383221569
83.1061476458345254 42.7754537468552058
1.8736480084325824 92.7858188641399977
6.7747926258759801 50.1812578662895561
17.5216198321314280 27.9008061186410288
97.2466499764206418 3.9774107969397843
76.7024002266245901 63.5439943286683828
42.8879244566502393 66.1710908739387520
56.8228720143185697 27.4667884272833049
55.1259218974737379 40.5415017304232776
42.3871576704928046 53.2138696204613098
72.7133762531496757 83.0552311181754561
63.6008139502797079 78.1097960968356801
94.8457345560355662 79.2695606297233297
98.8071301585713542 26.1566333819423420
73.4479631832740694 30.0821890359815107
82.4928907469532078 37.8293729207753984
86.9199764267921182 37.1875408320156993
0.9467797696185665 74.4215847199721452
81.7279480350796064 52.6256235925282496
56.6661481449208821 27.4476742651196481
97.5662143949329987 57.0645098461664588
24.8295042899910996 25.1368982468031632
65.2999137573326749 54.2913977540024248
2.1527176061547526 13.2363075296522688
17.8477526863320506 76.4176662483530720
45.4867999646199266 22.9745624650381615
40.9864608966575403 46.2953725583959539
38.3263094097572861 90.4061991149685440
60.0696142321515936 5.3368619666028909
10.7107700840769819 41.6781111382155984
65.1500560395910355 64.2652850730276697
20.7335019675925594 3.1641988243835351
5.7484532153401986 39.9564090528348714
8.4611694621828715 98.0931863920660732
80.4886935609858085 97.6544329290504862
3.5044047232768660 5.3753619654966611
8.6099908072171374 88.1550667651571871
47.8037548501719058 41.2535085204209224
4.1217329376644685 84.7324165439849679
46.2094723374794256 68.3735140037086211
23.1390082115577762 24.5189463424557843
52.5047774747024576 58.0086331782613840
24.2170235312698097 9.9267272199147332
79.4139783488348883 19.8939842039518986
75.3526012130569143 91.1991313211004524
20.9402859557132324 95.8895471352976330
15.8298825305331352 31.6387961667623507
1.9232271926806987 69.2264441705690245
54.4453029072990446 0.0936657629202919
5.4695949641169310 93.1175983730807388
92.5879161822223153 10.1089759915347734
16.4296506988699917 67.4921514906075259
20.6909818621458612 6.8283458119204337
81.2400682997092076 68.1764360748988452
10.4653690673145565 77.9605828195583115
9.7683576993941035 89.6796272553517468
55.6399219711567667 11.2193247589388534
33.1704775998697201 8.4439341946863529
92.2900619539477702 49.2809207011678652
50.3229124631922673 96.0723637985208256
63.9904062376855833 56.5725326463753930
22.0644442529598024 78.5016800617730297
58.3473449155707087 41.3040227583624926
92.1309815879640297 77.7052033740960013
22.9067092563875256 19.2678161541813822
68.9530959183240668 54.0028758529786828
80.8233172336485381 50.0911341228319955
13.3081482678029221 40.0730920098396481
40.6991890751901764 7.3370225594100003
57.4273573881082768 41.4936273241177958
64.1559842900259980 4.2114395183198479
66.1735095628320948 91.6191651456170746
38.3408273968009325 60.5977590007976019
92.0830255975669161 17.1569981505597333
11.5380232086736534 73.5616900096823514
79.3272352996968380 77.7510175996627169
66.4435212193146327 38.7000277596347004
63.1856259788254846 82.8031385903320398
4.8126654837106990 55.0602076799282614
80.2031625739388971 92.6821137348471211
21.7025022956957230 80.7615170320065516
50.0278671309402938 92.1126230374288468
3.8497408671818389 63.8959364200017177
32.1855089290933520 33.5082628474501973
70.9798248790332025 52.3112352767244460
52.7288128938874792 47.7795983094954622
55.5325803476074995 16.3036501166129106
59.3511325383932231 64.5885061154787650
55.7093795785103794 87.4325313251476359
70.2789630505093328 90.9962328125298541
28.6893531702325220 51.6464821336497550
60.2606046874142294 10.8096129458098424
80.5276048488618983 0.2170213279720223
91.5854529758658060 61.8170707519761251
17.5756988132094492 43.3766397090157412
55.0856105161770415 60.9959002291455050
36.8249350093746628 0.6232839278045188
86.0368299637794820 83.8361723022764664
15.6233145948209469 75.3468259662631539
53.3526855905827162 66.9857376948700249
41.4644747499007238 32.1177511961498112
71.4340400608653994 35.8487193626097067
11.6888782541792029 58.1550199193607824
6.5404691429975959 98.6874863637372499
58.0985784350260843 52.9612135832251099
85.3099126939727768 64.0768334787609035
87.7362606128456690 12.6015021007825467
44.1782019892137754 61.0636975922712182
85.0886462760965685 71.9986575441076013
24.1335095133764952 91.1166999447626296
80.7188207181849009 65.2966352495796656
93.3684331659369207 48.5685070697217895
28.1689886356222949 14.1173958618521116
65.5372945515984355 20.2538251093359776
25.4453044829172299 36.4023359693579494
51.1411316037491801 78.8816458860490570
75.9752947800050009 17.6468827284173670
77.4656815929232891 38.6885355662303780
37.8226784498968769 12.9054147263099281
16.6409897074414346 25.3452509390684639
10.7327002976989050 36.9560756911779009
51.1462847428120995 90.6478729608720926
6.7210870524352710 39.8909079293842481
79.4529438759403206 84.7325344170615722
74.7781850109523845 82.9861553288386915
68.6346851891195655 12.3329442741887956
38.3175646887885435 78.6704369949089681
98.1592398644969109 59.1266783736415817
63.1005855780571210 98.6734026011432519
5.3389762918616412 2.0774877721326468
76.1472009695870753 93.3612752506835619
24.4341675114497221 16.0160034984615827
4.7435907347976318 51.0724949921626745
50.8982647128482881 13.1102305022415386
58.3345993598059920 49.1663429258506000
48.5654912479757215 54.1604986922815925
36.6661946374655230 22.8547559344033573
48.1284829900641711 9.0646765812857808
89.2166052512146592 93.7284097303729453
24.0311538852144864 47.9371251596835037
13.1810176118821065 98.5814137371774279
32.6845076401242167 86.1876580096558484
13.0385885935494272 75.1511383696820445
7.0471323180991590 76.7162434775635944
60.7652672447892570 72.7460576712181108
67.4925355947308105 90.6407969860159426
22.5297942975747354 96.4485160624710147
80.6570934800641055 67.7785506618424876
2.7960682866723929 53.2261474316493945
73.1997007183724406 32.5302218980625497
26.7126615167673442 86.2050122205277489
70.3623032845242449 81.3606001298747543
44.2333102426377707 1.0613204482819993
14.8457348768711412 48.1127165290141647
53.1472786150485632 81.8337503529238148
86.8323550986802388 55.8978911338851887
36.8119189987596727 59.0334177027004827
64.9045756966913530 31.0936640661157355
29.0755934425586560 13.0768361346622282
3.4039659121554267 28.9752122904055618
44.1489731728838990 39.7250885835023198
84.8472193872670175 10.4375838510251118
17.4147653310946069 40.1279265950858246
16.6275787174492109 7.0782420390694938
46.8514310182541109 3.1569920518302097
38.7567710021097227 27.2712296646137489
34.4183379061904660 28.2736012348557040
3.8961617238239321 56.4516837606375361
69.2557470656145853 95.3769496070336373
57.8285315038647809 57.9946028620973237
54.1266705529445744 14.8095779372996681
87.1137176679198575 18.4842504290101637
69.8613804467763799 11.6734471520504322
72.2986929794634818 39.1834599214272998
99.0424314606318461 73.7818286911087284
91.6460070115855103 43.8007848016408445
30.6859662928526618 53.4257077553755195
20.3812475736050089 89.8976498810014135
14.2741805853756176 99.6111749434064109
46.2605085900574906 89.6369135095892062
70.1495888060557462 25.0995522893071374
58.3790704154805056 53.2449821257110472
26.6410528035498366 89.9906716962311322
46.0558390623525682 68.3050267086421741
36.5361409969184550 38.1042395653304879
21.7161455941581103 57.3285413454103008
47.9324162648568048 18.0483753707646457
24.5305880275961563 70.8834600299817055
76.6464927843592392 77.9575202679771166
15.0722980329905383 79.3202965484598366
42.9994735745588130 26.9220136243435881
74.6612907090651561 69.3034167843514837
52.2853977499329687 30.4035078311162401
63.0101592283969012 87.8892137487478919
95.2866751909081700 58.1252474671789443
58.9883058501742710 15.0761950440448942
61.9736879225108339 54.0525145594479497
52.3791116387633551 68.1320327762712594
65.8196767702291368 67.9430798755486336
53.8354104200049832 36.4796264061731179
1.8155273946682260 17.8543617397901144
34.0740194939863201 74.1278448009273490
49.7632234459438578 16.9252116712638525
62.0082867548768206 1.6821901282445095
33.9428444376503791 13.1370321274756225
60.5277642600879915 49.5717090614826930
43.7507274829987622 79.3121321654941056
4.9497695530220760 34.5781311120293324
92.0746599845439988 91.4490538499879904
70.3951142065455571 59.1583213858445589
85.2681354054659977 28.5390940084804257
66.3511481219166228 97.0101831603236917
54.5042780195989138 56.8679452481104093
21.4301597271982267 24.9505175169210212
88.0663855813252496 69.0916611915815366
85.9872420785461742 38.9532518402187193
89.8159424264253801 71.8497347827003523
68.8112246003053087 11.2339192059677018
25.9706990784518759 13.0443265648863882
77.1062545111672648 9.5499591260726042
27.5185259843735643 85.0244528601523939
52.1628909859265661 89.5851288480351258
21.2065586989888963 51.6346780908251475
92.8107876181371694 5.0604977671381057
20.5641322035726475 74.9707985192933251
94.5811531778635697 58.4298845463496619
72.6619425394533209 13.4598303419939178
16.4972723073671936 52.1558836653665949
33.9542256698869380 83.8215657182979754
54.4726778406867211 44.9580862911632764
97.1980878424457728 17.3320299719558548
53.4922292184401869 22.0590179042078773
56.9566772494233931 42.3056394045710462
25.4011488654701232 89.1659657756482886
3.3885198055776500 17.1720630828727359
53.6669938044108363 52.0275622833643894
3.7662784850656217 20.9789741791761450
89.1882735473457586 53.3110458359192592
85.2433672481575684 17.9282008770172965
98.1351778918726581 14.9752090142545651
63.9640511660173345 68.0535828654688117
1.0126775245415276 7.3154825614168413
24.4187015649600987 46.5001556742074200
78.2194609975738331 18.8647011962513425
53.4450756193750394 4.3995946271061399
45.9488586757239830 9.5114398215829343
6.3326020933467841 8.8161954356175123
1.1856782295965651 21.0440384929691078
18.4487376361590414 72.2787603992524197
42.1271188928489480 66.6187428166861935
88.0138381069881461 45.2280780052250932
48.4944743028661307 57.8041125092246233
89.9520652586716665 61.0074520603799044
6.6080926174484915 37.5607153559868934
93.8502737842196240 57.7452724740248797
20.6922895571490564 9.6429225717245100
38.7916332895752092 62.9882189050173693
23.1696363396568294 4.2186070476079474
48.5266646440971527 87.7012186169190358
22.1468260891169351 23.9779130439671135
24.8406487585035016 22.4201716839315104
45.9959165317326608 72.7575788542400375
18.9519150979486568 98.3378330331453441
24.5659187554571510 48.0718540190800283
18.2241187787249075 69.6894417300753730
27.9524030557085297 75.7297805885121136
85.8625227012711889 75.9230204340881443
49.3743976688094648 98.3437218912436606
11.6326700244524073 31.5602593761311283
95.5788696382525558 45.7312079025743117
80.0109804609133448 42.2859009387390543
19.2840528733063792 88.9873524523372481
29.5644998005498927 55.0275442378331689
35.1161762168234262 56.5011881125254689
16.8485489499196390 58.7717285798117430
57.2710791038036362 91.4825079118637774
89.0684156286306745 12.7714765674317832
34.8961410573843693 11.5446335757536929
69.2394213895554600 31.2114557092977982
84.3187418419881567 36.8020703369920881
53.1530798349967171 36.8440962542533299
3.7098965724813970 46.4359812987752960
37.4306409420948540 75.1769198193389911
47.0758447680945409 85.2603612212187443
66.3349031202330934 25.2359301539433858
3.1552162135438877 76.0292206025384587
56.6675734512125189 35.2593921248164150
31.3123939907063011 3.7314301621387047
77.7094869468678695 64.9090717285726697
38.0443147582823400 39.1123635679854402
62.4527624602594571 39.3451446332543000
71.2686380722626893 25.9656371150008383
51.4591636490024271 25.0254819355483562
27.7597226193062028 88.9228033990126789
32.0936609420956245 71.9295427198150463
47.6524335383388333 24.0547793337511067
57.7960620765598279 7.9661997983023092
70.9275094711360339 43.3747603129046553
92.2407193535723309 75.1144889051492015
54.6581782413345678 72.0794410243600510
55.2543263964049487 34.1698078813091470
86.5480583724165342 17.4793626091549150
62.0257539185032343 71.0375924598226760
64.2135955651781103 87.0196591385968929
11.1539322549555351 93.1312116090312401
3.5486460342979753 30.1326479743469804
87.9627101829763802 46.1520561369858768
27.6491872343616478 22.0430800911696991
56.0468155707171789 45.8727210511184182
46.6927410803606477 13.7981002582330259
86.4225957431349343 24.9238987755606587
12.6399375019869424 71.7778614077870856
46.6550073173608979 55.4457895411247463
28.2219464895183663 86.1809919399057236
67.9189669853046780 61.5619601673652852
54.2666257434705059 90.3500029716663420
90.2409852826259566 70.7732534997762173
98.3499489992266120 84.7399642923709138
2.0481824376274993 65.9941190322660560
3.3277681398742098 78.6130058270259013
99.0706668894019629 18.9129424620644855
37.7385114737929470 21.2743983915613661
48.3198890831740044 3.2490700082008606
57.9927996416009535 31.1319622024635052
61.8203967729058093 76.9781240860106521
57.2865124526189078 93.6310291103231691
98.4094020152493414 14.5429431197271359
18.9735105744594499 80.8182255466578141
77.5682961034927274 33.9823284227002915
81.7958463471033355 16.3465634403675786
10.4357351688709308 99.1065760310410440
39.1426419387820204 90.0951253696491392
73.3656305770460193 15.2689351604238794
80.6994308591809499 89.2625511768702466
63.6611658148524029 71.0573004052320982
52.8330722885674859 8.1875318020988459
85.7839346829669296 88.6152848261255883
36.6840394312814198 54.7999623785866206
48.9055023891482605 42.7390540929648424
35.6420227428887983 19.7613475971096335
11.0866091456711118 72.6422920684213409
46.1397060840182149 54.7369108391756427
55.4618632805414649 89.4947994142672485
98.5006463492548363 45.9507704400345602
38.2164099452366983 39.8091208583475691
56.7275068418209258 40.4503764474364189
84.0040709699135277 45.7746072149866166
48.3842582598294015 44.7060236138641329
77.3296912502572837 84.3312291381561465
60.9793319844782715 44.9616280668527537
32.8083342163428853 80.9392560242292092
25.6260476574166951 55.6274530435100587
12.2350180489747764 52.4416520847101211
66.8208516231318015 90.8077768414431432
96.0555078983731647 30.0457197066341664
3.3639991336432362 89.3018823914249111
82.4041585640877656 71.8089626529620801
21.1291647035524832 4.0083975036344981
14.3984782492703083 25.0656563659359080
40.6309489482897348 96.1418384432600703
22.0924550101165842 80.7045895946081089
9.9514162495823903 5.1968470843164472
70.5018502893714043 67.0429632603376291
74.0080260281983016 29.5674213902453502
39.8672524665524932 16.7641090162255821
91.0031006978084775 84.9419453523338746
67.2885950603853757 63.9758113231254626
32.4017978328483665 84.7060955160743561
11.0087585676979636 6.1063722304150030
75.7238101274949997 95.3487579971544790
22.6821546344462845 32.3834482449454768
94.0168390434140520 48.3540932008135442
38.8717365444059908 8.7298420925773108
74.6218031320580053 56.8577376065552684
26.6190221628371262 58.0767319413806220
14.0032033090832346 38.4747364394108260
82.6549337552390710 47.8024967923491175
65.3544696878291234 70.8297710704201791
13.5759527624601084 61.1888703181796814
85.1390870660220713 23.0819991345462832
9.1671429440406733 60.3638496301653973
86.9477660060529445 61.6113830130299860
34.5060075825197714 47.9240393948109116
83.7062440362558391 65.9296265181897496
66.7999760648133076 14.4631847163677048
29.1706043178254006 66.3577753335943470
48.1058260303718583 71.1234871873821533
54.7320193195828892 26.6206380530650613
8.1227870073953383 54.3239044142866305
7.6766155185624800 21.2089747719680481
4.2617295858701105 1.0908254686888053
72.6872588798625117 9.7716343056117871
27.5715196865986556 1.7334838244170037
13.4097856966915447 18.1074597631388130
9.2583156244299136 27.3652481806413661
89.8545090353153313 77.8188997017160773
83.1360442808592239 29.8891348028651471
7.3474576866038754 81.8047619067320539
72.8895169418311184 20.2829124601292428
20.8947793959562773 52.3346565416783918
20.2884543663172003 90.1207943310195816
62.6199444915210179 60.0438722471627244
57.1018671930932484 60.5465686300019286
37.4903983943614207 73.4007186967797480
4.4009799718833236 64.2110722724698348
27.3372946176349458 33.5624469587657899
83.2527643147197409 61.5270148680729037
58.6557534610027247 17.3711431735634321
40.9748177956390620 35.3416299714761735
6.5459681024873646 88.8832715159853421
87.5230391286922753 83.3309696788892893
5.8550670888362628 10.8784321071962999
43.4456828050620558 31.0522335516198460
74.3756045558728403 89.9591474672676412
95.3963529445532856 26.3794592252655882
43.3207980256799416 49.9062123609971380
0.3302675032835767 47.4946852808988282
58.4598069946924994 86.9485656907338154
31.0046292797742780 65.0869594057771224
76.7503980336147009 62.1358386909180993
4.8525573150108308 6.6717980496966867
46.5338634928860202 83.8056633537186144
20.2533862060440200 74.0452966531651953
38.4025673937753993 72.3004863463137184
58.4566151230824005 34.3350841802352420
48.1567949347792563 18.3383434014474425
54.6368198160021024 5.2116273198777652
51.1423694154169652 6.3102363205859158
35.3169379274736315 78.3738884717512434
53.6727257777479565 37.7734547728848824
65.2814086417942718 33.6105419590869161
24.9600746698352971 6.8178512787346097
57.6287958249650742 68.8367109612990760
33.7651973733087871 11.8032917841866976
62.5973095110869977 53.8633689629196866
86.1997132350830100 96.2741405351425357
23.1849519279186964 39.1792766321964265
89.0638538074820900 95.9586175580574121
18.1770933563416897 38.0344962138577714
81.2450486795750209 29.2744529574555443
45.8655993537723248 2.3298254932063500
83.6378129511541601 28.7685212434696567
15.5299736507343962 74.1213199061836292
35.6078305393547936 22.3591428482746508
99.7815764571183905 71.2793246542315444
57.3108784099188000 97.3601291759087673
74.3483450947470459 41.9643056237502989
7.5401995853981774 22.4303691711710620
73.1582687605289834 67.9855268685770824
60.8907085680906235 11.3888448903756050
71.6375213874241155 14.0835519091486958
73.6762717516736814 99.3797707206827141
85.3917361449846908 42.9666142856065321
3.4762334840919284 45.0707074104208516
40.9969010784629404 3.1411161597332482
7.7006301260325927 32.3971382581716085
35.9177201683141192 53.9891516064956107
83.1305730823666664 27.1222097091652010
51.7046388503719072 39.0038736506198234
29.0131429723842658 55.6528376073591602
2.5917309091872842 32.2128649346389722
48.3567649768087762 35.8450340086493924
32.9760079702030993 69.7690337003166832
83.6844801676092231 47.5435678181042363
35.6827942378357577 75.4520083447764591
24.0556788923348073 79.1890840608652269
63.8357119111000202 29.3583941767156062
17.6721989283657237 28.2601910623632619
78.9709880624599236 49.9707072346119432
36.1022144055894287 87.5771321098147411
87.5026196949291659 75.2863492290251202
55.3861300350959169 43.1002193291115745
72.4208593975702968 7.7548764068586014
42.2876736877656825 16.3363952737677991
68.3624878110224614 62.8874743053497127
45.8957132427165178 38.9660265222489173
93.5149340992695386 56.7235396100306133
0.3572413275232500 37.1558626674729737
76.6466144485546295 62.8944627013126905
24.2609025924321884 95.0428914807508960
76.5432975081723299 18.7986894903471438
35.4764665757544364 12.1172972143477669
30.1101467396867477 90.8763871073777523
41.8327737950177081 20.2094288455165767
70.1315827593663954 79.1681033313805358
86.1772888594562119 56.0741727048584693
95.1846941657150722 41.1096256258552728
84.1783077222741127 92.2739381308056039
41.9824244174381604 15.5368410125559464
56.3478786126274542 56.4641268699840850
51.9487441779247021 35.7532815112568088
85.2321068743549404 91.8470086966808026
87.8741361906235738 58.0770329106748875
77.7413769249506572 48.9301498769836201
77.4911742955829936 65.9832598022698136
94.6218861314869173 86.8040675534826676
94.2111233763399696 9.1110225607415991
84.5764320798457874 18.4884101700031351
27.7771527393606874 60.0418562683511112
6.9992287013100558 0.4709823130986446
7.9881052589430563 23.8386615101637815
69.3575971663720594 38.9501535165708290
24.2121664144039137 35.8015341725717775
10.1683718561400340 93.7053421651297498
97.6834154359143838 92.4546532130555079
32.9130542403306521 62.1515460041384600
51.3573600836150987 99.4788990368219288
58.3936648076917351 7.7602687119758818
1.3391680817057550 53.9318215084387163
14.9162510054192339 93.0589935900213305
52.0112746328979654 93.1620154809084511
59.9960532206874291 72.3028604967480533
82.7960910143924593 71.1785389376879891
79.6292482794076335 77.8419278642835195
51.5756182057974328 61.4203260562571458
91.0615529011864737 30.2632467393958002
15.2662528690614465 3.8051356272542414
17.9577445973045577 17.6607395925544637
3.2520931777618056 18.7880369460509016
41.9897627847293649 97.3824473565881590
63.5418742579685585 55.1943229515601175
61.8538089484394291 29.6387857802590702
77.9843418450218593 25.5631566724054728
22.8154498678827409 56.2566973881080443
7.2041310684006543 11.8726866555921120
65.0758436853292608 49.7289441910606413
48.4981665513186755 76.5017722172715793
83.1454470493107038 2.6597983205881914
37.2654031925804077 49.6073177203516522
40.2706685362038144 33.8160231422588211
73.1667795036151603 30.6022728121770555
46.1648724578022751 79.3779439475490847
95.4472777946853199 55.3888382263514458
89.3955179231755750 77.1678879908177890
4.4132223922769498 81.6712893480646756
78.6048304058802927 61.4030730755046008
5.5923657200301129 73.8950418307011319
29.8620129281343409 95.2909306500764615
33.5351384027488990 12.6081670335322578
6.7415104503641405 86.1145195740351141
34.8890401208815888 16.4838732050879067
77.9222904968260650 74.8940330212433025
32.5765258268515794 17.1985417218093914
14.3791374993997856 80.0449829269769424
65.0817373115087037 63.7509765589706277
9.3468588362970344 76.9260035713284651
48.4665062580576489 71.8096644548041070
81.3186047400611329 25.4375118507840767
93.7658093363719587 92.1159341451472926
37.5478943373067722 24.6550871059256558
95.6858476951690449 4.9535812213802650
99.5313707750806458 92.8530528674918543
46.6018175497353013 91.9196531847034066
7.8824090749014308 19.7641972299162028
74.1614917365615725 92.9803595502251170
29.5341019468840607 3.6564256596469669
80.6197537072292505 83.7643887429879044
27.6054606652572083 27.4436162712684890
78.1420805562867713 25.8070877355690911
39.0557480984689107 78.5375227334900785
53.8519791205940876 72.3860363923609214
3.9359769734692018 74.6009292885765518
21.8490057410147145 64.9421941828607316
17.9216593906291628 95.9922068359113894
88.4991093865889553 96.2590166489144252
96.2019941648520387 16.6581333132823737
1.9720235665054431 74.4474632817230173
46.8374285916409931 45.3932088430996501
82.9589971377927071 38.3319355871471004
72.6375845539681109 13.7581370674428101
87.9252928361943020 74.6432128190359094
46.7618030933871580 22.7308290699902003
28.4608159143537307 51.9532701142302358
37.0301054514862074 34.7332983263449862
95.9024327697684242 69.4507953804245517
36.0290094257675761 68.4200516445125544
30.7881511002749733 70.8488755871094895
38.0972414448061159 1.8085244556218849
46.5879480853345598 49.0400433414002066
78.0189235436792359 25.8526737252291916
95.7774803921481777 5.6824710767169435
62.3579671183642787 57.5589279641928186
5.7988916511038884 48.2269601968122075
2.7977335627481059 28.7487875349218953
47.7763058665743117 2.2390344688722252
19.5000104764975539 0.0495005127977288
16.0854850566798611 48.3427258819648245
66.5598387658416613 90.9006192540565934
20.4805828497938727 18.5696755952804757
68.9026550820454560 16.5365562462568718
47.1841064767565612 34.6616468406002554
68.3982073342180428 33.4717745659525505
98.7255201736551555 13.8873135161522665
26.2126283053831557 67.3497865557882704
77.0285788711889836 38.0214288136802239
22.9182532735358251 64.5355443415527361
82.7023111722645865 56.3672881358822622
13.4255972967024064 41.7888027260556925
15.6322510017353302 27.1562912233244909
86.4281390791567787 70.2221797556775442
61.2320393673163252 85.7779224317831819
65.9719157137297145 47.9375401243330685
87.5454013768579102 56.5713828060818500
97.2612986118325296 45.3472702408633381
33.6313276534985519 96.4958894197055486
76.5302321033936295 12.0829097937821253
2.5280308837958954 77.0771253443256654
87.2827215205787610 43.4997494317138305
84.1116874037916205 92.8084434605269735
55.0833125739332488 2.8280443164348412
68.6189584193964919 67.6367940754799974
90.4159761281695893 47.5162895622553734
6.4579831925860809 71.1471218475111300
83.6609040147807406 37.2773815426596471
11.7632955303015549 38.3649545871853306
68.9856186678550785 63.1903882027417296
52.6112529511290603 56.6691723877270306
46.2320486815571385 63.1615918855175451
46.1574019833979605 63.7413032415597343
55.3328329610594380 54.7579084682742518
68.0480788010125082 41.5310433354717716
88.3472636974184269 6.3530214926125321
97.9196210450173083 71.4260361551724117
18.6196022589704704 7.4077608379396143
81.9852816859071254 70.6176123791858004
29.7232821961240781 57.9790502994878878
34.5850120548009201 80.3589367582370357
44.1843092315292623 19.3267252586895815
65.7719519156235464 11.6848092777066306
3.9879293872211452 90.9267689826411640
55.5755509884259951 99.0116669842196302
54.6249005440918367 25.8666830859775700
6.4153013148142364 48.8860694827257163
74.9921708058613490 42.3375115718419011
33.3005568695260408 93.4845459978369462
70.8256657744772440 69.3568749745186182
52.4310040650538625 22.7620075668616977
73.7993580715886566 29.2804587481008447
38.2970712169497958 20.7689324355298091
5.4386855486046937 4.3632583332105295
16.2658482891789298 87.5356452275674997
2.6710741124929549 62.6857493908918855
78.1209485101800709 24.9281839936092666
6.8498103488280115 30.0076774758929368
54.9493324248651831 17.5148179539692421
76.3152139943603487 20.5261434334423463
52.1540488120373666 32.7548845379903142
86.2604017979720652 27.6232590703980101
58.8533805368386638 38.1424393274746194
28.2102276175339348 93.1374203575522444
41.4405107802152557 37.5229304663663896
28.6071907217730228 99.7585846148581510
37.6850978540953605 29.9516568835658461
67.8579052700773957 52.5574513536526808
90.3274317382471423 20.1370371950366120
28.1141631728123684 98.7439437356122056
86.4255301007752479 59.1491803802425693
88.6421141744891230 14.5507122671756921
7.6191513059496341 36.1958713602769677
4.1072322058091633 85.0904079221356966
22.3836652643287231 14.5649081592758574
97.5015505123980120 34.7906882747282538
99.6995769604996696 29.8998556957425059
70.6197707432712889 56.0599038198121278
65.9706655105142374 35.3006517629468348
52.2263664037515696 4.9333016108266232
6.2498841411596455 14.6003142309483849
97.7811846538303655 15.1040098649772307
65.1466056759358736 38.1751993526175823
99.0479123776871546 91.9332657786615783
33.8911613212461660 67.7833806573460294
3.6351584961955119 8.1148698769141880
12.7244404342587885 96.3192299310115914
53.1057595517703405 13.9893104118956728
86.0729015735986991 55.6327092962301890
55.3664904075346840 25.8700249517321055
36.7779520775604141 6.3648824872360450
37.9851878390850857 2.8605077681579605
58.3759707795491920 47.6481946996819801
64.1046016656708417 15.9977455725766831
8.3141236996422290 96.8296890289424255
73.0936575799008210 39.8255428434347607
65.3471784915542173 99.6104699442556409
0.4426232413268449 85.8226997764795385
90.9060262132898771 32.8277778411545071
64.2605783926440353 22.6976012627701742
45.2715952107856197 11.2092467340956894
70.6089696788855292 88.3817807575042877
27.3716344364191784 23.6955411466203145
31.3095609863282647 60.3602174490477736
7.8972331512059064 30.9525201729236805
65.7246919373593954 35.7697768115257091
20.1917664941426693 15.6425798649636683
11.9468422649131369 15.9686919435375714
8.4504002905748550 89.1404790419053512
17.4076484412156738 57.2565458031310612
55.7359609910289677 76.5315182296736793
44.0796991864873959 2.5975441097570218
88.5874950093617741 20.3129123950834938
3.0418371600506422 14.8747554613567914
33.1826811751004058 40.5150583093122805
65.0323782014822740 5.9506846068064885
94.3142524460968303 91.4781071297137203
40.2427943631746530 7.6539855786603495
27.5101059404748369 7.2517807141124102
62.1365180156539836 0.6009255869295793
3.0359422515701340 44.6784321280933696
5.4691086488684038 84.7232337806124889
85.6144052423127562 61.2466713295952445
32.9022680907945144 29.1760471911205812
13.7979258227147294 99.6074982055038873
39.4575378381179931 58.2183179045597683
73.8464259453458851 53.0874524593502386
85.0902968516732301 5.3915134101576667
7.5376742885430499 78.0223660627924858
89.4337966522340650 37.0813392919739897
50.5863584787675933 14.2608526160820084
96.4118781159020557 84.6294160584928221
81.0426096401502889 43.5375894845572589
80.5042544008155403 59.6118287326911513
19.9202265024868588 9.8957273559738042
27.2912342049415386 75.1662104238631770
49.3422249442319512 63.8972296084629576
96.6145805641797040 99.6393806001198072
21.5307187438578680 18.4377668870000733
37.2917127865328126 68.1706189708704358
8.8952353709891412 39.4483504255013884
1.5673203120144974 76.0834659067725028
30.0237461869234821 81.5848781238122172
25.2471536951323614 50.3018497078234645
29.4697495403270047 86.4789295163173932
73.2105349942725354 94.5542074306088836
28.0886644813139839 85.6879464997445552
16.6056541667966364 58.0482112190030222
19.0736507599566174 70.2574416741109360
89.2967557688708524 90.6841810233303676
72.3365457061605923 91.2586189267535133
30.5588002394086899 60.8186890455979494
32.8320035556009202 79.6377583188105689
32.5712107200028669 51.2645769540252090
22.6031501393582737 76.6383054004246276
0.6433768705285448 77.8929922860909727
85.7951863888108335 44.6748823704318880
74.8115665893915178 22.9692771226643124
97.8652249619430563 69.7951366526480967
84.8164500926247769 17.7409560721905493
41.6081332004420332 15.1993650673417626
93.9066358299187556 20.0902202590871006
71.9736945292709578 72.5020909128597282
25.3838992072854879 45.4294727215457286
29.6830205937153160 46.5099313872891145
68.8053139365022872 56.7328402212849952
17.3244784560703238 37.2668636674932472
70.4435288584971886 10.2409840790218869
74.8898041936733847 25.4271564652480464
92.0737263907339667 16.0424038822129731
94.3217030318393199 96.7456265692562312
43.6748390615783393 88.1980067609438407
35.1179176824394617 58.5716943447743716
19.6268339141223436 11.4964760732237377
90.4436796168281916 19.9277946610707630
82.8928028752697088 7.2639539427587829
45.6919401826376230 83.2289251269145041
63.8246682026778558 84.4689687403241862
3.1126678317794698 88.3956457101982522
43.7993577577478916 14.8669862433802535
72.5323649098996412 82.1890609270428456
82.8689252543905610 54.7950155827428773
40.6598990042513790 64.1899922720372160
76.3452547670672033 80.5092403744242802
33.9710528556027143 53.4087861555553971
32.6920011150142003 56.8403242043569747
94.9495784604614244 46.3130915377581189
91.0554752642489689 66.5262467558647188
41.3252043556955968 41.9806184789962344
26.7942843115666847 10.6363539702817533
11.1431001579607383 33.7648565874110744
77.1967846843752312 68.8996481965185694
93.8047037819898577 63.2529392399446593
66.7481448608558594 75.1626209500370805
1.8968511962351609 12.9599984560866073
75.3723433421841946 17.7413301313063769
15.0837543538161700 43.6032010674253669
8.2844182513217905 60.2580206947800008
88.2115699830924598 1.6661532788048272
35.8558287109476126 96.3480474750631259
23.0854587824875566 78.7437000490216974
14.7524968690891161 35.0661988783983674
25.6826383443930268 51.7633791309121136
99.8620662592231980 40.0700122356492088
16.9160943705163653 62.6147889993568825
56.3549518158668690 19.6588707741919606
32.9082751679400261 75.7694200618498712
34.5658684365408391 73.2687033983644938
79.5153484129297823 7.2260297927110422
83.4013828884947941 38.8611646272559312
10.1248053017049529 5.1045392699440200
94.2064962942486517 31.1745365234344582
66.9487636516061855 94.4520673187129631
89.6844658308023668 23.0176566761899792
14.7351099181834311 71.2952028629491110
85.6699692936448827 34.5300334282859112
65.2689708018991723 43.3909427225498519
33.7935196451065849 79.3303505931387321
76.5777245960778714 49.1741728666106539
37.7330020855206953 99.9212414043697663
93.6772731354319887 67.6766998095083068
32.6169560507475040 69.1352636031858765
0.7580344112458670 88.6842901886143693
59.2407275022901345 57.7061845806507421
54.4730228307585449 6.3465745534387992
83.7642751631179152 0.3579011441567470
34.6801005521371692 36.3992855280404157
58.1744519057648333 6.2296911897153588
54.2192599172362506 87.1150230266638630
99.0738896974187071 71.5887551325834863
50.7866864116472172 75.1030324580349458
68.6726179662498453 50.0999894395119583
77.8426081393811984 89.1314522613378273
79.7193408921238102 72.4875489596473130
5.5535502235204870 30.0542379988556583
77.9943621344869769 90.6835049977521663
96.1119623073805940 30.7679069991401484
9.0641956707879885 54.4672385390688376
65.7846718077394854 59.9920469885044696
93.8581838394249246 66.9973086435552716
75.1010106990687660 19.3751209775047784
85.5572898759069744 29.3094641754740302
48.1506150726083177 17.5259918342863905
72.6036434591564444 12.4347607648500507
23.4501655351102229 89.2294947809371592
50.7846840408195135 1.9386785069868129
35.0952431015549422 12.7006559491880786
28.9819259355036181 81.0091737848041333
24.0163713388664810 2.1088118798286759
97.3406385691939278 29.4775228042653765
35.8942035344632089 39.8500983725455740
6.6667299908697020 70.1410189207561530
29.6719695444542246 44.2980692960184257
58.3358822651260169 24.8028193191146542
39.4129974521061825 51.0726872438121760
35.1385045914521115 39.1433092106426272
6.5397299312583979 17.0064351542969519
78.3117222618292459 93.8787884230054601
71.8588699815541219 59.9049255139089141
13.8836179986891359 13.6313879264261750
2.0081921318799822 97.7284641932235445
87.1279720204019270 31.9175898805095244
56.3087925653697994 92.8326878572609218
9.6538615958000502 62.4710626837547380
83.8218988397400437 73.1428334930528194
74.9357503131633820 50.4895884596406574
30.8802310729878293 36.3149191967338822
18.0654279104331721 57.1855335133338940
38.1517406627348237 48.8960480901798107
64.4148742598767683 32.9821586377486398
18.1549422853063618 2.7650190195759983
26.8889855717822073 17.5621584994018711
20.8493340982879864 35.6602402342468210
93.1701069233447470 94.7790722613754042
38.0635785293806705 52.2460215991132770
13.3261225811466275 33.4512961520529757
29.3836556253050496 48.2729903011452279
47.2292746033091007 95.8913032430761376
49.1691250746323902 88.6957897170972700
45.0891911620106995 8.1880431272575613
82.8790913891006795 9.3836685761342853
96.2142700478700590 53.2553948487091731
18.6193267555463287 99.7399664190480877
25.4559811339849169 25.3407120381975446
7.8219067060271037 24.5985016485664190
94.4475258247192500 7.1776770007569768
49.5099739068444293 80.8307946361911434
85.2516162654572582 80.2392038353486043
24.8147164579996300 6.8859975060576728
18.7642645146978602 79.7609518424900727
80.1219060684189799 60.7583826558280933
99.3348820272363184 86.7856824469873942
19.2770646104760672 23.2456280928784693
19.3294633435656209 55.6240266335215523
87.5414349433654877 80.5710495708222965
75.0237480912416004 73.9853251872921902
52.3164546909202457 21.2503609966099525
49.6168003885703044 21.5599534794974943
90.0435974803631751 3.7293268108935185
68.0601281148545070 62.2468354433487576
50.7695121404474676 29.3941570413776567
54.6155683424293557 54.1134294275102619
52.1837245224348507 20.1369374193245747
35.3927257561793880 95.0217074180407337
49.4518292163329747 94.0271730815572653
31.7136658622944836 13.4117995776935608
91.8437933420415504 86.4986357874279008
33.5151961759491215 59.3565062014945397
84.0276299791765524 78.9595179538635961
65.4544211334890633 3.4453192971919178
70.8990574075822622 47.1094460756191751
70.1467943070367141 17.2315172068660445
22.2176195045252420 52.6881849535816400
38.0335182810604380 57.0669744447058633
90.7356925677957094 71.0897430229092038
3.8543053609324751 11.4553888115758511
10.2377205284289943 35.0402006594199165
58.7322029976911821 10.8688889597075455
84.9661358443083969 18.2411255912724215
93.2381074544180137 40.5637327610599669
9.0987821321085516 19.5678385636909873
51.2667341612841412 61.8680095911358521
9.0622091965771752 14.4464570197117776
63.9821032271781363 30.6396498037972300
77.0632896375771850 19.7966360477392129
32.8691683502754586 28.1008658895844370
21.1920875878846786 73.0423733367968140
66.0932727090718544 62.7015918876200971
17.2120055896985882 12.6913048445692507
28.1997503103417095 60.1292421798531507
84.6220258198993065 27.7909705609622470
14.6499158668447436 53.5924235063585854
46.0216628923006326 14.9766915605507478
30.6471726316140831 25.8483878738035457
19.2567135115396582 87.9360147285560600
10.6682716072597934 55.7611856336904168
40.7807338146055542 62.3642136327667842
79.0830489376866694 13.8852132097529672
8.0192355982104839 59.1893967685631992
43.7336772754391347 66.4746530247023344
5.5973397755124665 5.8696813359829347
9.7182628740606898 47.9649004980542202
86.0062902912428342 79.4870962879341505
31.8293061958808359 47.3690567138428520
33.0498885819997881 5.9278262854487345
50.6851813166203868 53.2425182437221451
98.2090813481439966 46.2873634502069393
62.1533734791853831 88.5197962744839799
96.2265884577323618 72.3850651630718005
4.3552676725601476 8.6489516135321747
6.2384706589037382 22.3355513133821511
76.8487930938281210 48.3142763716811316
92.2255622047391768 91.0831502479825872
96.9660900202132865 2.7814397561959470
45.2599452005959080 47.9213818113806695
53.0294055326307330 73.6005958708465045
96.9374170947094598 38.0024372865138886
35.3759989922637672 53.0553905313026917
79.2691821706186772 61.7278595380147834
48.4203502182327554 41.9828483936414045
53.5879550326832401 55.8204598498502804
18.9199482805845989 68.0925462198852358
86.8810792938334231 65.2328333648261491
9.2420968049286234 18.6904210017768797
16.3799110740437968 75.2718962654425070
13.3988193971437681 28.4289655164497788
81.6651081599688524 62.2606388041653034
92.1463132797837972 95.1791103684596607
81.0372204233015481 98.5216716374215622
62.0299193716459030 34.7706395542083158
41.1471604869577661 93.9997510650723029
83.9044781327101816 91.0668254599511613
13.8857740072651836 70.1809989990324254
37.6578027219245044 62.7142356438519144
86.4091049342083437 30.1497634127668377
6.9083217663451046 14.2927682948088002
49.5031470441515964 91.0619944491630804
20.7078699045513694 37.1832222254825382
78.4446579089948131 13.3268287075048129
40.5014012441244375 77.6492458489899349
69.9195209659532964 18.0452851796421356
38.5178808941402906 67.9173850328278803
19.2760669921183023 50.0327474450386092
99.7771878106978107 76.3320387498932860
41.3324147569926836 76.6447905359190429
69.6788812012298422 66.4931817669641418
69.0467295261108092 66.9900263285322097
16.4836896240274200 81.2461165153069373
86.1486793930621957 96.1048359668798895
54.1008113315830457 84.5337950774794677
58.6173746489231604 89.6889846168672591
87.5290354754505131 75.6411404980374869
55.0913330450831253 57.7925715775662070
87.8452646728665627 54.5107526701762239
95.3149367882993346 20.6387597546723853
65.1708877754081044 27.2738363808943660
12.3535681919782032 83.4211854527354433
36.1904620367428578 25.8714782981299578
57.0701917647111614 20.3671289117573053
60.8169690098139384 66.9377206760149619
77.2771057182846022 7.2782580933721919
55.6298606452652393 62.0266000583221810
97.5524842133508656 56.4714197161453413
59.1436319254889185 39.8178898915060984
23.8553141013833283 14.7983786701252455
56.3019976105677529 34.8762861512979399
86.1219985570751163 53.2582569642684049
33.6973268289290289 53.0513938830896024
23.2350880625921903 14.9461783025115693
60.0595978312364522 67.3447234462117734
23.9115831662269365 1.0805369990437685
29.6222973446036306 49.5812689748659565
29.3480799956939080 87.5385213931150190
5.0381792518703001 79.5159038167949177
85.8413131035159864 71.6519521527549159
49.9642821196950138 88.2603638056428252
82.9656296814068099 24.7630247011206279
7.0465982243876795 10.0780011772209193
39.2211347643777941 47.8836444040510543
96.1450709550333755 28.5455386296595073
77.0048522449325787 93.1155553944585250
36.1018252890982083 91.4212482628155954
98.4077818964901923 52.3158940577153544
27.4542095619787041 72.6296485034144865
44.4678661839479261 91.9650393822242336
86.6285727595870014 7.6955979223731212
17.7298743361509636 2.7867028369544355
93.2664418560805757 32.0900025908208875
87.7629686629589258 79.4001856535788164
76.6172044151335427 77.5391843307127147
22.6952093516189706 59.4891202054741086
58.9048217948404016 49.7206147082535068
98.7376844854505578 92.0320352266484463
18.8374893215270234 54.0780521176879034
70.1650738381387811 22.5764710944792455
21.9402552924955039 79.2324524855497856
38.3840095687533491 39.6317851016209346
38.6751586622184789 43.7098900310431873
72.8340439712010834 64.6998987784101303
54.4617784021460452 85.2007967390433834
90.4307610049005888 93.9825232326748932
84.9475520840994704 29.3828567385876589
88.7932240342313861 48.6975644565728274
44.8613090908664844 85.4198123495743573
31.5341156220165892 24.7893150513696767
90.8676804445862842 5.5071166799027242
44.9093069138837535 95.9060268847056818
35.5770871284264416 43.7896254387090877
34.6960139971816375 26.4767930804376874
24.4665910985969575 80.7421743035506125
92.8010703160750126 48.3302255493725212
52.5717609751752093 55.0689522366515547
22.2253742242721302 28.5104423473778965
98.2922415879200315 77.0147877318434553
91.5235946598915007 93.5663463959121486
79.3068659330806582 19.4704288259570539
51.5347332681374581 60.0990474879910224
29.0456689925918994 97.3734737473752858
9.7217990624726465 27.9553058664810941
69.6054456075017782 56.5495040658599919
91.6354768680475331 78.2946976256092597
37.8628768985508017 56.5666390815757865
42.6073742535637336 37.3082613078637522
26.2357940276318331 1.9765092192597367
4.0544331190094374 36.7721184327859376
42.7307320953687295 53.6208873479821904
49.5343804882213661 5.9554148140651293
43.1750012557951948 29.4535517796273858
47.1570411419743678 6.4389149775137655
79.9116154319914784 6.2396248909955654
40.8354308466308282 52.6576936049814179
84.0066230319243630 57.0385847002310626
53.6540086194976382 66.7519326602642451
14.4526158642188101 14.1139731925886576
47.0113896590625941 33.7144428945431258
94.7236656602519531 23.0682460549528336
57.5844584284399446 35.4201134705454450
99.1097581127862810 14.9120447184571283
76.1630740608548393 53.4349055584188406
17.1548416893619340 0.0679438645402652
70.8386621493148709 91.0901690710709602
97.5622398445974852 19.4737840737662538
77.2292908974346375 94.2602101497358547
27.3533480817149020 26.6804369611899794
21.3881289309540215 2.2314530078992534
89.5756705643128868 26.4582164469540189
44.9619492746989877 12.0052985131953385
36.8632803842973900 94.1318064884017360
53.7122958891616733 2.7640978439568697
54.0750943201980050 26.5316097032659677
48.0497508719724067 37.6371047912781407
83.5801943131628065 97.7192969138027365
7.4142747836291605 86.8642992203397029
22.5937297457220225 78.9472307225437078
7.9510561254121370 14.8412881340493801
72.7839080680842443 55.7733606483202919
43.5694998654329950 59.0582377370797360
27.0655033983725914 11.6997847258127781
95.3152677769191428 8.6225554028169338
56.5411899755711858 31.9181858517896728
86.2526102449276806 74.7056315044649466
70.1816737077420072 46.7227678445784491
77.3537431395212423 11.0646727764632367
6.6985054855907666 84.3773188911221581
66.9208696157287761 0.2181794467405074
98.9247473949950660 68.9361289037871359
16.1557486306756815 11.5591163504322516
97.4091205793570794 30.1012682003713010
75.2678073542709143 98.4897145645914804
46.7247412437634466 12.3890389411280601
22.4581857848311408 1.3653388959213864
72.3414363672158203 35.1004610880783474
2.6494957972719835 85.9121237027195832
91.3538396608445566 12.2741146430129113
39.5111598977002103 74.6538498683457163
87.6080117965182836 79.5507455553545242
18.9993900990267122 16.2967993523745562
68.8916936779779547 18.9531930074667407
14.3124948429671264 94.7458154077499017
25.6917020764343427 69.4064778484515301
70.0338866204137673 21.1159972563404565
25.0437600326722674 10.7826527450087148
41.6400571729654629 6.4076728698698631
86.8266114756981153 83.1488964252986307
41.1746594314665302 9.1296444032852531
3.7891372796796663 87.3452047485400271
23.1725196551824553 18.6644251767119407
23.2442403503195578 23.4801766452689336
97.4226303848529227 68.9439192975429052
19.6767675145605452 24.8475938377546903
41.1564829371563548 90.6037694770599700
66.9740210028955545 97.0772850427212575
72.0338442185110068 52.1096148591308364
21.6187051647572126 48.0749276128519796
21.3987148093334305 97.6307933265648842
26.9929966081445691 66.1782009495274650
18.4484437933772654 63.7820764180375619
29.8474085794083628 12.5950794823133982
7.0144443570620769 99.4380854362052986
32.8907629983028826 74.9543655532050224
75.2053967398967131 57.9739466248121573
81.0164449571954037 90.0416256118121368
85.6125116495305889 74.3833352921256790
55.5163303685402667 23.9206976957236677
79.1958953093351710 84.6065180392149188
91.8938494148181917 74.4243658450246812
59.0454727301476723 35.4237460839398892
46.1711792150438001 87.1014546419875302
93.4624178355985720 1.6984417451076039
72.4065880641495170 83.0925867372169336
37.5793709617690297 50.8181226517029003
30.0176691332453487 68.0606917154012621
95.0664830777025145 93.8884178512497272
2.0543213422392292 12.1288247261536526
15.1045768887424163 23.4576393770071547
88.6389055543155564 29.3208338654680887
32.1306314595247144 99.3811389883192220
61.7237539052022157 79.3626695563518609
71.4167980915284915 49.5866381669742537
9.2966610710626068 65.3993809789668461
44.3866857153189187 28.1430936831261960
60.0750317533885720 30.5950712596789174
96.6654672155596444 74.6679072514872075
29.3590490192301772 97.1450068955306278
64.9868638396683025 33.4820362911058567
17.3480791116682802 87.6020038205397356
3.6112527126695104 37.2736831191288402
59.8755536874985168 0.0812378868169872
65.4540326773389154 51.8872470642105981
33.8572437178919401 20.7774282922769125
51.3688271302088637 13.6149311394058277
31.6482726798600140 85.2587046204516668
46.4844286778502394 1.0616155096487612
81.5154102069172239 34.6034060459744737
94.4917104569337027 70.5143793206245562
28.0012466438546284 5.0236407045989973
24.9319327161953161 16.3225052798950045
20.2758137283296378 72.7604415061470178
21.9827991405142633 50.1471800965955765
15.9890681344610606 4.3393879367641723
28.5161835987181043 46.1107248827462257
89.1579078371685085 73.4615317125725227
14.8327981476480630 30.2501027844592763
43.4170294985305461 84.0952416459402485
46.3063787873822292 54.1677762695620970
30.8322263128424936 41.3784843223802028
62.4233229158639915 88.8900779127487652
1.6746776553530407 75.5922594690908483
6.7375898060252348 50.0588031324199392
3.2547949082564864 77.3796129261675532
39.0774852730729734 15.1363665223200208
6.8413438542174081 94.7670512784646917
49.5655906368219092 31.8044752388730423
85.7207055316114861 48.2833336950474035
28.2315832545159253 31.0202807783735430
1.3661219040789985 57.9393533207931313
31.7314162473839581 46.5725144283966159
7.5248315408816051 78.0532424277323997
98.4615915707121019 89.6827946541992560
93.4694605395927169 33.9365055941115301
34.2966566231460277 52.4671280165967460
39.6949820405635947 70.2596408601395837
15.3740472537184925 11.3557057965411943
17.9163176656117251 18.2958615502097004
71.9164544905634386 74.6420653610103528
5.2330771083942569 28.9844541362043735
91.4007243022250577 97.4018462227659256
48.4091330170032492 81.7694894018707714
85.7253611769606607 43.7956357336913484
19.3572316457066300 61.2562945155703176
6.4904260765033195 70.2944138508483150
58.6138306433822720 97.5876221438273177
44.5266849830624665 32.7550269393060631
19.8238623253934492 14.2374725721158732
6.1696989262020496 18.3357493671952092
12.7551352301115593 38.9035349406201902
23.1680654182886734 79.4364857866109304
68.0568229373920701 29.7482318580744796
80.1721682750530817 15.3515813395074474
17.2094554458361628 44.1006518332340747
14.5093256222641802 13.6718469049910141
28.5862536065409358 90.8803691170995478
97.6540415407490769 81.0969748479210608
37.4036852164398610 99.2231407234998670
24.6711422649122163 98.6520746779666240
54.4785391090349833 31.3471284036440849
75.2537069602111188 93.9016313886190375
8.8786373306571136 82.1474715506920177
44.4442411972994620 19.0968362960530662
45.2130135204506516 34.0392944057009146
78.8095270806323498 52.7091087847070838
45.6901884462265642 74.4113968109484318
96.6735165811183208 48.7736399225774022
6.8994618005438824 66.3966465879125849
31.1037809282846744 48.0891471838736493
75.5537086038729058 19.3376660186098341
31.9259612842259131 43.8438439293098341
70.3490518007141645 44.5026139929567179
61.0745019457898692 23.3959962855883035
63.0627862072455585 30.4256771746064700
70.4343492847179107 45.6306443863095623
31.5920060679036681 81.0224303453034622
70.0189326717285780 6.6133954669394646
66.2104297609196948 45.2921072780472755
27.2468099698493944 13.1565706989854032
17.7448543315016245 40.1874383913775688
49.7116576861853616 71.8721308107126049
31.2340502486993756 71.9260886497777818
39.5758222434305580 0.9704938897824200
16.1050588529688561 94.2031457730694797
77.4034933487701551 57.4316192577799072
44.9424628600314975 25.8239072548628883
75.0248150510783631 86.3366808829789392
61.0257322039667116 96.6314296132728288
59.0034454693615160 6.7149433512234236
94.9204139588490108 79.7506348490763486
58.2839557087473565 80.0291170005896220
19.9457241407369743 71.8109521415808416
33.0042895937851100 73.1371284149841046
33.8492237773443705 4.6561713866369869
83.0134283728878728 54.0193348342538826
21.2911952491241614 94.6271739538777013
11.1101854354050289 24.8504550578279471
63.2496643007539134 49.7394368117924728
92.1168906359961852 99.4157969966685187
0.6386106174371076 74.5390218135435703
22.9902874667111661 97.4405898505979735
80.9344179086937885 31.6213448967345272
37.3827633040342491 69.6814885289954447
26.3522552501527443 28.0819447741973107
16.6572138933805292 69.4910838488635818
19.8459925526061518 47.0745873102197621
53.4945084220187823 10.3701316955395981
35.0735190349860346 20.1696224169249163
9.9059486155571470 42.5911078873127167
84.1675310249240880 74.3122567189994925
56.0604416450687140 45.6297371738654363
60.6424444015860686 9.0120713605277292
88.0709325767323179 13.6751871294280356
13.6594274804408222 39.0644529413114086
56.8539568588989468 29.9423249141159467
38.6156731728103395 91.6678393143379679
53.4556215088861535 93.9566389739997021
87.2844477618120465 91.3628892920369111
14.7470372727357084 8.9126631651338606
5.9953221004439676 57.1342055162831883
88.8571808019078588 85.4925301909286048
43.4137187474868540 36.3856853778097289
81.7800072189327238 12.7730154608380673
75.9825901665945622 19.3362829637299356
9.1823529803904513 79.1075934740666042
84.3231916041566620 59.1484247271500152
95.9945253889274710 6.7981924315876245
6.7379607000448205 92.0788279038036990
54.5375561085122982 26.8093695486290038
28.8263829412683918 60.9151639455734255
73.2250061480355185 55.4517695178721510
93.5112602735201364 66.7613547764451596
64.9980180292069178 99.7912042392994181
26.0208356858985894 71.7768573812417969
10.5142637410670545 7.2012283452169150
79.5783035385007906 20.9862629694627643
85.9527344069267940 51.2155577870649239
99.9214814825643742 50.1606317738803043
96.8537035758109539 78.5701431378249140
87.6355632309631005 20.7160535157942185
71.7234962688381756 13.9641809037690852
37.4839693182542391 29.2058525664689270
30.5749736915384744 65.0310769178159092
7.2240320771710165 35.6154201987195194
95.6552456274766456 16.4953508644826954
44.5855116940726006 93.3690421244127720
46.9822037688561593 18.5179691650151241
54.9578991201966431 2.8317734741927780
4.1549382537172779 27.5314481229286478
59.3426487667584652 67.9588994351789921
0.2727963384808185 68.9591533392247840
73.9650422706781256 40.1573038606966932
24.9504673953014553 53.1952386386458329
42.3793765579383006 9.1679063666353144
55.1018859392412494 56.7160197144114022
0.5612924120348750 19.1283762700135362
27.2353067990755200 96.9147762396258656
10.9099319997682969 66.1351567220133063
89.6231254907453234 94.7808441971322821
18.8042996081511440 30.7318164423136970
65.9565077442181860 10.8179150663594079
85.6843141895600979 92.1072401699612158
39.2549657726318131 86.1153634195141677
71.2158588485502975 6.1860656408274428
32.9903704138960663 38.2246121217650128
62.1289116780374471 65.0615837567902133
31.4404099900719842 1.5130584024128257
44.7741968733475275 10.5548168957684485
84.2738630462371532 8.7662680729257545
37.6503194886137393 2.5645443655839206
60.2618192701254500 11.5960970042131013
31.2015728731148592 38.3017050523117319
70.3872974086365133 68.0856392143385278
71.6761914988801578 37.3576587764650441
89.1634848308258938 13.1337616353482289
54.4268888585209467 85.5571561480334140
66.5333276700969094 17.8378234455286453
0.7790434144303471 98.9721750189569462
57.1281310997426388 0.5959997181130938
16.0076475704083236 2.4113953307764335
41.5145502236173414 55.7200846836073325
0.2463886969554352 78.6870033553448138
51.2600317932018470 13.3758597059607460
3.5847831245823802 0.1008646410538883
83.2234676593836724 9.0134840811480714
93.0916909473120739 13.8573239956083949
90.3059051252088949 64.0072176302896452
85.7101397865833690 42.9841006806925350
40.8667281447639894 46.6102382747415120
56.4791374809917244 23.9885827830694893
44.5080162005420448 6.5293441648962673
97.4636520515298770 8.3874677040231767
27.8139855814442996 30.1383192892330847
46.6717641328718713 49.1436015673592550
16.7031409923477305 99.5673052175038151
45.2991777043029487 22.0503717642036250
96.1060239467756503 12.6956956429915451
96.9109848009554327 69.5278412061773992
57.9717117339588270 2.4761722780987316
78.2380477919921447 63.2545122818043666
77.2666290251958117 33.8952433832728772
0.8605921425682395 8.0630454622784171
92.5535292100080227 92.9731297469462135
44.0948367469605316 12.0163481909859584
89.0243776340779505 36.5410775041176237
44.1268563414297290 70.2331921781168376
19.7415472504075638 45.9252844482492293
94.9613641794610999 71.6559386216366931
45.0128997204704220 46.9045576792126226
92.4449976660587964 69.0125673147965415
1.3283107132323169 28.6840898828040309
51.8565580172143612 12.3258743585297097
89.5417059024738791 51.3110308205283161
40.0579983694545945 69.4182190960595022
93.7741085523940967 43.8590557102562997
12.9231741545141272 86.8262802542109142
31.7034145371904899 28.5840190242962144
78.1553170777055755 14.4822182652501574
59.7892939280115243 19.8108419539335685
90.8066184559453831 88.7575289808334276
69.9029500648914990 86.7648797751671736
48.3483889342140358 37.8419507733206189
60.7553060022647173 62.2339895611113718
52.9619355945614743 65.5078956576434166
83.8382829317765754 1.5536247637447209
28.5337293223955513 4.7633770477270350
56.6805569780911753 63.9662694116913713
60.6028374470196880 87.0604485621656892
33.9092893710807317 68.5135808558608517
16.5657673502809466 98.5913486396599126
16.5851615816831384 63.2101329323691772
17.2924376696333439 51.3930851132338731
84.8237283492011898 49.8530631804632307
95.9882901842608476 64.8832302497569913
46.5448051490091856 65.8761384117189550
86.0575570057101658 34.0936543236036513
85.0966738022088833 75.7079697351321101
74.3676789670032861 21.7966217889927982
37.8227409231928249 54.6822024186711886
68.5824793962877806 2.3695885687512463
25.2422410284319980 63.5891481054388663
5.3567760911833906 39.9275228462011995
99.6341006656905677 7.6619904819761668
98.7571017108293319 61.1859959194579233
18.2915667423088628 44.3684168311034952
18.1223888549231873 64.6003024663775420
24.9752800992930730 39.7018845350272898
25.9496154222041966 81.3906381172467803
93.5937277327945338 45.0731491052079321
46.9396964745068672 9.8561508480694791
64.0397475858758440 14.3687439014088305
99.0882416267976964 18.8091511028488192
19.3684092308609834 76.0286249325686754
98.2902993293513845 45.3464440755184910
7.7725565804426573 81.6672874450122919
37.3265067086481253 16.6756843861169948
67.3899933801538396 12.6044645116673024
7.2711644196786551 46.2545845816310006
97.9436800961056520 67.8711443507739887
61.9662781036314527 74.0515483838523920
35.1497600052808821 74.1834558305596943
53.5295651751913866 49.6439125208587271
56.6905198158856791 75.5720427851782830
18.2680940144924655 11.3146575564193501
48.2000242323855304 33.5682404857922236
32.0635670426191126 9.1175741384496245
42.9086153020411771 78.4976321566385309
28.6701022805347705 82.7176663843568463
71.5102749535422646 3.5551878898952505
29.7025759114860612 94.5007701532765338
68.1492949684628115 57.8099869766372834
9.5932784742617461 7.8384416741557832
12.8381555961623697 21.8853884241320245
60.1874301027424536 74.2190028162573441
53.0698605352415456 82.4585995091490815
21.0010661166611037 58.5625619647746944
34.3844699962793996 14.4273995812197686
84.0744544175916531 8.0589351432750149
48.1529374484886077 71.3020992096648314
78.6850525065914468 89.1766733541787602
71.0196886255289712 25.0254872480748283
67.0383253687147089 70.2865068372576474
44.5954534152925604 49.6908824794018429
18.4333787750332725 45.9296270785786405
87.1437833071353793 92.5852227712768041
30.5255270368014138 84.4843675078493561
21.9265582000904828 0.9073475239907203
12.0411134094738905 39.0652564766045600
77.8034749046765484 37.9029876273509458
72.5414506575802704 28.7010572049731003
9.9796639737839357 75.8346953347792407
60.9909572062086198 68.8902488023758224
95.8078828229410533 75.6829948303338114
71.3430222134412020 3.5623001121679709
48.0489462207698139 0.8090919447954148
77.7933485927014345 85.1319721257561497
66.0772545829812543 23.4013335308858501
10.6186551608747344 33.3320989298893977
77.9808616610121845 81.1303530318069619
52.8759039783667433 97.4792999064574133
4.0774145474996466 60.7718970231653870
46.9881278676280800 67.4180396518658398
97.2077519021397762 15.6472401460442612
9.6323346196008011 44.1523951030397086
26.3802276900836787 98.3554599034084305
22.2538376354935998 41.7425776624816507
96.5643768741670527 10.5596593779219923
49.1347650966214999 81.4465679554742508
7.4856281213187330 28.4728740908278830
51.0204267586119258 69.3339991142265148
49.8424140810675738 40.4735455083190203
98.1879926266186658 48.5235147563041309
45.4532212022540492 18.2227860555084327
33.8452016679692633 45.9445272795006545
33.4658285231882218 98.8405396039862154
39.7293848834210479 75.4787318597551717
25.1961054473833208 4.1266011070956736
38.9589167937231196 80.1481053640176953
70.3477205824517284 87.2626762143540162
22.2013197019468649 82.4470173521790031
97.8328143232391056 53.0063810832537499
66.4195704307786912 72.9405765816844678
83.8301207854641888 5.9517489549926967
51.7044686786950365 54.9000722448259566
70.2046953549074999 76.3043951172204800
65.0279596945517682 68.1801760260012344
98.1753715758201224 4.6052086076818988
85.0347344501026470 70.8290066844506612
59.8502319648787164 12.6002611705951733
68.4238584671385581 95.7401548866969279
75.0384315860722353 6.4581771604433573
5.8005623298579607 19.9463689620963294
66.2359108418733058 85.7356993647149892
68.1174266922650276 38.9087726228380291
53.4561640731931718 8.5713201191845894
96.6355349633384009 61.2697576352150506
87.6808607534605216 57.2041023124985912
22.6479737321301329 5.3333028120520538
13.9438362192649485 6.5807244043227797
33.6328171930929685 90.3081769654866520
76.1934319236950870 7.3548454666964798
64.4102762726425908 43.5332689735907223
67.7606735458076486 14.4462715107576241
69.4175683644547519 83.7201397096555411
78.9951906540925961 54.9217010581441585
56.2062045752186989 78.0123395430139936
5.3490452277154770 19.6410031112479473
14.8115197859208347 71.1343722309338773
94.8521258396664280 77.5124379617924291
74.7264730414772060 99.1897395688619241
90.3174366581154118 51.1214749673182496
20.4230886783456675 78.7500734616015734
38.2171153394775018 65.6855652067177118
0.3734567018268797 68.0368271397827300
28.5294860631816434 32.7430359643657951
69.8520418912220720 93.5319473383440823
58.3030656401705585 21.3879757281616136
23.7573950235263069 17.5370302806185592
93.7078835963006611 59.0511052252029458
22.7724253619224228 25.2743088297263867
9.3813156710942813 90.6805455228435306
51.1456784517326781 62.3653658583917334
43.1574650028422084 59.8905687000305562
23.3191875993756028 16.4261885163532462
31.3347126203066040 77.1197976332267530
23.6491540712949515 68.8660144961584848
38.6205618201419085 44.4456721806020667
15.2456850720006365 78.8617888422170523
58.5343511939188659 78.1288932602742108
56.8253718175777323 41.2083427238119668
83.7298893706619083 3.5270245950145052
76.9152102728223355 83.8490553197320310
39.1356955689262520 10.6631813939266902
75.4958425293346664 28.7732795243432413
90.1921730553783050 44.8397874367450413
77.1001912647458028 13.3014180016719052
31.0693549761665402 83.3578921923935070
40.9705192788565995 67.9620495632226636
9.3181746051302028 5.5679942306478658
52.0122860632093875 98.0834920072066723
45.0134189252198311 32.6488670662019729
3.2862861909107255 20.8433337900143414
61.1482696488711142 59.5092085793713181
55.2903219157404919 7.6363061180516167
78.9881893712150571 21.6361715515287614
36.5332771096966056 84.3388595616051191
30.1117336189227203 9.6550874570026313
90.6963778648898113 33.7136439216725776
82.0573560946213547 95.0127063668981293
76.4555773975383062 87.2764757688063639
23.4423896304851596 3.6612944113452617
11.4308501297819216 69.3541949238092315
43.1833661951252026 3.2270410442602260
48.2040065111346863 2.7158720538575043
48.2572576686251011 37.5906304424494593
31.6729289653678308 83.5074169273912048
85.4828447219262273 99.6624682717466470
58.8797715919072004 27.4425137179803222
70.5529635676765707 26.3542867993838748
9.0550134115860104 6.7296498953592687
36.1904195802688733 75.9169420300363100
52.8953295010431219 6.2326155419301088
83.3091834453859548 64.0127343100962207
16.9621885452252315 95.7833827249496323
22.6268165044476888 8.4857284107183180
75.6641304899579694 4.5820802042071733
9.8365210351108558 91.8095140338435840
52.1344710397566118 10.4699179846731045
50.7503030068568250 85.6611358269076248
47.0709721384791280 8.6082207102034509
15.5774779738362401 79.3481825961814309
27.0240064010217615 4.3695109890700472
31.4270204327706679 43.8296713810014751
96.9762092430837868 37.8039312908794116
80.8288125527310086 60.0213882289387186
23.0839257746511599 78.0580225185111800
61.0649584349183030 82.9229187509271100
89.5434078460621947 79.3776747756006529
56.0220727140135395 84.6643312681668760
93.2148451081842495 8.2949115753344849
75.2604565260654539 75.7610484008555432
63.6528210131277703 11.0731448448296081
31.4064038398948711 34.5268016296358837
39.8704934758968861 85.1661918687660773
23.2898306622214442 79.8959403353579205
67.3582470690738973 35.4614546761534015
31.2033487461037318 56.1056561913810938
48.9211538290718835 8.9375439121529343
31.7035917257410631 68.7940302851103809
73.7236488753716230 71.0884361955422293
25.4550655199379250 42.2017409826062249
22.6230066145146189 14.1688704527226825
0.2885515316318865 62.9258230037603425
80.4841718607127348 37.7499815630870543
46.1601790548822422 47.6179642439302100
35.8133382792660697 51.6382095287185621
46.6398898008886675 93.3347541183354537
1.6922377434987479 56.2392317955659706
87.6919720252441266 6.3304822274156454
74.0549301624958503 83.5453968756402645
17.2365342583187484 68.9071576232668264
80.2442978436063896 70.4484823405144027
78.2069327854371750 93.9952435117284040
67.9176069134195899 23.1255078974573323
26.5985791106830298 59.6490181278119493
11.8483211830351376 59.6552812764767992
15.5437588312123296 61.7419027138198615
55.5638205732658648 9.6070329171419893
15.3112430941021671 44.0803838741719431
28.7861370526961160 66.5487012748347126
2.9206231004607397 47.2342935342140038
25.1681612664666723 83.8522701070434096
89.6598004935829778 24.0411241693932780
32.7979076150524591 12.8616084929560781
89.9006037120793167 21.6905122115848776
73.6273286357770047 46.9848597781976736
78.7433150248738656 92.5671572167922818
80.4600730532127955 64.2469184747101139
11.7324486003962605 39.1455081076342282
11.9146652805130255 54.3378075108005589
36.5034723487244861 33.1087022518171210
46.6531688076678890 53.3426602023646979
0.1392281560119280 71.2497900789009293
15.2073293513215528 39.8661993235172503
0.4319254466968570 98.5496123844266094
91.6385447400375597 61.2502139884443437
98.0071539598544916 33.8749423253344233
78.0898385457114728 18.1666527905744104
2.0552339331402658 13.3128260926218882
78.3787558016983326 49.9531181530641248
83.0853298792892190 49.1250112865721178
9.5284391489735558 90.4997293021845053
79.9313279417471705 33.4360504444477726
76.0859140321147862 99.7967993547207612
27.7289046499971867 10.0780129356868535
9.6262929905561396 66.0402547748458346
15.9265958270800709 17.6647865113280673
37.2542828845881431 43.0326787003832507
78.4653215603235594 9.9500682955015467
99.6373028072977007 17.6860234314098683
77.2965588009653715 3.2872370369833814
73.4599653391684342 5.8680915183211058
51.9790025899918859 69.5618554366431567
77.3414157848521313 38.1588406914222986
5.6977084092644459 12.6727477056293054
78.2099094867182174 2.3414458164246366
9.8608944062985930 91.0410159166999904
18.4297580319836882 30.6791546000496744
59.9781475356286364 80.3032661723774055
98.3948650023384914 77.7143865210575484
70.4613215455411677 30.7516009372161392
13.1491586923715982 47.8861772374750601
86.5944031023603600 48.2298488539403962
58.2549208957592555 57.7994508268765941
97.1094674015903365 88.8462439555581085
39.0617169409066349 43.9271509067717361
48.3330313698208229 83.4067711730091048
36.4878506258664004 90.9257632028424041
57.7070526080830177 56.7186825710519145
86.8173258747731182 41.8638156495043461
78.1493484885639589 29.6939477400399490
36.7375343403637658 37.0479754509514336
62.5405098731906648 28.5109173677686414
69.7158774958832907 67.2032457462669299
36.7144862478043876 83.2649460656144811
21.6200021973207086 25.0996764954909288
6.5118518058491892 84.8958736196525336
15.7207100329873501 43.1021256652301048
23.7140209596982103 92.9179160352578037
15.8929912245291742 92.2291742224994664
18.5238083085965108 5.4319357472633385
3.3911444112603495 59.7702756852535231
98.5977658698986801 86.3744650176603841
23.5588590558057156 2.8967004275522679
2.5465645041309326 78.8582198995409556
97.7533841465605349 97.1341968117686747
72.1687456880900413 48.9738174806267494
21.7509193440766921 61.0808428770196485
36.8412397416433279 53.8388694232732163
78.2936640647511126 44.1624522269719364
74.9509188192197655 36.0795853514752736
82.2837168298915458 94.8967268198248775
15.1806671821515309 33.9634856113465986
14.4196283947272121 48.6371585473099799
7.3236628376127655 77.5273930700765703
96.3527828033011531 29.0980584574573200
46.8328528201610865 12.8587740457540729
4.4847846763354955 88.2685702840158370
78.3701892484808553 88.1023943859346019
78.5093240619372637 9.8979961029579187
0.1291837778637617 9.7511308294375603
40.3298084458995589 82.1305564738144227
52.2618354483172283 79.9712557339886700
7.7170038257035607 23.8165703593633644
9.1306436738339158 29.7590492012036805
6.3422370888290835 68.7441785534667673
34.9261838402779361 41.8529149411296046
76.5949030697172191 17.5662821247135739
68.0522838950249280 62.0808161423624938
98.5455344794539769 88.6481328543816716
14.0728292520005400 91.7181592685701759
88.4714035958806448 52.4214611042883476
8.2210007377896961 84.6423806106203642
21.5756131154935424 57.0827788665499796
5.3127197400859032 72.7977364494468731
10.4520796961399256 79.4201152522394693
58.0181001934897864 16.8976414040064569
5.5660056418359911 11.1288983276302993
73.7010026114991632 33.1227742225914525
72.4996602073611172 90.6927607099445794
99.3353474235785399 32.6240579479369046
4.9170217044768876 51.2149380172926740
94.3491288594326249 19.3853690400900049
16.4716153427688070 16.1443721171808043
2.9793231117593466 64.9615966358836801
80.8635693148710573 53.2810219542410906
79.5615752819778663 61.1440034384435478
95.6473919089772409 83.8473517752438937
15.7953593717654712 50.0622348455310373
42.3806727297380661 89.5005028855043463
23.3380383775350069 6.0771877762874515
27.0042916541062397 45.6626484980033140
68.1969860720822680 95.1536947215078754
95.3570525759055414 39.4531570050370419
60.0727534789795357 96.6697331140481992
82.0144455605376237 82.3297341386916628
27.1474274784188161 26.5962902239961885
88.5726475342926420 53.9579914359816470
21.2842777266720837 17.0754411870916449
21.2089354723108201 75.6309201123840751
81.0078557155378718 34.5667295695971433
84.2514350497994826 40.9244615141960679
14.4623271403939153 81.1188172373187086
37.2159235745894250 50.7560364000747413
46.3094941881045301 12.5920908547894950
21.4119888777897351 75.3933528418809402
17.0885793864480426 64.6120726732843877
87.1544304677590134 91.8247644342152967
61.7312694616441249 48.9582546264107350
81.9162112437593066 17.5055363835576401
73.2571801323403236 98.1705668908274447
20.6077042596036755 26.4021601408870339
20.7815693671811523 6.2082638672555479
3.1751342129889060 1.1880805816459006
8.1133684085945230 12.7899842369901702
66.9551545930965375 81.9847064317915795
38.1801093044450113 15.5553423654811276
23.1407943842328550 38.3211555130036672
87.8579431055436260 14.3018784378763364
32.9298250854018306 13.4445356218965362
94.6183781554481982 18.9059814787575711
56.5978468414405143 22.8667123360252198
88.2072196998389302 13.6619412379657810
21.0512124215610932 71.4775269440030314
39.3266121114567255 5.5508020651239391
99.1059032339696131 80.5387315591627271
39.5725599840058919 83.6360281678555850
27.6061275638692081 20.6343326565449416
18.5062869402822123 69.4056163339804471
15.3439434848546608 25.6960243738389771
83.4891593315774259 12.5489157082740217
22.1787520588023312 3.3357951385860285
61.4072194195742753 23.1054514753988514
59.0901250387324808 80.8647023173409565
24.3997857591623522 42.2595511887947737
59.6645321276422536 50.5974342807290896
35.5834684932069152 46.5417993350190429
46.7607160489999032 30.4825670707190675
21.9505009296441216 39.3312735894957157
81.5738885221816190 55.5513044982131419
80.5558077721509278 20.1112074890438812
41.6755123268713774 62.3606522373950511
82.1562650164740091 58.0658356094786114
38.5743307504709634 51.9545995952589195
64.9973222460713913 0.0921842339415835
75.1809751009431722 0.7320458644166528
97.8123183965234944 39.8545762974002713
48.4183206125452514 49.5356186887623977
21.3563962196371762 82.6880846241002700
59.9892124868349512 18.8223094449405863
35.6239724290773694 7.0981089637797146
19.5278177310611127 19.9482364499957932
81.4790531214291747 84.1882260718115560
34.1635055786895094 34.7501194931099633
93.0917944441935248 16.1354887041333264
7.0051822705572313 46.5300115115627619
10.5681641589486670 79.3837555052978843
22.0669693151494641 47.1532698616897292
27.4889647448784622 99.2216391318392112
63.8163317690350951 20.2677652227003620
51.1303734872008633 61.2486319959007517
71.9016971100419653 49.4654446238519938
53.3139936455810570 55.0665398985953800
85.8153275503816104 93.6941244384204737
19.9229349120963235 32.1351084489851289
44.9885059711210289 50.3562481454503867
98.2632225751301718 38.2106176756968026
72.9844775068569618 44.3014979524712160
82.1732955573448436 61.3705451129351900
32.8044148106957252 87.4843965203837115
48.1656517621103433 69.3356045352939532
88.7297910239898187 2.4301210201902568
83.1624799007662716 0.7395362171680908
68.2234734915263488 63.2066715928015910
44.9942507479982297 23.0760240815557367
38.5207805648963841 27.8944473459585716
93.0652048154327503 37.1645556169548783
13.9732431529540619 24.4978501311480699
34.2544551373911474 77.2016756869711003
93.8532725705169923 42.4712104185885551
85.5669927912832406 0.3850999552176937
71.4809512588071101 39.4722394708121769
30.1852932948253994 13.4491296113416041
67.9051676402485924 8.7683065998732985
15.3392111603574364 95.0740899026452269
26.2560394171176696 17.0844198847902931
84.8380347363813456 17.1571271074680070
74.2653273923722708 68.1539549052281757
49.9140883811180842 22.2087591865922178
13.5235243492895396 64.4991141947834024
18.1293442877847113 90.3708382327936164
28.6775507591271897 83.2274556271593724
41.0604569398638972 4.3561908050725346
97.8069574857544666 58.0647092967860416
86.6211285272511873 61.8497917861277955
33.4985909445355006 60.6371315690299113
31.8972775184671384 95.1361325643721898
41.0270441065983107 55.9450689144967441
96.8597474151676039 69.3456522498571530
37.5003053474654777 94.2983790238958761
85.5566880109774814 53.4617951189196745
44.0443967405744772 40.8720995880461757
82.7443141459336005 62.4867877204597661
72.9709284886270666 46.4163715672930124
82.0699837721241465 94.3698606837758120
72.6114023752265183 19.7788532736543061
5.8133196563042500 32.5205569394263065
23.0496386247177156 90.5293043524528684
52.8480621159180615 2.6531472518337318
10.1945429820823215 21.8987487912231451
28.5393127973779457 38.8173783562474100
79.8223584858047559 80.7818403643482696
51.7206205379890278 34.7503059310987794
4.7093434710726578 33.8463894214755854
65.8031478371795657 46.3993524724394248
29.5096991751081070 12.0731764075066472
50.6020777849604073 81.1229302897065736
36.5430469485262250 67.9996103250532968
33.2832858970507104 9.5135121647618170
83.7176561837317053 72.2986536791512577
42.6118145001075277 36.2176088541075529
39.3974481369594258 33.4483864742249892
68.0134990051472528 23.0553969357085720
47.6781444157559733 15.9262649472565965
22.4403404370324466 60.8231551125221515
33.9673294357685691 53.2774257145018026
72.0134843427174900 46.4792178671061009
64.5048185586976643 11.4065850663209734
67.3924666187340620 31.1320316189007116
42.3133001740220536 71.9829881660692763
44.7890626760009027 93.3445007802016562
2.7158549076659155 12.5747531195162239
76.3943906097386218 29.1926142173852057
74.2798503983718916 63.7343874715214582
40.7182073987684703 2.0979214244291611
5.5763325366815941 95.1557273078903165
41.3546265644223041 14.0832570935320316
32.4145294578389667 59.8497630031958181
98.1568027006710366 34.1383925198591385
36.2926723764846457 54.0527904457331658
8.6893994663677425 66.6749478898537404
42.9713262232986253 60.8406549510137538
84.4979363909583441 57.8238984160506675
12.6477955865285541 69.5134844678604793
91.0326062672934881 47.5865881031853348
2.6025107282147797 11.0890214631243378
56.3934631344294246 0.9435926965888020
83.6235191087913421 52.9302128156355138
49.6444385577774128 2.2601257090688831
80.6429223971234137 68.6874108365122709
19.7903230300865438 56.9082623927730111
6.0268460531288319 66.9021591998260448
15.8204099577557216 84.2648963208114026
56.6980450106855400 49.5867286902131426
62.8440493339789796 98.5547145533603839
45.7032165807981556 68.3324202397205198
91.7243468627740128 98.8444504327959805
73.9069265040689913 69.5438987028645670
63.7082497592365797 99.0215616194819148
41.9107884640695261 88.7541643046305779
32.8242519830072368 96.0377235752286680
48.6888556125708476 92.7142651801260058
35.8187064431824140 27.8766836509706479
29.9138953731148511 28.4586520507039680
67.5283743443330593 4.0507375074378853
47.8167473950646524 68.2872918058859426
45.4757857930866223 2.5945155901686667
96.5907797911391270 34.1504940711352276
66.2818160440936168 57.9580846884779959
90.0318539637138855 81.0547492863984473
89.4319346807163811 2.6214471718709609
69.0251585209510523 63.4595460685099724
74.5569807628110368 59.4572608369283060
42.6475618190900079 28.0402500704934781
34.7436292875334871 34.8411676775747381
97.7863234165904345 18.1335471441239307
57.4215630701012643 33.4917161505061003
80.8949006591672486 35.1777014520905169
58.6732311530753208 3.5117433485350458
85.5412735179982064 52.1079274066922480
75.3684800395021455 12.3551431632617064
18.0007163749635453 87.0507275361974706
22.6715552137861209 2.8141310583940204
32.2565319485139881 39.6850368008155954
77.6014554956228011 97.9547974384878444
55.3021402640435866 83.6085457965198771
34.3414597023622221 31.0126631287865564
19.0091847729255576 57.1193466070690974
37.4440662828498105 2.0980214523492413
50.2530889519356236 22.4710103647455028
65.4890354758759088 74.2141576807358092
73.5862831659339776 82.9984458403715877
29.8844203304484139 74.6837326424720516
8.4625141323549808 22.4915258873649933
18.2084527451973344 80.3807931455207409
9.4744161500260660 54.8634393210447939
98.9753455173313199 64.6736541593406571
75.7052598840756445 34.8390829384629939
19.3348127722842946 25.4778287998250299
44.6103424000651856 16.1639789405228171
97.8389696656423808 75.0085571953874108
88.9889542572668830 61.2376714919367302
49.2534598904249634 58.8936915571994675
17.2419532187104707 7.2066447853556532
55.5526241363108326 25.1541986795155488
26.8881101539045311 10.5922299561174942
9.9522672691305107 40.8160033757231773
40.3030492951287158 89.6655382372271674
27.2958367180794923 90.4394647669350178
97.6768849942790638 53.4506215328756085
59.8180693015730611 47.8088088364508010
60.9508192579656907 39.3972157027691168
22.2657382391594503 21.4016295308741782
87.2254374688270673 23.9448527552858614
6.1770783784596883 64.4224453616879345
48.8617888098513831 89.6443898482016408
96.5948949464622615 62.6267882087821164
12.2919911359526957 12.5021723668148343
41.0071659803698338 56.8705748004496243
29.3699780708725697 25.8057849711414207
67.1836098246070037 1.0801157729887989
14.7416421069019634 21.2070285370676288
62.5658118754754184 72.9690705984712906
82.5558120365805621 53.3734310311441718
42.8051964966738723 15.7081943279153045
15.1397462567180554 12.4435940227597523
24.2850963508752464 22.5722970878895595
32.7747466779809145 5.8502163212497127
15.6184658213328724 1.0847914773303713
45.4898494169567300 74.1097502479787380
69.4206647120970644 90.3350542896862407
44.5494422759474062 79.0997635216274375
33.7437741208301532 73.4800537440413990
84.6741879547078184 70.7051828319443700
34.3555096457114146 88.5244011462073672
94.4401511404318370 27.8157127753650855
14.6176661127005332 86.3146787996073499
45.2216758472783837 22.4143830961020427
31.3597166864487242 16.8123803126567388
57.2924785150299982 35.1986981466157829
96.4122027899934579 41.2356288973616429
44.6628727686563920 48.7447484966246236
19.0950706710695357 9.0964807428573824
31.7849308773644808 92.2086936560438346
67.3305239648744305 9.0022685573219796
38.3452495323704099 54.8054003597221566
2.8542389371001287 56.6478490552426308
3.5401920389233843 99.1013398868705480
72.4152646471543733 72.5830966650906930
94.6302259363947655 82.6154657136979012
44.3190223457012635 15.9627669226930067
28.5848070187042715 51.8297625126676991
18.7570141294177937 82.4046964789394423
57.0733167128269159 32.9627048015381376
2.9459544726965659 49.3419860042523339
3.6268399008174912 7.5302847706579801
5.1164965349641545 47.9636941028109263
44.1457734434221862 92.0369360108509511
96.2714625212565664 50.4707917011008007
84.4338171487435574 81.0581864523318956
85.5810980944092137 69.7137946424846575
76.7346550011459385 39.2563728103071625
8.4533136068207337 91.9807376188586545
12.7894878775590914 63.5025700807971845
34.0828131350110155 69.3950260628090234
16.4840362622681873 19.1767331886499406
45.8743933925537704 81.4408665153025169
62.7463949932264171 55.8326388280172310
65.7002897807363695 58.5544486710390046
18.2080878518963267 24.9507168156427497
19.1593032154028897 16.1021869050845687
68.8128868280676613 30.0384765705443577
16.6879624876977708 7.7324596045538989
11.7839842746895620 79.9229826834974517
44.4303155929129616 83.9264389982914025
26.0564721551194793 12.1556596304853599
46.7149976535605873 40.2496974664116394
69.1228249711347331 40.1437544692785835
29.5427205273378952 86.1916016396708073
61.9632828036169130 50.9640962795145782
21.4944157068603161 69.2849454983261950
91.8498018336244400 17.9546050319583586
40.4491606201062694 82.1497839117546249
63.5173287805256379 58.3800613517783447
54.4937827628248286 47.0165611961805752
79.5569965661812688 95.3750800225317192
54.5938388316499115 96.8601741600664212
36.6594025746408008 81.4591618851026027
6.4842534814893327 12.6109157964395600
89.8752830003905103 21.6496490972784557
63.4587856421084950 36.9840928435068292
14.7157627007157288 1.7252241805435720
97.1545523252650156 54.4788520538086161
38.4995914003141735 59.2895540670576509
17.5117981442913013 22.3697838289221060
62.3558140909000116 40.6482478964138352
68.1936867066851420 71.0901628998517765
55.4746453445393328 22.0105084919782534
47.7707628577006460 38.9955946029004110
10.4798986801950882 28.0067401258607518
91.5182370394990556 19.1705940470139460
41.9372719498851154 56.6285925614414722
92.6501181113658134 94.0130543823119922
51.2304360378062569 68.3247184311986757
76.3112064720643133 51.6137722244583870
17.9613400155003475 29.1165208001828439
29.9878532190323348 98.8059616200906561
65.0010109903820705 15.6639349311073488
72.7120606345367264 55.5052406008844343
10.6288916164918987 3.0844868867732855
51.3839437866206552 69.2362396149448500
40.9632949950165752 60.5147773908192619
87.0714371291794436 12.7235570256239434
86.9069141057764938 97.6652577181394435
43.3039114623178421 32.5813671151812159
39.9686576655538630 69.7732077385401510
84.4739430486999794 94.2549532073772554
44.1758838137238357 71.9789933708117786
77.9222642311117255 28.6816309200588542
50.6233996575312446 1.0262165554166924
91.3108842157645171 54.7661934277458329
23.6374093790518423 94.7224626103562741
99.3244076125118340 6.3979052841064421
49.2098510376436238 4.0929987924734572
4.3142054414132431 37.4610841604912679
18.0671375508755219 87.6754252213297889
90.5223758212677865 41.3475056789440316
97.7708052633404776 12.7323999862228874
87.5933546277286581 71.8976812537276260
23.5743880935091674 18.0868669159658921
5.7866859526261250 38.2340951817167110
87.3699624652282978 88.6036385824106532
0.0714852494288820 66.2661101398372949
38.3452523479922789 94.6776797505429641
33.6209807779690664 55.6952418721504259
78.0168926225422723 55.8172685528451993
8.8372931511729309 49.3472664967495831
1.8417385313661661 80.5839234242070432
34.6499801757338446 95.1331564590413734
87.1095075169486535 11.6519519229323798
43.7400969231630299 8.6885606442222869
62.4348494518509796 65.6124621027388599
84.9617768333135785 44.6326976519135030
17.3308602250394443 29.7924289217066800
90.3174698460068441 0.0074637178066217
73.8626321422137977 21.7203343357312626
3.7735610839626066 53.6733774148561480
1.5271316930201007 95.4101550685815880
82.1372518373992762 13.7473782911192508
3.1938289491795557 89.2890638962232828
93.6049679387448919 44.8908333968999571
50.6676134705100409 1.9705135272678254
32.7192619045467907 85.1718653242330959
29.3319456989201157 94.5076454005972977
60.6690268412386615 53.8042582133776293
3.1283385369882621 30.3791155738560867
40.8491578671141085 28.7195890622102148
55.5394340097378887 30.7145923568369241
58.6419767144255246 56.5395683958881961
87.0096602828324848 79.6061967252172877
6.5052571833692951 81.3001423985321026
65.8250373299304528 38.9626957520978081
45.9194757128687741 70.4505914532714428
0.9905798277047628 64.1910745527786730
96.1667143037643939 24.7269894209696375
6.6515486955770697 74.1836815505854759
75.9968536013499687 92.4869129437647928
80.8692180339116220 87.3397298932159174
91.2015460206015405 55.4548935323342818
9.9808398033085268 36.4180680335805889
89.6121283415679528 9.3204455426904698
69.1820147388894355 11.6830871669277627
69.0795505124540057 77.1598936570939458
20.1806038992407117 75.1695315734055498
25.4219203340409585 92.5491008588300303
1.6751895120951099 61.4755763681552736
94.9718069063027741 29.8306388467628238
53.5270743924815449 91.9502539524065838
2.2875516002295981 26.1557866762696776
77.2987928487532230 16.3665149341583813
76.4522393692274704 93.0986027118536867
81.5256065260598177 32.8111240738756180
59.4941339673485174 0.8764394949357546
63.8759421008614368 88.2439665361044945
65.5475608873945390 14.3897342053785682
64.1298952441146923 28.1460756379748531
42.2971606339698738 51.8667122422177158
37.8469408434552577 54.6767276008292029
88.2779917497193907 72.6879292111530617
37.7771821796098237 64.1520164251016496
73.4360343232186779 18.3056048458522191
1.2105973223628053 1.5957854112485070
66.1236568013421078 34.6481822411606046
7.4795661811295711 35.2486152448890664
97.9382694550840682 51.4830623706254755
11.0632124799390894 1.4544864804324709
94.0400412080188204 23.5940873085205958
10.2299189222819660 47.4172981911664664
35.0271019179548802 31.8965628755931370
45.2491613098158680 25.7404602060979144
84.6044633256768890 57.3976058226983028
20.0083798886006470 49.9272048991884176
11.2529521364685863 91.4728628780449782
1.3862029942954157 34.4100260010861660
21.9902751258345468 50.9240382304742525
23.9603530749666227 88.0568700325589901
99.3010909917916251 63.6910607596032321
55.0583901166057714 65.4883190944496789
72.6531463219816516 61.4217305160127722
23.2581990682577882 89.1509395886790372
94.1923759416579003 53.0442200375399437
62.6345088246388002 75.1723079881519709
84.9330559493209165 17.7741781150977403
27.6596674390308976 16.3724324567922181
62.1823957275285579 55.9149494018614348
1.4883305582314987 9.2611107698321486
41.4106044374762163 86.0355466657356516
46.8005118171478927 75.7616052266300954
49.9002259708621878 76.3636540031611588
14.4558402431648076 28.9767322136010321
67.6140145322549841 68.8717329086051393
57.4066887523098188 61.3487104847007885
37.3269606004722050 60.0500304448580522
33.8565173807929582 91.5776845351422395
45.3577206642824748 7.0452020697894024
81.1100225698956194 67.0347155571934223
23.1805763110467069 69.6828714842307164
83.4411423586710868 66.1417760076124068
71.2952246533751293 13.6698353391239138
11.8457581443015432 0.8556610498919537
30.4133601394621529 34.0576670744854511
70.5093854299193197 79.6672376322041345
94.8036674531744836 56.0335839673134828
1.0955522518995231 2.0098169964649859
84.4371095047354601 51.9091227028528266
13.9891294403287176 20.7259739177107036
82.3358465191004001 64.8055682884493365
73.6816297603694181 40.4375293059054073
98.6613272325147506 95.6148696643157905
51.6413603146838938 30.8540789617637969
48.0268524034754378 64.0247763511443537
27.5485321212045271 19.7009438038930114
67.8506800321134591 59.6446885797333977
50.2993022357315809 71.7850019872924747
98.3388709415933420 25.1192686437985095
18.1936024355847330 26.5999916162405050
58.3412732869256416 80.6056317637166018
3.2639501717402486 25.8889316765618105
1.5563087447916901 34.8793979912086911
30.6718301837081277 75.7339113958083345
66.2546535471214497 68.5129128710722455
35.0682143456938249 98.6299745263601864
1.4150588894224603 41.0462515566801827
26.8768931149702475 28.7536063366348529
50.8759673063102440 71.8707286183183669
85.4375634374079880 79.0292042402394657
22.6778413059040886 61.1156079582355147
63.7656059786497948 40.4766565941910841
82.6391199954172890 50.9021660713261284
87.4555457749561072 91.4795299598762028
74.8210217431765017 17.6064713045142369
51.0959631392213041 13.6038574381851181
57.1148249923530429 36.2867835884569701
59.8935995685852518 18.5036682756400950
36.8447551289619284 62.4514847833218525
79.5525392856552713 27.0502191728642991
76.3726436578195660 71.3700816679770185
73.9086441880256615 43.2756519282818530
25.7766157218207717 55.4145014629897545
32.2850292869385029 40.8715102975829936
69.5415398280772621 9.9000648764163923
28.9491921214030903 24.6778060896837061
98.7717967400348158 92.0987084159630314
61.6152610292048450 74.3095050169832234
52.9030192343361350 79.0222414574336938
63.5129146397952269 10.6171549880161749
92.8760953523158292 4.5088726752178339
76.1939403972241536 60.8998110434531696
47.4235961804214767 18.7176759964097990
92.2018217974939773 78.2718678344604228
40.5193859215922672 42.5592277526198330
39.4669890084722539 7.4137620040874541
19.1000847498459372 49.5072777662848651
7.4085571190339756 64.6240648355902607
91.2264311639243175 20.2699959905173301
36.5843961949800160 32.9073049532297333
97.6561611363804190 38.7067527941652756
99.6716469381818087 37.4606974240566117
27.6147785571267299 58.7047047643981443
79.1021950577038240 36.9118820043873725
34.5498071918864298 17.3449639920413610
31.7187374532435058 36.5363725395343906
39.0539899732728273 56.2033807809861585
99.7640984673443256 59.6614073119568076
72.1043020877074525 56.7824181983842564
11.4684153985514463 16.1149225841975792
98.2813612919788540 33.2209874308832340
10.1540332917102525 1.9105907990650595
30.2961494195275840 93.8793888869964945
71.8079444834499583 0.3282017945840154
42.6052824345974344 45.4317352475299998
65.4622314711273674 22.6354313354576355
16.0850932883844671 49.5365703795287970
5.2894053794644291 31.6584454471431584
86.7353079801697220 19.7056902866832857
35.4001277922717392 84.6044058729229960
78.7952158134560250 90.9517448760829268
12.8984049390391533 23.3919514326380238
78.9688443805821976 61.2125546554381543
82.4959749477441733 27.4985054344750637
70.6939570051483344 62.1589896952281080
84.7077161079894267 10.3880089761530172
67.7557919041639991 36.8031118408498799
97.8997483964322726 77.4705434579385468
72.7588489727214807 88.1560706517618513
82.0469588866007342 17.2878694821410264
28.5812796523436710 72.0041101336640139
56.2292212365564126 77.1352967496949304
9.4095992792243788 87.4523218667155788
20.0524058267763223 0.8894537649112300
4.7525517070035495 59.1663062729273150
10.5374386507595901 67.5062396840325505
76.2610889156425884 68.1731340401523198
6.2475142313430982 71.1218323331174673
23.4987150347169980 26.1135834332551511
58.0660952731695588 75.5713173619821248
43.1000911191229861 67.8451145878032094
88.3510461120168031 28.1535070268059116
56.8458288887475973 76.5681422886755172
99.5016340096129994 2.4646984575800723
45.6848315918099743 29.3877311945376150
62.2305832789288047 21.1274773749674516
58.9211408349291546 77.1800026676637856
25.6392714832091144 95.4956690864858189
40.6034607442869486 65.1617573391288971
86.1932288498970678 70.2252575895385007
63.5140909685677855 53.4716211988791343
25.9409602080644355 19.5540700884893397
64.1413566491417697 54.1177601707165863
70.9158947662451169 52.9572113047020139
68.9566353479263512 30.1195021677020272
22.2807247407037821 94.0772232088109774
8.3229111777792237 62.4137628220424148
13.8465368437162404 58.3703027272622919
81.2447042524649987 19.4339367264570555
9.7299386287241099 99.2398659939807715
58.4864399188574922 61.4926796716430104
4.1285191206571037 96.1483430615465977
84.4173215527596881 70.8931099398302109
59.9698781789934330 93.0163147471902931
7.1144392196017421 32.1526786369047670
92.3208642355770337 68.0417703136281773
79.1641234548125539 21.7911615883874639
64.1871823129666126 87.3094085589861351
71.5980924826185543 88.0468739826089291
17.1490260866062236 98.5908013030617667
6.7961916009024232 41.9184705216154825
34.0911052459193087 13.3019474708782290
7.6352383223020954 95.0400394470601242
85.5757540300037505 36.0748017228295836
20.2003520872473423 45.8773363100686922
68.5945500669654820 14.7584720934168736
6.8577855816083328 57.8550836605194334
69.1593084254634505 51.5529888682902708
38.1779585389591105 35.6542821023263627
16.7260666033767329 94.1404150831054807
57.1114963246012266 94.7880149387994493
78.3543479153309192 55.7817176923315330
66.8447583565428403 0.1399422572650133
67.3028656870231714 76.9146949449602317
45.2838108541431694 23.9955685168039992
59.1789028926407070 92.9043431103967379
26.5944338346104310 91.1280367941549798
7.1581972696869389 51.4074116138956185
39.4974236967426720 4.7852439968697151
37.8547059357395099 57.5185860177792065
14.7057594857486365 78.6204792165846982
46.6121404164794342 63.7576570072967286
63.1647738208438980 32.2933050149770224
13.9064168346150865 67.7301123605072775
98.3120754473048208 78.3412220302941762
70.6550032228225859 41.6368884372511943
73.5497588111069973 46.5246072696044095
53.6254678251393742 70.8458751611997286
34.1316123801417604 74.5489537768029891
74.9105684605965649 84.3902128273003029
23.1168863403916518 89.1761241416539150
84.3299201017888436 4.0187695808761585
64.0363368883870976 21.2081716144994488
42.4711691602408621 59.5913770923596644
72.0733061851348396 55.7417590813426784
10.4204130254615386 93.2606293634379142
95.8146128399566948 44.5936268635953255
57.9340040516241856 46.8442947382535451
98.4253904606803047 3.7277072041764558
43.4719643538531457 53.4532504455020430
0.1319161633886456 96.1894638946307339
47.2509798372936913 18.2323136096592009
62.9288142487898341 91.9083777287056591
4.8502426482128547 68.4449922416307004
97.9859411023327453 28.4534828748303497
84.7974701148353915 19.2993477333376795
44.6780924688196066 66.0468809290526337
38.0037354478856813 2.0420173624515092
35.8893891936445968 4.7733272162409417
8.0962765194223749 82.5807780266764837
10.1971295087391116 38.4218455941518400
64.0479066390574445 1.0645810812060175
9.9410680158261595 88.2952241846014942
18.7449351494351504 97.8240894860560815
81.7719414897811134 97.2044576049210320
79.6793900250685283 70.1272170054952824
84.3447868235195841 60.9845600252145488
96.0825652309087275 36.6810540094854147
67.7373870618821456 61.0395150493592737
53.9107724497360010 21.8987691777435494
12.0445104841059081 87.4876019310505910
8.6540753606220715 39.0572276955918483
64.7581751474404825 59.8196079677039805
99.5135324977260041 83.1451710130311454
25.7436890700131080 23.6315520362145080
4.0587839964430383 40.7772937370741957
15.9782604995469590 27.9838583486772698
58.7142872559864770 53.6775815264580203
61.0168119573160652 68.2916621815391096
67.6298312844006233 71.7152609912866410
35.9270948997559429 73.3897797808274248
13.3828838021909036 44.9668464330204003
80.8182139435492815 36.2429199990619395
12.2025235888456365 59.9780578576019821
97.3983079669747838 65.1906402053649998
50.5143277569860771 8.0033112888359348
82.7525405386907238 90.7604129547052878
86.2409407625839606 88.5974988654397322
16.4591602391054401 37.8350570698034332
98.6094467789068858 31.8271898554301487
41.1251296378001143 1.1071478178623861
47.6988445401858669 82.1504513989993370
82.2491573288536131 38.1634916629714525
1.7097734308333723 91.4268161311536716
22.2590412654313567 1.3552415455203026
74.7651295494125776 48.5279918393988510
67.2045271369491530 51.5651983860522876
93.7984071150735588 46.0879270836640913
93.3669500204455005 15.0619104606560033
18.9456010366283465 39.2541587921310082
63.5088544679534550 67.9155021573951103
19.2733739043624794 64.5964536494954302
88.1910676071739061 62.7354688942795562
22.0515866751647707 38.4128140086476080
39.9571283359856366 53.3096963193007483
55.8899737287109986 39.1347971039205476
77.6188853235029370 59.3275806489955073
75.8380234225074901 5.5110120354163410
20.6996944588400567 51.7775352306105532
93.6214498213642941 26.4110823753164858
54.2573707879411629 99.2633186712993165
20.0459418750499871 76.3196221453340087
25.7402534251017236 63.9054410889612043
65.0930842575253621 76.9835202945302228
45.5584007998204541 58.1563154617334206
0.8064083893528085 59.7806128057649886
57.0918173636197466 16.2759059540353981
79.4393871001480676 42.2964792201528823
96.0123361171424818 78.0838019121915181
1.8673324576339634 46.1232786379852087
6.7967038641120858 60.1291376773271722
14.8882363658681243 85.8039507821172833
23.8242251502119089 15.3614049951008909
97.8545096524283196 44.0121287550083977
58.3907578084394956 91.1459850158938991
91.0614064350866670 46.4463967672245275
79.9668072638336014 46.5246127116018968
42.3965509887293308 59.4063984490730732
88.1982133873011662 70.6726413925172494
76.4110428919863551 45.4016877820727061
54.0934786777106638 65.3017310198774510
39.0807535273934619 91.3634460984514192
9.8418342940712940 91.5935035395823718
41.3682125008026134 53.8084497133093578
37.8155157424660118 31.8942863055047603
27.7153677365275506 8.0368119645214406
95.2596536319995693 90.4355063955835163
15.8661719265189465 85.1794871422930129
97.5755850896572525 29.0846887317129585
13.4856970446586839 34.6233525804867313
77.4109480852355318 14.5298284683038190
83.8844061775512415 6.6508090347764277
11.6264137662763218 75.5531056597250057
82.8687440687092050 85.1859846440973740
48.9811846015885379 58.0556935966135654
60.0488569191987906 29.1174900222713404
23.7882626644213886 10.8114062585364259
86.9194418408459057 37.7359686114576363
98.6502934151873347 97.1374605379868257
32.7020236265877173 53.6427981936225322
2.7569341704863137 25.4063368689596238
41.7489518328557736 26.7414805736706391
17.2261410924418037 42.1738090030930124
30.9154413807413029 11.2664371651948976
40.4081557183013445 90.4758656978341946
22.7952894708863170 25.1398374527216362
61.4828636782525280 70.4305513481840677
74.7183958884757402 74.1670186875455357
29.4372996054571345 68.9698355170858122
34.8630263505647378 58.4787968387558195
0.0084230629814774 48.5311037456135139
96.5873756784224327 61.4399127186171370
90.3384712174518114 36.9313160910564022
82.5615729826246252 91.9984372962281611
91.0228750137008831 5.9312907223215916
55.7641880085831900 40.4089855563304923
72.4618042011101977 46.0630013687748558
24.0911610679523491 85.3328257959489349
9.1132447387697884 98.3240112746690897
7.8704271859232673 65.0808624647995373
65.4892761597263444 61.7857140893194341
56.8509536408773002 99.1541692813268156
31.6892400854793550 70.2076488524476758
89.7723251665671853 18.4675852133922334
8.8335382996458929 66.6471877533966079
87.8456085399621003 44.4176501015488014
58.6116671552599584 1.6979093347992857
16.6194050570955945 72.7088246996318048
80.0970807292674607 2.3183143222728075
55.9244515561168924 70.4602512332753577
52.2645430135479714 64.1443538180381978
0.1728484701306487 98.6640237055970744
55.5702237989918046 77.3033020774315105
42.9260969327817961 82.2158200209164249
29.9293884842307136 75.9163639429518611
43.7169413235229598 97.1726407252430562
27.3492951034146614 42.6925985281363864
85.6156388819664613 11.0734663207726296
27.4012983442787572 51.3603476276613975
17.2245404382995630 26.8603816552684833
1.0475386438299483 57.9744415045099686
84.4532971713276197 7.9059430357615090
98.3498901217082562 34.6399390536769403
19.3895194824547090 49.0896239894428632
17.3766520517801837 53.5147710913805881
16.3110692224210716 42.5370259092540550
79.9839318474105596 93.5226384851980583
73.3575747157470488 83.1032080594152376
28.0913220238707133 29.6013835281502828
3.9258275676582133 45.4467658565374180
90.4830216875196243 94.2015944143865198
76.7478697613006631 82.5552152468108318
45.8698057565525303 87.6336976124275679
47.4479904475947336 72.5994660813464350
76.1427142590678585 4.6781135014993254
34.5132328236923627 72.4304075199501511
30.2131868877921335 91.8437628695429140
52.2092835874139780 45.6898371912930799
11.2470467878809881 53.9730333773171225
39.9670928950325433 64.5529833622675966
49.8325027102194937 21.1125109772702046
97.3314428437308123 79.1053882286527852
24.8472207740386466 24.9346177185351685
49.1409247658951216 83.4420368381006199
62.8936024596322696 85.2083003054307540
13.2282071716385516 9.2562622390310096
64.6147781305626552 40.8510997875387787
35.2369911968275460 70.1888644813354716
93.5739500787146170 90.6597542515007433
77.7975496490325895 62.1273362891329270
91.1776928810179186 51.0936640842948435
82.8802215549256687 83.6138439744863575
79.1013138245043734 76.4245019924396018
37.0071165071034187 1.9396809816074168
48.0309716103513011 41.3283889943136344
84.1285777173224574 42.8434091252293570
42.5210019401264105 42.2615071971411425
28.4078518213616285 55.2554066958968448
22.7398262852743223 67.1892458422453984
80.9973673761535764 38.6912117207266348
66.6159572887412281 62.5703078237252157
49.1872221498060185 86.1145358975929014
54.7558213747839417 74.4709272325560647
41.6389818516650934 18.4530633369854549
36.5831149327111333 61.8341075187330063
60.0899662997142840 40.6959534337474693
75.3405583125419867 36.1471125965059841
1.6032652816737492 15.1951113723009072
77.5699831126898829 46.9614399969734890
25.9206764857016196 67.0706648010598769
13.2776202097743550 13.3967277529984496
98.6580197540973103 63.8925155562554252
17.0379867521269439 34.9229699843207300
17.1603940361336846 34.3978453881081734
4.4944170028025754 77.3811967760806709
53.2413061040499827 90.8263470349195359
92.1945115008619354 72.2518736815412410
1.4277881921072266 6.2835889704475516
91.1724732570491909 55.2260540405469769
68.0475666349958743 59.2507251425979717
31.2143843652058592 74.6502881824060722
88.1609059884652027 27.9448715552748190
81.9148836794454667 63.2792986046656267
68.8303269337914116 63.4822660952375628
94.1266385828276100 36.3453553063683188
47.8963526519183915 70.2495382954009528
80.3863068261168650 4.9682023281300003
83.5944327482739453 78.7428587646293892
25.5150647793018450 71.4212130795558267
60.2285401725963681 57.4811899688187111
84.2148806965582111 23.4124897140731036
19.5498888713297916 67.8989828133351807
50.6327526658644018 35.1630854267673740
61.2073655083132948 77.2468998734700136
25.0331773218416380 61.5671346480366779
31.4744854942361805 18.5087829006300844
95.3920496567917127 81.5534529434731041
63.8996038793098222 81.5436259179258940
91.4918288249449034 93.4896632131818848
38.7482519857826446 49.4639132362794527
37.2789987407992953 87.4639264833592165
52.0665141520889065 67.8557025535572222
61.7074790962318218 47.8093141064397500
70.4672332753978168 13.5761276112173928
68.5491666485947633 87.3782167211873997
77.2873982463597144 3.3442899160045614
65.9881650345641901 19.6204762447411127
31.3438472490205626 12.4454233115786845
39.5277189071279764 49.6876912138201376
10.4178407482319990 38.6884877794345314
9.3748467886410669 78.1098354034766942
46.7101434160108653 18.4126977829943037
60.4555691620671780 34.0434697627796652
89.9310536092384041 87.5532225053163984
91.7500748377146067 75.1437459381256900
69.3909015792338835 54.5632877905794160
81.0730410548219709 79.9386369577994600
26.5270268835703362 4.5503857600592834
87.8295992207544316 32.6195262921784916
79.9213199844753461 69.6188384825060496
19.6142174820112416 94.3639170607539057
43.4791644199433946 56.3039880005430149
68.4159302884049509 46.5826127023012546
77.4523421725100576 2.0567033894052678
23.4983445860205045 20.6665465983358665
20.8062134078556795 7.8712162709425275
65.5289626287433578 69.2783324586698370
82.4354493935494332 5.8525035209560876
51.3472551686979699 15.1313614097266615
33.6043558037916199 78.4315404310407587
45.6173367903064388 52.7614239928728992
74.2744478830966273 0.7615156698916437
71.5162275106470275 0.3969228365798494
15.0822388864147001 16.6145236631969446
38.5466755119006663 73.8842485245005633
85.0128768312323473 60.7343521822562025
97.9984626767676446 87.0820917275367634
21.1490389108168984 41.0081679992814188
91.1036227679695969 70.2719155967722315
23.9424665856852528 8.2352135111766867
1.4217869412896156 48.6424581788279724
53.9317287547905551 95.6729574225572890
27.7278615455856965 69.5310579517832963
93.3447852945675578 2.8060062514452366
19.8153919920196699 73.0976139595099710
45.0272324865227276 21.9686057244170883
74.8182712890546071 8.1494762747233107
90.7306034478935715 64.7652850539471814
2.7799185055382591 52.0955281142832973
85.1087668430797919 19.5712686992653317
87.8892992593936668 37.6379392175075296
80.7429564954192927 97.0883949562444428
60.4490718781223606 96.1709180095413529
58.5254831817442422 79.9673847737324905
11.3485148329341747 87.9178256160180638
36.6787634566353660 46.0917430487646698
63.0685236262587878 73.0309880646780414
72.0547919873609857 63.1002899402175714
49.0240023136551102 62.8521203731986802
66.7536627775290867 2.6151139345084840
47.2635335365418925 40.8845323713196365
3.7718765023370349 39.2830578432726938
94.9463857684096268 86.1258543765791842
78.6352032581073956 47.1622645424197273
49.0607730034318266 90.0159520319358109
17.6527029881838118 69.3341508655108640
47.7584949208730620 28.2572984274233932
35.9254261462949245 58.4031042210867568
92.7733466813078849 54.2210845775944819
71.4659242787841009 11.2424750916279343
0.0050446230560830 79.0087329792902580
78.6413324247430410 42.3559197039860749
85.8631295610517355 63.1138240171206775
89.9183145811769151 71.4937187911910144
89.3241001432205621 50.9014372178092174
41.8645713781919753 31.7475955151969025
83.7329112694026492 39.9208709618948276
47.6095711393889616 34.6956648865627955
74.5995431063532664 67.0760421353618312
32.3894280505976653 50.3263483122665036
23.0243914349264607 16.3394653251624042
87.0968137954366739 54.9712312470692765
69.2829590236012223 2.2873534627941061
1.6211060072707673 0.5102848620257894
38.7603810879598143 57.7422480529924869
27.1863637236924518 2.1903896310694559
93.0344425378271183 37.8378629277297449
40.1048924168896477 99.0044502753854943
79.9795331506406768 71.2731931989726775
96.5497525322139012 22.8427113078313866
93.3396728153777104 17.4531022605513222
9.6856528219131270 50.1789326186285578
50.3469310896237374 98.5956205419699643
71.6670755827837525 93.3101926302875739
56.8249288341115459 5.4220549052984346
9.1761144687557916 69.4353963424727141
42.9254454582516018 47.5119579398374228
30.2746472745912172 28.5155430534415615
83.9441963639984010 52.7830656428475820
59.7807253899411677 79.2684617792840953
57.0332533451849457 77.4040587935753450
75.0094839211863302 11.1422287966392091
94.7472599377207558 61.4222732491987884
53.4933669990236638 30.9742472073989852
68.4408369846335631 31.0573641730582786
69.2745061585294479 93.9772801411759389
5.0267577403769188 27.7462352200476232
57.4957455527987022 63.0703374846540470
71.6812371754192839 33.5021437000760614
3.3427020479689484 51.7257051047637759
68.9661962212033615 21.0830143179577156
5.2923694026706709 16.1974831743925591
5.2554051816578689 86.1920663927864581
54.4878262077631916 25.8828970510646243
20.7415697694661176 87.4069286164025527
50.5382167216082081 79.0905182281869230
74.0141070741698854 81.8440787675478845
80.2342269319844235 76.2947848221189275
41.0525298616495249 15.8424670427616867
89.4395445526211290 46.5730019271588418
90.7130558791920549 57.6706139134289941
10.0612619255054376 36.8258270501955280
28.2446006071895397 96.1443526463822451
9.7873473473873762 13.0197796123772349
31.9239110574321643 40.7797169886306961
63.8599573624893537 41.2851852443358212
33.7251959590129644 30.6794988253371130
42.6117769552797370 90.1321143102084221
29.7678914825587277 58.9553263236369602
47.8816613258672561 20.9122725806684571
91.5926451088911904 6.8193872769309882
4.3691948526743634 25.0088372997002253
40.5878833945236295 30.0925896503546966
68.4615246979520435 40.1308887254705056
1.7255254221798633 46.8794369967129967
22.0898618382891598 14.0682967232733986
32.0845918856794796 21.4131344454062997
78.5293866015864523 4.2422752003865360
51.3206885497806766 31.3369324629523938
54.8425666258492015 9.9270896241329449
66.8396675578532040 45.8397762432729436
91.3700074890277563 32.6317777814178811
64.9025659927796994 97.1315685236082089
60.9834162174631729 34.7311178739150321
9.2831914568919487 92.0683029684603298
8.8943842301807070 14.9047271167973570
75.2044685743905177 98.7516503468410178
96.8362324088021325 52.8942494594023884
69.8991896606289060 55.1285031759547763
4.8629860981816204 41.2457603161502391
98.9867234027500729 73.8321712652193440
69.8936917698808031 35.8845277172121087
63.7633934979066055 23.1414761085152705
92.6820377785513756 65.7194152992660179
66.3059123421370060 37.6263426637795320
42.8526388790542612 31.6919632818101320
69.0761710132909315 28.8883551775211203
85.0886942335664713 78.7673699511892238
7.7756495804294445 50.3115854852826274
73.6845726740650946 83.1254464497338148
49.6140255802489349 29.6626629065268048
90.5636881195183889 67.8294439633789921
18.3237327912199603 67.4284107911800845
76.1592940416884687 34.4975168202297766
24.2498430198165735 97.5140510224583181
27.7500960801948757 21.4526094648108341
68.4437401421176617 76.6296549697294438
54.6011460775409105 6.8669484339829445
55.7420294876099973 92.0320640014373907
1.5610815480501916 22.6017213367577625
27.7129671306102985 37.6107089449454008
35.8497671060441832 69.0293008754160553
70.8776248645960578 41.3397342603458426
61.5230601141379196 54.6339960126696695
97.0982555082093910 44.3477530892333220
65.1239333174571158 95.8499099701345756
57.0368104598860981 74.3873500070748861
42.1186383915949207 30.7777030791788313
22.2072673086724954 58.8838127569080569
59.9773944253927027 56.8991124570242164
85.0420800303653550 28.3820676491049042
17.0304156944009790 65.3812120778962225
74.2092776934694598 16.3250268553600932
11.7315386823908963 64.9123850819572681
45.6502448587787413 76.1345858799219712
73.7874949882373556 32.5308080640030255
42.2980405770731451 73.4919618076420988
27.5893035013181525 84.2576974598493251
19.4522636670148259 66.3800875313700800
72.6144487193017483 25.5098195487140522
94.0996263522689702 69.9546418575026507
3.9897546592073119 22.7800317812276170
62.8161317130130215 44.5107744649942703
70.3033116153374351 78.9149492806631372
58.3752813424231576 64.6559725919598520
31.9984065480005917 54.9270376985014934
77.5489603378370305 99.4240203384426309
36.3527071926893512 57.0269387086253872
72.7843949337853644 46.4935482877401398
92.2787735909038105 43.2772170962787328
76.5796777428342921 96.3057124261967346
92.0329269529786700 42.6745012385620015
35.6421651898851550 98.9356748502494270
33.6557813801672623 46.9789806600687285
72.6701819841481864 56.7139944928706683
83.5175059336047241 81.2132957265909994
53.8099383197531154 97.6712546624124229
40.8304342414134496 83.0295147880748203
89.9120049317117918 24.0492080199851372
2.6396672779838259 44.9174748934865207
43.0146463345948433 62.4142943160195216
35.1156823376714087 61.1499679315274136
60.6114401139315717 54.9318303487012258
62.5725286214839471 29.6247171024345839
61.3434982872237740 98.3492091335759824
37.1067059868237408 50.1684134722491990
66.7661427280661997 27.5308530191567762
47.8938095628225327 64.4043584897544577
76.2193349872797938 86.1732935146959420
64.3629416078295975 68.5980849284317600
77.8483116817793359 74.0731733863470794
45.1774757883909288 18.6411518469686612
34.3163901629967469 42.1927561844380392
40.3718172066421275 32.2765160603897172
43.7143627592773782 22.8910450576844902
78.2698742718864224 16.1064201238160010
35.7923087874805645 58.9174568058384054
85.0615372871492639 83.6866941628137084
82.3826893337817268 57.4351656682890237
65.4907687082037597 69.4924589403365189
64.9103354080289563 81.2646491731681948
24.6696210706596410 47.2901007158479487
24.4816769506060581 58.4375280918361426
82.8376044729419334 32.8989374689802574
44.0564422739850201 34.6552471292692204
64.4204070311178612 42.7506351171481711
36.0145794201594427 8.2215760976435242
75.2495495385336710 86.9777692323419558
64.8927957911067352 98.1784120621873910
26.0464559406985003 18.5627313987161706
98.7915584589098472 85.9310875030775065
18.1406378750985873 41.4253420395567531
55.4299176234706508 34.0971758120722797
81.5054567390021134 5.6763437012880669
39.5204454172370276 16.0507621277582793
4.5089180478694697 18.2510936890768463
60.9434279587790826 63.2249754355052787
46.4951749702373647 13.1948629891632141
38.4460592345090646 69.9204163105975169
52.1463715919957451 47.4568418066469775
16.1792021793672376 20.5726935153812676
20.4530750727864969 39.5296177230525672
85.0876980482077983 71.3918170077756002
24.5849038331630538 3.0732531388263151
83.2194735378911190 1.5791512971838895
11.2624512238406425 90.4635902975030604
20.9298275661504505 65.1226768074565427
2.8292070585266393 64.0920335442331037
15.6788376204740842 62.1067284845793068
82.2725768436238525 60.9012541866261046
97.6528413013741101 21.8436311667161043
34.6509026918309786 87.0097058232953913
9.2770140708123385 58.0657095712412641
56.2632695195125123 39.9377884359969428
59.9357675769633644 26.0347028317227895
16.5372142933315267 78.0839555460898396
23.7485684987767662 21.0923028049754251
46.4355300704902305 45.2444426794814447
65.2043150225880339 39.4743802744160348
37.8153509632391831 38.4507202588920123
39.6774456692194235 42.7678817757761749
4.9562727078617197 56.6237613750111706
43.4250898494868949 14.0327912817158946
39.6014196761596011 11.3288292529313708
8.8903540235647505 91.8856414067074780
63.6249162386146736 2.6687299983421786
19.6322559477977734 13.2257239425268232
65.6770578935017824 70.5598522490857789
85.8628248284729807 5.7093091877699731
21.2730400116821414 41.1466840495741337
9.1237534122737163 60.6581425534474050
76.6608514904800700 40.3095821549038860
5.8252861706752590 87.4817872566055286
96.0255242468898871 4.5333128215776846
64.6128234302192084 62.7482456904565069
48.1546007259360280 91.7554189184631781
77.0715884734558472 62.3009126931875414
83.1906331362150695 86.5934716192644913
35.0648471815791964 48.0652233002051474
90.0557772235092671 38.6218170934957499
31.9231584458171120 50.6665235613100720
5.0431090761095199 92.3718770367447917
42.2719402321409063 8.0167993163081093
67.7693566910610770 23.9061544421289369
27.6115816326226380 38.3555616247820339
54.3206095144036070 14.3937666536808511
86.2878958733062689 46.5430260574831962
27.3315193809288033 88.2232798533118796
78.3670812562350960 47.2686752826312571
92.5116370282753024 35.5079864974906627
17.8137581478013409 42.3693651638583759
23.1983416772151969 43.8528590960332920
37.8984078597926910 19.6906655890720756
81.5749778387624076 17.4131481466959670
38.2595962120785060 90.4859856648530609
47.2990979741746855 34.5195238376510218
93.5749299260424721 31.3840562716306017
35.2457140320790643 37.4384242106220100
56.8069852320408870 91.8690859689515094
10.6267929017981881 44.0197929004381905
2.1636689575378010 82.1101762874450571
20.7540929746578016 73.5629491610900743
11.3656541442146874 42.4124738059233337
71.0623019278173587 4.9680611903266119
56.5711752538276897 49.0849716701795771
6.3345400526144902 60.4016422562043900
87.2794872864875941 16.8228020518063950
69.6735054401228382 11.9515321415739066
93.3949863497018953 25.1657456124975383
96.3149209454080335 0.1657981884144788
78.9963331602948244 81.0109359056176572
60.3612477987086251 41.4805303348298153
15.7993151983838445 77.8731386317587777
32.8677289167114139 5.1106224689653645
36.0466149851119226 55.8456857264105011
37.0517091770858755 68.2125644428774223
74.4187094383597838 42.7394117134262217
9.2860219120543093 40.6256669775804511
14.6910107082484096 27.9410441751152590
49.3910895418855134 45.9144218057999325
49.3655598400142850 42.0302481599822215
80.9616093568076280 63.2928396386339784
80.0373877327420047 55.4730148949659423
28.5127159482443702 41.8685914386791893
57.4823059579029234 35.5798096291410459
64.3295120629333184 49.1575572428417402
27.9024947023699958 71.1460477354679881
80.9894874735731207 12.6475039103838505
32.5598721557264454 68.1023632334729996
13.3877856262823780 42.1393134288253108
14.6985304455864441 68.0757396056148423
26.8461271131688832 98.9496248426881237
84.6180071647169001 34.3706062728074713
22.9414856009753763 0.8235463218416506
60.0883531285325247 60.3291440999137905
59.6297826212018904 89.0725597945785950
71.9557021908952521 43.1381904988040290
58.0374429064585584 63.5561405101678929
73.8759462256724930 8.9330752402325579
86.8769962050984361 96.8067406782217290
52.7609662475448147 79.8915854419858960
29.3993982907169382 93.9160733478256589
50.7738308526327842 82.2888325170426782
19.5480469882700625 18.2801126054604097
14.1106381900589781 94.8982353442866895
12.6806440991970923 43.3977278216149642
97.0384580526996672 91.0383391409586125
38.5858246356211225 37.8753255798212152
11.3753392310314894 78.5100830104006207
46.9272423819800295 62.2631843869289838
66.7031828613581723 17.0749523046932588
48.5900394432462051 73.7536586710363764
2.0712131476541162 4.9848965739304862
98.1613729243826327 20.4361420463806773
44.2248474961371301 15.9811559954796341
2.8663181403246751 2.4520094347752264
35.3227260769202331 14.8426511668161893
94.0140200738971572 97.5723695032981624
51.7862775601792364 17.9394067851791590
34.5966599562167474 38.5346304775863970
36.9976575929451741 67.2625474240574874
29.5517758175401255 28.7105436411824719
6.7332859847859750 28.5394709471479473
50.7507754932893675 70.5495053637075955
9.2467000128858885 12.6083400759950610
13.2793975234214319 84.2475491335632967
61.4956289969005070 88.9928389226367358
69.2561212053917075 61.8585463433670384
19.7409524542195953 30.8064756372042545
4.1934582650437369 14.0665729671502042
76.2190653800489315 28.4493983013989968
69.6547469435470106 98.7110399521336319
33.2053280280050416 27.6563818660246916
37.7362077640798219 70.7891838129059039
27.2832825704278683 97.3669852714673709
63.6955216147188779 72.1004145007902082
42.2174631453582805 4.1507623629483126
96.4656936676640697 72.8004751283928897
54.2699676086288534 32.5444634526927103
34.8681440295255811 43.9758697646377783
1.7324481092001576 38.4099009461754903
74.2465051647339180 48.3394016198834464
91.4296353780063100 76.6440464293924180
98.9127598444942038 20.2759306771219556
6.1748676821665738 83.0656640596357789
59.3661758286796228 69.0572366108331437
98.3366103269121368 60.8131120901232336
90.9542880292877669 16.1793287214813120
25.6214277755720907 5.5576938791991992
0.7367506035084181 62.4022417946164865
54.8396564940896383 20.1814424170629572
38.2038391559287405 58.7897135315157513
97.1457992123059455 14.5106932247511153
91.4661879271683915 53.1193643329786696
80.0578166816221142 13.4849096295052480
21.4329386350659021 11.5499901999595362
38.8903129182837759 97.2940660665714461
3.2793806474128218 92.8765122512375569
56.5083226370638556 0.7257112689743495
25.8288238648252779 84.2175212420994654
20.5605658761930172 76.2004237701840168
7.3103491294744805 37.9067108974338609
22.9157413765949229 3.6560969727869486
62.4056677456090725 9.8705927391832926
34.9995049969946450 51.8057438474183840
78.3672711412613836 51.6909243674811165
79.9166298134246489 98.4272917472374473
40.0840762921586133 21.6171340576410529
9.5480094112087581 97.5536869806860665
98.8436359141248886 42.7503615712977805
9.0686681177446822 11.6658739318035600
65.4929498685862654 85.7066706331354595
55.6440425917982608 77.4111158987112447
28.0811594465459571 58.4126466779314981
60.6514403581924526 83.2208616266872809
35.2796593061574768 35.3084961794553038
69.4862734707070047 56.7589615275248676
34.5633433966140657 13.8342820807150328
76.9462495311302064 59.7886512855436010
6.7277795062191341 62.9966415015010384
16.0749369890777274 21.9612833556972475
69.7226098224639088 17.3401482791237136
82.1037217434809037 64.5268194532419272
79.5384674969901795 78.3028415131935844
96.5400839015566987 27.8651621664406939
4.6406388451753600 27.9404224939486134
75.2959109816328152 9.3614606808347993
77.4835460887197485 96.2675547380910501
34.0522713857035484 91.7534233827712882
7.0302430896623918 22.6746004670970294
86.3455848498593355 97.9715806335579344
54.4246930986231234 24.4524569206765463
13.4520428381752044 14.7060209260431396
27.7856285614716647 14.6665175455214509
99.7350305839805173 40.4522590962345774
96.8090866735827831 32.9529059563700599
24.4523011984318899 74.8746421889093341
6.9919150820858196 43.8519324464187434
92.6283979778454665 12.9928976542049597
31.1304624388072924 60.6749681748843486
51.0959422482405756 52.6561063880686149
67.1251702029676238 36.3601167813543569
77.9548366989854458 63.5535979635903701
45.5484258076886448 59.7862742688267303
94.3581575411368618 74.9519719145112333
85.6192423634337700 23.5318602633439937
76.1467854760375928 76.6628718309644057
73.7265103326942324 74.1955150555478156
74.3316639064808840 21.6948355108935296
35.9132145510174112 59.4919478911851840
73.8940624059526101 56.0663270542722501
37.2943009725914294 79.1030415435049292
91.7350035703213109 68.5962795133592067
49.3312121453821177 6.2540462412327251
20.2811407153972709 95.3191277897078209
40.9298175017887758 86.3699938016673769
48.7396734998326124 88.4709536956179932
51.9983056513615622 86.4618282715792361
64.0035367550764391 84.3950735024653227
48.1282735684484209 24.5808891187942358
37.0739298595848226 50.7683469792993520
25.1739185127288430 47.7282819217082164
71.0101898079436040 43.7519686097778830
50.1471327222328469 95.3356231580673352
7.6481094003524541 1.7476626125638939
45.0063281384161513 2.6728954724505982
27.1020885251757377 93.8260132198797407
33.4710551689432307 24.4391683097519241
98.3957082503886085 33.3312955146888186
10.0351547950941704 74.2213183342996246
64.7208770206032540 22.1149271655952653
55.6400719800383001 47.6119514870021874
68.9946944227349093 72.0497942519810408
31.3389424088556083 16.1186722345728839
60.9099451753648538 18.6526678516072977
58.4104555628749083 36.1582885205547484
43.0550484812624674 37.6243999751405980
31.3048066730702956 98.9189026341842634
12.5383054590937792 67.0670873635906588
84.4228753582018925 42.3653770440822868
92.1918171991908366 71.9574399525316579
26.2748255661389472 84.5467045628588068
14.3681347624663669 11.2021520873067164
95.2576538481735469 14.6095011437580187
52.0265056795158856 79.1670286161863714
54.7984547858369240 60.9445523486057823
66.6861960539123118 66.4000447271980931
84.4825394692736182 97.9937225533240621
34.8559650633086235 75.0027914423901336
37.5103982331511645 97.4839299854886008
22.7025690114554095 40.2421940464520702
75.5383439538911006 44.8890514986141298
2.3064602845402460 34.6309856573332695
80.3515867356600637 20.7018620294949116
22.5405215563329833 7.8429141606735868
37.2475696202219950 82.8550534077949976
13.3849219296491952 46.8351118504903283
26.6753567420691446 87.6441848288751970
85.9043439108532709 41.1621348631918451
59.7432861724374789 55.1811506789228616
43.8641302763543379 24.4668259863835793
92.4581595310054070 38.6524365790632842
74.5190703920730897 24.1884455582421545
36.6700970482540356 24.6171311280006577
54.8498391409688821 91.3884213767447591
16.5058157684038100 68.5099394025629778
16.2546185285337934 7.0673792326238498
0.5334716538138107 64.5654011472439464
91.5714094638374831 3.4552696355005241
36.1777093497857010 11.1935861344567336
88.8569381756686880 45.3488053382551257
85.4943895219158634 68.7915954930133324
24.5200266409047671 56.4767731935851529
58.2807465087215064 37.3459761412292508
13.7624071862905932 31.8990609187260965
84.5207950201012750 73.8372526525427020
32.1151976767776262 43.3202555033393679
0.2732277222912916 7.9546337684171746
36.8177838984810606 64.4846595887366760
87.9131062302765827 32.1382362144482343
63.8884980192256151 57.9174110098661501
48.2807553650719683 86.4188488108899833
85.9434183569045871 99.8326840880741742
46.9387800003216995 14.0527505568466822
41.8638042842710689 88.2131928028931611
44.4784971011329517 5.9795119537365604
34.9245860657640605 46.7780603075039778
14.6316552906354485 44.9680452010746663
39.5746506711119963 52.7083642529468719
81.8684264534813622 30.2058797396368881
31.6478790466111732 50.4349836289540789
26.6426995379426828 8.2136668828342927
0.2822932233769948 85.7741574522877528
63.6084087813986869 19.8781121610446796
19.2465963361355037 45.1169804760386342
65.0360504057395588 27.8292785618373912
80.1925546006782639 96.1234329817295219
16.1807176296550494 50.1479088572684546
7.8894361189911670 16.4092039321430008
53.5965292882625874 27.8302865679751505
81.8069880950885704 13.2676852339484448
71.2569438535978747 43.6183098368464783
73.1635518459264773 2.6575855742166365
91.4044749673122823 30.0860481935959712
25.8208621973880952 2.8559737414806885
81.1847889605523534 8.3262804164775055
23.5881501821704198 13.1369327610199704
33.3791622292898467 83.4685845402826061
28.0224014308927636 5.9519890578671797
71.1653451250784315 0.9209087303933772
70.9500063938703107 95.3322197179478792
28.6228861954983316 96.3382355659376515
34.0582815363429390 68.6760780338508710
87.2081464729612890 48.5313806634871767
99.8663702997359906 7.0193591846578478
26.7280126417781858 76.7884660256101341
52.2458778509221702 55.9579078715604297
53.8899990887357845 31.5346587210103664
80.2119737966581710 64.2924966934520370
55.5774482602339290 44.9150063151399479
27.6892203958854957 18.1404564525591496
47.1937525154291464 79.3363453070875693
57.9499170663056802 47.1666530961672663
4.1121484955423888 16.7563988081975701
40.3102232660216586 3.9548540798780785
54.8740723715655605 75.0229951873196228
40.5772228884770385 61.2177817803192994
85.9819218724069998 58.9624578369915184
36.3970759424345900 41.3500718735182033
44.0373606513830609 98.7070793403087379
23.3220593145457400 77.0064903335518807
24.4200399100648831 95.7566009188442564
99.2495068709863517 19.9239280640814407
64.0027072331488398 94.8835520461879582
18.7482250900319904 24.2072143410304150
19.8035479088721438 67.9111066893368474
96.1824584405695333 27.3258330547000767
81.8443568711408602 86.6011278703894476
1.0786378839661159 60.2506691305838231
13.7239993561799718 25.7413687123281711
38.6029412337168054 46.7588055461465615
11.9306222503375530 20.8285902792339606
60.8404535277296432 52.8373838771015372
62.9459151534029218 85.4790526975068303
29.8254716716926502 63.2775355194132629
42.1887698742020802 52.3825072247195536
76.0114686363106529 20.9005644222981743
75.1588757428893928 5.9683445725194790
74.0305770372587659 50.3613008143283807
73.8207888749458618 17.0742724897806610
30.1152998962446858 6.8226404831675076
68.6114957039597613 92.8801064506794347
71.6425044875833095 65.0596564573458664
82.4067217162512122 33.5941313456481723
31.5990901686923671 23.5434793958027022
93.8382970507946936 98.4234473626326007
30.7546134576226358 18.0668150389396871
65.8798790960495495 11.4976633907868049
81.7572517568159753 1.2553191861432889
64.0744339492210884 52.1108111846182140
26.6578353504328227 52.6439115227730881
92.0247793502253870 23.9013094913785977
36.5875190792242151 19.7030040758619087
39.6040587476005683 75.6598182240688573
24.3848323638638398 50.6888975013741998
62.3224561910893229 98.5943483543134107
95.2210183414089215 46.9415986435552952
90.7248636206678754 20.6511384653203400
7.0644702862097901 68.3885108616894115
89.8358960105860263 26.3338310226220109
94.5575172149063121 4.4874479705501962
1.3403533372742249 0.6768893279280874
47.6573538397570360 79.0058461018642646
41.4992279378140552 91.5948679841505395
26.1341691209084779 67.0474480450620689
42.8424590652026680 89.7946029762629649
2.3062795325606289 42.0041197721791235
19.6754251961806297 29.2583620322279039
24.3317528294321299 53.3644947801685348
92.6789337445536034 24.3200936947298274
83.2933976745485580 34.7048544928154499
47.1497744013843558 64.8726940767387532
92.9094308902892152 95.9088744787369052
34.5145338531192465 57.5881978738893991
33.3929448997794083 40.3032592475019129
64.3414410980341529 75.4668445841490012
35.6096771071679399 83.3761022445776234
12.1646668661364306 34.9494951920386185
7.6164135936559241 96.0498122696112944
60.1863146282004564 86.8569058108083851
97.3384228045306230 85.2814837082890449
7.8264525170045900 65.4842812535941619
21.5434566656404378 77.6987520069457815
88.5185519410026984 57.5724271516706096
10.1002463032442531 93.5481669552206512
95.5058487096966786 83.7712795495597362
55.8536488313356685 94.3874548459865252
87.6568284765213974 9.2549262253219240
45.3228219029636250 25.3233232298100788
28.9794929233650791 94.3677165472182935
66.0803721689318735 37.2047302532882398
97.8827134655856241 72.1343771735856905
26.9360195639753321 52.0819506874405249
1.6437629101478723 53.4426715416714018
26.6513161382191939 42.8629316114217502
81.5639046267251047 99.5328623896207034
92.3308125863120353 69.3704191881157897
69.6237166053290366 91.9672173821816301
32.5826639328341017 58.0880800762666922
14.9589451093416699 14.4212441092729904
14.2362434113088803 93.9314579913504559
15.3717069216067532 51.9524767391945659
19.4134866605840344 82.3898371387710995
77.3450513251917613 61.7604626189217996
83.9291663988997954 4.9496884003470072
84.9430429990095917 54.4766777331448537
60.5509915758070676 0.3760886338933012
52.3103164491450698 66.3915489782978909
85.6101768774353218 90.2208971801876771
59.0350087688556044 17.7808510350137468
42.5750262525112504 36.5013176145497766
89.8101865772709402 60.1032344558593365
49.1721585195770885 2.3852109055886084
79.7350514878078087 33.3674524002839377
47.5360564959716214 33.5023281741864025
11.0051822440449865 30.2711220724904315
40.6558883058782286 46.6087446751111045
31.9044635590153831 84.1128458125686933
94.0552907043763753 11.1907509588205496
92.5291002021958775 7.0244834514660237
78.1504184703883880 21.2535241449085746
91.6903159393905867 66.0558100225020866
5.7409245438602374 56.3764818056363808
86.5904449702037198 57.0490319382090263
49.2449483715865384 33.0255935370018392
71.3856447847050646 50.5778397645061162
50.9064359532210773 50.8826674623096480
39.9837206357260087 39.7912452104647798
7.5143058985319477 78.6830052131678315
26.1777114964940623 3.4719724287734954
13.0070802413562614 38.3498261725022900
30.8528808626003084 40.5750857689699771
61.8601246269656500 52.2969258799192076
50.6709310184599531 73.7158601827835298
58.8459340208799233 6.3603712423308423
18.7121708493338765 68.8678024057303162
55.8299341175964798 67.7148000410520723
73.0206811548913350 24.2770984352599584
85.0072134689872172 99.3159199523156815
99.0961030548712358 1.5049931422986162
47.9082013708976433 45.2249664417539918
39.6298309890203981 42.2194598261227156
27.2274440605109405 75.4161905210516750
57.2048935559406289 73.2215003337947223
62.7269512218188368 73.8611941220839725
14.1718280356301953 86.9153153786539576
99.5375290694556298 87.0098038889415051
5.1794729377211972 39.7930954445315805
43.0716490691046445 83.7456835789280376
5.4051338238436220 12.7732611567144225
46.2405329949135648 30.2136065444228663
86.9711639982882190 93.7200451929048910
55.5389525132677235 44.1681835290432687
30.4166281218177907 96.6555501228466056
77.8873813519373925 12.5234455649108298
79.1670012925310971 78.7006886975226934
30.3460554083791578 22.0630222096330968
25.0033237081856647 90.9839549840840931
21.7885935392441930 66.2663381047694884
57.5064337910740662 55.9902155991099733
99.5824497962731243 6.3803036434781024
14.8855908869261597 39.1866926748266948
81.5221905272930769 37.2472083872787962
11.9367341945991861 61.1610495663780469
14.1254907643422634 56.9566418729855286
68.1739533750844942 79.2099079224312703
17.5903539597874286 20.8214008018011256
60.4990420964504949 71.4838606971470938
59.9799839571273452 48.6285897225682362
78.7537629353900428 14.8081964357423601
80.3149611721954386 50.9925334805873689
29.9268066917055435 33.7861304930880095
80.8473024083521068 48.8554986510980029
56.8987674940544892 38.3180697258706076
11.1628575767491292 24.7523339402100042
59.8876798596649351 88.8095475419274578
84.6404801429098654 90.3368665783880829
10.6785057761964239 48.7917098445599180
20.3418016729888684 39.0417810318899186
27.6900058916963232 24.5547083687118537
13.5627772499215311 79.5449436391303664
28.0995288032669812 94.5398145368934166
34.1765730024343171 67.0315368031510275
83.9891257745275510 60.2760260261276528
61.8248365411350420 20.3183755701404891
36.1986501372945284 72.3318526531598991
63.4829173593222791 32.9150540865098336
60.4385621793538732 69.4582522511453675
89.5615467994831960 93.1777238890685169
34.9543424616045684 59.9778050815797172
18.1016433038330256 8.2392339100004204
46.2338654193163237 11.7731176330413412
7.4584143256154256 30.5028942821048972
38.5501374687295950 60.4253512185820938
54.1049065408131824 99.3140283321511106
41.5721961532634268 11.4982379491808668
55.9709076696026955 83.2557049099239492
63.4868097129128088 66.2153431423464554
26.3486999818535423 2.3305841433016505
47.2588290722793047 43.5248960138300731
99.0846306021064436 35.3462789218482953
48.9805993599014755 42.4568328039533611
61.6454576395273790 61.8399546225083725
45.3984382893953295 38.3191088398773019
5.2271166954470649 84.0325217648233291
79.1676678675824661 99.4556777249967610
62.1494445314947939 45.6444203681406719
68.3114624280678555 97.0736357204309570
41.3005940816705390 10.4599864505620310
67.9091964412648821 27.2455322368916235
18.2488098810150063 68.5087079747603127
73.4532122761886086 32.5963006845465557
77.5698535744012219 96.7832240961929813
60.8182724986880956 81.9518116239844261
91.3470184052141434 27.9807869936191764
65.5566990369291887 27.2533942855050846
15.2151420939707460 3.7809190094235112
49.7364025481574643 37.1974618170218250
1.8566602377370178 48.4310215795670231
54.5242117866593290 22.1101607574769474
41.9618875079002720 31.9655613511392609
79.2557438377968424 8.7344107304133889
10.1286177025779356 33.2125004422409233
28.3646030870839070 99.5324054298736769
50.4688007369259921 99.5599426438618451
64.2064122085077003 88.1802835155255877
53.8721031539068065 58.9301570278422986
30.1236404356782685 38.6239181862198109
3.2938893778275191 46.8520403555534912
92.5522629101951253 0.6149499308254369
13.7546066198306782 71.7780443798623509
27.7942364797596930 41.2157124415861276
91.4384618753846183 17.7184477966342087
85.6800134469900172 23.4963035082299889
37.1189416955866847 34.5685022631196617
99.5231298387045342 22.4050839273270626
52.1655699532992188 94.6640375102406324
46.1516189061220956 54.3551585861278710
49.6758065045231803 9.7199194687382029
91.6770429209960724 99.3417545657771939
65.9319330012272502 29.7098739129701954
15.4448180988154498 65.7551195967017321
70.8250331120226662 59.1802941286934541
8.0869135733086637 68.8846429008696930
55.4982674802775975 10.6146345590692359
29.3808254879515438 98.7299520225910783
56.2643981228684993 76.5869813888598259
19.2400743689235973 40.8887923100458934
36.1987112812552354 6.1149240813351931
26.5514710238299756 94.6223959632740730
78.1729332105374652 50.4991957854007509
77.2031003132665177 92.4438998285725688
74.0737116678217831 38.0245610347518692
49.9466512467423271 36.7747773661604356
93.6847540478411247 39.5504787713190282
55.8258183652915889 74.4932529347080958
55.8741233481477835 3.8139717307850374
65.5514994408872411 42.3693220514991040
92.5305371575621933 72.0058134662497480
69.5404881676193583 21.1987547067038804
82.4473665403289147 43.1647925738641050
39.9771066478796442 5.4513326200210770
74.9671636774473598 39.7397612718491828
63.5488663554493982 27.9263336111949521
17.3013020624601985 79.0069397422469564
80.0164284427123533 32.4476776907493800
60.1340188159966260 23.4875668229739709
16.6487494106361638 58.2774494015766749
91.9904708372339286 7.4554292708671426
10.2276285357772778 98.9142837105138426
85.3448022298743325 32.9233975746901848
23.1620765840995766 57.1136261157459870
73.9237816488877542 76.1040583163544113
57.3119458119911585 58.6460668279013007
3.2371546134841833 33.8364118900925419
41.2631542992381597 61.9006916720825089
77.2467957868188506 71.3785126575530740
2.5806976991184838 48.4142312688710774
61.1436675115835016 61.1548661945001797
93.4132357077994726 91.9953119722582073
53.2356350483652463 33.4491401575573022
94.7665929534798863 55.1068332139914574
39.8117414275199337 63.2177222232410685
16.0518299623686929 46.4415807575745490
49.1453030416123298 68.3769445720597986
22.3132142338889672 25.1874771216473050
35.0188952929984509 54.2605185146470035
51.5085427261957278 30.1111491454649887
14.8875156008337122 43.8714101431001851
41.7942275369224561 36.8415612107494397
90.6727361203005273 93.2402590255179291
64.8905389534533867 25.4189004715921421
2.2731719017221819 99.7393210773010850
21.5565945659047635 2.8618307495267614
18.8767625453885941 47.1276016582089312
90.9404788204908954 38.4294865996131705
44.1369404658208069 64.3356934061186934
18.8915701497418311 23.3483367538621316
43.5680709660284862 40.4474716314908420
20.0117256551149758 46.1163755282825036
86.7904110024791180 43.8993587292185055
87.3555834483646407 94.8411010449379432
22.0681927641926059 37.4699472564511069
88.1896441291619198 21.0872970926370797
7.3197656014452050 76.3715730513733178
19.7237813270540130 77.3272004667846318
36.4105478137652057 26.4144623532658649
4.4399645604863203 10.7741696930866997
89.7234062381762669 51.9293504626381690
43.5558600528280806 21.7694126666813759
86.6054582100067307 87.5415818175444826
71.4281057333966061 90.1434567323945970
36.5221475409981977 67.8211127138053484
59.4136256863970189 10.9606812366516806
46.9733381646499240 85.3618612722893744
52.3823788272862245 13.6742529435951781
18.4230888972940718 10.9593410788548002
22.1203452301820711 86.3940737129013598
49.6776880320708898 19.1192594350557670
20.5753850338213482 9.6577480243169695
89.1617346487992535 68.7149722404052739
18.3931068010130687 15.5984608519438623
17.1373416876455451 12.2591405852169881
84.0800509267959342 61.0167914465516361
96.1568779383369758 8.9168786481222071
75.8487343148825204 74.7464489126508909
55.4983678660374338 64.1145699948738326
40.5334589196627491 60.5996602030017044
88.6874012247129428 44.5153000982777627
12.7010162873289261 37.9661346937079998
99.8376952387835246 38.2239040987321843
19.3356252308339087 80.5411610114339567
48.3195378268240106 4.5096101767957748
70.1105551056221685 91.8251175862952067
29.0358493870302752 98.2184810742778183
43.3019553423616443 0.4449331104291798
36.6340283118248706 49.3298349892769181
54.1348267959303016 56.3677631192499717
37.1539323166141102 52.9585111082080289
37.0330902697565421 77.3707986035342259
97.1409379656413847 86.3405270151875897
4.2453495366735154 25.0530419899405068
32.0377462621589615 42.4519373389702608
82.9142476726294291 81.0760930287232782
32.5300595951425819 45.6907609969311252
54.9460742629476329 14.2215625386005744
85.1240751891611467 16.8613478801096797
90.6042972212171094 1.7408660620760741
40.3802018667741649 6.6758946838622935
93.1622629658430128 86.0591899459559784
13.2271194863437085 88.3221959389070150
53.8876488143015351 41.2350193023051759
11.1367474365575703 25.3343241847426519
38.6058922539047131 73.7060771903080649
48.8658034901638274 52.3626158150313330
15.2423520601070237 67.1283892331812382
1.6373111599139345 74.0494453328588662
3.7955049801445040 5.5090555491946080
19.5356662783662252 94.8630653718641241
37.6678939068208933 48.0355212250469918
2.7100567910785855 97.6230312742183770
23.1513804459570167 67.3856690916894649
67.5975369976484046 47.0147926868123420
22.1011032982625260 0.4523051161421043
47.4314482671560071 19.0418875080153214
87.9243126353727291 43.9039453706815763
73.4099573781255970 79.3236877787801404
87.1356884678328072 35.9127384728460299
97.8428272618441497 34.8944116690951063
16.1365147784063971 62.7876886079686471
63.4364001525148069 74.3723313126857732
12.6174347212478661 53.4065676776324310
63.1836357295772686 68.8190603638356890
74.4907456899240970 64.0832544384650191
90.8283653801201183 45.0887597625029812
80.2346563001788553 22.7185192237397864
75.9985803407219720 62.2248261354889323
48.1265136332191830 33.4359618907996818
23.0463408255014670 6.4216111879826681
55.3248130948690502 81.5718251515298647
30.9748701034969436 22.9155792056325858
36.5227724207773292 50.8412305686459689
75.7321107710587853 86.5156396617094856
38.0850480304904124 5.4244539576139612
46.3673161968989476 89.7838864785344413
84.3027484959582409 71.7879162153882930
44.5016924671737115 99.3493592002196948
19.7895401813710130 92.7768299918321588
92.0413935156595642 5.2412084117015372
29.9268795136406247 50.7879339836303174
13.9766225134518081 64.2017878186596249
77.9422968262276186 96.9001039543788067
89.7947758703251679 57.4634603497550032
94.1610780164869823 95.0819474419853208
37.3360276552564088 83.6510683186132269
73.5205022757305642 23.4727621056922366
47.6067108998656252 91.0789413559535888
2.7372787021327505 58.6913353819867183
65.1487647649015855 8.8788233313359051
98.6560284664265765 75.9384133108453909
9.9680799925160777 99.9267218855001715
6.5736729616077350 60.6302228947212072
60.3500343654767661 69.2805671648962971
56.3398514906050565 38.7226409470965436
23.2270992180347733 41.0363428818686629
11.5380080552269995 58.4375151326387154
13.2131985300794845 33.2763411573387984
10.0530792781739269 13.4440768463934148
61.2584248329556260 70.6545800086454392
26.9402713053606639 76.5407353935913477
24.8737516750546561 52.3085525859291351
33.1193676079402763 40.4514191179407447
97.3231608202170833 7.5777452013618856
65.4846648783268677 50.8022449364784450
40.0629469023165683 36.4259181916232961
31.9864774037177177 34.7991088799892694
16.9520589837467206 49.7493793956609736
52.8573615579676783 85.9078703657934284
84.1893245219257125 65.9684269968367971
17.4591234272880911 26.3371093132820810
43.0938326993625012 87.2824391581559098
72.0228692526249006 88.1565303773820119
45.9723648801360980 46.1426988552869375
64.2341549443348754 89.6259524052093894
9.5927910679426738 68.2815846892189739
76.4752618816529832 27.7738901234154447
70.2189845944318449 1.9740366545158206
94.9634833101009548 22.7870920513310935
77.5101284463018487 51.7057591762165671
89.9169092986912375 26.7097842899003410
4.6050222751460428 70.0296242247229372
76.8311279348445737 3.3850259989727682
11.7654163236865053 8.0861808519118163
78.8577869597931453 15.4390485837736176
69.3275319882975225 6.5649152809709506
69.2479346234868132 75.2229426092463171
29.2653952262872394 34.0000442070363249
78.9002027379969775 89.9614157785764661
75.9672354212982128 16.2115791149375923
40.6307422260452569 38.1052792067567694
21.6508499137505801 25.7403622066259565
23.2100612065213383 14.4437559735715375
86.8912817906432764 52.2121428799018901
51.4229950155025364 7.3320519638679693
79.6894383653993827 17.0470308084580076
19.6328703996259684 38.6866858276517434
28.5869277298453461 5.1095813532139651
82.2236061382410952 57.9634166589110364
62.0187362482765323 81.2905310832870782
50.8784904684645198 14.5950104238801615
30.9053771276087588 93.7232019012853783
24.9825396141475586 51.5110972607976976
98.3879776753364155 21.4057459856631951
23.8543163166533567 69.2340510352696157
58.0030019599250721 80.8359457503151759
13.8614857936365752 86.0502163891082716
12.1042679599229643 32.8585131482587158
63.1614642370586736 72.9719719422443802
19.4219089807083130 51.3144770765900518
62.6395952505354643 56.3632188871158704
60.1644376206797915 25.9702060145123426
1.1766458712621941 79.5840463952121837
71.5122998600427451 79.6756744725294368
52.3617554923827413 76.6078643131991015
51.7720232391909789 69.2012022684993724
72.0050174267326497 63.9959963167728603
33.2604450077476770 70.8265053052053588
78.8079963535939783 7.8793032307249096
6.4272003537311999 58.5560609774353509
72.8191918247432852 72.1987214749235164
6.0556840180310267 5.8538717541243184
12.4909003945855019 50.6741091600672746
21.8151695438297395 58.4235570605634393
1.5094974698535379 72.1835315584722395
42.1588911819079755 35.0803927378243401
79.7950043589615632 18.6512389973692798
80.0543258902852273 54.3015299858458391
95.1249864333259154 47.9441602061289700
64.2274316623473993 68.2750451502757301
92.4856796262186549 89.9730538471342385
66.3693708207062372 44.8318935240427336
25.3461861049941071 1.3349577744938501
45.9608191759900748 72.6279220854094802
65.5129632912053808 48.3730984694111470
30.6018504215367244 13.0053501805473477
70.3964944276936251 36.5132746187446600
44.2270095042478957 18.0466112337593927
52.4819026498299834 12.5866599037276039
83.1962482407296022 83.5897152273761606
37.1903255644933211 86.6729594223551061
8.9383630580884610 0.0709890521892853
11.6578012317729787 40.2147285573524655
47.7096815356515123 31.6170881619815987
47.5875009742746897 17.8776478172783655
22.5502172768263662 48.2358774229077483
31.8560581860775187 90.2594091941964791
17.8770633812180293 43.1865539981287299
79.7276780588122449 89.9024346297267840
69.5142487237082776 17.0983353381051089
92.9766506081761008 69.2182528124707659
73.8851748869724219 1.4747423691238493
88.3708186696659794 92.0184818341179351
92.0497032714173002 50.9695236319637743
85.1484181472811628 36.4148743435153222
53.4856641563140514 97.5133882214600192
88.3375577027879899 91.8510029230196494
38.9331138975633522 20.3902702205773565
69.8393201917111952 78.6432470655925613
88.3935371559236103 32.1100967951630238
77.6242250696867444 12.4274573904764924
57.3043273895891190 55.9684369919743574
26.8779980630169284 34.8213824448278402
55.6366646284405775 64.8508053706795806
0.8261805252943177 99.8553760862468351
24.7761968707880378 39.6562364582093707
60.2255129181400761 61.3533882325661182
7.6658918225572688 78.1362533897864466
95.6336252269230300 69.1554074343458325
61.1184845129359573 62.9533369864935324
2.4996209159847016 75.5553295869873551
80.9879776955543491 10.5053111459231570
75.7830521485222590 59.3124169054846675
76.1227413243355215 49.9845285512873190
20.0074910681828939 3.0071536805670540
25.2807536326809199 6.4624157323694202
73.2803095592442872 55.7897727431702606
38.1071968689094405 47.9581884038563047
96.9507521994308235 65.1199499191946671
71.2806722553561087 13.0165005768523514
82.5732634095541869 8.0365689925716683
83.9325347682284217 49.1924583651091822
67.8506488934474987 51.8875629257206654
60.0321923545455789 35.4912763674296770
97.4601222131166907 36.9432014826633690
30.3612539977734315 54.2147484499768240
72.4234956552064091 93.8415659173051324
3.1840096904746318 92.5169339080239865
46.7811879534214867 22.2665007069545169
31.2190845924902973 80.4499509787609384
0.5891510021506674 24.9823759317145502
18.6531456381098586 20.4116393308049773
76.0964263173770235 22.7679617794116496
30.7011236572655264 99.5012601252319229
24.6335273053862061 85.3375278585182144
71.7111596015705004 23.8398407863440909
37.7012077814103748 23.1725560909910371
71.8950171333267605 91.0971379019784706
4.8476944650004299 91.9454706560922830
41.8131453651155454 7.4089686871930294
6.2106527387696726 20.1731310518292410
93.9948359237264981 18.4657567883120812
17.2459615608156938 11.2576442828281724
46.8834169957621256 2.6091953195889195
62.5820433809648478 64.6409587549427016
56.8974195758185530 72.8572126101097268
8.8459792279005907 65.3458262342446687
30.5043068059157605 54.7784514428693825
6.3461873229620380 5.4759204844986868
9.6804295473370434 74.5291403680861606
82.7468116768076527 61.3388908061320208
77.8441174877266917 46.8800969500216453
83.3942493979176618 16.2669055803755995
34.2660985951117141 94.1197446417369576
53.9048495284632736 26.1120119019500834
35.8768389213166259 87.1305996477160107
2.2350509285242293 24.2259696629207113
47.1364774506773401 62.5069635227951750
90.3458832138715735 12.1318848259101113
50.0241244053233132 78.5546421069993528
6.8380369924333717 76.2094862287619321
34.1511965176164196 27.9386269168536820
99.4618765495895758 66.2830639563914730
4.5308621411321308 96.1650233871925906
81.7502906641821596 0.9906331863912543
55.9341584076202594 88.2100948615265708
83.6034267456907259 26.1777418761990681
11.8584675500784442 25.1045447636556887
23.4431186351058543 65.4298582441437730
13.4634492430842467 56.8796005595285834
60.0654725995892989 86.9336931952604317
99.3216776241406194 88.7880393920801936
17.2517391816340613 7.5558124148447199
18.3055969857173650 96.7014884999485957
77.6085839427003492 68.0010821707149091
64.8581301069206546 72.6319660480273654
65.8715774868423125 71.2724537979423189
53.5307149538990643 62.3988653768577564
26.7906771789338620 19.0694069517483484
62.9551748040745096 65.9697572070943750
4.9338784717434354 23.4284656767848034
43.7247725996258794 54.0184709378641514
11.5862001329371402 95.4756236643703176
60.3248478209066334 34.0019650273147747
99.1814789035889532 64.3559046911597221
77.9672738622804502 97.2343189461625457
4.2081388680102361 19.1693242905056067
11.3597516271396017 19.1951141529452904
39.6486654836586396 62.5541357099401480
94.7854687824472819 26.3169050280228518
10.8751537282421040 2.2491356361495796
14.4290105203540904 21.1943713595530099
49.6251303506113004 62.5727125772454116
92.3631693434254686 97.7585352180290954
98.5021513248257321 51.6800887694381572
34.5257552761791402 95.1086767047587500
89.9411310201149661 33.6071316980446468
80.0649464010903955 72.0232512267624685
32.0328561699792829 80.3906067491169551
82.9463856508192805 12.0267236627598084
39.4770507569245837 98.2848255672364530
53.1616039700834122 26.7528650858046433
79.4953624258456415 47.5712695429681318
54.4823053057161033 47.1230581965333286
24.2145060301867119 82.7686854777008705
66.3906320912918630 76.0937325296980447
70.3103123374229995 74.1838515571418355
15.1251897967843103 39.9370328353513173
82.4909099696930639 46.8706843961007067
69.7181097034055881 5.4521770029254402
25.1367670881216796 62.9753179495759383
41.4671503420727916 65.0373032279034362
45.7766242380759394 82.9600372786177331
46.5548792792321322 70.8578091963791223
65.0197387237270590 2.8110940960298536
81.2312125520180217 64.5220110991443221
2.1759479611976884 99.1131758404673064
62.0436176050929689 55.7151970539572758
2.7950182560182113 94.7858355151961547
4.9663999399961138 56.0951665792854968
87.8963756491674388 70.6648621606664591
97.9374965404932567 18.1623139980910402
20.3198932359179842 66.9586768780582418
12.7246653933101417 38.3272234341359379
53.4210562977884962 27.3229740205486067
90.9324010334493664 27.3108955169362737
87.9693697892409858 7.2364508389854088
91.5512389064260645 57.6971559788238579
51.9261744815308930 65.7776708866961712
45.8356888379171536 25.0252642693990062
21.6853032321868255 74.1710928066402033
70.1299722284818472 15.4230686463184945
59.9004226856997803 16.8876752046254062
81.8448213488986340 90.2630311462751251
65.7927153700197351 7.2971614149930257
96.4176139742196199 63.6148585902444523
51.9225978423591314 28.5688415104568207
6.4747204797965363 82.6034281986270997
49.9412010501150903 67.8477775320664875
71.9521947725303619 15.3791843713101724
67.6892095283558746 30.7726076052188375
82.8328429378771744 47.1936843376476247
0.8619672439747039 8.6176034525600187
0.9342248787835850 38.1031780494245353
17.5122080857649358 93.1390864423622986
89.2834554766020858 61.7556028290570964
69.4683077157806110 32.9681295363145495
0.6278833459973487 73.3958138872005321
56.0719780890257553 18.8884083921056174
16.1132256230684163 3.1338008127523076
50.9949106044728424 25.0489539409867845
97.7442456916090805 31.0319552564167651
43.3631022011637839 17.7503326317802852
66.0554716525733028 32.3636563827579309
65.7729665427980734 72.4926926392665507
89.3361887363632690 57.8851529590143272
69.5795137043906351 70.4811532346078309
70.8214286275440088 18.9643364013657774
18.8192667831945535 21.6028321179778899
28.0999926054299145 99.0218823950974496
76.7328118733923077 46.5688931987890413
71.6665107965651202 86.6186613721959588
77.7399429126919728 1.8331968289860279
58.1294574206211365 67.2270512387793389
66.3069758143008414 97.8036194137206536
21.4022709294664253 4.2906354941784963
67.6892228519485286 9.5131217879340539
61.0108326549941609 8.4742871566342188
22.6886604964994447 1.6918518642592972
92.5975854570069430 63.2761666804352885
5.5341177075238113 51.9689923412285921
4.6362984254593176 36.2883279959117644
69.3916484511024123 2.1470399916670657
70.8965057424610450 24.2321194948270424
70.1592592105097737 70.0603429186418651
92.1465604305603421 54.3152503394863331
63.1911386950100749 57.0158088993526135
23.5871974495719172 84.0525459226361278
37.4664835790330528 72.8494389982500365
90.9716293167096524 96.4722911221677606
27.7045066782279363 46.7092678668696095
28.8925790649521055 25.3896547063708447
42.2277093375400767 49.1727408489628814
80.1076933660478545 89.7876678975997038
77.6752563954486845 96.9254205558547568
34.7491646504331726 30.0610634381947683
33.9202645914877934 18.6092487705359559
63.5546566316193235 98.2256892037148219
55.5321416264628809 88.4751024745409183
45.1602948533480131 47.7423879478624755
60.1509938058852924 25.0133989130422059
13.8399194145496391 8.1037719170976903
32.0741114358623207 57.3142717524689900
4.8314058658768477 0.3760468246542636
73.2511945134154274 81.1370752197640854
91.1747536008826671 54.4750680727475753
25.2714494814528692 71.7747813767211937
4.3456688641515644 29.2777644706206708
49.3239642957884996 99.6338575970324172
20.7135115183384357 42.7458566693338184
85.5480382871636778 65.7858194271722567
48.3273098961512702 84.3701054622364950
90.4996380939116705 66.6914668754810691
43.0048207753995797 92.1658709754003382
92.3819081150079313 65.7415816845229699
50.0288231501067813 99.3230156247226716
62.6246009802681556 57.4007940932686367
30.2208253718186590 13.7631554900299093
82.6742802604917273 59.4103487982708316
64.4818566694106039 22.8250864106737552
58.6801248081360143 13.2556608814408001
0.5959016452413257 26.9133730285580626
67.5460603848684400 51.4880692271837859
45.4985772189511977 87.5653571359866874
46.2352918488517091 70.8816917592925506
4.9915473371261783 57.5749111287569590
25.4756454238924235 60.7958765008734900
47.9157116493248907 77.2562437689884689
31.7070311161839591 55.9259670824748909
4.8366675229648992 58.8689980205716950
63.8654218259426116 96.1388080894928834
25.2001057904041019 65.7905031729139012
51.8952739030735017 39.4644614828892557
72.1181440274257284 21.0953569256896110
44.4350426185888026 47.2075281299341754
47.1674117366648318 20.6651814699896903
93.3139459760041490 86.9959289578815600
42.5383544405024452 31.7766052159568666
62.8697064410867128 45.8784718888531131
26.6695616196570242 24.9818254737230419
25.9698527587393215 74.1175900482710688
58.8321419593492010 70.2928758509407601
70.7175796521514997 36.2596691072827113
89.9401863402232635 79.9641387499846559
83.8984915818223556 34.7108113143984056
5.3685957429630111 8.1119945270821230
73.4673171586005935 0.6583625182072006
12.8665767241175182 20.8739618793109862
35.7001189800366419 88.4525131880847226
25.2123110458809876 10.9580128508700358
91.8595174116275359 40.0930360962911791
30.5623054772127034 99.8197858007857519
97.1133577227275282 93.5464169637368741
53.2256460156105504 28.6660632574542902
79.0801295717837149 7.0806039762047135
5.7243664093168949 27.5117594843337194
51.8721370714834009 77.3937881088967430
68.1093550890861366 2.3162611556946655
75.5822469571102289 97.1344900132856282
38.2124007200908906 82.5362765019032878
1.0151801631685609 71.4242523657001271
65.8787806829076317 62.3480146295084836
6.6362834532732400 96.1132505317767425
38.8766487641068252 99.1144382595729638
38.7099867461775276 43.8286873906280761
92.1606986549156346 52.2058247556123618
72.0314978094929472 75.4128421996075815
54.2938605506846841 79.8442022037895356
52.9625714136623316 25.1302062563945938
50.6880558920073980 37.9969444134184968
8.3272063726105738 14.9461822950672456
93.9292083903688422 5.3119214099911272
53.9715985024948566 23.0876213988123844
9.1128419534021852 6.0488652313800735
40.3015838823150503 89.8875874591574302
28.9493848471182993 91.8551563698026996
44.8912604109778428 28.2081198120889489
87.8538041833500927 90.2999637534172308
93.5295739685694087 59.3989963130792091
30.7343789866353134 62.7269926516643821
4.7733432606040900 32.8261774121437284
8.2758284492306267 51.9366997789878369
19.8709604596402514 3.4643629987497038
91.5991930409323487 33.1728100578104659
61.4748207925712720 29.9305648780097471
87.1424273191549190 28.5538525826960949
63.4800938810530795 24.2302214589542366
3.8854343861948526 13.5400443511256459
7.7308500338884141 89.0767939723290709
65.7475122627376436 7.7327539224185893
15.4566826137551345 72.9061589298212027
80.0181530394544467 7.1227413908459658
27.9376292001776179 40.5014338289815612
95.5253343520608809 79.7395221441259139
2.3485763895410683 12.2265879705721119
11.7457088153594906 33.8277149306081739
41.0078063991725941 14.9314891291782654
22.0006894319951698 82.8271560114499152
30.1922241679406831 30.1215769613161974
96.3612502570721574 22.3417960487106839
62.6557548099577986 59.8719886673339659
59.5590917697615154 90.3791572119870494
34.3000340294137374 76.2180526862437659
13.2596000888104975 30.8436313226300385
70.6250349374837043 60.3060000285577047
30.7669077779350246 35.3675435592572427
22.3439656539833429 53.7315989722655587
51.1354047255845430 76.9786894503248647
89.7054052435332352 28.8656163696720860
2.3260521102894116 51.7425908696169472
42.5637685387040179 98.7550601175622944
2.8152277355293576 31.1838799395908524
12.1910514642277654 52.9516311355574203
73.4695933149084368 43.7145804303575218
4.4995953398802353 42.8349119265961065
84.4273854235214429 54.1574231835262410
25.9178131224105819 76.1793225539577890
34.0381413917452704 42.4715746710865858
55.2950308342256989 75.7046789760189967
36.0928335025970739 93.6480679388820647
30.8835063315836749 44.3790610737284013
27.2091801848020509 42.1955832803305526
6.0896883201724705 42.4291842201458849
63.8939589550439919 54.6388669416979056
77.8591286025146445 63.8889059196103730
56.6919369900669281 53.8468466589856476
40.2722213404985041 66.8468993798333315
46.6300379838246428 88.4386278092040357
82.2132439253960285 52.1741311015900138
21.7745148847180658 70.8624488063531004
33.3166994519794457 50.3549193661812282
39.1351315205710435 94.2995325445861567
27.4591488177332792 61.5372018471791691
80.6789301081321781 17.1404380843355284
69.8287041510014319 11.9963032823710787
17.4400483921262293 65.8682703564754064
41.9424393113401877 93.4317463138438171
62.1552512421196255 18.9051302904637772
36.5355912995994814 26.3414517603817728
85.5700143936572317 64.9427931149338775
16.7360090603323677 29.3452799601131566
36.4773862151471988 65.7607611361460727
58.5770997445991597 67.6993016762652502
9.5202285447622987 22.1981584422776379
94.0381022269742459 45.6643608210587146
34.4809749010182216 73.1376950956034904
70.9657203945006358 96.2522645034376154
68.2021867375518553 96.1880206785527037
50.8636784799555528 18.6813782593983611
78.6780107445213019 93.1573762374555230
90.9676329210806074 0.7138483004916929
60.9562897370161210 87.1650948739882523
84.2290072997602408 82.2245954777748835
28.8676840664580325 91.4127818726290400
91.2801964514344206 17.4355801046979018
32.7198500105871020 20.0594747961170832
46.7813109547250292 20.8045730956017429
50.7609966971482010 74.2187769915581583
40.9295314534109949 51.5013898562745496
78.9682962455279664 7.6378260395524755
49.7778326568231080 1.7788757933039023
10.2795077245926851 45.9403218717269439
37.9499673049745638 10.8016088865550479
6.9881992681453227 6.9927168838130545
20.9517345566276418 10.8405384685819506
63.9912909220580843 66.4199983400021665
94.8197582987421441 81.6398207228744894
41.0502279100581760 67.6523841416054950
58.5372727767475709 67.4044444328647643
5.0638750643995589 35.2314020460664707
35.0460110947160004 35.1349853527836089
15.0697978536735491 34.9332237881250123
66.4299680887296518 30.2434846606915109
36.4892085450010697 65.3185843473746814
86.8017581757468690 80.0044183572456689
58.2311891521124281 3.0256284273539213
7.0545614179116978 6.7034820487858138
94.4889118332398681 1.8948300041417676
11.0129403289889733 57.5312457555645409
39.8712378712700470 46.4105639898126583
40.2001815258600672 17.0178302071322882
42.0645006853132628 94.8666295459548650
95.8806198558263816 35.2524250939132529
43.7600766551429885 15.5423238587309882
58.3276046949284037 51.6100008300007431
14.2483295431651609 45.8469433280448513
31.4624222845476424 76.5607327252505883
66.2250994061390230 23.1262645716607587
95.6405739928898271 22.5050543615430634
25.0975629285959165 44.0912050597088268
35.4010021336860987 32.6449615292625950
16.5926967034906951 73.1174173267628333
89.8720152033648674 26.7143683497390931
17.4730737435694685 83.0023216547391058
8.5620892145859546 83.3930840766712151
53.8507641725399111 76.3133182771178298
97.0910922207335148 29.7077429591478968
97.4342778903919822 26.9255564619756953
68.0765439818483031 43.9669726441283686
54.0875431319400519 22.3438767306321289
54.1891762943204540 59.5302362599524528
9.1609410866007153 49.8415780272554869
40.1129499509793703 81.4889506016280052
64.9970322789502291 72.5204754062595214
53.6585875633407667 20.8562237482078707
89.6815809960196333 21.7060848145631304
80.3880809474228641 48.6201039880987409
9.0368969768834351 71.3041744332572449
69.5344723727930614 22.9374864299745056
44.9366619962755394 18.6583753830939933
16.9419643410112606 26.8878005167121898
98.9994097537268090 27.6199545575364418
6.2385692342411865 19.4620719503888040
74.9526641034541399 17.2557128072782895
56.5595050803079715 88.9631753789947908
57.8356373193183089 4.4544632121767069
62.2764824007932987 23.9824968483484682
95.8817863711378919 37.9342105132552589
33.8146156986788071 10.7600317718099312
15.0138075654128738 66.9272963880471394
26.6400503763299952 34.9446087724751635
72.4329247940119387 11.0555586491219984
41.0060862835049278 24.7738532465885157
59.6376562875822600 94.0142957479502996
3.2401572271391843 7.5677031307165414
73.2446686178975597 48.4491126818195426
96.3419052298237375 1.6381983559957347
76.5561927714681616 21.3103533641640794
62.4438136167714291 47.4036688962383295
28.7444902248308658 12.2660255619540965
87.8871796341643119 10.4590415201565197
76.5374926035314331 27.1891413025176050
8.5385956602150532 43.4440591142725481
40.8771028990896426 19.4465739213676265
35.4494381973798482 96.4601802320153467
35.5866478593568658 6.3445196802206505
14.0307987373648686 11.9251420509771329
73.7708690194837686 8.3365259594831436
42.7332119713281458 51.0780346454958263
86.9399346009801377 69.4318311796142211
39.5142480545767825 37.9246544624897624
18.2948806472612233 67.9099207296519012
51.1816991214361963 2.7884645948075160
31.0717975353541860 11.4826911190212044
55.2906360132730015 59.2539514049889675
67.5894285206347973 86.4060241871940065
1.5002979843896980 76.4783933874275306
58.2802818373648250 42.4933420220995544
93.9454368564431945 47.9958794200890253
92.4196440286158065 13.8308617348746878
91.8863808505741417 77.1970983437079639
23.2281564019274462 40.9154152441918981
44.0297451978836705 1.0838789956532424
54.1597245933161702 83.6505780768252833
84.8833688168921725 57.4559594443164059
48.7819548192134249 22.9290944176279261
38.9589188286268850 65.8879734480398582
69.7094486257273900 92.3072605311933643
90.7063876946086083 80.1937653102506687
12.7579448490327430 85.9615417206492651
16.6545074070738366 61.1497122880493507
8.3080649136172298 30.1125469109402069
28.9917373831228069 89.4800380551673413
36.7753676758646222 19.7048391138765595
69.4603683413290867 81.4870087091515245
30.4678015340521071 58.1535269654879770
66.8937782658289137 26.3830014239717521
27.2441399118306897 16.8925336822163032
18.2227666494413683 4.3817281460006079
40.3447438322794056 70.3287922531034155
46.1757700257569894 54.2428115242711044
0.5363529354461272 20.5857060888875445
84.9695751878750940 12.0458607849809987
33.7563303426007906 70.2687818675970846
99.0311126914787110 14.0096565432013431
6.3813161280380175 48.0694297893376685
66.7753654865431798 86.7377966486461389
13.0060085020287879 32.5444153625589436
5.8923254296099010 13.4858860775225473
55.8361862553868988 28.9401961099354565
36.9102369539375701 41.1618526104155151
53.4401541453725102 19.5113940637128493
55.0200704483239988 15.0859650383338924
59.1947914954138099 24.5855912472845759
29.3728729203284615 69.5670853273801981
71.7930472925782368 31.9039593124627814
47.2968442681063976 35.1986574158482668
30.3449755286383969 70.2046479082473667
73.7420005624925636 70.7510249428152349
87.1245658359056137 42.1060064493676407
10.0400327906103541 40.4603583834088312
94.5489403181886416 13.2036131142713735
48.7156999806129107 68.7961550652459408
82.6778129206639250 23.5580388432860985
41.3072200348876066 7.8213135634213060
62.6506274326347636 32.5879426783775656
91.8613537073905491 58.3865222399821846
38.0112330101484801 91.2977551949161352
98.2994845769069201 34.4175141150067390
27.9131209588236899 70.7706787689392911
26.0781866407724259 35.1519721678337120
53.5346707336193361 32.7467107479602149
26.4624352693365594 19.6288974629522315
18.3312917659229733 28.4099447171120580
22.3896153620908187 86.3660103438236462
25.6035284109743735 80.3895044674229240
33.3848477596606870 60.9227477294299717
87.0342467679726894 71.2544160170220096
10.1965217093799474 1.5897253849478821
64.5750326862270896 50.8680870103971685
90.5439389801599930 76.5675097111639218
69.6534889961420731 50.9034878397975561
21.5477146152499017 40.8331470772815095
12.5503194314111504 23.9227555040123505
96.3747606631182094 12.9699590938267448
10.5396182811529844 70.4226169860218505
26.3612426191785936 50.0429216286348648
71.0437754438698903 86.6162063912813522
92.9297100202882973 1.2145194108296176
80.5239320675419208 17.8011759814891803
32.1638338262567274 78.3815389973306793
79.8000754389156981 21.0957306400311744
7.4628383939543959 4.8989621640951668
22.9715119467331803 34.3047344694309189
56.4013300622547078 44.2677438120767874
44.4452504958370440 30.6722600451223890
59.7629934852039071 44.1293872453845424
43.7445153293613416 18.0287883961237867
61.8894814927360457 74.2142141732477540
11.3047508182172471 35.8417312855068815
69.2642896529136749 49.9905670231357320
1.7611822196531346 32.8103864657696462
48.7253855686729054 87.2451224916748060
45.9493698936938273 7.6227784518152824
23.3781771536749723 36.6503260820480108
77.0634178931381797 39.2414383176180053
49.7491807379716420 25.1713435435473514
86.7453654528889047 20.9454774762552596
83.1393819256065854 2.9817526013205198
15.0783083850508639 59.6504808842431515
93.9362974384834644 59.3097162627460293
94.0541705517362203 52.6708269452343174
75.3763401188784599 82.3846423837637758
93.4396197748763200 56.3844844470431283
18.1902184752359410 71.4210952111934887
7.3268272271512114 45.8635423900221753
40.7826692629922221 77.8480384973354091
46.0365336407391510 39.1127638340286055
30.0986894625801291 2.1268941984894152
78.4348082729184171 80.8777787208064893
45.2330228015846529 40.7190082104124471
68.5033051515062823 20.3487441650999514
89.8203566800379036 30.2709088303069436
82.3957061522095273 92.2376641654635847
15.9786864301340472 77.7672705098865151
23.8690558169373794 32.4404210594369289
54.8618749502938527 73.8434464176153114
88.3246025379314119 47.6967126921094575
46.0376977118140189 6.8429910955958739
87.0161467904299286 81.1258178792061813
69.7688277539835155 53.1745943723283787
44.2266486680055877 13.0777536668686629
74.5360836732316159 38.0124144696426001
29.1161582338265390 26.9779944435877610
11.4694944354163493 99.0124319422109949
96.5054870751467604 83.3859825685306788
41.9754157513489901 50.2906673524004404
1.4206515790988972 72.6567624855442631
85.4086129422257301 97.3072460760787692
26.0813527505123197 74.6282023658024514
65.9100508258078435 30.8086707105688973
13.4100922166858094 0.3607469072200775
2.7985904777029336 58.0561971241767907
50.6319028905212392 42.5852336186087115
29.3942786660900666 75.1300414035494271
4.5023850567425079 92.4958139770884884
15.9448865792501948 12.1845765578100558
63.0333222295218931 62.7966865253544597
10.2764292099543511 52.8332653055471582
80.7201995667319636 10.8365113314308754
78.9316236377371325 60.5185712723828360
24.9183670762000560 85.7605269619502337
27.8644678522116926 70.6499663516070200
35.0036634363291483 30.5796125175668010
62.5781548629677076 52.4771504381905345
93.9829626263461222 61.9055852493955570
99.8720992763036719 9.5643949554623635
73.5897273840576531 88.7927140807458528
39.0614788657357224 37.3812429667813220
9.1456969551471303 40.4127843330975836
42.0528378918544803 45.4208760851868263
54.9099019097789594 1.5640685561538414
87.3443752037065764 30.0167279302995809
50.3563512514513150 90.6351102749722770
34.1401073883353945 94.3374950844262230
4.5946676335495651 34.9556730481813602
4.0637685535777068 99.9275293125810720
40.8507722041578560 99.4152011356133016
34.8609734001743661 70.0874639623240085
45.8375947933186367 88.4407260983615942
45.2424550883216554 92.8959607730127885
64.2993219773993019 62.7184917663598327
70.7756727076800587 3.5357904699769183
29.9062800746854194 25.5013019571003881
59.9589268437926464 90.7860724533818484
73.2844540108388429 63.5871460275017029
84.7410175369510341 55.1514737019625301
5.9133684263776187 27.7770637274034939
65.9311158167035387 91.9039242013010664
81.9916340175921192 15.6212412629035740
30.8819430468254446 25.5178287131106813
49.8061466343360451 16.8745932599188571
94.4057771360511850 5.5714853701048561
31.6357108717806312 6.6473708514676044
53.5565315542192124 3.5121773496976649
23.3425972666541632 35.4462768844118656
19.7066514029201372 43.6679844473816701
16.0013877883650188 87.0200805723517590
62.2416417551751024 13.1497016046866815
66.7643355027797867 93.4953821883524512
86.1668464510400298 36.3023832223204792
46.2508988091047542 19.1841134675510787
71.5506053357956802 40.1030256648028569
68.1301987769291770 10.9199295661541527
31.6583988450818588 6.5565732964606998
30.5596171563806571 94.4852642466224353
58.4999980313652088 38.0445756531268202
7.9214984327113269 54.0576540723487255
52.9555775541755267 35.8760621373213979
6.0623464692006745 84.3695267341747694
75.7664329736946343 74.0772541201248487
72.9572472629499060 0.0300171891474021
2.2628560920927021 48.5885557915646586
22.5695325411110161 94.1188343983398852
53.4030311898874430 78.5497669720099054
78.6474817228007197 76.8528477476021266
25.3522539664898225 40.3616940118590719
15.7882163936395976 50.4772719963604501
68.6916456293805027 73.0015962545828074
68.7389076765170870 17.4106325817635295
45.9233495798569180 1.3975242912045327
89.8173767190202739 85.5543879223313155
90.6519352854128755 13.7093832243646681
58.3055277719259806 71.4324158138139609
78.8443544545339847 29.5320346551733905
33.8029506856259303 73.6342260443634444
36.8422477359086145 47.0402516165586917
8.9816603194406763 0.5269672896305977
61.0875724419265751 4.3893879441687433
26.0001276419264613 71.6321593546951760
71.0387788781328311 14.6183709133304696
6.3967403369699527 54.7648081297051021
12.1473910672091669 12.8685621151433445
60.5643321847710183 96.6789449730053292
75.0170929852457249 57.6371374032600272
32.9189907288961336 74.1597139075771707
29.8386149589760521 69.5424523389125255
31.6038229428972954 84.5361370775274565
56.1300643564103581 90.3777902677889244
36.8748499853513962 82.1131438758221890
87.1767179116233848 42.7938309696608172
25.8077545891528857 74.4605161807809139
32.1225837729883636 37.3606756305605785
79.5493367853779176 8.4505509639192020
83.8387368393708527 42.2730609614493389
12.4440107747841981 53.2187030741052993
12.1637739589653080 18.1521147957932492
80.0208339856597490 51.4748815866311702
71.6832428593050537 78.8334140394967449
80.4314182701915286 53.0599889299887337
29.0132132755656400 41.6717159624405227
73.4158499432296452 33.9863708242211686
97.0539983463773552 60.7473197455914899
37.4319888403918384 23.8181819726131963
65.7812120058151777 40.8886881849749102
97.6157848521218909 99.5468380734500471
48.3330428208752636 10.3486055772495593
18.4055569322042132 15.6106981347688851
23.6090009856182448 4.3640424217183282
43.0008688433175621 48.7143553211271438
22.9416439693763365 69.0660225581969200
84.6413403936653594 40.4254592014318490
30.8513512757648058 90.6922756334138427
4.0184274633590427 43.5197122965485761
42.8510591245113019 67.7904766257146179
41.7551667312960362 55.6564053010541429
64.3406849430041490 15.6973890951771509
78.4197678523726154 91.1619261364557332
48.5958265245999925 72.5831082726327708
68.1883725279353996 70.7067474682053074
24.3082150077772674 39.3713421763404199
64.3064212151732306 99.1532121457736935
34.4255360206232695 71.8465602900976990
68.4777525954704629 37.1285671285136374
99.8591273319117363 62.3826027195880783
71.7871358655629450 32.7396390884918915
58.7846924304170102 95.4423424494898995
10.4792318955752357 44.8669945927401983
83.6880541084658773 4.9095468959228450
33.0331162245247185 43.2446649464400821
59.1263457651694537 64.1096698047923752
75.8179627097970155 60.8035695180603000
92.9067039287140091 84.1759130605156969
6.3697314383897581 27.7470469467201895
14.8456148312829939 5.8237372191864534
90.0991945247739778 40.7710221866653484
0.0989271305826378 76.5227729600724444
81.8271654334440655 59.0717545190676745
66.1606904320634470 53.0413244641970607
52.3629223216026531 33.9469931268850829
58.0547725622993482 89.7196607727584876
7.6359630780817644 93.7306321553374602
65.7108231839505663 74.3711869570068700
47.5195189573559205 97.6992793256771961
56.4055528814074592 61.4123169578815649
80.3798165163504734 22.5422717945622395
47.8327778827301273 33.3615439084144896
6.2915807894212694 52.2638541254039097
14.2285019914162429 87.2538786210274964
97.1810081620912882 58.5004454176434194
75.5856729879080831 36.0249757408375757
72.7351438745389345 73.5628089714863194
43.8377934529972961 38.7465745069387566
54.7958306930998660 62.1202301517383617
23.0265643771756849 62.5186342936794119
0.7191219216423406 59.5094737121637394
97.2950406779203831 34.8256947351472945
22.9937303557947743 53.5056347294596364
18.7139790898383716 15.0093843776491820
8.3757442649545322 19.8689442178523450
98.5016536668179867 98.5016022687533024
48.6779439741636821 50.6429363286804772
52.7000017102086105 48.7647760079912729
76.4688972238142242 46.0244477860673769
27.1103053849168560 60.7739450749200643
83.9106871470431486 86.5989415105269842
42.6514547723239730 95.0312907096430308
62.2694644546730274 21.2796112573868896
20.2202188651479418 62.2849310362575537
62.4121573439934210 25.2933134392477328
34.1181231766399122 19.3914381676827965
94.1311738009273711 57.7782127452038949
81.4050620881102702 27.0964211968664834
22.6257283354855971 67.3037762271438993
49.7508709802698377 57.2407606860123792
9.6149951026977654 31.7507284914916852
68.3438188946024923 33.9790341637339353
2.2895318376883300 12.4566248019780108
29.6383509967991579 40.8837094847824858
21.7238847285578842 27.4413055790595379
77.8243165771451402 3.7602397378279195
56.7526202272165676 6.8218047870743481
81.7457186894511096 33.0036017682211380
34.2273621799940244 10.1261394037432400
54.7871278210083830 21.1529924297632164
60.1160816703368610 37.4371740378221745
69.8116740393502226 69.5145317303877306
22.4144621473065797 35.5451502557445309
55.9876941171317242 86.0657643018640499
71.4480437159162705 0.7662170135764090
75.5958702532197293 77.0054269788338672
30.8476544430330897 33.3641778984342992
79.1853945349846811 27.8657661468198370
9.7823048003995652 33.5042868290384419
0.9994580813319165 57.4795174421455215
98.2294104518147861 87.0591396466883793
92.9824623428261248 14.2271904957147690
44.3054672833596754 22.6651041970746583
67.0976051332706049 88.5072632103952088
11.8304171658724204 47.6440694428102631
86.0213306991142161 95.9767575722400181
90.7230228659376223 36.7839091666005800
93.7854159242099570 55.8793100439926462
94.9047540630649138 86.0106515605451278
86.4621727255544812 0.2243959742451951
4.3607745183492419 4.5725959720963054
57.2602150042417648 14.3377225133196511
96.7014997798736147 51.8974246628649567
32.9808162513042262 34.8922149762982201
16.6063505944506140 58.4991634599567689
66.7369193799753617 16.2109790626778789
74.7644536284244481 28.8780587691814254
18.9137303989858836 23.6046051382037838
96.2565276501722593 5.1860128467813960
57.8526499400071970 30.7602667909615448
49.9654384345452485 14.5292509713138678
25.2071227649761980 98.2339092708527630
86.7743904014123189 33.5070500638116826
28.2848525518898946 17.8148966896107837
37.5551992454971284 58.8910078615061394
20.9432084506896423 61.4990490058447392
41.8033174785079851 11.2707897847006855
96.9482661720271466 35.3926128983508050
67.3907095561032037 50.8457668211372535
80.5373364200626582 10.6572685164772363
78.3498555850443239 77.3466632946149844
58.3501052554126218 5.9881086963614383
50.7219004398509341 57.1615991282311668
15.8832540549280203 16.0747957198239533
7.1542170000898686 85.7902056522310374
15.8633000893397274 0.6118419460638180
6.1048650334095118 85.5549426018812227
20.1937752071991596 71.1158887564385225
7.0608471084132818 61.6787875976032822
70.1626648491779719 15.9738228969542035
56.0587773247965373 8.9044133669156977
38.1382913886127568 95.5321062710246025
49.0324418382271574 43.0615929698366600
58.8552161096627131 30.6256477177201489
46.1982869632032376 69.6339361215015487
26.5588757429365820 8.0320754899183768
53.2611564711342282 75.3340237409060904
38.0002266821773205 25.8686517569044589
88.8711660842111115 37.8718522734591190
74.6349891992832681 86.6603225887377704
71.3731324947347758 42.5459337664334498
22.1317856584476225 70.4172287377664503
29.0825594584290243 80.0573108482359146
8.6790544299554124 13.2887971553221398
76.9898912178999240 53.6436855426101857
23.7701221016558648 50.8791585619500779
27.2748741214898232 89.1405829681152966
14.0354462599939893 96.2243431682117745
18.7336345329717204 47.4916409826437871
39.8418775793175115 66.5220259608694704
4.9005560620559718 9.5265937423810403
89.7015990865991171 12.3214678080138089
9.9819574023710445 6.6499538875578912
68.8971132499724632 21.5023900553575444
25.8365210082883152 66.1805204241418608
15.1030175682752006 73.2931885465387154
17.0029530864076683 49.8923914756666278
22.0132179660494351 19.8526371750254356
11.7689441727144803 79.8861048050014944
60.1917620742676931 93.1362692176941209
57.8790813333053720 4.4971641028610509
59.7652729079171792 39.8062252515397503
8.4765878182704650 31.2513809344656543
64.7736915817939263 87.8955144416940897
75.8127315711654290 27.4098919046384850
59.2936110891888717 90.2075609216327194
84.5003175981054255 65.0979600120909652
49.8290115669694629 1.8508024201732587
18.8902694219803884 62.5140382895299496
13.1267877202711052 43.1293894073140223
3.2536074844068175 32.9063671030855573
25.5599646391046385 92.9975863710349557
25.4056463132181563 10.5155475944516787
55.4521248884345184 4.3442368698567879
47.7545036468142285 16.9781202278865067
78.9549216769199944 30.2088815290923449
19.6220258510846790 51.5479521650896970
16.2391642189812515 3.9543813029788488
10.0858933392288908 9.9133105654111162
82.8221281262619158 21.4486730956049207
6.2598950384984757 43.3230684458104278
29.5761242350174882 72.7621408270883450
28.9818954289773671 0.3413061169454945
94.1898850318025467 46.5300904600604142
64.4831950034327122 67.5217581021515798
23.0138022988183870 49.5714527852919815
4.9926872938011568 93.2682325584624721
76.0468640926924309 99.3999639660542158
10.3391480414950614 70.5674244316482344
84.9818317608038711 64.8498796052034123
78.9539148711774459 38.0726721715237062
2.6169110161847642 81.5440941633563767
77.8315700823342382 39.6323229823331644
77.2235769795278344 24.3073144960337935
53.7789119793616450 47.6480610496309396
88.1273270445707055 80.1495824432906403
67.7495070971698397 10.6606459602265105
97.0503042378324068 91.0284197684876659
0.3101390051445496 77.5660792905851650
78.3412262700057482 14.8963894534997259
41.3968738490777639 64.1663380473307399
4.1373496386582946 4.7688067355112995
79.2825244744238518 50.1371985990135585
63.9256046158915510 47.8920002629898320
99.3237056323774965 68.6148638277458645
91.6707006080617646 57.1529833691064724
0.0984630841112111 36.8145516332824911
7.7401137648398848 91.6797643958511657
56.9522702305468513 76.1932262660554471
87.2798819139914031 34.9125961674954155
82.3828853256578100 89.2829969196555879
10.7165948140016791 33.0869551914162088
51.3388298709983815 72.1304970009244357
20.8866607906123427 69.3456898100731820
73.9801126862646470 9.0325112935821679
18.6068694910269912 72.6440208480583038
35.2667420505069060 31.2301335014131709
64.6996042612192070 31.5568745302032596
40.8523459187537199 57.9154333287475822
60.5467962576253314 75.7747133220105411
40.0323902220815171 25.0932275555816204
86.5749177898583469 62.5885355537245474
39.6329994202338867 14.2600486499712140
21.7457754507964900 74.4602597852089758
28.2693864027135042 48.5106276090332074
25.0709430187436411 54.4007166953452099
91.4737504812748767 81.5549489944376518
79.6971566744280437 26.3188444657531662
82.7339562873201970 17.5419127465500253
72.7343433998470204 85.5083343834241276
67.8751946252889411 61.7543553922910959
98.5055303223434464 57.0247541991428264
59.6454461648384040 61.3459744346266262
59.7940056815216110 6.8761106737419304
30.6197976465041002 28.7895181464481560
51.4965851033330040 84.9442775461894684
2.6527331572219759 74.1524516921209198
72.8880561889103262 77.4492955740680458
5.9083213542969411 56.4306779626245856
41.3591435417457944 32.3667772845420600
87.6414718924313121 26.3478187580755474
22.6716547258162144 77.3982458866802716
32.1890302670380564 31.0596765904780234
47.9218752280588376 38.3065781819674527
16.6801140960961334 12.4124777251358172
80.3744097030869824 84.3129589272559485
14.4869941358752197 28.8362150746472743
1.8864284565122236 15.1794134504877007
58.2774494938248040 54.6650545131906824
27.7042216395591439 70.4785182710899250
26.0010785038189205 27.7956678365132497
4.8541447569743879 4.2530447623168381
17.6429495952717303 69.1211190752070337
26.4973148762204573 49.1128235422347643
96.7636732967228141 83.2924460230468924
98.0656536951026823 28.4418753520943604
0.6232634127185888 77.1476762432563419
71.4058750763875736 42.7998084420021101
40.6791210567795645 6.2759338856141600
5.4301780585239712 14.9977015479249687
5.4723585763593157 1.7234311953081227
35.1781648884330949 99.8436893350191639
77.1767145816597946 69.9585780266875190
61.1697675864324637 74.0868553353817134
8.4931062993889750 38.9390574020628506
31.6330465484968002 50.7101998237988312
74.4127329415333776 36.9092301780723133
18.2756330634181161 33.3978960679851440
85.7017441007225784 74.6878732079012337
48.2275625510276029 82.2486312435753462
7.7626108835039282 94.3456741440607658
65.3723550058070657 85.2733790224067292
64.5444921760762327 72.1506749696279996
67.2235073139874117 53.7801073609621128
43.5553879701831903 25.8699328012106271
95.4355048850675018 61.2673760947616373
55.4311624600377186 22.3582620412386071
80.0285870231304131 3.7958476194598134
7.4801229880746885 65.8379455963754623
77.7645917957721338 52.0162585885621453
81.8148299032005326 6.9754701576192790
23.8021730816916346 94.8704811341228123
83.5236684086099785 47.9568010495115971
81.7480474546749036 76.4384072181944134
1.7846328938892042 98.5135968490123020
2.8849867682205543 5.9930766150516952
19.9234943063073544 18.2763993358982511
78.1207285167141521 39.2947993434984966
93.6868169876035353 53.0773989314636694
58.0332804979436858 18.2708461135296041
57.6260304768463101 98.2380351865157877
2.5453343301353404 14.4066171843159516
3.1536828642383608 5.2080839969843806
38.6502317555874697 31.8108748291681671
87.7867075449583183 40.4857792898224673
91.9331340564038157 13.4964943884038124
4.8085997510318172 72.9757295931097616
72.0014069181873282 78.1329306601879665
16.7586224594545641 89.4829545367163490
75.7135569380557598 47.3198089297102271
62.2765612232880770 94.5361299034651665
62.3200994588909509 21.4901278433922940
90.1474196275252098 85.3145605247334231
21.8871868189583836 71.4923052978450642
64.7748136633899776 53.0784361321596236
36.1612066458498873 85.3169837599196654
68.0691885763386608 72.3231204891280299
71.0838994103866497 72.3891760753434426
63.9348341770180610 49.2105198964160024
47.3341699381461893 14.6598237648550072
90.5940492853429475 48.2068266388501456
94.1612576489871600 82.0762493149808137
62.2881655600010831 33.5493815395621482
25.1486313301522699 26.4439411070030879
8.9673043288165282 93.2133451597626674
82.8147059499870295 38.6000477318910882
30.6019661700290584 52.6296292736703180
32.3208316392129191 2.1869788713816840
69.8302080644415355 71.8596183467753349
49.6336063466027966 57.3768750727834842
28.9161714723557779 65.8478037719150251
92.4064861907140909 51.4107529479354426
42.9518461257321391 71.5857239363523945
87.2439300607928203 85.5437926273040290
81.2701930260403884 26.8079518498600358
8.8574373340710721 23.8890557700357178
1.4859116227049829 67.5065766834357674
30.9754048580410348 82.4285957022488844
32.8621126363545102 16.6071388446306862
61.6263040233065880 79.2395877071337225
57.7310703910218450 96.6150500169548252
28.0305480516496601 94.5676765072832666
83.5177999463724632 63.1488617715691873
39.3308228163295581 84.3241078708349789
3.0468830863178975 62.9288417654952568
38.2225810191782003 7.4970704142260374
71.5113993773589556 55.4571745255731940
21.7584210045565953 72.4096133627684679
27.9665416963757458 94.3718457990253654
6.0246397512408230 64.6925266573465336
77.0691611283174609 41.4518746579685242
72.3897743097901269 51.0593867344108716
34.1522150562012072 40.9610354351220280
65.1162283518176679 80.3724374843848466
38.7863147685667400 50.0641125101401698
96.3278376413590820 35.0486375370122971
2.4688576172970378 52.8524646589496356
28.1995867273395540 32.4488366458305606
98.5585196025420771 59.5508586871803161
47.6678291089391450 44.6131230319493426
61.3926388373125391 83.7571869784199237
65.2361434991100424 45.7880880537945956
18.8530950561384678 75.5102244614550955
91.5727684178886108 90.5731036701840679
52.9758762864460664 16.2519508257884979
91.7737899623411550 39.8697546694555811
42.6935505401554138 67.6309260185697525
62.2744978305546439 36.8875060287528385
62.8933962065412828 40.7527397133422369
83.1664446588161610 26.4084242882184235
14.8591432291895202 90.7577948287450340
41.5877744411651236 51.0242025201178038
67.0803306969137481 8.5771675309505468
24.0061929314016602 73.9039532544569937
98.6778673304363139 56.3226568202264772
42.0866452650123151 64.4466734049707100
78.3000241002931148 24.1471727326572285
37.1590222078116312 61.2085805072170501
3.1253554167439357 57.0240835944024838
25.1708195927686909 79.5444011482152433
32.2961770311247705 62.3864800647118827
35.3782090991408538 72.4734637467098253
53.9760873932640735 92.5752425301629529
85.9885501801995531 85.5500697640254799
68.9372865307862241 54.2252719776897791
85.2509291135151699 50.8148887801375579
53.0247809927231728 73.1225809737342161
68.6352476128322309 60.1409980878622932
14.1723067030192436 96.7637882115434280
70.9374625890999368 84.3632244636345092
66.5197482178626274 64.9113573958854460
15.9255698011945732 69.3201289679427504
73.6246601477966180 2.4300857275597720
74.1107393274738229 10.5102918798167693
7.8188900153001502 45.1514131527397851
72.6973246669176234 9.6679484087128458
44.7810973056911408 8.1654110561429896
14.0417884251106351 39.6823120501020838
69.1663237327633453 26.5877949465772048
42.1848763154725859 90.8729726183911737
89.9036961932181242 35.4934049966142311
99.1827735839997047 93.5905294307877682
81.5791823946196644 54.5889858189830903
63.5248368667704426 95.5163340729370702
46.1385117017735880 79.9405453647470665
43.0265573966420192 16.6355109145625235
26.3071558172027089 73.0771897466194815
20.7668441483461095 20.2613970941954982
75.5110631952425706 69.7287294545374579
29.1763370153616641 76.9272961834085152
62.4624275433236207 93.1341332912385838
20.5391474021053391 84.4240877522993998
66.6478599585324645 20.9127773746866978
56.1358641506764613 22.7056750034611561
65.1160640274367353 65.1202661236048925
57.8414243039004461 95.2262438322122335
91.3720438303075468 4.6995991230290084
40.8890945315475776 41.5021782935126708
24.9297332711227462 80.0447294158553007
45.3774615144115643 4.3409419540685112
50.4512320370540479 4.3919835779388290
78.9125933980117935 22.6185366625741864
21.4756144344893976 0.8073472406314841
12.3345622144299014 25.4111079227704266
80.2195244932385521 63.1757177513116446
64.8072554681077548 37.6711405043703920
36.2802895303335760 24.3955035475914030
49.8704325831884034 71.8371776282525616
90.1463098768821283 66.1338189504187710
88.1087918740919918 82.9292250973695246
75.3254471861120436 52.4854420401657080
98.3165350544654899 0.0380853511752544
55.7308471464754902 49.0930164608653570
99.0965489241838355 12.8941815464139751
71.9798638868470846 94.9797211872680691
59.9085998987495287 91.6193409404260990
15.2555242953250296 75.5204399054572661
36.7244933250408110 69.9359798265949877
68.9816391360817107 32.5653746171376639
31.1233562376771786 57.7422607876269183
8.5257228647017342 50.7650130131566684
31.4744452346495507 48.3864259134824479
22.5153551578283313 94.6274187345928652
76.6206156882404059 34.6314573568272692
38.9395214263134264 55.8998863639757673
82.6797376997571831 39.5120548630952584
86.7570964007156107 76.5569755013193856
65.1406239422272222 18.6304431291496755
97.1465964520569258 43.9416505923591529
76.3750820038602143 96.0035935603415425
13.8257807320951169 93.6394613102958857
51.5415358989077745 58.4713265754329328
46.8617828320395873 96.3919843260566296
35.3636222837011331 6.9259559931093335
77.6497293892987557 59.9604099998592446
18.9346622689117829 8.9748140958812677
70.4467515050581312 81.8370866214313963
41.6522157764220964 86.8135740291017441
13.9591584646056468 37.2543145527589488
83.2830604884838124 57.7233558200546994
1.9873492222875599 96.9991604639947980
17.2821108501511205 70.1181042431957167
34.7054519274474060 37.0969548113830996
59.3454237728861500 26.0364743331295898
81.3489769013451678 68.8994602423375255
55.3218153029615323 58.4072537730657402
38.2824230923298998 26.9269570169357486
42.4843352313623370 51.7649911498781066
33.2286464729024686 37.6953773310042308
14.7438174999561351 4.4284180079654956
37.1159698800949016 95.1154804655407702
83.0104226415366639 73.9988529247108886
34.7071369396154878 61.6081340811270977
35.0629613998118970 79.9967604494817834
60.1410340930963372 50.4207480089782649
68.6819524312800098 99.6349265867756628
41.5234040366630239 90.1875978705337360
59.7479383096874841 45.7700808280051419
73.8403753985653566 20.9470369644461094
4.2899645541697229 82.0742812797818573
64.3498138784239160 18.8451013950690083
58.3722003512437766 26.7228229352069810
35.3876805803204917 70.9137747035343438
44.5458335718392959 44.2509640638606996
21.0637088634573537 19.9514549917530388
51.8191236213187949 77.5530558178351015
18.4672512167068916 13.5396701183173143
57.8551275954178905 28.8054811444496863
5.4916448242597449 49.8207974219628511
84.8322537943959532 66.6031612761901357
27.0379499018422287 54.9591893492349399
73.0090742423011676 45.2535662102775973
23.5990034641356807 66.1040309784377058
34.4141553477776441 83.6014592149989255
71.0941367309563645 37.7097713380522421
82.9352799961932021 83.0635903376636264
67.3414634201439100 66.0328304990311494
71.1729290791458595 91.8753920511090030
79.9641588562179777 61.9351873881141870
69.3740092397692365 70.4374838776033840
63.7430492614025823 13.2368137494869522
1.7551645449590536 62.4394483539831811
98.3268873355960125 13.5126461705003749
10.1869963046076535 16.3222738204654476
55.6098679919431049 95.3697788546186445
13.1029814560466367 85.7949721751995185
57.6839086531456573 3.1961127233155140
86.0719842246347611 9.9432449756955421
0.0216319672665000 60.4880469566580388
3.5703564615922834 5.0057931003132605
96.7642490473606642 47.9031870445841719
56.7483824350394599 49.6665174254880739
84.1489834200079798 3.5992024411797274
89.8841269156552869 29.0025106025329826
88.6517462387169815 68.9722589158982657
40.6765559549993796 71.8251350170409353
47.9106460410355552 58.6668282750596219
44.4890585434806098 96.1103997657219651
47.3789962303393963 88.1427303234121240
88.7669881488840673 82.1725734126132181
40.0899862038256032 6.3638991708168779
95.0820219947693062 61.1565260713471091
9.2560899985274165 58.7412580077269055
62.3922071652147068 18.0206142053234828
30.9626468937602581 30.2087110678936668
59.1034450863208036 9.5891763738021556
95.5556024127742063 76.1068963526692244
1.7425898794685701 83.5911040934916798
69.5785965870377794 31.2255577508571349
8.8829382015829790 49.8096195430857591
62.0745583969669852 0.3275241795405059
21.7496281779896776 82.2892832797810598
94.8413760923703251 53.4914915800683985
29.5228271234404751 27.3006579693284124
61.7838486793383836 49.0174566991321896
37.9552127373200108 75.4593501732284722
44.1397153022459392 31.3420324860440118
87.5472224048407668 5.7088738432439552
79.9415031586982963 86.1547660954603884
47.3388155472925476 24.5381555279956984
5.1628305600663786 30.1855218142958890
26.1913294831403896 16.7987848713261236
44.9548291764971779 31.8906961487086420
35.9456763661999545 6.0006961406259718
49.9374099167715215 84.3943391990612639
94.6312195287551674 3.1067400255873734
31.0832197066052700 4.7036595626721578
76.6314590693162785 22.5907237157929046
96.8388216087932960 74.8025976813009805
54.1079885027801453 64.2200913174176549
32.8768273122729582 26.1879387895951652
1.0820782651815852 86.4519503966121050
91.3115893109482215 21.2530205295208177
21.9840564868797443 55.9286117181619460
18.4087160479628125 31.5710163459375757
18.6776378920355128 8.8375167767998022
19.1248009984496647 34.0020382503992025
7.6646702876171151 45.3169832466735585
78.2365904574844535 26.5951470279909508
89.0151405723291589 15.2466682770686752
89.8227431186923724 71.8255263587024899
51.1240338591645553 58.4340127574753936
47.4794037431725400 49.6243629687205114
13.1862497576081044 14.8469593055833400
11.8132771644528507 7.4347501037686499
11.1359691832556340 56.2293385743511394
49.8992285689473647 64.3934077185673317
67.4447783350690031 22.5802312631904414
3.9369052859025255 25.0753261581088012
63.0034145782812587 31.0621283723639188
36.9006558218939205 95.5819143255541377
80.9129282816890480 77.4332598446635529
51.2730026221076756 29.1626539117894055
96.4509182752484122 77.8813989806011193
1.6360471343979666 58.9099542813237846
25.5284359808922261 31.9275523239578973
68.9526758733377392 16.1212420697361623
20.6144917053707317 50.8007845810266048
6.9514980706589675 80.3941167133268095
96.5772390864790822 27.4265353541224393
39.3633043233374593 39.2054738766617561
85.6972489224703224 60.8089807752770071
88.2399983476585561 79.7523293344229245
11.8402304165493568 22.0716773226154359
42.7048640460769491 20.3759247943289914
13.2335371470956975 3.7405532622301285
10.6093272751046861 64.6788627474968649
21.0293725803397678 28.8657421487351975
62.6236208381796189 73.2458678588113372
96.0156113458436380 56.2987529687593167
55.9178120006772019 14.3837116184045932
56.9489059511536482 92.5026827134943517
87.4410633801279715 88.0795674778654956
34.8273650592291091 34.5498162868032495
19.3052875332467941 66.3741547714578388
22.7883005857643113 43.0853995012972959
2.4039844228094132 53.2394618286078725
48.6302419519048925 34.7627608973988131
21.5359527789338330 74.9969705998885701
27.0133366422644841 2.9677553984667648
53.6235964592087697 65.9184465999903040
51.1945349334526867 78.0576927592064891
61.4004735760141500 19.8355506455325745
65.5338489244564073 85.8131057620285560
54.7052391920107652 22.6167216776738798
49.1306825321691107 96.3323305243867054
73.6012280238138459 60.1470243974519292
40.3809022901438581 31.1713955806120282
95.0091855506647960 17.2918253398348440
13.2796535296254454 14.9440293501183703
39.0897157267336652 92.4512202126436762
23.1016849663704953 73.8550790766491474
58.9429654524368445 34.4941049009073097
31.5947065758881536 78.4982390436740616
27.2951605078245549 15.6531702615849149
38.5800221619821215 51.2996571634430225
91.8352203590138316 38.8628401144823457
97.1149820869360809 12.9436963516686987
18.4767975964870708 82.4043236005809376
72.8187634173755924 34.6430351571900417
51.8571513392285013 56.1913604029155991
89.1897774832314383 42.3596195582540247
35.9925515748959128 49.3890092433413841
73.7428441991927315 39.8042100510358381
63.6563422679746722 60.9461717568917294
30.7582464553536212 63.0284799946527201
5.7613777958764096 89.4439865507154650
20.9187512691804010 10.9227874750481675
71.0542670682069257 56.6460836844596329
11.5116210971527906 26.9126724873834249
51.2962393868317292 63.4164082592474827
61.8239844601595081 76.8795037712887108
86.8810604388633152 82.7868823609950795
18.1745961074873854 15.6570519439331424
48.8674170675704929 43.2900329007811493
59.8244902711900366 64.7774760027927812
22.9497126351611236 87.6008622662207443
2.0695697504825805 3.8684745351567851
20.6726103851586522 20.5285032427107375
64.1039712300069624 43.8127102907124097
82.5352424515860150 60.9795147672286788
68.1783925159476922 94.0810401185512148
28.2488242972992118 26.9636615416621090
48.4079216900716105 77.1526820025145099
72.8375788196278648 37.4386388422539440
71.0086738368657961 51.8118704406120543
54.4228082419313992 0.9875079075991056
95.5419291972243343 3.3339620186533470
61.2413412738381595 56.6459243058802997
13.0420574089125108 88.7545784510963500
56.1913424826410264 67.1431674811194057
1.2814945181901960 70.2103034911636286
87.1925611068064086 20.6802366308607048
71.2324022558001246 92.3791987291683512
34.8981991228319970 35.5583899612473289
56.0269958546251416 61.2874834475926136
13.6626537611437620 13.8358770800193316
23.9734682838092752 50.1270004664889939
71.6631980158403792 19.0243389668513601
17.8127907066880624 77.2142344101976619
19.5334762689804435 24.8894037109295816
68.6673788167598360 36.7160327162673354
84.1121991166820777 38.5296859254361976
99.1589025606866841 46.4028696026326699
66.2818539168945904 45.5563956036234572
2.6895831998523856 15.4020818556133925
92.3657113542757600 60.4394838905077378
57.4653807509228685 33.4921624351341976
12.6250197007099381 42.7630104080940399
17.7379345036918323 68.6010050687591502
87.6001868141272553 65.0890734560759796
66.0774061580758030 78.0711842117661234
97.9619437791960479 62.6417836622818811
85.1227272989989956 5.6014127137548169
10.2591901412273483 67.6336925023940978
45.7215298231830474 15.1284561570035780
22.8903028458213313 79.6545711554519755
66.1346220256733375 65.5181788494934949
71.0772931267870547 39.5963640078710242
70.9530002740207095 31.0551136663725487
93.5461653909264612 37.8742461154548664
7.1231520782852549 78.4323679023620883
62.7661457991961811 64.3822820743100976
97.4309093625409730 27.8679462883775528
47.2880779659181485 47.3038442464941298
20.1178703060830060 26.4000114774299952
88.9435723713715447 28.5317673944525012
92.8263197109460094 17.7936680970397063
47.5651968655530695 41.5750828944085882
85.9421840541439792 94.3439659653371621
31.9663969867020619 95.8099116289295836
80.7896342509487937 48.9093905177982649
84.8783914627762215 4.9910869856971907
39.3261810557785836 71.8340681790525792
66.8405381568985604 70.5982607209910498
34.3986315975253660 64.8883909471141891
28.1910490558470066 43.8726269645683189
66.7710036467852746 52.9390998771140460
58.1417910153958530 71.3656084035923612
64.7015782641878587 67.6119805576971373
54.5767417303560904 87.5508850878880622
26.9029818664470390 17.8499447390423569
1.5149930668381884 72.4639040455725052
64.8167804554939835 54.3372092304036798
26.3014265663317524 18.4276014112559459
72.6593176009362622 8.0631960865451653
13.5928937967844661 75.9421306928855842
95.9096809452383354 8.1013868248965402
69.8069533776768480 33.1451936536845437
49.7531050304180340 98.1944531541748660
25.8755346831327167 46.7724994365387730
20.3590343745822295 51.4536360968979949
2.2987420696685690 34.2604078135695858
88.3844039382400268 18.8333111219130096
45.5908505705163805 30.7348158759779402
69.8479936147526530 63.7427176642075466
57.4362370750810456 91.8033148882812071
7.4331088647493821 79.1234941025767426
7.9722260076505957 4.2833986463584601
21.9673814013433208 79.3665951266209504
20.8493158277671782 12.8549432005398483
48.1998117761717637 91.9990174042853965
20.4705828580326923 69.0181546560885977
82.4746393839220957 76.8758853125151234
84.7963058004859107 98.8011011038126696
37.7350906759247948 11.2437427167801918
0.7932441161790593 77.2635306108625031
46.3259287888670102 9.5311769964752653
78.5932636608750386 80.4914980695922111
47.3020824558745403 53.0521835498097403
7.1607899454868562 67.7332985514503179
57.6256265846462199 22.9725698989567064
32.0695112801074416 49.9666258256140949
75.7954062339119048 95.8446606575823523
13.1431448169434635 88.5709449101569390
23.5334290422980708 46.8169088937671063
97.1001378486758426 45.2868750795591879
52.3360618731741098 85.1572919890274562
83.4084200184753115 2.8632952533974798
32.6182234998542953 98.6986690247050404
39.4618746704051091 92.4538896623795665
77.4047810663917204 90.8570831517032786
66.5961938011367067 65.4100149985772390
6.3111888786383519 79.0683635619645884
76.0286628026745746 43.9105730254520523
39.4984970651094045 51.3705905693962919
48.2161578803441486 84.7788390996544194
8.9732178573728500 36.2438033250751204
85.7902388153427466 74.4212093297619788
48.2310677770308587 84.4037292359940210
22.3419141043681222 3.4961923991118082
28.1853993846447501 7.5204093026952528
80.2527945053322469 22.9161010863300092
60.1124237063568643 52.1872478061726426
94.0231868982429404 31.9765072286516734
83.7768250916363826 93.9309520916421405
23.0874858546042958 84.8660694641428961
92.0161120300060418 97.1925176230325576
53.1508133061149408 77.6787248926007550
57.4090243251336503 58.9355258329619573
48.9403836043464580 72.4339743977050290
92.6638024723001195 83.3169748453039745
59.3838618390057675 37.9072413804903334
39.3438725585050548 98.6550820254845036
63.9287989498611537 3.6433282205287187
90.4077610477586404 66.4014957677020163
57.9443894936332100 26.8777971479303481
96.9082219739493098 85.0198804686956322
13.7011602210428194 57.7302605900222972
97.2847031711010999 58.5633296286345342
35.3466434191963330 66.2593775428381377
97.8226010070289220 36.1450705334084077
46.0973182607772003 12.6866536266579395
36.2916407228776023 96.9573198300251846
2.1174841736061323 61.3909638678198775
3.5097319296576779 88.3730910327989534
23.5945078186593591 17.7155281710115950
17.5658475014366360 87.8641113332304258
36.7866105045672285 82.5549610835874148
71.6444721026044959 27.3552925458336205
62.9242177728535736 30.0747803829604408
22.7084516207095035 93.9731844751157439
37.5866895100122704 43.9900650781875697
34.8168817404150488 45.0415403526331772
30.5085123186610296 75.7703368462887141
97.0810576405178267 94.5619442667754839
83.0938191009933433 78.2181782443835374
70.2010997947367770 99.3937340493207842
68.7415954446561273 39.3795188918425936
68.7375152351276029 17.0970538584819600
41.1391025937296604 29.2027251189279085
92.8313611860561707 33.3646343534486434
48.0328354229359178 84.6983168920106380
12.5420583880611058 82.9708398088367574
76.2339142700579941 73.4202365729387196
99.8317328201733005 24.1227877681590606
68.2491943173141635 78.0029835656414718
34.4265246675675129 37.1014669853317685
46.0843786904008965 15.7602192164449697
55.7346967553838368 45.0163149649734109
47.1598718660543170 42.1538790439431352
89.2771640260291832 24.4646285565660477
82.1183860773509195 88.7348290447696542
92.8304105966859510 7.8720888749173490
46.3155926570775733 98.0875668187330518
26.8148154140597796 22.7322692284154151
72.3905239907450664 60.8768044129004977
6.1907705185134336 2.2935827246526097
46.4358617324932226 37.1873365204118826
64.6175725730210928 89.4796641301260109
82.8939248164009825 69.0959626767539561
45.3035882462878519 66.9402053767164915
27.3161118306129538 2.7967960378578183
90.1037877925079727 35.2259668877433114
62.0234357213374636 32.6648352103837993
63.0259702796745032 30.8097848972868391
59.8111054593353870 24.7271088255706424
33.8942022066273765 91.1356349428149315
44.2364204441782789 98.0656522015177785
39.6630164665179734 79.9657438520538193
66.1539926456729859 86.7015311001206044
1.7950668801067660 8.1769007462584753
57.2796509399821332 19.0117002009142375
83.3513523075735066 37.4633330836461340
35.7592200500293416 17.8038068478330480
52.8739843578434616 16.3198656947156735
41.8411505603911138 56.2918786322647904
10.6716949593520845 41.9736791412360901
42.0416264745402088 72.0242238065790019
77.9201649220335923 45.3106494720212041
63.7389403057974064 91.9661314686630647
34.1771960092239979 63.6991341167364098
40.3478330436161627 56.7357079530342432
52.6245447867525584 1.8918224214212076
27.8044917105540925 52.3773327182296313
75.9465843080659084 39.9133754704250379
27.2536850007995319 68.7387213978795728
14.5729125095633734 77.0752968318486325
14.7300580807266162 13.2706896411386452
38.3254281721673280 7.9503193336765694
8.8535036935781122 44.4184314541556375
25.5513203340234867 51.0344084031030008
95.6880058364114348 78.7647029066042563
85.9455849240125076 91.1942824748200280
62.7215095454332214 10.3376758004737326
46.5731330693673655 64.4326626593646523
92.9443920189371084 64.3888042491784489
99.7632610069511827 19.6204970951873712
81.4346677927152029 63.2718842209441164
86.8404933789543918 63.6357773374660951
66.5489372691348535 89.3686029071418915
74.0214139557213571 25.2030750249494488
82.3705235966334328 38.4938282742357174
62.8112322739043165 54.1536515494372068
31.4886068999085893 13.5902526924794991
68.4978198878729785 20.0141726214201014
96.8092296169865705 34.8764812814942005
96.4210323000780534 72.5919658676019282
11.7104560468613172 30.5330438775078576
37.6229607024074255 34.6594914569244992
0.1676911522039304 58.7693727387036873
25.9448431321254063 75.0209372490550095
13.9639771636904886 24.0507364187033019
43.1128282117194672 34.9759609032477030
39.3876618068291791 10.1010069769040367
8.2669192143715602 75.3409919902072573
91.1281143308452499 35.0884564881010732
56.3336773574828271 23.7211041664757936
88.8614939263325567 82.3233201752962600
32.7854737250025892 98.7151298945420166
56.0562231187072939 9.3442934188644031
71.3647100011670261 86.6385671757331437
35.9321782910510876 16.5187988040495952
14.9217263905647712 54.7797848710328523
60.1520139639508997 5.8257896149279116
48.2650528707719531 99.4264955163431665
78.3165829165029947 87.4092891592500365
87.0346761392866881 96.2773292643796736
93.6133773523460064 23.6114163998490945
74.9560723941276308 21.2869164292021082
43.7544407653676544 98.2073043675259640
67.6018631079808756 31.4322061555377239
36.6409330097433354 27.1460274539671360
24.3978294637328901 47.8379607726986862
78.2637965726851803 41.5789236049655031
8.5389661832883981 95.8597375358312860
50.6601645452732541 54.5477928544610648
25.4544528681436724 36.5452283755131830
47.1040142217541558 12.6836020010913764
31.3861066462561737 34.3641173264246689
99.4482588552724138 73.1508825498177373
64.4104836183469445 13.7827433330486304
91.6779136186050039 40.5912706033856878
17.8183578355266121 50.5073078430234332
1.0937496352060316 33.9752662120002213
34.1443323428644021 29.4682649431924695
6.9068122046425096 80.0270332073655766
7.9641369512441829 42.7095885801694024
44.7900444073942552 87.9447039022435320
60.9016952408772312 71.1029958280926024
70.9793586486512424 25.6495065586785032
63.7357336488785364 33.4671154653994876
83.7884326389255421 74.6914302591314652
37.8078820789902323 24.1946150138108180
39.8481901718827558 35.3536364754094805
70.1398241091195160 54.9045920012688811
4.2120001365949067 98.6288002586772024
3.3355606449086861 1.1955580527028498
30.3070277719091692 96.8127459189712312
23.0038651826453879 87.0681552531184906
17.8546312961059037 50.7170323932067717
32.2374348934437194 88.9051418900150594
48.0023690386027013 54.4592779928795281
46.3346255391060140 54.6762356463787427
40.4314829995182308 35.0792151761226663
78.9174661246928650 5.9320020285595572
20.5839838580766141 82.5211937245354221
17.6018703135783277 80.5462049645477691
34.3321663278370082 51.3162641834363455
78.3122399332903427 20.9307977196367077
25.4865177618236913 69.7722508286004626
96.4580742252163503 53.4839316681225512
84.7825437051108963 19.3188471698390138
8.8942316222880180 66.0188978961266315
7.9818758206305134 95.5892581519623263
65.3439016070006318 27.8838792859003810
93.6104567720468737 90.1321812681340049
53.7294499942676893 38.0970219344939665
74.8447534414473523 17.8517754152488486
79.2114918225682771 96.1398279711780788
57.2248429018894527 65.5043082896620206
69.9464767037062245 84.5328958600316440
16.3276677026222181 76.9809687923486194
79.2117813782012377 56.3079178325446961
83.0468841463462297 38.4769279231826431
39.6317420741264286 38.7180789732346966
87.4955870898002530 96.5546671549498399
75.9964744717866409 94.3782614252779553
32.4103355391659704 43.4434055692501175
64.2976047248508422 67.8737146350684810
97.5320786062653013 26.6626325130296387
2.7974894415100038 20.5411589068007601
11.8924384663713241 91.7090455615256275
48.2440346867265788 70.4272550963432593
56.3268997429408032 53.9383221714175818
50.0722466063765950 74.6597363812876154
27.5521119398924874 30.3341017795947465
77.3568590255710262 41.6080088164379021
33.2590630217513592 1.5864001479468093
61.4681907149943783 47.8049854554916323
9.8634268071300717 2.6791583201438818
95.2232880053970803 66.0810030902474637
71.7225413925087594 75.4620188134429100
42.3247080351327938 56.8860534705150087
59.5368793897772619 63.5712278412836298
11.7101971605589323 58.0321350219083953
77.8744220644131531 31.9369016540909882
63.9236633284571170 41.7598702326465983
71.9601676601854763 18.7323219046250173
13.6487169379915674 76.3185136629463585
42.1064983946341371 73.2362551678682081
69.4824516598473565 19.9668929007744360
29.4224739580547947 85.4560725765653046
6.3239204452545827 15.9093428270848154
18.0192383635230478 81.9767241924880210
84.3643269776400047 25.6162108521845404
33.1214628780741123 24.1152615813455817
81.8266534641789320 92.4237893438429552
90.4085981322503471 9.1095261632736513
57.6455987467923734 67.1686339281679778
57.7785339574393930 16.6873546078232238
11.7941479276945529 61.8246174319612152
95.9571518104846746 89.6702164266605593
24.5890959727639178 38.5940756244913885
68.6895780170965793 57.8089057975268688
93.2220897241262065 62.1875774206711114
50.2890231017966229 16.4884054806927267
98.9571318643335189 86.0165136483751525
36.3219168714844969 60.2311981737000934
91.2810833102246022 65.8100555827887206
54.1708414803667750 94.4479847344055372
6.0756739397400450 18.5337674279648752
63.9328927739681774 28.5663730183745344
31.2617151675317899 3.7032727529639486
66.8700402383943953 12.7310019981432205
57.6981678565566511 9.4151373004968555
86.0243640418799913 42.7560351559340148
52.6142394902337713 70.7839061560206630
86.2381414020710508 42.4607175572936342
66.3533998677048942 39.8767534589180812
56.7087897521961395 27.7852476737909910
48.8517381703539399 84.8086896083420498
74.7250930751209097 77.9604616909020081
86.7247518067175207 42.0015840418118103
14.4698671738777822 49.4907125192490795
25.4803165934197047 11.8632895652834076
28.0448603474185880 98.5521729442307048
46.8325120417319738 24.3271318513557979
8.5992504482347307 75.0511525110003106
88.2108876914172981 62.4311935434525580
83.3661119379898850 49.9302961158914229
75.7956085658634890 11.5108660824203017
80.4147274364406428 20.5519558405599341
23.2258878837493086 72.8944305734646889
94.4768687171378332 34.2610400937655371
53.0056229258438734 81.6673097276292168
26.9392896315816301 84.2980240884003535
93.8929724879962180 39.5637555724271976
71.0547727063991772 33.2889814986721433
80.2570331604178904 94.8439230428512730
66.8457379573681578 43.1817486790073488
31.6313712899633295 29.7630946476039391
15.8692948359149604 45.7919889579367236
61.3510268402588466 96.3672194434360563
17.1990559399092682 21.6154106244526467
94.3449064458511231 87.5425765896040105
86.0941522088638180 66.4705654926751492
85.7701465077990122 58.4275199461928167
99.5142229967123484 19.1215132985215526
62.4200148581773391 9.8596550831208560
58.5629863032652267 51.4740122285310306
82.8445915795107766 47.2159798549097829
37.7599960630271880 43.8035791268674970
3.5654684899518396 73.8242280293342077
59.7721497714155419 89.3504167785698655
65.9083016632798007 68.9685355227176871
16.7644617322571960 53.7507692235586276
73.2980470390801599 46.7466508252590174
18.9065385220293258 46.0448238207898584
48.8813294475914120 39.3986625495544445
69.8324145367671463 1.6818942014745208
30.6428388559346416 34.8260759534837518
22.7884847280985667 51.5871227219369075
83.4672063557613484 36.0223985924769892
41.2909294548559487 24.7838682187179842
39.8259508414125918 40.5184268438092943
65.4822793325070336 87.3776660676388417
36.5812439869669248 55.2647301256095815
72.0388856665438766 14.8283493699726048
21.4054068826395891 29.9839425418546917
90.5040532732424623 28.2191049537089853
82.0983344741098051 10.0842045454233702
29.7457012986472868 98.0674056583204248
20.3618286054899968 38.4177103584249480
79.6755122292290991 64.6893697183200942
32.0852585060165794 96.4014354471225801
24.6831998174914418 65.2386441984468206
65.3263336104497228 41.9324344762337375
65.4088851251821097 1.9320853680952155
37.1196496873355670 55.0101106196666407
94.4524072907713617 27.5417491945637565
3.0355410414566464 71.4506488260558683
42.2968091276686522 57.5502862615344455
58.0310055863485275 49.3526260812134936
48.7481264047614857 12.9621483613141528
65.4720207786180737 14.2152018366324295
22.3495676043097617 64.0650411675711382
35.3920234077648530 30.4607335192154309
26.9539991772109531 29.9191066843634488
26.8853444819995531 33.5971972120176900
30.8061606587995307 55.6662527239004703
44.5604213878664339 60.1164265119320333
98.0789779519423917 30.5481313600020634
99.4741716502882412 1.2077551610186976
19.6975818879743905 84.6612459179874435
35.6158597484901662 46.7962588932316237
28.3659445146416616 53.3687061419931865
98.3557807920680034 51.4864125516867119
81.8801186967041588 94.8095430081181689
59.9231412954811660 37.7438276966538311
14.0335148623136234 49.6990936059856097
14.9350479870039461 20.1554339376926350
8.6211465929341369 91.7467464610294883
79.8602934833780296 56.2202296739734209
93.7895226055993732 91.5531926057980456
65.3482099366438405 83.9655357579766672
53.1822751369536917 10.4936087338339039
45.0122041833380706 87.6246230366707408
10.1089548491801633 72.0656574553160141
23.3409272897960633 64.0515456853070333
24.5406480714270181 3.3045158120958318
77.1065059108966295 69.3653216478157759
58.5952979761688155 52.7036401466646538
95.9567110410380479 51.7336363181273384
59.4304751548732995 80.3502809340229618
13.1938209270484723 58.1543862834664438
88.2046746346188399 44.5529356102145826
58.1945659651124103 68.2777896573766725
47.2470417842750550 74.2968943631944825
83.6768720506238708 77.2231439371488761
63.6762705401777680 7.1561155949476873
53.7576953260314738 81.3267419849678390
52.3073321466106620 41.2521548998470919
14.9210176944403088 38.1911529709631381
12.1258193604127147 23.8925267156004928
63.2646674213696443 24.3453388247308560
38.3585965531242792 96.8735889907940333
22.6187939104531495 11.8660568676482789
76.4081745704610000 79.4386193963163549
56.1168739762550004 21.7751478050096878
49.3320350320135361 16.5424996661321835
90.2062110084945914 52.3448529208042501
41.9324528994291654 99.8765995484966851
66.2139229702721366 51.9784722752265083
84.6078086455258500 97.4524189985196472
58.4595978835171337 79.8003906250338417
28.6920866077255639 6.2011427015328131
94.9724075646644224 40.1138552634908905
68.5509471046992900 13.3192628663369561
16.5372838881195676 47.3146326134831838
92.7694099407098918 47.2093988485576475
48.8245606145334747 17.2427309220622007
33.3329004960531776 22.7538854854187349
27.1886266237180045 64.0755267901941465
29.9989005061069527 97.3296961289505589
9.9511754950452271 4.4001854162156295
51.3277615454128835 28.4001021872988595
46.8122460573417882 82.4243858867028365
81.0698521173502229 4.6477392941295044
6.0201116541990896 7.8360285244155614
59.7088982604948129 42.6040134120801781
53.0642297337431756 98.0258764280052048
77.8809128285429040 6.9241064726845210
28.0581443397243326 5.2303713714794036
68.3282753451666167 56.4514689989509577
19.3518286190024540 22.6156849744970536
28.0704210295717473 87.8081647976197672
59.1657511542669567 47.0428340453321496
55.1629872599162212 57.1453658203319179
86.1703535952074304 92.0373080146340072
11.5994795513126636 70.4375810229885104
48.6350422681683128 29.4344632263913049
58.6730870160053684 39.9889314724669731
12.4011764460481562 95.5679869409125899
32.8464696503689950 76.1486486711413875
51.9588461141890292 91.1888485029241735
26.0608543724478068 20.0541129092758226
50.6159870897792388 16.1978486502606174
9.9206209628714852 15.8958076563441626
66.9614417563667956 9.2473930213560536
9.8293986298132694 33.8707525475779221
43.4120506705285365 72.4847408526893702
69.5933346183457076 77.4282689105804707
25.9937015925626014 55.6302741672773706
76.1860955968319189 52.6534684274795026
58.6866054128795298 35.4332680482812776
10.4081063147839608 74.8878727643436690
60.0787923970795390 78.0497294564604118
25.3211772630670637 79.2241190895913832
90.0760771537874660 91.4644972592715959
91.1092306773078775 84.6652473396376024
9.1914858200931153 39.3926494355696803
43.4339606482369120 80.9872376202258693
65.7750372963915311 25.1058516283833590
20.6560490294897861 6.9553383510690514
20.7970673027368171 85.0938223879087587
68.2315997888587162 50.8085798372048458
34.4185673286435474 30.4737570842081631
35.2997309599529103 68.5210624567258435
51.7921272811220916 85.4398426683599439
3.4387207316567303 63.0701113483918689
55.7146697627339620 40.9092640461924972
27.5020643742685529 69.9880732167833770
57.2364767510659007 64.2315644179088565
44.0701017046817043 85.0609345678104347
38.4357725884896269 7.6418703911551367
12.2023063811871673 7.7060363297726582
5.7657768333310377 33.3705561723712876
0.9414274881201945 3.9890816830965958
59.2690742557919847 45.0404871940596294
47.3947396762950603 95.1492466077430947
54.2789541062856955 0.3085713703607329
94.8783110663887328 80.9233266844695009
49.8374037426992587 70.4042368283777620
43.5805085714191378 25.6839910073427333
22.3689179675755838 23.8954757989739974
48.2229247015256490 30.2859730022104863
73.3126822750208760 52.8733878127451860
60.8873753870622778 99.3231766319615303
27.8314505990357439 27.3383440184367572
16.1981484416943040 61.6904472833920678
89.9254424906708749 27.5276239714883566
52.7116745174049512 8.7992626952455471
46.9460661784786737 51.2826295337317504
29.7590748778230108 94.1543370873491909
6.9303039964042306 0.1243330570167456
92.7064638926638764 63.1630990915051740
89.8048140766439928 88.9965277383275293
76.2115329114515561 16.2875009289607071
80.2149102638950779 19.8882516902340605
62.6382105356327088 90.0140594308525266
34.2951251410346458 74.8371224377307698
47.6758723192870733 11.3595374542069916
4.7019737102620418 64.5726105604772442
50.5516844958383871 93.0367378648442127
5.1257444172852935 10.4867024102050621
47.3358081829165371 33.8575317808711276
97.8333100226933254 4.2623505318626353
88.9202266746106034 4.8207487165039868
74.9966145084750480 16.3660102993960166
22.8170791793982026 34.9362389924340206
3.7182947436259162 2.6269362181661426
90.6799009830413780 70.3304197096863248
18.5366833925340480 2.0283259478679816
31.7065697327189575 49.2760834303136548
51.2146380101959267 67.7707850347645149
11.1252707905753141 17.2544427228125130
80.6617763037339728 63.9105589916587959
68.6682886274649036 99.1717190618995659
60.0236681967841079 84.2024304500466485
65.0017729073365587 65.6263964736097449
49.2986345007545808 16.2402415690902089
93.2441757175947714 26.2242216061031925
63.6073058063935335 42.7246745540561292
61.0905861391841114 19.9013248253735462
82.8410365221580065 3.2397401039536922
94.9533746936197076 42.0852101535408778
14.5811232069346772 58.3508449749867140
44.3223157872437170 83.8492927650096362
62.4066832250918324 1.9667641863123309
14.6257994639172004 63.3299865026050384
24.6821692413307190 90.2829353915857098
67.4367929160017354 60.1015593668807213
66.3343334317228397 63.5054032913200714
20.0698669373547176 2.3396222246930387
78.5808483154698934 55.8939003025966414
13.5403828142502842 48.7965385408725822
27.7421397158795315 36.4745912219624486
85.2633146181369455 8.1446475318545986
38.2766972198730144 62.4814173463906002
85.7224266845589256 49.1278725375861569
57.6643706173323736 40.8438316151002354
23.7587508969686070 79.7337362447611611
52.5501773797468843 18.1445502161173842
96.3691432169156741 7.2600507936511738
76.8981067258106208 96.6806381450078618
57.8829935950463579 29.8679490784154140
80.8796071754785117 50.0564226014391238
18.2360383187127120 23.4274960852704268
82.1934270797270159 37.6180946476787454
60.8531074120497593 77.0883552469495186
78.3687856950115957 45.4170841884995227
45.7471598795514680 91.4066486253592814
61.0626567832663341 11.8205357937042006
90.0214552842245155 86.3934738438487955
83.7424881915389534 14.6753372597638876
19.9447300048656615 44.0894832756585160
63.0705032941264676 36.4456855398798893
66.0026648163079841 85.6825956981044499
39.3498548736940350 97.1363812997724949
43.4448206649436983 95.6221999367287623
47.0429126511552340 17.7625957613640324
77.0190821363942888 47.9585849823125372
52.1344467866282955 40.2251492515636713
31.0978579724523598 18.2060795803918651
36.8525712834952088 57.3816592359374127
63.8517970628394238 81.3511699305305029
94.7358699070530577 64.6650359876218204
25.7910299158040317 38.0153792129921726
89.6754635697622859 38.3676880387103907
72.3105966532044704 75.1919786538770722
13.0257366126066305 41.7719383493673746
22.2972920302856537 20.2210989188182602
97.2969997042712436 57.3147857826816178
60.4775296891648964 99.2873917771154595
25.7323282165553344 57.2404667635527744
99.0300544153757443 20.4909347813701181
60.1028741082892637 99.4997981933981777
83.0126116713717010 44.0018695759030649
87.4744387696648573 89.7678008336724673
57.9149461323079535 24.6778559317990300
85.0599779919700580 89.1591708642275051
33.3157064854482172 50.9906476489956049
35.3646075760326823 84.6809163035615597
76.6555549048739238 78.9199075323306971
65.0737333654111580 24.0356499479125745
61.3536215639964979 68.4053976138588808
63.5825943132622768 51.4571859693412534
7.5712546921276154 59.0856080879733980
82.2454757221484698 71.2789380137074318
53.3227801290631618 8.6812263527704552
70.6853994481681269 3.8846164407880135
99.1763093968847045 30.0521221999308530
96.9502069385631984 71.8520237811146671
28.5404066393215352 19.1266051958335233
60.9413241549620039 32.5047018783496924
99.8058840740128232 88.8986018601286219
55.3742440680009693 27.7884962551370513
60.5992256860670508 83.2748193343185221
16.1828724426067119 19.7995472556762984
49.2400786046912202 30.0739065514830308
54.7638677462235677 79.5367220542883615
61.8045479608051593 30.6200062565801581
86.1679206618558595 77.0968294522361077
43.6643307622503372 96.3149736787304818
37.5963399290247438 23.2316030803667246
6.2800216205417092 73.5938741807351562
62.5148781126069863 4.9507967984859906
74.7579196927200513 53.4251353817365242
88.6767257227035373 73.9151716459540040
24.2006784951896421 27.2881408616118755
99.9498610400738130 54.9024341839958083
6.6092144242974937 50.4764083985452672
96.6493525006540040 58.3693290935103377
17.7710623223476176 72.7308731885634074
73.8446496155905265 60.6762038789711013
29.3110141311462513 92.3984362034940858
38.9839543780901252 88.3533701350787766
75.0694375577747337 80.3337670019913901
31.1059158094101988 35.0647616248762830
70.3232184906031677 9.4845293871256402
13.2804128440040632 91.1490376843969869
46.1784908843801105 54.5700782008792444
65.7736831676435685 27.1286480893101256
24.0210044250442110 42.1864600277958672
40.7170140167079992 8.3531509916485618
72.6443774701380818 80.1107985911879865
39.8278127660709060 44.6527090652672811
26.2606782871320235 71.5347089687566040
66.5758663965223718 91.9115584441596098
54.4065637735570178 12.0379704333017692
98.9583616932742700 18.3442112243677578
4.6286219932210830 19.9539723195181438
44.0456169458633511 48.0105007568672377
18.0024643273531844 20.2221682148118198
83.9303143583184408 44.8529131771028702
82.4138951592938724 30.2653153430172068
32.6884489999380463 14.7450396252879692
4.6208126547824353 43.8400425584974158
24.9571664875657753 84.7153735983215199
24.4204100935178872 85.4243369854962680
1.4241803544538745 0.7212723047033687
88.6278483246759521 85.9455496276391813
40.6748460484113536 94.5893079510938435
78.9549527270753657 32.1206326546104179
11.6003855822021880 26.3169841171958510
8.8362327607244939 60.6527775918674905
13.1894421129489352 37.9367973986528213
97.3846163037062240 9.1501560888137554
35.9969975512758111 89.2036969345395363
22.3139640100788803 63.5563544154388893
2.3841848907182439 32.3292582037346250
60.9895377899334790 45.9455177671303048
14.5508220878045051 57.0647479523273660
74.8635918300904564 78.5288153968389508
73.4045284201351791 83.2316744345176573
10.2194012740695506 42.4555024785744806
89.3315357911257308 38.5266496208663796
22.8093077136445999 23.9893381191566668
74.3905054027484738 77.3856035368951325
24.2759553585388588 57.0909060028665820
30.1609535382622695 12.2983153392297808
89.1329246227575709 46.1960810490744649
76.5844802052663312 66.4138580863591841
46.7776777289834698 19.7608652113434253
3.9170306829918400 48.9862291400917442
64.1138898831279676 8.1670903929339733
34.6097304824320418 58.5466800376238083
36.5967811903988078 14.2904281288531507
50.7918608085228911 69.3790790977432863
74.2734868284096876 74.1723583707473892
47.6688711619376519 92.8402974688536915
72.7434140673704945 58.0503672075534780
26.5182796119134636 44.7723583576548876
5.9349721927901449 59.2535028181028309
77.5725994109263866 11.5930685442619641
2.1690785279547486 21.1023132495972945
1.2923421456482620 79.6989325051784050
22.3826953817778715 61.4595992419581378
19.0627166242926620 87.1731631601698354
26.5790748769803571 9.5577318307053183
94.6390951511275063 90.9993697562652386
22.7128952294053832 17.2715340858807700
87.5387937138631571 18.2252846081130002
41.9116227941960986 64.7620418895264294
44.6138076938261037 20.2584589319070076
96.9483296676094284 39.3218038403838932
24.8847777638058112 28.6927416426519528
55.6325712709969551 29.7705620027954083
42.0314343230904086 20.6871164209344798
4.4371725941870892 35.2419969940764659
56.6747436213654083 63.6184123774809294
85.5699231682046104 92.5588409640540561
64.1109040771790148 99.2439648570944684
95.8585314874132166 69.8026969065956990
21.3195534212612294 7.1200221633677785
81.0260433038707646 21.7490801573314236
29.3588977636915729 13.6584182774331495
19.3741221180340304 15.5309541832467914
27.1078981963032710 20.2783516412152522
94.0906969852006512 33.0523456390543942
7.2307031222386691 92.9266656334655039
53.4463958536398280 62.6569395030261020
68.1908933743808490 59.1637121493964599
48.3992689287416340 48.1740843996226999
31.8478244857158934 82.9921014878463694
38.3276684638964937 24.6723227483049641
82.0238928365400852 44.4302638978592483
12.7984620900709505 28.6147174780666980
58.9542738650850353 68.8583341235367783
55.4455103376694254 63.0166935688036745
2.9393103817070165 89.5614046136091702
54.6361913005861908 1.6852601730801942
5.8418848093678371 53.6728556283728722
91.5268351718090116 64.6365754203230409
25.2885831942440618 65.3000358404562178
52.8874496092934550 78.5802021886062363
17.2800570948465335 22.6847775145616808
98.5758788780040902 4.3819276139376857
86.7569353479033225 95.5484585225908916
29.5530629229215798 5.9857108804431185
64.0149968897915471 56.2493469598768030
94.9351492994764357 36.1861855232766132
36.8429088082211962 16.8980599077968030
75.4049722861650196 59.4288861466623857
97.1252432455538894 90.7209739982642134
11.3087255854064992 59.8427217733387451
7.0879367697734175 31.9851056898310269
13.0931071412227489 56.0047494312675198
34.1711217663549860 26.0451700492468810
97.1494027722340547 63.5625467489905134
38.9441783305178788 88.1271891597013166
87.6145732703397471 69.5884790321627804
88.3330069378047540 19.8248070942478769
52.1484841443477976 98.3609145244709708
49.1308258352680340 55.3824361183759351
43.5658434237019208 56.9608365079873451
13.0285624366912707 54.7165559191868951
29.6708488110368194 14.6781620252490637
53.7357839007333453 19.7436038067884461
52.1172643689757891 47.0421907256093021
94.8375232757399118 47.4663997955385639
10.6993591709437794 55.4273742482231739
7.7348141312070240 35.0312118619311761
77.4169790090188030 25.2654000908343335
96.6356139561079459 83.0366824624341717
32.0221890735380512 55.1006345368629553
79.8260041502194611 17.6659769483249569
3.2443996643419126 42.1947515079287641
59.3494415795581176 31.0616362429061752
83.7440392937470790 53.8450352138688828
19.6867926586253290 84.8629298006600976
13.6739929982859785 74.4065954654768262
15.3384150699222062 13.3603491986073237
1.7319854342899510 96.0098146797961220
37.8082140202452806 56.6042817116217520
99.9567524474819464 31.4233342741434001
40.6967676289474625 34.9579231880195707
18.7715710636966904 68.6834657952237251
65.3364192276515325 92.3537423949976244
24.7975484770086574 40.6190908722141373
84.5834934611257694 12.0653822570484621
79.8796987561525214 96.5952616846548580
66.0575508326593734 17.4329070069377714
31.9715710891769760 60.4142311634775737
75.0008346274645135 63.4698450516135466
27.2350001083702331 64.9612494539292555
78.7277824029868185 2.1273974391631922
90.4797206291174376 15.7346542807203171
55.3287948855569738 34.5751386542533155
66.5647403128313897 20.2188687788315988
94.4228257756768130 2.5579004184950960
54.9454223972363067 34.2807996974578870
17.9573479754284406 87.7504478685997356
74.5455720944010096 66.9158429355880457
95.9514102977608019 46.9876379539317526
45.4132821344493181 97.6310919443111658
90.2233103774013472 40.4711792689242813
10.0194540644972125 10.3236338007953847
92.6900929048378543 70.4718547985928296
16.1153303143200866 66.9374835125610161
14.6155474514450887 6.2358530035904742
89.6989580136690279 54.8591064914135131
35.5444249159088486 73.6364606511439348
38.6256349776636796 32.5494455861858398
3.4428657022220310 15.7830123598674987
90.3248477107933212 34.0112158035464205
1.4409778118354755 21.6457249831084830
69.7669122271923641 60.9508810269872257
10.1635247961691544 89.6695643228242432
3.3123797322432980 70.8182444911714271
90.5896337176188666 77.1135739385311325
17.6445396233375646 54.5205132001186925
12.8748598438432680 13.6197755453287161
41.1407408202008256 8.0815874699597607
74.3734085624116119 63.0966769912198586
82.5774574731360786 8.5658117858464333
16.1069186323775533 53.3130850962216556
65.3410002595991273 29.1414153055081115
35.2192659047095518 3.2690661608074656
7.6113118865329117 21.4382648704121834
53.0502004771851929 11.9949668020503672
60.5859182439553265 39.4814306335964034
8.3274512109273395 47.6482092791197047
66.3824685501829492 3.6560849190456102
31.8808158749997475 91.1280834665483326
40.8711297685672577 40.6168334169087260
30.4114783998690612 55.2941574873023285
63.1382796728666946 23.3248259348870270
33.4149932150573861 5.9680321151760811
74.2413244659624212 26.8548424992653096
1.3368288398120431 37.9115113964861337
80.7710054323598854 33.2550353417216300
44.2655224386232931 17.4671916125721403
55.9748728371909792 0.5587901775392590
22.2038732196911717 10.9338840387098735
17.5313706048153790 83.3512506692179755
36.8813213220802822 52.7988093972078261
47.3514274174474892 8.4347632431240882
62.1234099673983238 33.6914111286423008
4.6913879787865209 65.7513273315165918
87.0907906062115700 74.0412380098692182
35.9913960515761957 58.2251681764458198
38.3532354950246770 81.5798998398558979
46.3132542784287153 16.9556650295073936
50.4595914131810233 59.6172661808676310
89.3722458389820957 89.1326576553107515
81.6486640387819875 73.4058866448325773
50.4490514626291215 83.2800892979208527
9.5778756345469276 48.9272723265187537
90.1906730789672650 10.5944647140097779
91.9902074855339151 21.6131679718732244
94.0737322123629411 37.0742149532227927
92.6058388698296113 84.7606319574004203
83.9530088832903658 38.9595224957516564
10.5071953805617966 43.8046886658689729
21.7344027535086752 18.1025845725714447
97.7613922450319990 43.0792445502190304
26.7755306001342888 3.4518636097148447
6.7007131774350253 72.3215890974467470
19.6497581602705580 36.8924974724959895
71.0068051419209496 66.4173172223886894
44.3119847017262956 2.7039297069343382
25.2702152763366037 78.5721251052863892
26.5887659275627755 51.1446613977078499
91.4981584649068651 92.0165939617190531
42.7606834712086794 44.8289920174820367
12.0496012473363621 80.8200165606034631
14.7025014899460729 73.5928097881811283
48.5457021510962292 22.6112716759053995
12.8815730198489131 51.2303371627553759
88.4012379235828973 95.1800240333620167
2.4904764210303965 99.1137678969854079
25.6628578707725836 36.0893586414190111
33.9203561338130228 44.9741496131414777
48.4311416624240394 9.4077996744826535
15.5558439911925426 44.7837087030783323
69.9314737848890644 86.9085660148218864
95.1783871238205847 96.9011004192988281
22.8705579708222153 93.9944910033016896
5.4534883281775359 66.7256824041861023
56.1720962922243245 64.7293028393865484
32.8425604648222773 11.6150578962823214
37.9550265811057983 20.7965316364627348
15.8807350064963053 79.8116154345431994
8.6494620649188789 91.7073631100889770
29.3240719225911981 26.0432987245460481
5.2562198154597279 7.0173743590708710
81.7361935916384112 36.8291393675281071
69.2588130870560548 77.7928617402768481
58.3282595367819710 42.5541642328888798
89.5300003665975765 32.8469861245661363
38.1243466536111555 11.7367066282047521
61.4251436118667513 36.4629664011045236
15.2407794962367777 48.0658420210953423
91.6826483893324706 98.4813044910008699
32.3005412759437505 92.6072778237857790
37.8851313056054124 91.3027846397899907
96.7137640446523221 40.0217075234379891
65.8985105425892499 95.6380033777209917
25.4155497320235781 11.3232194621816653
87.7463316274334204 2.4854950375400642
42.1473933327030963 38.4019818193292650
34.9548988443190396 12.6550386508834656
97.9229849217874744 36.8144532734510221
36.0605852991258118 69.5097845847530209
39.5355086032330618 92.8207557275825508
57.8757358371891328 62.8310220536152926
65.7986167086410347 52.7968382968018375
21.5081507620057515 18.7543599378592560
73.4684684004383968 28.7197990829785041
91.4849484823822934 40.3733264959164870
90.7568913479734078 78.3318602497840146
42.8810921647540439 57.8370080482446838
59.8886535108312899 34.0820955124124936
99.9374409562252026 19.7313145556705329
79.7321545595306418 74.5772296860857296
60.8660586979777563 39.6688159403520615
94.7829002858775596 14.1045959765632833
20.2098608901769232 83.5414145157983796
10.0621477671563717 87.4067331313930822
40.1271571112328616 91.0679553633211469
22.1316695882363454 61.6179369563147574
19.8353757445253649 60.9515812330105007
79.5769979432046171 34.8265987826657977
18.9352038282389543 10.4569900098069208
18.4112847302458462 14.5303170558626285
26.2073644386176419 11.3831558298750135
2.5542697720925878 27.4257646217954232
16.0414904437657810 95.8118262969557861
99.4463703101255021 18.3718248276848684
74.9236533526379986 33.0419867353420571
32.3433412635659252 68.9753196956633303
52.6493254794521377 38.8586493262892176
40.3950027100593232 32.3818368003431232
71.2049887995376167 64.0921153675501216
70.2637363686742447 47.7019150264567955
95.3485251098768174 55.3512845253152506
30.8647865557953089 28.8338464717801344
15.6232860230462904 91.5941923792397290
42.3474893943152964 26.8058028271047739
18.4972945974622895 75.0928704064289576
82.9714568034659123 21.4772395302402117
87.4125552997604274 38.7201639953611547
88.3287529405739917 49.0749504023175831
3.7103321059630989 60.0891654932609782
38.3555662229205012 86.9080512723607512
49.5077939532160869 17.1138787379656385
8.2460863565903981 51.7563788701599563
67.3055515982456996 56.8254223749665073
70.3306685304700920 48.8826434262674354
63.2068037585547273 10.6447619656735100
17.5304401229379749 56.7984578745055160
42.1058671167371585 57.9812533285686271
92.5282045437011931 56.9592790914814060
57.9535076642776517 31.1805737783532813
36.9842785711220188 19.2817359809137621
90.7896804343997843 38.8528430393108479
95.3058883708228421 38.3101435497189087
37.5302955879453606 3.4574058846246647
21.4129219810927367 57.1709520148775070
42.2659077477113527 13.0043457511836209
18.6681061837454472 27.6934955753351595
3.8934954820142087 6.3635777723195508
66.2639858485124478 35.2701930009366862
15.8976925787360663 72.8980158122067650
24.3034653288334965 43.5903713661984895
40.0313891057521545 19.5010604372446323
32.9993486566840772 50.2219980373662764
70.8959798783918131 49.4874516412177385
84.7874881699924572 50.8874302104330809
82.6977517679219005 91.7501695392982271
57.9131958180756001 58.0167060216403954
52.8638309722081559 89.9807025323581229
54.4192879751411738 17.4457595976569948
44.6924331376219897 66.4718808466612643
5.9331901158338418 9.7806648833671304
31.8251976408047383 13.5732065608453851
22.0513618913093943 39.5007695118367295
81.6097081183135060 63.0259265518187917
27.4911762525029353 41.0136596327167169
17.0337068997869601 77.2262495952153074
72.1988997999969797 98.0004109369569676
58.7302090820800871 20.0958372711989917
48.3441420636838046 87.0185171108628737
45.2292411159558654 3.0144807185625733
46.4098840482242139 12.2008678565654112
57.5974849182225199 57.2188292065385795
21.8096953330330763 42.3458799057741615
59.3951056598303140 22.9773381592444537
86.7357608908472315 15.1649905944957979
55.1650935436486378 4.2208440516834251
27.8479844876069578 24.2823014936884647
38.5425355532304366 31.6252677585475048
25.9192270913849327 92.6371714690564971
3.6921740580293738 53.7061080010752363
47.9035161114036185 52.9892932473133200
21.3067432835463251 51.0366275806818948
37.4343829684729599 82.5199215515452238
20.6870514557706322 45.4117846957953617
93.9863125477842232 16.8312506842815850
92.6075087124570047 11.0155254146017896
37.3473722228186560 58.7363322797707283
13.9404336518699434 54.8268022871925638
58.3031624134901065 93.3210940021386222
88.2899441639341376 77.7651780388694931
20.7429768068353226 99.8018603454949016
83.2208298789329035 25.3492302209756275
71.5987830131636827 83.5657021249698602
97.7880827280634577 29.6869262994030620
57.6786621572557863 92.1641203744861315
8.1068388262873441 68.7071948718595564
19.0289577406657315 41.4134973382471827
38.3876452133738013 90.9563884327273087
7.0671304475187435 33.7838170620520160
44.4559449960363864 86.9523923891728856
61.7739971250355495 88.7187788145824499
11.7201461786054839 31.3129262585244881
30.8246787450588542 93.1687141680840512
65.5715888547984065 98.1163440936518043
61.5619868820823868 78.7773897725123078
4.8724167505809213 23.8568448001137199
11.4243288836179069 4.1424929731757825
24.7210856693390397 79.6265049356195931
6.6510894601078281 8.8674503667924398
66.1583142417468508 83.5701075258866553
60.1908588516290735 15.0993047181947055
69.0902770671201978 35.9257333504542800
15.8933439175744979 34.1049799624714467
65.9205643544716793 45.2627989480101860
81.0003737639247277 73.0249432612420861
25.3664838856723733 76.7473239908443645
61.1425479240988921 55.1890102405823271
53.6001674670839918 99.5187474840534207
93.2423310757118884 48.9698350713001744
3.1800743407882748 37.0988210481835523
14.1377206218926013 9.9464180003433267
86.5810810696790725 37.3282931656967492
26.1802319203075946 13.4658521673307501
30.5942363167689315 67.6735668338667153
22.6306700099441649 39.4474484891002461
98.9216182165590965 58.2106029737777106
1.4321584653162800 49.5393863516205073
37.3763273162982870 71.6024605765606168
17.4891822227179787 94.7166845566638926
45.3100484826394521 35.8056195886959046
85.5872484452192452 51.5759392516405129
82.5437131019035206 82.9702461272640903
85.5433279306399186 8.6383692592719612
43.7446292961340077 13.7158283514585477
42.7128804245051370 76.1498597431300226
66.2307530025848479 73.0522613117841928
31.6919520670525081 56.8502729300793490
50.2480636631020019 9.5676420718933226
81.4230181817886063 46.0112669287783049
56.2569802305382254 29.6768780812707185
76.5407416938025875 9.6594971466154362
55.1597456989201120 48.4036240884185744
0.5232663634061496 85.2507158650022348
1.9731199764600915 84.7913862958368867
17.4803130906446853 6.3681237152698582
80.2975471520211954 22.0635654952213045
8.0192241967872668 88.5811597795652261
65.8097253397202451 39.3365297112335384
40.0472202173501088 28.9756080498053343
6.6126436420226087 70.4975767661793640
76.7895742260132153 33.1151024784531387
92.7070693781645616 89.0468996542780502
42.2368715787828961 21.1969029795519788
65.9149052269475959 38.1134283357719568
32.0835018078734393 83.4407454293405095
49.0490159401195882 73.0599331224312181
48.7298201253581453 63.9238199966223988
71.1880547595263096 67.8454634905512677
95.2571113053785865 22.2990607842096900
46.9060469060780605 45.5493753214906789
37.9952271310616396 15.4264939269581731
83.2048670454262265 37.8318729613402169
65.2141382937703327 39.8015548848205469
88.3617556909495505 80.3690770166795545
77.5813339382541329 84.5253044772731101
76.0889855410086255 95.5529029327916533
93.3117043350345909 66.6337205349463915
43.8208731482996470 19.6944870346240428
43.4676688100882131 0.3024906622368317
69.2117602039543982 24.7379755124982559
67.3972247019024024 45.8070723083374034
58.7353199842100295 37.0643475525012889
30.9286230480121063 62.9734605566950165
17.3048687281178388 21.5185520205698921
89.2100725979879172 72.0674931192949799
97.5854078770708213 24.2787660740626308
53.7983151267181796 16.2024583989478046
21.3762102155058216 2.9940072566290943
71.8566026791436627 51.7965109499565770
77.1500041620603980 37.3413287994996423
35.6983165443116377 83.9161876464009708
0.0059241524884568 20.4504558442094151
28.8998491048112918 79.2394242171568237
1.4973364214220686 42.7293407074452389
22.9730513098738598 25.2798277843952910
40.6937010902533061 20.0696704050171491
6.6583990750783029 16.0494106002041939
21.5498054399967494 50.9162398372262714
70.4452138469034850 55.4298819231681108
40.2045352712905952 96.1713426026768303
76.5338438113266477 86.8765541428214618
6.7979549007379347 28.0931992664529062
54.6196326402598942 74.2251957950306860
79.5007048978572755 71.9748724692668418
31.6441100278324043 37.1666901819424496
14.8902798136781875 38.0832640343353717
26.8805612644788070 23.7620390261373160
30.4472494618913885 57.8633657699981896
35.6843345241385137 75.1488996510853866
96.3791443563774237 76.4037481038844675
98.6394026316478119 4.5476810753508730
27.0481953223505762 24.9563387285810840
0.3775140388832310 64.5598800686730101
54.4789003331954902 39.1247969775661915
58.4190654084164933 49.1650855144494230
33.6341245803271747 75.7415848778577754
34.9771994995269679 89.5333548150026530
41.8224852699248686 31.0097375320979154
88.4431401782780853 98.9417661612001780
58.1082065854729635 99.1058404148008947
40.3099050160767334 41.3219222441455116
55.3842963318873416 83.6320571016025838
48.5006783397033701 60.2762593505079209
2.7560456051602400 99.4427041572335924
66.5259749922625332 76.5877889523866600
86.5663462615988522 44.9082375509971428
5.3627999796927224 39.7734528031721695
9.3859800677067451 13.1420230187020319
87.1340702442589077 46.4106814991735988
51.7071653719684861 34.0226809581949539
79.8758856352825433 71.7052707630791986
15.3241353733926005 89.9214848693396220
64.6512842376119323 85.5885115757448460
39.9784164686572083 22.6625396312511107
4.9830239456517873 78.1329557860978099
29.0452266039101232 2.2703315471545804
52.8019525801402878 25.7263936604785854
14.1637612316198656 47.6460973673226675
18.8637273192471682 90.2453814843365194
83.7045867631682370 55.7637910913353920
43.5612806204532603 82.9400109323001971
56.9221394463732082 32.9074073378812670
50.0685333111258544 46.8688401066402847
9.9973155969686154 30.3600433203336415
70.5290843398319396 83.2333451986521311
28.5247267788627745 37.7030004841349395
17.5618520541331655 93.1567160594495363
70.0602093825679191 47.8183558660629302
20.3920158356687864 85.0193142289833190
49.4621665266653281 58.2844714039295511
74.1894560355740253 40.8778546454896059
20.4604442585904920 2.3007845176392094
98.6694050011649466 67.1624628391701322
86.7980756882001288 36.8897777964310194
48.8089954889553539 47.2649358253220271
1.0168949686589990 47.0741884300742797
49.8244398587762589 50.2257598516328585
2.0035260186369142 76.6497643432907836
31.8261621991788317 23.8603521928663511
9.9267506050811356 65.3423398358409742
4.7384919839095430 3.9959825273609195
37.8296610078666120 48.8745076535081822
86.9369054579100151 71.9785919286859723
14.8758155426137346 70.4941722748504702
17.2335843569867322 77.5409251785062281
6.8522855856296028 75.7945685236372242
21.1931360625727940 79.0191118787410716
17.8875448129049879 80.5889616196916876
31.0378182694472251 35.0707782696194101
24.4931810781035217 60.1842157623624843
16.0898846468867767 48.2607670735794727
23.1917124851284555 57.1267165196301150
31.4497970745185818 59.4047344432383966
43.3622680117683004 44.8798341439453523
85.7938030278539827 70.5516801744272755
73.7768675703684096 95.3703831731614855
35.8858064646121022 67.7263014181419152
99.5421421500068391 66.6768181000689424
24.7391542976151939 33.4653534466257554
84.5911637040020565 99.3522054883796670
84.0772138294727256 62.2027390254394490
74.4718940163199221 68.1022676145632744
50.0867792288738229 36.5933655393597235
67.7907883551176269 50.9062469686384915
20.1269452152216601 45.9405831066699832
62.8586685861492711 34.4844038627087315
39.5471478957437270 57.6595191341522266
73.1668416715692871 39.6906578865313335
96.5576501119376331 78.6254167259035910
60.5462777614032888 16.5956220414175029
57.1999027525972110 30.5126875959082717
63.9565681364173102 93.6045206254735973
89.8977435466901511 32.1396284500451443
6.7977374092995539 32.4980279894176078
53.2110615195023087 86.7475168479055867
53.6239942014277489 56.4224604666125700
18.5034778675423048 85.8319772762476134
38.4216770941267356 33.9253897885169664
10.2413038588976217 96.4091326106261306
38.1730806748949902 71.9262652031648031
87.1586916293392875 5.8919368652418980
56.2834552253045004 14.5947929899803537
38.4782940617916296 26.2178429185491488
88.7633707393370486 84.5966665584174393
55.4449654449176563 67.2871975790967980
27.7511119546427594 2.4026303756753964
61.8036594848542791 21.2948326300151471
76.1540564816936296 18.2075306564236534
54.7337071878599062 98.7825697437875618
53.2247440032873840 70.6340732428896274
41.9693495085881594 16.9728454594533886
3.8568901303249081 70.1850912320934839
86.1734222128465746 48.7158637145953222
71.0056068276062433 8.6710889022442839
80.7344361327934905 1.3430483923790759
57.9996531094715806 58.2791660540640777
37.8831935309518499 72.9339129522035847
69.5364954102019652 47.1253676538828969
89.9732544913726144 94.2953945148796606
8.1981537982389376 31.5251151993175647
8.3728624792269954 5.6335119486747072
54.5560476796996383 1.3265489336001690
46.6778373882404196 13.9613954035664563
67.7569026400815346 68.9143094754890200
16.0437334710372568 59.5533126936956236
53.5235648400699375 14.6967170539235248
72.1577258654288727 93.4180022303325046
77.4387284208026756 57.9091896632353169
83.9425591232401871 41.2933170641114131
20.0843428475996788 19.7102824056721424
50.1878947748202862 42.5297812821613164
52.2949006192789838 13.2136473198493967
25.4993359583268173 45.8204756167331553
27.3478197034650279 43.6673861495147335
80.8193169359458778 53.2174768182548377
47.5887155147704632 66.1584317914503828
24.4480629180233393 95.0000179261840572
73.6180005634763432 38.2792782079191767
31.7052458521069767 32.4717744362309944
30.9365222977795220 71.2787477123623603
46.9861912235589259 86.0655494279132967
7.6917608513570652 43.6738220874425025
38.5121143544543543 37.3997253735012691
88.2792091111200534 81.4195301780561920
65.3610186249649843 14.8982767542205412
19.0095197705101953 18.0341187944615413
85.1433493020743271 68.8510513383426286
29.8074726945387170 28.5850204076212435
16.8319765505790073 84.8991975827141516
35.4676834236267524 30.2486196184991627
42.1354925397072080 76.0491742053902158
44.0140916849961243 96.7636663663758725
96.5061163911758513 99.7603252545880963
25.2597952300817816 85.5470708236293547
87.1690366529382601 62.3950698626064195
77.6706784079597554 15.7809296663412812
98.1700092442208074 70.5526407864841900
73.5151293858557437 2.2762072172524794
64.6329467227119210 53.7978528429320164
20.2198018531917896 46.0390057504010741
31.9345842791510890 65.0210587468440337
60.2718054313387555 5.9609314711128736
85.5333242966972165 18.7254978368972438
67.0695878686000952 18.8146458037290465
92.2746930536746106 42.5911217423480792
9.3447790135457574 66.2172948961447219
64.0001933626939632 24.6686610869842795
2.0953589005062279 19.7649484856156974
70.7583796970674257 93.6121440826106408
49.9626582805041153 43.3845698615899025
11.0457049072512081 46.3312355821680271
92.5166403113225329 84.4120954688816028
10.9098396732185687 43.6300664871567463
48.7823000975368046 90.5682117493075083
53.7547710588556740 4.1905951956681449
62.8216925609331724 44.9598124059903839
53.3874652942814762 77.8107792399881788
36.8101330269825056 88.8265740092093523
16.0944610552402949 98.9101400350702420
41.7627426577257808 47.0992729191819421
46.4882326273405866 87.0037795972407224
36.2205459790891950 70.2851175950994786
74.3247136162956679 43.5851726637330970
3.3357678650017819 41.6661400078752848
50.4978254687552166 15.6547709371547388
52.5571824288714495 72.8389696813919869
3.6650768982959159 98.6675367316512961
25.8309971835629852 52.1992369118613126
90.3354973728414308 29.5789699515811577
49.2207943387087425 6.0141815451848046
83.7387866606787981 23.7435388559809049
17.6129219164295812 26.1602327796521692
14.1130661754752307 35.4562679984955196
74.4077210581537969 62.1885126272813906
81.2927723146988797 28.4684776920022919
30.4784863025607038 33.7848002573521740
66.0524073946096024 14.6290342217088032
43.5693051641858347 76.8296534206699562
16.2402448848358425 50.6326026011363979
53.3309256813408581 75.6595379948726077
94.7903658926667134 9.8672369943709874
25.7581684244711724 18.8658941527557147
12.7206570822821945 21.0744525150270654
36.6185561575800520 36.2243718430730084
33.1151831539159289 55.7873474846052986
62.3442980762873091 83.4809073940583062
5.1309885098014707 50.3300478710900450
0.9692507734074374 81.2722313263294183
51.0922898058599060 66.2361313958357130
2.6793416495373257 80.0082119252321178
3.8639236242514641 70.8736890910445396
64.8387212962985160 35.5013356506994597
2.8271870748220351 54.4922039594319614
4.5441671074887946 82.3278869017656518
21.9656332816645552 81.2438709513355235
92.7292330141362982 35.0889233278000034
13.9202368457450483 1.1664326835914229
3.0626070760578772 3.8188128609333183
70.2150524854597222 79.3594203464669761
98.0692792855575703 36.0259364454548958
51.1830785995438191 5.7496061714521147
14.1172542668775431 12.3030260908319367
6.3018023964188981 13.4110777635119476
94.3218157606803658 56.4661197917823330
59.8307217625822290 61.1066956393439682
77.5184424120882341 49.5395356744194970
97.6348224232856126 19.4966555610440864
39.3647423266217587 23.2980793812072271
1.4897945787325062 95.1689346813762711
40.0213896300388967 69.8206893016337773
87.4389375759815266 80.1472308258800012
88.8660892083124594 98.0085610814915924
13.6181977259598241 96.7015052122575014
40.6273639795228547 78.2755473603934320
19.2175337323962196 98.4644016579226502
68.7827012012195951 41.9526616906167220
96.0689436304541289 99.7320889690953578
51.7679771697848423 52.0164911402580259
90.0615488198936589 66.7505454147352566
63.2078484542520798 99.1285091532138551
45.3726687414950902 76.4925823635639262
53.9772853084704920 20.7933948832272790
62.2441486190789419 63.6931866838514793
65.6836692141700951 59.5255369419792189
15.3845102913250269 96.0780215546055132
82.4942595956889591 19.9187527407776237
72.9642182698490416 96.8257949658429311
88.7627321395665376 76.5384898202682109
28.4414690273042332 40.1448937458916291
0.5221623901241035 95.5964000665953790
68.5987224139711742 0.3791234045484426
89.0998530413451277 58.4117439615302629
14.4204685236605901 85.5850800011503878
93.5247890465361706 60.8460840221267674
98.3389674227854016 39.0149605803055906
84.9484832557721887 21.9166187482956119
95.1867955268545387 54.0899049938607348
86.8189534891684076 95.1443117080927721
27.4596469480561503 79.5662517384050290
47.6692934059933080 51.7635745898093163
42.4471820305039245 96.4633357376201985
83.2973694887668756 1.6169223659051712
0.6502387497530737 83.7398026977828351
89.7520981162660689 16.0474399495977522
90.2460748154415597 54.8678035060366085
54.7922859719525377 55.2819121311397197
79.3092896447818845 82.9644570041781577
4.5168558554501974 46.3717747386116343
69.0240134806246601 22.9441572730758381
56.9930174695028811 15.4218092557774629
54.3525014599764233 33.7478416811099251
98.0343088638408204 5.7327908481714314
66.5965631432171534 34.1164316778345693
65.5018607630457836 56.6765864749914527
20.5142836790423893 96.2532829338823035
39.4074474609728185 99.1165797071738268
59.3733982578476542 44.9216905922860903
31.6667742483994985 43.7766753703465739
59.2887524811391629 54.9872279302163562
51.7794825258880209 78.6107291948176794
89.0802032718579966 79.3247265048170505
88.5757586553837086 62.2280925973913384
38.2568326916663182 25.6730710896768137
14.9236621505586804 54.1812107468215842
33.3728281873666646 96.9773963163661534
13.1432972251819926 21.1394855977747085
32.3933771189279938 2.8209803778809106
37.9459767083918038 26.4109959869387012
5.9300302344025830 18.0597758921840814
36.5015417033351923 36.8127152358429441
59.6908849817572786 43.6608892473610481
48.4601701815789525 85.3061679922473104
67.5535805189434910 82.8375653341231128
20.2307363805797493 87.3926626445397829
8.9678518077037310 68.3672140287614241
2.5366723381469725 90.1058636587700050
27.4726030041066309 79.3249865076140992
80.1028079981179673 5.3152260834867242
36.5894439475325086 7.0786410818271195
52.3570704404816922 11.5513592261568316
46.2130002377552316 74.3014525467102516
33.7462834181222107 40.9479989555955441
22.4000476632747905 5.3268239981524523
28.9035781626548101 91.7628163829171513
41.0873694537013918 58.3727150381592921
72.6390445397200040 81.6317490878734731
9.0649030684535443 89.1434698847793356
73.0193750134152140 26.5465386804673571
74.6082043317423995 0.5562133021567939
28.7719562266493973 40.8856559534235942
6.4757921573749382 45.6613415553378559
56.2774143974129402 28.7516589111679224
41.2219442134906657 9.4315507648542347
97.1201231571725287 93.1608646673977319
10.7804329443657814 17.5429943206160104
70.8317969736558979 59.3874217966108517
19.5728163172120730 57.9100875013614314
63.1797321798904576 29.9073009890928780
5.2475474957450086 86.9046816560877176
36.4000846528728985 62.6797938017851664
88.4547325007711294 99.9844753813324871
46.4936465101013141 14.0933930887314212
94.7925576347484480 60.5007669839909283
56.3384336129626675 69.6070978195203196
78.1020865167516689 67.5464082458520352
10.6422665173499524 74.9676702124976799
34.9453580061104958 61.0518726447570899
6.2462300528603576 93.7536971858128112
57.0089138362174594 22.6910142376515509
10.0949807124228297 90.8865542474600119
28.0275553854498973 56.6666921923024347
36.3581401415903116 42.7472063564897340
51.0914910457975111 16.8497904380963561
72.6831288308481902 31.8252504109057917
59.4193671766165750 50.7397160744151421
68.9909478935519616 8.7283887882059439
65.3744782908074313 17.6490881082851701
14.6947619271921344 62.6777881543668087
10.2004774655285235 49.7246358966573183
6.8798370515103073 87.3980399492566846
60.0743732957222250 51.0297035441414337
24.1739297624185099 78.5270190822620151
74.5167496136746479 45.7646942614465502
98.5302702634502907 89.5791981845756027
77.1470486241182556 89.9067262577945598
83.9053749147143293 91.7133582974193899
15.8468329640825694 59.5217719363804321
6.6862523575733075 80.4764645579165148
47.7436532052465807 71.6326635086342804
73.9600245784426136 36.9840835543585627
57.3126474909978398 25.0980367484220466
63.1439590452817967 18.5570357125816940
48.7972131434966983 90.6573243301981364
30.3824800158333588 59.8407529081375742
64.3101682216331199 10.7458031816347717
6.7319367010460045 91.6254138381015082
42.0714724841863017 11.8217352273075278
57.3428414209898349 60.4120103511547555
21.7388754044991686 75.2713666446021392
89.6206581200880663 29.9079330715466547
78.8700778573932126 55.6521339155068944
30.4273679085514068 78.9388919243362466
99.8185735251022663 8.8563605879366953
4.6395342984508208 78.8661764197816666
11.9405720656546972 18.8735851033095869
42.8674463013200793 38.6005681996974488
66.6735389641215903 71.9374861285688070
23.0760058964066275 26.6382305442055660
73.2858102618739480 8.0638690708604734
7.4788406037850859 75.2184494911095953
36.8803946482569103 0.1868921667500745
31.6953397833332211 60.2517081963118244
73.0409952765194390 74.8984773478103421
58.3809176850166196 24.0903710420959030
1.2423472151667614 85.7244042310119028
83.5717842582070602 10.3202724194696458
84.6387866279980017 83.6124521114379178
99.2980973113456287 87.3580269487186172
74.3977849286895463 47.7029999456562308
51.8874992090573102 2.4245375901628230
43.3862306728719389 26.2452529731188271
25.9750210885893438 48.4273869259008833
17.8316404461440499 95.9450767512610838
45.3372308535103699 38.2249974934018937
50.0638181588903279 11.2350873752259712
69.2950330409368433 78.8913921320023519
56.3005341078643724 22.0748365409782927
27.6939716272997849 75.0007797656495825
1.3651955672425276 96.1777237078014480
30.7635299187223872 25.7423930395702101
87.1120006894115164 59.9619106463304945
47.6531178436307954 83.1265647294189165
17.5350615280445155 12.9316637762303071
82.3676253919452819 15.2504861098509021
70.9636020816191575 12.7372047594981765
21.8797064582833443 11.7328016181886596
86.6971186953558117 0.3914887460914396
79.9733384370245375 6.6689025040735146
30.3358021305800598 8.0836831790962798
94.5891092145803896 84.3096803453760231
32.8514015164919968 47.1560752764996423
61.8095681937512609 56.9661557626795911
30.7999750412123809 14.8770124535760999
5.9248986954874354 55.9419284118190845
17.4884991768671334 6.4422399882734567
81.6867767203753914 64.8223597138916716
92.5846141941197516 96.8282652677191749
3.9857185735200917 66.4384373344738606
67.7273587392325283 48.1931757452306329
91.0607209578405730 60.0784224350161793
63.3256215951700696 51.5428987545246784
25.4193355249515811 83.1953798906073416
35.0097946401725011 48.4690649183326840
73.7469194788837683 99.6166776826099607
24.6830477838816940 80.8707500507757260
99.0708139482479027 45.0364587252596777
1.6676753106018682 55.2195360131887156
52.5372077201203709 56.5307831060356634
26.6908671351719349 17.5633078725791272
13.6453197729011872 63.7461331484951543
86.2748116326723675 18.2683230068352422
25.4611312755082437 49.1365000365394238
85.3224472618185814 21.5294315209448541
42.8609994215478949 48.3619944632013059
70.9403108013710124 43.6519641804750975
17.8498435802040376 14.4319668125789775
85.8954832887232840 27.3833338059342175
79.0336857702587849 95.0011354660459375
91.0513230092999208 81.0311281223342661
37.8980129086819133 48.5772403607786956
50.4988167064800066 38.8040871097064652
61.0320758671548447 23.0015221635313409
77.9860875469122874 70.4467486063884536
24.1812131174544582 0.4424899370635837
3.6805763908019262 89.2454365830937775
48.6680111352034146 9.5408338238443200
85.1686848578775368 32.7047054730641307
58.1616713043879159 22.4598956182529008
83.1194536727368245 98.8674014589063574
44.3263573580166650 3.0479032516779747
53.3550806952027727 2.0436635569987316
82.2142824809582322 77.5208152177731051
27.8309940341749389 23.7574290935176364
56.4205911269617602 53.7007269717179838
12.1433510478317856 17.4752779972777823
88.0032690526520582 54.6308864151647597
29.4976883159005610 90.8396564249277958
43.1962080928250742 38.9113003770881534
67.8283867230353792 33.8476118235124446
5.9849260066236809 45.3372557179695406
23.9772121792969486 83.6320187219950668
56.8555827712240784 55.5242807798883220
92.2493820781036931 44.3224332824557834
18.3643671296807014 3.6463870731537007
55.2067399681071649 53.2602784269655132
79.1117815918849487 98.0769906186367422
78.9757630932389958 64.1015795147177556
65.7656588902133024 24.3332933083072369
73.3533186795090444 7.4801515440261142
19.1779266558273136 98.9487941581881500
59.1648727367659362 69.5308771108474701
66.6113611722749113 4.2574390830720565
6.3535716122277037 74.6801747670408957
77.7055726214455120 82.0017799569709496
94.3258979629942900 85.4829456637785654
59.4816422004268119 29.0731430419690078
73.4863172006646295 6.1758053951433745
80.4293791753160008 4.7086668190868375
25.7867277195345075 76.2304274209702726
94.4157130346360560 78.1069604622453966
97.1324859343079083 78.2813690279490118
65.0045184296415357 56.1775725571211666
43.9947729855063940 10.7880817981171777
68.0541007053280680 50.0802113114434775
38.0640681602181417 94.2904160736269858
62.9358619275831046 72.6944818058068734
84.0637307478530431 82.5644116193878546
23.1800168484195694 54.7855111169879265
73.0246295392790330 50.1966904168948176
81.9368510735092030 32.5413834033154714
51.1270098507030184 37.8776458282589346
38.3327489926306839 5.2537580717877734
40.2191911717978527 99.6232030911003079
59.2452309292286401 71.5186369994603552
16.7745654497778567 18.4184793497074608
23.6020673782658896 62.4279557973992070
21.6874803513943952 47.1627609690604928
94.9360365812250961 70.3201800646175883
40.0492404051349453 33.3488821657441008
61.3113686627231331 23.3736427865622858
42.4378890386262313 65.2815792945460771
18.3443680997873244 23.2422537742168487
45.1687221732193009 99.4196839898817331
36.5598731718056200 19.9150867270354155
93.4830105817420218 61.0051850888593066
88.6138706878102198 70.5529744280499500
12.7012042435982746 84.2696776017628366
20.0298720549011762 40.2424576211841156
53.2178847362025067 90.3469736080012069
89.4719217312045885 39.5381777405435457
64.9348159223925023 69.8242025943353610
28.6116715663757830 45.6832645309754852
70.0842541939124146 12.2857268505094162
79.2434379254277417 98.2847324289772928
0.9189391478681475 45.5506615401064536
44.8846052256427726 51.8942805502358624
4.8461615634364126 53.2279626623735638
17.8066618935860959 95.1427302050756083
89.5545960459055266 48.2738450882674783
90.2745939856618378 92.3050631046147316
21.2004807889738203 22.5507074306944268
41.2696863528572138 90.3035804657192926
82.1112988800937416 30.9549446849061951
64.3190243094648650 49.2630530967073526
10.9041240234704855 82.9621333639131393
82.9097929275047392 7.9267049273416550
68.4803729526234406 54.0678369294228887
61.2686657355726823 99.8067739870879933
98.6385935209714120 11.4396439517394644
13.7542673570406055 66.5273790150257298
30.3715694533267282 46.0078281634524586
38.0586638432843927 26.9404028115426968
26.2536510340323446 49.6296708039166674
40.2341357097203058 61.1491049271363778
31.0231314885406135 59.3028555482597497
14.5853030883406731 45.1291631619423654
85.5844569263427957 52.5024734348694224
77.7128228958711702 48.0033021721749975
54.6496070249745216 1.6222066050819439
11.1246230483510118 42.6466833155285556
17.4247316636489735 84.0491284754877768
29.6604171930798373 79.5067315046730982
49.0701459763620775 20.6927417910559122
55.1506828100584130 89.4061809320629521
16.6367000189894476 56.7713609809624913
45.9319780964083577 27.6342575166963940
9.6252245445544666 97.4431727671198331
66.4462647754087783 30.7936830738251395
25.5787415165057546 25.0443108981034932
3.6992365971256991 69.7226865826226003
93.5992595289297782 92.9364277203783189
92.6751029717001273 13.4352236852048996
40.9087769831450672 1.4931681723397316
64.1876256500150504 54.4488103733980466
80.2044216536043137 60.8951903309388456
17.7820565641609960 96.8812958556148089
61.4137098847451810 28.2152481414632561
57.5676054092132929 94.9825981616618122
78.9950030984289242 38.3792540222995484
92.8825119915760951 70.2295130449565903
17.2767488656037642 51.6444835757764906
97.8223388796679387 91.9958891009325868
48.6165338184267455 55.3465005363964337
19.1343550840816548 57.3471417932597518
96.3490041672560977 71.6448985519418358
35.2548224803922778 57.6669947212088658
8.5869787445139849 17.6630554284300523
9.6826259802539898 90.2298646198580627
91.5109026487546657 17.7471266801393597
81.3185933397439271 82.7894947904354410
4.7697014436734575 72.7012420120553742
8.0789576409282979 72.9872613222931932
71.7479022737186796 32.5448019160624256
64.2015945316519776 50.8479288213021334
70.0454819989200530 47.4760395039989476
95.9807247554428216 25.3016020023684192
20.2656466900173697 29.2011144887448388
50.2857296687038584 26.4152852289641373
90.7697761283177584 95.0555239797951543
37.8707827727435600 25.5323020145461825
25.6657613519136625 69.3791991351395296
65.2707540540414186 93.3986789806604776
78.7130271773429655 11.7882040883230399
20.8924759348779077 85.5157069458245331
1.6942557222939247 87.9106163637601128
93.5995594746447495 3.7147691442753428
0.5620805184886168 4.9771624078590264
13.1506816588492175 65.0682544591492444
88.5902320846253701 69.8588283992113190
93.1935118327022565 54.0253014535251666
86.3650386814449860 13.8525553535581043
59.7984384909988620 13.1565193147883956
71.2989348055187122 91.6778511910746090
25.0344214926869526 29.5814054369323962
7.9576746272916665 42.1431511990592256
83.9599381049733040 36.8201908562966551
32.5969104412158686 17.8334746864197804
18.5957124388676078 76.1507891508755961
10.5681303292565971 27.5234861051291020
5.5804175835130980 82.4036528264005312
47.0383284461064264 65.4510025917424514
24.9176128127373673 90.0719632895657298
29.6650406031579656 40.6136392657847409
90.9122840991405923 14.8815706328375601
67.9734691634744195 73.3958700456098398
99.1130572700689214 77.0277038488835615
61.5135656411209908 56.3287542551117113
12.0116657063299765 84.5134825218919872
63.5631277160295554 89.5525214167588075
74.2133253147719074 30.5532166615952399
99.8658194289783694 8.3095810118588354
72.7350549653397280 70.4102910806057736
35.1484891999362716 9.0783484296295676
54.7707383413534643 12.7104606514536371
6.5315996070745896 34.1563601289431844
41.5559931432663774 8.8501071032067280
76.0268530470823265 78.0338732066151266
2.4515405587415162 56.6919081962732321
86.7741216439631415 96.4179802262580381
72.1890951366753058 96.1157218270674889
80.7856231840347760 96.8407821351777898
40.4964689158433657 46.1322390890520282
97.2336276377946831 59.4626361523829985
6.9398263112495524 86.2708676696892240
3.7752892043569464 38.6764391246450785
53.4564278821469401 64.2073324972501354
1.2338132465926521 49.6165345252882943
11.6520348679934767 5.2781496928480109
22.7867971731309140 77.6661369864538216
59.0107910818974943 47.3045010993248383
72.6606019377001928 45.4719361302356333
49.3539961188440373 49.4012578580365869
11.2362576234241835 1.6449716070485620
61.7350365135054275 95.6032826935502129
63.7896115242238864 35.4753973154507207
5.8220766995264572 9.7176939413054271
34.8245264466749092 68.1293699065079039
47.5465023885197624 12.0013845985350809
19.5549391176592096 32.9717830434967283
36.7517192349197899 91.4574743920874482
37.7394420236970376 65.9927669473735676
55.1578321557566014 31.1490876696029488
0.7506498622269042 62.9467684197683397
35.6853935554365194 33.7491602967051421
40.8593842152392810 12.3868186992889040
11.0722796943650952 36.5790924168208917
31.8062052172799490 87.0805283435389867
25.6888302713914811 26.0566675292038141
20.9936519520853224 78.5715053790749636
91.7227353031135806 58.7484596839050610
46.2677587388010139 72.1828800382794356
4.8099150589577810 88.9589725944172045
17.5215476495180340 5.6981966472615326
91.4970089092734753 50.0199697386329518
51.2134931385477614 22.5454649357832118
33.4446701768939221 35.6884822782767444
1.9508601130304171 1.2372952388130631
39.7671181720132694 81.6330224627320575
15.1919981104428281 84.4601720997494141
28.3508918381237471 87.8176021093774608
75.1268693461255310 36.3677429104766716
54.6773766586489245 57.9070557251915474
80.5398577599997054 1.9384926276983516
46.9861008503386728 86.7216878105865874
90.5342889894397445 33.4318152915596727
82.5045219817644977 58.2757605797836007
11.8615243438044295 53.2277241615915386
77.2008815742600945 25.3183738685336408
83.4419875952600165 5.7687045880763783
30.2865386769450424 6.6714971885903367
97.2786984463329958 9.0575029835217595
61.7601480157405547 63.2914939000374659
22.4452079297436278 7.0000591382576420
72.4834209722903466 59.0124297953200099
4.9187018300765111 87.3539306003455351
6.9760843907733410 91.3790749908941109
50.1743032918986813 37.0655730582257874
1.4904614339146915 50.2307635219886635
37.1933012347396428 95.4532296886460188
53.1689545582551872 22.9421653458772745
22.5434813713382809 73.7129969326928745
27.0449623263868446 83.0976302425846143
91.7503292069712302 31.6984504228732362
95.9758569383050428 9.9634076477480242
37.5074045888557208 13.1432013924403730
19.9941698274101469 61.3204791233608475
72.9393475899191941 3.5062897250226821
99.6722093778033695 73.6581424604170252
29.7836834988193928 62.7460342840336480
23.8625980826750244 50.0452030434426121
9.1156366706327532 21.8973328955400888
36.8226927139251998 31.3602442800351113
80.1984674301761657 61.1060311722764098
59.3048762437151211 2.3098168181686973
10.6237951110560669 99.4689716128452517
45.2610428111171501 91.8107048976411306
79.0693995265714733 21.1231042893379666
65.2147249294080495 32.4701516541855071
93.1046628122004591 19.1705677878330718
6.0225038783277451 16.1518748693895375
15.4608232806866077 38.6456508011694524
43.2367385862440514 95.4530010807797993
51.6878289511731168 85.0528316777759841
90.9005705759921483 11.8317259513111885
99.4472128314452561 40.4750331215458417
1.0525101484319066 33.0790047579871427
20.1280443934492510 69.0459524246563348
8.6440106649949282 45.7839052020580510
68.7564722626270708 36.0781916040729271
7.6473596298414881 86.1963407681510319
45.4595087634143766 1.9138326479480328
44.6246894502823608 19.6221063850102198
46.0878613013516727 7.3373055120087738
41.5620466338126207 99.3115984890221313
4.6984872857839814 23.8793411878347470
70.9635709639136962 88.0359991995527338
97.6012027469153765 85.6515323871599605
57.5647615046542924 79.0580142754337061
23.5442924624847620 95.6670875570724775
53.7244610351619087 91.6468143463684584
91.5255499947933799 79.0622228786259456
0.0705253770960534 71.4293201403165057
87.5834111014708583 36.5504973468080223
0.8893549544512491 56.1760863344982866
62.2616611319143729 64.2282325271909400
55.4513365310528883 94.0706028456187653
1.7928114071348089 80.4001887480511783
21.9849149414433569 66.0643181449921570
63.0983164775363647 6.4746148106519801
67.3083779180098816 93.1171971152858191
0.6615025664142626 94.7069965138813075
94.8958388934502182 1.1390464548406753
16.6746107938324784 53.3800717689720372
33.1705240967141393 39.2003807181132728
44.9569990271236364 83.6231658065226213
95.4275576005330919 69.5889195778832317
5.3105823416610187 94.7242069202145984
26.4504571866725726 80.7654094987651234
26.5191393981286758 99.0663515010084268
33.4897159909376754 58.8473441490793974
50.4135639724352629 63.5652283562394018
12.7627602179702819 62.2000732124438827
57.1892434647320087 29.3589125903229728
15.2735601314890381 19.8677229134779694
88.7651640631107171 11.5756113458118310
60.3252929747867057 11.0653606252563481
10.6433022048797117 85.9293207459440538
78.5584928561878684 84.3447788304472965
94.3586472604878281 4.0098363150102179
61.3632863674358759 8.1693506557489854
95.3944048436023735 24.9155357533232831
63.3750245233199792 96.1957897065285863
86.0983046365027462 70.7235050512045120
25.3512083649057409 90.7252923941083793
1.7545050544314655 67.0436234524462691
44.4551518461098851 30.9553540215140686
68.8327077115458081 16.3712863948527563
33.7419978729457597 42.8498326533450680
37.9091208112028681 66.8289675437249002
40.9553052549952099 67.4232149187800047
7.7358934900876424 81.0102765631433215
19.9176691909026431 39.4883176496025428
89.0129304976153293 5.8810694392280816
38.5366411069048311 36.9259221943849312
36.7031820007654872 45.5284427780059602
23.4502634124784670 30.7074376220684684
75.8061625518269437 27.5271566014568592
23.4692196932937875 32.9849923963367004
32.4018020324865716 30.9368556506631087
60.7594277293760499 22.5037377667348117
83.7026646479795318 92.8172554063648931
6.2305109865911978 90.8256337168188566
16.3481243845170710 66.6961769650935565
3.3203216851798167 77.2962347896795876
43.1239516446236735 50.6272298270905452
55.2846825747704358 17.8854828523494653
27.1737709049560188 0.8734713980813824
4.8129348863347303 45.0776305651942693
10.5334794444342563 37.2982733175139884
60.7648617974937082 73.9010142571484465
8.5214836841679862 20.9464103190311945
95.4129632184652081 27.9124683607098092
61.3675203989533813 38.6327225597837085
50.1863054609974029 47.7147989752791162
50.5687828939328838 71.8440609367043095
11.4534966953720350 80.1785733365072417
58.2572757273397883 86.8348575930248501
24.9652867203833964 39.1539666749871031
2.4749717949616667 52.5377624717528278
62.5779690142218428 98.7458951294094476
58.8201740824476431 69.7771961899137239
52.6168712340911995 82.0584618120753788
93.6636770625875954 68.1858823266249630
73.9511851128934694 79.0576426521313493
13.9867824530424461 29.0344722923862371
53.2847112585374774 27.0235268119239045
45.2102495200266148 24.8812511473533569
77.5882181726071991 54.8282329705573659
91.7430402385938493 93.9404804854188029
24.7444809563641464 24.2792988479751735
48.7576773167264079 53.7604888911283538
78.3936373262587551 49.7881216230678376
11.5246107234368793 48.6056505976385367
90.3630499547823405 99.2984155819566183
10.0866986913061183 26.0684376808940073
13.5043083200831244 35.8816920028610014
62.2936671355803000 79.8697083904203708
48.7750986947568350 31.4310733996057365
96.8994790994615300 60.2960610344089574
24.4406544007352409 20.0723761374824932
17.1566650571591381 1.0599462529706782
27.5443545760542854 83.5256416344688262
68.2011242557221351 51.5190197109080401
31.6841180987382103 28.1514921375032650
58.4370693882018699 34.7835803639569647
29.4300155177756224 64.8162618422639270
30.0538507705233258 30.2289428652990253
7.0544000471702395 17.5444940572594206
33.4946335693444865 83.8470660804465808
20.9902050822815660 57.5204073708264758
23.0020784118313735 63.4042543627676736
77.0259511836216859 7.0762128717740786
4.5499298284779162 45.3425033022890531
11.6695399924693248 83.3857357593277726
53.5619741647792011 6.5689229358648511
52.2461379417706837 28.8099802767940574
0.4262214094784889 74.0997551240068191
17.7145475569778128 30.9131861545696722
17.8360826345746233 90.9707216400262695
26.0796494211320784 40.7736284392752779
13.0013769577436822 65.7477572424275252
93.5497114050368168 66.4382090849355222
28.9225439672605624 82.2272745144631330
0.9224472241577186 53.8322231424646276
19.3842413397709592 5.6882967855204525
49.9387609761623636 21.8056936653032380
94.0934763186415779 50.3609132922329081
64.0055226236610224 1.8679357649911021
95.3760977232944498 24.7534195485619826
25.9875428625884091 16.3430052446489995
29.5733833285463099 47.6930910490088849
1.2093128532451480 61.0322116807115549
76.2393886251466029 61.5172295400960749
22.5228528348046524 70.2572834853137209
87.8128020180505615 72.7212438200637052
49.8886832630846015 93.6621416182750579
76.5996098863605823 7.9902690252897983
50.7531562940206484 16.5747899755825259
57.8030030317182835 84.2853675822004789
35.6471867081369993 41.1447088608968699
96.6661713534951730 20.5538907000945557
69.3001304888926484 86.4383306271559064
42.6207497750174511 80.0497864503702203
7.2020161372696512 82.3668118054245468
75.9496436151884922 45.2275078196218487
4.6547785131718200 30.1764072780377965
44.8147968659684324 72.5451158981305610
85.9884733670364625 71.7614983452277784
94.0998592994259297 68.6345746725353223
68.3926261441644954 21.3400020459674558
7.0829033423040588 4.8708387708170431
14.4490730107485366 97.6253120547522570
25.8424531184966568 26.7399420625780273
82.7083775195851985 43.7739643419443496
22.0245514277155330 34.7900405751970325
53.3160082082855382 44.3758760791812321
10.6379542120486725 48.1652163811797465
90.6584366491081539 11.1432814736630359
54.0591428726279872 89.4170905123958164
78.7139378551074600 28.2452880851659209
3.9936066265458758 48.8287267567097985
70.7283656253008246 34.0736422199325872
77.1487622752883340 91.3741528923780777
64.1856774880361201 74.5177394009988490
98.3533277734414639 70.7762158650384237
15.6937146833352479 52.0538865593092268
48.7665253157941976 47.2559094717829424
54.8508007784985239 51.6255237426117120
95.9381916692854446 23.7494867100952263
64.1494804795386244 68.8188908911056387
76.2701801278835774 34.5201533788405470
40.6107564962451804 2.4776063671612558
41.6557382471224997 41.7549173421840862
30.8154470404844432 54.0692054891731217
92.2265903592829375 51.3966962358345683
2.6320848991760126 98.3540946597942423
19.7091452846786979 13.1094668391185003
85.1420715664693972 34.8421345223319108
52.9682406616736827 92.9718314344271164
90.4246921244985060 68.8195383337062339
12.1475853578556716 20.9919776837092300
44.7448141574622298 0.8386740239861856
49.2191817602506063 9.3373771625182798
94.5888288775733059 50.6241427006802382
36.7405572161968905 39.3930615009999130
64.9195740170878963 95.4643795782837543
40.2653021170410454 58.3504773177594274
66.4707626757961094 1.8934284185592509
58.7003494270754516 36.7843086849644720
78.3944769630084153 95.6325002182836954
2.5098113009648926 38.8897525919600469
75.0783795527090518 46.5820034220322157
90.0492785397347291 86.8697828387953308
50.9865143193140895 41.4036137220682363
94.8708453621263885 67.6297214606209138
61.9327853911781574 80.6394691999617947
94.5498634142955297 73.9034136957488386
39.1538467970158024 75.3447175686983996
42.7331279267977990 19.4843237965886082
47.0526053437813729 32.5444905741856942
25.4455945817122924 59.6968707160802268
23.8198154829031274 76.6906219160625113
63.0526395746526802 55.2313272196130498
85.6841456214134496 52.0708328139586882
23.2393926470762864 24.3243815632069200
46.6256628028203366 78.7016422962398678
83.3513834043652935 33.8920690363289552
53.6960958639503119 94.6886816148533086
60.1161310410197416 33.1001399220876706
94.2942559626153525 5.1786395407627639
41.5619490347650355 11.9715148661820656
82.3975925864617835 5.9608329564109770
34.3497970511554414 74.5692685315686958
56.9764182211430992 79.0604495537574508
67.3578743278704621 90.7088831307479353
80.1710321561194093 62.0470659426803763
7.9701779510786945 11.6634936105881497
0.8007146584278702 27.5315967412131037
47.3195246136143268 93.7519697236028549
71.3079030440221544 85.6242011564643235
51.9151766309745994 80.9306060113609220
55.3040152270212744 32.6014946348910115
6.9741586577044323 68.9620205890165323
0.7181438447682931 87.5219199022506444
44.0894524302213995 50.4523236460230251
8.8858022911056267 90.0740691033175835
67.9624829020569479 11.8414755589253637
37.9470788006943565 96.7843529142620866
34.2017714220548470 27.9413719282986648
99.1712009836485748 1.4747209536836170
4.8099496773142292 58.2090250487738317
78.6002225811913178 63.2480941037901658
62.2516794594777849 92.1978260121075692
57.7280771935242640 94.2585250764565501
99.5928227766771101 72.7337242985949217
16.8524676467687442 44.2419871800818427
94.9271351993486547 54.0176821902238586
69.0296199184016928 21.2231264116483089
33.6000584982370256 1.3076813018955025
89.0894073014775074 13.2267725860008127
76.2388179924959815 29.2048062578062471
65.5253076468890896 57.7626349417794671
24.4852900617077758 72.7425152974653031
40.4985658854654744 35.0021586981596258
95.0191288038918458 60.2159034263238055
45.7204445904189498 92.0639769647312534
70.6700388495384004 74.4235207007770327
69.2238341498868834 44.4505995725365537
90.9730705117033409 37.8639350553957286
29.0081921220345258 57.8797542213375777
65.1661305981127015 74.4679887818462305
27.7599318224753695 25.6972180584722381
28.7820781604579814 27.0906612433433054
11.0062900396482704 12.1036457316087471
95.6445146136367299 57.1705281984901035
46.9959642075736781 25.8955468718865198
51.8614142035578780 57.1983933215224027
31.4356557869850519 13.8859646362523463
44.7822098503446142 35.6860593737594272
19.5220381705922037 85.9336193215722659
39.2642948798219820 86.1333900378428865
2.4127512794789530 10.1820923656044453
71.8264016413919393 89.9438725717685372
82.1855605569045622 83.3618375209447322
16.3538043855141701 98.3303091332711858
70.5834006894956190 51.8422081560391490
61.7310890771401546 93.8462703664251450
31.6017717652434484 47.9612457320565255
80.1219279557845709 31.0517528451928690
81.8259975289659565 88.4837006867297475
15.8819596307169686 43.0163113075036208
54.5107697195189473 6.0351730611794663
26.9564253248074195 73.2978650411277641
3.9820628909086220 20.7324005513797687
38.0330617312174439 62.2061058806247758
11.8790598813279367 50.2580606233371512
32.9906974593334610 48.6426217526940121
56.7935493782858885 24.7107345571059938
46.6989214817003813 84.1598924709946203
33.4708180634343719 30.6075953789492274
21.1813604879729240 86.0434750498562551
65.3256030775614960 0.2532445234755265
42.4129986388609979 89.3841860282753942
22.8838439560671958 25.5817755851691189
78.2014916032132845 50.5602874551076766
25.7619160200470247 1.2778345504825261
57.5821399560072820 35.7298493626558056
86.5432577462105286 17.0017854004140254
16.1255382377223135 96.9518095220609695
35.3425147848152363 12.3643485451027662
12.9641530768939148 33.8294815396703044
69.5925895513232149 31.1736600042890615
27.6119797415097068 96.1329141192627077
18.7464782510113217 47.9316581204838670
51.2011929126605665 50.0610541923672940
32.0453927136162520 38.5037267347950873
20.9727609679837599 68.3725995164915332
91.3967858567577878 23.0539990306809486
88.1557620242677871 52.8974624908879463
54.1885098411309158 18.4543975498704285
44.6538404924243650 41.3743294637916605
5.3690964175995610 57.7077087796400647
74.2171500891409153 48.1965599057740519
71.7306955621905757 56.1845996756206532
59.1834499269394101 78.2481133642398419
12.6941030178792538 61.7825839747138446
64.0801722503979363 66.4858491607713944
58.9458545907757454 30.3473616454128532
10.7895331444159641 82.1173270935329214
72.5473388150474250 40.4667450042074037
82.9113360871688201 94.0719918444246730
97.1676757369016002 30.5122550889367474
62.9010660666929766 77.3723823283460916
31.4559479295168600 5.0012108345191315
72.9306282328047217 35.1104962701114260
24.3041924396181983 86.6034515502935562
58.5144536302429330 36.7213140926170638
44.1196962389143081 11.1900389337788226
81.2200654376323570 88.1309775040830203
65.2093919451326940 97.8691484869687116
52.2891038161297246 14.8975989119314978
76.1052957501713934 54.7163217131619319
51.8934357057517559 43.6787359726232296
48.6179292151125892 12.9083894223683497
13.7649753249374900 53.1438986529970023
69.9641145128655211 89.4534087166633611
93.9525984266100949 63.2807399838753994
29.9265321990464734 11.3951827946072282
87.2961547769325250 89.9752829618123684
21.5624462574007154 12.0213450044370340
44.1151697931258653 96.5762120874010606
27.9343839227056741 36.3482408123349430
87.6892478775842932 19.8029863014074330
70.8536457927416450 92.3906043444168432
85.5097268993766164 74.2492574551876885
76.0926690636427878 44.1559203259139963
6.6406862827574358 80.9461053322175701
50.5138341543754592 65.7891663155219675
69.8618553982497446 28.2898470899013326
49.4324662559062062 42.3205829321925933
14.5442932297809016 99.9415578624495424
14.3714173592358172 74.7822286146164714
55.3326534388366795 48.5130016862428377
8.6554552576216022 19.3917826704659966
39.4165069174689435 5.7245800913552252
34.4952516817290444 10.1226578256836781
14.5339005803948762 58.8407066703299222
16.3346984404418976 41.5357105065554251
5.2602408116243504 62.0137448089186236
99.0647559761869161 78.9787854582319966
93.0178840892628784 44.1692005912503447
17.2545836590753936 38.9413735620863335
80.3070210918492222 66.4317977748694091
92.5159861931745269 26.5746256493013959
38.6808774679086937 85.1241527453030926
43.1129681665165663 24.4309275714832523
49.7135704444284130 70.3950322007127767
70.2752310598522882 71.9664252914638496
90.9080660845158803 42.8578449800990455
1.8626747510798625 48.9484889713715958
64.4553378217980253 31.1980871584678461
13.7061280896237037 71.0809873311781786
38.7217964241245340 83.4001920020547516
76.5873585029512469 97.8441939758489809
14.9172440081429158 48.4239655757559433
15.9551042714644158 97.6647378558800199
40.3045886782044249 92.6207561497347598
78.7464255653377450 96.7530119468476499
27.8231619722699506 91.0474046353779158
2.9920845300498877 44.5437551004799062
64.7548474302813730 79.1669361084503862
17.8794909251202796 85.2933681311995713
47.4618095447603707 54.0081172147638853
89.9387201529623752 74.9067766847574745
8.4488069259470056 21.3449589085714315
9.1484930122029073 64.5363533972024328
30.2616057565010657 76.3236503271113946
3.2808315620428297 56.8362931776992610
66.4888291480003062 59.1655734982800325
53.3097628246904733 50.9670642383957997
10.9916786905389081 37.2958125433343071
27.5037439468184708 16.9292394805336883
79.7492370561121362 69.9250314302259284
39.8082567311581883 22.6288239616753160
8.9140331161343340 7.6019837217729531
54.0551186911280013 13.7356298101032337
3.7524820292284433 18.4485287838662799
20.3908662975720851 34.6824761964639521
12.8425802232735258 16.4516807303311410
72.6080332163237472 61.6272994989044847
5.1776733296337802 45.3889563094366792
57.4315603686792997 23.1774792773792093
7.9326161381699789 44.2445645977570763
33.3676942601381228 38.4521332350117859
58.9571182043170481 1.3314790555569167
51.2357054934254634 36.3942865183903734
54.2556789448947256 30.5630551692576695
4.1104755562992201 81.5789388640208273
30.7213202985948222 44.4706162755389300
41.8269100718217786 56.8236067978125874
29.6922181522854309 0.6552797352529227
69.9242740042339221 26.5864861667319268
1.9179040019197457 40.3889696841783206
63.1503072466230577 14.1980403432264595
15.5401688434455227 13.7622869778026509
78.2612760255044577 56.3677492348332123
51.3087331734247698 6.3960390540096501
19.5891466520864519 42.7440381341184903
73.9694295979830798 12.8281060679068517
35.0249194973704334 99.4043222060010692
14.5929634811723830 59.9827909179531886
49.3477578075710994 15.2263668536578027
11.5710718479060439 16.7744268014309981
88.2422241426074407 68.0511223043877180
61.2863265171400684 99.0211279287259316
56.7196693258000053 18.4018190481280755
71.9452349664635733 34.2342394713718079
25.2333197894261332 62.6608768504547484
61.5648267278369516 79.1584975418058576
20.4742584203489884 98.8041632672664321
48.7237759331577678 74.0396034690794238
81.8999878127376206 29.0743825040275503
26.9702636768250343 21.5359310163192532
56.0167448864440018 84.5138500490927385
84.0068422661493202 74.1571920497164569
98.2305403725144686 60.7349648208611015
52.8173315103200949 78.4062739756086415
62.9231247517857994 1.3326939915094926
30.2071501164423069 32.3015463000391847
96.6433366918217729 52.0471241280050094
41.0561694174365073 93.1642396772041366
42.8105210221089507 81.0932552676556071
68.2007699653504318 8.0496027513945130
42.5701158110959241 32.4641015978275078
24.9473996516476397 15.3573089356238377
80.1649762399051156 68.8641588558864868
19.6020697978187677 70.3116052589209204
25.5849161479729013 12.0552461189916027
18.6198003995380574 44.2111920935922100
70.9139583155064770 81.9613694184130281
17.0196884971199438 72.8326693560416203
57.2414335575339734 71.5488102252189861
50.4954558849358577 35.9978217172673283
71.8222193333581345 22.9862980807132864
23.1016927933022309 6.8830555666138160
59.0480541437990567 37.3505950594798151
76.6174668421417522 35.8910910011037672
58.2676249899080432 27.4781182280048775
99.0994381724365638 27.9344177047081814
62.0677564490134657 64.3284804410150883
97.7331077263942944 60.3570052618433337
76.9572653587618731 97.5032803872333744
95.5768545209536597 38.3479682625507152
70.0233685674584478 32.6764186789231275
11.1684582183303576 82.7234416223889184
16.9426860001180017 51.7369135719716553
22.0790750052695444 5.9978632514100294
43.6356685456077642 1.2568555347677424
24.8876954041111880 1.5134148209490772
17.3138664849712072 41.0521990447476171
10.5222954936863502 0.5843288955303061
18.7752971740375969 45.1240341493276631
30.3950922776846753 88.2172164722875038
54.9566382996979428 29.6914366641647831
52.7627211670865535 36.1966771453171461
13.5748275393119400 38.7667776311183303
62.0966808538291417 72.2488987328648022
40.2171605648916710 79.7255430606208222
57.0859669627970661 62.6846852805829400
42.1969185715014277 53.8103640551273372
74.4912483729338675 41.9384085013564487
22.7462508968556349 10.3422354080031091
5.9166768428939642 98.5590076655068117
79.4997368847048165 18.7650184246637153
3.9109620253119370 21.9059962613717971
92.0185155395154339 72.1269627652205543
83.2345457844960492 41.5313262391460398
95.7133653639155852 96.4411888730604829
6.0139803180232043 39.0351128802035561
59.3705256027751602 10.9128853754582913
1.0536979088901388 75.1911485411784355
49.2103186689323522 60.4542992502374759
38.9349577038882870 54.9502092165812783
63.0957677809639605 25.9105225998514719
52.7834757065606368 61.9726446548324645
36.0624289471295967 97.8356805543994454
22.6229241421199916 33.1542486763635367
61.1613657164725382 53.1278009934300499
82.6461926127871607 39.5056148402809697
95.3984358300558029 13.6457772494562484
58.6326143757019196 8.5163766664782088
62.2726616159929094 85.2967968236476537
46.5476891524306922 61.1403480423800190
22.6791498630144126 48.2213343915857351
40.0096230449709509 1.3937586231728694
89.4043302627156606 17.1125130051094523
60.3078906299522188 29.9957518503686345
38.7442809942248445 52.5579176962246208
2.9096786555272147 74.1680415839605160
29.1904392698201676 7.0889423551409925
78.0920051841266343 70.1530886445687685
92.0231797705587553 12.8615189798754201
38.9529939378527956 40.9906385254646537
24.2601014650345341 69.1633852406520333
34.1653942791179475 64.8992910164354981
11.2497250178733026 72.4791554341608446
61.8797467273542310 70.5180082926038381
41.1400439330020475 55.4702715672550468
93.1869344904059602 16.0699166670280285
10.1607609812483837 95.0197744832348263
81.9101827693927760 83.4124671035401803
4.8505929732853170 98.1036048639080605
56.5675108769729960 53.0733960120097308
74.8718949721842222 33.1730950681374139
29.5756346987458016 80.3709608708884247
28.0875513916307931 65.0823493381677878
86.2887570907413277 38.2307606681360213
62.3658947567294248 41.1567542820813728
39.4399646889207673 65.0090778476837698
0.6756384711036456 36.2814008063180751
5.6161272283845936 48.0003773210422793
23.0980085142756373 75.5650778570563944
21.5132915285988311 77.1267681018941431
6.3615984796683067 46.2870048670372256
17.8158652781911471 91.0070568109855031
80.9606745846630815 52.2415089719224000
78.3722640245612325 2.1533623574121918
80.5067278060607663 52.6333229835195056
26.1774961359781742 68.5085187894800924
23.4738258037026633 5.7895239470304620
82.8585291977938994 94.7327501234399421
2.7491972684963728 10.5323052921551756
15.1807496712785479 94.3069078310556534
45.5090374683848253 66.8885210092130649
85.5346296298837956 17.2175932000529706
56.0951518195933474 56.1714865002408601
71.9649674130422028 13.1695445466820882
91.7610390563551874 91.6717812967741565
29.6711078702159305 77.3699365714161331
79.6594697086213728 18.4588426913573365
12.8526411137251166 83.3171699545555384
52.5562288658728249 53.2000144231995691
42.0991204633731328 42.2753157932379580
13.1922769714117205 53.9806306631756669
43.0928048781414788 5.0112552463334907
98.0969706735742193 0.0956879313314785
87.0993078612161185 38.7077417125354586
50.0577122140636632 88.6161389336146357
83.0013245407130711 78.8633610708388204
90.0836356812232140 39.2820817934993158
65.2288558478321079 11.8963573310741815
44.8140668291632807 19.7110335318540386
57.6678308387968599 13.3208201892215499
2.5792631195497906 38.8052573259395004
88.9060645566794250 77.0445355970035735
58.0278427750351540 49.1331163599590184
21.2803227435194309 40.0898788122876937
99.1286494067581287 16.4931207006317351
98.2751840646993315 83.6835180050031369
57.0312473104186424 80.6210942068451573
54.1492763683468752 90.3941529395673342
75.8264643331054913 92.8734200346915628
32.0092733916068966 61.1039196103315021
76.6665439867557410 75.8891965267627313
50.8099877642973823 23.7248963727192503
55.7405525750767410 62.5939260180205039
31.0007351242439064 85.6536999756953321
8.3204826293025178 31.6627446024827748
72.9466060382250561 22.0535265238841269
30.8002164986846196 11.0629555658729455
92.0725521936878408 24.2785450006082080
45.9334481975309146 14.5816687716529554
47.6192732715048450 6.4205853651241096
5.1231603211750016 26.7221872050713571
74.5853023536385820 66.9172332845706137
73.7714208253657944 98.7566417309813431
16.9236281174159906 5.4831655506164640
14.1576428660534770 84.5898737569418131
82.7872367528174493 36.4094740401033761
49.7940441140263914 34.4595946949963974
89.5086205788043685 73.6870448844287296
37.8252087573069531 88.1645617536443922
31.0854594953336658 45.8431174187724935
86.4409644461662197 61.0210685349319562
45.2970390753800629 79.8778060882939513
49.0306094332498503 4.5708667361320625
92.4930062438534009 62.5788355722850440
18.3964735736262170 75.8755064725936279
87.1264264232167136 90.3993485468593434
33.7148225065791110 9.5993352214481913
14.0665303513831770 31.8929395603318220
88.5769830366461406 68.8028662141512797
81.8415791152074235 21.3929435111321666
56.2772163004626265 80.9472219646440294
73.3659778153950128 70.7925377584319193
76.4953680687254973 1.1275211501022842
32.1606492984194077 81.6943212182554390
65.6743181701458099 12.2940198787133692
12.7856754053222605 43.8132311469664799
8.6260389698886932 37.3384962678145769
96.4085640691829155 67.9065234397805000
80.0790210049664495 39.4277826303882506
69.1480527813604624 76.8705036832814699
60.8854548820021790 56.5755459039829063
4.4088993527210736 16.1054052853934273
47.0411724322419431 31.4997315403040865
91.3303257280588099 68.0396195631547016
74.1395090967127857 57.3092073154849970
57.5893150260566387 31.0257291156084030
7.4332334758450695 54.4732685880100931
91.7011910733822617 75.2149739460496392
9.3100822653716548 57.5382329441379454
96.8552371833058032 21.2975921556025618
98.0787660088495414 83.3328516839444120
14.6148379403055255 92.9284133581699763
76.5235989886632382 74.8741308401929615
21.4235478603124427 42.4535437929055348
47.6053931218150339 5.2571197202704862
79.3495082022048166 47.5748420484449781
78.2393770955563497 53.1784750452468344
25.2941631074468312 97.5232762772760111
34.2449749859909289 69.1787948288002781
62.0505578058385439 18.8038817986784110
64.9570525668736991 45.6096467132482104
44.5452015894864815 77.5752940090885517
48.8001370667554966 1.8135937845984551
4.3606073469057982 40.6517962382360167
1.8235567654906748 15.2017600702851965
45.0689938732565807 42.5795298189032962
39.2964203403449517 17.2932505327341950
36.7577230737037439 43.9511305350274029
99.2228833937061978 83.8242353910309106
78.6739776776108357 85.4063498078834584
8.8792095188629290 91.1264195403230985
37.9531884421044552 58.7501059661701603
50.8359922128600843 19.9916602759204203
58.4404279529675321 81.8786411287564135
61.6509749711680684 67.9689345273735768
17.9815990208643797 84.8810068305698593
78.0091345994026568 19.8622827112998621
5.1509225561017002 88.5051202459408302
45.7331220990784928 44.8549923233062984
31.9524690795747510 9.8057194071787812
60.2833090449857991 31.0437732491003686
28.0104376737162148 46.2383777564804888
18.0858145378469430 4.9502658095143310
67.1540084229947212 35.2493427080573412
92.4347861110191644 14.2296839044447339
36.0607584752799397 77.0205535747272876
31.3023589733519074 58.6880022180369494
7.0706980716020880 24.8824978131085963
16.0551694567338430 56.2776308370067113
25.7490518811824067 71.1080654780614481
17.6524640315843371 87.7103786809600479
58.8773801515351849 37.4282114065005800
54.1673295991233701 96.1436132151498413
77.4632927270465785 89.8993372512477862
87.2944032238643786 77.8748237108738266
8.3729985985522717 8.7107272317717417
5.6545826157564321 62.4296298719566281
90.0248623480028982 40.3601999326328240
34.9837911353941919 61.0347328705700392
47.5027823897939641 0.2974679703900307
67.5933591131095142 17.4976546473587717
6.4728659679432869 66.8764661599552994
36.3448870596592499 19.8192460590216335
57.9405465827587562 99.1532629649703949
5.7609536309657265 2.7374309920584983
80.3103670157734939 32.2077433880638466
19.5813460475586467 84.4711558443625847
41.6623963094839525 19.8129870470374989
87.5373407414486309 80.0869612096373800
80.1512033697998447 62.8646507206278926
44.1552818517716474 12.9215926898075040
57.7807754043251123 15.8779559638382075
58.7540765462375987 88.5290394814699368
48.2752854673329068 81.9290087635267525
1.9510534180178785 39.4171111508121470
2.2880340121160581 3.6568318955750856
91.4826059537775507 64.8502642534686231
43.2481186171387293 34.1889794981519515
76.8857226643090428 53.0147210386362815
76.9561252898625980 58.1938535079002293
6.0005616777072728 78.9102014670401815
80.3396775279358764 36.1670479842677111
73.8090406328561528 8.5865340123734484
51.1677467777720523 42.7245761877782755
62.1274982984945296 37.8437643736322968
65.0377790876949149 55.3005471482228259
33.5152187121643266 69.3793195110136054
71.2798276596438427 17.7376681605435422
43.1665252810602738 78.4142437975151267
55.3694260493895172 23.7185117664992049
19.1289792975903872 35.9220723851606181
14.6037607772689704 55.6429217318637797
14.1124427921804791 33.2520900806237663
36.6819615212846486 69.2334274989928105
9.3021437922002903 2.8676383192812072
25.4753338089700918 27.0716097508935114
53.7018640661206632 52.6107946591610727
54.1921521817042873 95.4546873073059317
13.3651718295150097 41.5540358636009231
90.3107296282028074 28.7022526453002307
78.0152929006587499 40.8683933189675770
85.1676438184477433 35.8647486926770753
83.7655113977326948 37.8469377499422990
7.5805273432117515 99.6200469798202874
8.9372849825603566 28.3055251967507040
70.9299891718284528 27.4189192341246049
29.1501558629838726 13.5584036689240239
61.1529981564143199 88.3817760770943579
16.6457324508456743 52.2842670333944923
11.1663227316844864 48.6729723378830386
81.0451309725197007 47.0589099905150761
29.7997605549103817 87.0472203096595507
10.5011895829484221 22.7122439866089714
45.7919264508612116 3.5576521356666446
3.5780369699836778 58.1816394288463528
26.0871587516094507 2.4460521347389519
64.6834439208920742 22.9788431558752180
67.2244233022379518 18.0268384378268074
17.9678112610436749 39.3973120763141722
48.6985131440321268 65.7733372798753919
44.2368875143818840 54.9389892024919035
64.7367955423762140 75.2636087061083714
6.1245962087052241 11.5959286735638827
97.8701544878547338 38.7774365965067744
84.7639606043657210 37.3599464927076284
51.7894666170530726 59.5626079096296266
19.6509569044039267 29.2971774158619631
22.3771620106759208 35.7512438301928483
27.0414035688377083 9.2951960803800855
86.2742830998686827 62.2312331036616655
13.8472843199002664 20.8069292596022812
14.6988300349520706 26.7208929094595042
82.4690138359314204 46.7353206130099892
38.2772594852780941 72.2229602752737634
92.1318832785593571 96.0556246435719459
62.1622790277688040 73.0413028440700600
17.6118840874528892 75.4208029682027501
1.2879996454395415 48.7492973147911073
87.8516997975260665 74.4299053450793906
63.9679571854535851 50.4920566595710625
77.3783009105188881 86.8230868628877204
27.6539211649912033 85.6709179098424585
85.0279090208123165 39.7026784062131242
47.0469651133231608 91.1248295727702811
18.7638728937763801 76.2664628390610488
41.5559459572048340 81.8992563618141673
45.4614219260817904 96.9665283761080588
23.7740766138014408 53.7713267898405789
40.5547749206063983 22.5542195773349761
75.4897068069054029 97.2895956270443634
25.8497827780034370 19.7750642714144114
31.0580239238582259 44.8282359664301069
86.4728820320691796 68.8878157580247432
46.0581321919904525 4.6669436803125848
45.1897951853187578 24.4720040566712811
39.9774608529617907 31.6652992670349533
14.0929632082289693 42.1211440321220394
49.8882834254697372 49.1353581019487820
53.6189807581974520 51.6497703096156826
49.8995425731743723 33.6429578808878134
82.2974044456413480 62.8505288302495941
68.7121583538001346 66.1771814892010752
53.1095536502124901 89.5654372667136727
86.3232802437002817 49.8256705392452020
38.8416083897770577 25.9921410865561739
22.9455705471443459 14.5069002183567335
1.1824734931715208 21.9295293907967093
16.2054539229635317 90.6439652787361609
44.1948541512244972 28.8924203939616717
5.4657521338894792 30.5823455856751529
54.9456256754008194 32.7045093707390677
30.2642069720571492 25.4725430423190176
91.4360443281009907 6.1474302501590810
68.5496050736324634 32.8182503764689599
74.9923222169165200 23.0181762460726844
2.7108275592752085 19.1110166101084573
81.1064500801413999 80.7141210881390379
66.4685386745502171 50.0870409762619673
82.5313264864944927 85.3043361138598328
30.8061319342194366 47.7714235758045618
76.3854284929260388 22.0919253192705796
52.7454140274885788 9.1559793327655399
3.2964110991121731 32.0244505898009919
55.0485999189403685 74.2278616158333051
76.8606544776987732 74.2013242188411937
97.8853203208221458 56.3320080899340141
98.8400718316862452 55.0560090027681497
83.7966256244774002 29.9937591797752248
76.4182636884473254 64.8402902292862962
34.5570334881396093 53.9288155637754443
4.0331248627384131 91.1727768253098105
13.1348330085154448 95.2663892292611933
51.9475195346231118 89.3722300575170152
37.0785584747624881 55.9373328041987605
17.6716562905230319 80.0719219404698208
80.7425031568706970 30.2614634374494429
97.7180507165179790 79.6955860763761734
24.6584372668540617 67.8553454453929561
94.2258306514962811 72.3863652511852109
82.0503982296611980 91.5957923347303478
84.5409243744822021 8.6498344878842222
98.2579485514227429 95.4732996532685121
12.1809460748078298 75.9713952964653885
22.8472465946642274 24.0051899416323877
49.7143952279885823 17.8604118636103912
93.4058490878185950 7.5521627804301499
21.7359510310651274 58.2996320427949328
82.4720718587243340 91.6244029337682520
18.5633480898102157 54.5470431627458581
79.8849192275203279 18.0251026696464969
91.5098290002282795 18.5209846665700155
24.8809787703720424 81.1801985715950423
0.4442653745540648 92.5037158814980103
34.4743271748651736 20.3450700161773348
89.9838898630359409 32.9935535180436048
19.3159498822332978 42.6239752563883343
85.5274490723942478 99.7179313019875337
5.3195815208837978 38.2024291634939885
65.6134099833840168 0.9200894980881169
93.9361189016953659 36.8079334509899923
82.5871250884040222 96.6261804847728314
74.8399831008759122 18.0266147175185516
39.6410845473581546 12.6198319304560371
62.6606637852270865 58.4539738527789297
63.2223179241113513 77.5809016002337017
13.4263166245807923 63.5084225652768239
42.2755468307973032 38.6721351043328596
85.7973932817367881 13.0848574305665206
76.5012943702881927 40.2898530262785570
54.2522658663259207 37.0437038347686283
72.7966695704910052 12.0287162580549616
66.5096303908134843 80.7453508519477907
67.4780352555664535 86.8419652711052237
42.5613949268910972 88.4649745334967150
67.2899343531240248 65.5641985350741265
98.0874506008573519 93.4742413246651580
65.5660054432029966 76.3985490574623043
57.3599045511170829 7.0097612310315522
96.4333220436765117 1.4019087014647380
34.6421600944722599 67.8049866105218229
36.4900997183369213 82.4883812177826314
78.0405095256033263 91.8229309985917723
29.6008440822374546 5.8428099387297650
11.9873525679327741 67.7893707289631635
12.7176612670278359 11.2348901198712987
34.6831262577711357 29.0389765170681393
86.6265388251740518 47.1239743037384002
88.5540034088076737 19.8453016639937410
96.2303781302209131 35.2318151251146432
48.1232305220273844 98.0409988697783348
4.2051336243451924 59.1208485717164010
18.4008305365604201 67.7272979757022995
69.8621587061089002 52.9752114578881077
40.2469928287724130 96.6314128863567987
71.0301257692417209 11.0684560328951580
57.2146432707682635 64.3890512965414246
49.6148755371699437 26.7140444453992778
21.5115747127476489 89.0562082663941368
46.3511403390743055 2.2984737015390500
86.5156575131696286 60.6173583571212902
94.3153420451084230 17.3710631910173099
82.6856877600181690 87.7430709856819249
63.1790938218787375 63.7987503348063285
58.3317675643154274 20.8556709874491375
60.2818236976049420 54.7230555746961969
35.5127584474075988 77.8632191267328722
99.4574508545557450 84.8711682435730950
52.9446314814564261 0.7049550386618919
59.4477872977895672 6.2952530916790428
92.2708878078185251 33.9601030087086428
42.2438437493415506 5.4015118698877096
93.8281725283533632 40.5610520162400263
22.7667871218570461 4.4739242797250505
91.4750992575367405 44.9802755067716404
87.6938689395217779 49.8675346913326152
14.5900850344642841 62.6230172935319587
47.9963856049229989 43.6682268911795148
46.7391857468705894 98.2674772130580436
49.0192113890690919 23.4385133337418274
69.5257144976059749 68.3668946157330737
17.0367511490667418 63.0648182211143151
87.3195928609947458 42.2335469842155646
35.1956017164757355 91.8188292835547344
61.4741765996499865 93.7261138677814643
19.9268269114015304 11.6827113449654245
17.7444433149293701 18.5687041481819470
87.7073191731247874 71.6493900431048303
31.7548054282586811 45.0946844320511886
13.9960103826238242 39.0278350328233117
99.1246626828364441 1.9695770120778389
97.0137872926234053 12.0742024043963720
12.8518851299948658 1.0348016621067324
14.2011506292302965 43.4665073489970837
75.9631408575042997 84.4917372230279113
18.2175130873134528 76.6856556250289856
96.1032445430905398 63.9643165051105385
27.7190246196955421 41.9633483796104656
18.0531461085112319 91.3820674360965768
98.7774305362938634 34.0642845650070711
50.0357232935407907 25.8515427569375973
64.1409939871210781 91.9704486133324792
50.6547453240287595 32.9757369681777277
50.8683110801226377 96.3301272735707244
21.7340392540608214 22.6057325528394522
85.8055535100492364 12.6563249310068571
68.1523042896493081 7.8651235083484483
56.4059948371368307 89.4660352557148855
80.2247108079499469 98.7566049109536266
58.5574624774865740 73.5583893492045746
70.2038932125658874 17.2094266459452143
23.5190262313162428 1.3867154261317904
75.2964753713009856 80.6323950404446776
51.7978573530033941 11.6167512207177701
98.2484724671964784 16.4375287782051451
25.2139024670741136 97.4519059123395266
87.5339300420068724 37.8447473792507978
4.8835042704356235 42.7190269696692368
14.0191276422389155 29.0685279439634066
75.5923446068078562 91.0357095319735237
19.4817662241858258 72.5073069617479575
92.7932288617790277 96.1425175349273076
93.4486985050648116 69.2617944534629828
84.1082006918624501 36.8136863577466897
12.6626787772503029 45.7298120876543237
80.8009073921402035 84.6428664215232658
59.9218276971800776 78.1749392115835064
56.1666720222582896 25.8229073274495633
84.5471919342602263 59.7243830926452830
44.2736333374309723 71.5633197939738466
97.6723400422474270 26.2738562747294679
41.1572143624030957 95.2229992897088948
56.8320046033555002 58.2206650659650364
6.9841234786108375 53.2214247877812454
84.5545422476065482 8.1425742890227077
54.2721467352542462 46.5381054824949203
22.8474399305139464 89.3803290503267505
76.5462355674892478 88.6704662325340394
33.9236286117222221 96.0143481227175215
42.8593641190946784 70.1455190704085112
89.6218150788423316 93.0742927681345833
70.0394079479959686 23.0194008952972275
65.4083713914646268 84.3600597917396016
72.8718518444666330 46.3468741297425524
7.9717970820144863 11.5574839487297183
93.1498741107876072 70.6427894894747794
61.4703773230007116 0.4484265637857532
48.4042194073588732 86.3333750858445228
67.1417727626308221 40.5091963641295081
30.1691177757426381 7.1885405271594820
57.3405120542416427 4.2894234309126977
89.6164512618442046 83.7260749820309940
27.6762045540359090 14.5278015277611310
64.5500922068931118 70.7508534312050301
25.7704982002311844 44.6476035927363597
59.6093301181017807 4.9556805683516831
80.1567717565815343 55.1190607832986146
96.9863038325748761 69.5817233487529307
86.9279870579890854 55.7530553146723520
75.7692714078969942 85.0310306337048445
97.6740395652267637 60.4915133542225334
40.6199994491710541 48.2453915516629053
12.4657175126140611 27.2468970825914134
75.1244467309780077 55.6508261791696128
88.2997229160581867 71.8556804302828454
12.3469612746526565 78.3039566776833027
5.6505894587762899 50.2884040437576942
70.9294598399487910 49.6514590131544296
19.4924362186970512 46.3165487508227613
42.1778859879621848 56.6014344228553767
8.9583365243464002 42.6845349468276538
82.1804330036460158 11.8523096204801952
23.4481602426210287 99.9056636826627056
57.6568585791842025 23.7763115306691688
69.1069875514976815 40.3707377380283958
71.4128488714612786 56.8931886620529710
37.8103500240698409 93.5197340174948977
92.3949722934277986 26.4460342036683329
10.3826436813346028 26.3004817878562882
65.0907413905339638 46.7308589688215861
9.7002893583499450 94.9130169339811687
93.3644941949274738 51.3743026940592813
60.8617809970221657 25.1489907333581115
14.0319290612084036 71.8417834426390698
43.1028740488477382 90.4637243179031429
54.8501613074222618 92.6709461412521449
22.4360662697746349 62.9877534899556650
47.5781620863987911 85.4145233866131832
59.6085762802430779 41.8738618545070409
36.2674173031267912 20.8078362463001945
5.4876503070918741 3.5016459914663733
95.5435773003228093 41.0520514814482240
80.1680450494848174 44.8399881597154604
47.7586005600927805 19.7531755852050068
89.9722590644265239 19.0695506180331051
60.4609417405066765 9.6747722263464180
52.7322840578473375 64.8476815576493806
57.8227904959093806 79.2215525364576507
60.2870773927619794 57.2916578248380262
85.1368763537936957 80.6624505528463658
75.3134546763110819 92.4910288120969426
78.1650664218077225 39.4248194415016471
2.5013776802394250 33.4669456262307463
93.7009296665715823 28.0975483778706518
89.1680762519185919 76.7376715647217935
4.9844805647163088 32.1505055697944826
74.6787336901343082 68.7824161785821957
62.7824010071869409 72.0406436318769607
88.2663374878616622 75.4752708016198142
27.2325434052719899 54.6294852137990006
31.0361302235943946 30.3578697580053181
62.2844813294263204 80.3764070394936994
52.4150694706514102 77.8947542016133667
77.5406246452910750 59.8745825832690457
76.4201859653411759 37.4201214164732505
68.0783982480711813 39.6135239469028591
72.2259430769703386 72.9080913601693794
1.7571879282392011 98.6081391929452309
52.9529888057751492 70.9872926832116917
54.5420684998697922 51.8152015095536456
28.3375047714920960 80.4886308032837832
44.4390724718232164 88.7468894855758350
59.5774741121403082 78.7511464340218623
20.3323236261982103 30.3261705203600975
22.0318097393467873 60.7793668648473400
93.9243564685627206 29.5154373890974213
44.8607628002446717 73.3891695596186224
78.2614530161746842 32.2230137636204859
44.4540401435761154 44.1230929561158263
98.3960691481066192 8.0297297871699485
19.0291106258711267 87.5180224885504572
23.3087339722218410 95.9918577633248304
74.3952646715346901 35.7980181823258334
57.3167044887973987 93.2614661309441288
3.4571202007755208 99.7616415431422467
35.5211794128132325 50.9076619049704604
59.2570817050591785 59.3800386000832390
57.1881993781298590 10.4975667147314553
63.4569864291572259 34.3212939385544971
94.3798086861443295 67.2833982788804406
1.1981354031908586 41.9933216591111460
84.5223024567589647 77.8556056775066452
50.2365982093159076 13.2923354243926983
30.2567898799229624 28.6516777655751333
13.3517912175313942 70.6631079315903037
37.7787826806386349 99.7374593092378916
38.5178605418629374 59.5364161991030585
37.2188965717506122 70.4677895431796770
86.0193689101969312 43.5866283502781116
89.5228340470290931 2.2633236949615720
98.1740861506230686 28.4987608381618180
51.3345121624466643 31.2347268440027683
42.2269608058835644 63.0993908697877401
72.1868444762958745 7.8264581320723448
15.6307769774426060 13.9684387217665851
29.7672806313575080 41.9269922232469483
26.6782856502884478 11.6072375330070532
96.2024568202320580 84.9208934664478079
96.4503195420724921 71.2198206617257625
11.8028763604405622 17.7836420856170250
22.7300180466420407 57.9268658573645041
25.2058003119029053 44.7095115105015211
44.4368716211599377 89.9978169537907888
25.3851465711798632 95.6243629169882752
55.4699562981630123 27.5952797985721254
21.1175121939273573 2.6445388779687717
56.7161431708029582 41.2404847050796519
8.0305080897029377 55.3497204542601082
65.1106803266775813 22.9584186795120822
12.4304603813882082 63.9018227409230448
69.3119217170978743 11.2037323003689178
53.0976407851916576 81.2365645263418799
87.2830169507146820 36.2874295583483928
32.9241881441375455 2.2606937499382807
25.5205718640885593 84.9265878587323328
11.1728482053787488 52.6711894662349494
72.3857970669759965 31.7462504273573352
38.1003284263662394 73.1116008332263760
40.9929393433267748 51.3350858868720579
89.6884401628693695 79.2625611034129918
73.9705073413550167 23.4673113406493101
50.0179429773725843 5.4443743395109712
42.0132686242426061 69.7430813436129569
12.5121766632796394 12.4394717054597379
30.1964704065757594 74.4143534450649327
99.5515193769265494 24.3408890897513608
36.3792336670202587 42.6706329550675321
28.4756465044363694 7.3257157798913175
95.5186039808135234 13.4706225226029037
24.8440448660122257 78.7222340148083504
35.9999892012656062 25.7124550471558031
25.8155161493167071 86.9616420167669872
19.0041508338406047 52.0712388974566167
96.7257761809977268 37.3790045136358060
37.2136236383983743 34.4870834207951944
95.2383041229472695 19.6666608654185069
93.4660115450547551 50.2950575404784033
1.5605622969993349 19.8619438920854527
61.3883464350992369 53.6509289806639345
46.8380780245003621 76.3662983610199433
92.5362659749856391 50.3700030858073831
80.9348560072966592 75.4612951188951655
42.4168423020597558 76.5225370080341776
31.7281902362201116 2.6475967417358359
96.1904188016006003 98.9978541759201818
20.3048113754512478 54.9611850486901332
35.8883509498751820 35.5866552995416043
58.3940658415266753 0.1447307277682830
20.0659945443796488 76.4184576769085311
21.6115977677266322 99.9887469366384636
77.5854659090642826 55.9795395235243802
74.5463483491931811 24.4529374736768155
44.7052692048939946 26.3729688026386171
32.3299196667284363 2.9588536094278584
81.5611385657057468 25.5502032234020469
46.1114700432883140 66.2814694649109839
7.2752068970872390 89.3862223705814074
27.5324333671355568 42.0975974317059993
31.4250759453536652 34.2500093179520775
20.6660976364150137 70.5342561431183839
63.1097782655112383 14.9601036625024548
65.6221753502246088 23.9282085187573088
40.4455889266804789 80.3127703513524409
51.3486294110316734 85.1251208495509673
16.2853837560313899 68.8023904618452633
60.3411584229461866 40.1001591205144692
38.8468812812807016 49.9592219309477841
60.2756761203364633 9.5934639978743306
78.8949044582693375 21.9374556707488289
23.6507616408934034 49.7780599796128982
47.8834857819065860 46.5867601579313586
12.0617553201549317 1.0705645229059702
91.4657133396277260 74.4189811883931043
20.5899459638539852 70.7666482675497832
30.2635590271437600 15.8924166978605008
69.8785663633203313 95.6240408304153391
73.6691319983047634 16.8081886637157503
77.8167316112590441 17.7987215299165484
45.0534922826680599 43.2874617731239155
36.4532013555495027 86.9660521842177161
81.0940420092488949 56.0796013540341818
20.3177156955014802 31.4977227587349908
58.1947379082711862 80.3524724797126169
5.5634098727598058 29.3419629402136266
49.8506638483259792 80.7036571054534306
76.9978202633337219 62.0299843671256710
47.3049738312181134 78.0010762810870943
29.1716666816188805 2.5311774550150656
50.1576544838079101 43.3943636635999184
85.2133605274066781 20.6512608478370829
14.4963255113949803 81.9200913953346088
63.1041703321671861 51.9035026857175623
62.4466290112069444 91.1270411342009794
86.2154807919618804 29.1134107212556934
6.9830309872451535 53.0534107119629539
43.6501676865212360 34.3676818818419605
52.4267801136388627 51.2624401132540157
79.2456228433389214 15.8634614478814218
84.3325267716981273 45.2400643521235892
48.5532708638355430 68.5429318203269133
27.2141625513068988 14.3088125279170253
63.2076217562220180 71.6285114744651707
60.9985498786247007 52.3998993314284434
33.5953426208254413 23.0624953112759101
60.3572734646260258 77.5290465534486088
78.7475334151358197 50.1307176645821713
35.5601806534548501 63.9297494797016128
95.3616344725253242 56.4402495295807114
1.9378780155398845 42.6322262184257141
43.9054323439833425 34.3506983471533047
74.1701129096819898 47.8541376062353905
79.8451037853235306 2.3573228095720045
42.1889584023489164 16.8614748955536982
80.6515474984340415 40.2507329658090640
41.2607168366907828 79.5432453036805498
88.9331531216208333 98.8132962664273862
68.9901256707800883 61.2366053161027963
42.1642887266373805 74.0400801229056640
62.6612051977071474 46.1239604237697378
21.5885375428156649 47.3772505843338863
24.0569003986583887 52.0519844085331016
27.3192079204946907 99.9120614499985891
54.5092047946192721 20.2508236187400321
95.9374076125379673 62.7125379169230470
30.3092527151484177 1.0652657635381924
44.8845208823616773 35.8496678061956828
68.0174525040823141 88.0807732513405170
40.8742224363700544 88.4814399352932384
15.0615068690990501 93.6587006459719333
7.9715055731990887 61.6656448693995571
90.6787840506373897 67.3481742241618662
81.0966972125266636 33.5361347949228872
76.5434371067518384 77.4116489333234910
61.9918964822647212 13.1974913938827534
72.6691472861490979 32.4941097488389090
8.4958706951674294 80.4291434850684084
23.7993628190628534 41.0681200621656615
28.3603712643050052 32.0384380748005384
49.3478752757872101 15.5599155091784898
18.2717695801776436 17.0110679198866137
25.5744030468578849 73.1425443826196613
12.5281806373607196 31.6764169919658833
86.3517915619956256 53.5263143590863777
31.5287175599901062 16.6840072069492820
68.8789786458313387 97.4932566164694094
92.2450212172845312 47.0578305508207890
85.9208314029890943 58.7576070009906104
0.0148968348064438 94.8354837803695858
11.0211598591233528 73.9089381469401019
70.8679542400464442 29.3748477517663318
4.8366264520440794 6.1340670279022236
16.9479008218395997 69.5136752563877707
74.6932308889493441 98.5503691263253643
76.2902575392437825 25.8562206260627647
19.3301400152912528 11.8069111327720240
50.2424320340828601 20.4929213073681176
83.3296130039211391 35.3032546159521843
6.3734972020639269 75.6585825556509661
50.1350104499740468 84.5295290162071211
36.5339403221469041 35.2792247751856607
59.5865829328136343 99.8549586975737924
8.3577000399688401 53.0386696755626232
46.0883777312525282 7.4778790855593025
21.4071417929476695 81.5275665959764240
76.1098722976928315 22.1089695402045372
55.7863008059719547 95.6297049709981195
36.9225093517491985 85.8353828000178254
2.1112201274470555 61.1041478005752055
75.2854557495174532 68.8616909107154243
13.8242706625937295 16.5387159871797635
31.9214782697307058 43.5759433293119969
16.3858013434285397 91.3908146724583048
55.0455446415375889 24.6670304593975978
72.9315170375380291 55.1814701587976373
81.9673697295621366 71.2317171163215193
79.7075418733048764 39.4956292141482237
57.1606745645774765 69.5193416087336686
26.3440158666906399 86.2673212767492430
45.0376307709615560 52.3006062164999577
20.6765248289379038 38.0205044932777056
25.9047100890713047 23.7562253702588002
34.2323508428210133 89.3550401658398386
74.2858063550043255 94.4347747578282934
29.9576708459128298 6.3506820598687170
56.5664482477888484 91.3635178974286788
91.1310808438304605 61.6326688088361436
85.8634516633685791 86.3418922823580317
81.6390213751297154 60.6169648276314348
16.1564890103682686 14.6722865968971874
64.9874468668661791 31.8392403160912885
61.4665675592671690 37.2479801303557991
22.8702087140742023 42.8476673061514148
18.8901348354834404 77.4383743133472962
97.3998812247556174 71.8033329280495849
5.3019148975196995 85.6186540441928656
85.1635601326288167 93.2259559678503109
71.7869702186291647 58.2424228915211728
49.0899335467849056 62.4302258286500518
54.5232403716593979 29.5816583602849477
33.4344593788302049 15.0685144314539610
25.4809614960384572 36.8263378665683376
45.8835807938165559 9.8538703229368192
51.3760282173612950 38.3359219833867897
28.0535100642024595 45.5947131496863918
55.1133675810686583 31.4291674472792053
96.9187847798700801 10.3936326420922214
34.4492260653601292 23.7562278719217659
55.3235724721395457 44.6022386554488435
47.8131230093681268 94.1875907172295257
83.7432960737773868 52.5194254531078357
46.8791262474993786 85.2538920118674781
36.4154545071265403 52.8664580663224726
79.3183613539196131 23.7094008250299240
19.4311968947426514 92.6610275983828586
24.7968324069229880 36.4040068226536206
32.3022084790895221 52.8508854580230647
23.0661899605256835 19.4849629838702789
1.8046943642826108 90.6420176717497412
93.0183015489575240 20.6345478546418057
11.4070396971103545 64.2817385631121994
23.4061182411601330 38.8442181124667201
73.1677008440003220 99.6616845168536827
28.8963505246912611 86.1622463810418537
68.9912703867240396 96.6915867175908943
7.1342027485260084 23.2022790363860629
80.0920209368189973 2.2045257861227019
64.8608275224710553 2.8242580722324329
96.2493329357721876 78.5055807332451110
38.5396706838342595 21.3851163861175628
77.8895136842718330 26.7482127531921350
14.8746321599525277 85.5500824842566061
5.3152216591531021 76.3743981769375182
50.5571853737329633 65.5584914611145422
80.4286074232169028 33.3075055177492345
80.2501134649106689 90.0160919484327735
11.0301456606188513 82.6756752001855659
23.0282273152157089 22.9557892445936709
94.3239656390249479 29.3008282644057658
82.6879503544236911 3.9064698715847390
1.8850351850224878 90.1552992208035704
56.5118334954552211 23.6988776826414949
37.5295705113478775 45.3214803640907746
16.9531799666718044 5.7155351952485560
39.8386299238121282 11.0419695157417017
90.0113654932423941 16.3260688752044594
6.1415477736447173 9.1373149689381705
69.5719667789567353 31.9435682412000830
5.6893259986370399 49.0470636059806324
19.0409955713779162 68.1344867351514267
82.7132242689524304 65.3216416289538699
79.6618979584681597 59.6034270622869400
25.0519712772077519 73.1857054145422836
63.9253365751393829 24.8723369726776546
70.7731970027831920 54.8054788100649333
46.9172127551745319 59.4202157483139430
37.8333832159719137 5.7874765192725830
25.4314640707288149 85.3198635069758069
52.5081276721587571 97.3526908823959189
50.6605204366451858 26.2341292566165336
93.4083819532615394 99.1315499852005075
44.3513150627571804 49.3587789674781590
85.6266395074917313 24.3521019351213610
51.2416745702335419 96.8478831789932002
22.9385527262625502 70.6446262227457851
12.7972704513976794 82.3650973644219420
74.6111534010955069 24.7970064741056646
59.3251650225493208 43.0710716187963172
9.5954429857963870 41.1405379169781824
33.3786466359389138 37.3683164613294991
55.6616539403165902 9.0181110657423407
37.3344831396915637 15.6819383104663039
19.2086361087290491 64.9181320424407176
11.5851657453929331 59.7994397651032230
36.4826737570823596 52.7721918760568656
13.5576110299064254 99.8739041383067416
69.0439167813775185 86.6065411160757463
84.1504877658644403 27.1833576822836136
78.5215716007733846 32.3464330253978503
83.7801498390441992 72.5422479767084241
23.2387410998000092 72.8499786926919484
12.0804475150784079 29.1609998397698291
83.9334789601849280 75.7921912844223158
22.6707085487778954 94.6202764898034161
74.8599582810735455 25.9281134876286217
72.0785208192771307 15.4374482057368922
31.1588218873582363 54.8936287755319086
52.1131044737984013 81.0939458760314693
75.2422414495874960 76.5393944969533777
13.1661342722442232 48.3421316461208690
79.4598556256284496 10.9226040008696064
43.1376108260321018 14.8469942292531627
76.8486472516294867 76.8248079858457942
41.1802652530558007 95.9678721629670406
4.6512752418770953 90.5645174116406082
37.3686166871235770 16.1987953944315102
25.5337086486352227 7.2858186519348278
99.4795525808002168 5.8691973639621864
12.8786063740425671 12.6260364350965766
39.9248455811287073 90.9863700588911684
65.8500397117424967 63.0643203809470947
58.1549837509992571 22.2033467247404914
14.3461147873510377 3.9120639185291295
29.4824119646015639 45.9243435831249585
17.4283020189895161 49.2258522364536475
22.2240391243941673 89.1144917314292542
64.6076519906003170 38.1362711928298594
20.9476296444549135 5.7985065066782360
83.3699447173667920 58.9365425515317014
89.7280727814111998 68.8080282396817893
48.7816417800726896 98.3058684173739579
70.3158417698633968 99.8278824501349362
14.2082501598857718 31.8846674863623711
69.5342161759446640 75.9103425386688571
40.5013676613221207 97.3999644496955597
76.0365928936038529 79.9518442749693037
54.6095960553651523 4.9618932802890097
83.6994881985205694 81.4116144529027395
45.3031573657203026 55.3151824836366472
32.4855194279449790 80.8929872255210114
16.7769149183107373 76.4423370070378354
96.2349970213766426 85.0751390361819233
59.9797943156394595 19.2582871978833410
57.7503401433680281 4.0906924206451478
81.8740470626023011 34.2770393841224745
62.9557281451466721 55.9834095974067409
81.1542202575528080 27.0972788566400951
28.2076589625773657 90.1268165598184225
95.4199439814658490 31.6726355006059848
82.9648126348060657 1.8242778478155142
58.5888791169234295 1.0867290430335741
62.2527710747150707 41.5842198394920217
69.2207961076024958 13.3927372278164647
76.9246169505853175 5.4631459297328711
80.1546925788738065 89.0643216524747885
28.5050460179574259 66.6287249700803272
81.6323927255657935 23.6742804883147926
3.6257559955435337 1.0268163953290999
16.1314760526659704 75.9313189665260211
48.5652154321509357 50.0303855931171739
80.9963397892809240 53.8793826971727157
98.6175957429839514 46.8649332340817608
35.2040895062723749 55.3176930944035306
71.1801592308514870 19.1457253330723844
6.2872237169683487 23.2820127353573838
52.8753129279588521 74.2760979676408795
43.2424694993899479 85.0473459032050414
53.0684745313705264 3.0484081457501477
45.4587668399799014 89.3464959744460714
50.2882083567892693 57.7741741657859293
19.8655082006717763 23.6706792289063657
36.1873259363856761 48.1758075225949014
6.6823004933896364 86.9336936210423801
44.1324968155422894 43.3139602195695232
7.3819255845849252 35.9953173581258099
13.6611893558902793 13.3295792839157379
87.0949722988796537 17.6127257127567702
95.9999343876588540 18.2865836993241544
17.9861783536618205 17.8604755652197902
69.2715938781139187 0.9463992261194654
57.9684631674497552 83.9021938923881549
5.9840750295109828 31.3926724897360181
44.2476104905379017 75.7168523096572983
19.8105710779094011 30.1027665520964476
15.1017434071364036 7.5798448916984622
90.1875439716081928 31.8865015486942340
14.4092732891590085 89.7666025719571792
76.8529656556110154 92.2437382251640514
86.4720783116992351 61.4158479907095938
55.1936071755103939 57.8527653653362535
46.6292073358914223 39.9801401337431557
13.7619395997680698 19.4121176980719277
89.8332173986519251 29.0380990690963010
15.9706694735401005 62.7995965522108932
18.2126119936038222 99.1869891406719688
96.1929345241808136 96.8303520682215435
44.3956347275427134 45.8820247940118549
74.0924592517718850 11.7436034699880292
75.1128343694781080 72.7615628421619647
13.1586185818373771 59.5453376243368027
21.5853837366073904 34.8758731689752324
66.5524714845547436 7.1694055317016891
25.5306037563138304 77.7081032865276455
65.5281963932452101 54.0509652044125488
79.1181351071474950 51.2090032841513363
60.2915018688631505 55.1488681803913963
73.0445973906693098 82.6049198276322443
17.6881514313565020 30.8440624468400806
6.1862338983049714 18.3573020149661161
53.1003357833243257 75.3047926211337142
1.3498900545985681 81.3473780075024422
25.3098699233052393 6.6713951638041173
95.0872561562729999 21.5579410667625773
45.0712714405644306 69.6743374799479227
91.1914714624123093 17.9251638848887964
82.7013703075346314 87.4603106799967094
98.4623852950889500 80.4104234826578335
41.2666502539662972 5.4737503101365936
33.3012378636247419 17.8977231260422975
64.1256131186319465 82.5556558100206246
48.1003263620699144 57.1523141287846528
24.7140934196435893 40.0726269513982345
57.5245076410820033 38.6784859103322631
66.8119087742448414 6.1379018069045443
1.3395469191256448 91.1752110306964028
0.9180740492851891 2.1937455515365523
59.6085662863374708 31.0149833164515840
38.3936891495893136 63.3331921574375016
91.5040627000924189 86.7818505111121539
65.2895870781562593 19.4264787499707765
62.9354750378478229 70.6808653748017264
62.6039619830686433 24.0045807632012327
99.9831863059634145 27.3298335505424141
64.4551811737229485 60.9551155250801315
75.5936479531019359 26.0838386858970885
66.6480899410472887 96.9942820925733855
75.2462900561671830 64.3253813668547423
95.3418739324279585 25.3047908371216366
33.8796284877360989 66.0392722850377254
53.9093963910375109 26.4452462454358717
96.5025150556259774 77.8541719499675509
83.6221783846309989 48.3604726863110059
84.0517212390231521 48.5233336538151789
27.6261423786026015 45.7469986234916206
98.6852074406696715 84.5417385843913962
73.9119364768086200 81.4743291423538807
62.1459715942751316 56.6383395539183283
79.7897919762449277 54.7558562985673163
59.3605200189729842 59.4784115899024215
88.0816626065766002 91.5380447816727099
96.6688018945132796 73.1478803718924979
63.8439414620373569 92.8531873289885681
38.6019480782214117 4.3674485431507311
1.7112875703097497 41.8729616742254720
60.0428706510094798 65.1714905382650755
78.6604030106330754 95.1853687152381269
4.1233322402468131 33.5834410011561744
45.0244471805883677 47.4066499792199636
80.6190290132171157 16.0777758051980797
69.1867271176739251 66.1490551394324626
87.7072381449772251 89.7281068182200414
33.1720906766078159 27.2599387724675282
48.9863758513996785 49.7741242112437448
49.2322124457892372 36.1428467591617419
63.1489765145478827 56.2374462971845901
0.0116698416866123 50.8590903107939454
16.8202223742760069 14.4037905326677045
11.2713103662902334 67.5778327344685579
67.0817220702609802 98.4927700618333404
2.0994382440421955 78.0193572076980786
55.3698196212915619 53.3992139130558883
37.7749986718123623 41.0469807102154292
34.1066832581535806 93.8095434033157005
13.3467373200550696 73.5452297112024382
28.6168635898716772 47.2505345272322828
37.0276098568010568 75.8022730805727747
35.1648333703127989 45.8715487012575025
27.3805152719348790 66.8799428707211518
59.9167732765441983 55.1494825486331450
48.6955785424185521 81.1393266917182672
55.2402215013442586 25.6744357944602939
45.9250178662397914 48.7099259123758941
25.0456607371588049 97.9214310827980654
9.6497424413762296 54.6723059200199231
1.7847020784484746 4.3790298532855427
32.0622485343367671 39.2989754551217416
86.0962431245725099 2.3620557437658563
91.9592713217212321 35.2050746692900489
46.1587936121516407 5.1414607787417914
0.3344378771383827 16.7835589059668990
48.2690736657947781 32.2436872713320142
7.4345551813280615 96.3675383917859136
6.1953973062390482 18.5158327748699669
63.0842320596610406 50.9852805738592139
28.5141456708947416 57.9080572913418763
28.9722346785161307 34.8744761729671922
41.8019140290856726 96.2359455994063495
82.5100129001889826 38.7921539942903806
71.4637791991773952 61.7164104067801986
88.0009076202310609 95.8717874999575059
66.2478561895716922 75.2816696930272258
25.0060536967473332 9.3888339902279068
61.9684057017150351 64.3828715814875636
32.0445383333669227 34.5497754668334665
44.6530424263784980 26.6561982609267218
14.4059010655501307 68.9496792273526893
39.3684769104386021 43.3120982624701227
70.4998787914004765 17.6724264043368926
79.9126144053724943 48.6192618028044947
87.5894899325468401 78.6492113446168020
14.6380188330503920 74.0582155320724382
85.5285898652635410 25.6781817308639688
45.2806475701108582 29.8195995515625825
40.3936875829241515 44.0949579326548360
80.2979196816864231 19.5584645965410040
36.1792273657321815 64.3947828599420831
77.7099108983135665 69.4962451139422939
18.2706497972806119 82.3794009236944476
0.5756556905325394 68.9047016484805823
45.0991898411643035 80.3576847831384242
2.4734284192025502 75.8010497454001779
74.0317197631508321 21.0298591762072782
66.5379265357108522 63.2991381200933461
16.6811113264515356 82.9297222537657177
24.8528498378577147 37.2302540274375673
54.4048513714405289 17.9205521970853496
73.9583894201796426 97.7907209154424066
10.3690060298255666 38.5825644722900165
43.3457630641199003 93.2581229204014051
3.5350000690134387 42.3984965694823686
19.3922208139731040 91.0284281808613116
62.6290198195972110 86.7023682740736632
37.3640357949680322 42.0268857116908450
73.3434465532887288 33.7490984995765260
19.8895637172274213 51.0600526819077629
13.9249699821933355 90.2028989455901211
93.4711581333209836 67.3387081894603767
1.7804132443653087 17.7261786117813855
61.9700948920381336 92.3418538533112212
29.8783868752623434 74.3522444946852943
40.9959473973031265 74.4792858662993922
20.7955036361141197 59.1630013473007139
48.4442784567726292 41.2299085269132419
64.3402277759005869 81.4722717165892618
93.3792939272587148 3.2472082524222290
75.3198002252429859 84.9188551884844856
50.3605982766136648 55.2821896976392608
99.4322774969863161 79.6736706478168344
86.4238322872732709 31.1660384620749191
61.2262992492430342 51.0487429862781852
18.4302250488016064 64.9609043501426697
31.7213932592517409 31.2841452325553924
18.7688889909812247 25.4055000054665072
92.7680562689385653 66.0327287346732135
39.4835299663622408 60.3070623371520966
31.6166222171673326 5.1969099231175209
90.4157068563594066 30.6809277193763279
81.9508659543309790 18.8421363880793109
7.5626939932157411 90.2277970420092998
27.5348887886618030 47.2225026767197917
43.9780670931998827 70.5746134073269360
56.5929130638182940 12.8381529501436997
53.7306087093676013 63.6233278550009018
16.7407048187977914 94.6206891269167016
12.5941983686300940 42.9789580409167158
64.4917942549424765 76.2038328653321173
13.4251910020911183 56.9370710062597993
81.7289095315433087 33.6661855223155300
22.2330301159007107 70.9763335486045293
16.2640608494339141 42.2620424557319083
93.4252277666179225 75.1175857675437584
52.1485263313347858 0.0805649899390581
12.2537899189573594 33.2908234333871320
97.8045335401693734 8.5887698430100468
67.0235972260951343 11.1899295656794138
99.1014266260592791 57.3459292804244569
30.8154895987530324 54.7120610982125157
84.2028867253150821 56.7030308757917467
80.8538141906231687 98.5972361429339657
4.5087609361867509 48.0177154224157334
1.4686333424863252 73.3036154015156143
64.9360357460950866 56.4576246160964246
51.0760953042890407 81.3233975108376228
60.4666955584566495 82.0341910093327584
30.1382703979065951 55.1263178685530661
83.7366887481731226 12.1934800654219799
82.1423741092663846 95.7399629344843817
55.6711325010519360 30.7973563689750698
26.0301858395085475 39.1068019753327363
40.9583001270964218 52.8132458485712348
26.1069291398525962 82.6982143373799232
32.9813944772846099 87.5134242562643436
94.0645769497685791 5.2084400065317897
1.8370233356853949 43.0851995951354141
5.7010296490268679 82.2664951963382407
57.6975227108924784 52.8526856068770030
70.8131790758165636 48.1661680356606468
14.8514295670598369 30.4477740047653391
42.3513756508966139 87.8191153622885849
10.0055128650130438 29.8510241770311033
8.5756136465280246 36.3342681205978550
35.9361382850967175 99.6391777784680812
68.0243468829653182 52.1918332784040899
17.1914338882817717 97.1398718698873154
1.8494834892681333 43.5341068264505893
48.4955061489416579 3.3510276121563987
95.0631345215561652 43.4945470214691241
52.8300958590753567 13.9026551046640634
50.5734133905176435 4.3038183496510225
16.2627716338217603 45.4004565749125177
70.8382170998287819 72.5292516674109180
50.9539662696567390 34.1451055588738086
85.8047827117642896 96.0152609092861553
42.8554708565565790 99.9885758884516775
87.0846539569769647 74.4351730250001680
18.3006543743346697 67.1254710845640830
45.1989897858625724 27.9620015602214735
1.1147346805707392 82.3940130706095886
80.5672301689214123 84.2445503750828806
88.3024563948486048 98.9236046976272121
87.5951601029593405 90.7092568884983734
37.6378136628711459 46.3002140776595539
60.3973263555618871 64.6218560261060304
76.2570604252444468 37.2701472135211347
13.2385465573728656 90.5116773703099398
10.0384662312180577 51.9669389326959177
74.2366093975272463 8.4973565811363390
98.5960978447506022 28.2075042159587106
74.0723490608612281 8.0930427835619554
9.3862625250573313 78.1928109466266505
42.6979608938430317 31.9004749713133080
26.4528411024431804 66.2035312852123354
21.3764031032866662 58.0403174341277648
34.2660260472244502 18.3427145841696841
96.2048708320538566 62.9662634120050768
89.1837604091671921 58.2786141931035360
54.7887774408260526 39.9395466902182861
70.6521671703864200 89.6273298603062756
81.2647669686043344 55.0687543786347291
45.5394303841899912 44.7992423069007799
1.5856848644770882 32.0440860216577832
17.3018328961933818 86.3289226429394034
1.7028766297909947 90.3897774892629400
70.4788077713061938 99.4856971233691212
88.8156988433766941 8.7066784777794943
24.9909431825371939 75.9428163428809455
75.3846472762389936 27.3828571057844847
76.3895359329683998 17.5573437888869144
68.7851035535301207 64.4083772456504846
19.0094989032619672 24.1982485654596680
33.2433771663993767 81.7605074268902854
44.0685568674581774 97.5884884815670546
12.9300097622988552 64.0004200927522078
75.8386036248589051 40.0127854273506145
35.2483475625411629 95.1030387153132750
63.8095730645451695 44.9006630338385619
92.0589157672265515 88.6427381277752886
13.8031065141864691 92.0568045409913651
53.6384175589923800 82.2716890272152028
66.1568547119813815 77.0489574692666821
68.7066466454217419 48.4118914096874349
29.2963756216042874 66.9380521828628758
71.4169599713722789 87.9114902451485420
16.5764442876285685 41.5798200620608114
91.9442264190477943 84.5326707020587804
88.0818903395320376 66.1881992973122806
91.4581487046983881 81.4662321495382145
77.4963425236390009 57.6471561454877559
84.4674609029952990 82.6155512650387180
70.3602698891864975 65.0412134948043246
19.5272403728063217 33.0425399003733489
38.0142707595696265 56.4351661401640499
23.5917072960514247 21.6835583432618897
28.5987608696792641 20.1430925451970708
52.5555930286249833 38.9999177368672392
66.5949129091641794 75.1830647247167150
81.9212046352438250 94.9944783360258356
14.0831309268297229 22.0691288952364886
45.0569727735474075 35.2571261412119696
84.2260159094351337 3.3488546851846657
88.7959542404312856 63.6523488153895443
30.8984120642174958 16.2989219344709682
12.0853764675199038 95.0654465117294194
99.9224716893609042 70.8285682724284129
57.6807127103925481 92.2961606343584009
32.4303232366019216 97.1679570556509731
97.2282150023410452 39.6155652815466723
39.9498673678776584 84.1823484264054684
37.6995324148977957 77.8746731162877808
59.6735374477419782 89.1259444763765458
71.4622563287573627 30.3881968197165513
51.8081043175361486 57.0381869586128900
7.1102613079878090 25.3302352278392924
20.9432073730982147 75.8759069408988296
61.0526432635283030 20.8137776355670319
5.7872114240816286 63.4158037474186429
96.8566706639140165 67.9579316554269326
15.0022368286335084 10.3911921790313286
69.2215570110018206 64.6449283842183604
18.7213723849529927 16.5427668366018281
33.0543664846737357 65.6891946975966050
94.8420753383368833 81.9629475321692667
91.4938875608349633 43.9920858684767495
60.2536760172184245 97.4407701953607415
43.5645303001387489 41.4768263402380128
16.2134325786435731 70.6834086542420863
32.0071857117338325 83.7140869503159735
44.7333206909401184 75.0427598827355382
70.4318628195778018 75.3509032696592840
25.8043937127955800 10.0433024763029959
88.9718005109846786 80.1904163724857710
29.0473581990435257 81.5992293244790545
34.0606698261393035 97.0767229975270709
53.1817262049312021 8.7839843563929048
39.9801455899025413 67.5323694140842292
27.0562612556540465 6.8687067188375472
89.6402458188405404 82.5618974084864021
15.1140541459222071 31.6596432604353559
20.7076853965304082 60.6909272495648651
27.1202757426255445 43.9371779945423739
96.3836811803285229 82.1049403385842140
9.4398742587195059 58.4338303230986895
72.4771026931792335 49.0874552311735570
3.2915370352230244 67.7631495999088429
81.0021665191645042 72.3000779753417930
7.8093543112145785 17.0709688585303780
48.7838343347836627 24.5892229004108778
7.7358500335027891 0.9321470310057478
7.4150183016754028 12.1284071218372027
98.5799662830073657 90.6276333889122867
0.2566291715660696 46.4951294207731536
72.5446433631992420 23.1699365719910801
10.0011933538170954 85.8445044500049335
16.5746662020002091 32.3592928456879463
78.8134510606521985 46.1565605013789622
60.3322355222998183 65.5880514346793859
40.2737981400508289 25.3391405861085452
77.7328619102915468 96.6365305123166110
26.3538285637121881 79.5411899598326926
38.2201918985710307 88.0587661485237305
46.5531099666250512 59.5961762746187844
41.2724995365019041 85.5348400095212185
34.5075120317862130 73.3285691303496918
69.7392114109307784 93.5341827202909997
8.2647800930577553 30.2031703974059091
37.2869970619110305 56.0663127222415838
44.8069525076774866 77.9463126340392165
75.8261193476472926 61.7996640346678703
7.5907743839471742 18.0310141209690471
38.4234943340707744 42.7473154375438540
84.7982958414530259 39.9745742116137350
68.6145196098054413 79.1177029312280240
33.4497078090306488 14.7327740460721834
10.5167895400056892 49.9767225429124125
72.8704369935064449 30.9191583395816778
80.5056552384563986 73.0869947135367113
78.0807539812268772 58.9703723595622407
98.4583267219903036 80.3324425914785110
33.4544690221771788 96.4506256587609982
62.3422361690872506 89.6349061289332951
89.6895533210166747 99.0420445468841990
74.4232764435745651 30.0290120959567979
21.4753571382992874 54.8028057665357196
52.4806379454587955 10.3021923959582864
50.3629421615471884 61.4799957733817806
69.8557123764483805 64.6252779143563743
37.3464171092357660 92.6128340985061982
36.8808099245545051 10.7239971155842611
46.8147666610495534 29.7294709696924180
75.9814279509928951 11.9190269449444219
8.9793888024667368 62.3534928278903919
17.3735171641622657 38.6103552602380162
65.6494900007257201 42.0820195485323794
80.8185609349426386 64.0375704907705341
39.1751309416542028 7.9072186807086497
50.8051113250592365 70.6247053666307067
30.0094505556260494 24.1320366637828627
41.4987427420481438 0.9013439107318000
85.5936372581595748 47.2714769230036893
56.4818331699899616 75.1093201578845964
41.1248600744616866 60.0932035817707941
98.5067165171115278 59.6512843204619045
90.5229410559646794 56.2722889223832752
26.3141102151095083 83.2422570703688933
79.2917619876545956 84.8396664762696275
40.7017073089893557 83.9626253263541855
96.3163514212285037 97.7356515958012011
18.5558433993060596 54.7820715495812607
43.7261714479965988 47.9291777484738475
13.2038844312290848 52.0922368652887187
66.4062108662496797 38.1154528772860033
51.8791598299818233 86.0984666320800045
58.1459800207901552 34.7955802947453208
81.0115198811763122 82.6999148521475860
66.5872537626956387 98.0741720711771308
95.9016165552003486 76.0770474000166104
0.1347161433436050 78.6288039308637678
11.1620609403685904 20.8145423441738693
31.8197717060852874 44.0915092037281937
99.9489494364225379 50.6039354002823103
26.7784675864611188 19.9414851597891953
70.1487329226428784 40.6206888978530003
12.6878257449730913 97.7115171916053953
29.9896032240434920 73.9849288191456083
96.6876524153567232 56.1653555429459743
9.0946916394970110 15.4088259529091438
89.1435937682157800 83.0897510282378278
72.4233506479427547 50.3131117001121808
74.2265994536651021 18.4388090666356419
60.2433420298548938 87.5554230983790660
6.6506440251805410 57.6990864362739373
22.6292202909381110 57.8351873811514565
33.9289102015223989 41.0157797654493237
52.0645271782410575 76.6099849227438341
33.4694813115818377 6.8465105213237232
40.0207091940275816 7.3080198680962720
56.9203780441950329 4.3089266594732774
9.9720791855481998 45.3805856889080061
17.9969859246262516 48.9198240472349468
71.2996684645490433 90.6488482749715132
39.2866536203669199 52.2235237664130025
16.3655461670977225 35.0820453821934066
33.1976510561420000 9.5172670115631028
37.6609053673080183 83.5336263874449827
38.7124253438745427 61.0521166636968786
58.2951948934416819 54.9849372166689605
3.5517679948087300 84.2604240768176567
77.4615111502475742 2.1882919884834928
94.9429225645431529 74.4691723015825175
81.6731914539965658 77.4183396554826118
11.9422549804397917 51.3889811815962929
74.7918735613021681 82.1826607720729641
28.9489453830067980 40.8281105189762599
35.2491886693569327 59.9442386523688384
69.6349124795874133 16.3972469012622639
63.2759514345538676 71.8279554880484170
49.7737711778103744 16.7584256058408769
3.7275741739218216 45.2501546929703764
2.1819884247344712 77.3221885184487689
59.4766262504359275 64.5203898265582012
71.4260934582447788 67.8598286115605305
54.9469594329884501 95.0225918638878397
47.7933986861758129 58.7192047963307786
79.7400840474938093 38.8711207038355937
67.5393878885473953 72.5815918468846775
64.6078114539287611 99.7306581324154706
99.8248368367343630 41.5388278072730586
63.2069371237393156 26.2887004301209046
80.0423182461865821 7.3732268678450508
63.0631532333441385 6.4242658195694187
23.9601880457030134 9.2070873067478747
78.0215126673483894 68.9488231629141382
69.0023819792037045 39.8647592666344863
97.7363336305099466 91.1708233943680852
1.7032952626070852 56.6982025060631329
2.3530563707490293 49.0921462128689043
34.9486180494388421 4.6846112135522695
67.6526178920266261 17.3247868987289948
39.7186853160278162 75.3730530257999902
0.8565040719563211 91.2792088759725004
65.5919130023903705 47.2852483844704139
89.2789277552240463 82.1111027212352695
96.1540263801226303 3.4679678600960440
32.1158511363606038 60.7078014479447106
75.4794185266782165 25.5063277635656931
59.6669755079460060 24.5357422493629898
92.7293722560904854 87.1294254977473202
11.2549389461268685 85.9156147259556633
92.1891828095941008 39.3609102519610445
32.6057426332096441 38.5447748807729695
88.8418203443178385 73.7925823077992220
70.4674923505446742 20.7015379412779481
62.1662140561280978 34.5588870658593308
17.9945825831164470 98.5443795594530059
4.1345288272633614 52.8526971802226626
37.5818673222192103 16.9844387074432071
82.4405011399801282 89.3183823163626869
32.7706421545774020 87.7728956147958428
8.0821885588754032 84.2244574853770160
99.8116507516931222 78.8704758032392874
54.3990444505759712 84.7150988998089645
51.5584504574948426 18.7463453713914383
90.7226478527760776 31.8424894211299154
99.5621103829845424 98.0524597719010700
21.2143063282139828 55.7297040818143117
96.8881925871571781 31.7830925722574307
13.1902081647442220 32.3302105952696905
67.9506366459452664 36.5979681585923515
5.3811708501798279 52.0556345738821378
61.2735316636235368 78.8507331357395742
10.2997255415112186 70.1718567189141567
14.2948306414027329 42.3130108152348328
42.6754458634052369 79.6774636536188012
94.6917097524406159 94.3236276572020955
31.0341375892819968 93.7752227876689233
14.7022899009050860 3.5690040156595160
62.6989369472517808 75.6132745491668743
44.7235494220134058 15.6992611606583736
96.6148970207916733 28.7504250849812664
45.0123099379909917 79.8517968125464535
77.7135210010410447 79.0823382831939909
11.4692147655706460 19.1446916206969284
79.6164799011059756 49.5971261744192375
57.7737763383120182 59.9672902384085305
8.6416220569323308 0.9396073382256231
88.6821279800933127 40.1739662483219604
70.6246105187724851 47.6641607136041969
3.0120048059202542 23.0196165319743855
0.2232753091460538 35.6466828646233225
71.4917303434613842 12.0881244319581356
35.9758011907154938 85.3330262923528693
40.9108226652220210 44.5223294704639869
48.0042186594443834 90.5503673486513350
70.7327449217529676 41.5741452713162403
25.9777509500851096 64.5722209710732074
84.4130739210526571 62.6352620823645623
33.7950626710681448 98.0435250521020123
88.9111563520540500 44.5575559616948027
16.4041192748685667 54.7139014422365264
45.5251135443350918 46.5635345581614786
1.5087110391436731 91.0552560474359041
82.2518082517841833 68.3484965873153527
45.3506061732021450 29.0987918441151123
60.4962567726398817 73.9221718921979090
58.0121365818908501 48.5312874135804577
66.2799729502499986 33.3366480540122154
2.4099606850524702 26.5024174444524192
71.6484655166625117 34.6899207537459304
39.2817194739426441 54.6454825725652213
14.2865707638293653 90.1727930053837952
2.8142094200239054 39.3257119040866030
50.1900870734850315 76.9801699451409149
51.0558326020887918 19.0873712097158403
29.2428192561060456 66.5171528553352402
63.2069662204727578 85.3535521144764289
81.9597277815803977 72.3042186216683547
11.4334637664565637 80.7062516874474341
63.9946095453478918 39.1276170085940649
86.5266825902193517 86.0212509088337924
99.8073471758211781 0.3180128334343446
93.6719860371816537 1.3378743180001540
0.3738417183530740 80.6853634568839624
11.5469771602633386 87.5402088492478754
71.1076981729813440 70.3053601630993796
92.1726702460190097 11.8568850155364665
17.6953784078895495 77.2902407370723949
92.5119309846045041 1.8527511154579734
65.0528799404894897 56.2659871021819384
23.1951875149542630 14.1336369755866276
75.8708843270360944 32.0175504501438155
93.4269139865436529 6.2593303545055434
12.4787411478273889 9.3089812143392852
0.3417232889430077 22.2909911443274780
55.9999997133319951 57.5488542124626861
20.3542343197332123 70.6202262717867910
94.4166745396998408 27.9651588920430072
27.5375439777444626 40.7684458752679788
11.3650642702479825 84.1076948695407083
91.3799120788726498 78.5602960041511693
32.8680034165534138 98.0399240842264419
28.2776161051551895 81.0735548926483744
67.9424464190163775 52.3267005592275254
55.4033241820939963 77.2116826180257618
65.3892334593243305 47.7187590939469501
60.4951797379879892 67.1394821984605272
53.1238209401340953 63.5961777175620497
9.3111949048296445 40.9702530739379327
42.7581832725090010 10.9770730272889967
79.0539605088196993 60.2160500633650670
32.7180234801298653 62.8435097168898125
88.9253473263038217 22.0334986846098744
74.9458027454310383 80.0889643767208099
67.8127150251597328 46.6228098886317426
21.6887893028670184 39.6892887359324789
35.0966076858005707 84.5290470888940320
74.4890301391701399 15.8388004929787769
14.4905144738523557 8.8401086743798771
54.4887427947895659 59.9880046257761279
92.9589859903931881 5.5124689948471639
46.5806698742210017 32.7061551202501448
78.8624764372455047 86.3985854730069462
7.1126201526342081 66.5021846739557247
89.8640071792553385 99.7991411906714490
81.8383959254650080 67.4341862518435704
11.5057248647231543 26.1302485399073063
96.2043317402323623 7.0650061361668293
84.6859839999374913 42.9222628548817298
59.9253651703887087 40.9953535003083971
66.7624022611452972 59.4989313074767310
64.6771024101506242 60.3207858645863979
53.5091231141209391 52.1723048910121676
95.2436880719029659 14.0741696027915744
34.2035618280462330 69.7244808775718070
44.3070424366646023 29.8902149969063942
71.5682033894927656 81.4549362528566405
25.5361419513046037 51.1307298424580452
34.1210052717953047 90.1748651762720499
36.0202709683398297 30.4337351347670939
73.8605871090636867 59.9584141979684375
59.5765550087388931 60.5220917478823424
49.7922617523269579 76.1833329935634964
61.9863024766775936 11.4580384382292557
56.0053318448530888 93.4494284497654348
53.3576770330290699 76.4657487626107013
89.9624750966573288 60.3019269761260190
50.2016094116857445 79.3361221906772158
55.6301579651557674 93.9621591711752728
1.9062297760021885 30.3809799079472249
34.2431201700483783 31.7203113790524114
71.4136383216425230 16.5714872298146751
4.8800156170870412 7.4319786105395025
86.6715119884115381 5.8153085285118085
47.5627337445726468 28.8946426267158927
4.2160457239750144 26.1821431760725929
37.8238329303192344 5.6119593672346202
19.2788595002996068 95.2490714131372727
50.3182000197867154 33.1350268117542086
98.0407672320103245 70.6411624408900565
40.2002743952769279 72.7606841380318912
92.5794391262222689 34.8273157409635488
26.6973304679643419 45.2398314047197658
7.4971469594636737 78.8544646546429249
7.9460847797139467 85.1449862107411235
43.0662916933033060 4.8107506547107048
17.7833460474572043 77.3001668662497963
71.2774580654428149 76.9109770503576726
8.2006482927124758 86.3827754321075219
73.1543855581961964 69.9963662103682509
52.1555749074743105 61.2545006476697509
84.6803820820503574 80.9642182479367420
13.7251864222326816 68.1394832018637686
0.1614333223738051 23.2003438635493211
73.6672589432386076 10.9660706146477711
17.5444729882191943 71.7971010740413647
13.9422639896795708 85.1154501510153523
47.6314313885847085 49.8287584336366010
54.9497925814157355 22.3478177316477797
59.0660961466068812 27.4891058832545383
91.4713671422248353 78.4718828227106258
47.9540227048865120 51.0435671796901858
33.7807215509147909 8.5803466326784488
44.0990784025748397 73.3776128912718519
56.5494104940450129 3.9991535930186561
85.3486578862726049 41.9621655376612992
22.9830258558602836 34.3439583110944326
28.8695578862229283 0.7180170645194384
57.1501929294352422 87.3461268837437217
65.2444124562671703 80.1406293817962307
29.3696061796246752 11.1866621238986497
30.4891181252355814 51.2119066344647180
79.4406589407101649 16.7275246081980953
64.1392189736213965 99.2574725323765392
57.3479264547114624 93.7568162510086012
82.6421347527302288 35.8548872141670643
84.4932979749744675 4.6857236131798041
41.7308008405355295 78.6853791653038996
79.8071922540023451 32.7808540633750169
20.1066193597879028 94.7112739158916952
51.0807918436023272 79.5928698808024535
96.6758507719276707 32.8819557402209597
90.3910183015999138 56.1660933906439865
21.2741315019054795 73.4112051878324792
59.3097841752572066 27.1672770171162199
54.7013589972515888 78.4403171288107615
17.1529310376427375 19.6850188590300341
7.3262444444881609 75.2499280690933148
31.9523197803549657 85.9151910623728696
0.0652596920277082 58.6737301577088388
43.4360094682216484 20.6736210284716222
95.6992506965253966 45.6008054456475307
49.1293927672139503 71.9527370667515385
66.2930191824086705 22.1953754153086393
43.5198708154885239 33.2959809404758005
92.2257651516660104 65.8183380222175316
16.7087853750127344 92.1915290929148767
10.3558674322697932 90.5974347866141017
20.0809336615029537 56.6239407218022492
10.1452453280360348 69.8250077200678732
88.7762909537365204 18.5299807834962351
2.7420745045100614 19.1517006156064582
75.3235779059170341 50.3635030671628172
24.3933979464419295 66.2299798258951853
36.0080314149003797 37.0242048549209741
95.1116803151075203 63.7653662097146565
50.8305856807046865 99.3468892058265567
90.3837514834985427 76.0686496572151185
56.2763561025508707 37.2834453945955602
62.4778796302621657 20.5796265302577126
64.8677450746245938 2.8292954020432859
23.5033757982029741 38.5614604589713537
99.7648950049324696 47.0091952044383703
73.5764242348299149 77.8273145984770593
79.5794883103480970 18.3578516491851857
69.4781707728706976 4.1373315098777290
15.6058341359174175 8.5205107335153194
79.9762267888099387 57.4882383208828927
64.3786019443557933 15.0851838250213426
64.2071017086192342 89.7792569198317238
61.1073483469945415 35.1102935150146465
21.8103485034667912 76.6213227050881329
87.8579637860059819 19.7301548175866301
97.3053256408839502 14.4080312587247406
81.9751211051429891 55.6194273533626813
34.0709255829085862 35.2464721974364963
74.1695855852408670 47.4792404089495079
62.6511127728380046 74.6810091694844829
96.0076081487560486 27.8781995244933647
43.2693403261174225 87.7364435162910326
6.2628536327960393 80.7361240561475029
77.0982256034520077 71.0742375089680962
7.6263060421284168 87.9865885470237430
81.2978023867412531 20.0733907072930933
67.2548502036907507 99.4948374355232374
20.2235246191092664 51.6576783709086698
20.6485521645652241 22.1361060604822519
69.0832554505729775 86.7212930016831933
5.0156932391283267 86.4253731823702793
72.0384505532736341 76.0052583438504428
82.3757514337355587 25.2731387594796857
86.3245890688825455 55.5092555832616057
15.8721816736563266 30.5043591236169860
93.8706179809944956 67.0292967415058740
85.6074845684104275 30.9555372022232369
58.1010216616096642 27.9980487790822643
44.0231574215436154 64.1542275287131787
85.1778897893798757 19.7632753308659588
66.9757074531317897 86.3644274178293188
47.1186627991993063 12.6318204042018323
44.8744887974221385 82.6934620385802930
23.9046712790553464 91.4977939476448228
6.4144903001672198 37.9816266959651969
29.2407816403510559 62.5937195577774972
71.2806263852579889 67.1169476790743715
10.8969590147498412 38.5643570838628875
74.3856358614865485 70.2722989586135753
70.5260252568121331 11.6187873150395031
19.9896859820846799 81.8532880355152912
80.9341747266581137 12.6302089169568976
10.8774915718448320 63.5600863238678286
86.4177012386566616 64.7132092397208112
71.9227805973929293 70.4523821464924254
34.0321246276893419 30.8480580991945850
64.8256810995674186 93.8100697462960369
66.2164835954647089 35.2460329688133882
98.2302120568348442 27.0675190693511212
7.0752238778847616 34.5279880303754467
33.0466182766803485 26.6148960679424604
43.9431155188334941 17.2235064502956021
26.1434010932391061 41.8950623419090959
7.8293830300864453 46.8536205416490859
98.4154467229552807 3.2837169060548010
30.8083333269396640 3.7005256358546679
94.0489639801301109 74.0396401346712025
4.6104882411851511 61.2176041587849582
97.8585295475946708 57.4454132071900005
71.6575180662965039 91.9530120472505104
86.4850666210768821 31.8815503158034304
84.9410313650193274 67.5847601201214729
7.5149965007693336 74.2035873721423656
39.5476311932228839 94.2604383468175371
91.6369990024985981 93.4709313815448581
29.2160117445168694 36.0601140993040516
54.1725723237435304 78.5292091931014511
7.2956284029476510 24.6681963968665485
78.3928728221939082 16.2981907937127062
62.6938646229843499 79.3758553278813821
36.1269159385082830 35.6024190138428125
93.9089766493478351 74.8111213883498039
68.9593551876380531 25.3354129912421797
51.6261083192079084 55.2610712932574373
87.3313839669087884 39.6458759654930617
71.3060286591967412 97.5258042754210663
39.0650020583760167 34.2391330476448843
36.7456399494646604 11.7357343463285630
60.7471223412575725 19.3721148136531056
93.6699872823578659 31.9201666727738207
6.5463966465614476 3.4407805596893271
32.7860763263491535 9.9100039912618065
60.5345162222780360 43.8499837023878953
33.5107026104564412 50.3401635029876218
71.2300837429383762 91.6766965702231431
36.4196602709929564 16.1345239284430910
93.3288114563690812 25.4591930501603905
10.7857972052646467 25.9597763220418400
12.6471082882140600 68.8891244279840151
19.5224105444093752 5.5398217727584909
49.8183058627819619 66.1794837037945456
32.4571927693389810 14.3444658392203888
59.8491984792327898 39.3320098882886455
39.0521756198938021 37.2433180619325270
52.3271103824052730 14.2011680892257353
96.5865415924801454 35.1958942982276142
96.8792070307145394 22.6547461992825063
62.8301378817532310 86.9529030861180559
6.7925046312275033 51.8937580970418750
88.8245456481867421 72.0605490951668202
76.3104319267406481 33.8943293629832354
3.1020286748225767 18.5698733521613377
76.8681008909749721 17.6811421908615216
97.3178025238099309 52.9707396224830731
73.9671761636638792 64.5063334171046279
57.8671174372744090 33.7991484484320779
10.2028772201887890 98.1236412729734724
42.7032141640934313 47.8384274543886221
35.0535752964826983 32.3232729971310562
44.8886870972649135 25.3627668255603780
9.5743363697776580 55.9816788660517233
0.0515749857183279 39.0825574190990537
23.8417250382860004 45.1481566266743499
84.6261046545822495 22.6218589460953758
75.4752287762399021 58.7526294817748322
48.0487387998333375 14.0933018755213695
26.5917874569393966 36.0987814749646105
15.0845612192756171 16.1531464147164812
65.8795510647441205 29.7845718323958124
31.0950304276428895 58.6363413934901985
51.0030055046711155 30.3975336461378411
18.2635755544350751 98.8512325169921269
12.7986187660102608 16.1514479468317198
69.6345160470968381 33.8923799404806445
50.8222675409360818 6.4560905710618011
90.7869829159933204 7.5889307705481412
94.5148688753073571 77.4578715229533827
85.0539674956622207 67.3977879272087392
30.7896641259275974 35.8163894540475454
42.9204884647624212 75.0782771670886859
74.1748565859963236 18.7279112686162925
63.3904133331658173 55.7661225624541217
2.6876553725698193 81.3210528503787344
22.5003786257323419 35.8103878730712921
24.1024181693278550 29.9742424332242514
35.0964962968499137 69.7790574375049317
0.5888215476634429 25.2192179525072788
1.8898141189833684 72.5573966298527040
20.9129817260095621 5.0084001250336074
26.3661531979751054 25.6228772979050099
71.0421505537351123 44.4349658161695658
84.0522917097673314 90.9219844199924125
68.2756774408555600 4.3791948189982328
93.2307304460235002 79.4587854593282970
38.3349626998058071 70.9860164324311000
4.2237632515665364 44.2106551425687329
54.8675439921695514 69.5517031178447382
82.5291075959888190 31.4601676494255180
59.4640204327193587 41.1876889626663214
75.6852945396393011 92.4219436125460305
77.8840233224170646 47.1362213979248281
49.1174232422071810 82.3517366439383949
49.7492973467605921 13.8593802994093291
91.3585099072055300 75.3529130872874049
29.2820016865473747 57.4591002286783592
47.0319071574973862 1.8532975630778603
58.6731156835918597 15.3371041430537822
58.8505663850009100 6.1321250147258866
7.3402730980395070 47.4927219930948326
42.9860085184781795 44.0579908810768828
76.9629224772432252 46.6506485424026920
60.0575514397577948 48.2524231195623230
11.6961418758714348 28.4150640362970321
71.9958624392665172 28.2077011496637340
75.7180403915008355 50.0862449471251665
89.1786755198090049 66.4123376877896590
62.3103768340607687 75.2470141161146131
52.9234003336749339 28.7477280184834996
71.2949447677210628 42.2638924176870887
92.9033123900401279 54.7591247923406499
45.3702290930776329 85.5733134188731128
53.8487664823082497 54.8901767463111270
63.3287748320587554 3.4729879930052499
64.2946266798827537 24.6063262025067679
28.1852537773417353 87.0470737440984976
0.7822973588525683 26.7990927838483088
9.1537171002278210 99.7031290526359300
57.4918955073169258 84.2887463668631653
20.0183503143295347 35.1872571524592175
70.5338888857394579 90.9692013771018964
0.4976928742200348 4.4431191415551634
13.7864684759682952 49.6661374703303622
66.0820812789669390 67.9574038157500979
10.9177969892853337 89.9122906069607524
63.3706329386640306 60.3988206786727702
37.5995866986055702 46.7275392888578196
20.7274356565114495 9.9331206079491530
90.2984121492302592 39.8345617374807546
63.3377780947426459 32.3487924061308547
8.5130255967736055 36.8561194663826512
43.5009441400524750 44.1761155000081942
60.0944919440758127 49.1584527274696725
36.3398142954447394 63.1170752735521177
23.0018671968878827 33.7266042979507148
79.7110593121335427 54.7868295866957951
8.6041536750986793 55.8841094430061460
48.4700537263673255 50.7849743922029759
37.0036273830779194 0.1048811347906131
40.9752969098700817 90.8464464336576896
99.2037788115030992 9.1598869458156873
43.0131516789814086 85.3575557674467831
59.9328360479036846 72.9799796262082623
25.5571472869820724 33.9138829121364935
17.0699298375019737 64.6092599257066809
62.2572266252007012 11.5491163873517877
52.2355104943416606 61.8586845584697755
81.3449318796061078 78.8356738221069691
30.4923133390644914 73.4927785844863593
3.5068840861250172 21.9769233611782120
37.9600960441824995 99.3590229642742457
41.8766331984055782 61.4460977586339325
60.0955533653678842 69.0502826242384771
54.8640385025434085 8.3663317030810305
92.8579226379777793 60.5424475509478981
3.4125886263875582 99.4779010521080238
46.8682316796344196 3.8643129657953579
39.7353996750664962 70.4024069580773215
0.8641134590432253 59.1835319450249031
74.4321488331012517 78.1655071994126729
62.5165712407486751 19.4727773091829661
92.2360076580962556 97.3573652752464938
60.9236078905771450 63.9307706916492862
63.0463087602480741 74.8001405842434508
45.0232527796629114 95.9861311013286382
42.5255681960991296 12.8214894987966233
68.7051535636905442 7.6586173261529389
47.7244213577933110 58.3957727275182279
34.3252773728140639 63.1028494453777284
42.6127117379902032 64.8689275857820036
37.7785560004089049 73.5177242905453880
95.5000746285626292 40.6730461066073232
88.7451615246248480 78.1286978318156571
22.0531710288763279 39.9853808025020712
29.2335648248699300 28.0453814120736240
66.0875875687136016 6.8958378406194454
82.6628283568835514 63.3908916117947996
72.4681254407684037 30.8468958103994986
24.1049755159729813 79.3583155866238741
44.5849877758390818 45.4657669006553391
77.0655267414502703 24.5894265149067550
23.8173355736782995 67.3491298388705530
26.0535241641411623 60.4948659834226987
73.2737503917108057 82.2772787405101838
79.4364099075307877 47.2780880110236765
83.7498370945031496 74.5575193635195888
37.7391575788623612 7.5105246838921946
49.5758703737640616 85.4963140677895979
88.5375355769231334 93.7161859721444443
98.9164933008339062 18.0182713328653534
34.7289871770002918 43.5721304175866422
61.5010172060468605 19.8814318459141113
49.4368646680359660 57.1503724649482621
28.2942962091861325 64.4899119734744630
4.2216440508292212 48.3874802788259473
18.4500305188538540 14.3939177660273430
65.0349863564512845 33.3930747230761895
69.5061919051914998 73.6619851375190535
6.7447918725961227 55.4078623762423561
0.4645371629948158 67.2273850484023683
24.7267114515314468 82.1566526449268650
15.8198950082528818 42.8593186883425616
43.6356279846574751 2.9900757974750114
81.7996062519790144 52.3202905065930679
99.3996857813285288 70.0705376539191604
64.4012661347004922 86.1670941175265312
9.8751030894515210 97.6040184418174164
11.5674521324643074 40.2001314764390614
59.2733359679873359 50.2610564137711222
42.7036620839027847 90.3754401108217422
6.7736852659744384 54.9383670701088818
77.2950396189472144 22.5154992505751999
32.9600289901577952 30.2009772927502418
80.8366921229671078 42.6750848061284742
4.2205223984093543 27.8854725130914254
34.6973637636976093 67.5534805697256928
38.4526235348706891 39.2037685181010218
90.3963262341358558 18.9190794756688554
34.6784116293037101 41.4636620083427587
9.5408670750461884 11.2787137777606397
89.6877786162913537 62.7050571280881570
13.9070914809948487 18.4116722687497116
18.4943088762420480 84.4142942789334825
47.0662638484532394 78.9527106583422551
71.6269291656412008 10.7506491632896051
69.3182902354943167 40.1193847243173281
49.5973000583735271 41.8748416004975823
92.1868743601319949 2.3441078022661377
49.8198863202032669 81.0425838943435508
27.1038029469290791 66.3587222597631552
13.9247680826720561 51.2693017445159853
59.9721195576413351 90.3881545616134190
68.7252549996145916 34.9994381658381286
45.1669449978101554 25.2910729936797196
62.0383365150813475 51.2677353235388082
8.9125983915086202 26.5285557076307512
4.8705328318070844 67.8223980713890455
53.6088829828183151 71.3161194944411960
8.4905212752921848 43.2243119498039476
85.7294747649025197 87.8408525993483522
74.3467539140419547 55.2219696719667326
76.5844102623604073 54.4612970839445367
55.3716093618428573 26.1451654444625134
79.8884579070520573 42.7058502429062372
28.6324140104037497 58.8367759589965118
86.8334149069595469 74.0868146613486829
28.4387045738796473 0.5897803116710176
10.5864596848013743 53.7096601380522429
72.8661753107263621 19.9089268176389389
85.2947323835859095 78.3774888502474738
3.0907345414819654 86.9247003878686968
28.6533557355399218 58.3215184526472612
5.8937005321957443 15.5797341890845935
9.1168087686008814 10.1680034945500495
5.3031608759136706 78.7108095725624395
65.1752645232082841 78.2541669781718383
39.0174026712002444 58.4300862010650590
91.9214981401755722 0.5830983200246109
28.5853670354001892 85.4669787227041411
19.4960996159641127 44.8654637069374260
29.4873168401255228 1.3755117954662222
51.6450568654659463 76.4165464627897251
0.2970943977868568 66.8469760646857196
75.9525034924222524 52.8795091629060323
91.2216300268326563 20.7149807444579999
89.4929615774749010 93.4951188119383119
41.2280447587890180 36.6534899634643239
24.8166130302180719 50.8501017675323084
46.8546424417401113 9.5900589813785793
65.3025500738474705 48.2196588365436227
13.0219046926742017 34.7163403959098815
83.4067884680682141 15.0611927379973096
98.4355336937416894 30.8322429669760432
37.2467071593295387 51.4524219213218430
95.5897586273810020 35.4794888410176128
20.9045246391675548 61.9046849841133664
80.4470869916706164 44.2791221088035840
95.0699119175275769 47.1907622767516841
75.8859874651546988 30.8534882715568948
0.8109232767444019 16.8684389731791100
6.0707818792700490 54.3750848452596145
74.3156863447097038 12.4705391227658229
27.9204720872903032 82.9586133220051920
48.2159731535181209 12.3797532019875423
13.7496336358436047 45.8571781989797671
85.5924679071560348 26.9721145869133210
1.7642473666188541 21.2022897041264748
43.1517652482204781 48.0855834406804377
55.4838644367118405 35.6355337320207823
71.2353016555652658 76.6497458890944614
0.1931610448367205 79.4852194540160184
30.3938335324220219 76.1706642305091890
26.9873585593472640 88.2627140326736992
38.5809093320088294 65.4898316981731341
41.1284763870533681 75.9985781912480007
34.9414479441847661 58.8821296289889631
60.2106468797926482 57.1105575871616793
18.8356823564295297 30.9430355621680846
32.1282672035612578 46.9787310765400719
35.0706744607298333 83.2224127072205988
66.7213730411588273 56.6042066877705281
28.0021685143395089 37.2045527724235683
76.9913205449629174 71.9671934980559200
38.5123591398482503 8.0121908545780052
54.3722711157948240 69.1433674105696099
22.3197407404922217 51.5599391989506444
44.7160713356950836 8.4115219167072102
45.4988581303627768 98.7480126157446847
86.4159998601567310 47.4197689439595180
39.3666783139236216 28.1009837187750193
24.0243029048625374 95.7006905221435176
87.2341311111585753 13.6091098200279088
49.0748153507421847 24.8559852105494237
53.2212918495501910 28.2844973231216947
77.3614929235831141 42.3732605281983723
41.0850859730031246 58.7883286282643738
3.1355477779970276 85.5041328585290046
44.0579896206255270 41.1032205615352382
29.6342522937367505 85.2122254167036175
54.6819037066562998 83.4874962526791933
32.4112891610644738 53.2215458111559556
65.9389131903202497 87.7942141798728812
39.3166077057629408 70.0892032141857158
31.1276044188437915 97.2477813221105407
63.2475465454599970 39.5395563652157236
95.5342115422785838 67.6714622814708804
56.8890015524019930 11.7649443582918742
19.2739052207931749 18.2471330078234892
93.9252665994067257 22.2327652502368522
66.7570965466169781 16.7133196922845357
27.6741868964183197 74.6565269325215297
