# Supplementary material for: Universal hidden order in amorphous cellular geometries
Source: Nat Commun. 2019 Feb 18;10:811. doi: 10.1038/s41467-019-08360-5 (PMC6379405; doi:10.1038/s41467-019-08360-5)
Supplement: Supplementary file 1 — Source Data [file 41467_2019_8360_MOESM1_ESM.zip › Configurations/2D-Initial-configuration-Binomial-PP4.dat]

31.1858329461073822 64.5580919214710889
12.4645042822703722 34.7374198944405492
95.4355302697374128 98.9935637233647441
30.0933819560553424 0.1459287679950183
41.4575099494666190 74.3010752354670672
93.3833975965504379 35.7799436533694504
43.2435142542820472 59.0296283855384019
31.0243415348245293 8.4781179429131655
62.4702111857050255 36.4098307421060383
59.3790560635048550 38.9954196520212335
39.8714416760873860 1.2479281839309353
89.7542416204393447 89.1571703268009657
70.8574664247557138 84.2889639628941438
44.9077797960501854 96.6526491012005380
86.8649551647981468 83.4995926806223423
96.5676567362369553 51.5862916837411731
3.7639407185166895 50.4532711207388047
87.2947523837246280 46.7436948425509442
20.7489851849137281 31.5921425195493271
57.9133725770831234 47.9563288963572489
38.1400331347856749 46.6501618290679261
22.4206654517112653 79.2052691909939455
54.2280302265342158 80.5554629290616901
30.0068217445071390 42.5041518680675310
91.3231086836371588 18.8807387124265489
65.6530385899527147 16.8510058076182929
63.8176661334769548 16.3088681165305047
61.5435084379550972 22.3307703797172223
54.0257129021293778 89.4293160135748053
44.3844998996886488 45.6549558887996341
44.8897937377973335 10.4908808996378440
57.1101124966443052 45.6856788024477609
59.9656226873904643 72.7200811391413851
55.2651461142017268 57.1837367276872186
9.3232934336834994 88.7940121045970159
93.5066776044246097 1.9634286163446313
58.4940533157306533 89.6362004022609682
27.7720776862639305 78.0122036709804547
15.0307335225663419 70.8849652474142715
73.2843532712290369 43.2424661069316301
92.4545569534915472 81.1028281334820633
37.4781768472337689 54.2214330416131105
56.1028029657211675 87.4314260493255802
95.2042193362020015 58.4881484254515058
22.6061132398507780 43.6651554437672331
66.2336739773719785 55.9393852126085278
17.8886422777618890 56.7537923735481940
69.9670038316929208 51.0050496135069338
68.1288900360055294 78.3212030144210019
33.6566167046252502 22.1111260066087496
47.0958201664988820 87.0794993549336738
16.4695587043583451 84.6261718192255756
68.6414802731912630 22.4208075359548573
97.8245142161780166 24.8463998542566955
11.2947404007828105 16.3771162337344798
14.8655213146984373 79.4880897888709939
66.0453990035712479 16.6343784265477801
45.3718428724585863 74.4728202237486698
63.8699091254344964 8.8892327818015602
53.3360780560566567 37.3928888262506334
34.1509357991005373 14.4658405288647707
51.9272038627939168 43.7091459887279257
26.8804423281653335 79.1680686783090124
36.0263491928433908 91.7667635027990087
93.6656639534832891 31.2584768699198143
27.9860464517844072 90.5186999153843601
77.4532775675444469 45.2485385203949093
28.1037859232387781 92.8670906855505507
58.7380029369337393 79.8307756874106644
90.1709889191300533 42.6125507255133087
10.7882260796531284 16.7665821370038053
36.3594089574148498 64.4848781098227448
67.9520542060466681 12.3946664184352962
24.6772493822224561 89.2203495508221778
49.5303925517094257 46.5045321692867972
51.9590332352663182 84.4186003984341795
84.8658796640997792 75.3404177887125286
27.2621229321909482 76.1229421765559806
56.4803096882300224 89.2979698543861105
87.6237875007427505 11.9478242952421496
32.1498967768696033 22.4313337580562369
28.7066471655604616 91.0782593556457272
48.4945601778596114 70.6016890816535891
17.2519490619118656 55.8590952179485711
56.1928979307193686 45.2466636647551255
26.2912711726219896 63.2014325360102021
89.0803563940183807 18.8417627939208927
73.8345927474489230 0.4126127485720499
28.1217265103134828 3.3234569651284573
39.7342900145996936 49.6510180335712832
26.5271703334754569 61.8273888268878977
64.6716638097049952 75.1522205054032497
88.5894801059222630 61.9246533057028614
85.7163334648280255 93.8016491697876091
67.6322102372301117 17.0912626946714816
48.1350506482260556 84.4257925874404549
73.3150638828494863 80.8559653912933953
71.6286817516630805 96.1005090445481898
60.4897373186328409 41.0405023081536484
78.7051780912510850 51.5616009256101293
86.2402382370007530 42.7452466759945224
51.4490233207287702 18.4121172732144451
84.4947913300489546 93.2675742488510906
38.8603160539436772 93.8095729923309847
17.4245111527649215 21.3125963702722316
15.4076668903344363 58.7226838893998320
93.0638200737464274 65.2821334021725193
62.8308510849361994 17.7053705256162139
4.4201061413722709 9.7402616535128494
72.4205052781118184 60.3308581344445543
72.2277413784548799 46.4276699895501039
82.5469944579361794 21.2396756079356948
47.8367323326007963 55.5348893470797833
99.3237748678821362 56.7908668592803210
85.8562619182562230 22.6707355197182885
40.7814637362898793 41.6166701565529493
62.6993594644865908 87.9866063112623777
20.5470450695776172 48.7153434055470882
26.3038113077734828 44.0921579706202280
26.6388593259557105 47.2777293479483021
18.5039541662636360 39.0867946020133772
59.4174683170881082 92.2866699586999886
98.6485955384255107 80.7724383396011234
27.7471298151138477 84.2913708792029723
30.9983349257064376 20.2077750388317554
55.2481330396088950 3.5210506946487197
78.5240378221962914 74.8322006043678556
4.0816790735724640 71.7994405740986537
63.5952751778562231 28.7268517021225698
93.5182393938985257 74.1129657852185915
78.7711319657730655 64.5677309616011144
19.4657094693529444 5.5130681398838144
94.4228870960529179 49.5396472506141734
87.0712310034781183 68.5017118060357575
94.3166924280743046 39.9078780094760290
67.2748891216518246 79.3219926253734116
74.0272572660649217 41.5687195937370433
62.3355632325102249 43.0244560145422099
49.9327219148222312 21.4700521158456397
10.2568853976974914 71.6653160828742699
70.4891602035866356 69.2797576930479124
86.7684490796204670 3.7557868780180526
94.1782908700881052 24.9787386425201383
14.4704037122693308 26.2312819587527066
40.6161424568406062 92.4114948066385438
26.5311678481159205 12.8944806074311575
25.1580164231437706 29.2582497738535743
85.7890829508551178 39.6162510726000932
43.3386524888211468 60.1315457509934106
78.5404958749799817 29.2790626652640888
29.7976222423362636 22.2313745806997041
20.3128687178052871 0.8645558620947513
6.5273327281029747 42.5313882994231705
27.0101273851476655 85.5537642856311606
56.2060626705416908 58.8500173505803517
85.9888601220143443 79.0467607285174836
65.0209198520165756 69.3697399215070618
83.8716026905098175 46.4258964464058792
5.9311082655202574 0.3307692860124556
50.3054538136895033 24.4513960506745001
84.8391583445976494 68.0839271033069480
56.0283063041098401 62.2455135948069440
25.4918233208062723 70.9232134679734827
24.8025552953770934 60.5286436886392494
0.7659738361476376 47.0086010424401906
49.7087920844033420 48.2223540238152637
58.4257435959003146 36.8235358661421017
6.4179154492734369 26.2079853859605514
73.5073494116300168 59.7842308025586107
25.8550010906408261 27.2749485081224208
14.6369612007184564 2.2542157167522392
69.9570384917424803 75.0114205381347290
85.1595147660128191 54.8428819172863342
18.7313418305309582 95.5212723444788310
24.4651872225099751 19.8843218410898679
22.0497776549496756 35.8630555362741674
72.1364844007323143 93.4709619704281920
51.0344213199997228 47.0331354447373045
55.7741613026225238 57.5263804433211021
29.2156693527295772 39.5806040498448013
99.0201563358698422 38.8208524858325603
60.5742451326429148 34.6333527390233584
9.1928103690446896 44.5089161309391343
57.3713804262307860 75.6552835846840139
60.4383048215972778 83.6144082922098022
14.2115277852776991 44.2691795497018461
66.6859708109731457 3.6161331039056277
64.7511258395830822 50.8351713457892345
61.5649158020303418 46.4653582351167813
43.5693699865975645 29.2557031670995116
94.9037673164626767 90.8497177431302845
63.6818626597104540 55.9460440634333409
33.6077926321202725 5.7291135228744956
29.9027556370168313 55.7062581264151220
31.3462700925463480 51.0761447259021608
81.1713599996879225 46.8841028703063074
75.6566081444449594 98.0337866893280676
64.2754393582054036 4.1006608770183810
86.0363823168568018 62.1315677897711822
71.8701313400276405 52.4751377106453063
46.2957077948976092 5.1070757275457073
38.5404291836026118 20.2880881141570875
79.2190350370298688 6.4366540797084699
93.8321680150177428 84.0545182267672288
37.7700877194927287 94.8216505946555372
17.9828384077028716 66.2982913233839923
69.5496757467451374 55.0317000457286127
33.4165033547307999 37.9972129154146216
17.2260879675178238 25.1590093888265933
73.0477533391116935 26.1697414228132743
70.8086220287916177 93.7788014653448982
96.6070745506217037 37.8069387198392590
49.4805546342889002 27.0672325780989986
2.3710327804739584 46.2688793880383642
5.8447516807678461 13.5833609527530328
88.0247939695072006 63.7616628710380482
20.7092905557782245 17.4041874754006471
43.7363950728564603 46.2506546172268713
85.4330495972862280 18.2704794746286190
85.8730067291166250 94.2456938453836273
22.4423557280368904 89.0957391578284188
82.9735556138467985 0.3747140443941754
92.4402022136552830 42.2932572440943275
33.0113801175982431 12.9964699987726195
73.5952317321024623 41.1110347451760703
89.0119573444909378 20.2285240409328928
76.1791310554550023 73.6582596217059660
66.1679236580663712 9.5597109257242856
87.7006509622082859 80.3875772649924158
6.6239645752968590 25.3482310953975549
45.6273537168894876 47.8223176078049406
77.2134605342079965 92.0111418098925498
34.4611174930211348 60.3680277533158787
79.0811403900439132 37.6966904365968887
32.6706810763938904 11.8665366808579531
9.4441089304272872 58.6352329833683257
28.5753683771675995 13.8607883458088494
13.3154408197113217 17.5486233246318051
22.6382625052850770 21.9211981070559823
42.7065651377524418 7.0087454959485100
36.5345026811396920 12.8629277073028288
57.8810641452097130 38.7202963689937221
73.0014132512824574 96.8663366656360836
80.9436626728943907 47.7574377307525424
68.5989031899225239 89.4913627865795718
7.1648191330432986 61.0336987149953956
16.0155983382530778 49.6442939216327233
20.6648022235947693 29.3973197616587356
70.1800065174804928 26.7911979639476776
10.9375785979174296 5.3846289554753017
49.6054313638638860 88.0575385227362943
15.5100697759696260 42.2561485486839814
41.5355676045788726 50.9362477253885970
10.2946288043618388 45.1072233671506808
72.6263416385538250 58.7995015661550866
84.6215472345725601 54.2777852100229978
98.4735431005481843 92.0887007013675003
36.7719069523357334 96.7503163188543169
65.9508450379397289 67.9261183827317723
35.1676450658237627 89.7870084914494981
52.5621008770594287 15.1336568645418446
13.9996160033384225 9.8291717714087401
6.7259048763979141 2.0292324042295751
19.5393491234355245 14.4465305582174519
45.0526842456652759 61.8445113661717372
75.2171790865550065 17.2475524630262740
95.1185548743715543 62.7136793317779748
66.4429236486111137 30.7458966124738104
79.4006049508111431 13.6264635339266800
96.3132319562761978 20.4672922673188253
71.6001852656780358 60.8746626412868039
79.5603966082236127 92.8705103129300369
29.6074678535819480 5.4760610501646045
0.8225843536428190 3.4400081078777012
57.0586057450202304 67.9809356073846089
27.6008428163743176 59.3562915707090042
54.1182905408822847 65.7390013788630085
96.2638279670113519 13.3652727425514701
85.0340422429595009 18.2278082783491548
76.6024925035935382 43.8592227683908078
56.7534513367928355 32.4782220636435710
95.7842602089698119 96.5305001749729712
49.4593786806167728 86.2000019257101968
20.2834131322729760 36.6814922858781713
56.8243881042412724 46.7928993858611761
1.4130909321936724 69.3443887235989678
18.7586640428816018 68.6686726636033313
69.0473613230855676 1.7352477331157523
22.9698733794825287 43.3030727078245832
94.4352227970311162 92.8926109383562419
90.5777126602114606 18.0254372505319154
30.1162520687971096 34.5314016731856697
65.1241552066679930 76.2450469530384822
11.5658384728654084 56.3417684362458999
18.7579372578941523 14.8123546830842727
8.2661231093027698 77.8429726421404666
92.6210543116913385 79.4944260701231968
4.9590645306500702 98.4269418281402579
9.7807163762124620 74.5594641529910973
53.2157692739231862 68.7853931325987560
49.8484841007751598 0.4904800786906693
81.1720705555281938 1.4367278764612856
82.5221352625950715 23.5912269986202965
40.7590447504070568 63.3150632149863100
23.2001257362790767 20.3798975229567141
35.1842835346524794 98.1577788746010924
25.5081596294828969 53.8079681197771507
34.2997340394959025 89.5974516249053181
96.4081662589686061 80.3798991212289167
83.5997535025353926 77.9926632501609163
84.1989489705135412 31.5388907398431968
1.2683434359847867 18.2241392129642747
4.9203619401944625 34.3244041608078163
39.1893331970890841 57.8495402054935752
92.0105856312519421 3.3018133342964551
86.7344190706617439 94.4405688829832712
28.5101503591769685 97.0145481217093106
16.7311627744098033 16.0046298194617691
34.7724996653032576 64.4368694456917979
56.7545906340269681 19.3525608106717470
50.6800564916528771 51.4831591422884358
69.8519288547919643 79.9510086580485080
38.6799963787853613 74.0179019998147965
36.7058831225766795 39.1407742441789352
30.2858680438912060 24.0039111832663892
44.0252753118358413 24.3841281804586103
55.2207847807095433 31.6034111533439308
18.0873648615772495 67.5135474685805548
76.0357760883814535 33.4851292224209374
91.6278744565238128 69.2804586043963582
86.0457679363350110 58.2720937285747240
98.0477186308857540 18.8962124085913068
46.4477901760364489 65.4106918099191432
3.7545769299354603 85.3967064018954005
13.7951616740254579 88.5444874413544198
17.2651850035114087 82.0014173642236699
14.7176896781222482 1.0587468071025841
74.2403377623144962 50.0639692299569035
64.5308532571506959 69.4121302517241077
33.0990021442485371 84.2408416147874277
7.4025381620312807 34.6436410620844981
14.3047587002304901 74.8180764259495987
73.2525749447690657 28.0242532372503064
82.7005951106102657 34.7596896361092007
49.1198095892035980 99.4979067618315014
79.4579460197901852 80.7984449372288367
81.3580389397537260 50.6666415816402704
58.8915196249329611 51.4794341254814256
35.7852428149962236 19.6085575032204247
58.4453464490354619 5.9330756572876453
94.5895553274356473 34.5502459663229899
74.4424752156505320 8.5769494684232779
73.9674606734024565 1.7297659010726663
0.4720861213391214 89.5013771960006750
49.6464572319539883 81.7678715341152156
51.4617360760244225 94.4460098140672955
46.9164785993307447 59.2713625565584579
57.7586724243508556 90.1208814854541913
71.4352549085193829 68.3376580469596888
22.5956883470638132 45.1465820939451845
97.5463082749967327 32.1474372231728154
7.2272001637516015 88.2598995912201332
4.0214440772011422 93.1978957366403478
26.3576433265205523 50.6194257677746648
76.2497229165990120 52.7440445019686877
78.9025996454077045 30.0760916583908582
24.8585527101802803 63.6639551140351401
8.5879612574039310 33.1691088005512142
55.9188003883429516 85.2331377224651590
52.0382692043588690 69.2236813068394525
35.0354420962045268 36.2930908302076389
52.6523335831165724 5.0574730122533662
86.8626164334030761 3.0668796816479382
0.8806290380735105 77.2651859842324171
75.1819129418688448 38.3270859885682569
71.6885641706714836 54.9097602911350364
27.1924446623449043 45.3223135338160716
33.4555046440212749 25.2235827083686850
14.5992567582556525 99.6971185013053827
58.5666387224540657 3.8382762705772122
99.6963409514053751 65.6880872796557185
18.5551040412984882 81.8777289216923947
89.7453560901914642 44.4429366224315174
43.0391118632506462 98.1941089163527892
60.7879126269952366 5.2636930549817107
27.0277375517674834 11.7058483789603933
42.6659416926723480 96.1800960596238781
75.6804526415273244 60.4076526608798972
67.3053203108874669 2.1547176553319503
51.8868723216848196 93.6596608322917064
9.4663031995466991 22.7765502921971965
31.8284089319259671 52.1366753707432906
28.1999725328135540 48.8487751778195829
94.4747445149933327 67.0909628657449844
93.5283546656934845 72.2511177473004125
34.3256713619355693 16.0484701742033344
99.0606679391069491 3.2697880976575999
94.4458125183102197 17.1248740419073329
58.8780651964910220 34.0393690622748579
59.4639028419034048 12.3368111793020105
64.2496634768845496 96.5616624295458621
84.2403632034994416 51.2036257535570485
79.4294494214666713 69.4681093370969478
39.7346932236209653 56.3356338212663275
47.1719574029780588 74.2935984040653352
50.2192046349527388 36.9917099372572196
84.1587341451873101 8.8209743926344952
89.7261738553944639 0.3201538763220713
97.1065462154236911 96.3373094641980003
99.8667378749229613 93.3912113907961157
68.3034943948221240 42.6244813134161618
88.7352783729903507 66.3719935629816433
67.4338482101957339 89.7534484227535359
85.2014027535253433 5.4615182122007777
33.2474722030873480 75.3917203612790843
21.2327064711058888 35.1303992011800830
63.3313078538420200 63.0731220945014570
20.2973818704255891 61.9022602339686898
18.8762526746528927 10.4045705632664909
30.9079788224590821 86.0699860344361269
14.6056224985071310 28.6302126384747737
47.9693785325917119 99.6673707420372494
9.6158480285252761 30.1717873077264045
57.3195355614671911 92.9318550739452718
80.8600605710788898 51.0313959618617830
34.5720026175520587 7.6738490319274266
16.5989058804524987 78.0930104354386714
31.4060507796926416 45.8711620144841561
92.1058049267500110 74.5456491264891241
19.7256816531372721 94.0617276308733210
79.6579826822018902 35.1878822418589507
45.9952331239602188 95.9661163195703608
12.8423603254278706 16.7346309807255622
24.5122344314479008 97.5936708825155677
33.2671766449624897 90.5185212715094849
41.1817144575545768 60.1908964611045789
95.7852160967299966 33.2032184521613729
92.5441844531392235 62.7279534694235466
26.7394581641594229 0.6657020570723260
34.7490452209881155 46.6700875033758820
45.5261700976010033 70.4716308579614008
83.2836856598889739 59.0977047751867204
40.4951086849668087 48.5946843903549919
10.0762843965135236 88.0941256605099596
4.1558133800221775 91.0839555222415385
82.4419448081486905 17.1097339854957333
20.4637690834579615 50.7803133723777620
15.5866707778686937 16.4999494835393676
49.6798748848213734 37.4823042678611671
24.9743273883764587 50.4755825404825558
46.1985791447233609 19.1175626349838410
40.0373539002878758 57.8663974812127933
60.6418480799262340 55.9617801628075497
85.1407869891357905 46.7944625120984128
63.6640571184239974 8.5168771970186459
14.7301905128543140 48.6758094805373815
55.6910466340405179 84.7853088348649635
66.1294528771617536 22.1603728349933355
45.8503544361926103 8.1875680813344509
39.7736222812981168 2.6225221921781783
25.2212504365858514 95.9517330300425328
39.4152222925232536 37.7990226238282077
58.6520103745751271 41.5023886317888895
96.0583952508454644 36.0342770870186513
10.0125606552650908 29.6702458977797576
65.0711048521673519 34.2860472704518671
16.7422691875457446 39.5844674270868566
4.6992665010518353 98.0605106821836046
25.7416615918824050 72.7210873413129093
46.5616988741387274 91.7760002174908180
0.7610344899771415 88.7184039100296928
37.7986316140218719 54.5499446448222471
82.7976441668671299 38.9659844216584048
38.9122207784730421 99.4994515468655436
43.4152744904771737 98.3889869830238126
36.9341520306444764 6.5835920571990840
10.9907245181035336 46.9146669954145139
73.9637560180494802 35.6067951092236683
95.9972380372038288 86.7000854715912652
10.9833004359703672 84.9965406602116644
38.5153696044668195 37.3652444169360294
5.8927354221372301 45.8077522160468575
12.5625995689548127 33.6046879070837505
49.2288120690530988 39.0751822187877522
87.8396469539805906 78.1108895539069152
13.1802055834875596 34.5246322750827446
98.4829168514232123 35.2559460946129022
50.9866345326342127 35.9853294399715793
1.4267009661844798 41.6821954920725730
90.0274137746504266 14.7727997606128767
64.6229713652225968 35.7327493453975720
97.2627284802015595 54.7127661362974536
78.6822282789402294 81.6140852138798323
43.9162410467363458 23.3390074827162550
10.0405888456641339 65.8768901531177846
91.5217063517209937 12.0358591666989376
95.3259045788344821 11.0122616349266789
79.5817703238580236 63.2185670708675147
83.9527495055283737 48.0461118929858557
49.2013342682084058 25.1691685384079697
85.2438870278147647 33.6509103372136451
8.3788278828948677 75.8372063193761221
90.1179122040412466 57.4389822452719159
32.9587163329145696 95.2723076306548222
73.7806095338664534 0.2732356023812499
65.6341083955431372 43.2516707573451811
38.9024395611678528 11.3480327903359264
20.7201426512903737 63.9926202897313061
68.1213101112783477 98.3790165332332975
35.2418396990085228 37.3953579932844917
46.0992149082404694 62.8297902616395731
16.0525872835140540 56.6922206136944880
2.6979545750168588 47.3656234745899667
47.9110742379279202 48.3897649280905071
53.2416255151211359 14.7920593307834132
23.2910656762885253 68.9912800517387979
27.6427950492865158 94.3899206100143147
30.5919195248340330 33.8467361834713714
54.3302628456972201 82.3444583117993432
14.3547102685350314 15.8033750470923167
64.8419979582411088 38.3535665477953600
41.2119311972159750 23.6375231651859572
86.0674078080055693 7.2292842293143700
96.8235756673961276 83.1502822058377120
31.2298352961265167 36.6203381365299094
42.1288549296189956 85.8949693014153013
45.7966372008014488 23.2476058869809918
76.3440561114922644 82.1365221672180894
81.1724963673210738 14.6690500991698674
86.9137810043888948 87.2471235170834234
65.1957851611414441 37.5316050025474723
11.5762021387578518 63.1839041641727022
59.2517259443969380 62.7065345337527091
64.7013138959929961 17.9719678262658569
86.7929964974128154 90.0335036718671233
38.9292794307745780 71.8890460102308708
93.4814113339613471 94.9810965905805915
79.0812693614762594 19.9992257125402801
93.6543719957630003 97.9302627965178374
20.3241795730547352 62.3560198171296705
64.9133829185153104 47.1073530966675023
57.4912778310360721 51.2743451743390395
67.5885286711043278 1.1196623730297728
46.4151858782871898 62.9297761334973984
43.1470422180071935 95.0117611066935694
15.5178406442867072 24.4393540577933948
83.9911494706201580 93.7922409158431805
23.1900527577929907 7.4800898528844524
88.3331806990191950 91.6799768961736703
92.9383870671853032 52.0252663097696058
56.1064227333046404 12.6151828781588264
75.5355485655769314 15.9387653047576965
83.0678738764069493 53.3056725973839249
17.4572547753763629 46.8926421632178219
40.6031048121393994 57.7580423448477163
19.9065266897947559 94.8090544148447947
34.8625802829136546 2.1350742502673992
72.9782928146518515 3.8462116588712569
98.7062704998630664 58.0818268896007055
43.4263575412711873 80.9243393036780532
7.3073986789155772 64.1239298081038811
97.5096897286154558 36.0335041594032290
24.5314743096649011 92.1312781590284260
68.2584697421788462 90.2712139669089879
85.8617930944278527 34.3700562376511840
56.3450263769949302 28.4410011780913194
97.3658750189942168 96.4942831542322068
42.7137669487731699 67.1807520302866124
44.5133306044425154 25.3764535333776422
4.6458730570671403 7.7009322141082688
61.1766020531298125 19.4602192671620813
99.4759339549596717 78.6916683890069066
11.5629626008556095 65.8947416471653185
50.0292036473445236 19.2212376951293891
86.9446205467296522 7.3141660930147729
41.9999856604241089 77.9739733351544260
68.9619736839905073 48.6624548997318342
32.5664243393116806 13.5375680207391547
15.0653474619238832 44.2544274876276091
55.9885773640821611 24.6033962057101583
17.3207263276711529 25.4036392464953806
78.3587502497653361 55.5864068682768746
61.5865688872106318 41.8649606243043380
48.8289367423538039 37.8794246608943439
14.1471680042595587 76.5210649408195138
83.9764114226316423 43.7145929447315211
25.1733522498587270 8.1478665394250189
88.8275191368076094 89.0990656836070656
82.7874037234985138 30.4507314681391676
52.0121241276243680 40.6029449996245049
40.0379714688813308 52.7068387802347473
91.1942000132145694 86.6638215452539669
12.5027155793656863 71.7203837096928822
29.8080211196448133 66.7952813807146129
77.1905745248597839 77.4293105391409000
69.1017911195268368 68.4878165548469866
28.1359257983415780 81.0188273193235773
81.0086874711784901 87.1565323062461204
50.4145923536228011 16.3882212617144987
26.1970684555554598 52.8198216815455766
74.2000337757222042 28.7810688848460501
9.3586156403970495 21.8648535481156472
19.1663009399602799 25.0816366713023555
38.8439798036089527 57.7898170561531046
19.6889941245329005 5.9907486619871779
81.6022234582757875 85.1503712561986816
13.7076110063053527 43.3982024654515399
84.9885639669958977 70.4063805455946863
14.4827860564135218 65.7227257529356592
12.3410928467507457 76.7123234496762620
94.1785683307075487 97.4994354974268731
42.4782762666105285 80.9252894531498157
60.6266103954262050 88.8311253661380817
2.0155613772316339 94.9230576061631695
61.8690342851852861 34.5674407839882818
8.6731656219568247 36.3186056847207297
39.2907571131675084 22.2885187932572180
44.1382358384116529 20.9838482034189084
79.0702951462756971 65.9234305176130277
98.1978481145680746 64.1215016206068640
84.9686634842678643 38.3865889735719534
97.2788438995332427 62.8721105942255392
72.7800559660499573 52.8066663555607363
41.3752584149926079 39.0750526106423237
40.6981784470318502 23.2592039903158678
97.0116055165475899 32.4073145419893933
89.4020914238579394 77.8643108594616535
4.4698241728455486 61.4752699099896347
8.2105266498076919 2.3458822741253216
62.7537589840483321 6.7890662411838836
38.0788208102008099 91.2492986627422198
41.0766084684196642 27.1082430445095603
70.6102285305225905 57.6369247583164892
75.0609595222412764 77.6971754192925914
88.6062769097673737 32.9571329408675808
96.4080066001157547 73.3656783967493027
47.0802945204720231 48.2668270151734333
53.4466127375155722 55.2244280074161153
46.8318817983988254 14.1058857090957108
40.8126390701729065 19.9144923849142828
40.0691944004092164 86.6005293104664418
85.3085156415188948 18.4718328607031523
72.8507346172640240 51.6974183862738741
92.3914428862099015 26.8986069297437176
73.3656908804139221 57.6916057059261504
25.5901103557742999 55.2475067921362282
57.7548012323094184 22.3323559224320789
19.3139784400164878 0.6710644630161355
44.9512930594228592 45.3058287404411573
7.4629004208603185 92.8490615103154511
17.2581881043168970 88.7372551716062645
67.2115938863642981 39.7291316314439698
23.2767574425088100 43.4616222970012203
55.0561639473666418 44.9194119274266654
65.2447441429889921 9.4187065764492104
44.1048536080536380 90.4308351205975072
80.6919768590377373 75.4393059951704856
5.0911966791540975 24.8404577724367854
17.3548544671823670 80.1470362402949661
38.3322705141908671 80.7884022030409596
36.1097382189298344 57.1499697466230288
72.4438741184278143 92.6328581067962773
40.9643461965690037 56.6000699859724818
93.3862796449000427 65.9006471379927490
64.6648153765608384 4.5605721644831902
49.1555229806324832 72.9156788886178475
84.1323850993210840 31.8103194189283585
92.3777864700007711 19.6913075119985557
70.6520740236577893 37.7819193558718496
73.5747796996218568 90.6331184639288239
22.4075903421171354 87.2659570213546516
9.0235635592412429 17.3448690076054461
79.8391076926043866 24.5791542203775855
83.4171474433386351 29.3540769912764112
5.5247916173689742 95.1313174676122770
12.1994770961794234 70.1619310602494579
70.1708754269109960 93.8155151790220714
77.7341510520847834 91.2088725791557664
21.5918470023570777 7.6010374304416146
8.0020778181580496 68.1649349095294070
46.8273829828248509 47.3576848989972632
94.9970250627161761 88.6140559486718757
25.0471492995849694 67.2422100292854310
33.1831186712288755 30.8434409202482094
82.5171141772242578 45.6537854759002357
33.4553625987736396 35.3892630866643003
24.7728603793661577 98.3353603269015366
5.6242802244811818 69.6819015971272648
22.8919845943225901 39.6855150746480376
76.3129103594364153 64.5501251052891973
62.3584181804666926 33.2431010352390786
13.6934521445754029 58.6055653581942693
98.2592703423838998 66.9017354402205484
67.3181808679350695 23.6014517199356391
83.0016677310559174 90.2251814017803042
82.3963647039154097 24.2310844215872905
71.4272450168189295 17.8855319705313747
90.7458487076305147 92.4727529869720115
68.2777209345615006 55.5796913117188041
51.8315472916523916 87.1511631790730092
94.8137387730955510 91.6296205982938545
30.1050917096692068 14.0348211573934396
88.4131389237168293 45.1344961639773246
69.4796003291413058 17.5393747533757249
95.5422800445516174 11.0994234254876307
70.4901761804331670 89.8380508397826816
76.2794163248473467 69.0372180258123791
22.9231493813519478 23.7590156021617709
7.9037892404784094 9.1655567047373872
67.2867103873925743 27.8666947361115973
73.6918042335560557 12.8302550104854483
34.5539590206524494 6.2167513308350024
30.4265864687774403 57.2678278349774033
79.5585826302727952 97.3524031485015087
34.5540064781087892 58.6449172197897965
59.9832853476822550 80.4135872864538328
87.9068464995510652 76.1562534291156794
93.2682108936748193 73.9998249868324081
78.7064635370851136 15.0659142440177423
48.0415062591509567 18.0515921218515132
9.1660716844170427 13.2714226154410753
58.0115133663679075 98.2705753066629626
70.7524035944017271 96.0393506162754846
54.2199306218469985 97.9256169286709905
0.1712774694207719 79.2459337444731631
33.5400762545340712 0.9802509130505066
49.9778979871898557 70.7024453463846783
54.2927776347525892 69.0992115527987494
46.3171077959605739 41.8233670361174177
70.3722232297469361 93.8576872271612501
47.2327350423305958 15.9843940965616156
63.6030730704961087 72.2933603299580057
62.5900366002585358 91.5945530208421275
40.5216964308744991 10.1682307838410146
10.8200730278346526 46.7605159051170745
88.7278541610732816 60.6425759657715062
19.8953937227161717 59.2656450769523033
90.5422617501929068 86.8936510743308190
39.1577875798284083 67.8518116961173945
58.3500935559148814 28.8985963164242534
52.6553334242285587 25.4296524331861988
92.4666187152052572 99.7045451261917322
26.6755274031590162 84.4300768741276357
85.4544637214142426 38.8390464176574213
61.8704291064549139 8.3738879117659657
14.0069257347403937 87.7478343467978021
73.6518854770581441 40.7234068974376413
67.5066738171659466 29.5667283703740402
21.3291177341965899 67.3093363383262044
61.7273524585817555 20.6385947979412130
96.1152655632648987 99.7956985922509432
15.1163186747029101 54.7913610235957833
21.3037742940180408 84.8609875282820241
36.7297274001335694 51.6168605446579249
56.0555715043660427 21.4791902832176085
14.4256570695199251 58.5983795050395244
5.0067561365195861 25.3781371761138814
56.7102831000292156 9.9153371407582966
14.3363609570400499 44.9623417340173077
96.5909175400479540 53.5892102396368983
27.9071251681647148 5.4635265974329332
33.3925896292429272 2.0091953284767650
85.0844482326046858 35.0537628334966627
1.4362312189678983 27.5173400148231551
36.6605959774579873 33.6820265543582238
65.3023982285524909 66.4568422481790293
89.7800970260873754 29.5464332652924924
57.4868137542050590 6.5453603713433779
89.2650293742287317 16.0391053885547095
27.5183264910840784 12.3209427862032701
1.0665744456461623 21.8011396506596071
88.0538102060182695 85.0127979552252668
34.9474171342005206 25.7285957805937997
11.4284343092191385 75.3124658015437376
46.2874107157018457 61.4824319020150014
49.8633601216116134 51.3891732821643714
18.9039899241464795 37.1722166425937104
32.2401307372252504 43.8844351622977271
81.2644819633118800 26.5665422055422660
49.3016010723334261 10.3786948689033487
43.1250823069055400 91.3159234874131727
11.0963893321144091 75.6686218945716575
29.7817995792579282 41.0345756491796863
88.7068622205419786 27.7974337185577305
16.4045217854134293 91.9315087041138383
8.4588938173974064 74.8827984229862551
74.0139508320829265 81.7508866743857965
70.6842826257243217 91.4679347901367521
4.6624965423435309 44.2141670860483273
50.6310606226960687 45.5950955480351254
83.0281810925076798 40.9182039174403300
65.4913090194822871 90.5556868394365324
12.7335637558548598 16.7664766035666588
74.1073138700859317 37.7408685244188575
14.0732581314086396 64.1658128822741816
67.5732737967295094 97.0168580990115430
64.8792201534288040 27.4163060212199063
7.9690500009679806 90.8505374601437552
15.2113887246244524 27.3145974223217181
89.4578715380145866 41.4206252832036270
83.9827833869733382 2.8059216445375235
90.7334203457749027 61.8169303211543166
67.3466523860156627 2.8462184633754162
34.2667147185600243 18.1160621879051149
36.5281709393567056 32.8930721725356179
22.8562579987941277 52.1326807657180282
33.0219981056177900 36.3417770231926198
58.0995695630367095 25.6415956974412325
31.2022472411964245 80.2049733886352811
73.3372352168128430 76.3623158643741817
52.6547099068100692 69.5915717331193804
14.9652788127651597 23.6329736195659663
12.0141219202129399 62.2697692523646040
4.1888440510237546 11.3727533568814376
34.9903441869116705 86.1098165427106323
3.4271074120774903 95.3713297158271729
54.0931376619294682 79.3866021520578471
9.7558097106203228 21.7384107764693866
78.4233058152456550 77.8521727075961678
74.9977744844818659 47.4294888085913939
4.8739471049439871 26.9527024351850280
1.1458126427123849 92.4572797037416905
65.1582575044493382 66.6393596866066389
29.9333524629158312 50.0960702599146046
95.4150413650376947 49.5351765776911392
26.7117468678270455 29.5087186529224716
21.5472380192715072 36.2623459354675006
51.0617845770603651 67.4111138131544010
91.0714554152587539 20.2585910314129194
89.0796477142780390 22.9368696798066054
26.6459643230779299 14.0327713021656582
82.7021812442959003 10.2265915538574568
39.0824972623061058 21.6160791948067477
49.8608829550473160 82.2570764376148134
12.5766663829099183 53.9275479279856214
89.2292416642059152 25.9408346196691184
52.1959469632928830 87.3870845245853758
20.7754482339094757 98.9518649398911521
22.3247727813990480 47.4810448312755113
76.8724773001494839 53.0909242521348972
82.4924137675664610 5.1576426002065361
6.2601905230623593 29.9156558786920286
98.0077619429173552 13.5962985141435126
75.4724242351545058 70.4889165744123574
1.4294169605488349 93.9068354938168000
20.0059020702250798 22.5807198295976939
4.4029497740716295 48.5129733874096729
26.2239259620018039 86.8263695523048398
33.5054031988179162 46.4423262899615210
11.5926798044377115 96.4181460969961108
48.3339183514094870 21.5240628218875258
64.1204538768049446 99.6551170858960518
73.3104899442189577 14.7536466632142158
54.4717727621227255 38.8048267901588844
65.3114375267241485 48.0140541064626660
52.0427326611752719 13.8529700788921684
39.3628116250310782 5.7037266678028553
75.8167317023889353 77.1739273384050364
17.6480189613665637 58.0566508584107979
75.3576884037041452 25.4956157409632951
42.1657395137560371 15.1685573143129915
45.4168008734772783 82.8927175675378578
55.3075268819041668 54.4929742544921893
88.9273208915880957 83.2715949523594645
81.8364407411055481 69.2564088491439520
14.6561239047473979 33.5900436185084246
7.2888674882307436 22.1451691516724836
87.9321768356439577 93.9802362894157852
69.8213740774141343 64.2022574213908968
67.1668318534717912 81.7319095600888232
68.7756692098303830 97.8234950125315237
42.6805855877986176 16.7581487275715411
29.2878194439245547 13.0794552217969198
68.4941841963580913 48.8052789052460980
77.8590324830588827 42.8216666036408284
43.0240296527425130 99.4913954901535504
8.8416256560639557 57.1042307370882440
80.0394218265403339 32.9583478110512118
96.5354566653923740 62.6791475577091006
39.1227170657928554 37.6993688956906112
16.8597340506050131 45.3724109269538545
89.6653855824144870 39.9485137821190079
16.5468669894369924 77.0713675871943167
28.5320078506949280 97.3200729462308090
19.0833372865286108 22.8959865214751765
69.5022870275443836 71.6366001143749855
66.8007259758066425 89.2330902700578150
10.0073401376669313 31.4026292488468250
19.4039633707727361 71.7760500870367224
82.3120299686085843 58.0007161683268393
53.3526803714506030 24.7812090566628243
95.8091550548928126 74.0282963301924468
83.3540299704885115 83.8491895069264075
55.7009550296865257 79.0757494581823721
60.9850382543557501 34.6943054678844547
22.6823923283767108 39.6283125478809524
52.8221108897478544 72.4319747606506894
93.6670019959895797 23.1760067147322317
0.6899922128859926 0.5333667449316182
7.4088825292357381 92.0738107052340666
12.1070223190787090 70.3529779617748119
49.0676189548309836 58.9857210194503239
39.7819526341547842 65.6708977249000725
23.2142978632783219 18.4589572215083635
23.5753791106294130 88.3809899933330598
76.3720839395038809 8.9236606607375872
45.2508461246080600 81.1578329759947223
95.7125086840425610 86.5981280599119430
99.7550121065540480 89.5102404760502424
9.9971516238983931 97.2190887186724240
23.9259050030464202 94.7397010890038871
10.5912951024409558 91.9848965826048186
82.2324878348043313 42.2259984911056989
13.8223658745999280 45.8075099161814450
77.2952072404074215 77.6484661022495288
78.4370653929461383 6.8586509143796937
60.5341764512866831 64.2074744520518976
37.3578157995599796 88.3856714503922092
81.5550643403350080 46.8201660189311184
2.4597141211013640 19.3669833232013140
1.4884322379281945 70.3901248220939948
32.2764442965627651 77.6033520022159564
7.5672354901228811 5.4204191431525111
37.2126065359757661 86.8961663425134248
59.1287343946619828 55.4014219246825945
51.4221487372971566 43.1367278518942499
90.5641157748912207 91.1121854165213705
71.9073926003526083 63.7948726093217502
11.7380069949737820 77.2583295873922111
94.9511108402241319 32.7650984509815117
79.7027118507110828 78.1113599100912808
45.1497076526419789 58.2393099364493594
70.1010411702672371 80.2779426891086700
13.4476881192749591 80.7858394286046178
99.0776420665090569 6.4335127761979249
47.5111059181897986 36.4914075840613492
58.4228734302012711 74.7940261020156640
94.6627245508772717 45.5370909878925616
1.9040967682357524 35.2932644350759332
2.8240403928308844 81.2522039468373407
63.9306515668636592 51.3202894110262875
37.9096418761031870 36.8003092501393212
61.5216434049664542 75.7245642227065474
11.3149270056173812 57.4772260724303976
87.2502346695688402 97.2675643912304366
15.9277467604685867 17.1047539906875592
15.1175479684736871 43.5518365219569858
37.5117209051831964 67.8664595299634783
54.9788945774893989 68.1150462078334584
71.1509926930581003 44.2584383146845468
82.3153076238917691 89.8710622659454685
30.4228371909214026 91.8939433798208825
75.3680211836047818 24.4501461675150651
39.8897720782879759 4.5568139898585880
30.6026891792034448 97.0409338487371258
24.2166224736884104 67.5696581105016065
22.0966793562422978 83.1873843828535229
15.6252156970992822 19.5458024118674842
84.1132635756124785 60.0446653539926558
85.0780952513208177 74.8969208673040328
6.9775443279010645 91.9828080042026812
5.5427870300815645 72.9983204092328606
37.5775844037100057 90.9487276040853914
86.4611486154323643 35.9591599521901557
47.3939199325588163 12.5227913784160432
27.8200086123303265 77.5611647016251879
9.4212997252995692 46.5210280305999078
56.1781336889629586 29.5916077218955422
54.8941380861008739 16.0810497457167472
3.8058160369282112 82.5570314092783804
51.4248801240441153 45.9564178505117695
73.7861214688453657 99.1276059537511571
96.9211168367925211 51.6098366576354124
8.7806455084609940 38.5638904301693657
2.3763578730698232 59.8362339596616124
37.1887514073020782 8.7882998852317549
70.7876286950437503 14.0616977154691121
6.5237704336642448 1.5359695209608226
30.9392644425186560 86.6360637951969323
27.9024199682614267 69.1785172363183420
88.4240141985314807 13.5008889981275022
81.3989905357315990 81.6100096551964214
84.3614686881640239 57.2461858978460612
13.2961054626859259 39.9893216151517308
16.2462260967316645 34.2254384062067061
11.3995746993309162 25.4557010579877883
96.7441452851462742 23.0777607793772646
71.8805551808681713 47.5418640401166073
11.5901190926385631 57.7398988641705770
73.4398631611998667 27.8196805847538045
8.2247580738596291 83.3793615651122195
76.5301190563201885 93.5635298943248870
5.3102337830165052 80.4207587669865660
78.4695081645991337 54.7518233576966296
8.6292057176503452 63.0946651931542277
57.0009621498465933 6.9534111960505847
86.4757562788758776 61.3866652615162351
68.2236056782903404 93.2099040807882062
48.9300680258027114 91.7452366716319290
1.6517910378516021 51.3711028561836827
32.7945106141300897 7.3875402607956886
49.0264355970347481 82.1913820247044242
72.4730416029704401 57.1380725588418912
72.0431781378756568 58.3448671075385192
42.7309861215932258 97.3385331580294775
1.5205635304849086 98.1870602262001171
24.3762729874836275 31.4480796997706911
96.2456447640227424 16.1776969616210700
2.2892417208226656 34.5331366171916727
68.0442953386592819 49.5469668122944213
69.6661173193912475 62.7305277967406738
14.2706289994419144 74.7792824494582220
91.4336674427181180 64.9284242041610611
49.0438590411206050 58.5361564128272320
57.5745309825897422 89.0515409648923821
41.2211957258066022 22.6428175676263592
3.4918631738378503 52.8489082479647081
49.8512699473266352 70.0823041745622390
28.5262138292647123 49.3319305073944179
65.8652977069013161 67.8422461576952855
35.1139646949643094 82.9455468424673512
71.6058388018656444 8.1961374211595448
20.9267567894012032 63.0436129856805536
1.4018232184747181 26.1994959258015534
51.4747944058378764 83.4039347676076801
81.7289000800490442 94.2561493188059956
74.7519497015922525 94.2073132640165198
19.6919331099664312 56.5414846380060041
99.2657526855357446 76.4268800496124499
93.0762983259865138 58.6120518980482572
0.0183190698986424 26.5229113367905214
25.5166716036651522 37.3532528681895997
98.4192299954725911 93.5406589489551266
80.0766817371178945 90.4740804591415326
69.9941545103952762 88.7782993312786175
83.6701489555887576 73.0990583066819539
33.7202179566989031 74.8584369985131843
93.0645698927745428 76.1313488729116585
72.3351224171067742 75.0236940647979793
30.2638379983243162 10.4873043261290437
81.8299261444210799 90.6013224070609198
56.3696540111868316 14.3109525451637136
61.1456181277823561 69.0518613450950056
41.9115106657604315 87.5647828252124043
23.4226047802080899 92.2160942532033374
54.1557553142750123 14.3413664431953798
38.3384271073404648 87.8815374455275418
41.6587985992585175 26.7800858509007256
55.6364358774959911 74.0481201298832730
30.5814748270279999 80.1262016721989596
23.5400411836805930 74.8649559275794729
66.6052436025676116 95.3525375283047083
22.7842788927606250 56.9866441752640469
61.6216850223971235 24.0219018141192855
80.7992313511612537 37.6685604926662165
25.2384488215345542 40.8583289985279237
15.0670467533127290 34.1563126541248323
11.0568927269456765 57.0604000000614846
96.7317472975767032 42.3789719032836913
56.1727491165777337 88.2351637287601704
89.5381799387921689 85.3471933159561615
22.2361183632543096 93.4599609800725091
24.8162104561139962 4.1569300868294583
65.1024685126332230 72.4412320562254877
26.3119146792992993 51.9996939125207973
69.3019737127963111 11.8224025376422510
87.3247932092979937 31.7101762910724787
1.7015429380937253 49.0566814015714883
45.7851067048013149 64.8117324167136672
13.1004373491566017 3.4352826932787073
52.5632670507307438 90.3924980487996805
8.4038315848068308 90.2225489381094974
90.1507414694170706 39.4297781291121581
46.0062064136271260 81.0116261078186852
11.4667577193970693 5.7465752421622334
30.7799525085127854 40.2632352652252692
57.1859299242236006 77.4876147889117988
34.5554297631019267 26.3115210182562009
5.1525928691647627 82.0778594655340754
73.2357336356387947 47.1846349624103212
21.6499489435739818 24.0483719582625284
0.1825153924406631 32.3667883229167188
20.8718822024839383 41.6188308656256112
69.5639597949105450 51.2841862338219912
36.8075192852225328 72.2276270318699005
58.5436074616630080 81.7304367371795877
25.4304957705636880 15.4916826383329820
41.3587888699762587 73.7088962502796221
65.2721674894980168 86.2283126509965570
0.1705420666720969 96.9798782173073874
3.1922510967095863 16.7440777693634857
29.2827490889378090 14.0981384075317457
65.9956017980609602 16.3469884061484656
3.2428056604555167 0.6326055325586610
59.1630409473516394 46.0219267811462274
53.8855646015051661 28.6611918421478258
53.4200085069649120 14.3712377935569453
68.6433037309170260 21.5733569823572822
13.6104186585025424 98.7091388619522121
24.6303032710311278 85.5747612317321540
13.0271016399362125 87.8678450902821027
89.2535251945319317 26.4635659794531080
87.6588994609529664 47.0000065288494113
34.5028619474849307 62.8880570428920862
57.1292087951151828 12.5734270493495508
0.6481215848356592 38.3736330333229390
74.1045755359199632 1.1400013217204852
5.8031088191344278 96.6446724322777726
18.5053513754031123 56.4643952310017312
62.7200102177898984 26.9768268586791251
35.1612439640017413 1.0764849957132783
63.0750568701696182 21.2722143004579465
37.9930892298350287 79.4818444054304791
41.1867957997850596 69.2891594318427906
3.0299266280861992 43.1658600464755366
71.0854644676734893 70.8486582923379018
2.8848602956586533 67.5138566415034660
99.9044332576146843 61.8710694475694680
69.3649040715966976 64.2287078300230405
53.0366624109507185 97.6312868712811621
62.4376934332329512 76.3508148516589813
59.4744352820139355 44.1859910950707899
53.3607470234318839 58.9771065636346421
12.5744348104336652 42.9735636007079549
68.0280390833512598 90.9446820859197658
89.4383304820861014 5.3174275893058116
53.0633674269398199 36.3025900764846980
70.6657229586792681 74.8864552355595237
55.0517785830677013 6.3285917731359493
84.8858704310750198 7.7201543479451846
80.4535578372701679 67.1094439339067463
34.7225501023722316 98.6966140337433586
0.0801253613161745 9.7086698725586391
27.9812850524560304 42.9448328665108292
87.8450311681752680 45.3219047542939606
12.7289278846816956 32.1481334188620238
9.3783493758749277 69.0269347212345252
28.6643118610634176 36.9642561406976498
25.9362206950334411 48.8465914216060142
40.6786175472606288 2.5226288774886862
73.6009212148981931 19.9192779171113763
18.0970947483187317 1.9676352557696952
56.8668155849929278 16.1295968141785053
5.4157512661000551 25.1885084903609169
22.1391639841073697 98.6664942640193203
4.4687294513704678 68.6127310720028589
14.1205452819940795 12.9683045112393813
26.6537198379915523 9.7155884262236540
28.2698789394573602 55.3085806781032829
89.3579511136968705 76.2243374824485471
62.5635642004311308 42.1164956576736458
22.4463992844512248 76.9776330821141386
53.0370573427200256 85.8348262177729140
97.9391752212316504 64.9632488506618841
25.6971084070467981 95.8680554541102481
23.0016891149455880 69.2377041345348658
13.6566629406577817 50.9884588837976693
73.4410529479766865 32.1919002007694104
35.3264162113341129 2.0461232225592596
20.5446521987264639 26.3899973429845609
90.8024408218935122 12.9383604003515664
63.5571658126608625 57.2855169369454487
97.3375887320050026 78.5963121044245980
47.3783413744367934 42.0765331225203525
12.3472916792678795 20.1429597680516252
46.0965331876290776 6.5767090525142287
63.8592728531972540 97.1337422918044098
81.7850141755887137 92.2949199181941395
58.2228958518437594 42.2386551808367798
68.2967712778322067 79.9736434881707794
55.4814398434442353 16.8020850648934683
33.9783009824654059 76.6024436229848789
67.9927650733223459 1.2931314084677181
19.9452548859178194 33.2982483387344175
29.7732244365464638 79.2916553990516348
79.5903865880765693 86.7743394759775697
94.0517988732165549 54.8447622842948590
4.7222912798106869 1.6066796725176857
30.8931480932546840 25.3182411113790380
56.1351003745562238 10.8769595886194725
63.5128417472575677 86.3052259470676262
54.6750366308402889 84.5565354666488105
87.6719117549417319 61.4794628295591252
4.2773987871620562 93.9973157426266255
66.4281350719165857 65.4555296635333548
74.0031856397773424 8.3644226478476575
66.8246060517767830 32.3623290946683966
43.1992680466358863 11.6983206996354898
70.2676460412026813 54.8864715504799960
20.0677118111556183 21.3306296093904173
90.3511361896442509 26.0642357046092847
20.0743957714754728 71.3641151482708409
83.2219135113201816 65.7892063140073304
12.1423019876487182 13.6670547397447883
30.1109473469016748 19.5154998522376601
66.6312361894263177 83.0912601321951882
16.4308311483951215 95.6281730147920399
24.7212707946020451 21.4806097575835899
57.2485004193819336 31.5205697266868654
77.1831673874483357 14.0724511356952959
7.4178825914127948 3.7683836095543044
54.9104328097564007 44.7520729910229420
2.9057130727972669 96.6169596222230638
21.9482673213854618 17.8729492670295045
44.1034949868128834 35.9170987699223616
22.1231008300730849 86.8052693456081101
94.6420495260761783 94.3554105135158068
91.4871335644122610 80.8171952489584129
22.8831084445288653 28.7195636058113060
26.4035905316344355 85.7461497272216349
77.0587947976969048 36.2604812445133078
82.1994540087470398 57.5573939354722555
77.6231964745023788 46.6920666811151079
30.8380791702650647 27.4006810330084214
7.3359286216023056 95.2283555531928698
7.6224858381902187 58.0564985707041217
90.3690658862915086 0.6916479407289899
35.8123485969969266 58.6407165101058467
95.9885427309335881 21.6602625872862937
31.5271491349210962 57.7554940196048250
29.5997748645313585 28.7991099808290620
15.9413324666005334 94.5237675731322042
85.6459908676488197 44.9062882704276305
69.1344697619840360 22.1216525451262704
65.1658976493830266 90.0065547847694774
35.2533871692890770 39.1616444160459167
99.0665655529688962 43.9457487623827632
39.0336413056782590 47.7494175127024292
68.9068450970862472 30.9276882984736119
2.8436038541228004 29.5280180805051913
96.7269245842140037 59.5938942993696656
69.7404478618753103 81.6299313873158354
62.2602420505723231 55.0136457102584515
59.5737381277675695 3.5980656685109635
11.1364841088183120 85.6453792228144550
53.4272786654021985 63.1951292369721003
19.5269115920190686 69.0269288265684509
1.7253714364451112 75.0076987143890079
44.3133843811192065 14.1788117460880496
56.8180786071842334 73.2107445701668382
71.1801733302377215 69.2321245084150547
0.6589072829996212 39.6758968097538727
14.8271032198279649 65.5416458397329933
36.0623166818942593 7.6109734908052502
54.5447712139240153 21.5962858526888333
28.5233881927217325 57.8762424509554094
90.9459412063221180 70.3541809241769158
98.7705224910454547 97.6826826547437292
52.3682641044272614 97.4868421518864778
8.7387810800385708 34.9247109752365077
22.7606149280838537 19.8665988071988338
16.3707722498095052 1.7425366792827579
25.7141945327415300 23.4648996155918290
98.1949114535320433 86.8811277395383854
69.5126820747027523 61.7441487304803758
71.3991186949591849 19.2643549584362930
72.5342214549541495 23.1583207923640622
67.2806629653529740 49.2099926168505206
46.1798754935406777 52.5264107441208239
2.2470023110291448 42.7672677433607262
32.7374077412938789 11.4566135749529785
79.4494954350563773 43.7343501320385144
64.7456852140836361 89.5745028707265334
79.9888854906098317 21.6431710779646167
73.5381869807690407 95.9431189082577021
82.4566167505528540 72.0980394005989780
28.2839324545899231 11.9700254652771783
67.4965539312800615 25.4673489360185634
81.5577854653756020 82.0054081580186249
54.6352223115143119 88.3146809510434423
96.7890426623310418 61.8246136181275432
57.1265030279719426 21.6579102814782303
17.8651413521386466 65.7449723999062599
60.3566362132142658 66.8193020907979189
37.6691717502843133 58.9212143763592735
4.8219085228108032 59.2291234907250654
91.1301659348253708 47.7136407822419528
5.3479874982061526 61.3197867042936196
12.7570744903184092 93.7543235010982556
95.4500522084064045 60.4543266300032442
39.9926055689432047 34.6913036170021343
98.4020710540411585 30.0211109292199190
93.3369225402463485 12.3776255939741517
96.8254992236678191 10.0443028607933531
98.0964736995523197 38.5076100867222024
8.8501995694895808 22.3729025833598314
74.3992784998245185 18.2892890596496152
30.1822599859967085 65.6209894735004440
98.3898812259830038 78.2354047596469400
94.9520174216409174 17.2148610428936379
0.7680420708637281 63.4371055062974634
70.6091571157146660 27.5180997018475537
31.6592109714238248 39.8982501439848960
85.5424380561097024 53.5740890371260718
68.0550648445469903 85.2686853950654324
87.4069177152471184 65.2036927422059307
54.4659823148825453 63.8389011337062300
65.7492567512175157 64.7621206617283462
76.5807399120719055 10.1264795102572585
59.3534271308307169 79.8648922465509798
86.3919385855806041 62.5889969867553617
37.6005781165736437 67.5548759780035795
64.5449179297708184 7.8052481501885822
5.1618036221696801 58.9479418542543598
55.1390183376878369 74.3425683601040959
26.0160220083616842 80.7073159380128544
76.7635038820978082 16.7966539260941943
98.4513025313175376 70.0250333766617530
53.5709997883420357 29.1180999217961691
21.2925577395989727 78.6743715229832929
91.4794351889438389 5.9810051074519643
82.6069290871498794 21.4955792935560339
50.9039649855884022 77.4519023601517631
90.3065889459916491 95.6252246136530317
43.1718955666884199 71.2761885028517099
48.7363804241140315 98.8607478978913576
62.2902749528585034 25.7845804582709874
55.7082220079072954 5.1947390358374150
43.8015789167983911 73.6088704327291623
92.8412137593002171 90.7223233143279089
90.7108251638778000 95.9303025182818061
79.4269710723401374 40.3716932399047508
44.8871440766833132 31.7989984992633872
9.4683980128378984 63.8513924564627189
45.0049742352593398 7.7958612318107967
32.7514164003375399 46.8174446328623688
75.9758256038399793 99.3745480828781496
66.3253130801601145 85.3387693575494524
28.7012668063836394 34.4810588695888640
73.0398949992899560 46.6782833749665684
63.4051950915578999 7.7308497906480200
27.6888371174084398 51.0068713347968767
24.2253432590282216 23.7755644940471846
10.6629200208938961 36.7571552490545770
27.5331454986897590 16.9051671574126381
20.5561028875270502 33.4402710199237632
3.8279146641383655 69.6069036202130604
98.0291598662257968 87.1507099680988659
55.5417299005203304 96.1773605527803994
59.5632206620152687 92.1057580828328497
95.8655848561316475 66.6125818618112078
51.9047849283458120 85.4440469979322614
79.1170234234704282 11.0118123961294163
14.6686948441103979 41.0409042343718653
62.5131413946257055 42.9644363219883516
75.3108791454808255 26.7165875316956019
68.5688038174564696 93.6144990124759602
27.6330107626394543 70.3028308805049562
47.7935245762198804 47.7990093802386227
91.0584289988349553 58.9034281881448578
76.8838284858031216 3.3963026234935301
60.0946617610619498 87.0617379562657305
1.5060027057019809 31.6366860252866644
54.7154187618751138 53.9099882903708902
69.9756967675293424 3.7839073873076501
93.6279467415127726 93.3462612102362073
30.6785861362646415 42.6741095720771426
91.0936534478272222 32.6664022006419188
2.2381729011051732 3.6414449866925991
40.5861734545782440 62.0393875886887116
71.5017148301275398 29.4837427204437610
5.1213168107129281 67.6136780046598460
44.3738657805910179 61.7117277030612001
50.9280501834357224 61.9563519435626162
97.8062464343449989 96.8175614692993634
50.3528278793446162 47.5275594664769230
18.4747962583201932 92.6434796087794012
38.7855243996932728 86.8599001820282126
53.7949443394715416 47.8417064114906267
32.4582673099311521 44.9469740011558727
13.3492946589549799 12.9928521813478355
7.3706373261864799 58.4055516398063617
26.7506376934469330 14.2402141622018910
82.8951005416045632 30.4771075325304572
4.8182794431926972 11.1603975985495314
32.7398685947224450 18.9864924261098480
6.5945305334052851 98.3175406012847759
54.5368879724231235 28.6359002023808600
2.4774202539649237 83.1514008304153833
50.4345963432979687 94.9332639288777358
72.9973631221289736 44.7987706184282501
67.1961452632032064 87.7015853991457845
87.5295849423678476 7.7242133728654405
62.8623711388699320 46.9312615738822885
7.7667016979720334 11.9472174451682243
95.5409507729953589 42.9521906778739435
45.8905356803297551 32.0672004828686283
27.2162366546425893 21.1929327445482194
27.7208714166215948 72.6840752262708349
11.1087437145240049 70.7980137834631478
84.3533970298193907 0.0783967813317132
95.9821725114545643 51.8908508172784977
42.3429872869392341 25.2307555525344576
69.3136955991158885 55.7243840152527454
53.9439527667721848 85.3952292256009571
43.9649340314589594 90.8646146853120342
24.8998465276811451 19.9076793143647670
13.9825285938475439 11.3806564624814968
23.7067344204334063 79.3644840864460974
84.2983708421114812 44.3189608613876445
66.8804194841516306 95.5003948649933676
34.4139260395232114 43.6218242280313220
57.8336227801740677 26.3002327478423332
74.0464330008374105 42.9537315634104573
54.0205409067555209 82.4232357943266152
39.8920289244789927 28.5094299401717919
50.5858578951439384 12.6196939663857250
29.4031698116991578 69.3996961369651899
63.6939943853516155 81.0355629431507509
88.4657714303318556 44.4879078793221225
20.9339744805883896 87.6922942847638325
41.4493167649616723 18.1222003425596370
24.5963817019566164 15.3814647612037341
63.0387953416443594 98.3731360510196851
55.4565322745645091 5.8972416168889481
91.4201036225882007 46.7175767704738121
19.6914458532485668 25.1052364663477903
1.7410644624551663 42.5168129539836954
18.5537151407894960 2.7256417453760950
94.6179968167311642 35.3152902459616698
8.6050291648317447 64.7556981104248024
29.2331817100848639 33.1457523383641970
27.1795100166518857 15.9826849207858164
92.6138917455538717 33.9535595135978525
57.2224671535977976 48.4325050649156736
8.3260880100236907 13.6152877545400166
44.9131955798909317 96.8684605874465774
25.8782766065171685 49.9160824213924386
1.7293474885949123 69.3883993583464473
41.0144128067258720 44.9212317643902708
71.5598787949577968 22.8406012164007031
23.7625668031243755 73.5144080037449328
38.1918592746843686 26.0147102215740667
53.3720762052094102 74.5005162424611171
63.0735825526945604 8.5695090812076717
84.5207574731556406 64.1429343641562468
11.3867681329919090 42.8854020906664246
29.7427913148381471 3.0182858917988331
21.0907385472711262 0.5571386919029808
61.2691872511895852 24.7670209759426108
16.6095876534773872 24.9061084915208291
86.1142569904742032 75.5575078631813852
82.2008044126140618 31.0931386468091695
47.5005102097860643 47.2880294895719402
82.4386550326620835 52.4607323866546622
76.4345088184685721 65.6569691902019059
4.8486127435445114 40.5453002399836180
63.4013161482996495 39.9762083794955956
41.1466924253750435 32.6923325426290887
68.5148857424652107 30.9635857235868848
90.2505206522755401 27.7123860670577145
72.9874922339243710 26.7108382408101193
19.8268818366440840 15.7919472467259574
78.9295451993972534 36.3176045566786954
71.7935482222514167 67.4607388180006353
83.3624123926058616 14.1613411175205322
3.4384193834339771 29.1907990881461572
31.0188899682384154 76.5572650919248474
34.1289654097178499 17.3117087755584222
69.8247884033008575 31.5735928939221324
93.9437100452059610 84.5636284518463981
8.9326368347711238 9.6322722821237665
73.9775822189158845 63.1600978684406655
82.3759219506869300 99.1414810199074026
6.0400210497453477 5.7709022781288315
95.7563335935912221 83.4463735239619524
89.9906327338950547 27.7309165769130672
74.2660923423211017 92.1007020508316572
89.9772944668874004 95.9796991418419481
53.7924263348631939 9.5251809145546531
23.9553041397782209 31.2252272460890481
88.7417654197136869 28.2960550666469857
70.4452861626097757 3.5341795375779639
14.4766025488416883 20.4050297710378530
14.5074248245569137 51.5580946400540654
75.5161403230823538 93.4288517721675191
1.3442610347294104 75.7165575953658703
57.2802049119533478 50.4004904057601593
58.4528449164692248 69.0523030568835026
35.6425070883999453 61.1002485480539903
79.9197624247797478 57.1272567540280676
66.2536449862219285 76.3856580844472433
3.0542097047069117 71.2248915381632486
37.5784446694323506 29.5959251133935837
20.5627301976659922 42.3193823053468279
22.5940963899719058 85.9129450000780110
41.8031351529181379 24.1727141653218638
74.8741415645696264 67.9228018954709540
75.9414050088442423 96.9965605276352960
28.7312645477463171 97.5492740761892776
23.7246881759211945 76.1824044774384248
41.1209983867475302 53.8417840229921367
22.0730856515338303 80.3270725970735953
21.2062264356781114 40.5594401782285345
82.6727676265414715 97.3773220208124997
14.1363528864384076 10.6414865335842883
23.5485097864406647 39.6342694827545472
24.9743366586462905 5.0398668972154059
79.1797201411085041 65.9067261492954941
99.1557886172901704 43.2593737003507144
21.7041672750984844 56.7171601393198017
92.6309712155302378 94.4045185869047572
99.5425803902428044 91.0741831017804770
68.8201620783357413 53.3726961238289022
47.1170397559446599 1.4632134148246601
76.9611464909916663 43.9365811961766184
51.6844725221174883 49.5950697611667906
8.7333778448527291 53.9789687650895544
94.5235701459842232 51.4937454498034555
7.6554289345630133 20.6208802268133766
43.9295913684079622 95.1359367545481405
54.9185919199157482 18.0102753076173947
81.0209973310145983 16.8841678155951200
61.8573438782461267 10.4758472605820163
81.0375440075966651 30.6778960268082486
34.5152234673175258 29.7856117255173700
9.9203661026821877 32.7725175964091235
96.7486889284524096 28.7364112945302388
25.7708763870269983 57.5291301328997093
93.2933820262400531 44.9336287171790758
36.4521792959438216 85.4143714188147669
65.4899482680353344 55.6078448470851541
40.6558759642090450 55.8642746069408815
77.6551385462308872 26.7339674532952500
88.9805349554107750 8.0623060834212339
58.7397218229214744 9.0927581786265588
17.6476608308101532 69.1518380464108589
28.7556984694258055 42.7815896175713348
97.6019871307022413 25.7127644669200031
76.7955871122357792 88.4224651157830550
56.1665506320206518 18.8357107884542394
58.6087153151808025 72.3966389136349875
23.0220758474937739 46.9630453199581268
33.5169464799957879 2.3468354310302697
66.1677408444221129 2.7655194610441081
6.9455285229600534 37.2994289843644253
32.9819662888980645 53.7857424227640522
51.7457353844993904 78.3036637918487344
38.7564393058452552 14.8518434981092522
25.5453143165927585 84.9072580825311576
1.3968515874167253 89.6889613002153112
9.8652760143518865 66.0744526615005441
34.4001876495834935 25.7784451255214222
66.7085518978271779 25.1819236011603849
84.4585495608408081 40.4012381709555370
46.7290531922499284 26.6146576900530896
25.7281184032450909 79.1747264172051644
94.4207977095305893 90.7485235373389685
26.0400702545370173 0.1172845265100309
21.6561004749257435 41.7776147232159971
61.8583980307735857 39.7731460651177500
25.2544986641000762 2.5618640425189354
16.5689373616068281 84.6655113686143466
13.8835501382278288 23.8624633113936326
38.9736066068520088 69.5445309100617379
51.4662592513136943 78.7919442192419979
55.5729641292239478 18.2874691195239265
63.8594569292750833 89.5343628710935775
18.7073943977573265 68.9889317147302563
44.1274556173062109 49.5633901960508751
39.5915606072557011 81.1355318609628995
47.1397671864216861 74.9173388866025221
13.4885754320390294 79.2336510178036804
93.1874296991087192 16.7864709463716437
61.2251812735950764 2.3436990519266176
35.1393382401756966 52.5388799994747160
82.8562514168345103 38.9689296225682185
24.8571364786727820 12.3073504068026534
49.3369893890426638 58.7214946264757884
9.8385278489588437 12.3930045936759825
1.3321024661933523 78.8797055757013936
48.4360126987124815 37.7749860960502346
50.9309285601117523 29.0038592598163021
77.5403236717931605 35.4259371781473078
4.5551915744660221 88.3637450471135679
15.5918519194232488 51.8171135457945269
85.2329338657832523 16.9871711546228816
38.9738973697313895 4.6737289875009136
35.4705189239382577 82.9874666661236944
52.9646453036612286 75.8852701327817130
66.4242809563990448 41.9770669852459903
87.1370854948515756 51.0748030389678433
81.1672498488785408 93.8232274187351436
78.4457827085402073 12.8257880867222678
50.8977689778714719 8.8613633001637169
57.5467133848495251 4.5365140860174735
45.3515333616936545 59.5089975670035543
88.1168758683302826 87.2266886480166761
28.6560941908232891 24.4851913491819460
0.8739547811466686 40.2957727477904157
47.3962240589124590 48.1072341222867337
75.5038141420807563 80.5722206866155091
82.2010603643248459 12.9166500022225179
97.1330575856377720 23.2152695037211139
35.8497594064795564 67.6496457168215102
22.5514950876195677 67.9967003643122467
77.3676956222837759 52.9084715290203391
7.2818141736108677 91.4737963552947519
97.0853225256879853 62.7977661123617850
62.3030818240447957 13.6741277391137501
68.2253404100942618 67.9622560803310165
39.5705378246986186 88.9362135739145430
71.0626707614489845 61.8899993103946926
46.0000832962012112 59.0940289742536535
4.5497722624880161 29.4488613503193442
59.9541920672658222 8.6520899683975578
78.5836534959020128 75.7449723172188527
10.4820021309943829 29.5783646716159652
69.2393241303425242 21.5465314252010671
47.2361019686751291 44.8687906853303176
83.4339706044489304 52.2264744135179626
30.8341455849296082 11.6996058573717647
5.3392050402264468 9.8197476836105579
30.6348705492809223 70.1406826849163991
65.7728578935664103 0.3279519079162574
90.6550947818358139 34.6933412124206839
24.9500340915445946 54.3424370186069510
65.0780408500523748 18.5964892211148545
61.5080454662881735 69.5789865551524827
22.4548074372409765 22.3130029053509205
82.6230225227460267 20.0847742678241907
50.2397850962347476 21.2595853585465946
10.6959591093292339 5.2956356500958313
84.8830080729091918 16.0338980917153151
54.0492674477705322 59.5354991548282513
70.8487958974537406 73.5637188249979914
50.2310348496741170 10.5000237019305604
63.8135110547928477 46.7418997620669074
63.0221543907264561 92.2686017882690095
49.9260162752006806 82.5896963397303239
69.6200208587331559 39.2410822908585644
25.7192049790705184 82.7297331581077060
61.3345867128478730 50.3155414426304972
80.3736191719841599 98.1174020290321778
74.2195499814339712 35.3761094251974910
44.4232359675242350 47.2178830985734521
13.8039546875908350 29.9717495340170217
48.7660502787197885 1.9649849374008266
53.4905816067026478 76.9242390914926091
45.5160366126479445 86.3029691335201505
86.3268447871629121 11.6737890281369499
48.5337975836455868 35.6598252698526181
87.2591642235709344 66.7122070265246947
85.5631699584119900 48.7552461156459458
13.8353098390091578 60.5306353449281858
35.3926076833836731 78.5237900599157257
99.1706377808375947 28.7316434217953827
44.5042055549331153 36.8669853485072281
61.5653542498527742 77.1914546648627038
64.1692624446807685 9.8132468831536812
9.4250411265361045 96.7193689294499848
23.1546713769670944 36.3048168150777641
88.3631996425488069 43.1426699914643663
99.6398784335081018 43.8807188035336679
98.6831446932751390 72.5440408218544661
92.0817583256783223 92.8342546156712274
5.9999494544811345 64.6776873176253702
77.3351863337368428 85.1747043823116883
88.4555179545135957 14.7654798872163262
69.6287795235534190 24.9902559605207912
28.2607768744748036 36.6983545226297068
65.8139550426662652 45.3353479818738663
6.9899173159372214 41.7030323848894966
82.8642424731897904 3.4126707540252266
74.4801618448165783 33.8520060498980229
14.8994046553702191 5.0622579881139824
2.0522015220384215 73.1156030776949706
9.6715890123291075 60.2473364362209693
95.0574593213050036 54.3620223034168433
28.4038135833873042 46.2174302824716818
46.1607629223132392 29.9670955253823799
73.0186440330909790 18.4331180395198899
69.1808034249628179 87.2138220300887923
44.4066248145552080 45.4328204442692964
39.7164764035743616 4.4579208392629521
91.6206007012982724 8.7796862213506355
97.7238839866701738 14.2553864692653640
87.3656357198919977 15.7245725461272130
96.6994408125922291 30.4872627478313660
86.5731146919460883 50.0342511329357009
55.8783213545147817 21.3243535530621031
12.7153972457523690 91.0921582551519577
55.6565617554004888 32.3659296842759048
8.6522621103762294 41.2469298132326259
19.2980553519381495 86.7041703009081886
55.9613189308148833 25.3034453816003655
45.9053022812242588 74.5018271288627716
40.3684267510901051 69.2735429633210060
38.4796058091138562 92.1294138320330944
9.4097532317410799 65.0923659216177839
66.7283140051403052 88.0541985506995672
29.8044956407063175 22.1550979576666478
97.0209775295190440 42.9007538691578816
83.1522677770199437 32.1329934561093040
51.4766522110385409 28.8727588760710248
36.0086736507389773 93.3604412336790546
17.8064678552633069 23.1676411274011187
92.7192675101580477 95.4920822274070105
46.3574034887822322 96.0736790638457308
53.6806144848637317 10.9910251547977396
2.7275069889905024 60.3124346904759889
26.0410936362174610 78.2128973524109057
17.0079612716063302 78.3150120859202161
59.0867215825671224 20.7365809839026980
1.2497808929286758 15.0246028114186743
44.0915169026845462 64.5704635439090993
65.5567662504544586 27.4011007843806951
49.5003050616512184 19.3979672102284830
24.0661668216015521 64.4849417832199663
42.6756082045100626 8.3382520566692815
95.9293533087793548 93.1052081645692056
19.3105311642983821 7.7240073504644009
1.9326927121160797 33.7015616863954648
22.0817926653512409 5.1371591064779398
4.7231370204785179 70.8290481594698917
32.0762930181749368 16.4843859217254192
57.4723157301176428 62.7403867273626048
85.0387301657676886 88.3663014127734243
23.4352212481630175 41.4411337865187122
82.2028387265941660 36.5499833079633945
31.2366828122842897 7.5527468485453220
89.6479004575262906 10.6648351250932638
52.6669052758561236 63.7833518024549235
95.5729584393508134 40.0416719240097905
0.1619226856369393 15.3049180415027131
13.8474335948815970 94.0873261194077628
71.9728813903615361 84.7167039535909936
74.1353465935321481 55.5630119903087945
69.1805027538243564 44.5474411962200278
49.6121340665717767 6.3782412961934654
51.6724534817502033 90.3471813741364400
80.6034092343222568 62.7567202753178677
38.7699003885629594 11.3577343636700245
77.3547148432321734 43.6309372224799716
73.7390528454211704 49.9966021798845190
32.2281086080642964 55.9227024144769231
42.2720340182971981 6.5391020710134367
59.7070866034849388 65.0332047190484559
12.3843529901220162 47.7775517613764222
79.3979338779571151 13.7460413225025224
99.7984089400399341 81.4057008138322118
46.4690235636704116 27.6527842712364063
62.3729833271639222 57.9791324282432186
47.6747162028588605 88.0522929272818544
94.2146250593553845 91.7634259451486969
33.3455336804680229 25.3108021860854251
14.3298290069630685 63.0337261968346141
2.5477747904244619 75.7196155618604223
85.2146144359040960 40.9778026184289033
90.8254201165304664 33.7415537800693812
62.2327961556706128 83.9095313866520769
19.6664736498073793 75.2514069075034229
79.8913651014431849 62.9428268992348592
60.4669440093147159 87.5208649630324942
93.4176099027441182 68.2130363419665997
63.7714603215148159 36.4753043388137215
30.7731754045267216 25.4265576477857742
35.0292314795385664 58.7923010092968568
62.5960173194934555 22.8227615249806952
75.4148521196720480 17.4227257092897645
57.6926028281304539 11.7846320643490650
75.5750001123070803 48.2504133109700106
43.5567896220112161 69.8042450087877882
62.6706258192878920 74.0219916340824398
12.6082385911480355 36.7411582028748995
57.0417295514764859 96.5027197191297859
10.4178097441331552 66.4512475537798082
27.5415068307582764 78.1471093243546022
73.3800888165389864 47.6362909062880817
50.8700071128344575 36.4074830694692295
73.9650079165077869 12.8433582378875251
58.9634352565122768 31.6966147410747787
89.6594508841509281 69.7168386908986975
94.9398393145743711 65.1679306890627288
7.3671308597232592 9.4212771714637604
61.3888720748347083 54.4370208926081460
22.7281902723523324 72.8199251737180049
72.8824517161821603 75.1653627182978852
55.3161897135229594 23.3534668227998736
48.3445099900027486 5.4860785807323449
93.6871423777653831 79.0560713000273267
29.4384989602571636 67.7590321232079162
54.4621621475140074 69.1177099415354093
80.7756616633728441 73.7427792759408050
27.7480052372533166 55.7543416160909402
46.8817932109582927 64.2805955254709573
62.1820500440369841 34.2926426085051972
98.9755182437548626 4.5748357313513459
41.6202031344842354 91.5231892466537715
24.0311777653309342 46.0396218122837482
82.8792662297131386 78.1396247855605708
29.2039879631539208 71.4571195610212726
10.8555372898249676 62.8157077158568029
48.3437158718354922 78.6652055054479149
62.0947511479391991 17.2498933151534644
24.8321522744582843 53.9732610515746600
96.6539439112551548 97.4754289925395199
89.7553882040872821 27.3886406668182758
69.4660808793010318 11.2255173381852753
25.8742678552904906 3.7460868330777441
85.1198396445976471 12.4661955353398195
3.4997579795212452 93.4571417242302118
80.5909165604108750 47.1321986826068411
29.1373533173147976 94.0893767358752342
57.5739925118068712 11.9499250572656095
6.0685641453591677 13.9211438650067247
50.9545460710344003 20.8103450916287898
93.2609757714016609 36.7918774878079091
79.4336139522295497 30.2162022700639952
85.4024012597067497 78.7926136455063357
66.7743294938831582 99.9180604381294302
67.5659159272964018 22.6601441917500210
28.3221915660411341 55.2052594080882955
63.5841628083034891 27.4416698185597667
35.6783991658978366 20.6530532548519048
82.5853004368789243 67.1746249091139305
72.5375115511063768 68.3494660282570834
7.2474065842506707 7.6453851501442909
5.3130656972799617 66.9491221505241043
76.6319966578288074 34.0481412464634587
17.2153142902957370 74.2049096498026017
96.6121972944234102 25.2299999812965261
97.6555487616275144 37.6562846900791257
21.5466022205305627 52.0374217795438341
88.1297570295100883 18.5935294604032570
50.6987813043338491 53.1430769401737280
39.4083601363134051 30.3432252248253889
51.3077144731659658 8.7541486895994058
77.0381251878036579 93.1517224106227673
64.9431652315378756 89.1349816444005398
49.5730085652665267 30.5396319423294038
47.8346925114349091 24.8532155233564964
15.3389372579370242 82.2929256141583352
5.0078519539573989 55.1814083609639709
3.3746645789779151 6.6853212489496272
12.6743965595338857 27.3650983502916603
10.7228186245763251 82.2441171882021820
55.6530788888493859 31.5813230982761155
22.8526817135672680 27.0363332265927561
5.1249085856977956 88.3372579087285885
46.4355572893731434 38.3220917464739514
38.4549974544927977 42.0918332441299938
87.4079720729539815 25.7670653359897024
0.6381071335097244 60.2186551931075300
55.3433453867589833 33.2589942244150478
86.7659548315908893 64.8924215036449539
78.7496503286356102 67.0250073832895339
23.6257472832644204 96.6737812492626887
44.4081974320485600 29.0468167263393191
26.6425426679320907 84.8657217426894306
13.2827561816300168 32.4754444878928012
56.8283768402710123 8.5943477243629278
97.2025953630003698 57.3008174590206707
39.1315028550157891 22.3016902437226712
58.5069412660280932 80.5462354906550075
76.9705708616592261 7.9076029101722067
20.3904132864344945 31.3065515343408087
42.9466570528547535 59.6710042215980536
2.9110492924319997 49.4986867311240175
61.0895842669625466 69.1100475414494468
46.2360707981193997 60.2622802986141366
37.2348191959687682 94.3764324272040227
51.4396519984470899 73.1971080713242515
37.0044274635343271 89.1555996823599486
69.1629927720973683 59.5150790425118217
27.5285144735484941 16.4959396928662798
17.1434810796185495 55.5701001021019820
83.9529317559050412 63.8567714818792851
3.5641124497132193 46.7675395935403984
86.4068631917205181 77.7392144945859513
66.7270834740773040 67.7198454824861642
7.3081993394438660 3.9862495815290888
34.7373660270525946 21.8572822472784196
93.5678870602963713 65.3485563033702022
40.0636416188694398 28.6039560607877945
9.9988996963650152 3.5320618512080904
34.4802212520239024 80.5534080555384406
54.1910736921559533 67.5769651357006893
65.9037723960160378 35.6677350936257298
99.7328238061799652 12.1051628966607936
30.7883223329867164 99.2638655231690876
97.9684723186615685 26.4768568531469235
32.8659332750258599 54.3913705044498883
88.9639335015317414 11.7989023325755777
19.9454182435180414 28.1209169414761391
41.0622879014715281 89.6070971864694599
49.5053159651706594 32.6044374121422535
99.1924870405176904 64.2935017531550415
64.6286876425095613 17.2777015791893973
54.7335669981280262 68.7232467326176106
57.4500912387004874 28.7379381371079781
42.4570764936200149 29.6521370215980227
16.0524843399889825 97.1729093116520914
60.4518355576986721 99.3510857200039936
24.9006385511045814 40.2913665680730873
67.0092866302348114 84.7329090483408152
59.8780202886068338 89.8740388658360416
32.5083171639728690 79.2991273424365488
27.4566487623965294 52.0202938224499150
93.7268371241784308 18.8409468192672236
41.5679520854163229 91.2809402041848301
14.9782669964322324 76.2294535811414846
48.1795191694480280 65.6198924239723027
50.2270223182243996 71.0073316382266739
59.8412881242047519 17.7584353676258146
76.6073858312929872 1.7373002191252040
13.2136337957492245 58.9088254568137373
94.7860926055791708 67.7209032602753780
53.6259747649249903 89.4158110148516272
34.4190208517091136 94.5710426745529702
99.4128418130887184 70.0796232775912245
48.4365676853987992 38.1384860927126965
52.1295221800451429 74.6981237155517164
99.9200872709246823 17.0252999620920455
38.7517642300392282 50.9560936367643080
63.5687258392638483 93.7643561976096578
29.0613188591619647 55.2164521483922783
79.6568161784091444 77.0691708475844166
19.3582499093712599 89.3892947115131733
33.4519823992285055 47.7474982557709353
81.1555498131993573 29.0078231738205332
15.8473682568923806 40.6672181874863341
43.1994258135661156 59.9655175543439256
64.7973707513663726 8.5518841302621773
61.0882312515048866 14.7464511940800342
67.5174179957002849 35.6343652222970135
8.6148150042955294 11.7909632685742949
53.8421446784944493 13.5652907338994595
55.2276404389015241 56.0629487925666155
99.7167271625561114 15.8945141012179043
64.2007484881664539 85.2115548463864201
67.9162520534299858 26.2867384229128263
4.4723827726598220 74.2028842903110188
7.5163427358095110 75.1123506622561194
95.8214920522803766 74.4666510961540098
13.8359391397246725 55.0547350248510554
87.5171897861575019 14.9335422650679668
24.5948383631131371 84.7765412078695419
26.5844757030231698 53.8247929602074464
27.5613000466375162 69.0251260765023034
80.3062488305463660 20.5246745817363241
92.1689083283960997 71.1043072803002190
3.0057635444733610 12.8598201946141462
6.5940914853360848 17.2380575942663299
46.4653129054758409 7.5329024505544790
8.8676985108923070 62.2777317223747389
62.0493883030893443 77.8732860490891454
74.3542497148882120 98.6084909339593594
56.6744310659763357 78.6506350472342461
37.9559584730204023 66.4952832896790511
21.8329044597697184 44.1363934253220052
73.7409749675241244 53.6312460076246680
90.9764646988221415 47.9658161934448657
78.1730407972126926 20.5113735075203678
88.7921891376320929 66.4171000328686745
15.7140333757302741 93.4564669022094137
47.7603188358451050 0.8526084882149454
41.9556929462072787 88.1584893367889180
63.2385979617169127 41.1290852491385834
22.0368239256320528 80.2658748731403477
29.8732440100833223 60.2189012912650270
94.2766297625140481 37.3327478830753563
71.7283426796686570 6.9927500519124770
53.1471219152531518 66.2761656237219654
84.8816813138159745 52.5507610222967401
9.6875342379177614 19.6654324386927186
58.1057193812102639 47.6639846436132117
51.3938371758567030 52.0703136889172811
45.6843066609391144 18.6317677873842911
93.3332835802557952 22.9836425979493484
11.7876372268804648 17.5436626818298294
81.8371458676979842 71.1396996485587749
96.2619414411011718 1.3246880895156465
15.1256513923078266 51.0227323274949995
54.8621699920635919 11.6615688676500735
89.7909977509874437 35.9532122351149610
88.7957852764687630 97.6598164953771430
60.3617914648876450 22.3468029416009308
92.5889469017807443 34.2270552243152864
93.7577764340996254 31.1382933198077403
79.8000767576856731 71.2067523400123576
16.0961692068801412 18.7103105096722580
46.8872931337710099 74.2699411373029932
59.2208145324464894 44.7210692532651990
0.0523936538776026 79.2749735414678298
13.0662622785734488 47.9394810104972535
95.8922476437258382 44.6922763894087112
33.7006254830134040 74.9320512792748588
41.1697180332621926 97.1961759807687997
8.6930431509248507 51.2256418979832731
88.7388811946485987 54.9793517088528532
42.1207660890510169 35.7778405717572809
67.0185814392086598 38.2757065450414871
98.5569829539985420 26.5260739137565871
97.7361024041574495 31.9152287995559156
69.6563908921829835 43.4643992570787461
45.5742804514340563 20.4084976934143612
50.1016502265436614 42.7474302349242876
19.6994585946590917 15.6840833385762490
72.9228087250131409 3.0134737801043587
27.4632357003896992 74.7749103534251844
89.9434363954837721 53.8365090457204616
67.3408479756340057 60.6359172926045815
30.9958509853814128 47.8976748988417711
86.6741907025094065 73.3680322095965067
17.2995739800192219 34.6570900884615085
40.5622421198400787 77.0871453858904090
35.6551975732176203 62.3084636203069877
51.1011463943984552 3.8343142218501991
40.5282643103052393 25.1128392646906669
58.7931379673359160 95.3542002292901287
1.0205869451373473 98.7214545552458702
82.4421813598665096 69.4458336558442682
88.9454490476019686 15.1034385272970866
3.5334424952207177 88.1324792770102761
64.4468111521194515 96.0038433737695982
28.8999892495243174 76.1897169268284387
43.0791190597120206 3.1752024086236452
58.7416190790970276 41.8852964702508572
87.0920063710226060 24.8523581497344885
24.3385173284307079 98.5362067164942488
29.2892940112060671 0.6433657137620119
66.5542738808448746 64.4824103648516882
19.8538140132235910 98.3173389185431574
37.4915382906482506 95.5053405685262362
13.4339622895697239 27.5832213231497221
23.7428824523737703 1.0096852004930934
97.6574591810612276 77.7659989216932104
66.1063530965184185 9.8147196042658873
86.0402555557597424 74.3624099776218230
39.3512210648495397 12.3669415396065787
29.9734797627983056 76.1930477610988248
35.8008856316378044 37.9274974515190522
76.3910702914237589 47.0322506056278229
44.0503819263962200 89.9713823439438869
82.9097148956377765 10.0566459829191537
0.8459540553389822 65.7921707206545250
5.7630509980920674 10.1051117985670800
23.6779094304600761 72.7641086333367326
36.7545525134243007 46.9426154763947352
14.8119677150181381 69.8612659600948689
22.0336648233409136 35.2273380409295314
43.0448970087045097 87.1300971783134770
74.1704701636551818 39.6590768353262604
54.7895749028169305 9.4531214374860681
80.9118163545990399 21.9416827531023770
70.0034695681594741 54.2561619800533208
15.3357587275046559 15.6070226807878072
0.9674639136510677 98.9071341098135832
61.4366657836321366 66.8446609582950231
15.9927573722179588 64.6974502682047756
72.6970769644364765 8.5832361072444634
56.6266048807402527 33.6401118943862727
37.8750151764838847 80.0070554365866684
69.6043472059723456 15.1275030844605922
75.9151753069172770 90.8652452507243424
79.0659382740501400 23.4254496037371460
19.6209425301016047 35.2947661901180965
11.9696577513073610 96.1342220777638801
29.3947102744590012 35.0419956963297281
62.4279085734522852 1.5399244818233515
65.0039455748060817 0.8654077791455439
65.4314007414732259 21.8234653176841746
67.1337082220287016 77.8834421799438843
84.9919092547954591 97.6139693818176823
44.5355518455944761 94.1980025682965163
86.2663675323212260 48.7431289195862902
71.3996337160391334 0.0641164389376225
71.3202525552894144 73.7709357454740484
19.7856980568581022 41.5795493947242676
68.8906899962809973 74.0368000666927486
41.3656531619738459 16.2069823958535082
35.9863865359940505 3.0141938710692928
68.4731829726786856 53.2280088798952491
54.2349715435314437 35.5762019869383153
13.2810751225866159 32.5401001657008919
89.6061033030141658 66.4087064503876405
18.3973281670225965 15.1751152159350085
46.2192731004066744 41.8548158633180378
70.9930485750658562 66.0693461264178978
35.9256652391358315 39.6809411193800941
14.6135551101583268 12.8448639448463737
1.1063212739175543 62.8874714871683693
77.9323728317819899 77.1516593222073936
26.9128779515846013 42.5950763283392320
86.5135685319988568 43.5944972315550388
35.1424376941937879 27.3857737196925726
0.6261041344417628 96.3328674995570395
67.5508919624846840 32.8229789032455699
5.8602131671899427 92.1537729778611521
92.4299898461453893 2.6994440601885383
91.0070224902255376 64.6165981775034055
61.4332605257492190 9.7924308806171982
48.1612467364178300 97.2793645923553640
37.9681902340457924 81.6141549248927731
71.9651192704457259 3.6688614531058539
32.3103838557075562 94.0047464396580637
29.1005833671619136 72.5026370919317316
90.9498659620364549 5.2206973243179462
27.8348508190076736 21.9063230658282357
5.0413585469091799 18.9217942371622030
4.5072887646380622 10.7995250456810137
77.6403077481536741 95.6775635170315013
87.0844943301266881 86.0839283716027097
85.8122664908135988 3.7284828483262089
82.9229939439923669 1.2786349303183453
32.2508979173921659 20.6249346921588810
54.3353375907547971 27.3203492130473364
19.0966683254549778 83.9413794581915340
8.3951416181264236 36.4857428965338428
5.6211065084907581 7.4250779213057676
42.6466917639700682 57.5261950914715356
42.3912536890193152 43.9390769722533179
11.9883152009126910 40.0921613272100927
28.1565183511292787 77.7523416156791427
58.7220843943682382 20.1460991118859525
30.6558045809075850 13.1415339276625076
56.7265989670872273 44.2659376538403038
48.9914751831137849 23.5302093388036866
6.8033576183464834 68.1772108864807933
18.2181899663650171 62.7414786969524982
72.5704750237842831 4.0464082315279644
39.4806542796718318 30.6320065316675105
84.4465304383936370 38.2432825372891116
70.4942381657056956 56.9577890444135093
74.0509610868423778 15.1891787197043211
61.5921594734272873 21.4682464613536794
96.2882285892175105 76.4653407306844883
47.7868573074137402 97.6089137154341984
36.5717715090047335 44.0983588385941516
44.2373747550446481 21.9367602006724880
4.5559274108366470 81.9274509561339954
15.3111149182876272 81.8286549449327651
17.0284655745536426 43.5422846637670204
21.2636120079532240 29.9494529615210183
50.1011479903714090 55.2153804469529561
21.5349044391307984 77.2241722445642438
25.1640961378305619 65.4289037634640493
28.1382797009013466 87.0486618016613534
82.3006249678904425 76.0150813061706714
98.7200348871768654 16.0124520314137371
23.1817897682046734 75.5774831562636535
82.3049447274377712 69.8911884890400756
90.7231592779597378 13.1931588996973765
57.9890459687058666 31.8989366842278628
16.2544098792713569 43.9834703149245314
43.0791947999525391 17.7941195896471740
73.4444110207954139 6.8860232656219988
5.5213176572093232 74.4690096384148035
1.7236985855367482 52.8734511287950255
35.6553328085497085 65.4191852990425957
57.8993319398548252 86.5901013370731647
27.8353723788539718 30.1488509735528432
33.4596570189545375 77.5458570820018736
30.4318636961718241 64.6920437083952038
34.8802894617180712 18.3521582732341315
89.1478893341511878 59.7277016730450612
11.8684124989135498 74.9587774709076911
88.7953337543726491 21.2908560654190389
64.9971966771757508 57.9630778474702097
6.4452707813919652 40.8643912486937850
76.3941326428399350 50.0625688620684670
42.1236769439083645 6.7785180212132978
5.4679307353440398 17.3402816283017458
46.7285635470533833 39.2054092970944410
24.4929456570457056 99.6632515388515259
46.6790183320052989 71.1290940916866248
63.9358228455868129 68.0315951806446861
93.0339814448328184 70.0321151835964884
17.3205916179728234 22.2216745396304312
33.9340417823834315 61.7908506884315614
34.7713360166925582 25.3020156245565389
72.3771668085907436 6.4381952107044560
22.9120779220131858 14.3176075873340025
64.3295779160100665 79.9741895952697490
93.9515491430761926 19.9005182812394530
35.3058015011763615 46.4371027721526914
51.1090356835402631 31.6855510139735657
65.6391239885888922 54.5267251852480470
35.7065746462063203 48.2262220502850951
91.6264126551841116 22.5943218800489305
80.8532624985452344 11.6944750344336601
79.3142707272865266 36.7133654263565177
14.3151705096125408 91.0315082896362071
13.5459694062701530 76.4242770465103121
75.4229435817320564 82.7834333034041094
96.4647519271156284 27.4815429145385579
49.0264905019599411 16.9337288465918654
1.4856792185576451 28.1113416105256739
35.9407951643063583 41.2652748840269226
16.7635011481372942 49.1934916207889614
55.1908134564163859 28.2390866334367843
78.9804690174962190 6.9489803601371136
28.3781325496149890 66.1923518207939310
0.7086202840750899 4.9006014345261750
11.4676725437941727 52.0571114835669277
27.0268135239078227 40.5605861030999719
20.7898609296698353 23.9867529258800722
22.0336308422146452 15.3568831015301281
65.3677057976343292 77.9674948078401258
58.3156028362265459 3.1238661599463202
13.0104927662744174 25.3723555642907925
48.8714657578509843 66.2460782553545471
57.1739441845765057 13.7554455809525962
7.7420353364133110 26.9128756542788459
23.6337973148450722 43.7301135347831078
87.2276204270943936 14.1158987051630884
94.5654843695566996 96.6092307742456597
10.8423993968932546 36.8560925593502162
54.1031184445924822 78.4683104519626511
91.8867699830059763 39.5410918358259948
65.4593458713874270 78.7349735340082617
49.7185082741838471 86.5954747526859308
5.5602839006138378 88.7305200604614726
87.1911453256877422 28.3718911496648616
92.0661063639472985 57.6240101954122892
83.1434521043532442 33.3478773210234110
88.1375281930903895 73.4299728296149823
73.3613136939418808 22.7562975783389341
23.6515267117337160 87.8968721567244984
16.3665055335626235 73.3716243762737861
42.9144224731694877 83.8228023073824033
9.8750929195925981 77.1032607213536068
54.6652371628849849 67.5344250961906170
74.3857106729317366 8.5618614095305468
34.5772570903584793 70.9039696712871859
35.4173169170573487 92.5527481560655474
15.9372227152518633 43.9126015310920010
50.7055376714742465 77.1452031717139448
57.9483103403903073 21.7116768565917866
2.7251907983488532 68.7904899199102431
85.0349503949298224 90.8217799558787533
95.6613384150833355 20.2141670852059931
57.2399064543962268 90.7654953000259610
54.8951609160362040 61.7437413218171329
57.3381118882949607 61.4793375016525729
91.2464969497043086 9.1949548703744952
76.1446495096916465 9.7213823045308345
98.0374670202646286 35.9676676991181807
45.6850450938208610 98.4011050426201450
73.8819556643623372 83.2231799517107333
9.9286689843434353 59.7359601267644180
45.8348676982773284 58.9758362373930893
80.2199614292709242 51.7032718518387142
16.3361652127432038 1.6069802702024960
16.1779534783880976 88.2378101253991218
37.5600177884262010 48.9875616409992034
67.1200695683111377 96.6162172631791663
39.8979745045650844 40.5698782401163740
94.4457864740434303 37.0044830905510338
34.2257540999416605 23.3224908941413780
98.7085829940548081 60.8614404638718298
37.6767080117015993 59.7052397042182363
29.7708740954541256 94.5936111221363944
33.1444105634270869 89.3210574936318977
75.3928209462228125 24.5930971480629026
3.3141221625699768 85.5543316232661510
32.8270989471748180 1.3598930209145044
74.0591750606959494 41.8976016512102163
82.4355144452453885 95.6886705791023928
11.2957505512012109 72.6985518960618435
24.2741242248245115 48.1696492002540495
24.0653049704209856 73.3591127245988446
88.0302753665266238 51.9713903818509593
81.3986212460181804 48.6023877662584454
11.7660746897542126 76.7341582960734456
82.9719336430079295 16.2785348365287348
59.9347524473887532 94.1496116770609319
60.4991655767386192 21.3569622295153643
91.3731557201004989 93.2521040536007604
89.3156494253612721 10.8730553615162826
39.8784961770472748 55.2742857717785867
80.0195281405549395 69.6213129515878961
57.8699648825776976 18.0092238490068404
78.5585507118065323 7.9052516457444710
62.1820557262457427 10.7378686739946652
48.3004605537225231 93.1505293735497304
40.9919925224690544 13.2004846904809181
95.7192942953917481 32.8239263844442206
35.4589332528945178 47.5038703450953577
52.1081116304560652 47.7675895673809734
71.8331078544013053 50.0893222158057796
41.7564657955897687 69.2550315184670637
74.8956596047503353 76.2762500758450415
22.2304178714120546 49.7022225127283974
26.9212787131422928 82.5103972097863192
39.7929206322971538 80.6504696924052524
63.4767208762690345 59.3189532118482390
36.9381242467700872 75.4935338383842804
70.6672326728907052 78.8997029827484226
60.8801659879796517 21.1615825242199023
8.3866890388829880 88.7076839039134768
50.2397820953165066 71.1179776238350740
45.7487915336860738 4.1025246164167921
89.8330413379700872 94.7358353247308571
40.2752796913265172 91.4146026623322712
96.0528353748443067 55.3824792872366416
9.8132483416811471 16.2823950547644323
53.7259268542801678 3.1922977509142192
50.6246882932431106 77.5104702482484242
53.0353056323137366 60.2663543221325853
20.8099151041866044 0.0385611633490046
4.1176206531447050 92.3664709694649133
13.7985726436471108 14.5064168907969364
40.0485886052705951 21.2626592911967940
64.1958920897257030 42.0571013109600216
67.0170037657100721 78.2108483351010761
34.2279417201558616 11.5224820816916758
50.5397714491464995 76.6699790913723689
86.7737476539523129 99.6841258981172871
83.2570182150628284 23.6112902661879112
44.6660858568207573 15.0695085455553102
9.8511760580598065 36.6982176928881501
80.6752981689911337 49.2223338238636714
51.1627000027735548 21.6801015736840306
12.2857517096830691 54.9685089216804812
62.7907443860345822 7.6384513074907900
75.6227201615205900 30.8900916765259339
92.5091008322022788 61.4383224682298987
84.4113217436545256 12.1191247254179615
26.4715190739764914 87.6640640239207727
54.1510464606055422 60.6116138372476101
91.8108060466702938 51.7512323811456056
7.0843694607206960 26.7742812436057918
54.9794517263580644 12.8052805975243373
0.6038662150347762 47.4638866506420953
51.2372286774349561 80.8611253672341377
30.3333310720212950 76.7745648657741526
82.0110822296511799 54.7107437063075110
30.2150191464264815 58.5397682523239240
38.8811556064298287 23.1744529330309312
40.3173953892163510 47.1659107840130289
92.4576063463689195 72.3783867841716528
55.1268313201287441 77.9438224377305318
68.6639748070932683 63.8047546051961660
16.3557747842089753 55.3730159836160496
92.6424968223688268 5.7137352378862749
31.4866396792789480 17.0303938625096514
31.2366180907560285 28.3651428087575930
55.2175190240298264 91.7239544497213615
35.1138101357810655 60.5204158118944591
96.2206159631145681 30.5233065900035179
89.8293364786817392 43.7788250187532668
24.7129025427728948 43.3283579793201170
44.2507002077986300 55.2672501623229238
50.6519205555230130 36.1954136216536142
86.3534019454337169 51.1254126115462597
76.3822641085864973 38.8643490879224771
23.3016478971511667 46.9155104331999837
25.4321140190009167 94.5265393233619591
54.1573586487730481 14.9464782671218543
2.2533661087597912 23.7941439318153698
33.6758008282536423 0.7011950503133413
22.5802280933143038 76.4712426577660693
38.9232282204376574 47.0135390950108700
76.3846165223154685 31.2030018515653040
60.1770900155792603 78.0413994451638473
39.0290130330174989 1.6384129762423316
59.3957061665863577 99.3503894233935796
32.1550638138748326 73.3869790603452969
84.7086628017778338 81.1931680559190454
90.1596069325832730 85.1252220775373445
11.2110053411059507 51.2155014243273499
18.6810276042283192 0.2842211909257708
44.1012824875907015 98.1477591974038717
5.7187429518009143 28.2020051767316708
42.3984077863606501 52.9937256629172566
87.5737940009553455 23.7009966123355120
47.3714050804155207 18.1331296816519725
68.4472968971684139 4.7134220992801517
8.8004293923150669 90.3990048672017821
91.2148815639452977 86.3640876490025562
52.7103123449286102 75.0477637406450953
45.7946361321679731 82.7266373484370092
4.6955313969806678 86.2293472068793960
35.2009216884425129 90.2379315622234373
9.4067564883698935 72.4393907911849197
17.3354728940013594 19.3876882033932958
83.4186406965047951 22.8673830101627331
46.4227575388496803 1.7056547584655801
29.9608647534864829 91.0075902765311184
4.4550564656510083 0.6504142725413109
54.1647228768643245 27.3546281793462072
17.0440723022751257 37.2361597092874561
94.9927228470175748 18.1002600090959476
91.3737006956346676 13.9868176918933944
16.5698257100243538 86.8770661777965785
29.7631272200553418 54.5959017937984186
15.3338162639867335 6.3150540999614257
45.1121213260472587 87.3420746406868460
52.0284236927187749 15.9677000298438347
9.6413519005823733 45.6660308181645078
64.0991350088338976 57.6221278053616146
26.6978610468259419 5.7921457892273427
20.4282139409868293 16.1073640888327105
65.0163499454023963 14.8427992703901381
38.4735997939974510 0.9979711013524573
25.0862599101469677 3.5257065589854863
49.4894742048138312 75.6973418085897976
39.4669486816289350 15.9430382591646556
86.8068379082303210 37.2857232372299734
4.4773121612544653 26.3266954184147011
89.0151058383735148 61.0106529813467944
84.7681624282885764 61.6109790967576245
7.7779523104781312 23.3732467387346219
32.7354498505033860 37.9106603318481135
26.8180160342860852 12.7150752308379911
7.5099113938321249 46.8623730541492876
39.1411387625923055 29.0669287471414073
7.0838937377052265 81.2160624652267131
57.6654745781406319 51.0756293986572203
2.1621582660641292 42.0056425757612715
62.6054505183566121 7.6490450545552253
79.1396211609642819 92.9530685676193542
74.9364891175493142 45.4305219976595112
70.7916355892656384 49.6715295756316664
61.1596844526108185 4.9953576823353334
10.8876421182905521 40.9912627438776553
60.9130078304607849 86.8320282008682227
15.0873404315561395 68.9785327239932400
49.7884409413973614 79.7596748610049531
41.9766363343710225 40.8552541751588194
50.9493610823772300 9.6660889874159661
64.2806701948444754 49.2254243397563727
26.2994550107422675 67.3444198606705697
8.0175248594193231 50.4972118819694487
62.6556985787890639 80.4925763376921282
94.2085631529366907 39.8256811074747787
55.0905662500213538 88.4997954908361777
40.1704014555923976 26.7744134525592656
87.0170027329524345 98.4527573178585129
48.1103343872689919 50.6619031550758265
19.8444995919549001 93.3809413677982718
65.0743484910666723 73.0139800103991945
41.6443323539017243 37.4534166162931115
61.7671393869112819 18.3876725352223005
98.9426823915320028 36.6287281706096479
1.3665513053826017 53.1495174825146606
81.2919306921911442 42.0085199624646108
28.5300857540583550 16.7009190785948434
34.9597043694333323 27.8696233720886362
40.6811035269052468 16.1436331747466078
12.1446215690200532 76.9686242227977004
58.7344529209278718 47.1747023177374629
52.1662289499328153 48.6260069001637021
42.1602240952872549 44.0406292816237439
26.6097751333646890 76.2709606437743020
82.2321641459934085 68.2956926358070433
85.3137709964715185 84.1375815530208087
37.1001905813289312 42.4975439658949696
2.3309371355789588 58.8795879934997970
0.2645153808340517 34.9226806858002874
29.2542336199339132 53.8139491708420934
65.7652673438011703 90.7830198969316342
80.7439264788127815 87.8013355210359236
92.9568553556838424 62.2584104923278190
20.3009889143294302 92.6092391162821542
22.3071915276629618 63.6551865171673299
81.2240827351760402 1.9034921736571064
68.2641737946269416 55.1224681910314018
7.1642649354502153 47.6408541639530725
13.2792090915178065 3.5361994687384990
14.9185910782175810 75.5724885664062640
80.0923349685340042 90.0741661927952748
38.4895694963836945 61.4507903005067107
72.5178949714842815 48.3122577514009421
36.6758759123752469 49.8084120029034594
25.7672073193247577 36.8310154258703051
62.3323968883627941 88.2028771932439213
79.5256163171961248 10.9687624931907202
81.1739363025644423 68.3636823660745421
85.2550691038310759 8.7785063606433571
41.1847190091498163 85.8138042445121698
29.2397855282736536 93.5579640453397730
71.3550948337263833 76.2282072141650104
23.5238389981515361 96.2395605693801883
93.7357818417951734 62.7419257485968629
31.9051337277747038 34.2168514566531741
83.1105156972352859 74.9448274862201771
60.0587273554173393 49.5553545393396107
87.7729677109301889 60.8162066136624944
20.5248830060194223 38.1164979266837776
4.4992888871837167 83.8008753502090258
42.4768175464386175 95.1031271838916581
93.5893926370743827 59.5484720691959808
28.7322888436017294 19.4363310238917393
79.8579701664715174 14.9500918386825550
63.0659404196272391 92.4525495106359045
18.3665555877174604 71.3960036599096242
35.8191391677744377 66.5210344112217058
69.1429260948257536 88.1339268394741566
5.0472490744516652 61.9796581367455275
41.4467941305814662 15.7843409932540428
13.5681845932837835 26.7299433377684146
15.2847682199995010 38.3534880134528322
82.4706646806689179 58.6460037501188154
96.0079967992862038 2.7665681528917796
99.7891892733203605 44.4787186142383746
68.9660854294570811 82.3322047500380449
64.3352420073980369 9.0718215072399850
64.8365106912409175 38.8398041637049616
44.0603555326028484 55.8765854633185057
72.2398621173570206 12.2616052825750828
38.8364229117363564 33.3443186820058770
39.7741047536441386 61.5955650167477700
53.0214605186937646 44.6207909703074748
64.2639288000978866 51.0239587433323010
7.3859465712185157 12.3833211495849920
9.0586179063443133 41.5284594883102969
16.1377582175102248 94.8967059791621921
20.1028231260312893 31.3587743050439904
46.7138442924695312 76.6150886226013768
37.4934192266502038 80.6160675007058245
91.4527904982704030 11.1402194956279015
49.9664888080713325 35.0366897672610733
72.1918137584374904 53.0972508939201902
64.6797433414163692 71.3529224911030155
32.3201851756125791 91.8452752138314139
37.8376160174490153 78.1027177199114675
79.6057441335714060 41.6470389586127396
85.6359266986978866 99.1382622929040593
70.7935093307817596 73.6775136201685115
29.4684804424396027 34.3598640474397143
45.4361588525767672 93.1923893044387768
15.7566405153044435 38.1871703114433103
30.5558193682493702 33.2051259980028632
68.3287509671893645 32.5956251097394656
40.1468022407363918 9.8991301783539658
88.0963979339628622 77.6397222720247555
46.3988569308282237 40.5032071664983775
61.2297937096111724 19.6203185644318943
5.9697620452011213 87.7621275262942930
29.4734727790926350 34.8433883031678562
65.2222654904493311 77.7520603465997766
46.4307814572596840 79.8795876870610329
30.5323686890003678 94.6605099095806537
67.9011772516865193 90.2860053496276294
75.9389022845326167 55.5217266790066191
52.1710430321532783 21.3213507893973215
62.7764461306098767 75.6849000888760344
12.3192889791205360 26.7252911613062523
12.6980523055941870 17.0523384668829756
66.1359349307878261 65.3710227905679062
1.8883675655693599 58.2138111695641527
51.9043738964437225 50.0382990224787250
23.0310676428196928 41.1438563392727019
86.8709488639994589 73.1642424701692988
66.8166131033236042 62.1291991453114960
14.9406325682022505 89.4286781823658004
37.3525312516998085 25.7923609279847241
22.1247495791762958 9.7486285030811359
14.2439845069627484 88.2047655154349854
1.3468775961720025 28.7677864963194132
41.4648753776882799 40.7428493046110063
31.9655193663505486 18.1231227034004974
80.5425407722812849 3.7648591498640416
14.0866131598054842 44.0930217086171723
8.3137976080766336 28.3902354154154750
29.0757961052150904 44.8848376654425678
70.9492027932499099 13.1052003919173146
84.2758354851261657 12.1634234766342164
69.6442272513702108 79.8094608507072678
27.2257164454308480 45.2512117155834730
4.2723750108727092 80.5055505954624948
49.2239210622252870 17.2201611352752266
9.6561873488940080 8.0882803560760390
49.0046420744059219 51.4165954699268184
69.4939596528857777 98.5739359225413523
50.4432729768605768 21.5998924552119540
77.8277910391179262 34.8551283674297636
61.1533262979486310 95.5261097982343017
42.9550957532024782 69.4197510732460188
63.2513920842346593 90.3474169450803686
45.7487732278064527 88.0498607604139920
64.2485763665917062 65.9636201260653365
33.7842459414128840 3.7637587813690532
37.4955128301287601 67.2474402261936604
61.2526800961632816 38.5941486620379735
8.0423274552919430 67.1057851720699432
95.6560714531286322 48.6473524301933011
63.9222637152957276 62.2547036184820684
42.5753328406089224 47.5229823968400495
1.1892763129321415 32.6544648531987391
33.3092786239419496 57.0783276919466829
8.8460929912417381 78.9648427374671513
46.1115628531650259 52.1738987362169198
42.6299261589158860 13.5257314340527337
62.8351833769936121 47.1809344924485572
59.0604998704458737 77.4806982496273804
47.8277900808339638 2.1388288351008478
20.4424483394127776 68.7419263466462240
21.4993761316179217 73.6640593441038902
7.7115273111946774 23.7561122987107076
56.8863600453304201 10.8877652550970474
95.3611527845719280 45.0494752760901918
36.9202825714097216 1.2227130846303114
83.6182500215816873 37.4840727719753843
4.0160047398473564 58.7205881353329602
12.2849209829244188 95.5789504640241177
12.5203770646160173 41.5737135627401244
46.0184273462842768 98.1814021290044963
70.2900544468365638 5.0794731383922542
90.0871578044886689 94.7406892623927774
0.0125993631993726 95.5648241235866749
15.8484661506333442 81.0047990325158338
14.8215776138981745 0.8681223350461731
5.9470746113338020 63.6345916354203993
9.4897692937953693 30.8213785393984026
21.8442620646346235 43.0175890858290018
31.6244150000660973 77.1041015144884909
66.3192129243287241 63.3378882643071321
76.8829079092063523 57.1840263090686491
4.2843034458861950 2.1040651703732816
35.6137819056635294 20.6341950860969625
63.4173879325903158 76.9414746900577882
43.6986732227169625 19.7501682113285000
32.3785863870158934 37.8319255296577737
56.2581276819907075 24.2978600107130447
85.6659280036861475 31.3395717607893864
53.6713310267984554 33.0253629522117649
80.3367973009717815 28.7897870293664297
74.6113534514253161 18.6763039143661551
99.8638731869644403 43.1679775436020776
28.0630002273398844 86.2848683391236762
92.6183271908520709 11.1467537271635386
21.3750467443330692 33.3539622909100117
24.5056038920947508 37.2887154580391709
80.1974579493275712 34.5465801750124228
39.1312318021862637 4.4021939966422234
62.5031984457435712 2.8850899635107230
94.5336834829373203 41.6674359143300848
3.7998338230213702 77.4889745610715863
42.8656830583584707 5.6177120209456088
55.5124992818541116 34.6910579431140533
21.7617830381324779 91.9113866953628786
42.0327960253716100 85.6289691236553239
73.0456089108987072 59.2068851621576329
72.2391136129704563 1.4803179946153544
33.9046987686441028 49.1567071308245147
2.7086564241751709 93.4777624603648718
24.1344505634219928 44.3519283828602155
82.5252154810957990 5.7296368129058584
60.4585441803318560 63.4590820101363349
78.4553362396532350 1.8987975343113694
37.7933057167366826 69.7121301978904029
32.0982921109706609 25.7263683903557023
34.7682315891276090 77.1728485230231485
17.3151758496606902 74.9427999132265654
4.6336217005275575 79.1597158535339105
62.6189169017217964 6.4678841661456765
59.0493156494922928 48.4277755798842549
51.8206431525621625 19.7451653935657454
21.8983707020833371 2.5472580676927148
58.3716204939214407 99.7880220191319864
81.6859912059958901 86.9203291823306188
60.7351657318745382 38.2053229976032895
79.7999282804413781 69.5075911512208791
33.2758114197003181 86.0651975344495952
19.6644503767702261 5.2029372181582652
6.6827171184686733 97.8467733043397914
25.7499478154087811 58.3937172203729986
7.8787899657754785 39.8705388299398820
28.9227033852840449 61.1668539120871131
77.9191041220539518 77.1280999330941341
26.7729351876969659 4.0487929697844756
64.9085883293913355 84.1498717710257722
50.7886016911261748 63.9519511737790296
56.7211223083221228 5.4691532867984893
10.9065902244042441 0.7797048242567217
93.6052163456087385 29.3319315031694856
8.7648156802317416 6.7045193200334090
72.2452007031712498 38.8975798172016667
61.0834801697080678 75.6308241982952154
86.8013255694480677 85.3265236636252240
81.9132592012652907 67.0538201396027773
10.2749880870437913 71.0175176473638032
18.4404259495716580 57.2257308067367987
93.5463729467631850 24.2949773564729128
92.2250820321770703 70.7427715037647999
75.6487642832837537 76.4473608542850371
8.6711649892507339 72.2261529630143997
19.7805920728719151 77.5470803893110912
20.3572652587821530 24.9445072329494195
56.4669773958011874 3.4780317462432042
44.5507175965024729 65.3789848593336842
71.8155086930128022 36.7180713212692496
18.4442613332116636 89.6352505010044638
3.1774681320754672 71.3360898780421877
96.4276972521293203 7.2962592208480110
11.8129186161738620 53.2504347936820253
89.3089532770592598 82.2424402406775243
74.1547915470343071 4.9836051624260520
98.9621285725130093 38.9289656996337072
38.3554226619263972 43.6030761498311747
50.8993957304667575 96.5134492077157944
17.9701894406698592 3.1362920934974725
3.4068908287399724 42.2446497063040525
51.2283715143620384 44.8566192088743634
82.4505362250987019 90.0431358434167208
59.8199102345984599 10.7848263026174678
3.6007707878037976 18.1124059821464627
88.5130129285803662 19.5279056489696465
38.4824465191824459 22.0063748076593910
5.2547541588902185 18.4005514390868647
25.3519047224353820 29.4310848579992559
73.3395707546316231 56.6078712508385919
62.8679993890312687 22.7625648066971600
26.2037578764607524 74.2076565210967374
55.4262889320843897 97.4220668482873151
25.5934171949746450 50.2605993429931175
10.7274255452040617 59.3445670598609638
49.9941271378443872 70.9630260648022642
75.3019831771214285 35.2039445088629463
92.4046748124630142 13.1238772154832262
17.8023522217399019 32.4521602998373879
85.0655208001645917 92.1017364308375477
52.1483119086430875 23.1326888422889176
98.8503112684735612 38.9307778352980591
14.5963559350866241 39.6347530895552396
45.8661749934302847 89.1870937257576202
37.2500882320085154 11.8324447831395609
84.1690947292888438 17.3620606031030675
39.0135981412510375 38.8475369680295586
77.7661983050699774 94.3034620603077798
62.8517039899775725 42.7337347214630796
63.9559886784428002 83.1522469323812885
82.4611719546514195 72.1457233698447880
0.5595839368212618 7.1752613721331349
34.7793947100744063 4.6853169632743992
52.3270089889270125 2.6940590664974562
43.7218174831155793 37.4081304600509696
72.8115952484055953 46.4851182102802980
1.9438636052757752 32.3293610801881144
34.3718156772495718 17.5357720455699848
12.0370854798680700 79.3432246335539304
54.2740227718039989 1.5447211999893740
85.8186158154524747 3.1407798901521899
35.5658448660867847 42.0085762833454552
17.3543163157944917 25.3494183922189258
43.4650628153594099 65.3355952771359796
23.4581441263293371 88.7329024405566003
32.6709751127430934 27.2659725175060217
78.5068776867441471 94.1310570747569386
91.3545405509684514 40.0706098226080059
32.3805647530720861 56.7152594292862275
59.2879851545433567 55.8156775643294054
57.9070582081224217 27.5968927556490513
1.8067149826025197 78.7012287931183607
73.5511912092739948 92.6742670245262161
56.4973695283982096 25.6931599235810211
49.7804095060374934 80.9725099621833380
96.4287878194366215 98.1924594968810851
47.3601185225143126 25.7310420905346717
89.4225606957666912 56.4910222524259709
32.8165829283743733 37.5718148415632456
93.5311035625221621 11.0356439254536980
53.5597407547974242 0.1451149325998213
70.1333074675766568 51.3387804429607328
54.3013585683245950 46.3050905308292613
91.8429809628937619 20.1472081868756980
26.2883914555369955 77.9311767097343733
0.5842508017776860 95.7209766432642937
61.5341904171425327 56.7957869294990019
15.4516351165183146 17.6113052298782158
8.5652537839300606 14.9276298576259574
86.8350153944313092 54.6957471007225564
12.6328179441272397 98.1046847513142808
22.6052955886700389 10.0049648010098196
46.3931885715759265 16.8111615023723395
49.3201642822884381 47.5219879201043369
78.8095990086396085 57.1722502040113412
45.4334909348453806 56.7660532387760597
20.2632117576454043 42.1323907468249956
14.1787333158316606 9.1239183543387785
28.5188036381248438 7.1520990441590548
73.3789651511108048 49.9347292129381870
1.4780852057981630 97.7834106293427112
33.2125183690827441 35.0429911030267434
79.0635098217367869 47.4493328271707071
33.2606235011968039 34.9371478977830918
34.6614997390662154 54.8956583419054098
55.3465423077009291 98.3452667764306199
31.5065053405397251 77.6346503525783760
93.8980811654765830 35.2427502925939962
64.5691411006805538 66.7407316451638479
9.0827938487105584 9.3922279221927862
47.8236998205417336 25.8194418555574785
16.3025334206035701 8.5525222120918407
85.4486399369612286 83.1435963046187538
11.9013966427054090 62.3373983157510665
19.5483728444850939 6.0347837860030396
99.2370599982995856 71.4691259996331354
77.8211312721926163 81.1693675253727065
47.4424518225731475 65.9300041707981279
92.4374909004278322 18.8322028847343610
9.7214387228472319 22.3444737477812900
38.0992904836405160 47.0642051354939284
11.1624244558873986 67.4740655356738017
87.4281786620118169 6.8078573393789981
28.9675293246389849 13.2592565133355595
44.0088822684168832 0.3897158126696332
85.3994090897922007 70.6633829799295228
32.0602098480021951 27.5078215145583727
86.5590699673208235 51.7337440228667660
2.5288096714756403 96.5726741085121034
6.8317102914254306 38.2083225534500031
6.8239667899501537 8.0416385170394395
25.6583000125546690 69.9651596047821869
72.3785560581253833 30.7591516495391524
55.4640413047920475 18.2766728992823317
82.9998084689684958 45.7811163796300917
61.2450123298752231 47.9411393002361592
23.4890758215387088 32.1482256754089377
4.5389299238152496 1.4585231082982042
57.2921106117516530 63.9393062921882773
29.1529579192794301 14.2036497475088392
79.7270970916830350 93.3475064096347893
79.9898751443987521 96.6692777822494804
33.7069905159904764 33.0171735484459461
89.6079037762900867 67.6895761000911591
3.5132828347296141 30.9023273264765983
43.6186645631189833 58.7414640878503889
56.4430805569205560 48.1551512020487706
90.9454381667978140 13.6843295444274418
73.8673286380995648 60.7660881192436122
56.6982099615457216 13.9016029019331295
11.9132763930481005 99.0165389041350039
16.8544152588844156 53.2920694824189596
1.6239006005841716 25.8150397744389650
93.7430130949295659 56.3200919310872337
66.5493061508950916 38.3550728185216201
80.9577126462911423 9.6832864609307396
42.4771848397844209 19.7083870223439774
41.6772096130536909 47.1628702317209090
63.1193951125644119 50.8377680192724526
53.4750444206885689 74.9382897444746447
61.3580991461153644 19.8083956957444975
65.8980344559023052 76.7469044161095013
43.7791373509350024 42.8206812685657070
59.7686747917377446 2.7954900903343849
85.9288685413136335 32.7008958804947625
67.4072349648713924 0.7583227078240440
65.0331588690639393 58.0974787140422606
65.3169326774940515 91.4559778068614548
67.6828096793239808 6.3006005730143926
26.8128246306443287 5.6084158130911499
60.0438451656378192 47.6113325465230304
78.0475428338199748 35.8092324031921407
63.2104347829441693 47.6069222296438568
95.1935606248151345 52.3512209686832080
2.0721937567682258 98.6259793713602306
38.9023146421748720 5.9645099566283388
49.3412977460337103 37.2825604655366618
8.9774580986146759 11.0305706861227311
43.3246221392134103 79.1439554792465714
63.3479783852164218 8.8061763252701102
79.1507374930718157 35.9994454859574944
6.4058351899267567 78.3938082379776091
24.1630435996432311 60.9490462230286667
97.5596394564091867 1.4259338936365884
69.2369929506649555 83.5593435036957715
18.8111400226092407 85.0852791776297579
35.8380696933059326 96.2827717395364715
91.8694785532898237 36.9131440153767443
32.0264257161277470 84.7469616080472861
30.7706549960442324 14.9927103510840265
91.4442272647929002 40.7539539753398543
81.4878792644286989 0.2907406264542223
24.9696985371272824 76.6611852152638278
26.7921164601912061 92.1240931833588945
1.2933973112882802 33.3315172680905079
21.4137102900836105 9.5437537697427572
78.9850431994538127 11.0039576327385262
71.0925622640500023 19.3595370620562406
22.8755610045359283 39.7457919144729956
61.5523908076962130 34.6064507388368128
29.3992292881421591 38.8213843843649400
89.7963309782624464 42.6864368715708977
20.4397257683945348 1.1950875093141411
8.9391404069938059 99.1894637944495372
73.0762855607587909 37.3531564996767429
0.8943831395338275 3.7928520784740294
35.7703435560502570 89.1198800018379416
20.5309750082385172 96.0074411956297666
91.6769566382926797 74.1715065081588136
58.0801594287611778 6.5991705549507280
26.6049810524966581 58.2553677036458311
20.2503739598208767 46.4673113908377289
78.4322648788542125 51.6149405803397485
81.7169392950680589 14.9495560667535230
28.7692007194738082 38.3649978309721789
23.6017960849185471 35.9203127379302956
96.0995441208984857 65.2740971318908834
46.6626082324007072 11.7458775729753491
97.1872575532603094 28.5783894958356761
62.7689266335078386 38.7386459204985698
51.3953098452815098 9.3624712909924810
82.8726510816682662 42.2482367966609615
55.8111740693081018 18.6672457948685597
30.5467512382058040 69.9530362940908930
54.1714092461165748 53.7188726977752253
52.5015564897918878 33.5208179424348884
98.6672162561591790 65.8422905659803064
21.2856775873887081 37.3418425174889990
62.3222003080364573 64.1062681285336993
35.7576463658190704 78.9400246132987178
96.9135706683854607 35.5883127592920943
33.0853503399761166 85.0670064769395680
46.7100451694320924 32.3642454503207944
17.7607151705778996 29.8702730121338185
65.3662551072586666 77.8763109281344583
52.3311243330668248 21.6113601514251528
29.3644368857224016 68.9492597869587343
59.4735471581107760 59.3920930148942787
24.4617215143617130 73.4784968376277874
1.7021363613625162 27.2158602400594312
49.2088513696577152 0.6217885200374362
66.1236259259075609 60.0325764046938701
21.5557167710605171 19.3175017246488103
64.9692996680935408 22.6449620622463001
91.6295120793011080 93.5453171656571811
15.9391309062960840 38.4408498669218659
80.8302168206009810 50.2591108940554818
17.3482349617876785 14.9335435127589840
62.2723255485088529 74.1331394513435384
49.0873091720046091 21.4912956041314231
26.1749005292715040 27.1471969617291577
79.7762109662314742 69.7838338386140009
96.5326560678783920 42.8817106786273357
75.2538193464970817 61.4043994325648796
68.2530197717302798 96.4671071551022692
82.4102013630483441 33.3141491482266261
78.3114600868440363 30.4719766548741653
69.1451321393053036 5.3808126136233536
73.1120543914861543 77.6645737273288148
66.9253416767218852 17.1874234617611421
43.8734528322600070 5.3332895921689332
87.9907927266155809 66.3224454191213795
20.8880077976273490 94.5318462155395736
72.9170399862374268 27.7689864072561257
27.6006198020594233 80.9926598064140535
31.6283738928684564 37.7262914917305494
3.0856103400322632 72.8899750671492654
38.1860365149276149 42.6906506697410464
38.7067046656879512 0.5705682317660110
79.5073217920753308 44.4719482269931987
29.1791001155574321 84.0230915036028421
75.7350637555781105 63.2403207403419501
70.0911441126379913 6.3174164996193660
43.8625092880718128 43.8555721452095213
31.5996410156850764 86.6644097596437035
24.4397630739761738 4.4802468229788062
92.7487285660767782 60.2105300417466793
76.5838747522808632 74.5599234821542467
3.0775698944357499 31.5173412241681845
10.3716290769981576 16.5497463902705491
36.7138853934613181 58.8275173615195115
88.2626106862233826 23.0210115886761528
12.7930408432998082 97.6742104819831667
3.0225836812102780 68.3088522295895899
50.7315693324724393 76.6929810104570322
92.6305935618371166 86.5783232883845670
67.5975240389321925 97.0821455106735414
63.6634523253026856 23.8435525191008963
77.4479610594725045 16.1266992904661066
75.2076375016752934 41.2890243901994936
94.3506075026194537 91.7030372376399754
14.6761148494353737 41.4753459065549492
44.3773860277572965 99.4091269361688603
54.5401664028172277 43.4533416891741950
19.1264349911279936 10.5434845441678462
17.8228883254503145 79.4877298196014408
90.8762462037264527 83.2384323121116552
5.8192481228284354 47.9716796252718325
60.9279019336482577 71.7836488764130252
85.2493508872705661 95.9091925568686037
50.4191399932877076 39.3641871973651547
2.8036271500254561 86.4407180211167230
21.6676008065231684 83.6686218554080767
0.6029091489446747 83.7949212942177724
68.3034215509377418 9.1798592207314123
30.6727771025399711 96.4123072369168881
29.8631759078643384 93.0510632960218800
3.9075895721444653 75.7052967715954139
98.1641386356330656 76.2993320790978515
29.3033496388767958 74.0709037075988732
30.9376718826973374 46.0386773738026065
4.2556641004591995 78.9337230491886856
86.6270192884009447 45.4875446848688512
93.6701333844508781 72.4996176103255152
91.9036523108374581 96.1524538941871896
74.4155539695734518 12.4634051051472738
8.8848013320525610 67.0012855766251931
66.6573645729353927 99.3367535303928832
74.2405912494061511 75.3643331479953815
37.3839198638768906 62.2115448120484942
54.8434055574200201 4.1105809235710939
60.1040438803053547 69.6580385244624551
27.3944336906103878 12.0999531834925627
10.6516413112972881 74.5988021644733408
69.8368610683783118 32.0724295925170964
89.2565096643074867 9.9534777013057578
18.3387055419835150 69.5989169918680375
17.9463277042766656 84.5507669471216303
91.6812921341602021 60.2453576120594789
85.4636565584580552 83.4125636142539975
23.5801359505806722 22.7519402820891905
35.9841769512338132 65.9874333389492307
77.3487319072993529 0.0755672803995355
7.8942099722583929 50.3758139501731961
11.5194537570628253 85.4316965552652192
63.6521223896163377 6.0766297731575047
76.0443457907187508 20.0057583496790592
47.6412842908395362 80.4956891562392371
61.5576414159249339 1.7653274650935358
66.5504199352932773 59.5957825464538118
24.5158671416175196 21.4884617118492613
74.7875912228607689 5.3056690846127186
90.9137775944569455 88.1113681292790574
79.8409051697341567 42.8012187906446684
8.3878297437873002 5.0443820851622467
53.8646028854171419 90.5110679425194320
83.7872235761815318 15.5081942542579121
0.2286889980476881 76.7991328103284161
11.2989919806831036 9.7092686464530846
17.6071841921143459 15.4523909430817845
91.9889954140985679 28.0236156310684201
41.0047989524813659 26.4732480506953856
46.7177367447675138 87.2501448724782449
34.5310676583138516 48.1524340623847635
34.9952393085147548 17.6160170689282474
11.8472364035001494 18.7660471010359551
61.8173674609952215 65.7234786588069824
34.2767087630388687 70.0941793124879666
87.1769148737770649 34.4378911528382190
60.1738258324749253 88.0919228065591113
85.7172015013815667 0.4933144639190701
9.3261683062233924 76.2198791870918200
2.5601683425603650 82.7565396246775151
22.9791434357217952 19.5047511693724793
48.8393657383166229 32.1885051205350692
13.4945564517950025 10.8660593787500588
63.4570213201673852 34.1152674172569448
91.7502676070249947 91.7864428297812509
61.8864433570749526 53.4697764759298337
83.8259594438807767 64.0820310004034610
3.8174536586216279 37.4367889178446518
8.2376160960497717 47.8546929105475556
8.0333308884902639 51.1900920599659202
0.1240479500188685 42.4315944508404570
61.2329737162885195 23.1964516464186907
17.2308776971468944 84.4562458451261477
24.3685217003915646 80.0944219513733060
43.9738501148644190 43.3052077462891063
57.9852451508677902 90.1005816647286224
58.1727249807100364 98.9017198983751484
18.7708235569653645 48.2208143574196058
76.4992779497301001 14.7880002514126137
7.3220841179076235 91.8089106898717660
53.4757804173102045 83.9657986962212703
47.0180002670371948 17.9486173370733795
60.3921926408882541 79.8473342169889548
10.5414515979319177 26.6506813913865983
90.5224774589762546 32.6516602941251861
87.2027951253130595 72.8042932843041513
48.1838771854182113 78.5189777404440861
95.3298525085685924 96.3629548460913270
22.0197707088161323 84.5954533065682881
85.5870432248575810 50.6925696608915288
54.3734630907011152 59.6635661218167712
86.3659613516383473 98.1369049769604516
41.5849968394581140 8.1265630302428953
66.6236436655389355 79.8537262684885576
86.2019233374024338 1.0636971060113520
50.3847606907216417 67.3788632739882445
21.9104089617087929 8.4931839767681936
44.8318789277880185 14.5955710153872769
71.1813899107992256 56.4381063955059261
99.0136880090756506 81.4753696306664636
10.5248014933372662 63.8012781203856179
62.8437442113371389 4.0919468670379100
96.2599155328506129 51.0722260921809621
39.2600401925020677 88.3566311027367561
56.0442243944250791 7.4318885239842096
23.4412972243166386 8.1756027698415945
7.5232079238364946 16.8564077049063528
62.9809120772383508 96.1650336105203394
19.6918016749587963 89.9568218289473123
93.0296881406950007 22.1452758703569828
85.3393382141106827 45.4369863428556044
22.8675037607791509 35.6857341690552801
78.4866919655273279 70.5342251332970847
39.3332792152176438 24.3051729234461504
56.8323727544514128 29.1823277205152003
41.8852398222004467 15.2057185508150070
48.0958237470710870 1.5616808518032155
23.0649587166021028 25.8639749603346232
38.8757425475267624 38.1925093373543945
64.3945308259204552 35.9835543059065657
69.0119227441900875 48.3733102865666709
79.7603186182559085 39.4504894950448914
88.1348876388588849 43.1535097922778590
23.8887843604433812 63.1535053903842893
42.0940172385444455 22.7252496442925569
11.8046443440360314 79.7189060966525744
42.2846795019915049 86.7982898276768822
1.5837328864669820 27.6640386281975950
18.2931055740161312 59.6101957136970100
81.8176024688244752 50.3926746850370790
39.8151216421586369 96.3711872023200442
26.8395057007999611 6.0409280848647047
45.5184974739757138 83.4299664334742062
81.2613964364058035 25.8106180546237560
93.4790676243602263 69.4464769050726005
93.0899929396120172 31.0619453789286020
75.4611624275932797 87.8041572036353841
37.4127779830336280 56.6057291396213316
16.0229787463745375 15.3532784796586501
41.2060462397683551 12.4630207290634907
41.6044754956867351 70.2934771399104790
55.2072416448767953 22.8305062521649376
60.7359106306564200 17.5699147445505872
86.3647258884768831 91.4285354864959885
93.9647478527284363 39.2419425908082786
41.8805877629415093 81.8659639823559360
38.5994102308645637 75.1557146363577999
11.8616814741432375 31.1951360114823260
62.9846462149364825 10.9701321381577070
44.4182018724936896 18.4052042837979393
94.0816973963878240 17.7405335617003317
4.4818204218269653 2.7739647998144323
88.1731236468169044 0.0175437336184192
42.3393527384131048 67.8163610465500710
71.1932499446845952 41.1219375074996307
74.8972782291603636 39.1206496508600594
26.9552346076329066 18.4441284276937836
41.6169453012163757 99.4256140792467704
73.3664152540758749 65.8925563937530399
56.7762550440604201 90.2180528477837100
81.8585112882260404 43.5344951838267704
29.5518266243359307 92.8944237303033304
1.2765995350687565 65.0968690429211563
53.1061015947628974 10.7053740130494841
26.0611472143857590 98.0510089202279715
29.0150254447180664 76.9778153740916906
77.1889592657116879 63.0571232951868126
89.7404804435472272 56.4834110418996218
34.5622416202606502 96.3160582146420836
91.4827841271097242 81.6080797965218920
22.1564172077266655 37.5596287284014210
7.4012722981522394 73.9856448250264407
5.7834954744117262 97.8514340917009662
20.4860846969831769 25.9670919559920819
16.9805278269546172 89.3187768218784868
3.9386203162872002 48.8316061428805241
79.0752322676429742 20.5585182343251418
73.6907429955578408 27.7597059353503113
83.2214920062494201 55.3423475034122490
62.2033078710604954 33.5809264560252387
39.5230030551721114 75.6409161817525444
29.4162419148663261 61.4580252592743079
84.7896608957856728 57.4578671318856209
55.7785357383470313 46.5550567487265070
26.1471373670698846 20.3281785465134774
40.1139403544997251 69.6500166733967490
56.6048163393598216 93.8230495877484572
31.8816641030177941 43.7463659027777041
17.8582245411603502 10.1651514465064263
22.5918118706026831 56.7117272715475167
20.6765512723114284 7.8940565327015317
8.7011136718540101 13.0989902649736081
53.8233130221908738 35.4831971574669254
20.3880825972553765 38.8325698712896994
18.1838972904245786 74.6076735594704417
49.9095400541410328 17.0008294849202422
70.3924647768811980 92.5623356771321824
94.5226235142170026 93.1658944456547999
91.8893702161019945 11.0922899857252233
59.2512840442847022 83.3737783239223944
31.2041311773937231 52.2358204268842243
73.5963254429069451 39.1158793323663190
54.3673116657968478 55.7612258946219370
97.6454129152025843 6.3234331595425797
76.4361268904260385 98.2203163600596554
86.9594457219775592 87.3105640643608609
77.5217775841859549 78.3170043788973089
78.8891856362954229 43.1828006263392652
99.2706944674903866 40.7777677268604180
98.6528182656649051 23.8369024765186523
25.0094778159878253 59.1094151776604875
21.8206331915046903 0.4783682505308695
37.1461000565758823 61.2462765504492879
2.2326120466473753 3.7884838762100026
54.2590480969877689 3.9454987474048631
48.1641743372785314 76.7413034032081782
95.5134813300775249 80.7168884857058657
52.9016642748596411 42.9456252504689857
31.2411572144579601 50.5133528995966969
91.1488450724539234 26.6917183554276534
31.1878180801511320 69.5242032817317295
97.3075808898321242 43.4351743176211968
56.8355876574303878 14.3807601300463226
84.3641678045167680 73.5894110566901816
62.7282329979425342 41.5996660929763280
78.2786205048562920 49.6373224499058523
69.7703379668367205 20.2175403447290911
17.8179306366147969 31.0056443968237936
69.4105670184700756 56.0044694959793148
81.3502568316605874 77.9715519301928595
50.1578999066968123 71.8122945559673411
2.6394028997512975 45.8661200809512692
14.5948093044538822 95.6901074153140740
76.6628348219566078 63.6858308508178936
73.1914625343231791 89.0313299668822395
93.3505310885983590 93.2348719031543567
94.3461752737952963 53.4365577045770621
85.2702125549628818 40.5573351452328126
97.1771300011566836 82.3061399434310488
32.9172397327079835 63.7808521689911530
66.9797852235255391 67.7268184765755592
58.4766527141966534 9.3524410456739648
99.4915219555978325 20.0272113200750788
6.5009319740196752 61.4691393683713159
72.8379858100651205 5.6782663822554591
98.9008196888262745 51.6786389509036965
70.3481905115313708 80.1966866947734331
83.5054994211209589 18.1753953896063187
97.1560272701407115 14.6544789541221405
83.0482170845284600 70.9248129111113741
53.7974687784764427 19.2977048303622851
8.1381655278004459 30.7969312954356695
27.3857714345886230 97.3208700007869254
75.4937781751711725 55.3202049994084319
2.1618442856924380 53.9893321022210557
76.5143159039400729 14.5452033305886737
1.4640440649537845 54.9660204143877067
66.9802437833299109 76.4623204570893336
6.9891275789253582 11.9891714014615740
59.6824512836530587 67.3021469478050278
19.5649475049773365 42.5881408067189895
75.8111908726482397 40.5730892813564097
33.1165613105332568 1.4346818106747206
40.7789534582474786 2.5300902247237800
22.1424575759685780 39.7960330265249596
36.4488853862941724 75.9949810022220333
11.3727272409402502 18.5866370015433056
71.0101471373537692 30.7706147134202297
69.3933735001934053 0.5682438955477931
87.8534509560287660 78.9587675150116866
26.7042026633644625 21.9021470144946981
91.6776297187360854 66.0241878777946312
51.9301585890229447 18.6043417982446400
71.7254777139083473 76.3747500173617198
41.4148316981185118 3.8764973404003533
4.5719118182633744 91.5044792838762788
77.9148464697557870 29.1749142637805150
81.4801023231608497 92.6493212416828129
83.4658229485034866 35.9092687697086106
8.6711953520383531 7.2056655911707290
99.8653858954046143 8.3639067715598596
77.9640136406297302 37.6931312159427634
59.4031157402571850 27.4533666698188341
52.6485278061065074 6.0646251632363812
67.2846650139915283 66.1483061095367191
3.9560400747767344 68.8826108003645459
84.2091967788870619 80.0840312422524505
48.8874109842101134 36.4568148250448445
10.6054162532977063 62.5720742342732450
81.2209784432697575 80.9052258041105858
28.0142095913190943 17.8490261730721365
66.8736496229390269 10.8181046401925389
65.9524172110606912 55.0289474006340100
87.8876978682240519 76.0729601018138766
14.9091073686555617 7.1354317714977462
45.3100495823926224 45.8571102607790451
84.2022724112614043 40.8724599342344490
54.2168273859470631 0.7496352319807609
67.1142295943367486 93.2973394169424068
73.1139076922713116 4.6405671198720855
22.6298736156848044 76.2886439853853631
55.8609171976080603 96.7464335467159060
11.6145787290069080 20.3567442035513899
35.1807416839340590 10.1587058887861676
85.4034749775038478 78.6698217655458336
50.6098744162225529 73.9933724414269136
14.4507618177317951 42.5382836607244528
17.2917703718128095 91.6237050816059480
48.7877953880697319 94.9077581359206448
98.6246258703417027 98.1025313341764615
45.7235948270461350 33.0733969032608215
68.5081386167583446 6.0420586998684245
11.4750930141282570 57.4641647011463803
44.3491127105738983 72.7247821650715593
62.3466484985541598 32.2684655228070554
32.2167050915650108 73.8418851422513853
19.9315704890389291 95.8458620801228562
31.6200828343828455 88.8830287565084802
81.4897642282686547 57.7768645314598288
60.1561970096633800 84.7333218014070439
97.9000143148243041 34.8935545523396229
62.7609576258217885 65.4940950399588644
49.3992565004185877 92.5655192878219566
6.0539843166477318 59.1578386619978502
18.0794340604510815 78.2868747791131199
23.6812062475647345 52.9640493012851863
29.6744482770022735 7.1955321511313342
34.4556905044936741 17.0551049765770735
22.0966503278576134 78.8141854662688672
50.6333585617905513 57.5718069272240314
51.4161374324729223 12.0011583626591705
66.2984814930595263 44.0518077510622348
66.2020208534860615 77.1966747693167861
64.0590143624002195 2.7654897132247225
14.0416043866394951 58.1800604112467283
88.8046969618451101 32.8363745908178970
8.0326514770266648 3.4175954123404906
57.5443400738528936 49.1407580027681021
65.2873011560555483 88.8354227697155920
45.9757914000910688 54.6906035293187784
58.0030219114271972 2.4615482394383270
63.6323352236932394 2.2315141292302054
47.8945144534627900 46.0525815594692602
89.3059099927124294 62.2229548911320407
94.6741327499101857 20.6574241178260607
96.5588992066194152 82.9134895214873211
81.2204322842476500 35.3887736128759229
97.8790849067911495 56.6181723920178968
57.1391222593763288 65.7276721533979185
19.8840848019995136 74.9149828676357572
41.9056186647690367 13.1917514533540832
6.1974804314991472 53.2373723494598678
10.0945612963489815 32.9828836142046242
5.7963658199319257 21.2074967649873898
41.7472937765323451 82.2573950957272189
25.1142839120132919 60.4284341523373385
60.8188429561409265 82.8334278721649611
53.2686754989865037 32.2108982208476391
67.1329780092689816 30.9988574520890019
96.9111121819975097 97.4068512266685644
1.4136320184963580 43.2151394102056301
25.1749322015268788 60.7809200772556437
97.6123985174530020 84.7682495424536171
21.2609457197901577 59.8144486846978083
7.2583544749532098 52.8224051737393481
98.3609769375219969 26.3658990537275386
77.3052681260299579 50.2998536733118229
7.8846391326242600 84.3404072607735316
57.7930613050971616 62.0915437282558571
33.8230168751103264 27.1317776421647103
79.4431483593361634 10.6910137905344307
18.1346280395868966 43.4296270353382141
37.3742650893975537 43.9614818136985974
65.9747877289728137 87.8572235806471582
48.9332160853306988 93.8137842700637492
91.8082767512356099 92.2892390433572132
33.8274544466890958 41.8000066865365625
6.5398677995541332 51.5471384073034500
62.4136681564743796 32.7432013833737443
41.6851261542071754 67.8591223143853313
71.9246555409945785 82.1309791990119180
90.9772675489452354 65.5398055868651994
7.0912724693408595 26.6731125719223101
69.8942340451081634 89.5068515199993868
77.1232005698827265 21.5735481587586477
60.6948223351971521 49.1210049947890113
84.9874455044855779 4.3605692525667479
24.1741547819198885 10.3180669309310797
80.6121598419168919 29.2005444272469674
77.5021673141815626 85.4217485762356290
97.9082956074599480 2.7237352439422380
14.4590398409727534 16.6980569281707893
66.0705120586986254 1.1465982049147838
2.4947669886712487 39.3903231735408212
82.5349324378281182 40.9856751617933313
92.8322959906036118 84.9347445452027756
24.8294730438607374 86.9429727186022916
2.4032855064704872 70.7799742204939406
87.8138601868246695 55.0652911808873355
82.1376691589033641 11.6596913331681762
18.1753321743831862 56.5898577747270579
29.9654096937419396 84.9708418168416131
12.7015341804300732 59.6328991421718442
15.7332692707767059 16.3397146968466522
24.7920034256417381 92.1617123651472809
72.6918042865664660 21.3411897755365629
89.3243158924218363 99.8273087617099009
2.4068330756241374 15.0811833520253948
21.7294602230534544 43.8177934559304205
77.4289271168920408 76.2151193606980542
57.4165971302330078 22.6906655918878037
89.1144290736237394 1.0702628594940866
70.3986106714320528 96.9515988754575062
94.9069338672347271 15.5964855924431429
68.8085842968370542 43.3996415733454839
82.7510224498575013 24.7946137336954813
67.9835679697981590 68.2245387588178716
6.4745710759205544 41.3736695949730375
40.7088315000693655 21.1858277314879047
11.3767356865396749 78.4652993005979198
26.9762110513488302 86.4109618878390506
12.4022474435450789 46.3790224518705543
4.2346347514686133 91.6555515632663855
47.0795310011682488 99.1948364222982093
4.1549100538860850 37.9067245394709929
98.1989628574595770 73.0655798126369547
93.9775422955435431 76.6917337146699793
55.3214791052332089 15.7810895422423663
55.2854499396544270 9.4588063805873261
81.1253093218160046 84.1188170453329604
38.6452329938535755 11.9421836790197577
6.9402502200453071 78.5042116551599634
40.3166071263345387 60.1490238792802927
5.4052500973711730 32.4668603192347334
54.7938887273178281 71.9305511085258473
39.7732320906844521 2.1919170344733785
31.9241602737163070 89.7982375039410528
79.8431716592071297 58.9997114021953522
16.3775588225852466 73.7601277855478656
46.9822329208684195 69.0313731850679773
41.2096031038520181 57.8154376036825255
59.1252439639882610 24.7093604586419033
79.4399897029344970 48.1453442482874721
94.1614770517511062 28.3278794536889187
39.6033605129826753 89.9903366600254913
77.0667683943611479 82.2172483044569731
62.7564017231319937 47.5498728671243072
91.7078395231875447 59.3607067859487003
1.5794518650284473 40.9310893155613940
26.3800587996235052 59.1385976002214306
82.7530051755022527 15.1864538751961931
66.3283372464513405 50.8195210362803778
67.4516083667970179 75.9176623416374099
81.6498424377879815 58.9639683036162126
12.5355361188598362 49.3981396395196199
80.5620730265968348 8.5316803269757546
91.2328029590046157 92.3659270950290079
44.4746650093494793 82.1855094100736494
35.4283117663680471 67.0638140449300408
80.5633122246928650 68.2482065901390058
23.7269260914591662 97.6310188217449166
19.7474841718634622 45.1004542652825293
52.5575165564985056 74.6568147913916249
31.3851315091189029 56.1488076756370802
91.9795598167254980 6.0264455637192516
70.6061585199878579 33.2311430899595450
28.1346758592362036 73.0678200413003509
48.6458715251566360 96.7467962738043497
50.8480248674214579 18.2733803762624945
73.8034772886730650 72.6698348836906973
71.9862271095509385 72.7822632604723196
70.7172859683594055 20.4273937895949373
71.2188250397656333 94.4827997022617865
18.0835585216504668 56.6851694244843571
87.6151940066237387 2.8717210898924206
91.7245832342789811 22.9590849710245131
39.9474127555955221 56.8896293255638525
35.4389744301137029 30.8761121131049130
64.3095241239731052 74.8029521503825805
72.3712224697576403 19.2441165515623389
42.5961440439256975 39.1918578383975955
78.2714542246780098 92.3287101022966965
34.7334822503425826 43.6109457575729493
52.5468839391984304 69.0095177791698688
83.6772147098425307 76.8690470225492248
15.2270833472231253 4.1012041942324444
14.8760826171159817 28.8712691760145681
42.9857812820562444 55.1296996852272159
4.7113679899217669 39.7162894835623845
31.0663590092190915 51.1002607928552095
1.0116635320143064 7.4189394777861910
24.4159139176676980 49.8010892181575571
81.3918107953077339 47.1177453500997814
84.1048228749129834 82.6510349880147004
65.7557551192477661 14.7395316828280993
38.6071251855375408 87.3795085186707183
15.2292291150388550 49.7594749464732686
24.3841770306529533 30.0071693590491222
27.6929344238844521 82.9063756541795698
58.4311092409879791 71.2783279037348336
64.3472861891872867 42.8660941308414394
97.2340502594667129 34.7296289566902914
66.4076611891919129 75.7039185061950946
81.3481341184712647 37.3095559839239783
19.2730542446100337 86.5908722739491026
95.1992250557750168 61.1696042675503051
65.8240801695388029 27.4869276727859777
10.9132979598910325 55.5299730676575223
35.3450426042619767 59.9599502158280515
25.5438264744165302 25.0843473376643828
18.1009130230514010 90.5843164706116397
26.7982565425801127 86.2187487654523039
18.4816746105562331 99.2415719397009752
39.9760761914117779 69.3647221507052762
36.3001868790591047 64.7754119249113103
75.2298634276254461 94.7284082307757416
89.9157720649929360 88.0792955921849625
1.9078809931350693 94.8962590207792260
8.4351300474421524 53.6078854597760852
52.9751280423015700 19.0252520948586579
83.8582505098708566 11.5890588996975463
0.3570259834018374 38.7696869298651308
53.3198443512148046 62.2852662079903183
86.2029299695649058 43.4759953720925267
44.2948829017311567 97.0501555849491098
22.1859368903593719 77.2935935448563924
78.5149126700148656 64.5566156565377298
8.9108828372096323 66.1769876053583914
20.0409452075524399 15.9267344499943508
39.2533752245849854 99.5264635661845602
63.1231885941077238 96.4985286914369738
1.5393435143888579 10.6802688013196150
52.5973077955986099 41.6513010700157338
28.8708234740959284 55.6944408090881851
52.1384638874228941 80.6419077207821289
42.1182063986394795 29.6415161002786292
87.4337749634817385 51.1150961544825222
8.2450398896905526 53.4625087164869228
82.4596814222931300 87.8047432923177951
19.7224821554932142 42.5626581290843262
90.5633929460641554 73.2751616669990113
3.9067185736843091 29.1675076208674504
47.8265567528989521 74.3356997702348110
48.8099563596842714 7.1608882417910742
4.8381520030454039 39.9157065212744300
13.9903190348728117 47.5365975078171701
91.0800278338935101 3.9721360938337225
88.8909328533470244 19.7389692833803494
91.9447655286748500 23.3024227271482296
95.1793097699735995 0.9430497875817290
49.0636563304799793 6.1223349652848817
69.1776346597909679 74.6561476807316637
15.1310260296223298 87.0665897506491433
64.8879307886826524 67.0081732603394045
33.5916496129350932 32.8039517089123933
23.7378716305187680 11.6249064000327191
48.2121813826842853 5.4736333761133409
23.5918339897029377 88.6587129354779364
80.3560450010904361 11.5498111610655823
74.6852088471441959 24.8271706195115840
23.8418352853738362 7.0202987870296223
71.7470566253842321 90.2547318359434314
62.1872703598159688 93.2984016988604452
47.7927321843104238 28.6775227261522474
3.9174867175979289 10.8611819427984919
96.6555661559581694 30.2869582053840283
98.6330618692293939 45.7625711396331880
19.8880347374485886 36.1928755867215983
66.2473276139482294 61.5927338812925527
69.7730735462556311 87.8709169487629680
8.2674023959400156 70.2416719794309330
78.6714367828986951 27.0299327785332295
91.6817656405396093 16.7796999095300450
78.1261818585722239 33.3999279666621760
23.5928262112391032 99.3788701186637979
33.8318959945684412 64.4021699943154715
60.4529834469149563 60.2679439081581023
2.4444959376043074 29.1364623482974636
39.4753887662196021 57.7052234566319697
92.6491983117152103 87.5526827451906087
42.5785800184741205 97.4019264839828622
24.5602610319692225 1.7197755107513535
24.5041930434629194 81.2610337779182998
69.6012315280939191 79.3064889968018889
10.5579901154299485 40.7882211569636581
48.3348803119185177 69.9735075776334696
25.5976174805738736 41.8958699097890275
45.7699911086968854 73.5797534468061798
18.3106104712840150 31.5438630555916362
78.8482104159302537 59.7024543986337974
41.4452157816829114 62.4454826246443346
84.1560365045669982 86.7360623866008069
45.9536548355828245 56.1705118626065740
46.2217469631687621 0.9071926430345933
74.0830951852612998 53.6076869743488018
89.9061832400618215 57.6410790287584049
60.8834132929056864 45.0244548613502857
9.8816281747761803 22.8048223407508637
87.4866632347495568 95.3752966481573310
43.8144838177731089 91.8065765794582518
62.0859889889762044 87.0328987048289235
48.2664635837115128 92.8742215838257437
12.6911597343301814 15.3854095086881966
1.3027362020523903 30.4644761574139764
60.5995734967251138 93.0551349157699974
76.1730250703372462 37.5987517254218560
20.6292590410715242 95.7334611019882402
72.4960705524372031 18.3410218367232716
48.8563418006011005 73.1964301155992132
39.3671128754578987 84.6480584708492927
36.6077503889763705 21.7839130151539422
48.7750101801071594 55.2445486698815884
65.3770108331501234 89.9829736657490997
21.6540298215531237 22.0846732106004140
79.6470145718469240 6.8152066976342685
77.8708196361341436 70.8823982514597617
75.9502649817712836 53.3064235085343867
91.8934479810170330 31.0963753889762380
36.6981141813903378 90.5301962344887983
36.3476600649918709 55.1079255774758110
50.0107131849003537 59.6422765442336100
2.2155250521482373 8.6195894922461491
71.0975551699250019 1.6540022575545543
6.6183464514582564 12.4901299569173947
67.2838347542117106 75.7942432752928568
92.3360935358290504 10.6298895878327304
79.4646248126694275 60.3575561421356497
73.6690563828238254 18.6484263118625329
14.8489196103926080 9.8304457205841125
18.2820663043855234 25.9880684612492132
18.8426169521725093 88.7699338900571178
80.1736584427716821 55.3212361951660441
20.6778210462340795 43.6507633675852347
8.6108890196352821 84.8309834592670597
53.4559030079186499 76.9770738272863753
75.6894254181490567 75.4158919555441400
51.8169964658283462 69.1446201184398035
59.8861363434387783 29.6329691717432944
31.3637954678478650 97.6742232474953340
83.4993718312793618 61.3999196800740421
74.8865768016652140 15.4045220024575773
70.0134891827429584 83.1728583060625368
12.2089030841258666 5.1198159524015736
88.9779636829129572 77.0743438393166400
73.6106823844236686 50.8367230939214778
60.5320375560800770 15.3576159859229673
16.4206976971767240 69.3976394031970045
29.1483784454717885 3.8128992332345679
37.2530794745822078 94.9436050882298872
61.6173531389894080 65.5752528927489777
92.6057563452852293 85.1409402912418329
42.6530258983758159 73.4998900894185567
37.4467410073074944 66.6469261254978562
42.3825246802067568 11.4158914634385216
14.6308129980605059 43.5519540593878460
25.0350751122085491 32.6385411318240628
8.6644492154723807 73.1038840542619965
80.8609270287096109 86.7212752156023043
39.0223501498682026 94.5316894105573624
34.1420979025866842 85.6571778109349111
81.8421902266984773 76.0586347914572087
2.8201612724071179 91.8932972275574969
1.4716756193055458 93.9012463696723643
69.1152375056502848 31.7603380314829273
31.6707293243400301 78.3770291157481438
81.0647529154619519 52.3560168003064064
38.6155102903793832 41.1661904620912225
35.7590478434339332 23.0114726563700920
44.9994547001887000 1.2475610457570729
59.5907354637894215 93.4561940129973152
50.3337975243571947 14.8438641907195681
89.5616863276775916 5.3994802292068993
87.3538616557636942 88.5841729425219029
50.9744267733625449 55.2201950683564888
78.5801628450205101 19.8076322260846034
72.4951015122236129 71.2028273476275899
41.5837828274790127 47.2825174547520675
72.0823762129622168 60.7480777206595448
9.5863672742036670 70.5011683254351880
13.9969892496627288 28.0691008610434594
43.8479483613056757 85.9304954466301893
64.7311661377337373 26.7669868560653228
77.8079321179797319 62.0019033872459246
61.3717728928676252 43.7674136646917020
98.7212272056987814 78.2494933093279599
62.2049575590566306 34.1279746352462965
19.7201076656568510 53.4081621369545374
6.2854887880740566 19.7633514347505184
88.6453675045145673 78.4386682604676650
80.5670858137708876 51.5935968130971503
81.3264432062925380 79.0544269648361819
76.8553365913371351 84.2095590376573284
39.3022147047884260 91.2965776526426112
50.2292969935879370 10.8903005186632988
78.4024965224136849 14.2897624953279170
7.0122539722773825 56.2610427264484159
16.6149213251875594 6.0002331933863173
96.4919705823442939 19.0881178655081456
21.4161837711673186 7.5927759225095315
16.5431787016082730 54.2860628842843482
97.0259925372003522 10.8810336010933035
90.6708827260783892 8.6568167213475604
39.0790304056049536 12.0707791040781878
75.9751712734317124 76.3112551700992725
63.2564817948268043 94.7154034230895263
52.3143582797771103 11.4084538575099810
50.7933455707696453 29.5201422728550540
5.5847156012455157 77.9453558663421404
77.3146928251218242 24.5866769192288004
49.1360536179944916 74.2723820425944155
49.0093388428799130 11.6915088892365677
19.4690893990821614 32.0131380888902370
32.4389206316078145 53.0462666122885480
94.0335600981998709 50.0360588421334143
44.6144957340554171 39.6695182789914256
71.1053292094037346 33.2266999339283515
16.8521646066756219 42.3116118713133815
41.8081529353609653 11.1664713811009513
88.7114629168714970 49.1648993396626395
63.1266532922797978 48.1627711467387840
45.7252744195872793 24.1086068506248488
86.7920913924295832 19.5333445921774036
82.7289213636546634 91.1263847842640899
50.9886257883475338 68.2242665263592443
48.0690397684738784 86.5754380924129237
38.1004222731089612 27.5074716487841329
72.8423013085031243 88.4299575745871351
86.0810350460439651 8.7447401426265827
2.5429633445336552 21.9793106824054831
99.2463819453580527 13.4746953370229239
22.6625389980228640 57.5277413220329095
20.7242266984776329 66.3937761106265185
63.1490656126367682 40.5703524328617249
97.3379986202304082 46.3992627453496311
48.6657331202488095 11.4898250965934761
10.4281666593341491 22.5496445906329903
65.1434848442104482 87.9087970715596327
51.3122172155435621 96.2839473783611339
50.5027000301069080 84.2662118080302491
92.3859181864456929 15.8274689480977777
5.9603772668354482 63.4000539726335077
18.2917209325021979 99.9705530410640790
71.8674038756067546 49.2741996554590358
54.3225698938116039 23.6253358881734812
22.0064384457103621 39.2615380522594251
36.2063552672868028 43.0093379873686317
34.9623277441140416 36.9721649937013410
34.3714357387399190 66.7361995976877438
68.2260686026107237 24.5002378983203855
70.1657281460135493 30.4418766052629302
66.3773686563737328 27.3625953555092458
65.3293604061555442 12.2261130220113312
42.1970772880131832 1.7322609032242142
35.8285711627924144 71.1076072317254528
21.8718777510943276 60.6319191266763013
12.9432315506559430 81.7933857766392975
19.0186396061810186 70.7645957433541923
59.3494905173739511 30.8267505342900385
85.9410082211054771 25.4712418508460701
45.2423088876032296 35.5163005863373442
44.7265431784944738 96.4516065100307571
61.4367994628825613 35.0935073696899451
70.9785937097051374 48.3425348345659529
64.1386639160357106 59.7219260633340170
79.2735859819891999 24.0548435570992822
31.8323858424127693 70.1137505610683149
48.3046865931149512 81.7054662131686342
71.0971592206268355 20.4200425617555581
6.9588748929079287 62.2969914105667044
99.1528665089107193 60.3841831733810537
4.2321205506031578 97.9522463706877176
70.4691892896855023 51.4533847141041889
86.0508930410972823 96.6064685426026841
79.7215671377300481 26.2728068208005539
2.7018341864780915 22.2798458511450868
12.4502940601661010 23.0698876297111717
48.2219424328735116 78.4272624758233832
89.2616692835487555 90.6892059866956259
27.6903876824309165 66.1884282627584071
83.5765565221111615 46.2699065123710653
70.0831127812130035 37.9508792823335170
51.4352726522093064 71.2125535386099529
15.0103051055884951 65.1098316220957116
99.1427532897146051 30.7542672067424796
40.6285531185462077 15.0273914352757050
48.1720186714299032 33.4606450192218361
63.3924087953618240 41.9762229671199947
22.0909004763730330 69.9884775446762433
24.9181902858838882 37.9474762634209526
21.6361270859585666 6.6669043385775844
13.9376524749879387 39.0847853089827169
38.1931372986419220 55.3113475827837533
44.4952928063742448 63.9974281747392908
61.0802777170134235 37.3299101765484451
45.4542854268093706 92.2907214011092378
88.2625476310884380 57.3597767557585101
65.9662646492091653 51.7387720223745902
0.9415261476448333 97.4612366396685843
42.3243664804595312 83.6382840696031593
86.4407025948687391 3.9229235187150602
54.8348600594294240 10.2229049216029271
8.4366040513978664 81.6080883333151235
2.6172545446092488 50.5012004305095843
61.6581533858538862 77.4234032879969902
12.8493258884266659 8.9269956130339381
79.0668730246924412 74.3470924869470480
86.6390954643761830 21.8438191314696546
91.7234636695958869 12.2787685704651377
47.4975343827562000 81.3093688679682600
93.8204077915876837 89.7252444450430460
49.4998285986206739 48.0392846082019389
81.3970087855587394 76.2876284192612673
68.4465181828686440 2.0434432214430087
79.8751651142262631 76.4660888123764408
20.5095449898513138 68.5940645559634703
51.7217831338298026 31.4323270831940462
8.3807886671430580 82.4386262005706527
30.9153445236242206 89.4459652039943336
30.4884356318954595 58.8123313767261493
74.5868874568262612 25.9509519816426213
9.7977949994367606 26.7904616493909629
88.0531312792421232 77.7160956794271272
59.5718083775657519 43.7910449900818506
82.0608459998095583 50.5160685284874020
88.5493294074819204 73.5817294452522361
66.5343833779323859 19.2451564899882577
30.3886904560463975 44.2247304652492090
34.4662950956739067 40.3397121540584820
77.2888887755795508 32.9634576158617989
2.7602221146674655 29.0065031204881372
35.7391468043374516 82.3032286047259447
88.1757988290665224 77.6735314292049850
31.1893122534541156 11.5810349131376782
63.7912960737706882 11.0644855669000286
95.5268559306755094 35.4257093878465028
0.4330582881426959 26.3604985006638763
65.7079746148846056 90.8368075281409659
89.3381129759235506 77.7630278846791896
81.1301729906181492 66.4439537211378166
43.5153289081590344 26.9325548952659588
71.1854492264270391 47.3238925372843653
52.0404077264199927 25.5856813353065533
94.0977774843763939 4.6338889589867875
64.3992534827175547 66.4783158655480833
57.8000401512751338 8.3223778194589713
97.0999993048997965 67.4581393844050012
53.6160083608466564 35.7264120581455416
30.9476107036689712 53.3169240786060854
38.1630951279448425 96.5860163024541407
67.7562834603857738 26.8583906032778152
25.4877273122845907 72.5547382780498680
38.6950075298389535 56.5300308836131791
54.7176462891471118 43.1674699976236056
72.9507784667089396 80.0558272884895672
75.3234520955608673 0.9261755928776871
95.6952570215693754 54.7540932218423961
26.9184248640795261 64.7795321052303592
27.7693978922279108 58.7243204921318949
42.5696634560873122 29.4182542482028140
59.8360164552694940 20.4228024041914296
93.7555646406950984 47.1608042502127631
0.7515168960851026 31.5010308059656801
0.6086504564023820 7.1886752778912433
52.9476008580194488 38.2868459479220178
15.0495969771812899 52.1606576169006644
6.9341070809476939 50.2244111406295133
87.0878931614084308 3.9679617119176003
75.1469926277466271 4.3418740182946447
56.5634903837870411 85.6671716145078790
36.0392628513920812 5.9265694985431550
84.8539006634416779 99.6313966962204773
13.9381185741889286 71.1470173500141811
59.7367768580092431 73.0736565626011867
93.0111109092515136 72.4358655972451686
20.8438351909783215 98.6648152088222332
61.7439769214685015 30.9577432149980680
11.9696749376971177 50.4935083053463032
60.3614102696225316 42.9268440269733134
68.2680111959797102 45.8126689218435388
54.8427319816600232 36.6475376422299632
71.0982573968132954 16.8104067240266595
81.6727114353824675 90.4096900358679392
13.0164390077644914 16.5423387558879327
38.7212405189260380 15.2251159070245006
40.9086649871617141 80.0587085813285455
74.0892369442884444 45.7081247759609255
19.1555342055910529 42.7004770859024418
76.9320120059598622 82.2843117515040348
69.0843612681169503 70.8611589750185260
3.1291724331736881 58.8800587748262387
35.4550254814248831 86.7297685828525005
69.5831214523930157 92.1910308260749787
98.4030078672217883 82.3871726297613947
18.0311372753251149 65.3620915845899759
77.2035072435178762 24.9730415328644924
38.2006867971185073 1.7103471727056951
36.3466717753897370 11.0624546029244204
57.2209214011957030 35.7520799720697511
89.6989200057358005 61.6760690248320813
48.0499562519110412 75.4720284264518142
21.3384896565006912 15.9378721339010649
90.2856634082972391 79.6195645663211877
59.8506832114321128 11.9499239901703085
91.1790108218419988 78.1173721300095707
7.1792040208252805 26.5978086565593870
2.7584164489150353 5.0886798662614368
96.8178499244108650 23.3030041182977889
9.3413255854443928 82.8077737450001052
71.0528875388743160 16.4788217087274518
27.3550107502845599 90.0408196638570928
57.0066363681612245 65.8739190453462129
41.2908266201461487 21.9040318644467717
98.2525173557554012 13.7327056476622253
21.0142986479099356 87.6100044653676235
73.7780824331317291 33.0344032357049358
72.6809075347957076 32.1667964379928648
27.6279151919619501 11.6970857067896556
98.0824771535970115 12.9871891626186180
66.4382207348447622 58.5983331429172267
29.1666006688578783 33.6524650603018927
53.2874092756764099 5.1099847298789802
58.6422637124140138 47.4921014894616249
74.0835427354011244 7.7468994655436552
95.5525082191451958 85.7578521534991864
92.4418985123940331 72.4283086956965576
29.9318613152496980 68.1054732622721275
5.0505121017719308 92.2152831733099987
85.2734458486363849 95.7614193670817286
55.8863598192513606 18.7028538896568328
92.8886550060517067 30.8199816740638219
65.9398134681808017 58.7225160638589614
88.9464112762938868 48.2648942328009056
48.7293643338123630 0.5914502568652558
1.4195071429511708 42.2920488463834658
99.9602726199594258 25.5529701144919557
33.7215469786443904 35.5324238743246497
88.2666383985885261 46.4005725339534862
45.9335884385589921 76.3383461098262615
94.1909034133576313 14.6742680243000407
47.0788214335861852 53.5529637938831371
34.8703364114736587 5.5280077616285066
63.0383670657273001 4.9745184355072247
41.8582078106648297 31.8719430290087651
77.0385855208564294 33.8817810604762713
62.6141920458998058 33.9272678698563936
19.4277237280526478 90.4418356330494220
5.8320428410579943 89.5572597335070242
70.4196025389112776 68.6321398980372521
46.9928708165203020 24.3895297409857150
28.1296130671646836 15.4536580223110001
97.8896410479552657 22.6742085801006859
2.2422685262267317 57.5173728624135663
62.8849226641249857 57.4868642760963482
23.5466467827815649 75.7127039722476951
99.2676643388098228 41.2532390813568526
65.4711471650350489 66.9135865737996056
16.8854878926304472 65.2316818186478571
39.1650762361114744 32.5290162771515554
5.5700726238477767 64.3655085708735726
99.0679500778160218 56.5209908889307897
15.6760892945494454 50.5421016996902424
11.8201006285239441 31.7033281989592126
48.0950721869758979 76.9414548820718949
12.4612216372806621 61.3408379154586356
31.1248182436624887 91.8491231464053044
13.7613059406336280 17.9740288416301865
79.9241063729853352 83.0438914154302097
73.7562029413973050 65.7729128070343165
41.3928868399100622 35.1755757726445708
70.8448140318489266 22.7728144031068993
59.1540315366663378 89.5444754755981620
34.9802374016958382 88.3957877514615546
51.5905109942155420 95.3554260180466144
45.0039715562404723 10.7240113586643879
60.5216045635772133 64.0615668812727677
39.6687348781039617 18.8538304113491932
10.2840164781266452 87.9594196236988921
52.0745600365017083 56.7841808679003819
41.8541726852026272 95.1849991676834435
5.9497874471583057 37.5472468216761968
18.0237926810056912 9.1868130760211724
9.0769513121305323 11.2640247409067982
27.2155342241829814 61.9088244330528781
19.9554191083844081 34.8509669661223782
88.6949477569489204 57.3320926023291975
85.3813109686314249 16.3668015618992690
61.0448203953207411 79.0676197123169118
35.7412938618954428 72.1128410331208869
77.4325707611081384 28.6164527388095848
76.7839976485301889 47.9645157744149486
90.7875114505434055 56.0844046858223422
59.9703416765460915 55.7941744385953200
22.4503886800289436 98.1292256811166226
13.3815973425343131 80.9356594061775212
86.3389576140539958 0.8682774012133243
26.3905064477720437 91.9428080067530829
55.7986684242578121 5.5154837776179244
86.7359442817864590 52.8632491389242176
35.3345544234358186 39.6860871865517453
61.3295813950553352 38.2189671186134703
35.5259945726611477 97.4626763765484583
46.0664836886060414 21.5237663994735300
74.2967261931150205 17.8948767000151499
10.7584290940234482 5.6474066624866310
58.8587584821673744 52.5621796420758756
6.4730109187773444 8.4891394166062284
21.5119028618156136 46.2270455517944896
96.0761343579470832 42.6416141668866331
83.5238227066687102 18.1156506735691281
91.6128235275872385 73.6734104614091336
38.0412283780705565 48.9030207886768338
27.1382948227926981 65.5032606175023631
19.2864564597592256 12.2384001895022738
95.7916466592521232 37.7805022818790945
83.7772587419762687 85.0080179276104531
2.8535782636883389 58.5370928500685181
90.9336158877834748 34.9674353230704824
18.2686972801953686 27.0528715949825305
58.8856889977808748 63.8707688769803639
97.4613705310351151 55.8157244366630749
80.8047942818093787 90.7930619592917054
73.9092222343398788 95.2958181463559839
10.1163091808084022 76.6537810004072497
25.9980614504259151 54.3214459557673095
39.6366310357424396 9.4820645668636345
9.1533120980414662 88.4001830851294130
99.1307212064029102 63.9079240668695121
78.9879974206537412 51.7367981714546090
48.5159784840520558 3.1429477122512983
36.2903725601170351 84.8505770345682464
34.3164623205839519 59.6232379814908953
93.1478220016092422 41.3195239406291464
39.7897659709135567 45.4903985646807882
1.5391912118577045 68.2154223081315507
79.5477114169839581 48.7316950582725497
83.9688376484376704 7.7700570640296007
49.4836572485670558 98.5211000608180711
63.8055290794500536 80.6588051958748196
78.5954123149195709 91.5528433441546667
78.6898774244038464 33.4855314151638410
54.2033740167674694 52.4529650344397922
35.1260707158278151 36.3460977029617851
85.8458433295936345 74.4586273586761962
62.1879462373266776 73.3673475704218134
20.8200388759818615 61.0252065156106980
31.8899924917628965 35.7507810045377354
36.4675720814809665 74.9384597744284093
27.3548621920012494 23.7241459181766992
61.9380013883792842 63.3134771954158921
2.4271066688366094 1.3570159727667619
75.8023225105487342 97.9357124853105461
76.6989967081352404 28.5455670285334122
2.1167798257076820 1.1736963424449076
60.7647182894988447 5.5493876328101432
62.4918834661181464 58.3995514641160156
23.2612939974683677 7.1482118294324497
65.4020810642323767 82.0248521741305154
47.8274000556714540 73.8203193956310457
56.8702402458173637 67.6366821452350280
14.5932114509114363 16.8326436420873620
9.9203076150333853 69.2718974611657359
0.5507410751999675 60.0384205937715905
4.5520023165312118 77.5981431963890032
45.4204608741917895 2.9664107819413643
32.2083283960878930 19.3180585204190365
80.5032016344591028 13.1524192472664332
91.7948986607340771 17.3692679561907255
40.8831710317061976 47.8877696126841030
2.3374602477777673 77.9643198630560050
37.7287706290650462 62.7631548220620274
6.0729109951315312 39.0590811081849978
62.4980079070646042 78.6471614625470608
30.3346167240420073 56.3052878079848611
70.7938142402662010 80.8447990374522476
78.9786980234505194 68.2886148486009859
48.6150044921393132 13.7717930753207050
71.3511445788167151 44.0227037225449891
96.4556755816966245 60.9183273336919484
7.2068402911606322 69.4564026128208951
21.4938626981597487 83.9888538746774458
2.5382222803259302 68.3795426394275552
13.3126268803311358 94.7004917426009598
24.2157033371634647 20.3832417304261142
16.6193206099273141 86.1799579860346086
8.8046353156525203 10.4238551458616051
70.4193375065044336 97.4284629533665338
15.1860853932901936 88.2800844350768585
31.9246011431414729 88.6301039173694392
47.1683919461857144 59.6813463366721066
29.6921921819457211 4.5661008872245112
2.5264692077679118 47.9832758679784916
0.5077132148924579 64.8590356115279718
60.0611157829910809 93.7683557979411404
16.9228872136849020 63.9318677258796555
40.3785628474338623 52.9995117274920773
97.0563685373466285 25.7766605853009487
36.3390747904117504 91.3823990129983059
68.0510749455294928 29.0539491715405269
28.0111458729830574 49.7639001200269462
98.9649904919963035 12.3400622954685346
4.9136342987292192 23.3989142311765832
34.1394946021950716 84.0463802019283008
9.9956168126927416 45.4198024551156081
16.6614016431851937 73.8656198851973045
2.8137841036853239 42.1527366937615255
12.0557783482021730 84.1065156683948913
55.7236574571706598 21.0758086704902148
76.9545062264142530 21.0519347061584803
80.6295242052616175 10.6733091722567615
38.2188452825283704 2.1963832381685200
9.6628288937918860 18.5642745089456547
8.8737290321370015 60.9772053235754754
3.7171437566478782 81.5424572751599470
57.7615749582114830 69.4338141925060768
10.8052885931095304 0.4459202368951254
14.3322793749303798 81.6183879937043599
99.6297913794059866 19.6639820325425276
8.7662079777134245 59.4102111463003979
53.8785438383395885 21.6474218934735632
14.7296129939468496 44.8371443640869245
53.5263412959768203 30.1633688516211969
34.0519718766234547 94.2011691845321906
70.9215799020925175 81.0164675450915439
98.6201287793493293 45.5518868156518195
11.1234022072956957 8.0839468733018727
60.2569748080386205 55.5612685432442603
55.7743678845428548 63.3160327482163012
82.9508756365796955 9.6422765163365121
18.1926963330973912 10.0344909596801752
41.4324065438675717 11.7912520790240514
96.1862738497387397 21.4516943880219486
51.7112602465530031 52.7615148179416380
96.8496282866645402 40.3847546606186611
84.3749241697032772 14.3668091102880915
9.4046304377647711 69.7378738367339253
75.2792556218495719 17.8531477439183952
39.0270493694559661 16.5202627353557396
69.2201843054798900 4.1080420147310832
43.9651267945381932 25.2649129450025924
26.2109548204831029 13.2209369361112152
10.4059394030062151 0.3658759590705052
87.2730723298206641 69.3551666973248615
23.6939959864339258 11.6549671559482260
66.5808983322075107 9.7228410156833700
50.1725208904383564 87.7896289307375355
36.3921284124418136 93.5973875441926282
30.9260346664349974 51.9003899907623989
5.6159469133745255 44.0010631260159073
5.3962402642562246 15.0937883633672776
27.6600543703397044 23.4596732589782633
70.4836187386924422 10.9278008551871313
21.7434149723915517 69.9184441775717005
92.8994947465067753 25.8027368729951263
19.1206790455265576 80.9495849686020676
98.2909774004614150 34.0355375585354025
15.8452134345690947 85.7442763565552895
66.0540386123002747 99.4376065890241563
94.2808033251230597 66.2873238625660832
67.8970506463402899 3.0500306564916757
99.2400334127304831 45.7405507321699289
41.4301845957823076 76.1662491800094443
43.2070206812170809 15.9224576897677661
19.2020032252422581 77.0573342456631991
68.4175214567616337 24.5545511508716281
93.5741312235633131 47.3100624433579497
73.2234495022518246 22.8876533934125987
58.2556858741009123 85.8850539802089372
9.1845728195187206 98.6735709934548737
65.3638624720562262 25.9692128960175346
16.9255262264020097 30.3822012178854841
67.8409252943021244 14.4174847155795760
70.3936720044349897 87.3016495171060853
38.6341688220535175 91.4582381644933378
88.5368202384014893 95.4385680564017775
78.1395989841932419 54.8133114690157797
28.9066894463204207 55.7471364616200731
77.9425221101234627 7.5359478452503126
66.2814557011729164 29.5042300843439840
27.9736102355490068 75.8522895361670351
95.3818875781743998 51.5700757397491643
93.2904169537212198 64.4973645589291777
55.6107720169117243 85.5552262659792575
55.4179089497549455 43.0972957400477341
67.7810971557456128 46.0222268672562791
65.2890895910633873 63.8664399212622769
77.4697914049050240 68.0567696775809026
30.0398329237139272 86.6437730688830072
36.7089175167006587 24.8635216852187924
18.5802990694910584 13.5373036597636336
20.8290192585308453 49.2845485571901349
11.9561789248671779 51.5694183424848163
32.9803513925416212 57.2950286424475337
13.3283690236492447 58.3607333829451633
26.9041366165452160 22.9308508443524239
64.7634984855722280 71.7353708017290046
73.1461817452661194 20.7408700995227022
21.1980328623378327 82.9262971855259252
48.4410787041018835 49.3652595126682670
80.5095815597114495 94.8796330859635191
78.6248704843284116 11.5960453390056895
65.4355326989709596 74.1321707894292814
19.4393866595939038 93.5135793102251540
62.9373412941275276 68.2061351633555120
24.2350715729039976 15.5928496392470741
21.9060036401288905 79.0690750375861171
97.2220875586916975 59.7231798101329971
19.5082972398631611 53.6189706852476036
76.0438650119539545 52.5253741534485457
46.6493445905574973 51.0440924373685263
32.3175587021744946 77.5624605675827752
16.3866630149045349 55.7234352902330841
96.3153011739134115 58.5067870507345660
51.0802111637497589 77.1397569160877907
50.4430223636092379 22.4595744231756775
55.9691937243952609 90.3698148016618461
74.9850951470680656 26.7636463595883320
20.6555944004084502 82.3084089528320106
28.3992813252241234 31.6137977517417674
13.5339627174427495 6.1292674781139977
68.5756045608575704 43.3382567806240715
89.3100722704524088 61.6209955487149514
95.0522930342644514 18.6531145258400208
88.5115514090431219 63.6329003181538297
89.6545891262759369 47.9206490613217753
36.1670893190800058 77.5481361092976300
95.7291552648798358 33.7113176597147657
21.5112040514708234 22.9268142717896986
24.5901928220471753 56.4345069134484660
7.0939963112252364 48.3719757952580167
8.9924803683475893 55.3970695493394203
59.5357058307389906 69.2253832600494832
88.6276273962410102 61.7389803082319943
15.1370916465802026 35.8032947415959839
0.3680037931622970 49.4612347376331556
89.4649187421533156 10.5614917870520681
14.3574835162887826 21.1783547578767148
24.9781585264869257 1.6770706963439186
77.5099585230641424 8.6093265957364551
92.7598593844094665 2.8157533502982113
86.2907068819636862 95.1907590440152518
96.4482099781379532 53.2559948318821910
63.4697584028982433 81.0583750333092041
75.6355569147574585 97.8128544940582003
6.5025300711771372 24.1074264028181666
13.0019743239367269 39.4208403576654121
91.8722378493840210 7.8568812282157063
20.2774322157066926 95.0458562331269832
21.3029570916795095 57.5626796816025319
30.6226185824278190 19.2408962821200795
82.0806432710799498 72.7216423822399634
65.7535224770481364 44.7893772215479302
4.4012717426535675 65.2548859575348388
57.1782956181060484 63.4412290360789370
36.6370878095683352 66.6893512306079117
12.1471039169411927 49.5150516212161875
61.6122476064370233 34.0068044316997913
70.3676975982149173 99.2904577006185605
3.0312979395880846 52.6223594540202058
78.2677141741763336 14.6555636098861122
23.2958691123645636 58.7444770499721471
16.8379041462712635 35.2579759537065982
28.0657239221983943 56.1130378665838805
86.2057303563793056 37.0408861945892980
99.2738112929074674 21.5371904630805915
94.6311025597924527 79.6888253429132476
12.6227211492371705 56.0685333568409234
93.2847012227152703 18.9684129267312045
67.7868511401034226 67.3372616136195887
26.1700868582801398 61.3822337159753673
12.9798677967148066 33.5525820671357380
4.2480367278652453 45.5808797674460706
76.3316816918878942 55.1393162673632844
21.8419224555484135 81.8134001856410435
27.5689931447158472 45.4162996066347446
47.4758022390301875 23.6252559581812669
92.4412406831581279 53.0356789666636104
45.7396158931842791 65.1896143250525455
93.8411477143596642 11.5860115153905809
54.5705629172526727 61.7818140097898123
91.7113301679761435 17.1424959411311626
6.3158459394409565 2.0863151277292991
58.7283498093711955 94.4652845661562992
27.8068672653057014 61.8423928694032199
68.6797713411974087 18.6578720460720326
95.0093706041672590 56.9863862913570145
19.6329588089287697 69.4872593300561903
14.1623641020425790 19.3822016878595136
42.2778682577870129 37.9879862294915895
79.6938471213836692 30.0517226786730873
95.2666541959391679 84.3667840875833406
39.7926400808839347 59.6728487946336017
91.3501222083112197 61.6992646614764624
81.9891734544602997 64.0335507010494780
64.4603744045794116 13.4491238258724781
54.0540025857055753 35.2197112713016267
1.9510720254721892 6.2890733906940550
31.1412296796943373 21.8065555616934539
35.6330440829113044 71.3609106824174120
5.9693925772590024 46.7722612612284010
83.9268457143511313 77.0813544747180543
23.9287386457630049 13.2537906902464258
58.5176657749999407 27.0365006779850745
59.2429418977192910 2.1343465686758378
43.9797081836966441 60.8499851408201735
47.7059602310227149 76.0182986035196535
56.3707527112867126 43.9867294486481910
3.3572753364198293 32.5590166012847604
38.3621580711057533 30.5500246000813149
55.2021868985577342 25.8731543576729344
4.9918386114994657 60.8860829014039027
78.5678172070625038 75.3873161432669292
6.7471117856182978 88.7265895183153219
49.4838302496489604 7.3252511841712442
65.7474639879681746 95.1974280193865354
93.4858996508906444 33.8546375263400492
90.0319103721510459 21.5317564980905374
86.6569700242290395 76.2150976811422254
30.8517281754049151 17.0632642275867710
29.3347426591693008 38.6283962685050355
14.7620557824034488 91.4228277664030884
31.8401902408531186 96.0813196919648220
33.2234081349213710 38.6981162289418918
75.3721000181542138 52.8610800219370702
23.4877502064153134 86.8266144866980198
71.9880147686665595 92.5664956053414301
54.3558972760724188 60.9671908904463535
34.8675937729469680 1.0965684308075985
16.4980011473222170 72.3982558675366192
39.7803214175592146 17.5342138461550654
37.0975973158708427 54.1354264983725173
80.6421366629956395 94.1333697636640210
60.5816375109967993 37.0002770434274737
1.3609976745891150 83.1163684218636973
18.3124491580145090 39.7142710891757673
21.0082220435141913 71.8173143198111745
89.9321006871291075 18.5455756458418044
54.9265647404088213 8.5957857385962839
41.6449088492918165 60.5210845361990195
10.8966166882676028 55.7352996023274727
20.2694323814608488 53.8493252612627487
76.3371010598289104 26.7139242804145702
36.6233692605598264 49.9969335701494515
53.6397044571357142 21.0392998745770434
7.2543559571224154 55.4099671797987270
22.4088341852594084 69.3471916898294438
27.2488468540714948 47.4948767852526146
25.3462292811648453 95.0174868852521257
50.6916547593317972 77.6703556267968196
51.6610763845486787 83.2848440961853242
12.2078856511068086 94.2880111525157503
74.6306543617566973 9.1314039666675058
34.8400048530571382 60.6834076972475245
21.4731937395661987 39.2910696243017341
46.0731092186559366 46.8388413259002192
11.8354124658907480 25.4752250127326398
92.3766977230499435 42.4923624399290745
60.9460875141616256 47.3112170326812773
37.3896086032155850 22.5032366362624465
32.2516778484427817 73.8631172127241342
13.5385743401905572 69.9921541264285594
63.6330557631080680 29.6342894104704264
53.3296024507229163 91.1851387966177782
83.0555677259423106 34.6453552285596800
16.9121259251099758 88.5760302864677698
28.0459482505869602 37.1621257993586838
22.0068724954266877 40.5910558730136515
27.2534043384227047 72.3941134298226103
57.2474892995053750 7.2708777471949144
42.2002083880447785 89.2347486952360072
86.6225579715239462 28.6072879936353210
24.8925240150155709 54.7448916735247124
7.8139820339024002 8.6992663682173514
49.2728512753539931 46.1850889393271231
6.4125677678154469 73.3182890767815678
96.7536572582791763 47.7936265583591009
31.4427833276899165 86.4774329463287614
26.0114614490807625 39.9884766721189990
38.9964024385708896 31.4219366019548687
87.7995168648183011 20.1730736225348757
17.4676756331947800 24.0890709650073411
74.6837223445275242 98.5297445280891964
66.8826826334042579 20.2108763498528354
0.9796098745759596 19.9528338473936131
82.1826110900203162 40.4395325643570800
79.8283248503556138 41.1285581040827353
6.5856276781679934 62.4998460550787129
65.7068164332847147 2.5968393191556638
46.8510934502551422 19.1613465894240207
65.3614160840167102 62.1469075017607295
15.3424609579481128 65.2627606821678938
79.0089119280895176 59.4641424918916712
30.8287919009196045 46.8314175237865982
20.8194290518190606 65.1429146739146177
10.0535273214470635 22.2896054929015541
98.5602994764050351 39.2091865696116670
15.7848783020300694 90.1060463151062834
9.0876301271473725 39.1579893709978890
93.4464951094430205 35.7718602756926103
96.7613320606447473 62.3870961889488740
66.6676753074125372 32.4995168901992955
98.3589299596786901 22.6855205220782850
81.3356672185709613 24.2728760457067274
0.7858252310339653 95.5796053175805014
45.5729646928135352 39.7898485508181992
59.5003406442848188 12.6936013106883188
68.8792745603745971 29.9482260546439214
45.1893869976185840 57.8044514716334348
36.3097694047715081 65.5540724887061117
35.1948633205985146 22.4992747805737743
82.0229235830092875 54.3942758552940049
69.9304394357413202 45.6890419095855833
3.7971446187063163 75.2780159783850991
27.8995805541054978 71.0436754691833414
6.4385938281690036 60.0802361628197303
36.9203166987739948 53.8726692500648880
99.4036209275387250 60.8253188629040125
3.1560698921282104 74.1258092260864743
10.3731147962777825 95.9392277002712035
65.3377770981757777 86.2062367351170877
7.3831019123313135 61.8027054074128586
26.4893661803288865 50.4497313695248621
91.5953068446085439 58.3655844600134088
73.0748712830509533 20.6858917494380137
12.3794552783905161 44.0808315930593650
9.2579166258671570 46.7806386850201932
39.4462045888107511 7.7085623167459483
22.6057476376618425 36.4422075167988382
34.2059918996577537 65.5063182956437799
35.9047984743640001 21.6109345517176408
11.5324019213888800 83.3647316922359352
39.9522303971005215 65.9210710482619930
41.9408663761612814 18.8499697397888859
82.9751132937655456 27.0148851113048991
61.9972048219641110 56.5885614681447251
12.7335751264730845 11.7732428182661728
34.0901740891388485 90.2182502255143675
12.5360029980996153 53.6645750053698833
5.2855105257524349 23.0967698936782497
1.2201420461901757 34.1246622636706363
41.0576606915391196 18.1463791161251997
70.1763593435022983 89.7812564634665620
6.2007704014957588 76.9720924308812613
10.6789071936909110 74.6868117811569761
18.1575069019138233 39.9350212385825714
20.9601146243423742 67.9656027137834258
40.6774203410227528 92.3040310278630898
47.3636946205472569 27.8713152260675621
65.5587095335320100 17.4066142888912978
20.0785748726006616 79.6754883111449885
62.3965281191115366 54.0748632510012399
70.0248983502879270 3.4100704257159942
48.5819108567769860 65.0764235599857130
0.3748919865775968 20.1695726139326510
87.3218774812297482 37.9314355372356928
59.6149793092873210 11.7926399214085755
70.7522514059956791 59.8073285756640232
59.2008374522671090 77.6835798598279723
93.5167245425086833 12.3301017959981500
58.7122288084052570 81.9429553369509307
16.6709906628382711 85.7281345140169435
95.1214312008015384 25.0121033845454903
78.2992018519213673 60.7172002398348098
61.2052374648334947 55.2716666287449101
87.3568055197652740 57.7858569232703303
77.9814625234117216 52.8121063597593903
73.2420191828673666 89.5224012882894726
2.2715544270804022 92.0762790344138580
2.4433391462664877 36.9089437056521845
84.2317323181640916 83.4717176086278272
78.4087353548514159 6.5453710283715161
9.3403037039621708 10.9021322264768461
43.5765281117320740 53.2123066474496511
39.4688369267300132 72.5763288870786312
87.2152726118729333 34.0605131033733883
67.3615178723577657 19.1579861052671347
52.0184098078088866 5.3483035874788758
91.8568965513320279 15.7480961154415340
16.2269223779268543 7.3282722280486929
37.3675227340851137 53.3940732204946329
43.6102119039021972 4.0544750532715890
3.0934628137559983 87.9210161183345775
93.5297730469140163 95.8709453745008773
1.2327453722499326 72.4868602024656212
32.3910981049827527 91.6716301383138017
85.6893157002575379 55.1464836845530186
33.6838247596199523 78.1328685934894764
9.3724339317004741 21.6813526495397966
34.8921172316980304 13.2672739878225254
21.0547099015627843 77.8941070963601163
63.5988242587580714 88.8642610852332808
29.6427131593509188 14.0634703906428289
89.0601845726635872 14.1397299048150789
65.0724707102294246 41.1407523421156043
80.1965783095346580 9.6495064714901329
56.8344052728296916 8.3924893595099590
51.5743602203203935 36.7818293484726411
64.6164183960825085 39.5526181847769465
91.3291909529786210 99.8946824524350063
81.2847365191819620 76.3918633903063125
12.7257432254413558 81.3265996588427384
41.6106165262210794 40.7046364412220498
22.0314240752483173 22.2298392758982430
58.8976393121993596 2.7420246739541132
15.5193612797388969 17.2128497981292909
48.3354439098334225 68.9917348355156008
32.6444622453226145 66.9618199317416298
49.0888662036727510 1.6569826804467391
38.1387376623312875 22.4653107665332534
0.3163081915365296 15.0032915182952244
30.1914820326341768 54.0354281667968763
10.2311874898119886 62.4492391617670108
93.9468148396675815 33.4037842495777753
39.8821921363950196 95.2166936588366184
96.6400655360568521 84.7429611021384943
40.5587079651068763 67.6740178065259386
11.4202299893229267 29.8563936194259156
43.4437757999554321 6.9819443558810761
28.6856691013116070 81.1131822849852568
54.8095323258960931 5.2391516260084536
91.4610225556075420 43.9744793278675559
71.6155119021601649 43.1573472790774275
72.0368810561787143 58.6791382091639164
19.7848234198807020 96.9170978095083058
72.2034775335988712 76.3297233601056888
77.4695207250686053 89.6587400902519533
41.6946942333409041 44.6494335420604003
76.8215221688597154 90.9160141313523837
18.8860687678152104 7.3928681589759631
3.9770185320601836 88.3022450298535517
39.0298540242729004 5.3798338860940431
77.1735368925824901 76.2241586683593937
22.9973859827542704 88.6025177296812672
58.1152285896029852 12.8880711729842723
70.6820882152584176 18.5331871959230732
32.1618162947605128 5.0411512375053924
22.7590507470709511 15.1594570721041659
88.4146183888492345 11.8395226457247986
90.6055412863963596 77.0692120994566210
96.1296352583181601 91.6749627791802624
21.9960690326026729 62.4391384935238705
86.3116997099090781 3.1969797032333269
18.8957294335900130 20.0126833330052882
92.3300992693627336 79.0328163194941453
20.5150942938643794 35.9895350233693350
14.9313775721021891 76.1828004433390760
45.6526418490018173 38.0207403722235568
88.0431696481955441 75.4160438047816228
11.3548873472780869 88.1390796265672094
1.8041773962247598 78.8071215737657553
83.5367379000840629 88.8400344887594571
77.4223545011172689 45.0660687666088151
21.2435014441477961 94.6353968390336604
75.7175348714156087 5.3858782502616664
47.5028242980524453 56.8496151374076959
21.8324245816103222 1.1935814881442797
26.8441087132342062 64.7358051399181136
61.1877933434984413 27.5165161691891420
82.5045831369953078 49.3190100606356907
10.2544727060902563 61.2624752074359762
24.7756100440025619 11.2546966859430775
11.9114162938115502 5.0299688287323452
43.1445404459448554 17.8232619594496313
2.9207139224366574 45.8497102850430664
18.9516918736169373 30.2633881220891645
32.9381957094235247 9.2933484283583940
41.7261522442800654 56.7153672510991100
63.9552260206415539 73.7359300761527834
71.4347299719621986 91.2292485771407513
64.7826320887850926 93.5944993963531289
93.7617689306215283 95.9596881551299248
38.5497478293956064 22.1061287385665324
9.7653519602606700 35.9072594876174023
50.6077579937481730 57.3161419020479244
8.6138482642009748 3.8547803398813141
12.3015840472388014 78.8100090839463689
17.8207426770969128 23.0725904903941945
12.9929588815050128 30.4151183896362305
91.6951447968238682 74.4223687883831246
52.5968576658234284 0.3726267410621098
5.9612538273000286 83.4730621772760628
73.1911407910744032 28.4405468252491929
55.1529023114087238 30.4005542258410806
56.8881241158575293 85.0854366904790709
90.0106657933514782 42.1886823078109643
44.8017359531899686 9.3832908275501392
76.7577741369465230 52.4392967709646598
94.6842312579328365 90.8087669784229377
9.0598756772767288 69.7230520294271514
4.8566331903018849 19.2295580130333654
93.5305791433369791 11.1391168426138378
17.4295880413456352 94.0432809426323075
12.4706692057798492 91.7202968911437608
19.2562092138393695 73.4559261140973376
91.5945979261467471 12.7982460357723209
95.0171538261851794 29.2284490510326123
99.8253337133862573 1.6467834251479130
24.6561445737539238 66.0653100667395563
61.0244494510806064 28.9133255506323721
55.8929599066674143 41.4841908296716184
83.4614610217108890 11.0490107272868556
26.2809113391743061 25.5192806422948628
50.0263276990572479 11.1523755444799306
69.3591050704862511 69.7832546047469009
89.8759069698298703 56.6823238697848666
7.2135082040403979 93.4556491532601541
50.1483321749368685 84.6836553725859460
69.8761793505760664 91.8988872369431817
1.9672900478557853 4.9418051760984349
19.6301968909280191 44.0993935151132632
64.7662323726673890 33.3578697737072360
94.8530529650685139 38.0684632841884110
13.1017263657719933 7.0328629675738608
48.6699114326034774 40.3319620259008573
27.8709165675505872 60.1262260790218832
86.7457757895004278 55.7869597112644939
54.3992756414170557 96.4840296875106134
3.1575742673581542 15.0209412649781164
69.2682491746274422 60.7760604073887905
10.5212853729569229 98.2673574934865997
14.3327908368098722 0.2338222820932101
57.3021205272666876 92.6734099859028930
92.0164509043230936 19.5802585584600628
18.2416970282446194 42.9255104629589965
3.6830783950699608 95.1036150352185103
44.1133777170255357 58.5745128245234952
90.3802800261971555 94.2019282627768035
77.7900834214797356 59.9785965060327015
74.9567309733569118 98.2149052139760528
45.8713203493713166 32.1508504484054214
26.3382977925099233 46.3884633613836357
88.3010558157142071 18.6876372940318873
88.4974486553821436 16.0318708929034663
13.9850055421509634 1.3638078460261105
58.4157949072197340 3.6845940837746616
98.2732921741932302 36.9023155227498592
82.2167142882710209 2.5180426010348089
22.8191317142909753 13.6856241878700828
50.8929630078469728 8.0980781530338160
86.5131316041047000 49.6174185597737605
62.9835132396461077 92.2113059644231043
40.3161039913001815 24.5772808297549226
64.7197911591679258 70.6880836519979283
65.6456964454723249 10.7368432786141614
50.1373109806957373 70.8967160922146888
65.9039594826987525 35.2616448869980346
45.7068703076601537 94.8041288504140027
70.0316458783076712 92.1662786586920078
88.7536750021205592 89.8820732080310592
28.1360859947991422 26.8219493724842977
86.9565697256551715 86.6251395560338437
34.7310473640160993 81.6964396824988768
92.1836375471805383 3.1097243480806225
4.1857471488490061 64.4427014154226470
79.3139615423751820 35.8396001819863983
27.9429455909394591 65.4589890189346448
96.9309989897912203 45.4418113919927009
78.4754594647451285 23.3184631731373386
93.3024161978079292 34.7356465269905144
58.2515769147375337 78.7301840754947762
88.3193203252616996 57.5744954798072754
83.6246709100614822 41.4812975063449301
44.2849884587907852 76.0463628396258997
53.2594153019244629 9.3944110147208164
59.4618986553223650 77.7407113218679058
48.2296389844539846 69.5156339358019437
59.3182830930616305 12.2300086897260130
40.2796957610439534 19.9205235728332610
27.5756318247702517 22.0554006078232163
23.4120410577513205 73.8881854732642154
38.2432779820732520 67.9691638045108419
26.4267965992806886 16.4800861760439830
33.6577330814843947 24.0004637031224988
91.7948030571372016 10.4984009414223038
40.7667392077294082 68.6793999016390728
83.6277284797238707 28.8215981831592245
63.8256841094903109 63.3703700391484404
18.0438976902123187 0.8769439817579827
56.2918691054103277 58.5750477552113153
64.5919940317499908 68.9059795244809123
13.6204669197337083 94.8741456715079750
98.7074185143472533 0.2825371607562466
89.9174535386047893 3.0482525517184000
25.0046868076707156 25.7967598065395833
45.0853059829737219 94.8141087390293080
54.4555518387375272 50.6016503514010623
34.6184114461268706 21.4129552327152801
54.9165750768080585 4.5805641381918782
4.5274975433691527 45.9217536253218270
86.5517561855664184 51.8513725054559700
18.1609995543270415 96.1890218232739187
79.7467429513170032 70.7361844676062503
75.2085634227400988 8.6291912770176218
82.3463700242983379 70.9083264275905094
47.1614916152895631 60.0005211889964443
5.8079415406408703 85.9685391081746246
97.9136258604812895 97.3132375999600328
10.2592176554123675 89.6169496677413520
78.0239612697674545 89.9159723567896378
94.3309502234642423 45.9973555489247872
46.5893176689036537 31.8281888458812006
34.1436520783911703 39.9029776060814712
18.8483974505945113 51.1610572421137633
66.3736700740441847 98.8644882384511163
37.1420359679969110 8.1451360384557692
24.6785785249001286 98.9952093178009278
77.1094265881179126 93.4136358589292684
10.1957479271522207 96.1732285584384528
14.4845616642935262 11.6454557663440923
19.4268565607372707 48.3713928362486385
92.4406007737449471 35.2585173328859867
97.0906390064258034 82.3565868833008921
98.2013484321404633 83.2824355635446381
84.3885751944436890 56.9996645705522340
89.9000997173580885 47.3439299261939155
81.3707414559283251 62.9125757575334816
46.6350402942901781 43.9561613901383907
9.2071268102402968 97.4902317653194075
52.2753894208041103 85.0029351771902952
56.2266540493838747 17.2159482299106479
59.8139851246037395 58.5645496004338924
91.9342474003569379 66.4498240257331361
14.5311172437808001 94.3337622348161489
52.6247668590891564 25.1580143839449271
0.9345935697995356 87.7687644300809495
93.8567914534819892 5.3191745292832877
14.2139495013793642 33.8890304175958477
17.7750173518102947 6.8595758100626121
29.1624435723355155 33.9901079374358730
13.8502320093327302 19.8047424444875766
15.7685470146825768 52.5327168256140027
14.2452447320066895 13.3269141574548389
30.1174184928391213 2.5347758337003645
45.9139718983613392 41.2369018606637852
1.0536034102539227 39.7524498325409397
44.6729807135220014 31.1267051204685110
14.5316318395939614 9.1948252091538674
26.1306434325948125 19.5528692152788786
36.2847001281673798 14.0916054826436543
15.8412181368137723 28.8150625388467247
10.7949258378977060 96.7023970197544003
90.1427477381937052 55.6194999999001212
5.1929595168723637 62.3535916433404580
24.6188986261447127 74.0400972063890066
99.0821016684582219 48.5666404191354744
65.8944556693834613 14.9918324671206253
46.6690267053247894 69.7048383718810527
28.1741586226006326 79.5187960221560388
24.6496629475622022 10.2694543355001500
76.4290976993033553 14.9772860072596714
52.4000346871243963 47.1214767072936382
42.0215589492094281 93.5609011144659917
84.5558257987068060 45.2991241809361753
36.4175470001769881 21.8832523157771561
80.0518341440186987 74.1734775699269164
63.3372685400662192 44.8712687154729579
18.9643474155988159 96.9560612648576807
90.7915522489229545 59.2410311647932915
76.7293429702571359 58.0047892454341962
52.0810085401555369 29.3976854331596371
36.3271261483423444 69.5751528914528592
13.7826987983404319 20.9823486775102772
84.5737135952188623 81.5431003262569192
28.5078444231189216 43.4247501491627048
72.9975423224743878 44.8226002746417294
83.9619424098679303 31.4667040065812245
77.1724577720292615 53.0953145054355886
54.2975330711266153 80.2621990942803905
95.2788856878725312 87.2938753787284583
86.2816637058305673 98.3237895677857097
95.3459503252069709 84.3964295379048650
60.8341727564663302 7.5475717651344425
11.3409985806793294 84.5576738724241608
25.1785502017333727 35.4076610324962289
52.8555075094900744 2.5832015014489618
68.0556848930499427 7.2701995166212230
84.7080636933567348 12.2803709692167136
52.5789798418754870 23.5468967009506152
77.6782132114650352 38.7767640888926906
19.2385939978350642 65.2340983496187903
75.3705513693607543 34.4293752270052451
35.2752994196993797 12.2288835972012677
48.2215914151525951 40.6303519563915501
10.9025547673842649 41.2300296414124219
20.2451965281800668 16.7978096463048274
23.8441944817341813 88.4296457719645161
27.2499432404601158 8.0974913977416740
87.1983286792135743 0.6538567858339173
28.9894579038442295 36.0132520733547068
22.5905442835119246 37.2202076101505810
47.2281925701590453 29.6275911928854931
39.4037672471532758 44.8964414028265253
95.0122333772004879 15.9357876846199389
94.8571933138003089 90.4794159991381122
50.4337328188944056 75.7001017510737739
48.7266662536563473 33.9638798561376234
52.0763328866579940 32.7781855451735140
92.9557509667294397 23.9041135703077181
35.8001509153350028 97.4681261017084068
7.9520220508441870 80.3085792000485981
13.2409579072632066 71.8593290147325519
90.7210922721699546 66.8683671079304105
89.2828362024608566 58.3620328682873293
12.4420680565020980 86.6791725853511821
57.0321825815195993 78.5017881925262913
30.2998766878806123 8.5653934171134090
89.1894034500019899 75.3058808185385402
4.0455573611914204 86.7477817388013079
14.5156973991462657 99.2347633341462227
65.4137577450412522 85.8751535073470507
44.1873809338753318 76.9431137934598439
46.6986101629459966 88.7290196537192060
97.7445581256334464 19.8363597216826726
86.9333602279867819 98.4897965425671629
57.1943298362251298 94.6976697798631619
58.0230404376286799 94.0691548110629441
63.8395093943420520 56.5557985941297687
98.9785248422037256 63.7382460849026060
33.2557069737281381 48.1790698081308832
51.4408096747085111 47.1704716243174360
9.4102724726222942 50.2506465093968870
5.4052176470223756 18.5086070483367990
37.8674528994781596 36.4838717933330869
57.2412998885095234 80.6406702173231338
30.6703964681072065 59.8523390429326980
73.3359601405139614 23.0451141477995733
50.7697287410602840 4.8770665271212321
47.4827293673538051 10.1993920536515237
48.0300878296799425 91.6254704118853454
55.1667641445058337 38.1025397998631448
19.8292730619417341 39.6245164305005773
8.3143612192778544 5.2043164589739561
15.3780056360694690 58.1527948264483854
35.7640505951694720 31.7848246042595974
76.4166332987455661 21.6253282981848436
94.5169752154933320 37.7564284435330748
42.5437868154236583 7.3704710809668894
55.2322588258039602 32.9511838699637849
12.9922108611404177 84.9854605876103477
94.0351768075466907 91.5670598235688544
59.9563711091323981 21.0927667927905524
70.5538807538725052 22.9374067145728269
44.6428972625526512 77.8142736679546516
42.6383543450510771 80.5287847618033084
97.8785099637080975 2.4213095181395805
94.8860369421530123 26.0036729884450040
72.1648326079352955 11.0318817636317021
74.8292665643387522 77.8504838349106194
68.7037322541680879 6.9034014953865075
63.3710257209904952 19.3564913706045907
37.0371421299269556 84.9227124297626688
87.4555252560552958 22.7346317611381252
43.3731307476035610 58.4347196221821861
91.9994811472292611 84.4174947357243326
20.8399849192565938 72.1788489539926417
7.9545111380749711 80.0080812503832846
72.3298837247526762 13.2842005739549300
55.0504828208371535 98.2399791074268052
69.5690565605315783 25.2899457945378145
91.0587437892621097 54.6048934419019716
44.9288501308830703 9.6297072746180046
25.0641547351997502 27.6573770700504937
86.1581236093628462 25.1161497542084824
24.2570040461487011 39.4315625060670101
45.1356216532890713 1.6792122089709371
21.0907581457885911 37.2649468491008662
51.7490155874862836 97.8213965415408779
45.2510570405918386 43.1191052907842618
33.4654027845914115 14.2091643498941664
1.8314433335536728 66.5001325553598264
45.6304174265301654 60.6463392909057504
91.3819573150824027 57.7106349968668297
27.6257710198525182 30.7775543879213345
82.2746209951684193 90.1140834182948964
52.6980695970600124 95.3774581627731095
26.3701762080865052 12.1835033070563981
64.7698169273365636 90.4877290255316353
72.9609684087995305 5.5800043721025316
98.9822310308123576 43.5818318538005585
15.3113768661098941 9.7179961723610315
30.0902757006169317 84.8001000665569649
17.7853794990056393 76.9334352126547003
90.5738389465462888 69.5398361449770448
5.9312531203534080 84.9789700843233220
99.6240041063108777 3.0398645804230462
6.2085571792865561 9.6694754933374085
78.3563796008157851 91.8083215614089312
30.8700558508444018 33.3755642232098069
55.1253138086902581 23.5860246942422123
22.9715541551215772 70.5437153386952076
25.6634847469980762 37.0676777008947838
52.5650674223433256 24.9060790998422803
23.6238369907393668 19.3710618471416893
52.1433604457479873 42.4509071041899375
3.1347505915659490 14.8396584611516502
59.2759691308457874 56.3261051863111391
20.0198743416914908 86.5507498770187027
84.8161723303768440 5.9216388719185993
60.2780575979732802 38.3412827666459677
22.6806297899212019 94.6886899465520600
14.4134223699381447 9.3476990346941680
80.4801629512692926 53.3746898565737453
48.8680869849930986 90.0770252502382647
98.4261069688698598 50.6251148006299800
31.8683740245005005 5.0770284391904337
77.9773415500022793 82.6224506905028164
28.3045528093554886 93.6281161036108216
51.3259929906487145 73.2322343546094601
3.2979972516911205 32.9587958703890038
29.1812105304461014 75.8141305148035656
16.1909691708582599 65.2872947803294039
32.6633484062070281 46.3168150619097574
60.0191442431520699 29.0606353314646668
12.3396124191230694 67.7161210848154695
39.2543461718669491 39.9735873645778241
68.5865022560328015 71.1153240378337728
70.5683153659062583 64.3588548392513076
51.4648543217667367 50.2522003119667886
97.7812203067887111 32.4132138060684767
7.5150673293014281 98.8832902626032677
1.0928613050127045 26.9782677758608216
65.4276091253278622 21.6576347292623090
94.3655907684317867 64.6673219229788714
59.6905946993934933 0.4065842343993764
60.2083740793139626 8.0535521001370292
45.8407847434002207 23.1889735530330761
99.7025369649466313 64.8755667070574304
1.8452854376270644 8.9939224093299348
63.7091592859035529 89.4217131324001429
71.4434127233780742 53.2752482044172595
99.7428479436478455 25.8597563018213137
93.9345683465191712 41.8631726921264047
86.9099342780480129 2.0796754993796851
46.0043616252716419 90.5717337174995407
89.4468250268206333 54.3999675481221772
95.3637515720974278 85.5041983062630919
79.0386111925394488 99.6810851395750035
20.2663955520716463 76.2843632812232499
41.1787756090757782 77.9870832332946691
70.8573666153301360 46.5880297447357066
37.7226199689204122 90.2437733811628107
34.2301014714349563 0.5488829063519773
25.6456067225747333 1.9960248712385775
38.5249996429245201 63.4572042238438243
96.9231148833487595 12.4704773603792063
84.3478669251755520 73.6023124679561533
56.0191171515374862 35.1850068719711615
11.9865911774460479 27.4584210894325729
32.9962616975417760 99.2985803961889530
21.6698961954244531 69.9199778127012479
29.3644402358881784 45.0442376122262118
86.0772693561699356 24.7137480978977599
25.1252184365831646 89.6527362629222324
10.3946151956572201 56.9778111955769972
28.4135000710278192 82.8270614005256647
31.0487433475723620 62.5711964058272230
69.4338264785603201 2.8008037811999675
98.5532082309263444 96.1416876154563056
26.9218359506930724 70.6846795539570820
32.0862939623733041 51.4573386706738773
40.0719590200972817 19.1096775667920049
46.5934733298611263 99.4709246704921810
53.4154951395340163 87.2235604475542630
93.1517195559891746 79.2589075667053606
98.1554009461407730 0.6163765918274611
3.1971960872263505 90.4097826998659571
36.2359993600015358 77.7187132501200040
40.3154898139104887 54.0342699190319991
60.1449347546690305 23.2584441343832147
52.2948582142922618 7.2767228220833813
32.0517396943943993 48.5376924341629916
2.4945233858851057 87.3923852287375098
43.4101632322380411 99.9387269042556312
92.2754184165100639 31.8729144743456274
46.3760477750047002 47.2497045217715481
89.9415684583581054 51.2817041418428232
90.2026953845900010 10.7027871220323085
40.0634600229197417 86.8134391660326656
27.1648137975421413 75.5437016637904151
70.8126738950580403 85.2212014849017265
35.7229086750179405 27.2136291346823818
6.6460827119188330 14.6732305269055452
84.4397416507369059 0.6147066980144333
3.8680786845837645 60.6621324532341717
63.5452655589472499 56.4879332538973244
79.6527026804998428 74.2974039312797885
98.8601464979643794 93.0883529438034429
72.7551709043608952 59.1210509612908197
8.5845359491284139 80.8834111478575153
53.7563641399889889 63.4014256866973085
23.7599954329231657 80.0636283228392358
62.8113463169964064 84.2830428550289668
57.6157811863636127 48.7255306252311513
53.5349870643427508 37.9431607810586797
18.0554039034709568 26.0610495402673230
84.5246379886761900 44.3508728848889007
94.8606844269815213 62.2720584154114718
96.2235396989716065 71.3682409120235661
19.3644835467107086 8.5831110330770954
0.7633446036942160 29.5194447509156248
96.0577007637698017 75.4272329712950835
0.2218181032767608 26.9968069179830614
77.6924037118608908 52.8749554087500897
75.4084500342981698 25.2772801152723261
27.2762159669712290 69.6761260253035033
50.8396705609807356 31.4707991612407127
49.2377057949470611 90.7774224172690083
23.5537917214901924 30.2083530203158936
47.2134020985476397 73.3570197771553580
99.4883319279925189 70.5786111876137880
68.0411119471030901 91.8744372128039117
65.7520308058773395 74.0989245205567642
54.3277985247414890 36.8785723013237856
18.7091038272310897 35.3091109949497763
98.4203796554502048 68.6356543596313742
52.3938005742941613 90.8535966234519208
46.5151707159569909 41.1276026863884994
65.9597224058340004 96.3339561652618102
68.4807655391561383 53.1431107960795401
4.2057227412366061 76.0554750570946112
26.8666293453631368 42.0647646254711063
66.0702170441085173 17.5350634311736577
0.4653898877923335 47.8651526743283569
64.5802857240362869 29.8442764986167184
69.0589945274918904 53.5207400416937062
84.7810191420583692 8.1156489726137657
26.0862620566283390 59.3496192377382954
67.3972974917738838 46.3124840823472255
53.9866794966067403 16.0629612572290910
42.7392595960919977 42.2313878963540574
68.4472588973465150 88.8320908027181844
63.0828107685890345 62.5550767366044838
1.1060919811157310 52.0563871142095707
72.9908961419788085 68.7047251404130748
7.5288642180610825 14.8220247300651415
0.2394741914656828 63.3753420503726517
50.5621136833641884 67.0802988212881530
60.3965312518137978 39.5165005375271363
67.2961250097856833 41.5781617071516507
7.4877994765240041 10.2955293324659465
52.9701075267555694 8.4539627884819719
35.1708045480519687 32.3388082579794585
94.8243311181429505 48.0162246245601878
54.0020925422997422 30.8859099831711212
63.7662074687734943 78.7993834763477707
97.2043945701200727 83.4698969599052418
66.6870366089706010 89.8326639952479695
69.3218741210469744 29.3791922075037775
56.9215929920017487 26.8569959833361978
82.8202613915550074 7.5889341060104805
16.6478663157246132 95.2989281980585901
89.8485942506287785 48.6543327805262322
86.5825371241667199 32.7405081298099105
46.6926695509036307 50.0953893173418550
51.8217269132721228 28.0754809020835374
93.7762157328353112 62.1229457709943347
55.7430596001477028 73.2828455588142447
0.7414695920422765 2.4283604439091611
68.3048244967739180 95.3307472778288201
58.0509276544044610 16.7740051131697427
55.8886957531329642 33.3854541091928709
70.7502367429897419 83.7843494521163024
59.6846552759228288 56.3052848654611893
13.1888858333177872 98.2456639662626969
87.4989008482898782 64.5155206978732139
40.1008503085499655 12.6399643137835582
66.5143788377380218 5.5825562076787127
28.9019741591730259 32.2578672255391083
56.4908183282760703 80.6288861153356606
79.6236274026624073 74.3910319547770484
81.2636690792983387 39.9720327871207672
29.1737620104392299 23.5812210795902537
39.1260780093404890 72.8215831831181504
60.3452813159748160 58.8203295484883455
9.9528310199230141 15.3855717623775252
29.8813126945329373 43.0685784317819156
8.6632435195263309 25.8511719540578291
98.9494362046662701 98.7337601715082940
40.7346486809308317 38.3266512448647489
44.7119499678983772 85.5729664474738030
53.8632653664923851 38.6643555645669892
0.9053479356237015 35.0759408120149914
61.6246718309315185 81.2143871666566213
91.4443321074894584 27.8018920571528447
57.0597062675893909 12.5020695662874779
88.5400080942035004 28.3783293929996567
56.6488464420222968 50.8608227798197845
81.6336756869465177 65.8903570139785302
79.9209300882641145 40.2003252739111616
75.8690945710343954 70.2280340643992531
11.5658833240256378 52.3911125457218958
11.5844777025919008 85.6245508849887926
4.1436132525688230 15.7675173974968210
80.1952401411120519 10.5548072098487715
40.9908453996145070 30.3051875437463600
68.7322777966987530 66.0894206412370124
87.9559189526849252 96.9042960081341107
95.5732066661772564 4.9276264964626897
60.2722582664158324 49.9717759521898870
7.6217834246058764 91.1870783467734043
29.5557435779934323 0.2091024918053463
92.8851749476688298 3.9954260899754734
3.3699792540854090 88.1793931918943343
60.0167354796069858 55.2436402491634055
44.6643386320625524 99.9061096219992777
75.8679564606750887 18.5603126513975596
86.3632757497966708 50.3648067427724726
80.3084511157716179 21.5904224066073809
98.2495288397634852 63.9683923998052535
44.2297195275210839 27.0770112884074372
23.2715842545058393 16.5114224753505887
87.4247399821579023 54.6221482871333350
73.7657427675835038 93.5006965222038815
13.8553066493233512 18.6279092781115665
36.2495545993573174 84.2729835299701904
48.3096841739275220 25.1987297411285454
69.8174955856253092 9.3448981241707418
62.5946925725646466 29.5398285713672557
98.1147040288675782 74.5602486603406192
46.0833437922637899 60.6831487944334853
49.0144593229914776 15.3480596875028361
56.7504055635568818 71.3220348764426149
61.9736482123805601 61.3998295502385147
71.0776786258326041 16.1475856914441671
79.1608848056209951 2.2682325283971516
56.7827438646862461 25.2179236117034407
66.9399793858114265 59.0239052305436402
66.4048109069022843 27.5765826594744041
28.5132094823160145 49.0388461973024974
90.4763304711891720 46.0229954863432411
78.1679566103388339 80.9514568177904152
63.6896094563916506 46.2188683268155742
26.8882071037737411 7.6477718204464251
49.8518311113539028 15.7409061255058820
9.8874549461468337 16.1302382010046301
90.7788411199275629 92.4949935051503758
31.4347427592736146 94.3096963787482991
94.6871283430132422 14.4084742180987551
46.6570147641951962 7.7700651175803710
22.4486070754855618 15.0216818466061834
55.6166672647589309 82.7108470554062478
12.0703032063911202 67.1114883141546983
78.1241405346642921 87.8204547406675715
81.4191567633240680 49.3384048173532221
30.9079341767935603 95.4860225062850105
2.6398426615635184 57.1270661566033482
86.8719108011132306 84.7781058013166842
72.6925775561283984 70.8865561876033468
17.1460348150099016 54.3091002581962101
7.1127771941921765 12.9019610475771369
55.4939138335084152 57.4006609727845571
81.9652457743671476 36.4938630013419640
88.8577122704406719 43.7792907839437575
94.2747136516793205 31.9058040560533556
67.4244160654548779 34.8084555374434288
72.4120123061102134 70.0660506725166385
41.5181071118020384 47.2404988563339998
93.2066493413801282 20.2301058525383510
50.4525219647179313 75.0791431948922963
82.3273662212570088 70.1125604908994973
9.3884287295497906 14.2183079657307374
92.4431870736764552 24.7214370378348036
15.0488466789314597 17.4562261763004614
29.7580155767735341 17.0907169734369049
56.9654509816654198 67.8940005639340711
67.3012991954797144 20.9711183236969028
79.1274772262510027 31.1912936003652099
31.9103005383111764 90.0717665666704477
23.5832061430675353 29.3616347484646596
59.6494646995556081 68.8936790632265144
56.4509471600138539 27.7282019563824704
84.1608987934797454 6.4722449727405040
74.7911396307976588 30.8309897543117764
16.2043675510149647 55.7468882467914497
62.1720849564911475 51.3693185250865625
5.5068551432865043 56.3544649648544791
84.4153257227779790 15.4670097639781012
37.1720854376538554 39.7524610662822866
57.4534429128459863 37.2613326903978503
95.9983802700780586 59.5812021757204846
12.0938740528095945 36.7567438894644951
91.5771549986739188 23.0333995003865297
36.4289173934523731 69.1878935613686536
15.2080883080279108 44.0131885727611945
98.5011274640739174 7.4609413817641084
31.6177000252011666 71.8499144919298942
90.1586867141819397 71.3619800287157062
67.8451715748262103 42.7383443991915399
81.8163485162864390 53.7155402410019462
86.2039660762013824 33.9647641237255300
97.2244714897008748 22.4088720169318592
36.0050161043889787 66.2125084632022407
37.1097436581254527 43.7993574558664633
69.5936033289789293 85.6751172891108723
26.9057531795201541 55.3831587758022437
37.4632241893220979 29.5379919759032887
84.9627454455052771 78.4539418713335834
77.1673221547529664 84.2175115220440205
36.3895269252393874 49.3944063550711832
18.6170202870627257 52.7360601604755601
20.5694138072922712 81.9928067672806691
63.8883002392990207 14.2772440243458583
89.7962598965465162 10.3706081705901347
44.4763674828183113 90.7721110900633761
69.0643581373828823 42.4536846081449397
93.4117464848227144 57.8825954632459911
41.3211183696084206 19.5769389126865576
21.5631282694317861 99.0103805654371172
59.3328133709350567 27.4136769508931408
47.4873409018208648 83.1755449165383851
54.3982234996131879 65.6134148029175748
20.8875076020054955 37.8426217304966315
2.3828103281142266 3.9941466083954102
75.6860865389623712 66.8900483125310501
96.7092198608843319 88.9710955309654707
50.3088480200276749 33.8181400414818114
65.9206376985769396 16.3775008030117561
81.4417160538326783 84.7891469801578239
98.0928671438181823 79.5547688011472331
63.4458301526413706 20.9021749842947848
89.7655357001751497 69.8775461110540448
14.8503908104754228 19.6405410633180857
75.9714779435860521 94.5599870148203081
21.7361249475306124 48.9254612967952340
64.2025016215991258 91.1801313352633969
22.5309009840939929 56.0653318113956018
67.1020564385516423 41.4342488566897842
13.4958544086051901 15.8969876441218627
20.1278855094238267 41.2315155459837399
31.4025613155583514 30.2560712866955974
27.6974604568488232 48.0213023949062503
54.0052164208467360 96.5701826472024578
48.7070412081307893 18.9461793604120317
67.1439002505966869 75.4255990200762341
83.1815912985861843 1.8157753876330451
81.8810513696494269 15.3754152229413794
7.2027378536334341 15.4821136682549607
25.1250289065341192 16.1004620022409561
35.2282549648699970 56.3932599085421913
73.4255960552543172 27.6358842934478659
25.3923412985574863 50.8137431902389380
11.2370308346748988 20.4982753155841593
17.3851191090945498 8.2256749657837691
93.7276656011304254 22.1937062990997234
22.5048314010008781 11.5413315085372776
97.4912121878182063 3.5924125749181246
72.6593159619393134 29.4560931771851067
5.5335213647360053 70.5887086001560249
30.0235291905739956 65.8946238055921185
96.5640453888806860 96.5408614451479963
83.8075765528487722 7.7569924514520938
15.5167921698222138 65.3331461104413194
12.0280658237580944 0.5393527874673509
67.0052071451014370 47.4777319569116045
6.1704561996235530 32.4844860886626421
64.5559975340608929 44.0099717841229250
35.6160888883574316 26.2770352632470399
89.7999171539737802 19.6784736910272322
81.9684574630811511 46.9676155628340055
64.4791125022019287 57.0136422849227031
65.9926650538821775 48.3582805758565044
52.6920501231584311 65.6917402221117896
87.7621693391648137 35.4550799449243925
53.4420994036021924 93.7430087266949528
31.5000404862857835 22.4705284864174644
17.8458750298111966 84.7371339131356365
7.2148015541630635 25.8607599138724211
37.0222442443324908 40.8884637651741087
48.4817260438389113 63.8100737601845935
85.1400859052546934 23.4085095320599841
87.2811394104820124 97.8815878819605700
12.0079538692782091 29.7028230600465122
23.6687600137856045 22.4356058475626448
9.7450403721003216 12.5298241877859535
63.9810364461874101 48.3853640280479169
24.0904005516723210 75.3845258962544733
72.4572328346315970 20.4519770328192898
48.7075156839198300 22.4700841654262504
80.4746709609875239 63.6792829208271982
35.7824217141495566 0.5961636139948934
97.4156894208362445 98.3428506262062854
83.7231878866424779 84.7032201349732077
48.1214455031312198 37.2009856619988994
15.3237563519899140 39.4410495479145666
55.6068278070248425 45.5733964993035343
83.5297255115111170 7.0258234949260761
40.8181837429870811 80.8602214359519564
24.5930050937344973 34.3382475389486501
72.4109187497417111 35.3154077811516771
75.8350129645560571 42.9571825110343610
74.4866404115394687 20.7098751131008605
39.3608766362196434 85.8912058081863563
29.1681399962010808 48.6307321683574401
45.5247633778010368 20.9507984139005288
95.4279163490550957 77.7389264336699455
1.7316271586397480 16.3032617216559501
61.7826038676805851 72.4586075730886421
16.1171246742222181 1.9098686241481366
61.4539460908413844 31.8074311723730467
66.9340735255820647 63.7231662900062830
60.6692531804293154 47.0837379939032772
20.8014732571936243 29.8696248989202005
58.7312479911808651 38.3332465090359449
78.5353908467297970 49.3663060727077436
67.2968590620665452 96.0311839677958545
42.1839180781774488 75.1666965507631915
67.6264921758143061 74.0208435192616037
99.6157580805342349 13.7455001118614302
20.2994583862063358 89.2160273138485564
87.1269490744200255 98.4731620036431821
65.6713279958725309 75.8040566679319738
47.7067189167537791 83.1651659039857805
89.4551293510108110 95.6988981658215039
40.1914350561260889 39.6070078327369544
82.4303927215135843 70.5698139529309998
54.5711284130705891 3.5154606146145850
24.6868739278492413 29.9911965953807105
76.3519774800907101 19.9104057384448581
93.8479885280237482 70.4201398397409264
18.7581069150311812 52.9818854007834119
4.0793524439194488 3.1501476148046215
79.0128931404672414 50.2789456013084575
8.1820048304402917 34.4871871291709837
46.0835016998451863 52.8112959208706911
17.3357017851407882 96.5082856943422058
55.8405393840174540 65.3882378940938764
29.9451139488875455 14.9031487232346276
7.2141235194907889 15.4956169621772055
27.9752868445553595 73.0613088690030992
98.7761645152946244 37.7035791199724883
35.6984370395994048 44.8620173539253528
94.5592617651081468 98.9677087906520541
76.2846855656114116 46.4748437992159253
67.8343390949207361 23.8624130054793540
0.1784935350477190 4.0280856724250746
76.5858827571450576 56.8401476707172435
91.8576920771505598 17.5093273812323531
59.5990758652882775 88.3147813444758327
69.3207062298658201 78.8416321199104999
67.0756995943000902 30.7800694244508506
62.5860544005265496 84.3051244197491627
14.2513870393502167 30.0859925436066540
22.5446255349702511 57.7551335092465123
2.1354702802986125 45.5741623479348092
89.8318136654600039 91.1053776815301148
36.0332974037539202 12.2901242793429955
21.7153682047213969 72.1414070056248846
4.7309332081972073 45.7279974807615588
78.4194128116001679 62.5820208374230589
96.3989235583097184 77.0664699785467775
7.1172828668181642 19.9034973439226057
10.1060676796554390 22.8582929570945055
65.8293629288523761 53.5977935817260942
56.9693583620381716 22.7707160095570025
98.3664004841951822 28.1157852541677009
85.3066854541832384 24.4880306431319532
21.2557857766012539 54.0275510773539054
8.3590863248003586 66.1795356085421815
60.3934927903789571 28.0061266957687067
15.6507587376101824 98.2094162327388744
57.3176542390913326 93.5203688589267870
82.7523026360099863 10.1169259376879381
42.5419284005973424 87.1936454275123651
50.1718062720571822 64.1739334592732575
26.0199372769009294 88.8822168768162726
96.4543398004144734 38.0207817458741886
34.9518281248727050 91.4967295272217882
37.9781785152926616 31.7352263802283190
2.9734039017425440 18.8128898752041849
99.3030844676459026 46.0573030017037510
55.4709573751111762 97.9412141588955194
37.5738517472029585 72.5667771388656746
83.2592875586358900 44.2067611288935254
42.3876830864468062 74.9387723539614541
81.0172974424470169 58.1899035914565133
10.3451661621604458 16.0406544752956250
82.4856243385360699 38.3840881267037730
86.5292262956710800 76.8543824177497612
52.5373133611195087 40.8735422442392888
46.9391960058240372 64.0480782870192655
54.2054150370393302 39.8707368118097847
49.4583773415933194 59.0547988281459908
40.6730243727513567 15.3814238738440245
58.4155211089788509 94.4598715509710161
56.6393978486219538 81.5652828051120196
50.3665541613428900 73.9648703881775162
54.8733568791219923 16.7833165976890122
18.9008520628878749 35.3462303583570758
62.2505508607615567 85.0970969210605688
8.6638687148581806 72.4189180828248595
34.5105194196536829 40.5192192940940359
5.6761739933604671 39.0952492379539791
42.4407028745935477 34.8057891814823606
68.7600764508091231 94.8093689145967744
96.4291643594422112 51.2892268635352551
99.6422538605940247 75.3117289555994063
34.5337564682634408 7.4782640991061688
97.8663297652470447 37.6056883102545925
23.3286523666911840 47.7683260063459088
36.4620479073787607 1.3742880847663508
55.1715710349324624 94.5332733356136430
92.7286672765134625 99.1586656630493195
24.2299274882649556 46.2516870279717551
34.9961461075249503 99.9255728966078891
68.1152819168269588 20.0217874819455091
72.0282027147858344 58.0804844049835012
93.5809968735521664 5.9224776529967160
17.9828961024365306 78.9750882833476169
44.4219223722475007 73.9785716709711210
85.8688164831407477 6.0615250389786768
10.4625115095510210 48.1064126855562790
64.5814200118805388 69.0042296630606415
86.5992127608955968 11.6764358332705047
77.3007730432632769 17.1248477933296464
21.9155374376189478 28.0468252172427341
48.2232671279639860 62.2905753646005067
47.9019654389022307 95.9870226249026359
67.1369683837396423 61.1430300939068445
92.2369881039979731 67.1272071708294931
61.7915788233356054 86.5333944586282655
71.0262894502262156 47.1539733875148812
75.7769819163427059 99.9813751828167057
31.5904441227626300 32.6024450725034072
95.6621139075621016 69.4279582106682653
22.6244482916501575 9.5079218138860107
81.1609598857295396 83.5498305818203448
44.0335335470023992 50.0777438254980680
80.8928797953468148 19.4812813721007991
57.7762092351600458 17.6477262806269728
41.2913656528299384 18.1774822488754886
46.8444654636104545 6.4127552801649941
23.0699636135652710 3.1834767138899878
21.7180035403814138 79.9680447462993556
45.2010307397986679 55.3520383708235215
93.2062988862397361 43.4407329997972695
16.8715915545108004 48.8358506285064067
85.7533498094461919 49.1887996726992469
5.4708538001249751 9.8439157656280756
89.0141628236739564 40.9736817243496176
73.0804308305875452 53.4248083218693637
96.8617684578786964 89.7541925481082927
79.6611278757362271 50.4287937461798350
35.5210722818194782 35.0264319622024232
41.6107777760181676 67.2373687530159003
90.3078830814882423 38.3805983309954186
20.2082567968782882 12.4841787983916763
1.2360970335430599 43.5908962456311500
91.3703276595683889 83.8334037383375801
51.8612617835804812 72.6113522774587778
30.0023580637569189 98.1798151796327119
70.7729396944609732 49.1783283205021817
32.6723391485648094 53.2744569890726254
46.1159201068557891 10.5789205497606851
60.2539028587361543 95.4462621598315906
97.7980025796157548 19.1882454233510131
20.8239201967537966 92.5270399694045125
37.1538306810268750 97.7591542760556962
51.9259498641323134 47.3869915998669882
65.4970145343327630 25.5682805632228778
87.3726653727519960 57.0486739751455687
65.2248423088932441 99.4011450351275414
14.8133835638355915 53.5692951298277222
98.2132187505509080 84.3284795368802520
87.5197335526713118 65.0146293596134086
17.6200624804159531 35.3628205956647363
71.4725337200753899 11.3584051116604297
49.8438877259803164 90.4007972317315733
86.5172567849803187 53.5243459659011194
59.4013125771684400 90.7642004267065516
7.8910701667719296 58.5014068744339681
3.3933930614900354 20.4154464316452220
41.8830227095666956 62.8457984289816380
84.0456234645753000 21.5771981557615007
55.3037421400126021 58.4585666244120432
94.3367882732844691 47.5298720590303532
12.9541350490000600 66.5199678590454653
65.8705520212044462 61.7160586730590026
89.2389751556043365 98.5555918047261343
81.9400720452530038 86.8057039850214522
27.1547309036625926 40.0852302951410593
25.8368266793530523 11.3893135456113228
50.9789103753915427 96.1302131935286184
80.0743037766845873 18.8225457709160757
73.0285909240179194 72.3532136471657736
33.4517863174106793 8.8378933962700579
53.3318604425158185 0.8890890400219842
94.1154310155969540 90.8313040038621722
28.6132463852206023 73.9328434319539696
81.0964413690831520 60.7294185765587926
97.5805129463151815 78.5423042222484895
54.5374577424879163 80.7488612172764988
0.3237974031422008 51.1561246333178588
68.8723208627802990 66.6377806812018036
16.5430391325690813 62.6930264257081902
36.6196513329480311 63.1206668518838256
86.4921107760414714 12.7800398990235884
59.4574691094158538 20.2283915234760734
26.3697371837349408 83.1092304650069877
47.2180753861761175 27.6986701942226645
75.2731992442539735 18.5004820658478550
13.6310731725202032 31.5554987479578202
54.5394219755310985 64.8281369753280359
35.1664438798325847 99.7521287581856910
36.8435319262499306 4.4316234094027296
32.6762255056801578 18.2075707017702797
49.3331141983068520 10.4547209732472002
38.4432696282506114 54.9739813662615404
42.1897112977164284 25.4301098075629959
44.4525731050527142 96.0133410848829101
7.3377253380890295 99.1274219520626616
61.7856423535842154 31.3532378723901175
81.6085494976747015 36.8730950187130446
88.7072571549879001 25.8211831536196996
24.6595378371749270 71.2288421503299531
36.0819255442246885 16.9240736276963339
52.1951256498408043 22.5926765490789485
4.7937292263582449 87.0257406334828545
98.0012234762896526 88.4510720717477312
43.0675857751342761 42.3635552338576531
10.9060140895412836 68.0571288385117867
18.0286099337345078 62.8036421052998932
41.9120981852968342 24.1345273002187675
69.6827559799881300 28.0082421574378451
89.3591571842010381 49.7272788357698374
6.1128975737849149 27.4812605916960209
41.1649796863555153 76.4132840443799637
48.5245665545504110 15.2983880855781749
94.5045699904859049 76.1220104116247711
2.5742221742194538 63.4434004036444534
59.2800154771585284 7.8750693856923686
94.2819073496484492 93.5627864958477033
99.6957789405835655 83.3512787573907445
29.2147253889244212 70.5172692775002332
34.4567826353371345 0.2328241642738926
17.9927601608353207 2.3509253951838671
13.4266957454706954 71.4994413651481580
55.0744961029111977 13.6121702843576724
3.8602394621745084 81.2630541916214639
59.7185874077746561 77.3576201368270233
6.4938563939343723 20.0425018492906943
55.5934008023573369 52.1100158169048839
94.9146710480631697 77.1009121633641996
97.7018537212501030 15.5370315226172284
58.6501317780272231 38.7166364577027906
91.1738568649330006 70.3259070795334083
17.3911588457798096 16.2619926755979023
54.6228495882082470 32.1748583409485747
24.6741151065714384 88.2052865102828747
79.8353273273474002 23.2220109845179508
6.7965877751743449 87.7885161423184144
84.0614644367168609 52.1637590069349315
77.4591476515235229 56.7566012853655124
95.1616643196661585 77.5085311589867416
40.7096424833529511 0.3575466779002778
31.4972568793177246 74.5897953028987217
72.8472653911156129 53.2209250117787533
66.4740055340132727 61.1157924353343276
63.1671606117782147 39.6531985314335316
19.0561167308253232 49.5737879421122898
69.0236674921159761 10.6762031861283972
17.4844394765177533 30.8900623866969717
62.8029556710080215 63.8306280853084829
68.9326780546106050 90.8012026893252653
2.4293691468572409 67.1652387417920806
45.6331016836676966 18.9362485742793680
50.4892424152962960 91.0893800375755660
23.9528799502824121 64.1017320078537978
49.0155634705641603 22.8855679049098661
2.4758427454147802 50.4705122923496674
77.2820482591586853 81.0362853186233849
32.7852958114321922 46.9788730882332288
75.7690378382598055 48.3140871610632345
25.7327738407868836 16.9516719702089027
14.9707302856539002 84.0968857884300292
26.0914074461256469 83.5202481675576820
27.1088151688982464 94.7722480589452658
36.4489110278920734 52.2352686796473833
55.6068176423999105 97.6044244654352440
86.0406537727614307 16.0701741327772822
23.3091688513063495 74.3369627774559234
37.0274035704149966 79.5779495026529844
82.3267002403257919 38.4849539743038278
21.7119533175630472 3.3345888817736480
86.8040972234978625 35.0441523970424242
7.5500459392254911 99.0660007884890774
23.6920168491360670 79.8955818637755613
62.7930894701074678 24.5831245222202881
5.0689823063684969 0.4808224165068098
68.3843335296295862 13.7671143724733760
16.0611657789113913 63.7493335525171076
35.8432643721237056 70.1136528189251322
27.2791217382251752 4.2610780526844083
75.7732877710503487 29.7789666769097572
56.9259224999224855 55.5384524884639319
53.8642479575234887 98.9359894901253085
12.5561242289842667 87.4326777553405918
28.6639522879228785 89.5189126718993577
85.6302441578373532 11.2964989850235060
59.1859467127346832 97.5353685062029854
35.2955246288008340 4.3179583174681841
22.6563855398301257 71.3444795600088071
52.5034333289327932 16.8546539588841462
97.5795151958209885 7.2758592191829567
70.5078789023590957 41.1132776551375159
8.9833278400554661 39.6586239173578292
0.8869178273938516 39.0208017880522391
68.2511628901650766 29.3213907218240131
38.9856154614334969 99.4950782687756288
41.7956589042498692 22.1675249428881180
4.6141719259600089 20.6106744575866081
76.9253002034325135 49.8204006088852296
93.2785126161810751 74.5783690918077440
88.4141049744413863 56.2294671396009278
65.6494591291983909 83.3624422293628271
21.8776176116138217 32.6197113526827707
11.5052693327741480 78.5914113431103374
69.6638134748095297 15.9753817464739267
51.1309890516554475 82.3985505128732711
91.3103572733463835 43.9661923808310036
22.1585833741545848 25.2748534781935597
48.1657494482504944 59.0617668832930889
34.4126219026465705 19.2695411866885671
72.0007684857796022 31.4358713892039603
77.5175885828270737 54.9313007847062735
93.3250739138826333 50.0768425319168458
10.5718521759615705 37.8829419623489230
87.9966067519082173 17.8820695818253448
62.1725116696331028 59.9199747009142101
92.5707842672898664 94.8018189359985683
85.6150311374226760 0.3538051994313895
67.2715332442235763 29.8335742007892719
87.5226597404244444 96.7535297217120700
90.2833104392870496 52.1813794474133559
98.8733260357561221 32.1178006832923160
57.1003807739536384 6.2645989185215134
9.0112166731465155 10.8146640031910444
58.5082833914192264 94.7499826375497776
29.1282090179965962 95.0099923169248228
53.8072175207600552 30.8317019139840980
69.8458180390370416 59.3358083143797046
40.2223785095101789 91.8666405842792528
98.8140858519691534 96.6761133629434966
26.8517237079873290 86.3301427459082902
41.8048994790733843 4.2111501594996437
17.6544852867133386 52.5825634744002599
50.6242035959785213 93.2749412351725482
4.6324795812282771 67.0702559922589074
62.8339601837665143 24.0635069396432755
53.9107540466449962 39.4037884139223493
80.0417591312286163 77.4663887341931314
91.1724471288468266 61.4562994263857760
56.9390261277753709 80.6449079126308561
73.8053446186255258 68.9686298169517897
55.3180078474523427 58.1479032283619404
23.8051959028207314 22.5598099693020799
99.3225118984939428 61.2528164324870588
81.1115307761854041 22.2964952517088797
49.8696116084266876 95.6145894203828561
51.1130066206358507 16.4244305182936081
68.6878352191568808 29.1987856361250238
38.1072129215516142 29.6840787210822299
67.9136391289701749 1.5989264859243457
99.1295850185063614 88.0997916861042825
86.2778588828156217 21.9632008068927576
33.6942182286105307 23.4657955872579436
0.0429737962952648 79.5772358583175361
99.3512935522111746 72.6397674306498260
75.8272710028830232 11.1821524631102172
66.4908685080152679 10.4298117119205784
82.0652166859584327 87.7864281272871239
23.5143997368352125 87.4424686723239972
46.8707416161964190 70.1892987977490321
74.6452257390548368 41.8068121336790028
32.7267649997615919 16.8736323836648729
51.0417324158071253 89.1158590432494719
53.0670877244154937 16.8122959902322613
74.9191405437092470 53.8336380534398486
45.5536476521058091 69.1294277748986730
52.6530458814719395 29.5480088879585665
75.3019812036679639 0.8361617352015682
27.8542898655442670 91.4638074691191463
62.5383448124016041 61.4286600169978030
10.4302737084394970 14.3678757927918284
8.5771306666561848 19.2586598537739739
1.4325234017429245 66.9341444352683510
48.0364067928598075 45.6259345036675654
78.0728996068451693 10.6678982584199602
43.4662852987149648 48.1218972996969896
53.0747108984567220 8.7001458375294387
78.0203714412958931 67.7291696260672751
49.5086484904404429 28.9293142853626506
92.3994776610620647 33.6371571058897274
52.5938058171899741 9.7654614354586009
46.5775654926223766 46.1041721584604076
77.2234715188898093 53.5982503468969611
84.1259286821484267 45.2945495398883153
71.6221413009872236 36.5624577322836615
11.0590750533477227 78.0261171028164426
6.6814658907189184 60.8219588371406772
13.6174001396824007 83.2174393572526014
43.5632642131662848 34.7571393769820034
51.0420406576547521 59.8128511509495198
8.7059382975338764 42.0287247516196203
96.4103787573378384 57.8856822534197093
35.0251200561135221 55.9478200495758387
98.1333228060295966 76.6294842621340564
52.5968872262403835 38.0988297954386468
41.1156099668639285 62.5951949094731859
70.2134288316026698 6.3750596530155139
96.4233377997581016 17.2119526213109424
54.5507296536645185 20.7239383758169851
64.3823211425343374 74.7941285415139561
13.8641261842474162 24.6154209245234448
78.5423640269319776 0.8838713629602646
27.2396454301466200 46.2991357073786816
26.6224310086042202 26.8757285783333479
16.3815700493752487 23.5979917443702725
74.1965403313684391 10.9170174862690992
71.1598851188114736 23.4016991308753433
58.6495218503174627 88.5727113619326758
10.5505430135702127 62.9521045065075313
2.1169736139007300 84.2012867506292935
14.9749072261916698 97.0971813141306797
66.8173560742675505 82.6297147517081356
1.2147226825016344 77.1308828317066997
62.2426687388256425 78.9962569437559381
17.1757956431393239 35.0652221130503179
93.4059669373466477 0.1662264586171802
67.6827852490540494 18.2295235004202425
12.9005077612999060 19.3097465865879272
47.6386750631969704 63.1452249911462289
13.8102199847021438 10.0970551089764271
95.5896654530924792 29.5659933580145093
50.8365335056421799 64.1526242050615423
53.8237987833460423 46.8866663701076405
84.5535756832114203 34.7249120046054784
70.9903072888682516 76.1055371716531539
21.1439516882562444 14.2236483062604719
38.6223875467861220 30.2047071563930736
75.5027949072449047 60.8331866444080873
71.3565002582046333 75.0172807213308204
97.8817907870364223 21.0769593893109572
96.2701991944620517 76.9615055649473874
17.1852253475766048 94.0323744208501182
21.0644226419167566 64.7712523049700195
55.0001137586644120 63.9040255224240354
86.3754863870343996 51.2659715930352178
47.4962772960256885 56.3679691142548762
42.8368291042639484 76.9908430307804537
93.4197536304115772 88.6016177881787996
78.9255385079743519 72.0320910043223677
60.9889041402283922 3.2470192926351338
5.3685996256644390 83.2748682362928889
71.8326816594942983 41.7643346990616351
47.5610956485958667 87.7267530977015042
68.6413867854422364 54.2369747440195056
71.9120514009941303 60.4299139119043431
34.9130692356335572 70.1391491148914810
81.4498009094920405 78.2151984016129092
97.7248094182576494 43.8617713751729497
88.7500856955843176 72.8265022404497557
76.5115749210216478 95.8680784791446143
97.3575581637151686 79.6923096386107517
81.3246664401664816 12.1575583957731599
43.6338989085788143 52.8372342377414270
12.5285076384034966 80.5690122787975298
81.1635270770637192 61.4885487587583981
39.4102026122839817 29.5229265723218290
97.0573049141042929 85.7521791273444478
90.4899933209708962 9.0884752438708976
60.5721783433178942 60.9925889961578278
21.1979698420383436 95.7070706217672154
12.3002191950748916 35.7947903581078108
54.8275248727196001 36.1399068918063762
14.0708554073956886 42.2048990985800074
86.9012009609790255 85.0426167480700315
14.8536338199987910 61.4804189529484546
27.9902514626967687 24.9061555929246268
64.3404305100390275 57.3107427778064036
5.0181624335225994 7.0331210858347699
79.1154926944632280 78.7692354655736011
25.6711305248306090 52.0172413614550706
21.4338276632866851 4.7672006322756699
83.4557771901961161 83.9581298814378414
33.7254274963364225 77.6621234039899662
30.8925101759758185 58.5919244849225507
55.8538547132595298 37.2134682683003675
1.1099054521490626 75.1237244453226225
34.2495400940768704 45.0691586486692941
37.8969042696447787 14.3969165192694639
83.4206974340598890 63.6183767950892829
37.6981498457612290 50.7011088766164377
75.4702764020252772 66.9682428521087587
8.6856908482774724 46.4382669492948068
39.9123807002563424 1.3821411781946957
40.1082600282539801 36.8968932302827923
8.8461087201871962 76.2509948102977404
75.1038470149615733 3.8628515172061562
12.8365975071432654 75.3471054110019196
10.5160937208571443 78.9716364551919696
91.0759074394363211 38.8294635639470229
68.7459284480442108 24.2326565121235511
28.1552023037640495 11.3301559209150859
32.5464294877274938 28.1153041538911950
44.3923560529704133 87.9601987986592917
37.4283652295129912 7.7783263714547024
26.8918837221886378 51.2579578681095143
6.8629133601699976 49.8655134640479289
16.3595963543787022 78.7160880392781905
85.5678913276622239 49.9279373521429832
88.2034620049552416 55.4876285766331421
22.4962208697894290 0.5933124432209835
21.8486612999312584 77.7635311249614318
16.7995365532750753 35.8988838490602404
10.3074715198120952 12.1989874127748301
94.5323242592801023 34.7983494635140786
31.2226880005299954 64.0524133116017538
36.0312235622392549 98.1727159355065453
65.2412442175917988 40.0639898956897653
39.8520619048702827 27.7649704650669058
80.1298089405334935 28.5815726092719089
58.1568134400136216 80.9111098001026647
13.4191247477819964 61.2976250106177929
48.6176521620427664 38.5454854992359088
96.6900134609051918 50.6441640075580111
1.0732594733357859 40.6781033136021861
46.7337714259204589 4.9298068957338348
55.2928590851862722 31.4372138202692710
73.4310027404409027 13.9466189330645367
3.1353525639953417 41.6430292036666359
53.6926514611799632 46.4936597291130269
14.8745357921359460 3.3297513603398055
82.4436605941491791 40.9905735517014733
57.1943349943794388 7.4848044754608711
71.0199032644558343 27.6190783964783257
33.2379562359506266 40.7916344452739708
10.7183509607575278 3.9828613192613882
61.8586646074448225 12.8037741917694792
13.9670343114317923 17.7834323040831244
57.0499332671679653 44.7343210225817387
43.9526216133497272 49.5522265748531083
10.4278148372719315 98.2813876279078187
69.0561255097548639 8.5862329093720380
89.8948623568160343 27.6923740106978720
1.6478858348087599 32.0087443320276250
44.3407042592071647 90.8618981509932411
75.1058426591962132 56.4734470735407399
61.6655512219086432 86.9378594441929806
26.3761301843642428 50.2950918852181701
21.8868204314570427 54.5004009774458211
50.1313267377217784 58.5574659501287300
91.9490382505507284 58.3455812947535790
88.4772683027806579 60.3550974295356966
45.9635606822763592 77.9587019784204500
27.4401771443776319 72.1153090074096497
73.2304559216116786 10.0446727535704934
11.6774317643513310 99.2259897181428698
30.4667572747635553 73.2353774606738455
76.0066846754668575 1.1375319458324373
55.3103949089438061 3.7363006173497082
80.1231848303805378 92.1700283129995483
46.3241364415022048 15.4578150543453479
29.7440135161139771 32.4147870967394027
16.1369430749790155 80.5960649366164432
83.3356510469650260 82.5724895517428337
7.8544441162329059 48.4268798765416406
78.7221510014996682 78.9207513010543664
86.6915769116933177 93.0470898467432761
75.0944981105391207 2.4817577847521699
89.2981270599767782 1.9901341108356618
99.8666783239451803 75.7432399863526058
88.0551669727211106 59.6871443122964607
24.6001066449207606 59.4620373249716536
1.2490915745321018 81.4009885301742173
3.7006019732949591 81.5719321752170288
38.8479436332928501 30.7362752245356248
61.9876130214498957 11.6393976301013673
9.5428864658085093 69.1862289363133556
21.6288883200799091 75.9509226159682242
33.4484911637870752 15.4771636907753418
69.9572466006135585 20.9540332310453330
78.4448644395811101 23.0244787532843702
15.5893586229027719 58.9858954183154580
26.2973390490892527 38.7754556178829262
25.4505017925381729 78.9282990719527646
23.2907434527985124 98.7109289416095805
82.7930029128009863 62.6606649377369394
36.6967903359030032 86.2247864267648083
84.8223661599731713 32.4424722410421538
82.8069492379504624 25.9866660688117932
25.1552754703357806 99.1878293344698676
15.7584164204461867 84.6915805854102359
14.5462565453646562 46.9670426970506085
20.5515152453737180 51.4163371254897967
16.9475721352330240 3.9268256833046911
10.9372253648070803 84.3774491903502195
42.4962421307653955 22.1692205133825375
13.1579070200026464 27.3618285122772740
2.0625962842883316 61.0654345734678117
63.2168993799207328 56.2850351366571360
31.1969698259398669 12.0495408272440656
38.5843164600910598 42.3318423505259958
39.4907130625638061 37.6959173985187661
51.4555037662067321 30.5058756294876119
54.1200234815657240 7.0013113469802102
70.3694887397376334 8.5899704652891433
58.4796452845407941 94.1433387398356416
60.1510254264178386 19.7905768570339369
39.6966206350343214 72.8878630079628351
70.4632656395802286 24.3944471090808186
5.9822955120414134 66.5367875292907200
65.1840877202386224 30.9071090047413080
44.2829718828305587 77.1255988690984822
61.8415255296361011 97.9372282143080639
66.0044264305285679 3.7742344963386465
51.2726375843638422 68.3504453301779478
88.6872304087907537 95.2461305282647004
35.6244476830422059 76.7982682260864635
69.7354966978004711 79.2198826892942662
34.8339938561308742 8.3553395685355021
29.9131398413078777 68.7133769864462352
44.0976282322739479 89.0605252587249794
98.3350909096525783 9.4602786156421814
97.8119893863072889 43.5263955470670112
78.9104373308177287 67.2381552252186196
10.3905278783778527 97.0289441526150540
33.1936235295388400 55.8254903448563979
42.6983809862076740 37.3431631987272894
2.8608049395304591 76.4307417934402764
26.2734212741431499 68.1006530918709814
83.5645638585295103 77.3359618617212590
31.3012854822284368 55.9740153076878997
44.9049186289612692 89.4713494287818776
3.7038532970786409 78.7393000316346274
36.5947760902616963 34.1966682620620688
80.3768694981734910 63.8690957881071242
35.7996822062900719 6.9420225290801385
49.4363430549107790 29.5076470322014544
71.2729136564288268 18.0813460285878200
13.2233728437525127 76.2998410527655722
70.3071352930692512 45.6412572680870312
67.0070090736527959 78.0051142309980037
95.4574875149660045 22.5954424022093328
79.4968100933992758 30.3890098148002181
28.4430465930549339 68.3386195761891031
41.7127445320833701 64.1229102823611328
67.6452769430710674 16.1948419330772069
20.5775351436413239 97.2643258670331647
3.5456450727256561 54.2124455135539449
78.2507941258037221 10.2797285794110849
38.8290981385558212 48.3048536554348118
3.7980747372773127 34.0125302949801593
73.6135391651334743 76.6381768553676039
17.5913285259755128 41.6426208475403783
95.9696672558532811 9.0696561226105032
52.1568480516830917 90.4542851402343189
68.5635465042830532 3.7453354874498523
42.6789172662812888 67.1587813388222230
90.1553772699848821 11.3025076026992526
30.3928065744729068 27.3568183033630383
35.5933604260333141 79.6820323774081913
46.2387055347187470 48.1184121947151766
72.5404948636708724 52.2357559693930682
31.0611937271521690 49.7950802307540314
95.5946084453037486 28.3341955739605424
47.8092470920665775 2.8186064308771686
77.4095760821838894 62.5396919021744964
41.0176402734430141 58.5328698157410372
35.3546467254453276 14.0386308462835281
38.9024335930020300 83.8658400277813314
28.1584966651025042 36.8297295868045751
9.2873278814617048 5.4938087523257684
5.2097701928916829 24.7172420389101042
25.1616455663868805 47.3321393377437190
11.4421288925663838 72.3222054468819380
76.3427624907125164 87.0686703705711977
20.9521667687726847 21.2399941202024749
39.6605546331808583 65.4478573990272139
53.9656143947672788 22.8072284514310510
14.1186810012765118 36.9129021388051228
65.6267084101783524 31.3401798316780393
99.0954601403378064 77.0727873060636739
42.0489651937158584 11.2294264444137362
81.1498974017573715 35.9829986258036314
96.4796516001023150 43.3949215084944626
14.8184576599768132 79.6855334887437152
2.3418757359258580 26.1582239637688438
65.3258381543927982 78.0126261724041115
80.7704586990289783 22.9856807324956947
13.8313179785988005 1.5760892740325882
65.9759342241051314 50.1927776224934448
24.2331587312074177 59.4924211114764105
46.3198405799162742 45.5952756374387391
26.8882068288805023 65.4710200015348676
71.4223024064600196 12.7671379368330289
7.7584229870221950 8.7913904226697639
20.1646921228537224 57.4384381336144259
44.0848197944970863 65.7542345909337627
96.2168042300437634 84.9738287024879781
25.6664830852047707 53.0707382579958846
0.7496639394849125 1.4213645437659461
30.5680121152117295 66.5790978344968636
45.6629661777100040 24.9887239617236254
24.8326602875950115 65.5933788661088499
71.9872435674500650 84.5848448399010806
89.5742278527275886 87.6815041863248439
85.0896931974890123 30.4857077285178093
17.6293351289807170 74.3529446782530243
40.1348436576081795 25.9794293711716797
59.8173091769679672 10.0680667481100485
29.6456821176868566 84.2611195530348738
25.3453903085367074 17.1571181465785756
93.0017437851113868 23.4926045396892889
33.0324724381714248 81.1350178627365608
59.1095581290974081 62.7865733392532945
29.6358691071875953 38.4139635099359538
35.5248459565256951 12.0481677456299234
10.7806506436349601 89.9401237091689865
70.9397467574981846 2.3340043133506017
54.3856171223467939 20.9973530643255977
4.7714943224585031 95.7362620967220295
43.5591213456888653 11.4307779008029691
43.4731255404917505 82.2588030678502236
96.0694162958648690 6.2159030755909122
67.4933508692923709 77.3683955201598081
50.0654538865237697 67.1928808786540941
73.0948962183666140 71.7928465876343012
42.9641751052115097 62.2304052716950338
49.5043683785886941 37.5456942512769629
17.9496242810108768 96.0714186235440337
0.2495223837552407 35.5957025037210713
19.8263703395093245 41.0972021279694104
79.4312548506360656 94.1806694605797929
79.6278246378538483 29.5421979933454537
57.9713255582812934 3.4328970410290482
95.2471265285615374 74.0050682254072996
99.9367253054502243 59.7320622505089318
4.6020873330880345 8.9445008084698241
28.1189033566874187 84.7370286497987024
61.7211086448064634 90.5807864920620034
80.7940422438106793 25.0725001714716882
92.1907605210216872 46.7927883585964395
72.3683461962268524 88.7963851245800413
24.8311666933697666 5.4290806485261296
85.8503620285352298 5.3067193407701385
8.2650321085239842 4.2642374635021625
23.2924465469455875 55.7437634245412710
82.1290712876774620 52.8472139463078605
25.2583241492527648 84.0823819843514286
72.5214739072740997 83.1244266828183385
72.7857204626190679 14.5953106876972818
42.6887796477563839 28.2043788339832666
58.4421815091456978 24.8464972450994743
49.9507914959866568 59.8595447665641771
79.0558252839958158 73.5226097309946880
10.7816249353789644 22.0029744479267038
5.0421928380386056 57.2534756336741140
25.7079212666280874 16.9878802203360948
22.2503312535290760 92.5292785305246497
31.0058160937588205 42.4762904837638473
50.6591159401950435 52.2258516227225869
20.8872803150180637 9.8590942493456009
90.8108112478259244 30.6521371613666318
32.8231972823305753 23.4353238388799383
42.4347666464314415 52.1953144254001273
13.2545688643927342 82.2710725708814437
80.2532029698238887 87.0959350371976200
68.5800843481237052 72.5202846979234721
12.6861535445209395 2.3027105958227434
89.6530210229790470 43.5723246768709913
96.0590343491199690 95.9675878748223994
77.0098563909773333 20.0607729461835014
13.1439287178064745 26.8410441927001138
17.1060219209564828 74.8120745045074216
60.5731326591606987 63.9078798104311474
33.1867371100257103 21.8138816432165363
50.8670714250207823 88.7448176594919289
98.5759037743515449 1.2134908093186514
37.2136871188792355 32.5351660677064700
73.2014683892148383 81.2911642235636833
60.2714286637281234 29.3918325654904180
55.7153503956080556 28.2908996853718300
93.8445577650295064 29.6868900520747765
53.4509839137680700 15.0892406847622844
74.9753436400332589 98.1251897434669047
42.5058111960224352 42.9412919648925708
10.4861006748837031 69.3395818447193619
54.3587329602171181 57.1843921874050167
35.3753024034774910 1.2355606347212333
7.4824345406972022 5.8814572566802337
88.7645141845376457 35.2417378037451883
96.6463739849855870 8.1482217010255376
92.0911029509947383 72.5079594436748920
90.0112262931276064 31.4492914475843826
22.5281531020599992 3.0153878417041646
94.9234518835532839 17.0515387544568178
72.9774927882896236 77.5948884610780425
74.2508425412158601 57.9069141626408737
92.0656990234432868 86.0822465134180419
15.7556376935269586 40.0671318302190400
6.2434875116222806 66.8215908923209980
40.5307137158643442 88.6205409709172756
95.5076273019407012 76.7499957333580483
6.8366474313549030 93.0205660124880325
39.6022186655025337 41.9149423065808833
44.0657108693544046 90.3865278147293623
79.1734220424736321 35.7867604786661673
38.3748343921550799 78.4812981806713879
18.7990264525556121 61.6244740796775261
95.3328859417882768 70.1197768704078186
21.5963438570538138 93.1175216720271948
11.2628142574372596 10.2827348812232096
69.7409692654335345 0.4986085168301013
1.8121078179698435 30.6545161455755064
61.3093522416880319 12.2287427591402658
52.9383472795291752 52.6655565832332329
25.3356793861555509 29.8211761077649022
54.5736986970654172 11.1518990934302948
42.1889174783566787 89.2665454598637069
68.7485317314397832 72.2865418598331786
67.4052247621654033 25.7143367766511375
3.9122790049059719 33.8380808337547236
34.0506980879641503 90.1085498799263007
5.1983130089893521 13.5897599181834305
88.2679221146148478 39.7425663755153451
3.1756746430779415 62.6637158117965498
31.1113538326680761 20.5292847269851855
38.0977862304258110 2.3767498220479966
1.3224540858630007 5.9984509026255406
5.4121359406957730 35.5104483466843632
69.8026016731052295 53.4395122149919004
65.2686305879761903 21.5752245071107893
7.6428640052429326 20.0816946954730184
20.2749536655308482 12.8682713591308673
21.2376525445993387 98.5741393316287997
46.4546572419803994 20.4645635903376473
18.8237117326348944 61.7810946889544539
18.4941278728464873 24.8912942739425773
82.6119049035491031 46.7890147446247937
96.4786056582355371 56.8624215639717292
75.2875786615560116 91.2526986721669147
41.0464576841587672 21.2577125352720202
49.0157101225441423 3.8232814590227093
99.4347513336026481 17.8665857857718500
28.1075378890714447 32.3339062912679651
22.1171831928800522 70.3012584843196322
6.0127453248195124 60.5866839936669876
44.0923263081552363 2.5526406394089318
7.9370240539612276 45.5012807950062808
76.8374226446986626 89.4310005186372905
17.0308457980145604 5.7850050274861120
41.6505549571234965 49.6900694266314247
91.4537759403711732 15.2767230718918174
60.5041134913524417 0.7629292048202174
47.3442416820743404 2.4980505878401837
3.5558051767292764 91.7563986341741469
65.8216333505925064 80.5885077569330122
28.7957145114304822 54.8961424691760556
87.8657804248249477 29.5270192286714703
89.5764129181444702 84.6430584608459355
46.2002537904918427 72.0717208638941145
48.3368432390595331 36.4102811699652662
78.5521289991847311 64.4681902506936808
93.4070422870802730 87.0327637492330553
42.1470252675187425 72.1616549019636295
30.9891701958056380 65.1828230546899619
78.4271243936165945 93.0297745647116443
76.3911690091886157 21.7736150970253561
65.2228960978502528 43.0529377419393882
4.5520074507480963 43.4262506166861897
52.3875826055712253 39.2198931319531425
12.0876567454298200 69.3072175102005303
52.7588142699656899 59.0143302317089748
60.7645414253465930 95.2227438939155064
4.1698973771061576 52.2051543219411158
63.1019275434026810 29.8821965510850482
98.8105268929591318 20.1406342956597086
41.0221993397702676 51.6902560964333873
15.4121191911168474 83.3663085796811316
77.3929090626132847 43.3532279543877195
56.2266118228226048 57.2077409497718321
64.7291513251516619 34.9854196916269302
85.5292473232013748 97.3773808737292228
54.5105915396623431 23.4954200847018555
20.8583013575829099 46.4540821072220282
3.1009372116802325 31.3511439876698503
83.1418139570640022 99.6074631281461365
93.4658362569231826 43.7691093475024076
95.4450154356604514 30.0984041131019282
73.9626067338665507 1.3239229727675550
78.3574201400973180 13.0423854979434530
81.0053150798572688 51.5369376898596556
70.5395877310488828 13.6509995940701341
39.4600120156554510 75.8015014037107164
83.7100152415407592 3.8146265529494516
98.4755684565998308 84.7799467536245999
85.2817289516819415 15.9822758539658221
35.0676744310544635 45.5531856307391010
29.0160921026780940 73.8629199615627812
68.0301227557397681 81.6549080409911596
56.5935795464371481 89.7927029546089273
72.9769521224181830 39.1936867461849445
13.1318568862478173 66.9651470308632781
20.8753919097630636 19.3878272936717764
75.9165437095401501 67.5972808513328971
82.9451660186026061 35.0537600301083359
57.3324163397320206 0.3643039722364461
76.8670569086238231 56.1827298737474266
12.4989911440593016 6.6344644246639994
35.9483655199881795 55.3656101940768650
80.3652131829700807 62.3598685955875069
48.2089296268649719 43.7305701250535392
47.4073316185491009 4.2608265925343281
97.8464221254463098 68.4782683017097185
21.5687930588279713 65.5292133851531560
72.5174538253609455 49.4740290041765149
83.6356216581184952 48.8833554958413501
34.0769733473377912 34.5949681565722145
55.1219180340154296 71.3462234779387927
87.5390912052619541 84.7124450266354501
74.2221142088300212 97.3568405463947357
72.9394459657909238 52.3471406122735203
71.6802152138107544 33.5822187500966933
62.8054923937690219 65.4210903074038868
85.5540345623889635 90.8948473036909945
87.8342699200977677 63.3088396837994694
63.6237215887307102 81.0369612291676020
60.5145635756906799 96.1673184675485118
31.6452460105497337 51.2845867260279817
91.6637892008084947 46.5522905095371655
9.3440537494511204 46.5339129222777856
89.8323853837328414 57.6152477424635805
11.3845819929477727 60.6955887769997844
41.8311715201949426 8.4646838352885219
39.7270936848712850 84.9523005308346484
21.6228981779480591 82.8268890314897703
54.5471398366011115 6.5883363615191204
3.0649121818030589 92.6799442869539973
26.4031976229746519 77.7030009191997948
7.4258964006497008 34.9846527297001373
62.0995639810757538 71.3917163857573058
99.0154546419159232 39.7113993860844232
81.5130641451129350 92.3292469192737855
22.5795382898497650 35.1506428341961126
96.7037086918403332 26.9825558506593630
23.5102555205659698 15.1721899575784409
90.0953096864624854 28.5604372539501661
96.0570683825630312 44.5585532227666974
54.0847596382989408 92.0994559189115165
15.1599509747791128 88.9273391570278022
83.3208193621685353 12.3604371641783395
90.6636677409419889 56.7028869666495439
0.5294516554104178 84.5483096367297406
26.2129059636292396 79.5351200423482254
2.7232751382083698 37.7444132218850754
48.3661664364970036 22.6923857855570468
60.1342477329962790 41.9430599240162039
68.0760487891099615 77.8529366644015823
17.0015057166979844 22.3228455601259803
78.4518637321722565 57.6489375447383736
53.3587598262019185 85.2965253216285362
7.5729501061497224 43.8016774692709276
30.6536528314077508 39.1971766950758749
5.4332177199534204 10.1566603364619539
22.6081648002041327 95.6651040423745656
18.1805174067898534 59.6707028186371247
16.6514305209254267 97.6800183421350567
49.7854838974064577 83.1512680431599307
40.6523414287102014 70.7918712967958896
67.8030613353712397 8.3182454537126578
1.5927863050556712 14.7152433828511509
54.2687113081231729 69.4964920355541977
22.1063113164595819 13.6468695089150280
27.6064640406060064 78.3206331642507365
97.4635032470795153 61.3075112654531438
52.2430979008386203 62.0835277670991559
8.6623412121101246 47.0722933476438996
59.8633672225689963 49.4216545727662506
72.2360361013487591 94.5277008410870394
81.0061882320510449 42.3563026569705130
35.8300322393899862 44.5214907942536371
52.4344836031417358 89.2498468301535155
42.8467253790850364 31.6201078134692786
15.9279678248485332 0.4356670956355169
98.3546704450801741 83.5117746244061294
32.9505516678527215 60.5501226418449718
43.5834745768198388 52.2304954401389665
46.6996882794530777 86.2631178592251757
67.8806324404542210 72.9191917511761289
9.6250895614423460 1.8134371346742562
8.0027199226485823 61.4015465719758495
70.4508168723927213 0.3439110826530367
61.8617763836849051 69.8047569998258837
73.6188278469099799 80.7269641367199426
75.9535417248679323 75.7155061659190807
9.6091475000043900 53.4687657416370783
2.0127626436618584 40.4384022229881097
5.2486586188656759 90.9171617895989499
53.8469206140422685 67.4232395669195199
22.3629300530137627 5.1507103998308938
11.1872788872586995 73.7259148929009456
65.6597828021000964 49.5980722983747313
93.3317531877834483 47.8058645370085884
11.9020036204199648 0.9672911896806857
90.4778329301896065 88.5856278333525609
88.1671123937292123 72.6402414949709083
49.5849609761709971 92.2238627663011954
79.9131955658876336 2.4738428926602718
59.5732497473425795 30.6787180549541354
16.5789519718664629 6.8244446158291616
22.6295364993156376 48.0664055616426751
17.5821903212173289 97.7182073621561926
25.1492600213151007 34.5748935531012052
92.7734865025951194 66.8973700716709061
76.0397554715534056 8.2483064776267767
37.3042656092220781 88.5964231164779363
48.5386208876594338 40.7549613993300284
52.7107564720269437 21.2356713586485562
78.3889968900555232 40.0572230103587543
18.5072523295636167 99.3803322533423881
16.6986689394062040 34.9602680943955093
63.0114539567681362 95.1698519935344223
31.0744900701977009 11.4881405575281264
72.6694162420673990 40.6423869343390010
93.0551794763022428 27.9695697052636874
9.2956348606894839 83.3662626287253090
66.8230467685174290 77.9494999257793921
88.9230128876086496 1.4640778522115427
61.0761298304968605 8.2457435370312364
43.3849399748548663 68.9058575295301381
66.9543931941651067 35.3686654204539153
98.7906697432350143 10.6733049614730184
76.2573562357478494 50.7448994717815935
73.5599277137528986 25.1635376923865941
1.4204342354401267 48.9913788448641299
47.6890190124180862 60.8994680314252292
54.8844798755150833 87.2433971713005008
35.2315774323548752 30.4188526643586528
70.0994199437082131 44.1443160616981203
30.2466611363603981 62.1687641813217198
38.0194854919330893 58.0705272070162195
56.9907569244614578 99.1986581101092213
7.6867728607495467 14.7178311166840992
16.9938046355646897 3.1602934519581294
67.6911881575240670 43.5654593731339332
16.0211566349421588 21.3187023366612216
28.0639601573823967 49.5753634310056555
92.0077091225065260 94.7292862193236544
54.8138013422635666 99.5188984348360748
72.7997652514413573 15.9797153905929754
62.6420925986528303 93.2141951546441589
69.0574351178433403 23.3434378831238405
50.4997965966676432 29.7510780319417591
94.3393392558946999 75.4666974755992470
57.1253459490914750 10.9461346453537001
86.6621150492956644 95.8123047029531705
87.3372061311584247 38.3091351841777978
25.3153194083524653 8.0404501048679133
8.2025286361598226 6.4292329240782875
20.0585783344354169 87.2018749475241322
12.5997513131261396 89.4478283086552466
13.9568228620608021 5.5331754539910012
18.6910753957339359 38.3236040425533062
30.9902440174605331 32.2452265271419236
78.6882959562439765 97.9205273542469570
83.3170886627815861 12.9698907618825068
64.2454768749154681 46.9369186400437783
30.3297225124673950 94.2245534971236367
75.5408023702055260 65.7098525843048265
84.4959893525875287 13.8020256475288043
61.1058577013460678 3.1491617886742040
18.3610760784239773 11.9197402613105083
21.1765091838829740 45.4958053736302688
94.1334265477157004 7.0200931240040791
6.9829833087388220 1.6736013931475502
18.4156433449510715 18.8864471785963879
75.7801089234625920 18.2099531321626493
53.6829286855766910 80.8760409806123164
54.3767883044847125 65.7223074234982505
64.7081441875239847 41.0489662798987212
24.7222780272392768 58.0437415194607667
13.5364626986275045 27.0994233382959031
57.9688685355514508 44.2933621747674238
8.1453739601281772 42.2260365729513722
63.2347108313044330 36.9599253736162083
34.2136156558229345 87.1547512744012920
79.6001956146033365 79.3923735819064973
91.2026770750287170 32.1176105919457555
39.3318166497988457 29.0807059370517997
90.6784264021552389 84.6619194952304497
89.9237955367172930 82.5832514624055136
71.9791098487793590 39.0483455750897122
60.0290547070626985 77.9709622119187316
84.2765725268808268 29.4066518992727062
97.1260129212589902 73.1488924578447097
61.2792525115022499 48.7883132479928463
45.8023314879599255 68.0019528275889513
52.4099563728621405 78.6655303360670359
47.2816412902071761 5.5360631154391609
83.6753328094108184 47.1521646286920202
8.2310438991415769 41.6991400945716961
70.7152162055813704 29.5734568292386761
85.0152602771661634 61.7074631685450825
97.0586556097326962 98.4274514966207903
98.6388851100386006 69.0437391601832218
41.1575434912000446 69.6230180075790486
59.8155902841305718 35.7490029938632574
9.8510099253434902 80.1614231010178457
34.1601011464885644 54.8351547883200183
57.9893792547901441 68.3192067884227328
13.0875753567310742 90.9538540687910739
69.4301452775944199 53.4575544915155163
25.7144984630020765 30.9202020992016671
25.1519037334491209 11.0729699042719893
31.1852175711747286 20.2808334015967091
2.5767167975566219 22.2609806698653152
12.4882061595770306 50.4762145728584812
81.0985349397624447 8.6722620945105291
69.0631147556332792 87.2924311383196567
41.9748016160167623 88.7068692675823343
80.1144916279627068 99.4784486822945979
27.4157437841481055 41.6986233098546322
13.7283614145931701 56.8065681855166176
92.9297467175327512 13.8888988471383641
30.5254642645758523 92.9430359311897973
45.9463093271731822 63.9772025619025797
11.0954800888736429 36.0874602184627378
73.4560572659188296 1.8777893873181628
90.0231761233337124 69.5477671291369575
31.1818307814364388 49.6535779496783931
81.0660800291275194 78.4524013358770276
73.5683805635585344 46.5829046662346826
95.5109546427794385 14.6916306143038966
62.2770740095501125 28.7974298256508874
40.0377284696470355 31.0874893140239763
77.2450601185456520 80.8865080313857590
21.4042641942364682 24.6312751937561529
76.7674345326417011 39.0843404873211142
68.3854926301938377 42.8830699110275830
12.7013281690461337 29.9659431448813791
98.8692484929740658 48.9736361554905386
46.3632697933241573 67.0123247281871812
44.0719057280406830 8.8300561605893400
46.6700883122616261 88.8943753453543763
46.5050319654507831 45.2331743700329838
43.2756243331242629 57.9265678994665336
44.0322742156880054 66.7493289179920879
0.6142425990055767 23.0143417844930411
93.5163840991408364 87.6934088199748771
55.5122172073959845 82.1647082244034550
70.1568306259716366 89.1531953507486605
33.0604758096030977 3.8729037927132559
52.6352003164036617 40.2086600565364307
75.8405911699167063 21.3616751615722791
72.8488670664381459 78.0659981835805041
96.1704405881704787 43.5382175787639625
68.3564933259162757 10.4327603637245794
86.9277462221746475 62.3557063227750419
4.0242693110146943 24.4449273430975218
81.4443788940991737 20.4522882907029704
57.3813556590596221 23.8481390185650390
70.6484612240698198 73.1453981506154491
31.2169902644473325 89.1984644114204173
86.0232281851619121 30.0131076247435296
89.1688451179574173 55.9850274566397346
95.8962322940089251 93.4583828152511842
53.7777288295586828 12.5577452838110624
39.7628263581295300 87.5576730105877203
47.7182505912716479 61.3130039873321806
21.9971522660770482 16.2838322099538644
65.4210895341582841 15.8325980195933127
82.0152030394764324 42.5104815088904076
12.7445602175848762 89.2268183739224554
28.8514852776998190 37.1455699520002227
78.9389024877333867 21.5414120752776093
99.5608581568252902 5.8187841250869283
84.6134587347760601 66.8878974015237588
55.1361753679443822 78.0291048414026278
54.9760682813087413 86.2301724282313273
91.0071232142654054 33.4496899367734883
40.2531780816298266 53.5759680976138455
36.7942922421376153 69.9276681262512909
70.0586284086101614 70.2452489882180089
39.1693847863333033 38.8641118226811670
64.1911573837074201 0.5698677872126079
27.8975046548424643 95.8982711275168072
17.5383928310705812 87.4439315226520790
74.2244101817133810 86.5428758076361646
67.9309103564850432 86.0153886571662838
3.0113630161554994 57.6829176735734279
93.3049205571135332 49.1941112053965384
16.9238515789564836 35.2028873744854494
10.3016584826270741 2.6752167463278131
22.2619085539053394 65.7945533729176049
26.9152794974857130 24.4073481322263461
0.1542774522326096 81.5296630884352851
79.0644961056144950 76.7891609601667540
64.3083883291975553 32.0390523657847908
10.1233136083894948 72.1496193217611648
53.4253654626037147 49.0707870992191744
71.6522767884469971 76.3084991659605123
44.9663344089346921 90.1676776818697476
49.2908866933720944 8.5327158582103486
76.3409122711305628 29.0381316713016489
18.6586774620374989 58.3138899989155988
48.8009725328280553 34.3808512047451771
28.8773254098422463 64.0301414291693050
56.5377317480022299 8.5790768114203502
99.8329972307518716 78.1693952954563969
82.1032615704777982 57.4745599479014970
10.5622729423324291 47.2840879279132196
23.8423994575140981 16.6515318370007677
58.0605360230850636 84.6124655858735508
26.6098306696278328 5.0777615133811738
41.8056466320510083 45.7804264411470498
68.0358629781820383 96.6284586607373086
30.6756911269650558 74.8453396371142219
0.5900019052265337 63.5078373111692684
9.7623554724925459 2.0262880812643047
23.0216428584010586 29.0257169248311016
67.9899328110332277 92.7640677980458292
33.9435000882597251 46.1826203678822438
36.9703800844639048 8.0659242428100626
71.5011432920666721 39.5350163869275590
85.2341683638586431 12.2001445298819071
5.7729930605787461 26.1289037175989947
85.6422373755159327 84.9631653111489413
34.3975262301260614 42.8135962164779684
51.0189787419298213 29.8844485567542932
44.4018535378869785 69.2505147642698660
88.1074624431317091 0.5329046094329826
22.5341181330563245 13.7463688536204174
2.9239641141282191 68.0723023549003727
92.5411156225359122 26.9404631605167353
68.5763063991717132 1.0091793279304206
28.5298353030114420 24.1491481589005232
49.2840552978628708 87.1962454361055137
3.4712174427430798 47.4113345213720621
84.2253225314316865 73.9486963642114574
7.6940584151851237 86.0076691100034196
58.4885127220529242 32.5240064430975551
58.1926354855812775 29.6924838104986151
22.1855003172827807 84.4426801718725670
48.1919041120793850 8.2408716629336798
54.1344441728076404 32.4141038638031134
8.9539530664223932 12.3268691918195117
81.8259433627198831 79.2752189169663524
55.0248229105015909 46.6602056576032282
56.8561478408966110 87.0837367715165414
51.2988375516974884 59.5515637309037018
70.5943881823030921 67.1660577932160834
49.6870642470768615 1.0770503380760243
47.9272071152078354 13.9927080793548768
37.4629810307536744 41.6382582180675058
88.7592507284231260 8.6158839768014310
21.4635821902698254 58.5055803873558844
32.1690798684226422 65.2510065737795344
3.0974114272685482 77.1268065052980631
23.5253617845776581 28.6082001413351925
72.8564097044380503 80.2404833352464948
78.1735544219868359 55.7013898972608885
2.7075697745125304 49.9696617085354617
6.3340286628845943 65.6077824228136706
75.2254772912043848 11.2929112141147314
88.0825167111913743 22.3616318976687225
91.1796600677301115 65.6343850665769679
4.8445165769011922 31.5304079149494001
70.3373588062655415 35.7222389852097280
46.1583580807034011 83.5671719322938458
93.6346985094650535 40.6790345033633400
39.5485887549602211 87.1321451023063531
3.1200390079311080 27.0963302207760215
37.6149559173072703 54.2982308990146336
38.3448467429669648 81.6129707092102734
7.0023475048096699 22.0900822244408985
36.3851587177333897 79.2239567187531577
50.1145008977472131 73.7824465163632510
68.8536795311191838 65.2123002297043683
69.2381192494704862 26.5238321888700099
96.8237392462796151 81.4543990001505875
18.9831950954472255 71.2765137905594202
38.7866691741926104 59.0745991850914720
75.2291820400727005 21.4511742582492495
66.6289316721820484 29.8257314973476753
9.1421629253122472 54.9539743088724251
92.5709194165175120 99.8055364394012088
30.8907992503070759 37.9990729768163860
22.9387665149015199 38.1358908253003079
51.4626375211103024 95.7767472980903136
54.5214203561611086 26.2452596492421790
56.3446992166879213 2.0777142887802968
8.5773423279667966 90.8977371462466408
90.3230790503723568 50.6003302978425324
25.4661279699749272 51.1633750644630894
91.8070608330632325 73.3021626568726532
17.4241533549209890 43.5422867444240325
27.4300838687170021 14.2796528129062636
87.1673594613834979 50.9361170458828241
14.0465131522108706 81.6684848996315793
56.3448544822655961 93.5966835924231617
19.8985243640541469 27.8589580264164702
34.4312298008802813 48.3512334218171418
5.3614214416746853 90.4785789699323715
98.7722358666141247 54.8720954171085467
40.2572733200768695 83.7729402797167211
95.8198076508127059 25.0574751067392114
14.8785159884523353 90.0123005079315419
30.1459030542369888 53.4032781470920668
51.8944413081009230 97.3882245957915700
43.3474359876546842 66.0678196742767199
10.6283501614665372 69.9058891162717373
41.1994415348628209 83.7302000154538462
78.6258158597697303 33.8615621022854256
82.2746438456929070 0.6756842856285417
53.8965218309423335 5.5753907335827186
38.4118895534360618 67.7048183256269738
48.6794104881133620 99.9601326898571187
66.5689756875327561 59.0390487626502249
99.9686752114662625 91.0171486367134577
96.4328169159767441 36.4344615640898013
23.1801577184956962 45.6071873471954348
1.4938076482496787 32.3180000965062177
11.3392758485815435 63.6700356093750557
61.6305614064615170 79.4015120029527424
28.6775441580880432 88.9354437239252889
95.7583367299666577 34.4023814491106990
10.9217607195455706 50.5279947230599333
37.2748188670130389 9.8094448073925093
52.3972509568294313 69.6263971772705048
84.2440206767180371 36.6730958131127665
16.2177123372697167 69.8019344817956267
7.1489944901176772 62.2269073277863853
19.2899343508585943 1.2347826800359285
76.3782777872782646 50.3899331442369061
1.0849991784671942 28.6224949753841820
52.6070325329682547 32.8659195259444843
97.8880021219584222 69.2120901612245092
14.2437713810781084 67.2967638186547532
5.9967590803391424 50.8471609665605797
0.4512921498115552 53.3010073308790240
64.6264940916765767 22.1121777318489023
64.6883101324164187 39.9477318510867860
5.4357388728007328 15.4158548841405558
31.3084148043741735 33.1724888671546836
67.7407208234166376 5.5483351447469413
56.9805062154613609 72.8518620053901458
17.6205000896091803 0.7076651781417143
22.5329342934841961 71.0306319419244829
61.3833137994186018 71.6238512618134706
44.5368412725776892 10.4848679444636375
79.9913409834665572 39.7795394601334422
6.1856422406039506 68.3524758561548964
23.2444604414972495 16.6621696880384960
78.7984566827770436 59.7231857981578287
26.8404164549100557 96.7967666920125112
1.1185290311146234 13.4288077729137747
74.7346807049000290 1.7042484216233555
62.8093983536931688 84.5213030078429028
14.8176097833685017 31.8680248700773063
35.0576962431646280 0.5668458476867699
80.4240028219022065 39.0563312535887306
31.1511951589878002 76.0566488823709079
44.4887165951239041 84.7425495970365574
33.1964368418096285 41.4641664917008725
93.3925823022170079 35.6975278243609324
82.0968674670944978 15.8518143596835799
66.3120847778783826 57.3599030177702858
5.9667647456152721 9.9722633100794660
1.6061024804400637 82.4993644401273798
81.1365324384461672 30.6316077919316250
42.9443912458687720 4.8432186626697789
67.0553960386769177 65.9244350496925478
26.8513437543802524 22.3508972588922425
0.2824259494600301 63.0669779635579033
6.5683753910475984 92.5635750646039668
98.5910613267087683 72.6215247028313229
49.9409610720726960 47.7134853255111864
69.3594910446358881 88.6347950709033228
16.1159541874084553 48.0209391355491917
48.3335391902509599 83.7700534832075476
81.5949015722323878 23.6963447410369348
17.7882769988141014 93.9142720368667625
48.0717799237053356 67.8342834436371902
97.9072205780063172 73.1394835592561634
74.9434251871806367 1.6631646832862779
6.2765964848199296 88.4372005556240453
88.2211511166625826 73.1478938203285196
95.0572234892272974 94.9393434762444599
32.1302882036634685 81.2873130105262192
79.1451406942869653 11.1685486056963708
54.4734073395688796 70.1448740352552988
71.2995853997504270 65.0407645259570018
57.4949282038235054 72.8491114544324887
47.3444875003174701 16.1306074514132938
66.2892264649334066 77.2010854418910100
16.5809704604694907 50.1041976222157288
77.8812873567073325 29.1943741056291941
14.0211340557167006 44.6507983825518693
51.9948145075762014 8.6758129490668523
24.0734399679482856 79.9857720029809229
27.9926723887994449 43.9825257197082635
42.0656558771203564 68.2981083959283524
6.1102944805615174 23.3460731671169199
82.1018966358861491 46.3143814983628133
40.7892701513481697 36.3921192965164906
44.9907404396025825 54.3312246571955555
1.5082096887183871 56.3406051407214861
34.2890799705212430 46.0575317936746345
94.5970906120092536 46.6480608396335086
71.6410112724635439 21.6854515652955087
80.8375823803286693 85.7540595506392407
54.9473176225696704 41.4109263425878495
58.6967389495877541 44.4917729865782121
30.7983071532418649 34.9248508036142411
99.6317318017622853 32.2774321227266583
71.4485794186342247 91.5683342952693948
57.5107442755084435 31.3731412164666139
41.4174711643150459 77.7375928599422110
58.7882173554457381 81.9531257604829761
99.5443493140682989 74.1389804402568871
94.8484276938075226 40.6884913505326864
25.3209826502220139 56.9855849300843289
36.8783058565523376 79.5070149781405178
70.8902297794376466 76.3875134135135738
36.1855798194638396 45.7665863733693925
39.7356447326982973 15.2736439066028851
64.3505069948484163 84.6697911843725137
92.2296043583315566 72.6476286250415626
93.5670399742182042 67.0944940983297329
9.2975103497200511 4.4065322308992965
29.8531422253170646 71.8492037593303223
14.1964832544477222 75.2693371048624016
38.0043604100519090 46.7279151399939465
67.4288729504061166 71.8072948382959169
27.0253172813565747 71.0546479879902364
56.6091309857143941 65.5635211673361198
67.5172130532006491 47.7823023007194934
61.2680253263410322 33.5357189171235248
97.0659770189429878 39.7766457366519148
5.2552535481992901 54.8095263224518376
99.6031794802852346 1.8862225019318446
54.9364749234207537 9.2936936338300136
96.9420236423812867 45.0468122281022545
17.4716187040487867 10.7894849765281524
45.8694719621495111 37.4420460138678379
2.0814598203861001 25.1893922373358947
57.9690074691034383 48.6254841745233364
38.3270392652878868 19.8490325359294353
85.9309806784336843 53.4000477286682838
14.9892506461913211 78.5704892539436912
72.1712803188648451 2.4012993243308300
42.7336756877897628 50.8290847360026277
33.4736011181134145 62.9658457935523472
75.5283580582562593 87.3888161221800175
64.7093527465063829 26.0866792545017105
60.5185762653237518 86.8095506683555271
77.0069440748961824 38.5044526337582766
21.5402161925447828 33.0257875010367528
6.8775849461573220 60.2277539213193478
71.2621002535722994 79.6563192721346809
56.8687967617152665 40.7958349418000239
28.9143926562722271 81.0536543899715980
27.3625508375944904 26.2712122916422324
41.8896197141381137 59.3588238623280020
1.7114991821625236 50.6558450216809035
49.5795412266000426 4.2292515479452124
44.7099772338702692 22.6306329142960898
15.4411761635421030 24.5069898097365240
97.3475963650550966 68.9766660686753426
43.3469968164684545 48.7075491906729354
73.1423103738673319 20.6744736041411628
29.7961635650148438 96.4358409215625016
79.8766252026546510 58.9306062891465814
16.6322459734619663 3.0674852662449847
42.0378320853716616 99.1979254106629185
59.3852536937260354 88.8578903979728381
14.2202063955256577 63.2958397020740975
47.1996557864653354 44.2623422916144733
77.9299341515383759 65.4783674519294863
84.5789308062164054 32.1042696039740321
54.2121125263829597 82.0412481825408832
81.3052827447352229 86.3044248704947137
22.0557308364195421 34.5654470034534995
1.9215752436956168 19.5084822730809968
90.4815718119465799 61.3928678143915718
77.3690864856313283 24.1937303818275815
76.0125383821441858 98.1329620120959873
86.9786581470739435 72.2191844562460545
92.7948897052577450 62.8721776813885498
52.4863829193333089 38.9759322647865645
23.3557551796819247 19.5717689186393109
81.7574172753618740 50.0560392429616030
55.6366128207782538 61.9008745439346342
85.3457512392939179 13.0254266263078904
76.0440219103488459 59.1832983659392298
84.8752282864885643 61.6820290679302659
35.3643161943080742 48.9318018453317762
57.4474508294632997 96.4604680132661940
99.7998676233444257 45.6273924937125130
19.1595215615122925 39.1657779617815791
65.2643670493792030 0.5221614921047779
28.7060062157726605 42.0595806157390228
96.5836851940832304 59.0744781037712414
4.1406324573360802 12.4870738970695889
76.0081953124613392 21.4637467593815963
89.4887597896985341 48.5817382552719366
16.6698370570403362 27.2985821031317748
78.3892223999665276 77.2184436364995861
46.8419621225815632 57.2173004559356073
30.3568108156585623 40.2372396540624422
84.2048863804416499 74.8004366531926905
44.7033230934182910 41.2009874318430391
3.2771064978327713 27.1661309007729983
84.0495728065336891 78.3759335178224177
74.2825227593245927 54.9597702841011753
52.0107470450001728 84.1348320160405336
52.6803428700999063 71.1769646716201834
80.4387215527961814 96.4727331716810568
64.4255930841810454 38.0879434930482716
73.1739123263437534 35.5431578368872039
72.8197853342946075 90.9443424430847784
48.4656044997539865 95.1346653547575016
95.6905246195355375 10.1750654079969074
24.5315509744313829 77.6502483186406209
53.9778526785572126 90.2307266687708847
2.4175668874123479 28.6253168875655888
23.4109717414308420 4.4602134956121535
2.8511093258890674 97.6078393933178887
38.9552663738047116 30.4939682360089392
67.7065367323115197 45.4990200019588684
24.1425814466670658 38.6818979307638671
38.0096247189953402 40.7478095945482579
98.3442893316474454 6.4125510546284232
22.2958062228255329 81.7931372003177160
18.0799475841739934 55.6615099341117983
87.2783143023794850 4.6548255190989485
1.7369695026742904 56.8120512747946407
13.0513580815275745 58.3327709435341859
66.8448463200006131 53.8123900018039123
77.7558168526316535 43.2139825659025831
93.4276424778964270 90.8893926306791258
89.0400965332511305 92.6239333822569648
41.2344634035633177 51.7871292492677071
12.4399402410427022 63.4631705883033277
20.0555018978245023 79.4751405979920236
21.6676178231607217 54.7065643017137262
3.4809490890561401 14.4085489877144983
74.6851163533046076 94.6045762657199276
94.6402317576212226 97.2498630441222076
7.1458463614949679 65.5334100427882049
35.4207063042878616 67.1768855612057081
52.4794634765016852 88.1102621292001515
96.1361522688774102 38.3466145890307999
94.1318327849090934 34.5722551866060712
48.0018312877344329 7.5910558772035124
84.6068587164354540 97.3699427141800840
89.1471459116836655 66.0481393274699968
45.5704111982960356 98.1250172258141760
77.8042080794585758 97.0778096520014628
47.9309230287119945 55.0278294042637484
47.6026940649812360 95.2463922196181301
79.4545786523461715 69.7087366152366741
57.2141987979720241 16.3443196705370788
21.9745469131631950 59.9958089057555100
67.0452196246131393 2.2793659142630429
79.0475253086949294 78.2576815893919644
9.8871121610576100 5.3194749520213520
6.7128896251285379 67.5608563449466004
61.1551313498838738 76.9013870622894302
58.7486112963789182 60.8999446386250156
27.1296974654801843 42.1125127032832083
82.9229707632998583 6.9594058510980332
96.5141922732364606 14.4548891942785200
83.2043451174935456 41.6117749736100464
61.0139928627952273 82.0233771696947827
56.1026978341267437 52.0966042360457706
44.1724915583061488 99.5788727697759128
58.3559305424993227 73.3851193914443627
1.9733978491456416 3.6456560696638718
12.2868960577174455 27.5073874133453735
59.6198441864771311 44.3333720898978854
56.7254228726718353 52.4685213413158635
80.6659692624289306 62.3965979327463316
37.5545563960333553 21.0402371738129368
75.4634597657722281 6.8505202578216355
45.9185316938263952 15.4301112373688039
16.4940346307717149 39.7477497431543370
90.3209191541618424 61.3136822531394898
49.3842365186119920 77.2556450076625936
61.3561438416454052 7.0699994594360938
99.2923244330440014 64.2008427061960560
13.2384786425031145 91.6160794897022868
62.0088525366214967 81.8484085222592768
61.4081424641255467 44.5617741881482274
52.9549474743613899 32.7070519741439298
70.3179718736916328 96.3086539036275440
61.5070992352641710 64.1052198230340338
55.0054292363827884 87.9427694525083723
62.0422073632856836 28.8511592583441825
4.8799862497868274 16.9114386195329480
21.1884291981004544 11.5271190681754625
62.4025081040967962 69.6183267540558433
11.1501718880434026 60.0749115790277202
24.1851779012988501 90.2886086085612760
6.0643322800769344 34.1807375076492974
43.1999736115064792 50.5445951002738951
67.6411429429536213 70.8953481717168046
57.2475894924324393 27.4477238828566001
14.1020900792451780 21.5175208282456829
34.9236510558651929 42.6650471198270722
81.3748513208061581 67.8429554674257957
41.6264019975289585 44.0383964016920260
64.7153020469641547 41.6977184577295930
98.4531784627575917 76.4119584569465218
61.4181828057166044 15.8890123018800118
89.2340338259260335 81.4209928049966010
62.7736001322347832 70.6392987751947885
17.2282353339674792 79.8329541615777032
39.6536436869747391 67.3551290741333020
86.0327339645385933 27.9094915820310661
88.8504226607920913 38.7741310428590538
98.9462140099243896 83.2668128816698072
22.0564786531944108 71.8251356086683757
3.6490342867868897 52.1794682636858340
49.0016253252607115 99.8073846026652944
35.4309148485057364 34.3793179525887069
66.3384781257155112 36.7678530082635930
63.0071869952408719 55.8372032522396538
57.5070411198647236 44.8011348376660266
7.6730077786637434 95.5253678496394798
52.1010356445123861 69.3467632991601164
20.0112525424844918 40.2772807779526758
4.4633045682816119 53.8984950959921960
5.2653885005028656 12.3607809629084571
96.6677433864496720 90.7678395976724630
37.0935451483337388 84.0758316915971875
2.2086861723537465 10.4365379091930670
48.0820193898390684 11.9784969507670365
74.6246975933344316 79.7055196470758034
12.1674458715622222 64.4014621404760561
78.0771777085955563 6.2454691145653722
97.3770633377265398 66.9805119160214844
34.1287396482247800 91.2067198932885645
18.3252340487924279 18.9519956234707649
43.7634793558351234 49.4970902432775617
1.5689869297149439 27.6280907836167415
79.9246027083398474 5.9394358016723441
68.0476968040534018 9.5572524501283169
18.0211808926719854 86.5075912812301056
47.6409755243282405 87.4163557489529524
23.8856305435790723 68.4846033417482687
33.9238140135071333 88.0360432538285949
42.3788001204161375 16.5735272292271141
41.2555066857542982 11.3332058688239474
21.3493857686276165 91.0798168845761325
48.3647354916460159 35.4394364273293760
98.6852733440170482 10.0080335883973586
44.4489061166263966 56.9047843513947100
28.9365661583370972 86.1202140016950466
42.3320048821381434 55.7211333419313704
14.4406276593179843 50.1325032549347043
93.5547124508159698 94.6451628913468284
33.2446148548498428 91.5432615784458505
98.8307274450779261 11.1099532291882745
28.4871841981525158 82.1611783154654063
72.2903361164649709 8.6184233005830997
88.5548926868856938 90.0690271539591407
51.6824590309652976 20.7137178011768910
16.0483576714942622 26.1030402126268726
32.5062714993186503 70.7742246734311493
12.2869946761452127 0.1649638836384359
11.6142778995047316 24.9020261156221352
28.8038824267264459 80.4071905958471689
1.4327655179916743 88.9072587653670467
72.1805815097375785 28.1090511091486093
40.4786112108708096 17.4701431185900873
14.1758828431128414 96.6748514945716408
35.7487994047064674 35.2896410703910988
36.8355480690804384 84.2331187547376885
75.2580659945582937 32.9962043634397162
56.0320711522459973 46.4369910852631449
83.3634315240684742 10.0011608536641816
68.6135730887159951 53.6692154725446926
51.9773502697011054 43.1330415524920099
17.6592167688502606 30.4165410073428681
66.0093640281676954 68.7238772073856978
13.4267880959066499 95.1566758996481212
90.5273467015937996 53.6669294022031664
92.9098740656186948 66.7696794389790256
84.1953048589672051 52.5053925258496506
63.9301600949366957 76.7919256332706368
85.1940632789385717 97.6909064768083510
12.1105354678643025 3.0596925183310586
11.0862963864491135 45.2221958598483695
16.7811233919586407 18.2570373733390454
53.0292119017370709 32.1891067738707122
89.1274090926916500 26.0277500730278675
95.2652931596592651 38.5072762269217179
97.9609598561570749 60.0149556740820387
1.9887062880690864 17.7714609683041971
91.0090031311737278 83.3432723997133138
24.5486546146118094 62.2679454760376458
84.5837599732682577 65.5615799087567552
68.2546434407442746 23.9728996427842951
85.3923045102059461 22.8622715130855632
52.2580608281104304 80.8259143554164439
1.0843309873269535 43.3214247784768887
67.0066349975512026 0.7189189961262610
74.4795612045104320 49.9684431501630684
97.0799510813832143 79.6672853383056321
84.0294582485891794 22.3218032089194658
64.0147049741099323 46.7957851254114843
21.2707497115156805 16.4775304996438550
84.7145114129346268 57.2249865474019543
32.6232785256929887 6.2933928637767362
96.7780505430465041 34.5688974226618484
81.4420138528250419 81.4587675972295813
7.0423448970526881 64.4941466135451265
25.0701801081474009 74.2528435306213339
71.5624956550804541 24.2167942353213483
25.5451707617278885 30.4764748379260375
86.4263703984126721 11.1352865136052905
95.9231247707953827 27.1256945715822724
44.9083895356766192 17.4348875055963646
75.1142044961176367 50.8488005051166994
78.1301994052219442 72.7778645183967257
6.1868150006768481 36.7642420080594974
67.6716570832999196 69.0652752436458002
0.0315874474070332 85.6368040767825534
64.6314218219287682 44.6078136526482183
61.7394662855787573 75.9087564048222561
29.8024734792717858 64.5797310520765961
65.5832460733863059 31.0974446970240805
69.5662579619296366 14.4970521142006916
35.5939894784759971 57.4356600237966077
47.6509966730902050 32.3819546964383775
75.7021102464014746 0.7743171668609494
77.4630286418729241 87.5440722170837944
3.8198577814205992 62.4051777123909233
56.7052841577317182 39.7903040758419309
27.2134980040889758 68.9657873094297713
66.3982698110115592 41.1362366230436294
89.4743203211366449 90.4652978387273237
42.7528704572432545 97.1341048498445332
2.7146149550554943 71.9103133763295403
56.1913045496441086 92.8237122193870761
32.9080221023472816 68.7383316907280602
48.5172097721147964 35.6858437545170517
25.4669944400773076 54.6274328507447748
87.2152022651173979 40.4765455709227098
95.5029902758085711 17.7655692125317053
22.2237051416764970 25.7065372964805121
73.4029440809502631 71.3236473616174464
12.3595437310469727 0.6319866780222450
69.8627517299354963 77.2999426212721943
54.8785797707646665 46.4497247799835691
66.4469049467892177 85.3749514021545508
97.2509218073951445 22.9961259139375933
53.5382481461633120 33.9150566082912164
44.7858091230816768 59.9908262288268972
18.5362289457777543 26.4435222523975675
79.7361386612449508 62.2805066032256605
10.2413989984706078 85.6971123858001533
39.5348062021613913 83.3939522611532311
40.3300678735200364 43.9819524018601840
26.1512086612133423 65.8860945613497648
11.0861775444969446 25.1010770363671583
34.7663058950577266 14.0347063734112325
0.6949531705308098 9.3638270916988944
2.8994812654386748 85.8478147013764783
74.0059344043294942 5.3940976558770615
83.0786713596893662 14.1749296592848300
45.9360208134376506 58.8062620941395977
50.9249115250379560 21.4314239021854434
31.7634246952388608 7.3262619476509254
80.9546326600180350 23.2136972923081224
40.4321119432054417 43.5997574294172523
93.4839103934806985 59.8043969572759053
74.8487735402200371 99.1853268602501714
8.0151079460583077 59.5610031190259122
45.0709881062007796 2.3797278160206714
82.9992885099725299 71.3808733654538656
40.8022550179431107 68.7929577486989388
11.4417228356408884 74.7961332711798406
86.4723681931954786 91.4770579263903869
83.0283845725585934 37.4547735904186894
39.0618647418166987 18.1951122467628466
83.7973905959401009 74.8337114120886326
71.0545313042348710 34.3180329768051209
23.1458605833977025 44.7415496363048106
83.2667147032329353 45.5894011245916886
24.2593356742859640 52.4229379121569394
71.0636031474926853 51.3732712095533586
29.4138416810697301 21.4235253741849370
65.3834023336690393 95.4697343893487442
80.7185428535295273 78.1548339828382836
75.0385063233882192 94.6518876774805449
48.6207110337416140 56.0546660006240174
20.1169399913116891 23.9037868341073647
97.9787114872788294 34.2887746805718550
75.4499244559171984 7.7724227678738878
50.4003851155925844 52.6743618750647329
35.5438087387048967 88.1077436210215978
5.7966848556574408 28.0473900845611404
73.0664632561331757 26.6242692760509385
60.4231645038838892 5.4851814269732628
17.8431558742621519 67.7902248572980710
86.4251261383311373 59.4147406168120469
36.3953127852835507 70.9504405930076416
48.6861801118074737 96.6726451117976779
3.5232856920208722 87.0328615725235295
88.6393505348194424 25.3946617832973907
58.7241332629184640 37.1126591541432376
22.2845567402597204 6.9780130818406167
26.3663166502073665 25.7058762047255094
73.0645674683777457 7.3719107872093232
89.8470849950514747 82.3029362160860956
59.8856696214167386 56.6831073839785375
98.6929372920354240 58.7044681353906057
50.4256801728084270 29.3040876970275583
51.2457333961429029 7.3226313754634953
38.2851860854661936 42.7878652071468792
41.4417937724222227 53.0500547118079950
17.6844856014936482 36.0963457515102419
51.1601515516103191 25.0720726076940856
19.6786541503166674 77.0204698378265391
76.7822809684398493 19.9773290590310246
2.4814269132364619 30.1586891901670526
22.1096365008060083 42.7533298964250932
94.4731563424682292 78.3019782296806710
5.8246213997567908 68.3806595405347935
81.3783506738428315 40.1213561842174826
78.6289260828707484 91.6414308659906851
23.5922321335721783 88.6974457323287453
42.5519345027882991 71.5401139707011282
47.8251216695105938 14.9885685697958912
30.1261690841011607 44.6189789435800463
65.9327524847352606 87.3651536974106762
99.2177643367504345 87.1200646099909477
23.7778955206754290 42.8312693028640936
54.1866435954354273 47.8236109229205866
62.3720039250415113 79.7768635445278562
51.2136156035102843 80.1204325718366306
97.5877338031777839 49.0032462363543786
90.6169563541917853 96.7946202663382991
85.9383901689103595 95.9336860512298983
60.1503508435801493 19.3625543612263904
48.6525859004696599 66.9899363526787681
41.8399686107646858 55.8692089916557180
54.3323619566740348 25.0458687716324420
92.7895310187776232 64.2740870853126296
32.3961710407936962 81.9877198488145922
21.3098602193435447 33.4459260099235962
13.6271158053873584 78.0141815752629242
62.2325775900856115 24.6086437022480879
9.1480755674006922 55.4401993979836618
88.6187410184212467 38.3709023293056575
19.5093521306685105 61.0567305519217456
2.8766093091276979 12.5401366428504630
10.2302659117188384 32.2860834025033085
52.7724516719364729 11.5713173041311013
37.2569857541311578 6.1669781984245553
73.7048182224874182 56.1209488249187132
71.1112036714522304 64.6498430588542021
9.1709113380417087 71.7909275565324663
35.2399372887761118 36.2765882757133298
50.7618316035323147 11.8855992489873543
30.5911782732659390 94.5973856060777933
74.8573324400229012 44.4207700323406058
23.4906654450826693 42.6706600394017315
1.0446207613563407 34.9726755806060510
44.1076886514448461 58.2099158556647183
62.8422431899070020 64.1332957950204019
2.6705994905571351 0.3644865616208026
55.9401859656209908 52.1357600956819383
63.0372652776151270 59.3506005490401805
51.6510510021995231 52.0016561443627978
11.0028172778130262 65.2239707827599773
17.7929378935751572 51.6958119885120553
33.0718997383162332 55.5307903918803376
78.0369605492339247 72.2767291517216108
76.9065586199139801 50.9292222271119570
60.0866697575431417 80.0256638848156712
2.9616854910163082 23.5002498141837499
30.3497961585769573 91.0438547565880896
26.4542004734306460 41.8657887994625426
88.3830373343936344 73.5541476746707872
30.8800626252173416 98.2714555910332876
75.4882136916412776 50.4626391543828916
81.7100719040761447 75.8002594992275931
75.1086751647300161 8.0753014197476602
36.8547351997735504 84.1833587195928459
3.7036562106946946 4.3307736667953396
41.5847376632560071 31.3994644837231611
68.2180587641288270 16.2038972077251699
10.1931936268708778 93.1617578975703395
89.8788720287694787 7.8300314124946429
18.4239012890253235 29.5464315776593480
40.0491564937138520 89.4433636998534638
45.6374218916348653 53.5510484060306524
96.8009230136166963 69.1019300929972786
24.6515826594127070 67.1902758346953561
83.3251006050967220 50.1625209579081286
97.3694159096599208 32.1816438885864855
16.8144158517855900 85.0538274954836737
48.2308576781379585 78.4456193519678919
43.4985524232195360 61.6610281033951750
0.6548202026409267 32.0367184182322688
6.5682437559136613 89.4301375040009816
94.3323001771262000 64.3933320209728777
24.7495338781005820 72.3509391261682566
82.7089388986952372 3.6056661696847958
27.9347657613802767 39.1737430972567182
13.0221307303360341 2.6091349664551289
35.3775265589680998 68.0245121720301711
23.0726770314008895 4.2357643326078058
71.8505391405770268 40.1158782330116708
86.3677556795747705 96.3131529478691846
1.8841354575897418 55.5741378189969737
92.2580600562491071 15.3920150271201432
63.7221649465612359 32.5783368440384606
43.1764279372099153 12.9862014109055295
74.2748160922783711 78.3096540549572779
18.4900215255424989 18.8090677986895400
62.9994703182555256 46.1315355064584338
1.6338027793885712 30.1868522531385644
11.1251346629974268 66.3083055257744292
70.2486262800688337 88.4801061615229685
24.8247116995222505 67.4639142422438312
6.5342878956202055 29.2039611447426424
12.7003658504878043 10.7968672656279079
48.2990419476775799 17.9150778555540526
69.8995188336095765 77.7408367900540327
55.6861013602590447 86.2251664341918627
51.1276303040479192 16.7901777970509762
21.0887005939584427 95.0596318005716938
0.3665711727435350 54.1993032792142913
13.1217511201667349 37.5226204365307652
16.7342010659653830 79.5977949050414537
25.1202826998780608 70.0945601634941227
66.5666010026740906 50.6770160208858798
95.5361721573579104 27.0716226209133595
70.8365455607344927 71.5885285738869044
17.9832896086710825 20.1022958039963946
79.6077792550162116 35.2737896904405517
31.4435031610978299 9.6506390521071452
48.4476111494746533 34.5230675826941251
10.3155117263919909 53.6673255271751160
46.4585812300747492 55.6092410789778882
45.2930395171531757 55.2784597558505837
81.0634338345417831 37.2605311013581613
9.6092928762467658 93.2036682505750775
27.5318077388813656 81.0255450022403636
80.9537849386300792 76.4685119532230857
78.9314458239168317 88.1880497519306346
22.6688135191118398 38.1009860897216299
61.8408194005372849 32.5927097375372057
52.7560373885889149 72.4356556473253335
41.3023386189693795 55.0239513824176143
32.0109193053196961 29.3557702906280902
97.5306213447136230 86.5004001068771800
56.9443502849702128 53.0530948736340520
41.4375726454870659 36.9128652787635403
36.4589925397973502 73.0775805063633328
63.1272271192396914 95.7832995025678713
90.2834098109357086 29.2007792049563832
67.5552234545312160 80.8202444691557247
40.8733561979395574 43.2801883845060544
43.3852973881212236 2.1381633590919158
5.9275703509526707 18.1185580163846573
62.7792631767137834 98.8561975641217572
64.8401792159277335 49.4587688119494473
47.7069807522556673 67.2862616320499995
70.5052556951488896 20.2142641152325488
90.3258692287824232 21.3475300325743120
87.7866858772415668 21.1248009932279537
90.3305044966292883 88.9155894153236659
6.5438769780635671 67.4252039219963279
85.6617762426206610 71.0170746422140979
12.7202733126174685 29.5684731253230026
2.3806500351642224 89.8053873051833733
91.1753752674320452 78.4393859517156358
61.1841606452445106 84.3658581375679404
93.6095873004547769 19.3399899966538484
6.4748526271578788 47.0700230505180954
10.4569785005441336 5.1276541675863596
48.7251009280793212 78.8063592191616351
20.4858573779512980 60.8629349666941835
53.8507352321627266 22.8403993197189834
42.8363260268903474 88.4211312009115460
9.9754244830000065 34.6337935396287122
44.6637177249440995 48.3404103163760936
67.9572491397252350 31.8505666813636239
50.3665040814364673 49.5805343104349205
15.5038542518422311 62.5630439421088198
85.7106172286595154 17.4501016387576868
69.6020147420632753 47.8817881512100882
96.1464255171593578 20.2999950694471742
66.5693556597126843 75.2157470167754809
90.7776853753664312 9.2247297203086447
16.2372646272383463 54.7991347606468864
6.5966746294331413 51.7646590643606217
73.4648722125429146 65.0580318088941993
53.1198373154947561 65.5789375390441762
28.0794360841764004 96.7289004707002107
74.5259159431344642 42.1425263480866761
21.7239570153386694 14.3180533542898161
47.2574242460351144 80.6996158048189187
84.1338587635578961 7.1571233215115821
25.1846326768208044 25.0062402919244740
93.3502861705669460 88.0240210866229518
68.6447240483089871 88.9988129906213317
42.6350960962297378 43.5443249796180893
21.7947988652889890 14.4693735833470676
63.5542629122133107 96.3802749576187807
2.6490680597395233 40.0599237580235155
25.7301283399138043 72.0923060005533642
89.6147449435838723 96.9451271198207678
17.5529889486166866 81.7332626624264122
11.8478897526259956 45.4080151208943050
0.2850741374695875 10.3719858460783918
4.2295827201723650 78.6813615605678223
81.6486514191729071 4.9283505314343774
63.1589064614290336 42.8336192385103800
13.8433571594443254 65.5140408854852865
9.8955617845436947 15.2873137403189414
88.2829421469263735 20.9037480375276026
16.3000664892627114 23.7093279848341290
30.6187272672860047 22.5859426573078572
26.8536580715799325 28.2176193551863861
91.7445206343631696 42.1429243981467181
1.6034459044698801 84.5748048122727312
63.1721723679128360 44.5182833267971674
23.0376935776999794 10.6026701323803980
28.0988322633565417 89.8616331872499217
59.9419695743574863 16.0330656072631292
32.9150949760635640 26.5152336454158259
57.4134474755053219 48.2407675117821810
55.7153188530119934 64.9194570662921961
28.4083346989218342 10.5449818257319805
15.1600679338012583 24.2930413381581829
98.0508281627840859 44.9660196541668640
79.0311284110448469 21.0866557543586950
87.4344293932370675 29.1017583678882517
30.1793326193895659 9.8624498064183168
23.3939950858256580 26.8334156140166655
11.3739802450114951 30.0623981367099553
40.6520974771349941 59.6661527194959049
27.5063468031677125 33.8224537139854036
76.4738565565181574 61.3442703398657230
7.6606879276518658 76.8063709463544058
3.6760635964857125 77.1056124134747733
59.8994971846717448 80.9223389388728975
18.1398312887694821 41.9430763362689376
67.7542638484367075 81.3051317784039895
7.8042620205396984 22.6589684835553768
28.5376708192318986 17.2572751780160303
79.0789003739085814 85.7539204303008376
21.6317656014453732 55.4667383708239186
98.8586858171475455 65.4725225326728690
60.0675332339453334 79.0122892171298332
72.8463412677931075 8.8309056403387043
54.7114589234681574 89.5696652250951786
68.2766650305577798 8.4107507498183747
67.7143590198185024 32.6177895258577024
76.6116001491654970 66.9914832207348638
84.3177632156008627 33.4662550689413507
40.6925930765725283 67.6303374395912584
56.8553588056280859 93.4006952195223050
30.7768635362032015 58.1407185393807779
42.0864866080944324 68.1359359020606945
11.4832609857637991 94.0389818744244366
42.0825986252401734 50.6640422822220771
56.0671939381852411 59.4448302624351328
28.7353960425018933 30.2941538174529619
56.9617303503833625 43.0772987472608051
12.2237152155464486 33.9935333713741628
27.3406351542647350 63.8947394990491162
20.7941627425093714 83.5498219089908787
78.5413435655099903 30.3220506178827662
78.6158624233377026 40.1673971710762245
51.5490854075110718 50.5283046569764167
87.0753737730528741 37.8306834351560326
76.4190557603173488 24.5004173475780753
96.1084981603575557 73.7876434645813646
95.6909033082953755 62.7770608125283829
81.9124780700793735 52.2251654716142681
77.9952634015293569 44.1557349143078852
23.5595257864280931 87.4821370872869863
86.8887949860237825 7.6388106923827586
98.9138420810977834 47.6531185553674135
66.6952965408747218 15.2558939233955471
12.5195768778252674 90.6416525889010387
14.9699222080015062 46.6953132405997664
60.7426085969325911 10.7090682362585117
15.5917489439011963 73.9373819179236165
40.3513739905167128 91.4134063069142968
90.0577662725932697 87.7477055349755801
19.8101452734061780 57.2687433909427668
48.5120917548575363 88.7543780473425699
84.9387447320147544 62.7639787797759183
68.7397266132077789 54.4734383993530358
24.4731532748375571 47.3103376454168085
55.5695094986012137 11.3043009222672186
98.4407275948169058 41.1321700752243942
99.4124327152907341 55.1275054300714515
80.0510206083661302 78.9746857111026088
7.9496420816629776 68.5686973130059414
24.7245112746083748 34.8422654323342655
57.0649075305045415 42.1964661835437695
30.6303474221722425 87.1132817621305975
60.1587755045077870 52.5753755650185894
49.4387657679265757 59.4781698860490735
69.0724810129050155 47.9799296603210976
26.6113738687779104 35.5233063258281874
2.2167714984336562 19.3694792009362331
53.2115049497406929 50.7105821110886765
10.5802101983091923 18.8870528768286121
89.0556394677549434 4.2615080525559179
25.1404785639000714 44.1723807889835598
39.3537928625216651 6.8765141370237366
89.4848935617176267 10.5808761417554908
37.9239606215052447 96.7332747536204067
19.0662339820278817 93.8678899036721930
51.2949116843042816 60.2222567783422065
21.9412396587470155 98.8898767149249664
67.8958061585965424 62.3609702294018433
52.4999419389318263 48.4147620434175394
29.6951290158199868 86.2065917102157755
13.1893451143908607 8.0691446226258670
46.5238861516711921 76.3291205527410028
42.8794249033271981 17.8411113431572659
73.8861326427226430 85.3159480117675599
51.1955194356727006 60.3796825865741127
33.3474469146458858 17.5853790644079346
85.7578280500640204 19.5410084663350183
36.9465959117663232 64.0482088061759924
86.8191584928511162 50.6233478238802590
98.3376565966593006 41.5972997850864843
4.8587858845462790 75.7132493816048679
19.9696035572063266 99.0759238447101325
95.4818503982961602 61.4260229128142043
90.7436021489778142 73.9771519331086438
98.8501980854618836 26.2826080795424133
36.5582883392194233 43.2969091137371720
25.0547687764255613 12.7626271396166011
87.5698944790894132 92.8918852617088220
13.4348534133808872 22.2481348627051716
29.0536796249058931 51.7852709313127448
17.0052566580532343 33.8713766447185947
22.4408089171196252 62.4914542176449501
90.0766167374815296 90.0725229136006504
62.9992692902098170 75.5021523400639865
14.9990041382979111 76.6115860636897565
30.8946127791478666 83.6552507514284400
49.1643294830279700 28.7320554819022398
99.3471422736736542 90.3453290327680776
67.3741021922023151 95.8858308916226036
35.6180348736522490 12.6531216468605443
63.5266051669536722 96.0746696332734871
95.7214718041312551 86.4589019806727350
15.8941820055808485 34.1777026588529793
80.9428955938029020 50.0045510582673671
52.5643709018053329 40.7514794785244874
11.6869665910348868 42.8067485282985771
47.4931012113436921 60.6808502753410437
65.0533837575689233 14.2274391668191118
64.4141688181328362 39.1068418898442332
50.9687163133836094 68.7511519566687497
11.5348926985080809 78.3436504212724429
72.8383500380957116 16.5290667510031071
4.4950124519404504 77.5113916135594820
64.0762103543849406 90.2029715599801563
25.3224341334901020 35.8672584483925050
32.3072308009778482 81.9779634607646130
54.8167507795502615 48.6981305311500989
58.0368913481753452 77.8715153963163971
4.6753619846223060 41.0101772814953875
28.8417297662685215 76.7257490207273207
36.0889057318231750 98.1709234028984952
77.7815610290827095 72.7524555063233436
47.1679066883421640 65.3390694951835513
78.5960445560781409 31.8385671964762302
41.7120322283635403 91.1727449497123814
18.7616950511947600 13.0847833000188309
83.3475047188492795 64.1701434838723372
23.3614408704372352 19.2619588671194677
62.1278011916488779 14.1633687577539806
80.9178474449641811 65.6436921730034442
99.7414247456295442 76.3845774186599584
67.6183925260391305 44.4609098360369757
85.4556938053551107 45.8781977228964095
55.4435235594726663 64.2590651320853112
85.3284721722774293 94.4739805143717888
20.8765986467321589 52.7824740150212222
86.3710776176678081 34.6689222154169414
55.2707218618753799 58.9572524675491962
93.0711897161492203 43.8898329297049443
30.8003521868529866 40.4585296086435307
49.8427293456902873 14.4465126446824410
2.8608365257596025 53.3051533174122127
40.5958630770132274 7.5163306543482911
8.8607232323750225 44.7251949271601958
21.6040470184518014 33.2696031919994439
2.1152082893183488 92.5034634523430270
32.2437155812252954 17.9222622989092955
76.8625268121205920 30.7224264799755495
93.8829039746634066 48.8066247027603382
49.9089214386411868 92.2951623976413771
41.6604269378468715 8.8822381654471982
32.1426021731244376 45.3004025201151919
29.0995403737079883 67.3221434675333228
90.8498154988326689 28.7327204836488654
68.7415284302071257 86.9595092868679558
77.7025532953787490 57.6145709207195296
67.5630018805032364 79.5896000603489568
92.5615219032025607 33.9909045839663619
23.2345049988732271 20.4256527081678740
61.4494612892017571 38.7230088401514720
19.3695667261659885 65.4164889666095775
65.4409530803550297 30.9819950468842045
51.2231206501567868 62.0417215099011727
81.2773853531428330 96.7056552175050541
19.7252483231660776 16.8528517077347075
37.4421347569775662 80.3519768680463073
97.9708846440244940 66.0084545661398749
67.0747765019275732 8.9359989888225577
57.8299173219618226 71.8914914780987573
54.4994320459762278 88.4819933341809701
65.8475937515727026 99.1185363588920438
13.5639821029248644 93.0304581356018616
18.7295182421894459 48.9540362057599978
16.3603985679913535 99.4974389891814184
36.8541083995644101 88.6747566849189752
41.6047295624058293 49.9500538006610952
25.3227141645863476 69.3018575903835483
68.5668070208160287 72.3124210689422284
46.0136169340801686 91.2137268255630005
17.0342692073094391 24.9991006172037835
19.5004010650194459 3.5885852421323472
35.4290562516783893 21.3076525577386100
72.9452474861171822 7.2836686801325161
45.3800760652708775 29.5021552999091625
68.2662908080466764 77.4112863470854222
45.8533109122322031 24.4200540309342813
34.3218120195277123 14.2363155498637326
96.7499027694580462 61.2011823871012837
11.2038824081122321 55.5907678459502250
85.6936842702956056 32.6861593581879859
83.0442604391671324 26.2515511564959994
77.9547690834870792 80.2463046606885371
57.1015993883973962 93.6192963887225318
58.7930884742739792 48.3584866560351969
82.0215158330819207 99.6905104009522631
85.6238857296895617 11.3813979438601383
93.7495726760466539 81.7848565378482419
82.3001330280718975 29.8452726161465911
44.3010433055280970 73.7958246983494774
92.4147169922200931 87.8579574222761295
99.9471893982837543 29.0552802962615644
23.5454674827313291 26.3545294364906795
66.1880209684412222 81.2797600937128379
77.0880055042113526 32.6503039917502420
0.4460901597679090 16.2564191725227509
63.1998040298509380 54.5034657737395136
17.5962263177006690 59.6585473095204151
45.1520574108337200 26.1100735746218504
31.7333048827741919 20.9613640818487319
23.9171742493939909 25.1064756292914026
29.3899927637716232 55.6732579032930630
76.6695300365880144 40.5835454118669929
16.0311093139394742 79.1274359908813238
8.0251918504178335 78.5607675006416173
38.6606838531398864 62.4091524104618287
96.8267468109202269 54.8621174943686754
93.4460185859888952 49.2745780167975340
93.6592876386118007 18.4961515646248422
54.8599844840446238 80.7090676934809892
71.3392314564374743 21.3233209998076489
54.7073959693336249 13.8632034977669285
74.4955835356133633 12.0864464140167165
51.5161923625893863 18.6911906433547053
60.1681423260454622 2.4562807567861888
59.7931982917800724 49.1324733485625558
75.8242954764862702 53.6052468827685544
9.0688348004421826 28.8137489390845047
78.8737956112487382 34.6999319449075898
46.9428257923411394 63.2867798811613795
52.3500677547635433 88.1352174958168746
47.7405158445790008 66.2613961330267216
78.3135206071903838 83.9338751465312924
11.6955483746331019 87.4351732749523478
9.5327899794685145 27.8015520731063503
52.1493654406049814 63.8074537827441475
82.4407080564977690 57.1127214190418258
17.7890885411738147 51.7237127465030468
39.2952088313691306 14.3019324412531965
63.3131909468559257 50.8549320515647381
76.8840021360928603 74.4090651414761197
80.1546006241381122 17.4369945160902198
73.8926768916055750 96.2426543961045837
93.2141148477129917 7.8424524158751563
35.8127892548456686 81.6263762158486372
15.3183059004591282 82.7925064942162408
12.0812543755313371 81.7828878872943363
60.5836670303853140 80.7903467551074925
11.0418521040130280 76.2299618784997222
31.3668712336131250 57.8190905603018876
85.1344229481416619 88.8428300391598640
32.5705909439524675 86.7780456703344782
32.5780807006412232 36.4103263663382748
9.9736429891587370 60.6005466626241116
28.2931242774408389 47.2487310083093632
32.5594704068772032 43.8225212553512620
25.0803974551038102 78.5474842130400788
95.9608997646622868 62.3920471437511281
54.2245866384971080 36.9178481991040073
52.6158870656147286 70.2119173263092762
92.6720405262855422 24.0272883379313313
14.8800014596004342 24.8984992947935737
69.9547866674798797 44.3201760414363903
12.0004985444203243 69.9442582584652257
50.5951764159413031 92.9476616719890814
9.1983815534816493 98.6024554671929678
81.7954949110798424 76.4584085997357334
38.2795627666377953 42.5476583462809401
38.4802485700854646 53.5524903139432027
96.9305161703357356 73.7138777621199779
18.2876180020714472 92.3548254380243492
17.0425993207125579 32.0599645791313392
70.6608166087200829 97.6962041797306426
96.8890792253472455 2.4712850296300215
86.1224596134754137 93.6661838837283511
16.8542680073597424 24.7329800801747837
37.4777671828979919 68.7208240268947890
90.7447109755168810 63.3906149761379680
94.3086581542058440 27.9619948454732494
96.7032285832846554 28.8689735072379605
53.4381165020149425 46.0983756870344905
66.9644106611505663 71.2087951206647745
66.1149151292412114 33.6958462553985996
54.2007394740486674 30.3545051268203316
96.3790081216352519 3.4136985371414963
91.2428599812497509 95.3702263454285344
16.8337414616901562 86.7832746828082691
68.9035190116178455 95.9822455969944599
53.9226706775046054 14.6187420358699036
53.4803600409429762 68.6209771866568445
1.7258684695514614 7.3997284549023323
79.1551661131889688 35.5025148647875710
64.0050615037790891 97.4414267563493013
92.2011875092077133 5.2471353461353676
36.7200764785659004 90.3149508724441858
6.9923300393282535 42.9975796497436917
44.8217711894897803 60.3004120880395362
96.0487563179868999 2.6058613627254590
86.2059078306686644 47.9389412588059258
75.7518588686793919 7.8341376800827760
86.0099058692735667 2.1576624523786836
6.5191217007473874 82.5865302578543350
92.7362604932182109 44.9175556567485614
0.7571761189346438 93.2370537616626649
27.9796711579694666 29.4079780209400745
43.1648883549804268 35.2561286457821126
11.9781909705514060 15.5684633168039372
81.7053268286140764 19.9478385234282740
53.6695205839109377 95.3498800692069892
45.0175421785494549 60.4778213787389163
92.8134402540192553 13.6361000660193188
83.2769991214308902 37.4991053325471455
73.7497356092134453 78.1484128665160824
21.2501211421829872 2.1619927400695627
58.7471021740443291 61.2004940258597117
86.9148384714493716 71.9266100707732789
89.9616915603728984 43.1704232642150885
57.1550066326827277 82.9143139649771541
56.4827908766591165 27.5615921881240844
45.0931387501619554 27.8949144602538048
23.6973091278893087 78.3468679465504323
64.7225348269656990 21.7535768204894637
75.9468999220659242 39.6779639341441026
11.0182611135093431 47.9582790753296706
63.2767026706349753 43.6373365280632868
18.5503865142149884 98.3633737756419890
7.0531653494350195 90.6010266705305440
1.9542539692239402 85.4911885651468708
7.6894390311003535 6.1537878499419492
75.3951318986752170 99.2638915800710038
46.2978500642783146 5.9860635265235000
58.7511621548100322 63.4952257280480552
17.7058021058885338 0.1972906096841753
57.1777419249445558 69.7304524286175109
22.8324877574949916 79.6085758758126900
47.8094401576041790 62.7655521183254947
51.1127017634071876 50.5937184559937521
73.4960790672857200 83.3628757579071902
60.9059827163941137 88.9501944303671195
1.2367570477357925 55.6830691815325878
49.1162063543056888 11.0443096887180232
6.5930577633745440 98.6778627504372423
15.3047933192155377 16.0228396223959138
38.4817365941508953 47.0750219953729996
73.7373133514676198 58.6198014449506175
38.5428137626546814 16.6543382954948314
39.1779377255451777 7.3496334334399949
41.1650663627604700 79.0077526352865931
74.2114206874941402 52.6348183647045715
39.5044176618422043 26.9314944650962502
39.8448444466375165 60.7787899715381528
46.2708338441530600 79.5192822627230242
47.0315017942280704 89.6641538612340128
53.3489287788570437 55.9225446117717624
97.1373993590115390 10.2088747421792636
2.8617598679766432 4.7741130633725319
28.5341412435756290 68.9228758982161054
67.9798157600476003 78.7970246275092023
71.1962640387681489 65.7010698028494602
44.9186301133722736 92.8274942048121545
13.4157610414034512 51.1760090713511886
57.4494914446161289 70.3774998859180272
19.6039448120673967 46.4894763454437268
92.1015837330928946 78.3674131336424722
21.7130540725768526 54.2292585618828653
49.5191170966441021 6.8745264234111652
46.2980383664999380 61.8510618931121385
21.2628520790203659 80.9087669990623652
67.1820217375971822 81.9270192229826364
83.2435956682027296 75.6347168225122459
35.9144650983515135 99.8532242106539627
29.2512227872871797 49.1854256695993683
40.3176733434951160 11.5745419565119292
85.3499719305660705 4.0086001996090470
22.2384218560534030 61.8005415924556729
41.0971241560450053 6.7883082200091867
23.2250179866681847 61.7413065828243646
57.9543270089805134 57.3840182505985652
14.8662806687990816 44.8067624817720116
46.2569383271878607 45.8416596235851515
56.8251592326091242 46.9454050595211498
31.2993974694613328 53.7543031174387593
73.5839773353176412 44.4429976610952622
25.4429507104191970 78.9083971688047257
42.5434586882235450 0.6589575822752325
60.2319793722521979 41.8052304892853357
18.6911321477723931 89.0437901098480467
47.3355734043017549 54.7738397314543093
8.3660550859612215 50.3752726328554061
82.9017078077710323 84.7164643525885594
87.5134614505985837 89.9178161682827266
74.8967489021192847 6.5682834842484272
65.9943299466977606 37.3860177205097557
57.7456674975801434 53.6551534433820763
6.6781915799458584 73.2871807416786538
24.7440896408967923 41.4350102138093632
52.8201121727968541 45.4697161585337213
93.2998603854298381 35.0700246131138798
67.2859451447596513 2.1197115381894949
42.1567988207554336 14.0515781084239677
49.2174121874319326 3.5160068515228127
28.8080350242715184 26.9909929114327660
62.2552068072233880 48.6731373394197604
75.6760184190686829 77.4223585453591454
96.6210170392721466 0.0143111110307514
25.3457845946531535 69.9388063750994888
45.9504931006622570 93.7569147495197939
34.8812776596766767 70.9436951935008722
79.3981112398468696 52.8252120138985788
44.7762005913113867 55.0156316867260884
4.1645025414425501 7.3008500208037175
51.5110628483873043 49.9084011619715611
88.3593155669562691 52.9687472537109869
58.0830197351405602 6.0792739771283744
56.9936127011002398 52.3986283542973723
41.0914728260584070 31.5756690952127101
63.1689486023026134 85.6601337536982328
19.7006483552748080 81.6958211949602031
83.1231561889721746 98.6613808661469704
25.0470987405207559 53.8545878047407527
80.3123699409159855 54.6026908768877277
84.2314246499773844 63.7057198206064115
89.8495504473268909 90.4069936657571276
41.3464054882063579 70.8750184577310591
10.5991705104593770 73.5016359121968037
83.6150205809905316 68.2954682808469045
1.7780159992036415 7.2790668531656166
49.6865314436490380 31.4576758273131247
40.9911779374211775 47.8180759542630938
2.2039226139669132 80.2704541947420296
9.7398287811045101 48.2112420208274060
68.5202374943625614 59.5756377707873028
21.2470036859551143 49.2877487427988541
13.7056987535286616 6.7328763565054910
76.6887020563416542 49.9310931186600726
7.3761969526644044 73.8578715357982531
50.5360793285720931 18.6754558822206604
13.4332304862517908 96.9724669507404116
91.3318995539418097 36.4682805233981213
23.8577242393712936 34.5836887834175073
20.2709624834416360 58.5132722188597896
77.4173832504922501 74.1472784330861998
14.3252967120399148 47.6130810219359759
82.9595512193406961 34.3547937208250289
30.8309952687498381 33.3222906282894655
58.2424544261728272 64.2659111333657478
90.3764341043877835 67.4730339610069478
16.0346724834705370 76.4944224260158308
73.9439592618167438 97.9652547497501587
27.8943118258909841 14.8208808415709932
1.3357670340451655 36.8450634776385257
58.6415138290880193 17.2568400315734607
70.0283173537301451 9.7204896654417556
83.0688994029661956 53.7469754977092506
88.3161115164704142 25.0285755507548267
54.7804794077657462 53.6898031678402106
89.5576730575853617 85.0796202282863732
21.9795101592207729 79.0594188010459078
63.7448840974326600 41.0994298076935962
18.9177201083420741 71.5438485432705846
21.0874803318272903 38.5797575958721879
65.5334175175774902 0.6706710017143735
97.0191061398377030 6.1759739106684748
93.3692775203846566 2.0673431217666960
3.9742308901892676 72.7292068929035480
69.0819657450689846 20.2149327617616734
20.7128613200650662 3.6311576994016770
28.9129831132288864 23.5012129650904029
67.1902371774453826 31.2579482299901059
10.6813942726797002 11.4561386765745237
30.1845123205888513 63.4866962264650141
25.4273980294647970 18.0556200750077593
89.6327331698168450 57.4881130832086242
95.3738861176444743 15.3380174486304135
26.2299853627433457 5.3810596255984278
77.3596327528989889 17.1272549986425062
91.0827467793170626 13.5261932922954298
6.7738444544849674 74.2388217320003321
69.9457856903035804 26.3340175383778750
66.9710643648260202 1.0996252652724525
38.7391780969202699 1.4874746044758913
73.8067237021007685 68.4997744938510209
68.3357982638778765 21.2426763413012374
94.2977567177413789 74.9742251105479056
70.6898580607346503 58.4206601090642508
66.3965288311947290 53.9333611099096615
88.5836144705870225 24.3952247291823738
89.5073904795383015 78.9456072433381593
52.6295745508894015 63.5421940267746237
85.1715804537029584 35.1105897503528723
92.3757663326539102 72.3974252238681686
8.2296862595965141 90.3198790638347333
79.6828849816347429 45.1470910837617225
6.3254466662716062 74.1234462284094207
81.8559610911977700 22.4675483217850136
35.1434556047999251 27.1431705077090797
43.3499088167990578 94.0317036156920238
91.9494487402842964 47.6067024096661768
34.6755561410363882 47.9470879625597206
40.2890486852835821 60.4687317121828443
65.1811340554338159 95.1111507973492678
0.7043329156164568 43.6505897003025254
16.8030095194396374 26.7046992364600158
44.8874140784568425 11.4627247608997571
16.9150695439514784 49.9388824893446497
51.6193351481992764 11.8634296417396428
66.1333253727094785 77.0360273694835485
3.8308506522371388 96.5311159748813452
35.1950293038172362 19.9186967968304245
22.9441478500079796 88.4203396259230630
9.5967871567427032 88.4737714293063675
34.8931576204474041 53.7570532472735252
12.1674868071764983 68.4984020511324445
32.8479761223247309 48.8470238585025029
16.8044649451270409 46.7557199473907161
93.2309495255334895 25.5961602136311797
61.2158889962430521 9.7731135648512986
23.4749218884321778 54.4395348946285580
62.7972423564326689 15.1290137694222064
76.0847293303967120 98.4483287443522386
38.5870853316224469 7.8935873514309201
90.9606199177852091 91.9292899654976310
78.3434833769869385 13.4889118658778280
68.0615507955957924 44.0680631646219325
56.7389061498470255 6.5973722537168040
4.6032669636886236 73.0051368938483165
35.7609271167489879 91.5979589886496086
8.6045898807546433 71.1709945698350737
15.4991950331621950 22.5675571776755248
2.6010207063633883 13.7388809032584653
53.0998622263789102 5.7939283802283192
97.8983029090670982 91.3141863177814912
40.4599742995811837 18.5272973584336711
39.3998280183135989 76.7460911558652299
43.3321751730308193 62.8570744676909854
60.2035456559138495 19.5836058908635664
60.5527106981672461 44.9783379781892307
8.7914250133475758 51.2617974741888673
7.6512033374982691 42.8211782557644582
44.8886395884178242 82.8844514628300146
97.0130805260081104 83.4869006449032440
40.4597132323199915 3.7740925307508388
80.7487309516132115 11.7303632781092020
91.4078613882472837 65.3740831642156763
87.0215514574377380 14.9791561361562025
88.1192151491966200 6.4966520400811856
66.3156299617427294 30.9198202552041330
66.4363714022724281 10.7472753595490804
88.9742657634320864 72.8698644034885490
73.1888837125640777 95.4269221276057209
81.3232092073376975 99.1341094684544970
55.8448684840680443 82.3626621322206205
33.8637407704198381 36.1148288839633125
9.9101702513021870 3.7240262687096126
79.9375909606703772 33.3549505963043984
5.9882544016625179 50.7550427047994575
71.5761214525839335 9.1765711423131062
26.0519481913266233 11.1058034100301128
57.3423953724621711 80.5295022802063158
96.1058628352536886 46.6654492622079289
87.7010042780155317 77.8677776668759947
44.3296271154112986 39.1538942150883003
45.5683500061180951 96.6841007709688540
64.1873239828994429 12.3863051310687418
35.2427888470100541 75.8560221409045710
31.2232068618717662 49.6454856772016484
54.0325124728054860 19.3049048897562017
31.5209708135205986 13.1631550442491871
69.4125267786389202 83.2028816646403158
67.7515754069946183 60.7256780670690759
53.3321634146248584 65.2267836133621586
67.4109425935550348 48.2097694835037700
69.9107741250730896 29.3676314632775899
38.6559629543712902 37.0484083695333695
72.1839554974087747 11.4550752049564117
37.1500361090267859 96.1466582602257063
15.0901049836790193 65.5723345279649976
31.3801479754702974 0.2804868484673428
62.5933264336704909 79.3928886275484587
82.2531110439188637 94.0778215283174717
60.3561768453929091 31.7393918004516422
44.2399139158535490 64.4187430617128598
5.5211893194185073 79.4663013458442862
68.9184688065750493 5.7383024246271619
11.3893138566725565 87.6623535495380253
0.2996176458288757 3.0671746524591370
41.5703383289932873 18.5606692617700588
93.3830684278291585 80.4942150255935474
65.4996692521477684 6.2840381938961576
9.0136722927424362 32.3933939049361825
26.2787220338754004 97.1561022732768436
10.8022731345385203 55.4553588690873482
59.9329445227662205 46.2221718899947263
41.9433065474648217 74.2724255715547059
99.7888013572688379 7.9714793885837354
42.2636711451306013 84.3726431274809556
37.5557778592348726 30.7688679672008192
93.5881496713538752 39.6670444843322798
43.2868013478570148 84.3796466756125341
91.3695342404356694 31.2438339722131957
36.4815428047990622 65.7156309687280640
31.3746942969198699 95.1615426650020737
20.8659816984502093 62.1605803366043972
55.0027280875296611 40.0247498415021070
75.2291132548497927 95.4821881936276355
84.8323143763705616 2.3558433901088804
85.3904958203256683 96.2394866037735994
10.4874612730467387 88.7498166369065302
36.0847517094756967 40.6490299650324047
93.1356179638800654 48.4823327602730032
92.2207730953111735 64.1498738415235152
66.0524569067250127 89.9881161671444971
88.4489343306254909 52.0030667270086937
71.1760854680457840 64.0250280102157490
32.5876370087351930 18.1923921101896582
68.4086106912009200 60.8555248445252417
63.1266633815338238 11.6211722864966163
71.9135844702330331 57.0618542513207103
7.4121189504336655 35.6312982652792769
87.3678995019217268 98.7977900370063651
0.3165829691087363 29.4741916958934240
13.2137297122898456 57.4653787965679541
48.7614909625108552 36.1650547662519131
68.6206007030306466 31.3333920073579399
18.5567211977233910 28.8281823147371625
52.6467784344036431 22.8098713962494806
2.8467559405109699 62.2144786403547059
58.1244078741050458 57.1900046999111353
4.2870280484917807 24.5630435406606225
49.3046964366867684 98.8175826476114025
3.1842804423181548 33.8135561601101458
4.0505825872360957 39.9390541517622992
91.0389109523383695 34.2597717811163776
29.8110715139138662 66.3938815829148155
29.9200806050566328 90.2935413511396234
83.0477826774725543 44.0023329400235355
53.5238564432273876 58.8303445310748714
77.7882140320401874 81.7584035988161588
7.5462081008288546 85.7541394986604786
88.1283400762827824 97.9213464891869734
61.5177378584719321 32.3915619111018955
0.7367473814657077 47.0274025547425722
13.1147129360450592 50.7884675463309065
21.8859025161072687 83.4372787275334957
48.5305842717665072 68.4034734406399139
26.6344736998889502 46.6991435796714001
62.0841171878658074 45.8673400987902653
39.8546560522073179 22.4204858296337406
24.2549876196818239 27.9218143312239384
82.5719276811187086 92.6781659408583920
54.5522986734726558 47.7808951470829584
62.2690912415704148 99.9017650796326251
25.7010645175895895 88.6931615059317693
96.9810486030409891 71.8142241731777489
29.2460066374331298 52.5536124788670875
1.3239035581695591 67.7893218528270864
54.8915327926749015 10.3808848724493927
0.0203790153726069 39.4630208681876127
71.8768303846588310 59.7537850050445911
72.4425158356896759 78.3567113378285285
74.8169866799236729 98.5493095848906933
77.5846462165682027 79.5113467077726739
88.0753595444463144 67.4866722846813900
29.1357173013680928 1.9515603823661687
28.5552315244541504 87.5721458125964887
3.8125469975998194 26.4240764037867208
24.8530104936541250 80.4501018772023997
13.9559207143681299 9.3147710483310391
30.9811033690876130 78.9723475430644299
58.3196201543856461 50.0547497006990838
79.1358788024138988 39.7201799128258557
92.5253603045408965 79.7091253743090817
91.8672934622259731 21.3054829725856649
18.8695573934906307 16.5129661471849154
51.6204504370235995 70.2866967464662764
4.4521932041520662 85.2579646665015218
4.3914319139390257 74.8415194545698483
80.4662347914807015 77.7163312377606985
15.2111423551896330 44.2605910205671336
23.6139355908761885 25.5196794554198085
55.5053508534665170 86.9373387015104981
79.4968702876959554 58.0868226332537887
26.6339129866087774 61.4569947620533270
59.3980985427218684 81.8464575979163413
53.0254648876010677 53.0488719307820489
27.0279637357045068 89.2287987800505391
59.6836625397651162 43.2534079425763380
71.3607918733848834 16.4942188044543201
21.6339161942088580 98.8132107221500178
5.5005039693296958 22.5648073595907341
50.7343869686990629 57.6695701812252182
7.0930149491650774 65.0207698527239302
30.9639831675465160 72.8583760583779281
22.5650156602165239 41.0911689654832841
45.0095307663728263 58.6164996729588808
72.7310148769601028 49.9817132251021619
52.9757759649397073 50.9766138834552791
35.8043531415909371 69.8833367826794500
6.9708656780610667 12.6883365270983095
42.9273731357480699 45.2608548763825311
10.3208318466402993 23.0144022127373162
28.6391753642382021 30.8681767149059496
61.6040548768196032 47.4496914555528306
41.2902684729094105 61.3803362691690566
84.3470126807275733 10.0340178122297239
83.7527603052287759 40.4270094683558980
33.5008838596888552 65.4267268172831962
91.4490318854696937 13.1408602035854134
58.4359020358328962 31.7750221581160517
85.9106114615082248 98.5066332879910505
22.8170624885419855 85.7029536276615431
80.1967146751425730 84.8248565806124759
89.4825105081887671 15.0176569295997311
53.7440287948272157 30.6811281758654459
22.7170158079594628 27.5816627640595122
71.6296889872803035 60.9427478679574008
93.2263014802108927 73.0967898769274740
54.3852935762666263 78.2068723740451901
15.0747410349763236 77.9213206125624680
44.4172934598358466 47.9492061942803502
77.1395136140737918 57.5085595254078399
11.8190343671013220 37.1587148900939042
15.9375252407485632 52.4335371181588599
20.2504303026252330 56.9234544609717688
19.4618478164492394 28.7003516140621144
89.0461195004387065 23.8526890134213367
26.2381574415459404 18.3904884588091946
71.3462631415631847 2.2430218613832986
14.0793340049995326 85.1319688658822429
20.5486148101399664 73.7858212928858848
36.0797735144850691 11.3220595849445882
46.9469184750532449 56.7819312396107705
24.0132875290836481 65.8863729018907947
14.3560750885911137 89.5442826171405244
96.2342339732602454 33.9893358113553603
48.7092648999748690 46.0621916371654976
61.2870148903187797 99.8646985196498633
59.6183913725075030 71.4294211382225939
35.0628948440101027 50.0323917174134465
1.8924005738548910 54.2166380106998460
98.5620950789075039 27.5100954431015126
93.2949149796103683 45.5189355469958841
56.9923072327704219 50.7204338751620085
0.6442152318579586 40.7623528337086825
53.9549228511812942 60.7070247636379534
54.2524253651883157 10.0586467507621347
32.8203043946403952 65.1489839769827057
88.3548205823757655 82.5318610594994766
31.8140231169202963 94.8288932797846513
96.9830214866984335 69.1488281230164432
91.4760313458739915 15.4600687909072114
77.4643269621641224 79.1860865149238435
29.8857008314319259 54.8032453990864070
66.7327267239685540 67.6511288211697490
44.3714276926174946 59.7590054643267834
96.9919355772588574 99.5333301921081812
40.4861559387221561 60.3110232714703329
8.2570943012420628 8.0014962680002846
31.1584857697116853 67.5529589241244679
30.7911727788138805 75.7470003586973775
81.7284831469943214 24.3114518961229926
93.4422034080792798 3.3073269704521735
41.5221256400353127 73.7706625000717935
71.9597795529738420 21.5574835556847084
77.7508600910252170 35.9555828461703086
73.2806748869356994 43.3309200433323340
0.0013539919412442 28.2863909698235290
35.8063247577368315 50.2322906876837436
89.1253280173619657 49.1939170858639017
81.9167514876406528 46.0051512919245766
53.5787616382074745 36.3898746838631766
86.9372069696189271 30.6430266975027941
56.3316833486782329 4.5644944307669082
71.2519038388190040 76.2905289624479934
73.3605468091417379 5.7398954563825040
91.9111866000910851 43.3754935849992904
85.6691911913664370 35.8135303643099405
92.1258310666384830 14.3901201492302562
81.8977258638709600 83.2899732091042324
88.4174754723582907 24.9660796099080535
32.0341490585837576 94.1758410373607262
93.7885912559163160 63.9934545107178181
4.6777353607090006 8.8045178165816917
48.3053885288797318 19.9545659408133638
26.5760254796150406 53.1783129459192594
12.1012598001308156 26.5427884218253709
58.3717950026581462 91.8250458483191636
79.4299064838902069 87.1816604944850297
12.8410748039463058 67.2484077245030107
15.3041885578152019 2.7230782991066738
49.4439907268276997 38.0808925233836675
42.2099103716027670 96.0062351110632051
13.9704877568650900 84.6411669350012374
42.4142053668834649 67.6949082339831705
43.1115377840642893 69.2534206569610689
84.5612522801689579 73.7959225255739142
29.8640494258195517 96.2414639104916887
69.7285367795438873 18.8716605903752495
44.6767179417962268 38.4292378053532673
40.2479914213725323 78.0088180648503453
16.7546185783178139 34.2887540242102986
16.8238163312002484 4.5421821770564534
65.1167423999856112 15.3947100569814097
4.4262933143716987 7.2365831934922520
33.8364275695718675 94.6477096630978139
36.4571851031937584 48.2151606441373985
94.2614570094615658 79.5635187641752708
55.0266818744657442 49.1990326071095083
32.2589748734251316 7.3549815163785226
24.4327064180671307 18.2231176305077902
73.3444038348021934 59.6628864840523008
8.7945941210243568 59.6650082534582964
33.0607470217270958 93.2272474636105244
20.5609529626707861 96.1641797190252987
52.3399938099635165 49.8697625090767431
96.2245898499806742 43.5195339485923469
83.3365583958122329 78.3597137293374146
90.7728102252072659 61.2506530473706619
44.6680452694742627 86.4212611522607261
21.3571173203732982 3.2595648164988278
48.4158848351000657 27.0788065954546404
79.6436473732766217 34.6881086074081537
84.0006453813578133 65.6884313387175212
12.6304568521194209 52.9735902990591399
70.4788852387771811 53.4854323675467569
64.8031219746466434 50.8329636216408289
74.5985236754655858 94.8022030988817761
91.5240273905053812 15.5175738158138010
69.0790952643990437 38.0880531057141809
88.7980831719320349 22.0086105578287459
72.1973899548119959 79.6299884850175488
8.4763290556227879 97.5986791305242036
31.2949183446186510 84.9949422321470536
32.9941071339511254 32.1054437727348443
22.7518200099792836 30.5920682159466679
98.7159513680114173 66.1226355228900076
0.3689887710995099 18.0761878060033752
86.1255472282204835 98.9467089950142622
79.0750394352209582 29.9967015801107060
79.4952990483156867 11.4834878391505750
18.6126887259580727 52.8046973462163436
3.3077576452140933 77.8348326499128262
36.7496261054755280 86.0152804840176373
19.2460019424560471 43.5714804412175241
66.7219702631259111 16.5496211975098682
55.7701445324136245 78.9637098610369463
67.6624514383736226 83.5161972460536646
99.1690354528073499 11.2954106716804166
19.1716341553261564 37.9473106809781981
8.3624758882893566 68.7233654218500902
89.5714319352292137 54.3140415948256035
27.7260229892453367 16.2014321862608881
49.8778253560179792 57.2406752140261119
2.1778716867601022 6.0880457072682637
8.9563407726293462 74.1891601140127364
29.5935902495061960 61.8521228196892281
62.9060265307341027 81.6218817481604901
22.0976315176139906 53.1251018720350885
56.1531334933082817 13.3801022900176037
12.6222476759716766 91.6540357103751546
32.1049538114187101 50.4111201245995630
69.3339001754889210 31.9157135113411705
57.1707301763418769 71.8922534288295907
80.5917990405043554 46.8623233400518231
9.6872508964139357 96.1141971991414721
31.7877139947082874 18.8356023446885281
6.2051045571504426 85.6337825703308226
56.0571717384235484 95.8037347948853863
7.9600923837768178 93.6567395124963156
44.7262727199689749 85.7744009731281523
83.8624181971780587 2.0980069574993543
99.3912242796717038 62.9936696371155662
97.8614828532529231 23.4866715212830997
57.0101346159571420 19.0934705915474900
74.6125110043082742 18.5635928123659468
68.9683328079759121 32.8472280631781501
66.5317953252479271 13.3383918726670316
90.5245957884547039 84.5653202514485542
31.9067541747746333 26.0371289320231902
78.5153315834026984 39.8826466090118714
34.2704454336042801 2.2471519807279128
2.2720479548636208 52.4021975383909719
67.5648370391529909 53.6429552912871657
42.0591281054366419 14.6635254154614874
81.9184526207936727 39.5103291221885229
80.7579646025384363 23.6726965932374398
75.6642028244884841 45.1900019986025683
39.1968000660937150 9.7910948243519087
98.3445153829674581 39.1980907735091009
54.5506006521622950 9.3148198618196680
80.3280246489491816 51.5706591069698277
9.9923511711299540 31.1855853095896904
49.1892462994773823 80.7607084209601993
26.3363756521352244 66.5824964907083938
71.5309739536996005 5.6555373850765704
95.5839723969009043 23.1714061982165376
27.4732724956923562 3.4293106258569628
22.5653338725602239 12.2092012464668169
77.5910964550448625 86.5290673167064881
72.7170200887416343 7.4615580588713097
98.2271996715937235 64.2717438598916289
72.1801797724324672 69.5562989766599031
45.7635822016712623 56.5162104164741450
47.9168130775518648 77.8039784529929079
92.4767230605063730 6.0048765349414062
96.3732016735956449 82.6103172097509884
75.4688065542446083 2.0354611750665885
78.4905219175114155 23.0127496212045415
85.9627914572032239 47.2874873826826132
48.6615985301745795 69.4184407055668515
9.5641774920225853 99.9206343077375720
71.6937497987999706 89.0443479840090220
62.2097687271559252 54.8728926099809158
49.0049831998339869 23.9676702680709504
68.7594047819199687 45.4163710891307275
11.7011848313188445 90.6900792910514753
92.0024419606686905 39.8184471162850571
17.8214122487870483 40.7920613460614163
36.7324899548816219 45.0822239407212919
32.5714351184223645 2.4042610164997424
13.7366847454643892 99.5758945068754713
53.4319941233690443 19.1983509206729792
26.5852295162150369 97.6498728284421702
0.9888111613976402 37.8981657376851970
7.8803322791485613 67.2964291167189401
69.3211115989142570 6.9344928301040998
42.8007247064095537 48.5493479948776141
3.3067183059348970 98.7562652571095612
74.9252384714110491 70.7732783684666913
42.3580131825489232 65.6101769581747618
8.6650432243283717 52.9236919054182664
36.6154669729114062 71.3349452293606703
48.4355800926782010 5.1290540564899123
97.9883492205186712 40.6120435309389904
12.6392905750579150 82.6779139209861569
32.7394405366095569 11.7778829470597266
20.3092520468321709 58.9823321302462418
53.6609120899341292 68.7659796583069749
1.5928960060242692 27.6453029134078321
91.6007311994125075 11.0740534125770118
0.3622019646805641 60.3446615750845936
88.5389544682511769 88.1616230753214154
82.8836315935727583 11.8330916771042673
80.5304308752727707 43.0740075402710190
71.0945510053635275 68.2683306702487442
29.1241416111597040 19.6269565440919784
80.2374949712174015 23.1045216901212491
24.9974687998599912 7.3737101027940959
15.4991901698202987 61.6548694255209995
44.8022829623681460 10.1571242060905735
23.1542235286961500 89.1984643401645911
21.8458472713921594 20.3879283085076182
42.3429902269222751 1.8930131202528955
17.3647749116542798 1.2316243769813773
78.5613032340259565 46.2368554361337374
58.2241711322294293 10.5189332196117480
59.7297727938121525 38.1836837316892428
4.3364356102434503 21.8689826430801588
5.3437246450022684 42.9050383817173113
77.8055302279015280 93.3291600732242443
5.4602021689156510 73.3199053058395975
4.3441331833518726 61.1530235731458802
19.1217202691464472 71.0471382467297303
9.8962358961137369 24.1041621091030223
60.5395157862193756 87.5566015020991983
10.7026257206808246 8.8697071120323763
75.2160451617076120 4.6431799768274935
3.7247646004774482 68.1415366645067593
93.1695251775857685 1.7394964523937517
44.8571238863590764 60.8407924330295415
31.4762618012864763 15.1661180002626956
54.5917302673027081 23.6632848786898826
94.5704740417381373 79.8981375238442553
17.9876915535877693 33.5571633113232934
69.3319546569094882 63.5646656256010942
30.0901786100417503 76.9383523776985783
89.8033544740709999 68.7008764349348979
25.7212047878431669 52.6991073601687177
8.3556059225797004 81.0719099010270696
65.8875506881412463 44.0318612171132457
18.9587431923561986 25.7126067357474781
79.1910092675005757 78.7012000097862625
53.7573816036738563 86.7525787176766698
86.4631659969185193 14.4698328233345386
1.0789239785403248 37.3748224001090179
51.4102564969231679 72.9681298065204373
17.7172275017370993 86.2057131151640590
37.6078062524737220 47.5159972408939453
49.7936430819934088 34.0457503151311514
91.9547207720178363 91.4648672687860937
43.1668852328119570 43.9062691070710684
17.1327912904727917 16.7832699983487501
17.4742953311485820 0.6078899285888895
80.0860376772485552 5.0008223417792426
94.4841051426665359 45.2003922063890968
99.7545571472139727 62.8978555264092094
6.1485950533656686 44.5106815207828106
93.9922252995574610 88.7517709585547436
9.3754204523058498 81.5716806590596377
77.1853256752064567 79.5826309666877449
52.3327560442644142 85.0197213341028828
3.9740617592366134 10.2072653178247421
75.9578496318738416 40.3094089118102303
34.4548210973405844 35.6191577135101198
34.8791998481147374 72.8052777133917317
47.6298747634390622 79.6753221373722909
29.3905117599911350 40.1640984449215779
95.4353726144598653 86.3496233488208844
64.2751538032206611 83.9836775692777167
65.8882787529796872 53.1914847763633389
33.8129057665758381 11.9573430432961541
63.2042730598320261 57.8239202476954048
81.4126142930490033 8.9231189698351763
2.2242190004216900 0.6934649396143966
44.0828458608084262 38.4838247322408478
88.4745896497358899 65.5412359063475378
74.6960089718024136 34.8671341037048919
37.6798955429991054 53.8444917187766450
12.5808817945140756 51.7664024926639215
58.6937442788055606 6.0249257142771633
0.7753490895539561 84.5318823173055449
61.2183896406205932 31.5887391891402345
67.8725515479805779 2.4039975459353657
21.9739756155140284 32.4538191889073602
74.1646961798041389 31.4189587332627021
28.1890827541506503 10.3363660932505042
42.9610082073056816 26.6902528269777548
31.8392419082710312 8.0367322046483558
38.7640685000418586 13.2379463326171116
28.9205918831909372 83.0103667451093514
19.8285303469415410 83.7376094202591901
85.6933560528482303 23.6921274047226831
72.2423898169721355 27.3929348548120899
93.7455573244423590 45.7340468681897931
92.4468337964015774 59.0533894430093156
80.8410142827138287 61.2921001811299035
73.8736912353712256 31.5877227205540905
96.6676631470583629 32.4877924318601501
37.3836997477468671 48.6723870686237916
58.4019132445265399 95.7834165642431685
21.0278301026901389 97.3343522223181736
3.8209239237726123 8.1847493708520958
76.0950616919246841 68.2373112601912908
5.2765624227046999 17.3884711198359909
9.2397867626785590 75.2341492233662024
80.9042106253343007 86.7413641929605035
12.3096348951951651 83.5345974967852953
61.0282597606822463 11.5754691072439293
49.8702245352332199 67.9252959896648179
25.3023208655796736 68.2176585149703811
45.9900671678323292 9.4685765242254796
52.8421649902337194 53.3991678268516452
22.2647920639565271 46.8649713714470622
12.8318663450450288 84.8029944568480971
67.8996436726043981 86.7118263404885568
46.8333704842788592 94.2390422463243027
99.4178269747171015 60.5152844064807880
39.9718721730130468 75.9370522409273860
73.4151430944990580 41.0428819033044405
79.1200114271993016 92.6490813039402639
45.0306314857257703 70.6986113128849354
25.4180899971100267 81.9333093015748659
64.4307631699146555 36.2046716739231726
47.7723969939801165 29.2022177337244244
59.9657976881255550 15.4274869927933942
60.9332617368158438 75.8325265554316275
9.9197224579612993 73.4897288267804072
36.8334766403612406 98.4026588106580107
96.9831483344367911 46.8310010111338215
69.3728770458455983 67.0570867997425779
45.6831771074334227 26.2930609371428439
28.6261309706624232 45.6026671416915903
89.5304514716961108 48.6443022254180022
34.2206510787160454 79.5634637640840339
54.3531779149950651 33.2322304856906712
23.1265688482814369 29.3005944554109554
51.8070325139303591 47.3304992272679002
59.7394164737811622 24.5567119346285736
86.2735269113633336 68.8735772966184925
24.0777477847979320 25.6133278840429455
94.0570531098225473 48.4106292672505134
65.7777288116018752 47.9182582742204133
73.1495923289905363 49.3854676063639886
71.4256630349819375 96.9266666355398172
5.4284448221216923 24.5550816834146275
4.6314693012318724 17.5139731634344500
77.8597366524551546 76.9773733758022871
36.5793923172448174 44.0190293624481939
71.6278219411474453 9.0821718057586214
80.7566152416178795 99.9432005965227575
68.2967444147640208 28.1707075403456741
40.7340167935889923 36.5524336171849740
20.9165818249725142 87.8453413124027946
1.7651213337248950 80.2147813270611039
25.5662032594318873 59.9717387415178536
2.8132264633591531 69.9810212474826017
46.6917166995460136 40.6647087618667982
91.9429821601344770 54.3916572133147369
16.9202886878859999 77.2882688512730027
10.3726867952364525 77.4321258827492045
26.9735104800776568 32.4570478621710947
63.4179837024841717 81.4229793803114461
30.1007613721197096 33.9015772079366968
10.2999823673316619 68.8183619715118482
38.4882182005137921 20.3568796964579519
39.8299666849202723 96.6673681287240214
33.8170135526816722 21.2742403214761566
5.5597775436044277 80.2650431022908606
45.4329383357987027 27.1252128584850922
11.8678130824060535 64.5830761097948027
13.9818435228637235 89.2250345665728446
78.9767858785512828 91.5934219797799329
27.0877266127200187 16.6281764593591106
52.5019680307210166 62.9012907186465853
22.3589130698044869 15.9696140450907968
26.0713434935684454 4.6006998587587393
71.7862782003640802 90.7189902810586801
84.8047940221690908 28.8874182983845813
94.4782310121498483 86.8245174615433086
27.6201524666175544 86.7029885670468303
2.2315549150062175 83.1670216958622319
80.3988657572049163 37.7201901649626450
27.5803823848702407 70.4351821320313007
78.4276060076097252 89.7116196161814941
99.7778280133406668 70.1944834204610970
53.9580252843860819 92.2278925691876168
96.3890243320719122 6.6533672888054785
75.0396648981700594 75.7252439455746611
57.2487260416769672 1.9625558580802838
42.5097878427247693 95.5022828460544702
99.3815676294376829 79.8277400901781391
98.2274659626447288 11.8498426782759232
33.8414995994501311 2.5131045337702385
29.7023589397349426 37.9165960808515194
10.1049029710801328 3.9222120750190048
20.1469779317058659 58.3205242731365772
95.6693325585569170 75.3967207832754127
4.2637475016554571 80.9619153179245785
34.7309548945603410 58.4661190261673482
26.6435828009780593 89.1489132140734597
0.6888718142102346 39.7251633329897658
0.4479532156484556 21.3396328283575585
81.2407454958307085 94.7616874727759750
64.2828843739322195 60.3492092421342576
13.3093202867530671 23.9049510051082308
81.3775238978678601 30.9753747156317303
98.7193321970537880 96.7202882684590008
88.5462281841237484 2.8661750715050505
73.7315246275722274 90.9430192337897978
25.6838147314467982 52.0548638928211460
94.3776937349585126 63.6067609182245945
38.1524133289962037 93.9792244665498657
49.8377682189811466 6.3580795358855857
77.6132994038581643 85.9468772263413712
98.8834036767808726 9.8950471690793300
42.9652730726786345 46.9920549183070548
82.8379505153917108 65.0292805826399416
38.5053202176930611 55.2937033878219566
66.9077129872487575 95.9948965864030299
55.4705354828294404 41.8340789991244009
82.6320199497648673 96.6937040369908090
4.9230590839343673 24.2177601959369433
47.4298807126755122 68.6847580654719394
33.4533969685135943 65.9950934725890335
90.3404114218587182 60.8684507762242362
26.4356857210848339 0.3037461637385275
59.4621862466402149 17.1396584733700692
53.5419062565877795 3.1059553975604670
40.8122387035067646 6.4305945531454300
36.0818368009239023 3.1263460681740907
58.4662399146933183 38.5359185464473200
21.8977656625281334 68.8031583247282015
62.0943422918958419 97.3611871938974502
69.2364562784470934 22.2108626692772653
91.0149106445659442 91.6187127337836955
19.4012887503632534 49.4636990703578334
38.5266890492741751 32.4559441175013532
84.9873393118068634 41.0696101343533044
51.2017226094270370 78.6526596562097211
31.9103598895099303 15.9803345385850282
38.4496767112993325 50.4516012423880653
10.9052253484912871 84.2044590069040026
70.2337746634652262 97.6374645473541847
12.3044348536379573 61.0301334326923381
72.9222585752299324 97.1741895917496095
67.2780745709413424 44.6004417235171786
20.3856745241949184 67.0699176563068420
97.6151742389975539 58.8499181477038604
76.2313691763197454 52.1736913080365596
77.4355623864713039 68.6868401857984168
68.5284929397082578 90.9372819668683121
50.3784720915869926 93.8524766273089170
43.5286730132528845 65.8228292888076396
72.9158056054737784 40.4233112587811689
96.6610677521181429 21.5875366592574665
67.8538237595411573 11.8322840061972574
47.3126296231293324 85.5975201647591888
60.6820792735614063 1.2631054747130777
7.9067543026572480 5.4887128525773932
67.6616414382589966 95.5085008850857378
92.1986733701535286 23.9931389213398951
44.9644912156112326 6.8653839251471060
68.4030885830395903 56.3031728148223678
33.4523452448513865 17.4010970956743130
56.4643910654533201 37.5870077992981209
95.6382939395760729 57.4501016787566741
17.6692680184099338 33.6237465239665880
86.0354724800937731 90.8783566287296338
81.5209564492275121 97.5975665448751926
64.0842725847888630 32.4386295566906995
99.1513143008860993 25.1325016215515511
52.6959444325326913 34.7815846849407393
28.0305334603859961 35.3356776515548106
78.7534874817785777 45.1063591719148889
53.9614546880058938 35.6704859343619702
68.5064637359824644 77.4529413467652859
67.5061871321342011 67.9261795296592652
96.1522070833196238 9.8131455477825309
43.4755785653687354 74.5131792499979753
67.9960184045107781 69.6275448527693896
45.9614757767740727 66.0238918127459442
43.2176306726576271 99.4127747418033039
2.9489860453927652 5.8539401037207117
26.3421661904866937 33.0616220897761863
89.6080632576090892 2.8982962864365525
77.7162839684122844 95.7119162144880562
22.3701161877995496 87.9539152199062642
6.2826173827248422 18.4106765409356434
68.4435435417876477 15.3042009357725828
13.3470162928665985 69.6431374082378198
68.8896977250977756 42.5622579933764769
23.1919394528842346 23.3199801085782639
53.6870101743596138 94.8503080729958441
32.4465482619037715 35.2697294243353738
77.2268985842178637 99.2027275026829898
28.0924333948114437 58.7737989383947621
92.6180804076541619 51.0953628508312079
38.0500163280377421 80.4107676928215227
64.0208162628128576 7.7053930618757089
91.4575184726868997 54.7898647196360358
50.2819639557704789 51.3849238532167334
37.1375077449651911 29.6251182625389191
21.2951177159877219 72.8302132801637470
91.4335959106809923 60.4454374287487965
2.2068876842110896 21.7064843922524240
16.7141780999658138 85.4524824143618531
37.6988821813785151 36.5858815106796058
50.8076958566873529 0.9699427066304112
94.9548968319375035 66.9031397418954157
54.2044994306527528 33.4637041088304699
74.3587590068326563 77.2552319765838149
8.2917043643352955 43.3659203735257464
58.1738865559434970 45.2824486805867963
75.8861571148061813 71.5553082145529942
21.2675488621023909 94.4896117928689989
34.9132985534671292 44.4273277709212735
78.3166398351297488 74.4710826794587177
10.3255119146838936 56.9779880957023011
57.7550488018100410 42.8187505568038844
56.6282702173896979 77.0841400826170258
3.3747226959276344 91.3273274569060334
8.4882261320088475 46.7415578020707514
85.4136286907361182 43.6752534843693780
78.8744541549292819 93.6302097136140219
43.3113690992660381 5.4260280943392969
11.3473173846092461 15.2344605376827928
24.5691790951035003 83.5358875179897495
87.1709020566830475 12.5468409819095008
70.1590263070472275 88.1072558005665769
55.0229849265483324 42.8807379273531879
0.5973510183712172 2.9113535214069008
87.8929566361623671 60.3248029013557527
86.4194206080957201 26.9343025179684687
0.2551814142882636 20.8257968245432643
57.9406121067577402 84.4630475334156188
81.4839874451518966 34.5888924040709682
96.4114887098200342 64.1814378819928351
93.2120250289839731 8.7134018278776200
75.8457361258623450 33.8099742702560278
93.7173997887308872 39.7741535359126743
43.2213234328980960 35.1691101290921750
20.9742012873211827 68.6508741693922815
51.8175319670684971 9.6089682760573840
94.4385211456244491 10.3670935739137100
26.8127094626615552 19.6326397482062696
5.8432784391628250 64.4362970832528958
56.4416006196547215 26.3546827475950138
51.8797204368585909 73.2990183769748853
5.1546665620066046 95.9514929895694593
51.7403017039191795 29.4325930856359399
2.8294979334750336 82.8377613875285590
94.9362674174802521 50.1585994137034277
39.8173575994197648 73.0671152540566737
37.2295296666671192 53.8879497691993379
95.4657405084389552 97.6177442905525368
20.9990234608500188 96.4378305693731477
35.2489068720113963 15.4831505868624930
16.4303499555592438 67.5122239371196287
57.2749059269281133 48.2045647894818288
46.8148557553985327 26.2108979004240581
19.8865684331123518 23.6799278678025544
64.1490536223009542 11.0015578619670489
80.4128306871199499 43.0051004606094054
86.3812723339340778 94.9333168975865647
96.1279035989229698 24.9618065561758371
70.1746716742979970 45.7643986271562682
58.3058950777514440 80.9552674162334824
54.1863846185556142 87.3682386183274104
29.5958970131525163 85.8994145814541668
83.7914985464004047 96.7040816811587263
69.5107581847907028 51.6652776840208929
20.1589107653245669 33.9782107023296120
27.5804973473295689 81.0816188001588642
46.1110127846881781 25.9151624134342882
78.6607411831213454 39.1074294858390061
12.5932564234045419 76.5265245628137905
84.4408472755768287 42.0435454861954980
50.3762966971384643 79.1927883824459400
46.3569212973118283 7.8853763198372011
13.8146661514750857 70.4944612648257447
48.6535437596933633 89.7094979610440220
74.5284301035501073 96.9344040431969631
87.4847587171289831 67.9861226147033477
49.2599476952860229 91.6926252530912365
50.3727419094354332 7.9194855741780978
24.8130716495426284 12.1736273695087664
43.5687019624058109 91.0324350485398099
92.4165254707594954 27.4477463540320095
56.4671971018108394 90.6003792507252399
86.3066451820667595 76.7892298053775590
21.6199038375363237 57.4377399583411972
24.2124834063941030 78.3757983501846240
18.7777400187581485 63.2545757109683180
63.5508173148774205 5.4834479149809106
17.4061591721897848 65.9939260848551044
49.2965077270299474 9.3898870739850047
95.7694176590658657 79.3744518321383055
79.5729655506678739 30.6332630752262247
80.2554024439458118 26.5041839141212030
89.4706063901031854 17.6066393232518834
33.8142190377579439 95.6925403830432089
90.3237421077606228 44.7111766738314458
88.3047322817051281 33.6593125603018777
90.1354191194849221 78.3525980785384490
34.7654184397705919 28.9677131404359116
69.8037792243588342 20.5449609408892577
22.2869415405213438 93.5145348362197950
18.5745619878493144 35.8221448161987510
59.3478523700150049 97.7552172942478279
1.7839420162522601 10.3960569481135963
57.7570151963862770 8.4581975868510906
76.6582476282122229 66.7111461501037155
48.0889088364841086 47.5692461411965226
97.6268299465633760 15.6243395516753036
32.3148747694436338 84.6138770903305186
61.9751538075011368 91.3529721473590399
50.3498349121152629 24.1460686938203537
25.5528685660614379 81.4055964649815849
5.4803337268405254 17.8833910135224663
17.3073010184821250 83.6267212620525129
55.0589072126891992 61.9218748676260731
51.2307251247160238 99.7866449196573342
71.4777748758771594 45.3439988690283258
92.6556639705611360 93.0192162884210774
94.0898478957422100 48.2403880069498712
86.3364802201477488 59.6758842781145304
58.3182376373842288 20.0577644835620141
50.3264833001249343 99.0232392360744740
25.1572542967558377 46.1924959556213608
81.8288775516037532 38.1622050693988442
97.7943408754915566 35.4728317290801485
80.6440364771391529 44.4090008861287799
59.9701474621441193 45.8491037375077539
32.1624904486503169 4.4223130588909143
47.0725475076126685 5.7926427087540810
83.1593005786870521 38.7585545839627486
34.2498491292889042 93.5679138418895775
80.9884786724599195 24.5615879384261113
35.4473661638357029 24.0833491444399250
87.7882079756661113 50.8914710628722844
41.0060402331964085 8.5025698845024085
15.1409292536919153 49.4410134533073915
92.7734175759763957 80.6923511920849847
42.0682704941050503 30.5695363550593342
42.0789142124066373 40.1379921170743259
14.2043705480200515 51.3365942559680235
96.4248955255429365 37.4755016694037764
4.5412662505373564 33.7815014948161547
16.3658051598376098 92.3389424524376636
75.8358069028930970 9.3251825813457252
24.2296270322421279 17.5417162949853882
30.7610603437744494 95.9255231222435896
39.5780912985778670 53.9977680412582686
69.2561262477447741 6.9973338408383938
65.3550198467793848 57.1479630115584030
10.5061721203282605 34.7547987143415398
76.8424535582211519 36.3231872429232467
14.2620795566279828 47.4878695505559634
2.6588980841125376 31.2565383115297912
71.4862005526523205 4.3407275585265692
79.0655729112694416 83.4489139930986141
37.3023736562441499 31.2165779660912293
91.5015567957833298 56.8024634138348716
46.4979214960997567 39.7006668502512952
36.6549257424772321 11.5675969064345736
16.3535413725905983 71.0186834753702101
21.7242786377120787 63.2098302938257746
29.7459661599484022 91.9454208007932863
62.4283846856629410 30.5288177375354977
38.3015985500328000 44.9463531118226243
30.7546804060139465 25.6709923932045392
90.0611002909117957 9.2057979593815560
68.1281299569177463 92.8544983377803135
90.8262328236921519 47.0584669621556984
19.4920101766291722 12.8739671050097435
81.2697438543456769 12.5390295179799836
9.2565512104184950 72.1006572334278530
23.5042172675520291 15.0734468545346552
30.6539605803939779 27.8495434886679369
35.7669724089353949 49.6216777566186238
32.6745857471839898 76.8137674286304559
19.8917982345997792 57.2899818904267022
36.3049111925607733 56.8463405274760163
88.2179757609575290 13.2609395439424631
64.2987498997045890 37.3281746795685692
74.5582259615492688 23.1879266687759156
1.8942006473400830 99.8533691539361286
52.2365032181061011 11.1817532742134347
25.6398384734015004 80.9117746307456969
92.4217617685938109 59.3267960167059485
2.0003437203783503 41.1304442995488628
24.4431071434544798 11.3254440732757811
62.1969995167061001 79.2212902458025638
65.3889867617979945 88.4574100413658186
88.1218057836230031 59.6889217628595148
50.6519121335569977 20.0931133545666043
46.4475740984835568 49.2584254930601517
78.9748189045946276 22.7990180918215088
15.7089549793872791 78.9153986535830683
17.5835227041478035 88.6073961477270728
76.4103624739484530 81.6746052569281176
51.8911037577728393 18.6040622489667129
60.5235388328654764 64.2062336511531271
90.4741833370783581 75.2863555113802789
12.3874414785235309 2.4032634360016458
97.6528257783910050 61.0383200987207246
42.2621125956254460 35.3349753781049145
36.0474558629903754 35.2397918306140738
51.6837961466066531 92.4771957174249053
31.4752349134403424 95.6610236388050481
12.5595081081666393 72.4973815039569871
96.4493749855490705 5.3177028491819929
38.9329671805926054 30.8013202757947084
5.3465823253597495 36.4769273203571771
24.8915662107432993 46.3003665132983500
61.3339592131782680 69.1764287012162811
74.9662006269506378 74.7074926826948058
67.3166409159417185 32.4492088890492099
80.9524750577422338 2.1161995027154323
73.8971122968241190 37.5615946356621464
59.8990587171551709 28.3279690100131880
50.0679001059603479 0.1309148845389907
78.0915980747043363 55.6027061804662139
64.6946217517049433 96.5405724554900644
87.7944508922710440 63.9538046689683028
51.0113345039601924 46.0808628509996154
45.3865923107551339 57.9682557633413467
92.2764465791324966 9.8233556077959037
37.6796877225920497 10.5393707483322103
19.1600274395439705 61.6324831467341383
46.1228327588096860 65.1415358089427201
59.9772826512349226 16.1765280510729461
48.1781503521400012 44.8116460521072995
66.4521401312923103 95.1905535167249184
33.6436031149218593 12.2496242674897342
18.7094792342536884 72.2620993930439397
14.5947795981181123 6.3145190039013865
78.6652174764208638 26.7449240142564975
83.8334868099719017 57.7909475556963059
72.2680361503719126 0.7621723409335757
6.1687681958279894 37.6459945262605942
57.0518478236246338 31.7437649870175100
0.8194726049041035 12.9399738197440879
50.9367620795486289 84.9872238040898225
62.9469774222794385 96.1717365205706187
99.4176103869413765 33.9463821016706149
52.8047050181933528 50.0664983467175375
29.6044143214909354 93.5050314928598851
42.4748210463613418 24.5582061638711551
78.8032243455586752 32.8156226412083853
16.8098323289309732 22.2642332108324403
78.3045258783986071 83.6775636531569234
44.9106827835624927 82.5120476327277856
61.7991443659723032 91.9137027691438817
2.0791541986370898 89.2792275126559502
6.0864526568763182 53.8627073053462553
93.3828261853533093 44.0884715508422431
0.4491371248666498 31.3372822598429011
80.5416657700209981 5.7458938012116212
36.3704404398340273 33.4454544786507810
77.3258102248885848 52.7272859574225663
46.4431087616775216 32.0821708236595384
64.3265117397060777 80.1156249291719860
45.6295515307028481 70.7624484319475044
38.6311713422890506 2.8745212672113829
95.6106660005095250 75.1598144186784793
64.5755834037511534 35.3254790575353042
73.3839850200362491 18.1165532541747822
62.3972507822837343 57.6528377842401198
60.5226776210775128 19.7169249088589780
3.8452506821958110 56.3233857206332686
43.9410610151001464 38.1321590382356348
92.1587813418327784 82.4060017839016012
36.1762641272166476 16.1491276997108528
8.6930624061776101 93.1068885873918930
44.6868813563684100 65.4301447006749157
87.0269875848785119 98.1673859861498102
3.1663978345538135 85.4079576831521194
92.0240480359447872 30.1580662780581612
14.0883154282024350 42.4862173088010024
86.0230999570551802 97.3457278273457121
33.3852332013330653 0.1771815421396150
25.7777034542756702 40.7520076918047707
1.4057330048042660 20.9536597188491953
71.8077971168429343 12.1976966146788541
90.9963520548408127 9.9775285296699998
26.4871844009878856 47.5940934220240308
23.4825203623110319 91.3761189588649643
26.9043892583944455 25.0832688805647592
71.7711337483217733 35.3989558969904223
80.0531374435591232 80.7120748070108078
99.0194813598410377 92.3405961947908338
25.1322751245205183 77.8748474227757441
91.6781630087299959 41.0964364381826499
62.6635338485462299 42.2679026768025139
85.1967658250501785 71.3791458487887098
31.7468742576451532 39.2955376889495227
5.7934393493808471 79.4201967167155374
21.9984265323169268 36.6117081894208027
54.5058231848939343 37.7582117471290033
69.9106104082979414 52.7576419648951287
53.8493314766552231 77.9275642395305823
28.8545172996010137 22.3380082724690574
59.7335903686131431 28.9713413824869370
45.0812430567681162 30.9052760682222747
39.9954946370197320 95.5104377401139004
3.0362458487498190 35.0895756541520356
54.2660826506630940 24.0152911298467835
4.8547782612342498 1.6922330887383374
6.9602241180694353 53.5315148251973909
91.7415841762138200 74.0068072527117096
15.5854169016401265 46.7951899889748972
49.7615771007203662 47.3842718123806534
28.1128808649666055 80.6513758355540347
77.8965408414346996 86.0162804670715815
37.4216938556331868 74.3426606735381910
55.7965917903771711 6.5035228510502581
50.4386007038067916 76.7491340716139376
77.1634485149100016 1.8080549832212855
88.1213286531774003 54.5020588991020318
89.7887186327593696 46.2387569742306752
22.6461382429018023 55.7686367863069705
18.0489423136539919 67.3934419325720455
34.2530060692526988 56.6619314673201728
3.9772770163542637 67.9656164057597181
18.4147403577572426 86.8229138165857250
87.9797585890506326 11.7832537368146699
18.7685854351452477 81.8003195130233536
56.6655400730172261 37.7370410629118496
20.3969419773146079 97.1215543338603879
5.0159895921603521 96.4367211700004674
62.6891588994064080 12.6049588396208616
5.7693585481176202 69.2852843406409136
0.7297053501933104 16.8822845896268063
81.8018525386597730 57.7703913118185923
88.8194508444690598 54.4447189879354383
47.8994405699098351 77.0884397163808472
47.5112535660558635 86.7237403616516502
1.4956238026321400 49.9258241365174911
59.6188996788745698 59.3456048029368475
0.5277509222325838 85.5769456938833315
20.9573486799764837 34.7294987910150752
61.2106868081707205 21.2239224895359619
72.7755136362906825 18.0419579980880300
90.7128706822427375 53.6369102503583974
32.5389255691692512 21.3094920099849645
69.1804738058194317 13.1048789019056251
24.8637996815537896 91.6199870637183835
99.2881696715624997 80.1182393508288584
5.3529668692744785 43.5140084974641539
36.0205291821183664 94.3449886617983537
83.1634137240392306 88.8296329578602979
31.9169445240229273 91.0932878482718706
81.2566423193900533 85.5193115395650523
49.9087356372887001 97.7617508137427080
66.2578138152389613 59.5219046670597436
92.2090608433108798 28.8513766329713697
47.1262677034481428 6.8361491709186488
69.4694493321572679 43.0240952401094390
15.7844691886832695 28.9915951911665424
3.0083167031031532 89.4390983297499957
28.1534834962978380 14.6673121918731937
91.3927821829214224 8.2927780692584445
0.0022119411400512 56.2368708221353657
90.0636809637365303 3.5090601866673010
83.8720575266765138 14.0284191033772103
21.9021212103647542 58.7170572819748458
26.4376712095914392 99.0391982426776849
40.2246878909321879 67.4386208658154516
60.3826469047217458 30.2315508949088887
70.1308463307819210 74.7105969872457223
67.3502003566426595 31.1937295692175098
99.9624650928904117 15.5582603862086106
86.0082162690734293 13.6647234591604434
25.7454650687136350 57.0543411690329663
37.0152781783811804 76.5118296599391527
67.2500273283628189 16.7693346546042612
34.5253891824587882 15.2486592440498452
51.9406730031743109 6.6538901904909746
93.5834154599003938 58.3331642937039234
13.8670084844637387 99.5919622467536101
52.6998339856506988 13.3067979628945015
25.2269441375831391 46.2831389482392979
21.5131459666944593 92.1709648622141060
84.3806048769690307 69.1010951410639365
16.9646062919979528 46.3363798875755748
63.2530681467700546 55.7644378342265199
57.6760526747669857 8.2573565760198022
52.3794416628465811 24.1120859149450268
29.6825904415751616 98.9712021596617149
29.8571346957349775 42.4985103289029382
82.2818432464104745 22.9070855802458340
93.8920621890363378 34.9102963553262882
64.9930597513084507 77.0600003804083400
11.1447905749337153 48.7631978904896499
59.2499824928906946 13.4273001257194657
14.1142999938325691 82.0804517762985455
28.7355804184854833 41.5920424877202350
50.7225567524748584 44.4285399220801906
37.9235153385836270 81.9355495336660624
25.5198885452770483 68.0921369104309520
38.3065413683068101 90.8365124456430522
82.9952223709308043 18.8048934936980388
92.1683245923550913 76.3688046809661785
24.1820731078744018 48.5548426629659247
61.8337770913215294 76.2719678725766954
74.9914839363659809 27.4684498217295783
88.5917426755827364 15.9906312257313115
81.9957534383427458 73.7661943525437636
70.2887387432439397 60.1537217765591095
79.9899128374960640 81.8713739408672296
77.0480447408254605 80.9978795722174141
70.8431207486508896 3.4152836384462981
88.3119919435920764 10.9281641772070781
88.5395504871664230 52.4386386689831028
4.0537608920733330 75.6024459649690783
89.5336220830232605 16.0042553658682820
24.9781963075281439 66.1771973921320580
20.0452826500597361 35.6478448824597791
18.3851069469256991 34.0370632584758113
94.2822647307919794 19.4803318155046590
17.5699502504143794 60.8119929305005016
62.6251020060901382 61.9749692889058892
5.2989703630194835 4.1058059965448201
13.0650745155929666 91.9041202606028804
90.4760793908161958 24.2748573579351081
14.7718487552378051 34.7801249490703341
51.6467768575203081 95.0215048550528536
35.9574233699150625 64.2056405027753669
48.1440817609715026 80.9045928045946994
22.5814411386172864 41.1947693289144965
88.3665617200960156 7.9135068312158889
86.1249600943280882 46.2203478153554812
93.0110718634614528 54.8146772814270591
50.2994610277066698 53.6339422427472243
98.3193576797822573 90.7307099655319149
61.7654605472960725 95.1137114745253172
79.1380345167632271 2.0844905908303568
77.7678033472071917 21.3271471206222358
77.8032552991173247 41.8103903070467879
43.7666176056514047 53.3170178884343287
33.6192329113607613 17.1148733777209081
62.6787623603061519 11.7720127093945628
48.2209974093716056 30.6499777859632232
56.3368548125491202 80.1330458121345686
81.8984667378234406 29.9080555087899533
20.3407078040916183 42.5478340449675727
20.0963948764161131 58.5938428083941787
88.0687960770791278 17.7154069612978411
61.0184231752693975 41.3425741069705097
16.2029847216943921 67.6230814463209811
35.3271241806618477 69.3498990611189328
22.9055709016263371 63.1346346329852679
56.4878259717398663 47.3914146951523136
9.2836995305242027 53.5709679321861074
93.0293750818362355 67.6883004917053483
34.9421669512807611 87.3384064395157651
32.0179405935765331 52.5704875292754750
82.7950033210220369 3.1630751330876561
50.5971021085687482 59.8495911380744730
77.1741775563631052 61.2486329927054101
42.3038398298588803 50.2005651012423328
44.7513057853376779 98.7744976662262530
25.1142716037285325 71.8203371075006487
82.6675739727295849 52.4248075458165985
65.6735870128036368 35.6278187928157806
15.3984841198723128 96.3064158933454593
0.4836216997376463 94.6213974139619864
32.9878621149223292 41.3210143702813752
37.9906490225017563 9.1082636839315168
43.8103338296633851 67.8070177419647990
85.1000233614048938 88.1700993383150404
91.2311172202952037 54.5112372385043642
56.6608565766522290 81.5127340051259495
4.3184803961753282 93.3638604434574404
43.8260783161922660 18.0431730306607427
8.7237462865738085 49.0767069788176826
64.9189934414124394 20.9054624266564062
34.7178299541262021 36.5921949403698150
87.7906860018216264 20.9641017611921683
22.9227144344541820 33.1469124204438330
89.8511247918282407 68.0905529795561222
34.8263473624907647 48.3977585582096452
54.2010967840264684 58.5853028020452271
87.8513591820684780 40.4482341643229972
71.5621066915204267 84.8414583461362639
87.3812668685909557 51.4987007792984031
34.6598646777320525 45.2851095826813932
33.3319617003446496 0.0998844962875833
63.3331255742594621 51.0656526632689705
18.8886674558013894 33.5893484814462440
38.1295559409766369 39.3323202761721973
28.8894778497324474 4.6575754854227274
40.1232155527978307 64.2034764941877256
20.6231401331326794 68.5263886059791218
99.2457075950914742 47.7936276753524467
58.7710642955852478 78.5156127314902079
94.3771144215860431 5.3875759726347727
10.5027915324165999 31.1101845281811187
3.0084014445462159 4.1983742618501800
94.2799500700481730 20.0593454906515376
38.6837646754694262 38.7671282442699550
11.9209457498211222 40.5693143854006664
31.9064852798464642 85.0190904070863809
9.9308539080713913 66.3298581401446228
67.5545506261788375 29.9142346195350513
77.6608807225266986 51.9536643008690646
86.7360818465117518 42.7234349185293922
11.0537950628531547 98.0757329479793043
5.2586325847120419 11.2010858941332110
43.5412185299351577 60.3529686967977952
8.3368682229484463 44.7523699533152666
29.4078495885350613 23.9403269280893163
69.3165919931215058 34.3536589657368978
58.3260368706589603 10.8330058899474899
49.3870146810746249 11.8691237868311372
37.6151508266052446 84.9663376699328126
55.7457276415708094 85.0039234112537230
40.0304862367398187 7.5939804600331566
78.4960157486959105 73.7559418834215563
11.2783035436471941 68.6309992082719873
83.2572320994790402 91.6131609337324448
30.9156930813440738 70.2319858932583969
13.9186292946628765 43.0458802611226687
93.6261657016787439 79.6433411971219698
64.0376356341555635 47.1614127925517934
13.8961750927854908 57.1202005996779505
26.0668681654275574 67.5512946805626058
46.0953089832130445 4.0814735020792581
83.7988380751519202 68.7211037499517516
69.3872310484905199 75.3830690373546162
9.0416914065773355 35.4170565722387494
19.4132571803349627 69.8260743623236806
18.3042865693459724 75.5345787301509120
41.9164417669058196 38.4269149552428502
68.9193871153637616 65.2427838219522016
47.7336758448710015 10.1879485869660336
92.1311370311359497 15.8586515669951638
65.3645778534094291 11.1580390821037980
5.5388079869090223 68.7740179264437899
98.2034683916244973 78.2612245878042501
19.3530384534259952 45.6715969828046937
83.5946832566706490 22.6388512114701683
75.9218755785324362 87.4855609655995892
90.6954278626536308 19.7503250978432128
23.1978468112857819 75.8341191502200189
18.4662016379425467 22.1237934248740054
75.4389646572378609 97.8118084353916828
3.3926235352841450 20.7736415025195562
91.9576699289360846 55.9377570285637589
82.8378374255962342 84.9179252802587712
92.1610956342542096 66.1359381056078774
55.0067332946455068 28.1595207750023455
60.1288891884002581 17.4703817922678191
58.5832424008755481 7.9948670413385159
68.2393963349229722 9.4118181034557260
13.1841752720519683 9.3789935447111450
86.2258262484618569 52.8754177008414743
8.0883000714826672 20.4821712599051224
66.9012839023656198 94.7976507232365293
46.0680400372990491 77.6175708790173218
79.6155827761481589 0.2051820299654894
76.2204275552373360 62.8504033157757718
83.3565860495737923 65.9367691607273940
80.3626132542556633 70.6023468213363259
25.1922561096387767 30.5782862553795951
93.8078577636548800 49.1753718082659859
57.8747864315753517 95.9442646133910131
74.8308419773628799 47.2832162721932718
51.4643595994129583 80.4464746125714356
92.9140706095394506 18.6050186673115903
39.4493709251003608 92.8808153514876835
9.4984511565133651 37.3700282765362246
45.8186508571551059 68.2042822657288355
61.0905981091317898 78.9003586247778514
1.7036062163500953 68.1995999575306087
54.8155245184449242 96.4177125349156512
10.6090425890362887 55.9221208650286457
36.1019909618132147 38.8566684850469315
38.1243514260654024 3.0474029530048741
1.4784981892527305 80.7778793561857640
88.6851674977679636 53.7320712307782102
31.3887941162468103 64.2538110313201685
43.6942526268621947 65.3621281397110039
69.8267822707190362 66.4400898244023494
50.6960698191203818 89.5469458243081107
92.0689689244133120 18.3170515056113494
11.0027733733583979 63.1291629879196066
61.8504210817797286 37.1293503899087014
44.8756555243436281 65.9960091200644570
89.1389033657845005 9.7980580169368956
42.9381191837411862 92.6300676019070153
56.1813300789196646 28.0531063895564685
50.3531705979043380 84.2756471235644113
38.2468220413293452 55.7110527441027941
55.5020705251723072 16.3821692852255687
55.5201134187903165 52.8999065947576170
43.2178285825767787 93.2505038449539683
14.5991145189543587 55.6123545318051313
59.0259536762884593 95.2758352360214076
62.3708386105251904 43.4643592291041472
56.1487979647402824 76.5613275972152252
33.7030773738334020 27.9682819651323129
58.0570151854443921 25.7722517921165739
11.3491994974493693 6.3583966127965130
16.6762453051229613 46.3334720454290334
11.3263627986325162 49.8093434699966338
82.7308124017847319 36.8922204574157249
44.3552530158149452 44.8871197619021487
76.1239940706137332 10.8378801469762855
36.6011324454677762 99.0882916809393635
55.3167660229413443 55.5589204394249734
43.4663015422310011 71.8853625357993167
12.4432626307195431 56.7776531953944854
61.8518049670405148 57.1379718236304868
49.4381579409250094 26.8136640629048948
72.0843976796541170 66.4574356071200327
69.1610578735148351 68.7870945378615488
61.5904666225411432 82.4374074922494628
63.4205973095099509 25.5485800796537035
52.7454376632617752 2.5638376958334153
95.0204270138494849 23.7087336280477388
30.3388522668053717 95.6507917015038771
33.4167883805412416 11.8718429992454304
48.1799305172396757 81.8817545122147834
37.4557768681155210 89.8740058307848244
51.3627296365637847 28.6839802212005353
13.3389964124678180 21.3693029628580042
45.9018922481197151 92.1026231438836476
83.5719992404803946 26.5794515808515328
0.8225004268350489 65.0299188190945614
34.7469953672569360 93.5908938616506987
61.3157989681793012 25.7195601685731745
38.4814259962437646 99.0354092797891070
10.6495836866363547 13.9290598926914306
54.9056615616135417 93.0285704870898940
75.9106219131382716 99.1330316583054127
82.0030126815190670 29.5267584633957192
67.4541899421570292 20.4007047697043582
17.1666239364318010 87.7228828938582410
68.7458238826533830 32.5717006951434485
87.8019252065328715 30.5515374334644036
3.2812460119730380 47.4192555783792287
45.3664309905518763 33.0679955282906803
81.1869974549877185 19.8857898702181970
35.5881417141378762 29.7032293247984072
94.5895097703368606 92.4956944694926477
44.6064996872418433 52.8830022886691253
22.1826388922598881 82.1593935255264398
47.1647843340523423 5.3561257512018345
54.6083992570956767 8.6964974056398141
15.5468999990599261 52.1837866481321910
98.2876188589295765 93.5465681296819156
31.2317482915430169 66.6721270462935678
76.0598577723516769 55.7359232727433351
19.9506880256465564 75.2748923066353939
29.7689232336721830 87.4599695216078885
15.5051185000486758 74.3446237126286036
30.1389426494004340 11.1088594630921236
45.7878190263437759 39.8027165134526868
40.3275103013514880 96.5205351492164141
85.1844669698535313 17.0074056774951927
1.7892156235854273 39.6421798329661286
35.1225458786656546 22.6766705286389296
33.9593241944773609 39.1014385078863000
38.4759821915966498 9.2529519465255561
82.6103021823376764 51.3731471638663209
68.8999769883899802 45.3223186703555072
14.0954437524384737 82.6582156352203441
91.8247362923340518 16.9138850770259701
6.8912879371640923 31.7638098562466844
63.6047512972382805 15.6902755827587619
25.2823206151690627 24.1438995279037769
17.3011446701267317 66.8088442712893169
20.4382234859974297 13.1838579277054890
56.7520266701807969 33.5451680152025844
12.0379315605637203 54.5884343726382752
61.9531766255445930 19.4793463741537849
94.4264095960536309 13.9009480561976702
31.8058838842913190 79.9412103530720088
83.9848863614249126 10.0867697479305907
86.0594374141430905 74.0800385441847595
77.5912701745644142 96.3411140363696177
78.6575265883014225 26.6912219258487085
78.4634585780903109 1.1655069724287204
78.5542755186005763 73.0825897535830933
83.9148674545341038 28.6409807909505112
81.5120449338485429 7.4720131336507789
84.3521269848368007 38.1806481787079122
22.8744117083239829 26.6725929814423779
89.3534805813424100 63.2906473603842699
49.1306193961144970 87.7095577052382538
0.8406172629917608 42.8275322095355122
18.0374921520559894 47.4449623214768437
24.5458912720361120 17.3952694861122765
23.5262998175050804 17.3931167302501812
3.3674091852244903 96.8813937824924380
2.5445669868431553 68.9370169361942970
36.2574684676453955 4.5302819020636598
71.4719703304486131 81.6422814410339441
95.9152089733790092 44.9007491539522761
18.0649142766876167 53.5083892077712804
5.8458577760148067 82.6725281072088336
6.8172829565369852 57.0943810732345227
78.3126910509626413 64.4178551043645342
94.6729171858357290 63.2398183512891094
39.9470337989715674 71.0051860418422223
15.4468298919409506 37.4672462297778708
60.4321765968708817 44.2137889012919416
5.0804663100405207 83.9131948938899370
2.7811342229516534 37.4462359570057686
52.3597455121566284 75.9220036351574805
44.3604663451818837 51.9668645751392830
83.3814252298666503 85.9499523800416085
56.3630684094246348 67.0569428199742674
50.0956286934082442 54.8514177358180177
51.1913954678605094 40.5015134071550875
33.6298226740170705 10.5427458698524319
7.2916109717456994 84.6856150123729776
61.7044361105377064 32.5393612450531222
97.4985793880237566 30.5310226107617950
49.3148564751176224 57.8281660170127694
1.7284334626715525 82.2835220975423880
39.1151461464620738 79.0125564365462196
5.8704339570131880 78.1153776834057112
54.8807973108296991 92.2824569662669631
25.5155694482900302 8.7901090713011563
65.4608561569191778 95.7383514061486238
45.0155918550059511 39.1726786524431176
52.6353396361956527 47.1056302961785605
22.7710102576944777 97.8593302404470791
44.3283283259139935 93.3995007942090751
23.0475007090824704 37.1437437634896241
35.3340032454588311 96.9439083284486287
2.9206979505498776 48.4319288984213259
69.4893135333060457 7.5391694041485717
75.8468340590642214 78.1379433438126796
94.5332743033732470 74.7718320989420846
62.1794815171688526 51.5594164730289393
41.6953266731387089 78.2794994613140886
75.9869964144186127 42.0126139810983688
95.9882250909808334 48.5575398299362888
68.8013506707007423 87.0537462076207191
13.5419789450437751 78.4810429717389866
87.6528375323878350 34.2054658187823293
27.0536022407421477 16.7847492995474425
12.7765072715654622 59.8208778091509714
50.5566860730973104 39.5766275796482816
47.7648584068030715 65.2665188400842737
37.4661011640936437 49.1913397991306098
70.0357708281539004 1.3337685713618375
51.4614046176060640 1.1468817523210939
52.5185341850042420 60.6912358065435740
96.8391510062454444 11.2845316716951860
37.8053525355543698 20.4577159858582149
17.5162941029965893 65.3736087814969551
69.5170936776696209 54.8649572433738442
25.5612049009860023 56.3959513508892698
89.6773974414591777 70.2941056409432434
57.2691301701254361 58.4435605181978204
67.2707344977167736 81.0176157604605010
29.1202567558454533 57.9286467949029387
30.6565366489809712 72.4024598014367768
80.6195603576950361 42.3786644330143005
52.4361561696938736 19.9356001464410788
19.2070297943058961 39.4710316918458375
40.0018320291025162 67.6476158864438304
90.2006478121523401 21.9265799599984170
11.4378165971556918 71.6081284720379472
38.0679434128941097 17.2218249070502551
65.6962104964326556 84.6313665802364028
41.6263724786801390 19.4269658945162789
70.2256103601821593 99.3536649439228086
63.2559251388813095 66.8456851221475716
62.5550483111400695 68.1497573432672965
68.9472622639243298 9.9628761499690910
43.2303588789469586 52.9845585638340282
34.7193464217614221 4.9971357130187632
12.4295649153239438 29.6508732245334237
87.0917636831932498 25.1747103427162777
10.0285932557253048 2.2912693286464614
4.9746160475228285 28.3175086943182706
72.0690158517005557 66.9347196164590770
74.3923297116071041 47.2874276862778373
18.6202221456041386 34.4915935763306010
13.6559871136671678 46.8891890651256489
24.0998720695768114 74.8499653448908617
18.9942944731196341 35.3243907170103242
12.7758369439732284 49.4657543736312562
86.8196658885293431 91.9397903381506012
73.0714266973504607 44.3121735903718204
69.2570191018090640 90.1565448776705693
8.9652049732142576 58.2517458573955551
53.8566559657607442 9.3412283690344147
9.5758120697726383 74.4788606710988574
49.7562369740485622 71.9808763729255361
47.8121492605201226 22.8724774560293724
78.5343318993628259 80.1613368505138908
57.9928146308047587 15.0463618160338815
24.9242498156804650 46.5782695005224525
98.9991100594449449 4.4158421502858651
25.7450469717653725 96.2097135262981027
22.5628515377337528 76.2232478850652768
94.0284154765584930 3.8293287681387511
49.3015970977577211 39.9028253378146616
83.1928606192889362 49.3702575168497901
57.1304468565687031 66.2896989076168666
27.1340157860912470 8.6168583502801432
78.5787602126545153 2.8089000241084960
59.9694464152350264 39.5684610261583956
6.5221215628586631 13.4990284154161913
28.2423671131757246 39.0550653817928861
15.1709804315426808 25.2488807618391320
44.3824085326781983 2.3952111026368517
87.6991267745138998 95.2792777621096150
69.1628549581456440 9.3405227468028826
70.0170598841370406 92.6163403458027972
41.9410757791623325 6.5526336461247281
68.1040389281549920 24.7199250733224147
82.2620498659530455 34.1434347610641495
57.6542242551092130 10.2000738719125295
15.7924311507714688 58.9305936243490507
76.3293040274767804 36.1539904376960166
98.5617523903481327 13.2317026686919021
11.1857119554081628 26.9890728337726209
16.2719834796370186 94.2852867948860052
73.3882574734720521 49.4907178786481268
8.8369518797304139 45.7515310282078929
51.5973522804559295 15.7904341974063112
31.0681688244172314 72.6211641434135799
51.4302116647769125 12.2759781765313214
7.6521813033131547 68.2045107115162210
20.4103698803882239 14.6045352184487331
76.4582053951347405 93.7283706772149259
43.5825350198207673 7.6497368553842264
14.5344547084492515 15.2333103815466497
0.4950380435491675 15.7832479878203813
94.6423525210402943 34.9912110814938444
36.2912556649266165 94.2030564332727636
59.7747537759650029 40.5489097102832190
1.9593301296623067 97.7553197495322479
99.6930677728686589 74.0016538011992253
58.3549986839917310 7.8862144967912995
86.1299907640538720 6.4946540334634424
83.6427380099781885 68.9045532465550821
75.7049648475831276 23.4842514820918993
59.0625451916078319 98.2090357295334826
55.7449930138462335 99.8364281116653416
86.6952275164360344 62.3673335949101428
56.6862158161000025 2.8160122704399604
40.1225886548909685 86.7961253280207075
39.6143991438939409 83.1692134027437078
28.4412567852851303 23.9498128291061327
73.9236291659976246 3.3200745266105725
61.3669781513673769 55.4283327762017279
85.6474018093633447 90.9223750186125415
82.7589803950417178 31.9126087647590211
10.0198618848327587 46.6763891829977453
75.2576498745021922 11.6621274263492900
23.2504703568533913 91.6017352452897455
80.0158470189960411 53.1404011704754069
22.1911928924076634 87.3588246891835496
81.4306768762394739 0.5992664276520565
48.2806453899950370 99.3418422298060619
39.8161857348578110 88.1198147224380222
53.1828943153235940 13.6118072577882891
83.2598896414221912 49.4863884624158956
15.6932021168658675 46.1255495847160404
23.6501365157721786 2.9969477530580324
38.1216033055342578 50.3728361301429075
90.3107478423568324 47.5193100996150122
46.4376556168291188 75.8539721992756597
4.2083958790566260 15.0283070996646941
2.7235324803568828 97.8778380260391714
40.6733107279761086 80.2814828163204197
13.4646276756151373 69.0012986116402800
65.4111799816668054 94.0852729464737365
66.5868150893201971 50.9837779870503240
95.5904787762116825 28.6426318834971809
19.9001093815206040 39.1900355801454197
3.8376414198693087 60.4283121671889347
15.9341806990079604 80.2586115479588074
85.8755757636759967 59.6533007167818781
31.1712731495512045 4.7919891395651559
82.7113251023324096 25.7232081824193344
82.2419733142220650 29.5173331554240761
56.3079390705984224 77.8055401834960918
56.5805903074745800 52.1162732127308814
71.6709708636883818 96.4465701989075228
66.0769470025051646 77.2871910290255357
65.6757165608887448 12.2805855135750814
11.6702670908603974 53.5598899183772872
38.5017945229581073 14.5925970676702548
97.7702133787985872 82.0073199113807760
62.5106177571747494 47.6614188289312466
9.0135304590881038 16.6251181579966207
62.8685177792859520 92.9622724313896072
14.7473858126007116 78.5638580312635355
9.4657682852439589 19.0202766116557385
46.9194302227818767 74.3146994957396743
25.4093658051659403 16.4178937316927573
49.8454629721866382 8.2063141344906327
71.0209662019005208 91.0588420212036880
78.2885410654642726 60.2786094485942030
32.6169636275742718 69.7019447622637216
86.7157227993880184 43.1998023228224213
68.1316171392269894 49.2525783475435404
98.3919756266649443 59.4334511442088385
57.0750310483367187 92.4080991254994046
88.7315642610300443 20.4125088345454415
98.7377413069268925 93.3335139785826584
22.1394000526262467 27.1275308046665451
67.4905582896542171 84.3534014471072737
48.0512409580911424 92.3129971960435398
72.6640276312157170 55.3034311293636094
11.6536963511110425 11.2005556299490934
33.8387479420208734 92.4744527020406508
83.6093494781553090 36.7178024076621270
13.1171914042180866 85.1621340513137142
46.8635500800762657 1.4481070279966257
45.9758477705016873 97.0345641941891586
30.3101633186238608 65.5545447812637434
12.4758342244700842 55.3436580052223874
22.2916413117552850 95.6664695400910290
81.9782193518999662 84.0171100498322829
35.6071563811564786 11.7826741811815729
15.1571435872154936 88.0083705075804090
10.1513502408889007 82.9099825451183392
60.9932634448812436 39.0611786153378304
84.0119964531725714 60.0232738356738835
78.3161601135092411 3.4204322395854025
84.7587743455800648 66.2891243988596131
78.0663742575909225 22.9363056700952264
75.1459492836216327 47.1215590942729889
27.2938555628116646 5.7176617707209276
57.6099464033024447 18.5718871576532329
32.2608457720817583 64.8535176262874700
28.8988633674538313 23.3595667930535775
70.9773512430240459 49.1153240344457416
1.2841660748680206 25.2872902018161696
80.9716225062974644 17.1548561754507176
81.0627205083207798 88.9123390818434132
8.3724697108686676 67.8304183765882556
9.6146141830804730 63.0469874843194020
23.0183706450279182 93.5308222549878394
7.7083638508890324 93.2114077683042836
74.8167608978327507 87.4199012379953189
32.4645067909929566 2.3936415681819589
2.7376419433700949 23.3441674305097209
62.9696709467566862 81.4345757305842568
50.9860347826429958 65.9360638405344446
18.7764184512206675 25.4086670224327413
83.8390162482631638 87.1057353008079644
0.1550840285772903 19.9936238237218511
18.4531918963868904 57.8080189304303502
48.4833347197910740 78.3611233538233307
70.8128498672935649 81.0003976802064045
75.5006819684891610 34.7697439468568135
58.6394448100025514 2.2345905564933877
70.6127870301154985 74.7884376120954499
81.0160881209716024 78.9634577331352716
96.3399557959058512 23.1337484573796779
95.9908930775309699 97.8879463151914564
7.6942992631547131 17.2281046947816634
75.4783771382884368 45.2724336961997977
18.2176933481600116 2.1960695824783660
55.1373153147021924 6.0218861791403793
74.3140240871344275 95.8064890015067334
20.5858062501452679 54.8774070495760640
19.4547287183714630 64.0515598249899512
73.7484893538978667 57.2270882034017632
60.8397375861635012 1.8805994489736633
36.2046924387769451 72.5632327038424307
50.8891557036613023 9.0448620411557314
49.8791522663694167 33.8777307436118562
85.5262241616489405 89.2551820452799518
92.7874927529355347 77.9089867805107872
17.7986612067848284 24.4596998099319336
45.3597831843340771 83.4056623057128661
23.2343701170921726 18.0784879135824212
18.5296160266363188 63.8847418506950930
3.0810610772510461 8.8230962111245592
74.5903491690055347 57.6300707241749421
95.6721573025665748 65.5567947557908184
42.1148377290416676 86.7218062903613998
57.0169177609141116 68.9002291162422011
59.1313197058908955 43.0835156681504827
29.9199423849996080 4.2307695459443018
41.3747878966542828 51.8809504473819558
91.2347144610938301 75.3963659661529277
73.6205351632980296 41.8219672835035041
94.7897752906160207 22.7577760114653813
0.3462372914313727 18.1369923517126317
70.9989652321044105 73.4739652263734655
40.5109075236660487 95.5364369335145227
1.5844690365561132 49.9380426759625919
34.5495836492735506 10.8534963685414372
43.6386066392241787 83.6753217833147147
28.8657741716208953 99.4925581891768616
66.5305076411138572 6.5938639181636898
79.1625367447347088 52.9332925764953970
87.1051557927659275 76.1285982988747350
39.5978096925796805 85.6378968813793904
82.8158094507000442 4.0163217110902760
90.4764107945817386 51.7113899349863928
79.0649140553938707 60.4785408995844662
67.8165656532848828 27.9969152610884073
1.3684069707243562 40.4314279977078286
40.8107628514118943 74.2207920444625415
90.0920774051278670 18.3666575800838459
6.0917402782477481 69.8062953262050740
49.7004773479514554 65.6825761697469375
35.1366233359481015 43.3125399345374404
52.8509857906666127 12.7155329777370660
79.1660621777769506 25.3429742348457054
74.4898589626083236 22.0389945190121210
82.9588830720378638 76.8296826654593019
80.2353809725495637 68.0135233776638159
4.7383433412086173 15.5177668646732982
87.0073881347218219 31.5752742125878996
13.0260980788064913 33.5844107280639292
53.1902684715212644 54.1653162773122503
58.3219581055681644 90.0143192288560812
31.5506241936304725 15.1060615597488059
30.9641616643245179 37.7397798679120484
71.4301103352460274 13.5127895751242733
60.2482919206913081 83.1349357822038399
99.7458098234536124 70.5061762231528348
60.0130855107725338 86.9960878138597167
97.2283839215780432 93.2030693508410906
0.4056150306833040 47.5420952537737875
44.0991629547434059 41.1610479332601997
10.0740249222345586 63.2337856059218666
42.8341170927416997 96.2858288796867043
95.7432978137878195 49.0745185611643819
81.8297487055496475 58.1689632987932868
46.7645211909159428 7.4793477902573180
20.0638251728848651 52.2817301224387094
55.4414647393487243 9.2809078744651270
83.4167741631951145 0.3874668599120445
28.5195408326725754 89.5244075503088794
30.1724535843402428 20.7644956932470990
43.6464769026297859 43.8712484823600946
2.2613257575316625 36.6869802824872266
83.3832645675792747 3.2034669533750670
98.2917147366001274 82.3600928160638261
38.9916717025276185 60.8807822811060717
48.1017469198512515 65.0864223407975970
99.5762081979111144 77.2594628890479811
17.4797746523278512 26.8953147399684696
5.0752839669240268 97.3324250271118956
94.8991079501893182 49.8583796880312207
19.7752906317490300 81.8151203729865131
76.1906759696681206 48.4718824261850330
1.6051425434718158 24.3553645665867471
78.8284572234816352 89.9346136788458921
83.2507738449862416 56.6075951829152260
37.0308443977977788 25.3099039145283520
18.4564903720499380 30.6677901347598407
1.0105727364537187 20.7069862121435300
26.6619278556892922 36.4343581720380172
97.6617730436091733 53.4880305361640893
45.5506230201417139 35.2269069672694570
86.1481418076413235 15.4887823382056524
77.0380849316779432 0.3607835316616459
54.2804440643169386 31.9623231480194114
74.0357170573406194 75.5288063735301307
45.4926124194319996 1.6003975842125651
95.7917977211989324 72.4552870702685539
97.9756058672609527 9.0601644364021734
59.8736865816905919 32.2337097916274189
16.8537157744607882 12.2958767040913344
54.8490628850555737 85.5354654884299208
72.5377579644886907 75.2910301302411256
56.0803801354276530 40.0105575949365715
10.5524645923652969 6.0723814459533010
97.6198852019398657 64.9544088976418834
68.4216992715495849 22.8451740632949480
80.8615928923111795 87.4480620947937979
65.5486049166890723 17.7388474572056865
70.5245614920716406 84.5819689726130264
77.1903405488567103 89.3621273627637862
12.7491368051338316 19.5248543425056837
33.6442448732414903 64.5246169197309172
53.2318381838125489 35.1597700067887615
40.3976621456843290 78.1561950407140671
28.8833721842021056 56.9704479681270826
70.3298456276481119 24.6262612253137725
57.1659326041082068 47.6492586096708095
12.5783574997779368 5.8299059094960697
48.0586046273843834 54.8147607238353984
3.0345119926216801 16.4630847303411834
60.4927616598852396 72.9477609097227457
19.5102011803534161 55.9496071497069067
81.1239116745719286 19.7567198967166888
55.5456834365169030 85.8916614881046314
65.2072294130795029 38.1179343751363504
31.6995927058753573 47.7550255410809328
70.6172299944745134 6.0324480452064737
16.1877958037959218 24.5720114265291159
32.2754916755530274 38.8813208485912085
91.3742058962710075 59.9560381804138629
34.6131681122824446 66.4898421588031283
71.7622809790101570 60.0505089024004803
73.6243853059472571 42.2791548477429302
6.0759265040636894 31.7448926103330180
86.1304403463522732 56.9777949035657585
91.7514560007680302 37.6048384498611199
73.3362541266942998 80.4638214648998229
1.0922262579286746 12.6627061195929151
38.4919971674979919 81.0586284139952085
82.5219987040755854 25.6064721605950503
40.0503549266592387 88.8426489143274551
26.1546158102475736 21.7498075284986783
61.4592626946955249 82.0151719325279771
98.3339219665956534 31.9913028091523763
49.4171017143154003 78.4658872330265780
4.8636245538192231 13.3585221640841301
33.2363607419763127 43.3273050850038288
95.8506186682647723 74.9329238677870393
63.7768612088615825 34.8395728060974719
65.9774397032238653 10.8836572975158585
56.3228477639789773 14.1261209135833958
71.5555270853927112 61.8349493222970281
36.5901369598440738 98.9983980502702252
9.6713760255063281 57.0713914118360037
15.4363543329019244 99.1745502632755347
75.9925307647199304 23.7147532663241165
97.0355831874204000 60.1792989233190880
97.0247137503312302 60.6815885365099135
8.0344933102201708 35.8073121635425835
65.8543244685778291 56.8651359552568962
0.5273032683257961 16.3188610305688222
31.6339256430076112 6.6735943458636759
98.7373076417166828 46.3957037505319150
24.0589382704192047 45.2845658519553496
37.6511883440781219 30.0507315551595262
89.1496990168734555 85.0089585729698598
84.4594555214952720 16.6687392512717594
17.4687711083878590 3.4466856165242810
86.5663172144161592 32.7354243071794144
2.1638722803642318 13.3683621734352549
88.8802618504946480 10.6465795772708418
98.2635407140923434 28.4382465906737671
32.1203426132517649 31.5024079795064651
16.4637307972929534 30.3470955353650993
67.6657184743839792 61.7602420487791122
21.3605296221171628 87.3738723345329049
90.7026536600768480 39.2629756873424967
91.5847773225786739 72.1868218993114823
25.5360053688030391 2.3737619080674510
97.0578356916313680 67.6484196420420290
67.7972278809567399 91.4171592344655863
80.6559962983614156 0.0933657241870889
36.2587419847151580 82.6801114283733938
10.4490858531450783 33.0241672282609287
8.7749210946867819 34.9020111555451322
96.3926406065284169 0.9715874052762308
95.0161892609253584 41.7080130028719012
72.6007962708555112 33.9648313233301593
30.5442756729276468 37.2711206985848236
66.2256909284017183 5.2201655777276752
3.3494007352267263 42.9392341411123937
86.8863108194901486 54.8684811256565510
77.7839617950960189 32.2952864325281155
97.6214085125387498 27.6294571562815321
0.4788458928075334 61.0319771820023860
60.1711728925826819 51.8030738840075102
55.1035655236590358 94.6761102193595718
41.5989571015952322 49.7596640230529417
57.0433397889908846 19.3886329453160187
19.2867476242276297 36.6530441217240295
43.8311730606103040 31.5457392228217124
38.3027654056624982 57.6363133294922036
47.2669663553187505 75.1149174858289399
62.0851370736909516 25.6854921696138980
3.8049421645512838 51.9521981482104849
96.3659896149073631 61.4329840458448331
41.2313468485642431 95.9374512759519291
34.0891062836794916 94.6987839381064731
7.1726451295752618 74.0160338152177815
90.2827322935550995 76.2771994651304936
48.9412750191355457 12.2626581058377973
33.7316407413218542 71.5789944993005491
72.7194082278675324 69.2699759350686008
13.0674515867472252 29.5710304743783894
94.0537041929815985 70.7344432666515104
86.9542012825766335 67.8332873594583532
25.3877742804018531 56.8031415492903591
30.8230245140377015 67.8607254305651111
87.8491046648697420 87.7181790295012576
97.9092838874689733 26.0247199538538467
40.5297885711349934 15.0148664532471106
9.3536981963428083 27.8966807623110995
47.4170705877721019 94.0733601374622310
86.7642826419883306 9.4150370881053274
56.9756675133213264 47.5892588156844880
35.5787916854291595 70.8961371763265902
0.6671038034773868 20.4673120467219967
97.6441832486802497 81.4772746240502528
26.0784607234216708 87.1652226605854139
11.6412010878814591 95.6222951780020765
92.9666056512224799 67.8397795723877124
18.5157137191434451 47.3401302458350628
2.6787117110836256 82.9969414856931564
5.9222772249967086 92.8869992314824202
50.8126720487642274 24.8053770528151354
0.0413649198126032 88.6866174387542259
50.9770574682380087 83.8646534618351609
52.0913891346050164 61.5126340010302428
42.9193751749789882 40.9304164204974512
76.2287077217215625 73.4221418233482837
91.0690229256884152 12.4126346969514962
14.8309077812584071 84.7200874269446302
78.1955565436135487 66.4648760399416432
44.4865557280235464 48.3332495996704594
43.1695756359949812 55.6276526429360985
59.2596254709538144 62.5779528237789293
84.4771145388653792 74.8333870998186796
30.1700925374058784 70.1409258470443433
61.5150698730074339 27.1985483085166457
21.1343217183976186 40.5261656055647990
65.4290207198591673 6.9259647700759874
79.4789661318898908 15.3659126836768305
46.8022286183582992 68.5195861088971299
16.3725636080027428 92.4397027763507566
19.8386939940256468 3.3206699371996384
74.4995325005407949 53.3105116974273727
64.6713085300010846 89.0176311447580701
36.5010050533849864 86.6181501520357386
84.2403476173917767 13.4592368106436702
60.9879059025487891 19.3102763127637402
66.2061836087280255 11.0596869511876648
11.4983059111572690 39.7115809917110809
5.5140152382348262 7.5252572965982090
37.8224615476299846 40.9638283983705307
70.7268315677013391 50.7351472726733093
63.3072353837499122 2.9486493063810904
71.1923074419907920 15.9248619080983751
17.7766183727348768 9.7425680633961846
46.4457023465775762 79.9146989548235496
24.3645546526142560 81.1674321658522899
24.5320830269048820 17.5339028802543702
13.1281781480430233 33.7301151441266569
85.1419673879247938 15.3542922684257626
71.5469894966966820 55.5715925235790493
26.1042611061749739 27.8703411574613433
56.9952450560635029 83.3431219043091716
81.6735561301045294 98.5675450504497803
94.3846245035362301 26.1015057080798627
68.8117614598356795 0.5163425188615567
16.5341535183331629 81.4962736509998535
19.0479062458209540 93.8097481803130933
83.5350261637378537 88.1086858654742144
49.8199383520127128 13.2930788749270121
82.6689016834105956 86.7834058689243619
53.8473455679102102 3.0193149816580500
15.7522147031055262 65.4895538003701603
56.0019052674808648 99.3685438543256936
87.9613512289066648 31.9023732578684331
23.3957350559294994 18.9299574560599666
38.3247736320459467 89.4186165019685433
97.9026422637308258 77.2775657757932777
83.4326453111200124 14.7261042089514511
46.4315384847836086 96.8314611971419055
59.8987983024317217 39.3732176433906460
65.4296319393047838 39.7408280466634096
36.5253889827255591 81.6750790499805674
29.4331973739713426 22.0068558637127936
63.8212229193318095 2.5753323540303685
98.0446587759799399 87.9753626259246317
23.8126801765944016 86.9246574959032898
21.8140638901935802 57.8100946870531516
8.3542803532896333 95.5038128451852373
20.7095145093070698 59.1562165247232485
64.6409733629825922 41.7833575534846346
55.2511308131722672 99.8848410324542328
10.2355099362328339 35.7279636041101725
76.5327558808989750 57.1349373726334733
5.9906893501971652 88.0956872883097759
54.4295748930359053 22.1642449028509496
65.1113452351045225 17.9759791309453085
91.9661879268082458 98.5344414103426942
92.1517516730459221 43.0996311976066835
65.1342760994932206 27.7224361970326498
80.6917768741745078 87.4876049353440379
82.9654458029422415 82.3374149140589111
36.2338846945359805 11.3074199509609166
31.4681262523630387 62.8715440112136008
1.0635546892958092 73.2617231661432413
99.2383409011323891 78.9364297637647638
26.9061801939703074 35.5316833436797310
98.4152666995940706 57.7362385859354603
25.3913191090151322 59.2001037797564109
68.7395123310526515 97.3085122317146300
38.4035269421534409 50.1661074219174381
71.8987565284496242 5.2352721514058898
46.1170140132883688 77.3265217143884911
10.7897193525452799 47.8648224658204811
39.0766388200360666 81.8256912090749182
11.7257235528457358 94.3255255945594939
72.2187202202499776 50.1178599415939203
65.1174143477280296 48.3725993036547166
13.3688791522381560 10.6816871377962919
97.6638047747812550 78.3552414251009282
59.0977695143290589 6.7780766688940508
91.3489361272146141 23.2030577346833837
92.9862164966911138 26.7876321111788833
97.8585108942958470 80.4827737689153224
65.0437921182600292 18.4091967408575705
26.0712222742146338 50.3338037392524171
72.7720609684492530 2.4666032975728225
55.7926859361981684 17.2649022592562211
56.4335257973508462 70.5483630170628970
85.2687831461900458 58.8289039268345277
64.2236149997686852 47.5193245695749198
27.7660072741582127 73.9889297599669220
22.3627047585635133 95.2350352814363816
62.0798300017736082 56.5343999670728152
48.6202681085525086 10.3363133534955960
49.3548034521361743 26.5749463849815690
26.2941700630010544 56.7532616870126674
19.9846733763828013 6.5659721716740060
10.6100955531069463 6.0465145608585180
19.9263697209908095 95.0197380303225714
61.1388869599268716 21.4753539139101015
35.8438187897769680 25.7930284319378025
73.6262892545773866 73.9322838194936480
49.1779406275077235 81.8052062039823937
8.9789452643248104 13.9577298520157882
21.5899328675886792 48.0127255649584228
45.2437309278037745 27.8967365850642963
39.3281743996573354 75.2160155631695204
60.9691496901442562 77.7579085907470215
91.9926543285170482 25.7123491420170112
75.0696562436621662 55.5830055468582245
51.7637608568856535 98.5859897795531310
88.7363271345046059 99.3399834421022518
83.6756378366799254 10.9862601681856233
85.3918967781723950 42.9061062956502823
38.4110125917123710 91.8059054023353696
46.7632958434641139 40.4890853522604459
45.4497848281016275 94.4737213934414086
29.3677756987916432 12.5509301840822758
31.9436881651116380 69.5369171360432574
47.8150594302330845 73.3138946697464178
23.0096425270908789 20.4950982438595339
45.9046003766340860 64.4977177721835915
6.6898274723410029 23.0884679386918812
45.9541330034391251 73.3684936426442391
63.7809984812451773 65.7905984384011333
3.7450154371586053 51.0767924472380628
85.6743722890765440 2.3333383838212596
27.0288547482043349 13.0629570124937153
23.5889557052800249 35.6878886174114456
42.8266443769624061 43.9927942346052276
74.6814077752313068 53.1991589440046226
78.5668310348642791 78.9638887906940425
65.4492587898966178 57.4542493128859419
66.9428951281969660 62.4440462401884773
84.8233202968151261 94.0210284159819167
0.1407881114088627 7.3230352054166730
40.2712062812055649 87.7642187010413295
8.2561489344247221 52.7154296432507863
92.9795750660539397 55.1653708691478357
17.2908557652857162 28.8937765488269314
86.1923264065178216 5.0925080605040414
69.5691180056627303 47.5826194350295140
90.7571796162939108 39.9070431952565414
59.6416478337052567 97.4796776571250518
55.1761916891680855 5.9032896684877878
69.6644125817273192 32.0503717464353457
7.6147459772253896 91.6628411301157229
99.7441021053282242 75.1167528922260317
41.5053826493941500 58.8777741839916686
58.4396969267620321 29.4479254676711548
16.2311992742422788 58.5382794594104467
47.0925301014194417 77.7904011648304703
80.9922836156902122 34.9315427463924522
88.6725258694765444 12.0088340765983741
37.4410100322201984 99.8515966031137623
68.5129365648683830 28.8046557889905728
70.5791335350409099 14.8274107571253140
95.3413038846310030 84.2391630322343445
21.7275399529511795 10.9035197930145937
2.3378846155145849 72.3213307718242504
84.4119594499458685 69.6923170083686045
88.9934773241047168 99.9589527953102532
54.0358226367254062 22.5583062551889633
42.5352017896126000 15.4403759916919796
77.0045684739053939 20.2431892124539594
63.0817829435331490 89.3862741592708403
76.3184822413262509 75.9885834314472390
35.6477418587073132 30.4322824247110333
17.7401407091663970 7.2363943743726900
0.8969352970657152 73.2166053385534212
31.4551865967210844 9.0086570737318397
22.4400843454195744 45.3095214072494983
9.2661852997910081 59.1180924379834138
40.3604491585074356 41.4452282719190066
15.1283593838297818 20.2150914006586788
80.2225440544315376 58.0038276678149529
66.9141867398442827 0.2367030154936112
67.6572605468065689 82.8906716561529322
31.7157722420278176 47.9994039964342178
11.2240657285405110 61.3200109285463668
42.5992069790766195 83.9097499428188200
60.1353835940987551 62.2668301873518502
65.1290401732038475 9.2133123577766938
46.6183394380740665 61.5612016583658246
56.2192072082657077 9.0645941837312112
53.9430421286471216 51.7800261864166842
67.0872750785273837 68.9293738877832567
69.6764272496587296 36.3819985791956597
25.4577202960613818 32.2362996599023930
97.1650970669859788 33.6032099357608232
64.9719459489216575 28.4714651999106607
46.6061297305516931 41.1282261843728065
1.7726403119938561 35.2599383021829240
76.1375782585312635 68.7154201245006249
34.7837947963839937 25.3822253879291146
42.7599538236461711 9.7590981720963370
82.8901104531168045 12.5034739261684180
1.5989507101703659 75.7465059617494347
