# Supplementary material for: Universal hidden order in amorphous cellular geometries
Source: Nat Commun. 2019 Feb 18;10:811. doi: 10.1038/s41467-019-08360-5 (PMC6379405; doi:10.1038/s41467-019-08360-5)
Supplement: Supplementary file 1 — Source Data [file 41467_2019_8360_MOESM1_ESM.zip › Configurations/2D-Initial-configuration-Binomial-PP5.dat]

90.8200726723378864 86.5112715868195892
23.6664850809118263 61.9931404165685009
55.9384029476586520 31.8492696491044605
2.1778218382425441 92.1660172022506998
75.4667446916982243 28.2305482645600740
33.2069807516151698 58.2516916413935562
13.1085410232217541 15.8221218030762607
15.5933770389473203 66.0193974014809584
45.8121410238535276 14.7347937056834244
32.9298804375984275 92.2474217966404098
51.1385475245357810 28.4454817414912071
43.9269185806547853 68.8633568141467549
10.4619433931010484 5.0195959288268588
98.5265265801297261 71.6817102787521350
30.9335978068718802 6.6980493851672929
32.0614516652012824 75.3465907162647568
65.1332433552775001 17.9687129470834748
65.1189486327609899 46.8043111762395867
51.6523528568840433 5.0559785216345299
57.1584370005923574 56.9886432003383945
92.6492402524245762 21.2735235402486076
42.6750352503700086 52.4572507323493724
42.4958070056775554 60.8525386987702390
43.0681281326580887 83.2813190062994977
4.7495102712165949 74.7534952695697115
52.3893361741875836 25.2047499666362071
43.6648755738646486 50.3983550193578509
78.7121329699628802 75.8987294001912431
2.1400876888366782 86.6054243561419526
49.4748074539599685 67.9785619667718777
47.8071500170508585 69.9523621971050744
14.5802240862110573 31.6141162993857847
45.1025239510239757 87.2970245485749388
5.2563478967926125 5.3753358987709614
98.1323179464838944 81.5707418598542517
96.5560716419774536 74.4526246568319721
3.1551637545046196 31.1962797242714700
32.8736054415117849 91.3792036124038134
62.0852365639470918 80.5142938869881135
43.5785898328140107 65.3012492636262323
69.0546401424679601 22.0604686773863463
15.7219669151213992 1.8761625070899179
25.0862715782090966 72.1146457283499274
59.4826683775261387 11.3607022124018968
79.5466096205645243 65.3658300980596323
35.2026790097490689 98.5858277825317373
82.8695932861639619 35.6403742355867905
42.9810418153220937 64.7341567911837927
52.2515262330461070 63.3044299219870155
30.5180385060621404 84.5807478806470101
43.8521594134750217 46.6019073689928760
75.9479184208363591 5.3864610751764292
41.7625100001391516 5.0883185117076462
34.1551441669434652 17.1839583390553834
34.6827855382772583 86.3537395656363458
33.8259845973674658 44.0101130196695038
71.8707496537936663 16.1316117663405585
17.3275856905586778 83.1294763206871039
54.3718641984615090 21.3866924294615828
96.8152532832336874 97.1825415088581650
4.5541090793250305 12.9309320704246939
1.8664544719895759 70.6767465542529010
9.1156159036757227 77.5451459642598309
3.2103453150786221 84.2787875847587031
6.1134265410994431 96.1142336782673965
41.8796469905609285 5.4665865995049856
11.3727735595500086 53.3471027657267598
31.7499849634641080 15.5996914984312678
34.1125442645318415 57.3732675851685556
20.2954183887236752 70.4251412319836732
76.3560023318814416 13.8459082217917242
53.5266633030055274 61.6523100434746780
32.5938848643841581 17.0985278311683189
56.0322097209783081 33.0977581317750094
36.3743208695482281 15.5510051033972410
43.4123175916990931 24.6859420166734687
27.8829435940436170 32.8950537368114553
39.5600185034743390 84.0822488606820571
92.1521252476692752 94.6865788743481147
70.1076301884579607 98.6191537532824469
66.3888573181903894 55.6824986891893303
63.7533758912223618 13.9599235133344042
82.7086535870193131 40.2122437045334706
57.3208477804465275 31.8280687613233155
87.7117372467048284 51.2248750975476810
31.9478813688857208 9.3608260696210088
10.8737575613494961 28.0117521883586953
64.8451832621164073 75.0991116963570846
63.9902172867423360 19.1401263794096614
54.4499001367679369 98.2818116701864852
9.9049288941675968 60.1628808186070785
73.5363939551601504 60.6483363092172070
20.8237702455197002 62.6667507658181435
8.0164189621472985 83.1790540576854909
16.0814074637186657 33.4059932345155985
66.0295166487963741 9.6758754899824773
71.2614390559770783 52.1770716112971300
36.4963364469355156 1.9814537929526366
22.7293983058366358 93.8425850999135633
31.6281315146230710 38.1193702306318869
76.0410192972967991 66.0840984816092316
12.9705201156167007 40.4917616311278508
64.7029804212878332 6.7307265854180454
76.1885218951127996 55.3621880085988920
21.8421489858026447 1.4597683701408015
53.5332215601925796 30.0710811746259132
27.1145302219931281 79.6172347880871172
77.0210806424182692 62.7672316695552581
19.6094047978529034 8.1630547529883852
41.8593599993128080 75.6913215867543272
52.9205874254592956 75.6230597270189975
59.4330843276856839 82.9464648695504252
61.4485614671888030 31.8952921172154795
2.5112032460875566 91.4682441374344819
40.8369532051726409 27.7144223899704940
64.4153487503109687 82.2108087404021148
53.2658105981618633 22.9257570978840128
2.6434481405344545 35.3419126092349032
67.9383534510013760 14.1341472917024582
59.0863211826836903 38.8208541451578668
9.1550160099013951 5.3264013445534220
41.0636461698192576 67.2889695394791687
72.5880488223271669 95.3423402198265961
89.9097766706538692 93.8800846235368311
16.4460951685136969 69.2261503556572535
62.5981347929663627 11.6984468387993257
27.7519032430021078 2.9033141786840799
80.2043608176724661 37.3497051534006914
24.4343349987918401 90.8296133572453215
38.3041487583313653 98.7677420934637667
91.0453767440731525 95.4040617381418485
67.9911509482323311 88.3950290671179317
38.6005531916878368 32.2274560001974280
2.0656387454728531 32.0586071419884959
45.1802204416379283 34.4035696719322530
93.7401991228308020 81.2243500586733376
8.3064783982456429 25.5003880541165522
56.9366614933341495 35.2727159036440554
44.9955560034138529 81.0070725752812422
76.2495060296474207 86.4619587228510653
24.1953202001084406 51.9411126695475716
34.6331061207668753 37.2310828324100456
64.9702545132345364 54.7410977570322856
33.4703991625927983 47.1873268487001738
71.7920671422477881 54.2109293546170576
32.0000502193437484 37.1930249231763526
94.6743683886146101 15.7203016730272811
27.4101324008077505 16.1046241055756170
67.5770856469291630 80.8175654368010044
11.2195742153897378 78.9058978358521017
93.1450979075626293 40.1440839128592302
29.3998735528245732 40.3086433046622830
45.4609327932065526 53.7215070133183232
92.2835487638469516 25.7287020680007430
34.7754497641310962 80.2682466763463083
49.6431839209573127 42.0052677927114431
77.9661399241643096 10.8841950691632494
69.3666455798413182 74.2381235082578428
9.6335196400580969 22.1790297803860739
77.3257965299150527 87.8017666764566940
20.6434231603141569 3.5593697151227399
53.0643336439788911 16.2897063205168955
2.9502534106125800 7.1785991779735658
90.0808996518416905 92.1461028141169436
45.2329560381469449 99.9556429041213050
45.1535049774541619 83.4992298954264243
6.6773612470168775 96.7952588157099569
52.6108960219560799 42.0671994740836581
40.3272156721238630 64.6838289838958929
28.6423371924072647 62.0184862967935402
4.3853623001663848 99.8207184651023596
72.5808847836175204 88.4831630445381876
64.3402670583960230 16.7837864751978358
2.6587203778927981 89.8063482222860898
31.0726150697907535 95.8027494670510720
77.6053398873677907 32.5537142139917037
6.9888726382604682 86.0459728819284635
86.6916708187870029 75.6411161388252111
67.5317701210830279 61.6706196349519615
57.9930905826985565 17.8068140608593666
9.3595748877712044 28.4543572255700141
65.6005838527142373 76.2453034586753660
75.0731362120527166 0.4583646435887379
88.9154684190956885 75.7848832286537544
69.5936806615304278 48.5212312684358835
34.5950379020959957 86.5873067844827489
29.2222911220701427 96.0375261553956676
51.0310272273997398 25.8582400214107047
53.5207364487357751 76.1920943237748673
63.5006781300857384 20.8101863590933647
7.0977888137278011 72.9051413371568486
89.9782662079372955 33.6810971935546988
92.6469823740346641 6.7740351766413243
48.5526889422085688 94.1226741512267893
46.8535306380302643 17.0050676570070998
14.2282744508279375 18.1941078719536229
72.7191276108636941 68.8655962018022763
94.9018032823702811 12.0307080562158895
86.9147859831160474 57.5009707818356688
79.9725013312984458 15.6951794387255479
26.5970670978514896 70.9395595059418724
17.7013219078948971 85.5468056066391398
41.3136246962653857 66.7408084932897481
32.7285899007244225 22.5243105696286037
96.6075047557164055 4.1081562173952531
60.6999968367168776 92.7776046912631500
10.1325197446167294 18.9577117604043934
5.4047218399034591 95.3236101572861259
53.8944717708628929 55.1905619760761326
87.2564992716287691 54.0970091518910507
55.6439280166607944 48.5517361245542247
79.6944252419986725 74.7438247640853035
95.9395315742532944 88.6881762884886342
63.4428003824059488 21.7852662983549550
42.8924169388146908 50.1336515503841085
94.2194456066901438 77.4366230064212715
85.9254463119555112 13.1317156043736833
0.6494240210571323 14.4214393153946130
58.1943042520853595 7.9464659533718951
78.0044225925776118 68.9329131660292376
6.4334942884874069 55.6793466577555449
50.7515565510480613 2.9589993025629258
68.0592134910147308 23.2719629187422399
99.2949659652362584 71.7200556554624598
85.4547712812597382 28.2924997694810507
45.4820583160394207 76.8073951364814462
80.7970952276145056 30.8026634019387018
15.4833683886779649 18.9630064291010818
53.0317810714860869 15.1361981816067086
48.0692048080255532 45.9556338277839487
9.2601153386517527 52.6843536754966095
75.9975642740251658 74.6556105784522543
60.5617041695841039 50.5271160027621633
84.8009191140202319 44.4886944206405843
71.0514391807180061 43.8038385863872861
74.7391210389796896 0.0973750433169163
30.8734083990785493 96.8082774517569788
61.9588164435332374 30.9828619047102904
10.4567370029241218 3.3032329519403048
41.2382156808532159 36.0161036306007389
10.3327724083850150 53.3811967378271319
31.1841395395818992 80.0154746117017908
35.9860350777428692 90.6050132916220434
96.3799926724021105 82.1143502302127501
88.6041049342302784 59.8662680364304620
40.4149614730613038 41.2604514944649026
40.5760915846050807 13.9865084894159946
57.7882534844794691 72.7612183658287250
73.1017908402293557 75.3522206532129672
11.9511565238967989 59.6101483900968176
37.9663252254248462 36.4012775661689858
44.1019379847251471 21.3495442539315086
38.5389854051449205 89.4000422168004292
97.0894940161677624 29.2226589164890740
89.6913973532907249 29.3443548010815505
78.1381213347080603 34.5814827722934481
52.1390520732297844 6.6550869810343301
10.3072902232730801 37.9462773388826164
88.8118406476642122 60.6374089487554784
40.3278430828937360 68.8422761390533537
40.1821886259864343 70.9539683824178695
75.3061534872426819 82.7688304678033404
60.6457914958141160 10.4220001161122511
25.4995736279214249 19.3610216976191722
97.1832155005982088 77.1967497854542444
28.6281945826061808 62.6358715204966074
13.9501867878925712 50.3173270497208378
64.1860747345818936 98.0661335094484201
27.1209947953516846 55.0660059867720264
2.7922139521945888 82.1976693679185644
77.7262544151897998 20.1937675888309016
60.3418161809974549 42.0900607672172669
73.6942524403970936 53.9788972779342870
42.5445382429447108 21.4776656352461472
47.6978100621407251 46.0878644862684297
37.5858410749200758 99.7845960189286814
56.2158846002752597 46.3855133174557963
18.6786003614797593 55.7785558227299134
41.0950462195121844 29.1162454639800181
98.8989095139248207 74.7132985880614910
84.4134044161888681 47.4118769633235928
46.5208189598874142 24.6421885354039532
81.8709647676997747 12.8366129167135963
62.3595648939798579 34.4300113680157693
90.5586365706391518 72.4659466201135700
99.2225408068914305 63.4066109450101223
93.1662789125472131 43.1185564112796058
59.1780181008714123 91.9959130496604445
68.2285608613992167 64.0830995330715751
69.3952876098112768 59.8175802769341232
20.1283242948296675 32.9321311283402594
13.2104383084502679 90.7083555975395939
70.4838648451012375 52.4517143111892139
12.7932898662271981 72.4206290093803062
83.7649813594036914 71.8273116334134585
69.8865792386867213 16.2990639728987290
4.5959556612284018 78.6997695399163035
81.6296382087764698 48.3412153422868940
40.1921098362223219 73.7553409864095784
25.6643986417910881 64.8572175046417669
67.2437995539927158 79.2429176381243536
4.3512108626941330 39.5735940601189569
69.9969811389868255 82.6776378505898748
66.0679879611796537 12.3394514512643934
85.6687255134084893 50.4778405829019761
81.7506872017588933 23.0682268467264571
14.8598900531124016 98.1791408572755415
23.7176087697687379 11.3412633266016254
29.1609711777870970 29.3330827147760367
17.7341812253808868 13.6919744031881230
85.1600583833812266 23.0845492920770177
10.2118534608208744 36.0740176939477450
8.8690029587495829 8.2396961009589376
73.3081079555685733 14.4346172120598304
45.0628529542026115 71.3437272397153919
39.7746605045845030 86.6870991393191730
95.9224823251996384 54.1825335849810159
85.4222102485652215 10.5905852722281590
80.4026692916892927 38.1914302233489522
67.1306505281488768 14.3930846389444760
31.0260962342162827 77.2073629562715666
33.5817658502284644 68.4375870181216897
99.0451309612494128 63.3939377451133055
80.8136794492762931 68.8504658423863987
27.0328164477622970 11.8422211086274825
91.8492111586026283 74.3257331111807389
7.6667445386719439 11.8942953203892472
1.9130189957460630 96.8379535415651702
41.0957823321070919 37.8643696442104130
40.7058760213671462 7.9332089308786440
21.3864209642530838 48.4742038206790511
12.6643292092114557 49.6493471343499664
30.4160997115124658 21.5501977857786784
23.1662324097274492 80.0226506790668708
12.2080536856421737 1.2073509681320038
42.3449837205503883 8.5095850520593217
58.9701173658581581 43.2532360923226804
59.3805789001003888 14.4150586744758886
74.7079987492431741 81.2283851331109190
52.4601532540399873 83.2737961838880238
89.8053242545493191 94.0852595722004423
71.9302989956499488 25.1766012934372512
26.1838083968800248 18.5488798166917981
72.6988936807739776 56.8955604295620887
40.9811514974764179 61.2627522636467461
48.8717525938530599 70.1325655075089003
82.3978226692495923 51.8049220723945538
90.9700494591645281 17.5049826134944695
73.1323292941053182 61.2228635358748292
61.2708908633628795 30.6299724346363647
90.2812545730576090 35.0243149017066315
57.1750434082423524 89.3234119758845537
53.1086169117958491 93.7896592734842898
99.0521475632288713 89.1673475201837107
30.1689496592966400 42.7577347867530193
51.6356917482023761 42.0290413496346886
56.7087377294260051 26.8404568181071070
75.3431860521870504 4.0111112874692711
16.3639857469532899 39.4043271870879650
41.1895552775992897 68.2234915429626341
6.4284213808820994 53.8300987002755846
87.2611867033392912 73.9514551623851304
98.0007874898405760 5.5515880727232458
17.4291877030647200 63.2853407380040238
14.3956228228554135 85.7749756109205066
63.8625411136987253 61.8155689346641353
99.2211844493740642 81.5267524241437087
37.6644150169545355 36.5558698098946451
60.0233683907365076 55.3065804288718965
71.6740065896547378 51.1071613121883317
64.3863617272626811 66.4997005757281983
14.0942251763545467 76.9425639967951724
31.9674013560803267 88.1128477555227221
14.7056338444702668 9.9305302714446260
16.5395990330730704 11.2127790489758858
32.5342858397988053 52.6153980023983863
3.6517403436753249 63.5173869588336686
40.4214335712147488 50.4759436570639508
67.3902154060760807 74.0765342335363925
8.4509367270554918 87.4099147817137094
87.3972869718085690 91.5899177485662079
1.9672932835383961 15.6996783274606422
74.4737384764529651 72.3526846911160817
43.9180562759116953 35.2595130216338504
16.8732464047348749 36.7120777893796273
67.9236888384214978 96.8883843082114566
43.3403314679176148 74.2654906055630590
35.7892113735239761 72.3069416607607138
83.8360766821891019 98.4645387138410939
7.1860479934123696 25.3466515456895358
11.4629581969642569 53.1165023156076757
6.6973641801923005 33.3423054195599491
92.9724951310707866 13.9821859085093809
83.3220159276587964 44.7504584618910997
18.9270489151177372 84.9188489432046794
42.9000716203200696 91.9716373445230460
12.9270975802154418 97.0926953763656968
81.8158539684739736 95.5948323219160301
54.9049364968779798 12.0451832632039295
93.7184369371667145 7.7177055076822825
71.1443374389579901 88.0725408342460980
77.8915901435923530 71.5676500165374989
29.1349650939789484 31.3959694269129521
72.9210869557308285 68.3123930121329295
4.1629555661272573 54.7501442935196749
45.9503668983571174 24.3140251766661102
62.1944347699591873 40.4078195520176990
16.7556325858810986 90.2397662720040330
22.7435133530348601 40.7523672788671050
36.7114543220810035 13.3895584951032713
55.1480687284347155 55.2898136455769560
91.7265985682564065 28.9390898845330860
62.0723312919425183 58.1765983647051357
64.0486126746188802 99.0681995036529344
99.6553580318199010 81.2146847182486056
22.1601935269002510 54.9766449459710316
26.3832540297865847 60.2198404272331089
27.3983209687253968 42.7365626463856643
73.3452009015239810 42.1652756264474391
50.8419577380715069 64.0928657077772499
5.0681226085478093 70.9896371034062668
15.3283543844919485 59.2084813379849280
21.5056492447806100 64.9859513898645247
88.0096006322846023 17.3915080635903330
79.3784149108992381 48.5398378187007609
15.7798821315826352 33.2158477901184455
87.8183478058464004 75.5088781844728629
29.5049679798675228 52.2297833191722631
6.4763215151508842 68.8237654657886395
7.3544640690335168 28.8714249274308230
24.0811319947475297 36.5879221002494006
14.2491534587627200 89.5558189212011087
33.2039628126331792 74.4319447319100362
44.4461034107331585 97.2602406823347962
99.4643931390287577 23.1436633437724453
69.2838270769473183 30.8941542184843918
12.5788243058273626 69.2079255698113514
68.5453977906751390 62.5343381414605233
18.9470008943827146 60.4105618078249123
50.6252013379552395 11.9276289632683437
6.0654654366061767 41.3313904381624724
92.6370868819790019 40.7329736304057235
78.2947139561561301 19.3317127397110582
56.4438360931581968 60.9812494371223011
52.7553804280904615 11.7920361333154098
3.5466245410997410 65.4645705947900183
52.4146993721693164 42.0884917234302449
91.3878920275895155 54.6571861432021535
73.0646975483115995 23.5957206242228494
63.0420649608807295 98.6597605891246872
35.6869586922444881 66.1686966277064812
85.3441007133248917 64.6549280312162296
3.2512483286967098 45.7534536137059291
32.7806469671240279 67.2115164304501320
76.4922806025020066 36.6776161272992027
71.0039335895574766 61.7752463610397626
14.5706676913520123 24.7909032351801741
92.4220805103877296 53.5402433407436433
86.6782926309609678 41.9702631166775717
59.6859404653481320 43.7698609213058489
1.6858727347915381 48.7998029896104839
34.5103331404494114 65.2625519297254044
33.9630757287539353 60.4759232398823556
90.1945129147808302 93.3020397089323836
68.0738223867868157 95.6626892175663812
63.8207505855688950 19.0901566849323814
61.5815432617252938 86.4281565908214304
12.5830652629928643 98.3247696963628783
58.4603195966864249 47.2340657627833593
41.1724258187203347 51.4201909039585843
6.8935386284415312 11.3758665128548486
49.4462721143297586 36.3726852071781437
37.2885648296105288 30.4546181545031871
34.2013093362934200 90.3745190793157462
45.0971149654293981 65.1109901096447743
42.1586979954478238 8.3733966426773225
14.5324132593357973 80.6204352574539342
98.1219237486168083 94.7202788761128005
54.0696232603671163 9.1653284034100668
16.3780490846267455 41.2876949588999764
59.4208108114771321 70.7621143496044596
91.6323079319377456 85.0747884618566275
80.0945783381716581 57.5885224675219405
95.2313629940793192 54.7827452675487052
78.3217604582264357 81.4318538008822230
37.8615265747974874 2.4686404056245004
99.2964999066901157 98.3334334214044645
21.8819196687358257 29.9757428908525192
2.0213335087861828 49.9323544521017553
3.1424500454462212 91.3191771709725373
89.9407622015196893 2.5871622182009113
75.2522377034211445 77.1743097264500477
17.7776542987235757 18.5116451749092299
6.5888689129970928 37.6582698265819147
86.3766014795080679 80.3269480015385398
42.6665256309314529 6.2263795861434375
98.5366267517490542 7.9138917004056726
4.6978001969244172 1.8716799000522255
35.5617369131918579 23.5511171446525118
4.3639811488774827 20.7208142645711852
36.4628526629108620 46.9935385357261666
68.5688496822634619 73.1528355235305838
12.2289096270321807 88.9089497300691249
6.2365907433518224 19.6724919527908710
25.2691200525317896 3.1172311969563049
41.2032003549051780 62.1415637707885580
98.7945076117096477 43.4203684474916756
66.4133669231773354 47.5976763486927723
68.2964481227031399 64.0945045948746355
41.5961811338444818 94.4127488029478172
15.3728219744803667 62.1657820421113740
29.3778401962828468 8.3440863512694747
45.3546151312504193 25.3915310656091755
48.7148636347652584 45.9816061582821263
39.6043507903161540 65.4530288727002727
40.3966123522045208 94.7570702921403409
83.2970353639943539 35.3712250921754645
95.4200749641044013 75.6810927946866059
43.6846343917469113 99.9404792148260981
94.0423196803495927 37.8964768728411130
83.4804431937775178 2.4218728086535801
27.8338546629237058 88.7439526076042426
22.2211045519432595 55.4105923574498149
5.0364150231050564 75.9955017254345790
2.1131818133501956 81.8768858182685335
8.7837657554974751 30.3660720026346915
50.3526759859918940 68.2423944642724365
35.1917687802181121 28.0778797351287182
4.5326020504929732 17.6178399607453855
55.3889474343650079 46.3611605826424906
83.7186478640400225 92.5668313679742880
9.7646931126827319 12.9676107777803260
61.7661862181111729 33.2639322472193157
65.9320764740932219 53.4180372335633393
35.7693280146131443 98.2193969576883745
13.3994197366332664 51.1817321567942827
42.9903195745359383 20.9828278154931560
66.5280806773711078 79.3708094949534484
16.1352949147597577 3.3056020393064101
31.1666512154239363 16.5736111640970343
35.3682095216183683 7.6772065513986298
11.8530059116777053 32.0800129997119399
66.8003822441020247 83.8701159021535148
92.7010013845887642 24.4757178883811868
64.0448198503392803 99.4303505447625895
74.6743188876596378 1.6053857397914206
83.2034665190728475 94.0328216317017933
52.8477684086670081 43.8824429250175285
1.5009410612967566 51.1081989723539820
9.8616504392037498 95.0477377593219046
75.6922529468786962 37.3133851235304377
71.1737999271386315 60.0513552921675426
79.4048404796142364 27.3252593534109138
90.2300401114532065 90.7841868870017095
81.2702018614248516 82.5261817864059566
17.1018219354374672 30.0094509644197274
63.0331413286489664 6.2450380348704648
22.3866374881010124 77.2765489406368005
4.0116179804734813 25.2462084028440046
93.7450158355438816 37.7761015095981492
35.5391715724877173 8.2093658897960609
4.2622511280526076 4.0911987185672904
77.7240126050640470 64.0927056621133744
1.4132024858618197 21.9793581561036362
98.2750252445057271 85.4566712299685776
18.4393408089230881 51.4030541889172170
95.8612046801163586 87.9451838970023090
83.2403437396082921 72.4620841662939199
28.0252353024046386 98.6680554247541011
55.5463469067926781 83.5221855563123938
40.1985159051738279 0.3240567390121907
80.4232803291641716 24.6836331907553266
21.0310634042026550 0.7748026392313978
39.1636653462553355 86.4895282627756501
67.4011418899188044 67.9081628092529854
23.6195364722873720 53.0347376018414423
78.8352173493473458 4.8163345934571833
34.4959795106333544 57.9609424626356784
70.3691756400568522 12.6798472141807288
59.6044660831059474 83.6216826982106198
40.3272918335576449 33.4896872667305416
86.5159272585100894 69.2988379228570608
16.9747422702101183 54.3041321487543271
82.3980879664774335 72.3190324709376995
89.9080026802421912 57.3995043631095854
15.1356272812240960 51.1124784832702304
7.0647980575157643 7.9448213342068303
29.0974692379237787 25.2395000633497624
58.6852262116609822 65.8594849886548275
89.8108465523124835 4.5801951056885448
23.0083187267755562 53.4765588661301550
97.5017060135425879 8.3328147021176200
13.6805763398254125 35.5379496306809983
28.1157218237906399 89.8650380827548361
32.7036683518930431 26.4361229105580477
37.7238879472032167 26.3395303421775075
69.9522661288235952 96.2738908693155651
77.7267046078364103 72.4085386643509565
93.9596418144458170 36.7546725660187548
5.9007571789569617 34.3228451647161990
41.3720379891561407 75.6863114628944231
22.4459154475251452 5.5369790399214525
24.4419072207157413 78.7463579846873358
15.9124531047114441 4.3291330513814286
55.1983550634983189 66.2262000906223278
0.8879218037999181 53.5738315922435788
23.7728037106436645 2.5438393279491156
34.9785260015869639 38.1544549289377528
52.1953419940816659 51.9190178514100111
56.9768766758922851 58.4127433678683019
48.4480992664693773 71.3721354285170264
28.9638359523611619 48.2880691457598843
9.8217141340084080 20.4086789438156515
33.1801290143253667 65.7432399250252786
15.2650613549257805 93.7528357579985254
73.6504997845937766 21.7082240460475298
99.6205752754435281 36.5569350954958097
60.6293765701796019 72.4388482721122386
59.6442950956419864 66.8947950321775409
63.4409278928200848 83.8258433526348767
33.4347354222466606 24.6960718597405879
0.8760293419556864 22.0488360683142801
15.5508067109480059 92.4279976766390803
60.9075307343817798 81.6312788126735427
26.6466380189513394 77.2921292958601924
8.3721326186180338 31.9057544518545946
97.6564176895601292 4.7855326211908462
83.7366874984109870 7.6426409581514925
28.4628629922499599 73.4206610237238664
75.5250329460324394 96.6128701074113678
34.2970676225666367 9.3925890837331707
60.4326334054225072 38.6435226902694353
77.0565750067011663 89.1400608719714000
55.3351781144089756 82.7270507631455558
74.0088891758729233 34.0472054263278210
27.5190895760197378 89.6330098751274562
88.5972458920566908 41.3875201871264551
58.4754069932163745 52.7562109850921104
51.0499445037567483 22.8082893984426818
17.6995166046012393 20.1521331318091796
43.0813427930420687 81.6771323821580779
1.4279589225633327 72.1843284028128096
0.8157494164972245 89.4239217568910334
15.9844540576071346 86.2408466609038129
42.1935120453172630 62.2082957905264564
89.1578284228983051 10.8342262480921931
38.4347492839810201 97.8460477292374264
50.1949246825984829 43.3844298006186477
48.7345158537250924 42.8108283117749835
99.8083640659582727 76.7603928281683068
90.6974822849892917 31.4430108609326524
52.4494060978635801 48.6187106672253506
66.4757274510795781 86.6100318871860821
90.9819478259410346 28.4180666003566387
16.2236874473763670 70.9731572502686987
33.8798105150400559 33.6982360074333798
87.9345297035874154 85.5598378135544380
16.6850800614029566 44.9170174836740728
43.5205587598838903 37.3041472816004429
91.2937071958760527 9.6698975350848038
42.0650129449669521 30.2728777742361501
79.2969538669571818 62.5013408094764031
98.7544825071585990 3.3138006798003050
74.1692567358898600 8.7070555268424776
17.8190229964605749 9.1390943438677930
71.2866135323160108 64.0586684698859870
21.3521665003332686 99.9089919322719453
26.4880725826095471 69.5057387569758305
6.7873443138571021 40.6107249254886398
57.6284659781970205 40.2466185692747871
54.5578141680790338 18.6019780520110594
87.5146795234767580 56.9707073271652504
23.9213923280295226 28.9536740747352930
58.3663067577525823 38.8097218438555487
6.7895798168416839 88.5760618049882993
49.9619230709009159 21.7381191150134114
37.4563716658722470 40.3363370697483177
49.0386595938797498 17.7865624713995594
19.6073040704210264 56.5863051330267908
98.5043023609498078 8.6468306150562775
29.0452541301206679 38.3450644209952927
30.2484358367414039 42.2249409560235236
27.9632426301826058 4.8897385247067433
95.9397764387643974 18.9502683452204330
29.9190422892327774 22.6559692070100631
22.2636087697408378 77.4505739322687674
99.7657141475464329 70.6139999291483633
0.2375952160408978 39.1866951034446700
49.3673228191334630 5.1295646628857767
43.3357647367824583 92.9333235999955320
70.0941086895495857 13.2668439255702602
84.1921913233103396 51.9574164796309717
85.0916013426536608 98.8268564137634371
89.9957965850882005 88.6258895881849043
38.9187166503915591 73.4918572968818609
0.5084538545967909 97.1785296245904107
82.9962728438971737 28.6106112121204283
70.4623367063450701 2.3335511944992615
41.9850053411271205 18.5636618338074086
32.5923153550249367 2.2909103750168858
67.6185151713045371 76.3201979875199044
78.4896924214773293 37.2598170896217411
79.1797494890102485 93.0598313997416540
96.2586399247611411 22.6424260074327250
7.4348452165915351 44.5460778980736123
21.0569093050428364 11.3952548269983911
44.6311425607924903 0.5379551544708372
44.4750580736082313 27.8371766413678223
53.3790169284114171 98.8520781233736159
89.6871695239661051 32.2198027248778303
15.2702422572309473 32.9789920382945070
26.1346859542736070 18.3277510115521629
16.1236582457276896 7.8649208941373612
62.7086802455968026 42.0650272248090786
66.1052585696853328 26.9481731947039940
10.1000627809769590 49.4551459878265760
36.6009618178589449 3.9144626822975925
78.2747174684499356 92.4540311811539652
21.8998307175894311 64.2088261861147203
6.6645978638762315 72.5239953157687580
99.4831553570273996 76.3069098080157318
19.7633279004532305 7.8867490868370638
60.9696538494835423 69.1107049065977037
73.2300031846780115 85.1772264215359201
58.6350707308218446 2.2976335810760196
22.9164275765898147 16.4882962671004449
48.5957070627902255 12.3803323258670499
21.7136464737125117 63.9081517049511092
99.0969439474995824 70.9760708769362196
79.6271366195047818 59.9567249750623716
39.1409093163731256 46.7995280588833751
63.2285908779660062 67.2351326805554805
84.7607360984722931 93.1644872528548120
62.8268876564989398 39.8051856752341777
43.5177673885939171 79.5388941198455228
95.5454276081237310 35.6329906466155251
39.2085307236230278 76.8683237375581285
72.5155635476569529 29.6871348948529068
75.3763328121253977 89.4675673083098957
56.0813346158483128 91.1828005615215460
97.8322759429859019 30.5339089780020458
30.0997666542489597 44.2642637039349225
60.3450690955302136 84.7572897407108314
88.9208732942321802 83.3663735840041227
31.7018757070663391 92.8781596266106391
6.9624928719149048 40.3168590210527213
37.7555159261810900 33.4036869946447084
59.9118508497070081 81.7200281365591934
20.7464941148393436 12.5721852264354403
17.8958368585432339 6.7850165284119246
14.0175864144445832 48.4534895840707378
51.3419640997107365 54.8958966747452806
25.0145429699006208 78.7385846316830964
14.9528672373251741 72.9983485074701548
0.9995872053317423 3.3689022482772613
74.9574176756247397 56.0159614352834012
65.8982072766991678 77.0385657001298227
44.2124764553466747 35.4736142897974602
83.1658438984628958 43.4946335219346452
7.5895193966955539 6.4829126224562383
42.2557059742194383 29.2427374868141747
44.9467418179805165 61.3524638024119255
86.9845464514320810 66.6052686495475115
10.1753854784349844 11.6348783978343029
44.1956287691426937 22.8912955432969625
2.3704233014930742 15.7863788881020035
68.1575974639446258 11.7112348222893061
62.7749242076958254 59.5157030489888470
8.9408182233058575 99.4528843646731531
19.5501376627627792 87.9711235129400677
7.8254015707221907 43.4343126028884399
6.3649822915478165 71.3225827450100951
42.7275291717569488 44.1942779849717411
74.6061766632887498 6.9299716028103369
58.8465392667928313 61.6099870838015562
68.5176513507668830 78.6927703595030437
91.2142592335480060 79.4082151763640383
35.0592650207802521 40.4327611506122722
0.1138200312308268 98.9661343365405628
81.6122497141922736 2.8402645442968666
32.7727789667094598 53.6695797633329832
38.7847910607712478 15.8615407381911933
29.4937118541371603 24.4740885949234048
1.6224123812082936 50.3888250420121295
67.8480349454690526 64.2097676541032172
66.9199370949197458 3.6269128632606118
99.5786680344049131 75.8188664229509186
39.8730480770309939 49.3383619222630045
41.3987748740506802 47.8913548074442303
24.7702243632173982 21.4796634754038216
30.4037569934757741 5.3612460827871526
65.0041797110779527 68.6664306597476752
81.1941012408063614 21.9008486699589398
59.6166184547707445 39.8940724962978308
17.9947196692454305 97.9870126237852332
87.6163168821237406 15.6246296671807237
59.1086582998123191 52.1670338212160800
13.9210502851841120 38.8993020128313063
0.6118457711422831 6.9302570712510896
53.1606858818126966 66.7123108990119107
78.9110781123186342 25.6323382255597494
81.3570520914268940 70.4193429835587352
55.5262977936108015 56.6526894700425743
50.8082992163686455 39.8490140112472417
13.7370936043055174 35.5786938112043671
5.9720115937718310 88.8860482593618713
46.6438313576999519 91.8602150048113515
65.0924119001235795 39.0422400304565969
15.7916818291792929 38.3496310291194575
47.3704630782093830 56.9297921373488975
52.8159084888932568 36.3691405592721395
94.1109827804071983 73.1207492642942896
36.6974387016926187 92.1566621480888131
14.4227020678373012 90.8953256166307995
70.2020972979299387 58.7804105983928054
62.2853614982141295 98.0799979026621003
18.7319671839670683 18.9335709223073287
39.1279705468924206 15.7888713274592973
57.8906401339445011 97.0247153225646741
76.6658052079775558 73.7052045298772214
48.0518146707851983 15.4990477702424911
61.8167653207715375 97.9874734910711283
43.1829588033580478 0.1881119379159912
14.9387575540330779 62.2918651871205853
93.6367462094917471 34.1198666591703059
56.4992250421049746 60.0097340289963199
69.2663898156752680 64.6916029720685373
97.0568306394532954 22.6003817616629448
79.9866401080437157 32.4525725991342426
38.9835314704206084 19.0187011945357014
48.5229650292877892 63.5436532867405290
36.0762305218076307 35.8751729105883399
42.7278008719796176 3.3954365996108793
61.7951644828516962 19.0471850269063090
17.2590313661643577 58.6331132473824965
79.9866760179151299 14.2589959721302719
35.4961346968750178 15.9172508078905484
83.5347750643622646 35.6081326139696088
76.3975521281547572 3.6827826114663620
33.9363228323861463 47.8704748780256466
67.7416548586519269 2.7265830724764739
28.5468751091555788 17.0295287078435429
72.8857010777592507 30.5127291456576017
9.0180885728763585 11.0411315036479714
60.7196980286633519 89.8126899400740513
63.6905488486919609 29.4915633175048093
8.6604290742927645 58.5528581275266760
6.7102925741000856 51.7255884160985104
25.6823318112727748 80.4100068180634224
14.9619804280831872 9.0434361119043789
29.5232218739455057 5.6268956125849705
90.1814911621979718 79.6959578307108671
97.7995515653897485 6.5463714742459818
17.3019945274631830 36.1346586148256961
36.3798453690142196 92.2239872014219344
84.2406067004827719 77.6160094254259718
54.9372613721638601 76.3513124792914510
7.3361579208158449 64.4767866849525717
62.8604723705770709 50.5250210721137591
85.6407283692824990 23.9156684396901298
91.4373263402231942 82.3404978538458323
5.9412898154994291 75.1807077120601690
13.1907125896951740 72.9692267616449612
26.3625736397553396 25.7894640099369923
6.4869570325523878 81.2112863063365751
94.4486241486221729 74.5375596705761438
47.7949547549597753 7.8979231481896894
29.9459578202007748 85.2083567087332341
86.8130979310280679 58.5141032830904351
9.7309772011729514 82.3834467557989427
79.7068932709480436 64.2074754632332940
51.7687323890258426 11.5665474842730926
68.0534934326794598 78.9946886936579062
11.9346588548807091 8.1461165661669064
3.0044241181408582 28.1918288142429709
50.1185943554353415 25.0617380518532542
27.8795964214291310 18.6851859373049258
36.5965231223910550 29.4458637679797732
40.0755134490411891 51.6594757995104104
22.2967825209391606 74.5043924831261819
57.6605750721338808 1.8434589360793674
94.8898165450784887 29.9971345850041260
86.2235525376143812 72.3882429824895866
60.4259212476774579 91.7574412324416784
24.2450125145718971 9.6806960984714756
86.9687924747967145 84.0043030991191984
0.1421752178706437 48.7335712033184620
64.2573559605739746 7.4861129817567873
67.9538018331646470 52.4195197911040864
63.8673269825546370 11.0772327103294757
28.8924863477120333 57.5448971794578554
65.8576385816708125 0.7640635701384291
29.3719437361740106 25.5940085505184882
18.0676340886705020 1.7949323238339643
46.0444866079842612 6.4183322480747096
52.7801424066406213 53.4138407456004387
62.8280001495699736 91.6052478840743305
88.0829848336815644 83.9402760707945674
41.1454260891512575 20.3840241120811889
30.9255481834502035 99.2210613710197578
95.8629913629160200 69.2590630598266586
59.7402904058624316 71.2342778201494156
22.2496788847426075 72.8995553872976814
84.5774579408907243 25.4746671671440836
14.7073102563773368 6.8365637092352998
48.8639056338344702 12.5703091611832463
12.8954131079485386 36.0860117473514634
87.1046500281856453 66.5687629774078289
34.5304639263703379 41.3572744112713409
27.0163795910439255 0.1141962727694401
95.5616714698628300 46.8465677523815955
76.0606647834289902 30.2677546600805130
94.0762972886657849 69.3346324682600681
53.3881346444977183 58.9998816380224440
65.6472257171501354 27.2938601244485781
1.3911165543216697 20.7450623685060052
9.7756216470498138 48.3093050330371199
43.0953828878646092 14.8435507240318962
77.9887118657274812 45.5336132663982198
68.2139107107231695 44.0538860448191159
41.8514341484011823 97.7805341606907206
9.5796776885741721 96.8325184408403743
5.7747493250031372 40.0325896114502555
82.5825046443609665 55.4902307433338322
27.4889397471445243 13.2878986623748752
46.1269569357210969 21.0388218884886697
86.9952966767068574 70.6322333844350254
63.3069398965277443 85.6382972952806085
20.5361087298195137 36.6945582736127207
44.5177610702323676 75.6363758789963043
87.9905068136326918 14.2399051913726922
0.1830318880346460 18.6262934724035105
95.0319765212650225 87.9622146489598293
24.3116728416850165 17.2340377796892703
1.4557820550622491 6.0620388996098900
63.3017682534816402 84.3582915048498307
31.8131965386355802 73.4941207544202797
12.4344628661980590 59.6383183301098043
23.7379031970912706 18.4343137824051766
17.4799567467844632 50.8548201040393977
61.8017631872277562 26.8257188325786267
8.0915870307941784 99.0347021631207411
46.1805412375313438 18.5862856993777577
80.4152976422387269 35.3391781136368124
91.8473388995742397 12.9431517697541576
15.8550723177072967 46.6034439284104565
67.1165947331741393 36.3586556480217666
35.8619140286795286 29.0308473380734853
98.0821872820795733 60.7079539582290195
7.1411537411727455 80.6554452976429133
42.1440068597707977 57.6754724586674428
30.9006672342700064 62.6480701498931225
63.8504565767072449 73.5654358296952751
81.7442981301805105 17.7287681849821901
58.2594657346107851 58.0455589225154256
18.9576703248408016 90.8374063760457204
20.0857433603954014 53.4525802279772293
77.4399142615115608 74.4639023778054963
94.5109841478119250 43.2491258285224092
60.3636201317293128 13.8162403147620410
67.5832325068689101 68.7188157558392589
32.5870134430788028 59.6496298149346984
29.3432453015500130 29.9094258107301485
3.1118238603405568 15.6104114131641829
19.1326218233701226 82.6250118546853258
2.6678093582039319 43.4811435234479262
79.8407325833671990 14.7928024055904555
24.7240192381503299 91.7734949082419433
87.6208185037089038 42.0134963972627062
29.8625732674302355 65.7960783815181429
27.5227406515827440 47.7707917713911172
65.5762733711081438 78.3241488756540463
98.5441253285615630 29.3456987751625320
28.7711225379082016 89.0920940484929389
39.7666871361725640 62.7787095308195333
53.8699090132055076 26.8457398485683960
65.6445489639400250 83.7143074536748344
79.8836530727860605 0.1705209052880519
73.1310570371783513 62.2337689379300443
80.0365292872553198 13.5820440161922740
31.4999223318829458 91.5566437392636630
72.8877770839695245 37.6047833679611614
76.8401902864517012 76.0887167922034706
87.6991387151863364 46.1052933088812651
9.6293234581018581 90.4003699746889140
18.7225781862390122 83.6955133791466750
40.6785177644480314 51.0887747406844710
39.0838020186643718 55.7683133520749479
16.6274081312048452 17.3061139720573465
35.2661901400332454 8.6942311802630456
96.9077678015207624 63.0953956804656713
17.3896990862108645 90.3180725164526024
37.7576805227895846 40.7013462234618331
0.7712236295749353 49.2191027691429497
95.8365114796881699 58.2865669884742346
39.1814365982990580 60.9654422760641381
93.9807713561088178 36.0053501727450112
32.9557247023150168 51.9787508598885637
28.0498163355040404 23.3609944487770065
6.7789297704872080 20.6787098435650805
23.2176598599535531 50.0631222652008532
30.6842700644302653 79.7604156539543823
80.8881058645113171 98.6805744984806807
88.2462459053873829 71.4533770064903138
32.3313471298228876 52.3324671614949253
81.9422330898362219 45.7901361764718828
46.2656670594899921 27.8207519538357992
81.6030403678555984 26.1546400163981545
22.9440336462406371 66.2559307395790853
66.5314951648793027 84.0552526129699373
99.3568631731284739 18.2245060839744113
20.4661176445986683 4.2633557231507302
26.9641977512368953 57.9048152549036104
18.7928408151573763 14.3084135825408012
58.6726735061563787 53.8352355049042899
77.1151403749846907 74.3062517310767703
27.9562317424099334 60.9802801199891036
20.6999163846350740 32.6939054982251633
68.2116155753037390 7.7581668464900329
68.6480407797256476 49.6843486933248215
96.0053546062280390 0.2740737183626551
82.0201677631145856 63.4374914771887788
32.2353335740544722 47.1009061982762489
80.6380584076614184 57.0079007153533865
80.5663856252239299 24.2066677424994658
97.7111922455305830 70.2235463868189527
42.0436700026375689 87.4175786146739853
1.8382796187156325 33.8815186066650256
79.7519265672024744 98.8071538767104016
82.0440764071293387 34.3488289206070903
67.2647617266461708 89.0295535796588950
33.3676417375022183 69.8230302279278447
70.1134238162132704 86.4180149497082226
35.5438493465060077 17.3935990941985743
46.0793844036640223 94.9239558756601980
21.7803369562067139 7.9536602440632986
82.6099841428340227 60.0711145128435717
54.0950412671279395 22.0155191177477718
19.2069418779951206 89.6715953530449355
47.7950374094854311 38.6647524543640628
40.4793992134281879 80.5843680062940706
86.2768390596866794 65.8988783741256725
5.0954237982625328 96.6028046575507204
17.4060005662665667 12.4460266582247954
2.7535758760215190 13.0068365453147710
66.1536432871200901 6.9670750691742445
15.4857478381916547 76.1092341027571848
9.3015708872902678 71.1513805581034262
35.6117843830901180 1.7957826978283520
54.1068403743110622 56.8681324507215749
75.5528350295016082 24.6907460891660264
31.7478232955833981 50.6399853987877577
17.9469471037400972 63.3922923496257980
86.7666922217253074 74.2172609300261996
38.0069532135573027 71.9547848783186623
91.3243137350402634 98.5538615389376247
65.1801828836004375 84.5696877548535326
30.5816032773804984 77.9485387092346542
26.0393246329735497 52.7357010397318078
59.4183392178992662 83.4938874651760159
52.8673686448406741 58.3008103303356648
63.4440978437951344 39.4915190091266837
76.2261410978793350 5.4473958975893133
41.1596270483353379 78.8751966242039799
67.5287255017915697 56.6872459690181074
19.9522660679694361 32.6975862155582959
24.1555082155419640 97.0786604898183896
47.0269156997694040 98.0097370531324827
32.8520314115716445 10.5976480806428519
5.3420944638031713 69.3004332781870289
11.3338335838680475 53.1375284642374908
63.6086641720433690 85.2315316910703586
16.6436398758103117 8.5458039428432446
30.6238560410008063 52.8683258339479707
60.4379412017156383 69.8928159342879383
98.4264010681798567 28.5208907742377171
38.7602584391036231 32.1260166777805338
61.5210775012550357 40.7652824705075219
4.6680942912881607 6.6996084173134962
3.1059956122840515 92.4934058321482269
12.1484229865476241 8.9529546405280218
95.3576425512135302 90.1033835679997850
41.5827720435458374 57.6882511673495131
11.0989736213252144 55.3074056867211681
17.6084411202666047 54.2715631408277162
79.0690590494928358 81.8276462850165700
82.2954535997596253 50.8432854564516248
2.4868212629839404 98.2006331158043366
14.0970447980465643 81.8194269938072978
66.0003229860096496 34.2727815345517968
67.2494511500235035 7.0303718126295323
37.4828576138560052 94.9459110127380370
66.7937159887857490 30.9010747058408590
53.8248059914075085 16.1960203993420819
38.1410762580685656 95.0399510849126301
31.0024684985298116 67.8132342246413344
40.6308600552316292 61.6926636795725898
77.7355685463848260 7.7732184226196992
1.8254648024847442 23.8640509767196534
60.5017818706807162 8.4996126531599163
50.8610282442151771 14.7429549828032478
90.8072527443249555 54.1401334038657964
49.9204608330580868 88.2567690700821004
71.3824894972079846 95.6550300032572096
91.7164438060233920 81.3471013945643193
76.8718623130497605 88.8922702894404466
13.4192561208003269 97.1169048402973516
38.9316784642580558 7.5544142142834447
9.1739864674748262 89.9388263961119492
9.4276396124841071 39.7841065174087660
85.7042404325971461 60.3186807880629274
81.1427496672124704 23.6728219080532085
4.4109517436048185 65.8802990314472368
16.6681530020349484 59.5270181641804328
66.6419207332933183 42.1071955376219478
23.9104689476948735 89.0059207774879155
41.5368079222962123 69.8439489086276524
79.9516942998875493 31.6293444920478493
68.7475648829261985 3.1378328207412376
59.8603828641528040 85.9639040153102485
36.0312943736645437 50.3833087731187419
12.8343381422788347 29.3927690334075962
32.2802681866092200 84.3527035622940673
96.3816174477920100 69.4465815176653507
43.6893355703180220 95.1130937611662262
54.7689534214865006 36.9201595466930783
61.5371088170731255 59.6713911461202002
57.8517817623042205 65.7549933308583547
68.5218120610998795 75.9748321269705258
42.2034189364457788 58.8798605049121875
16.7693382859403286 58.0031867274138122
79.9746947077081813 71.0913140018906660
75.5943363164339104 73.8127997436971555
28.8179954282795308 90.0845173397272134
69.5720219774336641 62.0542829591523173
45.5210746724996298 22.1833074269429780
21.5392197890365225 54.0750606668641396
48.7891964188586797 91.5057192078143231
20.8896657534273018 91.5340482597077312
93.5679919750876934 1.7428423693601092
75.0453748955827677 11.6122277585100413
49.5400239868900698 33.8868047190905344
2.2408650034378308 73.0386261970233335
73.8046710995138682 23.2971529558249948
4.2957750554888374 17.6518997801912931
52.7517136664279249 83.2144379282687225
55.4043342031954396 18.2420631415531318
77.5102041719071764 91.6531503658232936
40.0262427522333795 81.0051220127112117
72.7683863936636044 9.0772073425632200
77.8213597138284996 43.4389373388884650
3.2345358134797553 50.3334948307597472
99.4045941766235472 50.9854415244926784
60.6314429891360334 79.0697161411317353
96.4797559246037650 49.1596223286870995
98.7129522136050070 87.8833181872238498
77.2420974021218285 22.7455105124978338
92.0390944136189830 10.1359409043845226
65.2585712641662496 49.0622842398150922
87.4166774026192854 47.9289258495439938
88.6689451587037780 3.6654348006448068
46.7437816833509245 25.1255599528172127
26.4989579481852076 78.2121990159335212
58.4375399134134312 28.3714465301404104
19.4416684663190402 58.3843142714424630
44.0568143883554129 6.4129438189438615
72.6141150273697491 47.8278591233895511
99.8868664093108549 35.9695703489792749
3.3601509419527220 90.1652680661270409
67.8087513711361822 36.2290049252313793
58.4974282497948010 50.4260832458425767
44.4712444626972925 18.7937768838461032
77.6057365803232528 75.3086201365517240
57.0766951566458189 77.3590777696433065
27.4240869999339481 36.2647816445399869
52.8226390055958177 48.6598418136305213
52.8061221218324519 61.7379465920204069
51.8220764391007620 17.5470764644648618
91.8952423507194851 37.2160077811668515
53.1320191268025681 84.2327182356738149
80.7159456942945610 30.2282257277913260
84.9126280397023692 12.2197810332431480
24.4576062579777727 69.8681312130025418
59.7022535548002864 62.5732149528180202
22.0797065954003600 86.1031096325654204
48.5833408029473759 38.8281966266313177
69.5836510007627993 0.3698307851985105
91.8625557479306565 61.5121202549738584
67.0098343886366052 0.0982481048301564
8.0429449445237786 20.4317091309088710
19.7540249694017511 99.9576176558415739
97.7079141787034757 74.8454759853459564
50.9308980583933391 91.5023956847709741
15.0210253139332330 96.6930271736251967
45.6321312734717779 58.8233837941645845
33.6815020604242292 1.9350825875169120
98.5825048493891103 82.3712888890396897
31.7598382234932402 28.6614905781057629
29.6837367807826773 60.0362329063922289
91.3316348207837905 92.3910245821526530
94.6972786531392785 27.7859104008722930
65.1205945737412151 79.1132844703486171
35.1614171989689339 41.6634714932306522
82.0149768122573875 55.9197902258552375
4.3044100554448956 32.1054782398913474
83.9062806722337342 23.2505134566126301
91.3085791497758663 25.9643748213197121
46.1429325762900859 82.6911535677891152
4.3550411561161244 68.1738029083188479
7.5243364552100118 55.2699535492178740
17.6700403711070102 42.3807699789369394
9.8742374565534696 23.2439662118387638
36.9383913995264237 47.2217739821248372
86.3422305576390556 83.1088128470664884
19.5422513097302968 96.4447596302128574
49.7435447115575968 95.2316307663923851
64.5050025374517304 57.4812497065633323
63.2086476067751448 42.2694095882116727
25.7606695754540773 33.2724464682399912
95.0364309864424399 75.6144436536817892
34.4320213843557283 9.7023591754723189
49.1259045928831952 16.6897324203353250
34.9010248904537832 96.6241225947112952
0.2406867899508391 8.5639008374912997
17.4642422512793267 6.9042935444278086
99.1520527302357237 88.4435271517959052
93.0878429501891844 6.6796228901320980
12.4452412848010887 70.1847080870512485
11.5604110155247177 68.5165249000891379
27.6488938789542296 93.7302630560804175
16.9023533570629709 31.7923460554278989
17.7059760288704844 6.3898427228328059
62.3409748950415477 1.6833792647546253
41.1762070158269680 58.3579858195583583
63.2046134114913158 85.7134919275100771
96.1493395236450112 39.9088191953809286
72.2437070930926524 4.2754055466020180
22.7621219282498792 14.3640673035513089
23.3246113579861785 37.3175682126190793
80.3405425297418390 17.3735441397056753
55.5835346753811379 86.7467991789978186
69.8382204508448439 83.4998430674540515
28.3061006625816916 81.2956417613610682
93.6820262260787473 91.4838502896223105
18.8681819153481136 94.1307180254913050
5.7057918997842076 0.7941246951227110
33.8920224946991695 29.7342616156735637
84.8347408209755258 88.2796080982735702
80.7352682223414462 15.3968061648381180
58.4340911346164802 54.5093366979940157
28.4589487570142694 24.5598928703802741
81.4429903218769340 2.9591766595988167
26.2829713833345302 67.6758460732774410
61.5025864649134775 51.4683931011245193
73.6445813126630924 15.6574068737953649
54.7654249212074973 3.5130809660491202
61.9671345724389511 42.4318698240152656
21.7777297383220940 14.0482339322653971
58.7927324170591916 7.2909826558237416
32.4355142698919323 48.5102658912462985
45.7729267057346618 80.5520405469024752
18.6697310479800862 88.4879424570002868
64.0672062175220702 70.6946344424242739
66.3017107960542091 85.9799740570349513
93.2242919359018885 19.4735825446819319
14.6673115495901012 24.7063671984736892
13.3907837761158994 58.8168194732980325
90.1113799444691210 32.1518550606748690
22.6367119439791828 56.0891508372929195
68.5890513062562803 44.3050098366507470
56.1118786093054638 55.0660057182109099
26.2960130913230330 4.0122553306501825
28.0270946995226353 32.6134486813860462
41.5834005834108993 39.0425843015090450
54.2999501095135813 50.1105431644207613
3.9846385030283482 54.0448012756897143
7.5859135194952243 19.7716770947615430
86.6022035356190543 77.0640304107065788
75.7989401649560079 5.5181370480610559
26.2598936503859335 93.7281033519061566
86.5760710916417935 49.0228577862444581
76.0599285656929425 46.1121123138704689
54.0008138961493387 20.3469581580781451
15.8057110529591363 33.5790142295452796
13.6996887542000678 26.5127256102757798
92.1295733801243131 0.2205624810452833
16.2751669064462376 60.4694711228846984
51.0295362780841941 1.6354935803023607
64.9066949582670674 45.7314074118440601
78.8424520865108747 78.3813587852399252
63.3597375390241524 24.2451878781082861
65.0551019232507599 11.9369422084712689
53.2203294974531573 4.2355651374707541
93.1338865097415294 77.2371824653063754
51.0682531264399771 65.1034459899835269
27.4951393422371169 65.4480582037426188
74.6367931868534242 48.8442415744796534
2.2151182212394316 68.1439317663920576
65.2334736445685053 48.8879173926561776
25.4556988565186160 84.1654435332271191
59.7962873738785561 30.7139564605513620
89.5553546997671077 81.0048660725459229
68.5124902649863827 64.1279190138707662
97.0367633448634308 67.3320547955838720
31.1924468196302591 90.3569312210300950
30.0007818864341793 90.8417181752609935
74.0981392472084508 95.1259299568316834
25.1111779175788641 81.7624958459124258
85.5630880095049093 26.4472583133708454
17.6789322249621854 0.8819929878429278
74.2132943799063867 53.4960296264190873
60.5602642148071126 90.4092230996473063
89.9949475776117964 28.7265084655952236
29.5096366717691474 95.5665176234855096
95.6045336838535462 82.4352103369667333
51.2291283395701100 46.4746461325482372
10.4541203689878852 59.6397103095726493
39.6006198521167789 35.9646843596467605
6.0272566565657719 24.2484110884261916
19.9177323196934815 94.6606167322807721
55.3141347872468927 54.7407099108472437
92.0420049233621143 30.9515222412336080
55.4985064940068256 36.8259717435207605
99.2999310108849329 16.4968759776777283
38.9673516249751444 48.5250881569298045
40.3544798729205212 48.2564173556159801
38.3278193974332950 3.8228014938206711
24.2711661846600961 11.2661428051868953
92.7666761760204395 8.0448869192637158
80.2980074444652701 23.1957841778903884
85.8332569206649367 22.8797928032499769
8.6207468357184176 82.4390160713138300
17.0822986131275130 49.7051598249784163
11.9584862300057928 77.9146024219494677
2.9268139032761820 87.0779430517512907
83.8529545097586322 58.8930608366590036
63.2500181338061722 94.0559625126840757
22.5297701112871174 44.4125037872354156
44.3045697043095927 79.4818045762204264
4.0871477895493165 62.3235612924903037
97.6400880740854689 13.2348246249370369
77.5450664262810108 70.9769323996676036
8.0083012005474519 93.4821673803043041
95.3407796420384699 11.3045132364880665
31.1333286365588435 57.3340237508394992
63.7845031030066636 75.0429464265781689
27.3344745515512670 20.9477366330128696
84.2911666393635954 52.6494064983416550
84.0204379428147377 50.0621815877666876
32.4686876006124763 83.2365280803246321
73.9804488252675299 2.1488276009283269
14.1879821252849361 49.9514881454127675
61.5741677989707767 82.6515121975575084
60.2078959376547118 36.0985025690673922
17.2096010170705185 36.5409933442417696
55.2514141492631694 45.6254862167135258
74.6379214432835738 5.4352368842938699
4.1913206990143559 31.4912636882665566
91.9569758835537101 17.9014453823276085
20.6852457758498929 47.8818513466953064
87.2839004195656116 59.0672801302391761
86.6865241022076560 84.2241783358051492
18.8410582604403807 47.8731459575655691
2.3892782802273138 9.7823659314702720
25.2257945900655756 94.7730283589955178
13.3309439333918593 64.5811680812172995
40.4792118075469887 79.3987535728686566
98.1098493294354626 92.9132585166005214
54.3287875140626184 15.1577038417367920
63.4463500551289385 45.5950874692756756
62.5299970300764016 52.3634323746985046
38.4152269981107324 5.2066982721652000
15.4372380075705742 25.2321200988899328
98.6767495025240891 40.0968411964461637
92.9520672166614190 60.9643342879822328
61.4537056717512797 4.0055471684259274
99.7704374282534161 46.8542809372125078
67.9984607984914788 86.3575090463078254
82.1382487824538430 94.7141040707543169
95.9878805762514986 66.9376482694878092
11.1447961929026071 61.7115344747944192
79.7054636088750357 9.8137125725569323
70.7054517053215221 15.8806390044025409
40.8000929876432679 14.6661918311723820
55.0734571302531251 68.3671702657898379
84.5904222272877035 65.8314470736242328
32.4831152237697438 43.9352678917008888
75.7268651472940348 71.4395992257323798
68.0925528269227129 57.2291298379828959
89.2944253532198218 84.7056328155504303
49.3799811741712915 66.2051639951491779
94.6077985392507657 49.7444417272831032
22.4274147706502553 77.2493813665485192
20.5406337632090832 87.9613648823599306
40.4941086796699921 61.8279359153138444
74.9273512043967003 64.0514797497443880
41.0329704495371885 9.8900597438309585
32.3557169970566747 4.6473333342101579
76.2961930393434784 23.9613971532914647
5.8901985695380965 39.5528850393203939
27.6842167761770170 20.4572804034776965
84.2909299564604595 33.0933771742993628
34.4434247519339038 30.8924406345335569
1.7094853512159336 44.0497880562227806
95.0411799830439747 95.6115319421069074
31.8568125341033408 28.8315081023997060
33.3397331667626062 45.3932073993214686
24.7998172649884872 63.6758962843971901
19.8451200404481618 1.6168033274409521
94.3578465589987587 37.7610607548321440
1.9114584822197522 35.8645471262663449
23.7620739374858161 87.0677573131560223
3.6000850829900899 26.2611037168057102
75.3882974043966385 93.9327163117489476
21.5566441389282595 25.9255144438530358
92.4382021634692848 26.2442771771590131
80.9570072980558564 21.0209549293494682
58.0401292203818002 60.0324807182882481
53.4983675077338603 53.9317901085528462
62.8383047196745750 67.4693372533403135
99.8583476704499162 21.5999897370752976
97.6303092973948168 20.7767883618284586
18.7777645961724318 60.6583770880595026
19.0854307970386152 98.6085577368640145
21.4833812000596929 48.6115388638349373
9.4395821317594617 85.7552406780728802
82.5805877456972013 65.8621076447589076
96.8064780840291093 47.8457546438521106
24.3777616074830519 5.8531740284846752
52.6615948928724791 40.0484117972868958
44.9512572108889188 90.4801033307332716
63.1037344250633865 18.2637127064462774
15.9434427491395141 69.6879907472729059
85.3743595662800772 76.9156145520381074
19.1256757724037278 80.1266839779224114
38.9019138195788230 17.5822537956514253
94.0535794964490464 17.9062053676080630
59.2962613553150391 67.5554487333034643
38.9304995489525894 25.5611597515373319
41.6885978694423684 51.2371049265276213
8.9694032177296315 22.1456515036679846
7.0427515187206247 59.5916561743968600
25.9593475751962792 45.0807798984431543
44.6031307455210140 50.1638106736619136
65.2828763996722898 58.6235753069457530
6.8640496508822650 22.6084632337050344
1.9701405190761911 38.3593203043393416
85.5374216286664790 59.2367003367061855
18.3752796317345748 54.7932375016880826
15.6917881711746929 34.1605903118893082
31.9123638667119565 75.3983335854647834
95.3869588677101063 27.1607045499061890
86.1163040935549873 58.5820841878054352
56.6769442406252608 84.8015433865459300
40.8877737833541630 84.9701321277787684
61.9887972590014513 31.0352333167094088
11.2874851692194476 36.7197643641524536
86.7938019060212582 99.5010767302269841
78.7127617073515609 13.7443359448459859
60.0350876506544182 19.0445183796429838
2.0201491154437257 71.2308278630134737
50.2504763195538260 74.3776399070569312
75.1919120387468922 77.8700724968988283
19.3248467164594189 67.0805258413938503
32.8753189870754383 40.9376391880081982
22.0251202651191242 63.2934688163914956
2.3935142950255561 13.6895669775749180
60.8820621704019160 51.2111913125692695
29.9604087657562417 87.7394698591334503
45.7583462323829622 66.5600628327893276
39.7637492553076584 68.7307582537773953
44.1973065173703290 62.8062699710313126
27.0250355852271511 53.9820633679439439
17.1368848263445130 59.1513935504171826
62.6866069579006151 91.8668226302887234
16.0346205105401971 71.5912996159339912
78.1173280907744498 19.3898591474877549
31.7315695998086511 73.4219898954688261
50.3637327239722978 59.2575386016198280
21.1286442894868323 44.2451213379193220
84.6954005589513912 62.2423035350769496
34.5558704075394871 95.8608468033542778
7.5879915802425035 47.2315873380913942
61.7022599340294349 92.5880668456468499
80.3215019440630016 2.8596961876331206
34.4003319709363495 15.1562917423077597
68.0323640875980828 5.4504743394354733
9.5802190290236169 38.1030563941496894
2.1672323138477778 25.4115052132891428
43.9028061423904603 94.0948881499909504
12.4696480412188393 26.7768156785014746
99.7846784967839824 48.3283298966494570
91.4551676807800789 26.7504013015079316
7.7838386209081563 63.7424508251871274
61.6713220463414231 43.8476402850059870
82.0089216315910647 55.5183589991270594
37.1169698023876364 52.8304273093557555
34.8224569436867881 47.1814288422538510
74.6137399627294542 64.6700473529752173
57.8383239779214549 61.3902944475972490
7.2199294225708588 84.6420853408032201
62.1771342378241698 85.9966510337993242
84.5260603437891689 38.2060157660164847
47.3701136423014262 4.8346489478459764
55.6301007061851820 45.7189234634568606
1.9915425377366347 87.9432600916061062
30.9547908411391681 54.3175240543665510
1.0428339339542680 60.1669814168341546
10.0239707543869123 45.8130441600258180
69.1703109161079084 44.2665072272218865
79.7128934135278229 59.1042729316783024
44.7932337474647539 65.1369027186032952
37.2836385708573914 62.8780923995254213
66.3446464563637335 83.1455325891013075
95.7195218904727767 48.1702365169176545
23.5381259862482608 72.1910412635115080
17.0396066989164758 61.2568438714825660
18.5721545848665635 82.3063533376801075
7.5315471646308252 48.0640135041026539
17.3557398392093383 46.5099910014099365
83.9870816846008239 74.5071284528986126
2.0232693700402815 47.5131630488369723
89.3333497382333519 77.1637984932766159
78.8192480170010299 32.7369994144522920
92.3070008241624436 57.4262557759118479
40.7949188900690345 68.7094303143342700
98.7595354692537342 37.7631608681308819
65.0946634605446519 25.9177471321919377
45.9840973303447385 66.9393003534728592
60.3690202582862909 72.9801950712221839
16.9664192624715540 47.4004708708105724
99.1409784065900226 78.3195387282310804
61.7532385359138871 2.8915950109209332
95.1524597173803102 3.8614866476235687
4.6030900651703792 41.0822006658163161
86.5945989892416890 48.3736040910032159
12.3626765241527270 98.1779642600468208
72.3354897587399392 13.6320063190412455
63.4300352958017370 82.4167766070545014
95.9587576652108964 98.7702495521174342
44.8028441963738686 27.2313528793375994
68.9722041033011664 18.4954417394432191
87.7472354523931983 0.3479659469775909
75.1643751147922501 67.0468228036420300
26.8575746099129269 34.9122197675685868
73.7963336481357288 64.2832358579842804
88.7366908853052649 63.0954154729682841
65.6151889841641918 97.5879281575355577
45.1390396139197421 82.4405235262401703
6.4541448722115753 38.0616247023647603
72.3925705541205957 43.3031344482635774
90.6151140649611762 28.1649680995454972
16.7955031924781579 35.9982148418729082
18.7494163423533635 0.9750519092448284
66.9381535777728232 42.7261884350282912
92.5633943394836223 99.8430110533054034
89.0117519882623043 68.3855215591854488
71.8316877222965644 31.3467227777832100
3.3437174701002492 12.8733683598209137
24.2150728144290177 66.7876418375113303
54.0395041546675188 61.7649816830920315
23.7658683027690216 88.9010200030252946
91.8890000766996593 7.7579649438512259
55.2350825257565532 61.4888341935205816
73.1586483047572074 19.4697929658003162
62.5682135386389717 52.7286786541505279
94.2029395676480021 23.4618387194204807
91.6795584099539695 54.9360487027931867
11.4504790157642251 99.3865192543844955
46.4739463090294649 19.9108621362970801
37.3209273655822926 54.7245890845820426
60.2152051178468497 90.3066629965466774
28.0770204383551167 51.0620357560272922
37.4585869994222023 12.2751886583493999
94.7396921831012691 44.9483425749451655
84.2679703488429510 88.0085505682970535
73.2794430405462407 5.8547270258241690
65.3684362348062677 12.4546409977052583
68.3781660601162429 51.8108462842615722
67.4084204664348903 83.8321624741686975
86.2100483908187982 22.8109888034145563
66.1612696398496496 21.5489545386293599
50.6831805495474228 83.5655671362078323
14.8295114794125720 55.5912074861611529
99.3127711425537143 60.2585878230663212
19.9102913605216827 28.6909538220313962
77.4138029378339638 42.3635318486994947
33.8935652368314990 39.4296361392548675
98.2339929956317093 99.7099074648503887
14.9037449835326186 15.8323546421876955
44.6419242725249106 93.1176830345768991
46.1250421052424073 67.6219328297543427
16.5517026248385370 50.7099920296234288
60.1276808775120699 55.6107361115182783
85.8095417311575517 47.4674377738215512
53.6958539555567569 33.0032580244824985
81.7818714675346570 65.8694495389275119
33.4411766240064736 28.9273883437834769
19.9953184896850438 69.6835173125330556
2.6976932462674741 62.2942420399051571
22.0899583047418524 96.0834978803897428
14.6212183100078335 36.2949733143856008
46.7622985710905752 67.1884759653702162
77.5572753845572009 36.5418073933037135
36.0336714075438778 74.2294276692727522
88.2371345892235865 49.4261406779874619
47.1110314812336810 35.6830082941186006
2.4818056074277561 71.9525712055032187
3.7099080200244772 6.9198816202548308
31.5925733690418546 49.0657397792386263
52.5107575801344453 48.0702360787345597
53.9254342764472057 0.6220400544083238
64.9608680498897968 45.7033483772318903
42.9207034579239277 66.2098755176195937
38.0012650842318962 60.1543321883574720
77.7484214448845137 90.6261424975682672
44.9069487292699776 10.5514037107406580
21.5529252077926046 22.7400293538445055
15.6382517609608858 99.3750522167427448
52.1183310816428644 62.9136017527960547
39.0006800195367020 90.2265476657444339
9.7822623429783544 43.9132966417789632
9.0501716025233829 68.8913075719739965
88.4287929376662305 32.0589024195688808
79.0872278594798388 29.8257905450512446
17.1622075102853096 55.9705296443058131
9.9279324541323160 82.6864003455009424
26.2729933681574046 24.0078709753847690
78.0352377410754485 69.3527010891014442
49.8062770198921854 10.4916286897340783
21.4778123197435384 11.4638326002545412
63.5897102364311735 86.7597060858750808
5.3796457496449124 63.6440615397867191
73.7445059936515861 39.8037788383037849
6.7132664679332326 38.8655449324308933
55.5927868601691628 56.2991330830534196
12.4682801155427185 6.0439545512086523
39.1507720868816023 2.2004820656481905
20.3787231598408063 97.4932183535987491
58.7696032538679418 41.9934170374654769
22.3612209929050607 92.7107111991468713
19.1548612175027166 62.0680387978742161
57.9951058679309384 62.2242989510694215
39.2234156729482919 12.9067650511320071
65.6938335728561356 12.2251532640837652
62.8946536696302871 80.5021196453978973
1.4675748050569037 55.7241475687971359
42.7843653469577632 7.8782029287366555
89.4060979679180576 11.2596135894081240
40.6970169497102177 38.0597193820726076
94.1902093485765732 44.4657841462356345
5.2205291441947965 1.5403561220977524
14.9061894855316837 84.2515972252701744
24.0809976390856662 30.6730623429893434
38.2846966324009728 65.1995982246804573
22.7829516735344555 66.6293949820812230
14.2186255556574270 49.4188447373019670
32.6106648192983215 55.1173744629654081
38.0444990391504234 40.1632115363231321
78.8168874864770146 51.2886584713519440
95.8219175909869989 16.9610094851298534
20.6759689278124590 28.2321639151878117
35.9775959661786331 23.4990648168727283
8.4652472182299103 95.8014642427942817
67.2170623439468926 6.8342130638138769
79.2479443435885429 69.8127127290066625
6.2236440347772088 7.6719664700580221
41.2057232990498932 99.5837959057183895
28.2411063512405534 32.6340914002662430
67.6090862486463777 28.2085030394418688
1.6455167045566044 56.7869151661763993
38.9816764681640251 26.5988096509864320
56.5186952538065697 52.7055123510199337
81.4524180556852428 11.7359953793916389
82.2670336757952327 32.7287440211160430
98.8961038022580681 77.9306237024449189
41.1958103138256462 3.4046282035757436
1.5678985809409851 39.9531201550429742
80.0028597401793036 34.7852376579440019
90.5513422160145041 15.9150182189265905
5.1160191970951230 32.3183868536064196
55.1580704199622716 91.9165358114401556
7.5956426382098758 24.6372387893529883
98.1574229130028897 22.2943637936474310
39.3648267880488589 97.4575713809899185
98.0208011959144301 77.6706531743606092
47.0264538969364594 68.0698136087668786
79.9015142124028017 83.4368195968877018
29.2324471564435981 83.0602301860768364
26.0328804705426080 12.7010874709036834
22.1328909587031326 57.7314920452789764
30.9453084219652794 81.4342032121294892
13.6901634418286839 77.7495859105065250
0.0247914884048739 6.6368458836431614
11.8046555732861052 81.1189086558090224
9.8661752496997046 56.7196453728645125
39.6463877839611669 14.7321718765040632
57.8550335792223578 2.5988436705927098
50.1633308201015069 37.7718380972939514
70.0564151718904498 82.3489442614790050
84.0381980081890703 79.1128512160769759
70.8905434203231977 12.7780595210006069
93.5985158620864723 98.4470054059540303
81.9547897403773220 46.3261121074293740
44.3175624814464015 46.5865121991949707
69.1203181952940326 51.8489752528899643
98.5900180797088694 83.7464064609276306
95.9448483452265037 62.3011142777652438
57.4089801500331305 8.8524668609535890
65.4710221971453308 44.9659995898745635
66.0642900337857526 24.1273370289927556
63.8258441457574932 44.5570511685225199
45.4586173684904367 21.8415617485176696
63.5967028385715807 77.5179800214247621
72.0361913333452293 22.3611879386683583
49.1689054080276833 5.6124056457834808
9.7972855595124138 9.2429079475952030
71.7680875365729776 28.8405563234142015
89.6150100515441039 25.3716846217330705
11.5627722617705260 15.1323026583698237
53.4121206855142887 71.3078323415981146
63.8978811728344027 96.3033072251355122
36.6882387770062905 24.7640766850325420
78.0402123306913893 15.4362586252471790
85.3522053650955854 66.4247304850153313
41.6791047266734651 38.2231759808576896
55.8456377136502979 48.4372699840889922
13.0523089089860314 49.5950923212589956
93.2803289255985106 73.7093959130240819
86.4308141512863841 45.3110272679987460
93.8884613993973005 69.4632664068690104
75.9172793762031546 32.7315160177203879
1.8184038066616059 3.9658863023059543
55.1953835562683039 3.7886663319683045
78.4261312896444025 22.4088014539542968
23.6011805990905543 42.6438718113958046
84.7652805642349847 20.5769165975774762
31.1145382276269515 97.1009142026837679
30.9618258679536744 59.1524091294405068
7.9763586551858667 37.7671839780326621
12.7525888901145805 64.8653630580834886
12.3620800395294879 16.1235847652086193
64.8223325294991781 6.0877753401998298
27.4856742733655253 95.4791652968588807
96.8069329764305877 54.3900175700564503
29.2438413380785676 98.9088393787642417
74.2578507227402866 41.8265077957993370
26.2022537407276985 61.7786728537108374
81.6899134308988266 55.0111232568116861
44.9010780177268600 98.5196613012457760
58.4174157130816809 47.8280025440653418
22.6976751601075648 33.7462458980090005
72.5179886666337694 45.0056460976705708
23.2915960506399173 98.7791570786433795
3.5683844451662061 65.2799932124618749
1.6029690947408359 13.6775549936777772
16.2671391316101968 5.2065078934152575
69.5210131037812147 16.8691696664137396
59.1915338137780083 91.4051950683560506
82.0316569682837837 7.8484522089752211
55.0500978593501316 52.8497768715324980
45.0913281582454246 38.7425754654529229
38.6398602463744112 66.2070510693042280
29.3229266029158104 14.9417924342465156
3.4730237374857031 82.9606105412045451
64.9791336153105021 94.9182094614763940
97.3510684938218276 89.6818357395142414
43.6656494412271599 31.7913159067931161
77.5468191300653871 69.2069574406365575
79.7087059202770831 60.9843377010658685
42.2762849795358520 32.5051299926301738
50.4771720595241433 71.7812986794120036
33.4983277991228050 91.5618022836798673
67.8798861876500865 81.7512165554851435
88.9995728685651954 82.4667272003958374
62.8142508091972260 90.8106223041802565
81.3507560979679596 40.8294862013473221
33.6674180124961993 66.7849937106455229
24.8042921720485801 22.9369196152900088
84.0581564767247045 45.7927804802855434
71.6654892540504136 66.3684170320860574
14.9978565331141738 17.8534377460342526
13.7006290621204947 46.7613113392757143
68.8743198411127935 29.7868876613729512
61.5938599826085920 66.5246380536938204
35.4585148569380948 27.8564069684209663
55.5681311512626763 29.7992961259204812
70.4631761838045207 76.1202153836818667
88.8580219201941759 84.9295783505891819
94.8050352340740261 92.1736363864010144
53.2530217534894632 36.3329393482229221
66.4285567270523956 70.4418220474365171
81.8354960293537346 24.7512067303994669
15.0743310027414026 0.3431477597806931
83.1236350994208806 41.4384212623821426
55.2198315859837834 74.3882728915893381
11.5642567775353644 13.4538975897859014
2.5203323166579583 94.0375295532731599
92.9581942372423811 57.4580824747763472
68.2040170330474069 96.4223939279289084
37.1772039493689093 43.0632327290974430
84.9116447903987819 68.5332116929319994
24.4414716674552608 70.5851871522918231
89.4342557631474193 62.9932379450467295
41.7237191697738297 6.7422813718859604
84.9596220246436360 66.4321486288744296
59.8365895819294806 90.8295853685885675
68.4598673581826773 35.7390058822994874
30.2358224721831483 59.7702159567702864
48.6275596749366272 3.0430700951260992
4.1777015584413153 26.6026861556759684
11.7662108943394568 85.0515514841239906
5.1452449835370455 33.9787648612212578
26.3471703970778677 26.6705666023264065
72.0468498446568617 13.4295307636765884
45.6865486000235563 90.8192055693108529
64.9485736391980737 53.2217742401765577
2.4045144386155681 3.8224213126519690
5.3601969653081394 23.3137083749091936
5.7259523772603131 60.8573724905387294
77.6787778826017359 0.4460585397485173
5.7191524639107811 36.4842787266222643
19.1633500486165467 66.9906528372373913
41.1525181224642864 23.4361573762143394
43.1005551437074175 71.0324053954475687
81.1551474450486552 50.1603938986133784
45.2605102291379708 98.0541251007288110
46.9170845782560164 79.2322992878887646
48.2265330382716328 12.8190090893869009
16.3065979905892000 93.6018043137106162
68.1207643575687314 86.7052379050966522
59.7658460051556091 2.4948509837696919
55.3147351511065324 65.2412461229433518
56.2693099323141510 82.5139227734296554
59.1836247065059311 8.8684859234831279
58.6947057740879714 32.3917499645760358
79.3170557866191075 70.0541909066715647
41.7614042847121425 47.5013877027372331
42.7676752077551328 80.8184445934107458
3.2858244912938872 98.3079923140981862
9.9732530299153517 53.6111639935949427
83.0037848820478104 46.1179516526744919
46.9353262473294777 31.3509897538348810
43.0366893249587577 34.9303829371971943
83.4262128410350243 88.7236754294179519
77.0122205611348818 65.1110578563726250
89.0374572046206367 98.4972729332666006
85.6148124885345112 79.4506162858140073
77.2829042970566746 58.8399374396647232
44.1081953379759995 37.0807745342101143
6.2423387520350264 73.8636010629120534
45.2086097485295682 86.8937441667773953
78.6027622687692826 24.1711310478397792
1.5516185630258139 88.9562607467409947
28.1507406917095295 70.9230035774446179
18.0114470786672207 46.8525427567208581
26.3727746213318390 51.6775654090672418
85.6072173280279145 13.7284770850232611
33.9605373194030591 7.7023186490712714
92.5970093738496587 63.2129417702369665
39.1826399173998610 27.0005689832704689
39.1307466642025616 65.7884043050843843
83.1452724382974679 58.7510987497242212
45.8639689912758968 4.5904154076628956
92.7713270785361743 2.3919420658711776
59.5487320801418747 41.1577309364437482
74.0063852052964961 90.1608886516355454
32.0073337509509201 29.1795733916873736
38.0601412195620270 45.2245716874665220
49.2555865662428687 19.9963071533760157
97.3238250088845547 79.3745363037478171
30.7495861088316502 44.8782235475506752
5.8546107775397598 47.1404040641405189
92.2788712223794931 77.6529874462183898
1.3738408422999449 80.1075356750987737
17.0338884063725118 80.3801989671399753
97.7730291420978119 94.9601864095460542
50.1681027239892856 7.2871971984679762
78.9729340788815506 77.1045670181415943
86.5958872099513854 77.9414424530834822
68.2411403226522992 31.0461751782024855
60.6988598648487283 60.3387900173469234
15.9508030441467774 26.4022630824367504
1.6480357002560453 66.3499881421673763
65.6767056118617205 22.1266796733115676
10.0846141975999952 78.7302050711173109
31.3603393672264765 90.6436779058900584
45.2579625119283548 71.8277428214177291
76.5602526999026196 83.7803933628726156
83.4128667535661350 30.8703064452250047
25.7093937307881539 43.1594113300551498
22.2942914871371087 35.7403564895526031
2.6824200264973674 38.3524145476449618
59.1314334636611960 65.4623027016008479
65.5675176487826832 24.3374239169839797
81.9363191708778515 3.7951789333736774
63.1775339295303127 11.3647792864685506
6.6322876075912358 32.5023021668587972
12.0058639924322641 85.0738073825652208
54.0550126906135375 94.6958102808089990
35.8313514732281106 81.5745489252041835
3.6914312577934760 95.6074777509138158
41.6499114404832653 90.2492664093488344
26.8843412013723970 59.2619048511539432
16.4133279968570527 47.1197737756476585
17.1512161222721602 85.7168866452056477
84.9244941398558666 52.1903371749299581
83.8028939281520024 19.4002248347960879
5.1304877354621077 10.7890909415724430
92.9693833387057964 21.8804231128958087
85.7873957974819774 6.9641875942306530
86.0414885463122516 38.9432244108650067
40.0025651856534950 93.2761516809828635
57.2528509109662025 91.4417534082700172
76.1164431928136622 30.1073294141423347
89.5261885632767758 9.1360124755882168
63.2898279840889870 82.2817803291816716
14.0413308749802841 5.6383363439407859
29.2401779753160618 4.7719795420269051
57.6607366328561355 47.7290811422418031
94.1804565461831658 55.0964086764446748
11.3511902716135751 42.2992992232212330
10.4380449744530424 5.9858598601999820
18.3478835670472620 42.7426437798679046
26.3859546810784060 34.0246396407215315
64.3354782126100702 33.9916304384264478
50.3880312494948228 38.5569127655745802
58.6731389346435677 18.0228344142271730
75.2985570457306181 27.9323770857876639
89.1520020475117292 53.4298435920536292
32.5119970222780950 91.2382444315811654
16.3918400984049200 40.3617953059394310
63.7734378829723809 40.7286620651769695
11.7104476744988801 91.2800907787999449
86.1915600022520039 99.6042015434429828
45.2927032768426514 49.4133618936056536
47.4035813621051645 85.9075195226344164
5.8849039846754492 96.6451585233247528
61.7268713383219989 46.5205040890341550
64.5326855175664633 59.4755036677199342
15.9932611872262385 63.4136055075543510
87.7464379284897689 28.6857849672459757
43.0202005574470832 12.2283148195060587
1.4220787903247212 15.0788121431173820
32.3557544935347394 54.4830163678573740
60.6518577886605783 32.4921385436868917
78.7340543827500454 99.1626709790436109
63.7085606978196353 82.8739645336844575
28.1023352226796099 4.1216859505488586
7.0024143987806209 54.9128030500098632
98.8280548311568765 29.7875179387059887
93.1656387948614082 92.1469211023680970
50.3980424048891891 13.1927166189273031
87.1758258954934604 33.7217483975884349
82.9793616599952486 76.7818473813828035
53.8258301176323783 45.2714724259211323
30.4536597032881389 46.0059468297728387
75.6153063063381978 93.1327821256753055
99.8045676173764491 20.8818217011873202
27.7547187218576852 17.2889105939702183
65.7331791508688354 36.8044074906331318
77.1194330954423179 80.7866797970497572
72.0292861240775295 65.4526390031064835
99.5170244837336355 30.2311226824986896
62.3512124428833658 72.9411604385450119
96.5370990926905108 85.0220302957871326
62.9015995804040884 87.3922917527169432
55.8931776925158061 37.7342325100170086
49.0191613368408809 42.1235504501957223
0.6693212450222807 10.5687406794454439
7.1088741666754274 74.3180486461111940
59.4086386255598953 9.4583372412653794
27.6999382250462389 4.1318578125898453
70.8388815078265992 41.1509685964417642
17.4568962353965027 52.8919206418127175
48.0844855185205802 81.7616537689902145
24.9394226059910586 59.0399976313240131
98.1836432865812867 89.7502781635201075
68.1253375945958339 96.3294402873935098
87.5290828216894141 71.3910317016440104
70.7691930878952462 83.8100331788253214
48.0310395339143525 54.4833723621605444
2.9824155514299178 65.9860144607317807
38.8133244661138761 21.3704614694926178
30.1549827342202477 37.5605372956382269
1.3224110178824522 58.8976287457113514
36.4908581808732393 52.2458770923465394
24.4975999913575890 15.7314456107264018
26.8298625107192699 55.2692924546198796
85.9360241306533226 60.0329380099035603
33.0068273229748428 78.8814643580465713
34.5289487486768891 16.0734815178309454
32.0905171617613263 50.7696512918903622
89.3885749336833442 44.8930306868229465
53.4748366727605955 78.1673897745167636
99.9619747795790659 2.6814915974100684
71.3893802772813473 24.1991237907960510
31.6483642637674905 35.0052349380548975
27.2087031488709812 34.2323334107005408
91.4630188117309473 19.5407340339454940
76.0690835825018752 36.2939869580637406
71.8100444934638489 68.3999205206847876
13.8130503116463803 67.4570251593484755
76.8828095884592528 81.9540579268405480
56.1954162303561020 31.5006954747810042
67.8528414216055893 32.4988660916359038
6.7622075082008788 30.8494182505708352
74.7157567237859581 29.4407716589047190
76.6324587132498891 68.9588681551819604
47.1498678437790701 8.8374515795844317
37.6907537625230304 1.7684966353221698
6.7321603785093664 55.0774016057159912
79.4596258943650611 8.3084087501486881
50.5776595577369079 20.6948809380529610
67.6218090378742858 58.4554999978041820
87.8380546197495988 35.9578696614068178
86.2322108060540984 53.5933572409182375
66.3575321382315053 34.9865693038051120
48.2939734949640140 30.7975383638407720
21.8138223585978466 91.3218879851201137
67.7467719291886823 64.9884034184102717
87.7199586877004975 71.9613323661205015
30.1443915380541938 93.6954627172058991
66.0618054586754653 44.9183502363864378
23.4258121250667131 31.5149335416846981
55.1371775186776816 37.1664978447337404
89.3216240045876475 3.7918312710370716
81.9825092015598642 58.1043459847343158
90.7071178213745100 84.8790351678460553
94.2511885389111939 0.2375321425662547
40.9156750429395402 23.5069446254697390
60.0045884014184026 84.2471163600321518
23.6393654311582111 47.0088956528510025
78.4028754782217590 60.4677027000461322
49.8825511191306887 85.9114903199128719
21.3929530883210433 41.1005304920907477
10.7057613135781775 41.9606775801901648
21.4887915234371789 40.0038897367890556
62.5127907757732402 30.6094544357967564
61.4830708287740748 99.3408853109310144
77.9447555008252522 40.3311825072174699
3.3134245521422301 60.9037229172614261
45.7509584030791530 44.4771315864566645
79.7037549732685733 89.6904099600094611
92.7195904461999305 19.2472565681912187
81.6758931495219400 76.0849193902724181
45.2190929170170577 11.9340734724631243
97.0634679080998666 38.2588464439985074
66.8064156078890647 98.8943918979172167
19.8601980203290331 0.0212656502638353
23.2005041931365739 76.7190795237769549
77.3434138980533419 77.7067540007528947
38.7927197391636511 66.3643734175983013
98.9066716856072787 9.3551054001067335
4.4177886376601911 16.9715368483959423
56.7549775141818813 6.5004692626108751
62.7887802164392212 77.6889830678256601
96.9650471047545466 32.0515335784291153
63.8037907289203474 63.6073288890798807
72.5886134687315376 34.0653113162353662
40.4480107515560761 50.1122026193690715
78.8737757361740819 73.6829443505111072
44.7968202861969900 42.6759137394841375
93.6837401949316728 49.3290358340422443
6.3204349514701663 66.1411312454934830
96.9564108826993589 7.8351195103102844
57.2524885838143192 24.5708508133961736
91.4409241702853706 20.5001897041326089
90.9618454873788664 57.2347085038450558
25.1793424495031957 77.2037793827466885
74.6804214994182445 23.8972050069465425
58.3373812771431162 25.9790938001605483
24.6290787064086025 90.5164750120773931
98.1350197554518928 32.6684183655756826
27.5183836203418011 18.3453126401481690
24.6669169836976607 91.8652907979789859
47.5463622975357154 44.9240278346568189
15.2964591493075730 84.8328649214407022
64.7251692381426835 11.2465289239250481
15.7398447197043989 17.8497363401035400
74.3839153329124940 27.2962755496158103
1.8957505117353612 80.3353347777230624
48.5263229386208010 4.7070427050148638
49.7869547758872386 52.9741503853045330
86.7464788241096016 10.4153394675943431
1.7147610826169224 29.1547743582613279
13.7276800567203701 27.5996970492074958
40.7280828306368790 58.4010585375009299
36.3400869974681697 14.5555847035316539
52.2920288885589599 66.5277293221720356
72.8084806786585119 54.6797779512799593
52.6207458585797312 72.1079259497445264
28.2127778460278265 89.4732185173243550
88.4186144957003819 48.4409613494312978
76.7374046333230240 92.2862480330442736
74.5936231547445630 54.9639510271129339
67.7528015148954808 46.9275427353478634
35.4078509683925162 80.8891156545269325
56.4141497063765840 67.9283115395052448
26.3221765179063354 33.9928876980593486
58.6335032530753821 51.9334629873429918
81.5613825235446939 90.4810044509044076
42.3147714183562869 46.8560884998152147
80.1705317173939278 26.0057906241637369
69.4978933683024138 31.9510383465953183
80.4385423184459540 48.9234703268023878
72.7888379828446688 66.1657301928091357
59.7697251920831150 98.5880563765898899
30.2924849188238916 86.7897006243127578
97.1445394196969829 66.0755066723194346
71.0482269489553317 14.5420873824962378
17.3389437138425038 84.1526107795333758
75.2690659161547302 40.2213036197138436
67.6013249201105566 3.8406109253529164
69.7851592519296560 80.9341548356412517
42.6371253052416961 70.9605308206080707
86.8958721945512877 32.6908362502607872
20.8305208789656753 10.8695690255901756
2.9111339205776243 11.9869351341086663
46.3237794148159665 20.6157285591033634
84.1911346167185286 77.6909646158030114
70.7655849204332270 83.6927894537176797
84.1899131623611368 41.2061704009386887
88.1310034731052667 18.2677608428274425
48.1850541443966662 53.9737550561750439
15.3885855461408205 23.6087276852191650
9.0789487557252464 49.4094547171236940
23.1862265838605239 47.7281969129886292
81.4964075940415853 49.6590766736416356
39.3884212930685180 56.4763704978684586
47.9581963135831799 98.5987287554105905
63.8427597103003563 40.0849005004963104
8.3121135449228731 70.6948666337964937
47.2257025404524526 84.9910352532451441
32.6810797961945880 55.1522588675813026
96.5768131947484392 91.8317087432080825
77.8116654478214969 18.7379426316222748
13.8578924008162403 34.5423243520764913
55.0418710115538659 44.6441200644367200
19.8135912342767853 31.7292589266709122
28.4855108422546230 46.7140455717639540
90.2854792881587827 62.4254331870349830
45.5847027237960987 40.1047902777150611
35.0681183832943120 64.5226974854404318
54.0833213374355068 70.3780401522698895
14.0149647964311068 20.1464754727686994
38.3399503224178062 74.9882714233349503
88.8630734049886115 22.4503762873649926
78.4443666849909675 22.0743280033293559
43.5185431995417815 56.5460588353820057
78.2813538049611566 64.2185335306476333
87.9254238051435948 21.4067076060929793
82.0806930235393253 17.3418631855600793
58.3266570423065929 47.3202542040909861
19.4334413525290586 23.3510488324789485
65.6763613575678704 49.4243780012513341
38.8796972734341324 67.9852651420439003
54.8616074553589712 72.4141343675922258
2.0820513684458586 86.7701057105874014
98.8741610171300493 79.2750920574791280
51.1668926539563174 9.4319544509762316
19.3245322516564997 67.6863201534365970
85.9659312797354147 1.8617946417417985
39.1652333109731714 1.9888327500590108
27.2945418839067102 23.7481660080007480
14.1941755032696015 66.6411408995067660
14.3595951602129563 40.6255822908480724
92.6525485194453609 38.5498757288438441
37.9537694463930180 63.5353647535760189
54.6429252903122915 52.1259373485350679
85.8274688350946633 32.7613738545938560
34.8805841225667805 21.7779479757098002
15.5527092596651979 27.4260944302348051
26.0369195991094209 12.0853428168696269
52.9355230156413086 52.5484866101873749
41.1730695746806958 37.4075914689894873
46.4618075791985632 2.4082936228375540
11.8012065585942789 0.7160825184837738
93.5703045364507631 16.9210705438650137
59.8478790050509417 46.9555996418849375
79.8228703328731655 5.4909968804877085
39.5109726501156615 71.4142826785071207
33.1703642457680914 72.5283693432166530
89.1098583055209588 48.6439352451599873
16.3870828598260090 6.2533519749866429
32.2320009511963264 28.0244868819085156
39.9278445462989708 66.8629084881004161
1.7333438415325420 83.9015402649132085
99.3388701279334185 37.0825531154773458
6.0739074455318125 30.6473988553594552
1.0406003388858553 12.5990198431529592
68.7219832849178403 65.6694421037347382
2.2859521673670558 78.8270673747059902
16.0541162111462086 91.0093149870881319
53.2604043269541165 99.2225745841642635
19.2393649484793876 81.0553298902639767
29.5892947997749793 50.5570425077934473
89.0088304468802676 24.4599953089190905
97.6534439675865826 93.5755155474107454
74.5955221812208435 15.3842134885580961
85.0896535268800562 95.7391779859692065
48.7645141334839280 69.0365123770614275
86.8300701351067232 58.7118215534336727
11.2015392052346119 48.4395262574103356
23.2562279033852626 5.1020619517026411
25.9117563313900554 24.0796134754169273
5.4754419396174310 28.9200389701880667
36.1858386255261095 56.9453251565585035
47.8683788278710196 50.5029392043431216
8.9591673178017750 51.2412515860906055
10.0659030203781530 76.4467029423915960
16.4125863439491866 96.3439958417025366
28.1973469482131520 35.7273761009746167
8.7190595459344813 87.8527274523272439
56.4536832729041222 34.4150745790828694
24.3536678590734041 45.5861121863632022
36.1249328712884932 22.8580239813056636
25.0273722497292397 96.1641447175090320
45.6714599449428817 38.3274380996349606
72.3775862366707656 34.7092367869916600
20.8947633309489404 87.8096120966645231
85.7189192264921473 24.1761858442868132
41.3803735103332215 55.4193995376928257
94.7946169522304274 69.1710114585380609
54.0297385033192796 54.8921704390264225
11.6830932602876238 21.1411871651838297
39.6243010342216451 79.4797225161994163
80.8960266204469178 29.8053327437600046
36.1258186515164041 71.2471757813370914
85.9195290735020478 34.1358429056974586
3.6179687315705977 26.7002350902748589
90.8442350085273915 45.9966346794143135
16.2112837502758289 22.3164847630722853
86.9161011354818811 44.5031132075293101
94.1580571547950882 98.6556551909659021
63.9069285606426618 92.3713450282372435
58.7899898110855048 85.5830586318810305
36.1836590872420913 96.2617909809554817
93.4999431865076787 65.6522974270636155
69.6659624894490577 96.4342592318486851
2.7039665385833023 38.7575951680530082
31.8169888883518261 90.9135937388919757
8.6051769732719450 87.7933588226349855
54.7168023729175701 34.2357847432105586
38.8331479982847227 28.9962540272866178
21.0119225971605701 3.3620048071215214
71.9623546306440005 39.2594998823768435
23.0597618683364018 28.2319250341215522
79.0829035011774550 45.3988028624225066
57.9977006342622587 79.0080405956801712
3.6193765982906134 59.9895850986809549
11.8660392455502972 38.2462164135813225
18.3294203430710354 12.1905754285943857
60.5522239629443817 51.0926787049061062
61.1852358686247513 23.3382071494431926
29.2457617675407775 93.0274307009066774
22.0043100768101070 62.3740652601792220
63.8397857116913912 65.7028566794289048
59.6826676390631690 33.9837696794283630
59.3087916131678128 24.4876151226828611
64.7042950646984565 75.3728265729369440
56.1493866438224103 65.7234010469342707
72.0938695618853842 47.2566546554646223
73.5566587042574582 90.1269316812901309
4.8577590572258078 92.2560661213997975
67.5174831867134486 7.3483824760492649
21.1675437070370407 15.8329878515584550
74.1187831122047101 42.3044803884448228
60.4265549121125929 51.7852097893908265
12.0090184167036202 36.2434663425465828
60.0900310637078405 44.3503620650773556
3.3526229827634091 2.8352072682635066
37.1808874729210785 60.1491652665383612
73.5335428379580236 30.4130638874668406
33.3996354370149717 16.8263578680032388
16.5054670164294315 45.2793657413599888
87.2295005574943048 69.8234909754988848
35.6970278617862675 63.8811797045189564
52.6698557359811446 78.3926638029904410
21.2402222082763608 7.6106931468325367
56.6495877005262400 73.3283750328738932
32.0577552832235071 43.5857097322109865
0.2726805687898737 8.8263015804862839
58.8324807575919664 56.4594002412335172
32.8064953039389877 62.4432139514945135
48.3913752724747113 79.6182569262570041
45.8804182214355265 62.2296670133612082
71.4907277068949867 86.2855537779293513
59.5026575759480494 2.8493766368909101
89.0848766472910967 83.6093859153730392
5.6309416022701342 57.9544034471453671
10.8856032094946329 15.9496412606069065
77.3998034883489652 33.5818136229640274
29.9579638042093634 92.1166009369876093
96.0957246804781988 74.7233657188469493
5.9501594136914910 65.5425808297983679
44.3499458911228643 4.8069135297818093
36.0482755990519621 15.6567161244997912
37.6137176320908679 20.0660571959266782
38.8322298370300629 55.5212803561259349
99.4637021808966892 72.9825698106887302
88.9334669800493742 40.5052302190901727
1.3154081427741660 49.5845311088969041
78.1173746013959232 60.9275555684110515
98.0365918354575427 69.5443360136004429
67.8287249524533422 53.6360798807675749
6.4320246052952834 21.7223131067207582
42.8680234171824779 86.0035895648046136
6.9494489199733671 27.1109184887763703
96.1897070238766929 17.8222169363116620
50.1112812917750858 68.8049726722630197
91.4583323773646413 27.7521252887634837
91.3776882328905486 56.8617925416554897
22.5247678824714761 32.7016486164147011
12.0478478884442630 72.6345393629744649
53.7160859596372191 60.5528019890013667
6.9561024849928543 46.5905032683037490
79.1075129242091890 65.1180049425164071
63.1173866064795845 19.0185539900189724
54.3558550358530042 8.5892393872722508
52.7000956788438515 0.2454291477009818
7.8227048759100137 63.3943615033525063
32.4748614349516274 5.7565152282954113
55.3215677249226587 5.9592304002840439
53.7725815973732182 87.1131494545132483
4.9352267971729757 45.0223067792710481
18.1085558079946765 64.1292995877396947
9.0433083019366585 81.0374167027526084
77.3960377439037757 84.0630136908295498
37.3080889837431258 55.6184299316645365
96.6656460206029635 49.6511348952870435
63.2664587488801828 30.1854079463892653
62.4803028817478179 97.9397513686729013
76.7952087033448407 6.0186232186677842
11.6440314522460504 55.5729692310145111
31.3642802366972511 73.1246714961952620
75.9328375293910369 1.8762344230491723
65.2620995569015605 50.6818395070834242
64.6368690813665268 61.5353546635679862
65.7450360196734493 49.1055689415608754
23.2360622766936267 29.6088137822249955
62.4624493431462398 47.7702615243998068
70.5405568420581943 18.2044090652351613
34.4537008614161664 32.1446208526701724
25.8470562953278638 80.6872971767154610
28.5401309229851847 33.8477103663309080
56.1710939341583924 30.9996467229064692
18.3345349463655864 12.9089608955257127
89.8149519736042095 68.4382448527195919
27.6205301158650940 22.4192939516727243
87.6520424292840374 6.5887272245350399
94.6132076613966859 14.1244567866485760
33.8821657283520352 98.4009264847351943
0.6309401976960727 11.0849333188543948
55.9440543374568477 5.1840393137245089
99.9725939143878435 75.3763533473825760
30.4421106708436469 56.5009460680315456
22.5990397012886142 3.1956695340536356
5.9931233560056363 5.1765433413055177
37.5901218846261287 79.8850396456696785
16.2125669228592741 67.1848161474941321
89.4368829629989222 13.7963859997325855
33.5440908136322804 35.9905622923460484
83.8704851683042136 33.3041901308315786
89.3400574696228915 20.8626851633249579
82.6722693761975620 4.3499860705956568
9.6691122954664301 32.2201033536268611
93.7398068586441298 90.7547545251420047
66.7866966309587724 48.8351185483305912
76.2472830292712018 31.9747780199869602
2.9372911685734526 88.7056574853391453
91.9193851798267758 53.6098079904880009
95.8001498930678537 42.0598027440865607
7.8065298138976669 80.5348524012796219
27.8544799951173658 40.8711470876527585
94.1034963241813500 28.6663302208506998
65.6023265217903884 0.2090059303794467
78.9271112339938270 35.2256194297181722
63.1996290256379254 65.6077662601624212
45.5841933989488837 82.3356845300894520
53.0737790650976464 87.5119830963153760
58.4851379646661016 39.2401696013530241
90.1977342265826394 46.0057237119098872
71.2295797575207246 63.3632004236760125
60.4124098499093520 33.9749375353163074
29.4828835937808940 81.6770891076273386
45.2137369321077855 99.0852476620659388
56.5866131599916855 94.3683708405103943
31.9234612760083358 53.8986754503516039
65.9942009994930885 98.2900981125888933
78.3319525073768546 64.3738751791655091
52.9737620846833153 23.4619523113062449
93.7940300415904744 65.5190287428322904
25.8168185515132755 15.1824273977721589
56.5065129112860660 65.6561918352378342
86.5068636781221443 57.7985435724365573
0.6108031135616865 96.0835148917427375
38.1979223483272605 92.0272884003231866
10.3344141176763387 26.4880831100698835
72.1045672099962047 81.2952297122600527
82.5429348431016621 57.8322399347346163
81.5591951795498602 97.0711127888628056
59.8877050837472993 85.7766533915700933
25.0792308699676951 64.9719490661586860
34.1337169438742478 89.8784788707901185
56.5215077254990632 77.9897018751099580
19.8838694685835371 87.5367167020283006
23.8241875209190823 37.7356353024285625
21.0568159829324308 21.3510182576824619
53.2606693527724033 30.7881973036918346
42.7201950440534759 27.6343706927165691
83.4035285015624197 68.9574177066293430
15.8858114300394426 74.7866242754579815
3.3682180274037354 21.1637853537085086
85.7642640980099742 65.0448347425510605
29.1169177076777252 70.3337229773805035
87.6859401144672290 89.0945994092345899
92.5898174535279708 95.6405596298041871
14.4377389245387562 28.0691340568349652
56.8906634374301419 48.3033339969532136
2.3409549252680129 36.8705847282857704
21.5407126897769423 30.6354440679740065
66.4113656504456884 74.5528018400491277
74.1539835221617665 12.9009883796614488
36.2902625952568059 45.5289565032678922
33.7896060489521801 81.8490359414215618
14.1975993519111281 95.9207413208166741
71.1637299002814245 85.6758904297873016
7.5796305620127846 69.3032892095287281
35.6064570127912390 22.5515886413271929
56.2474100894878788 72.6857859128861037
2.3950790349160811 37.0702480792383184
72.2094632955476783 55.2551294020273360
49.7782308834184377 32.1899861169002719
50.4167322005966909 0.9061427925933008
85.5191162700243694 69.6681923377738030
20.7044476694159592 93.3773178310816832
8.5047667221217935 46.0234180945539606
92.1654667396213512 19.2399641305022513
7.3056323031599817 58.2106901360379254
2.2224517631313168 47.4775766507567241
43.6966701788000336 0.8171494335136975
25.9801679119570323 49.3637423307206831
49.0504850756163222 63.1672684855624453
96.5248385896594243 15.7120309728328351
99.3729973263725412 42.8674084955996904
0.9469695375067921 35.5866811717761351
8.5578212797495006 53.6180419209610761
96.4551307011544168 13.3689923702472448
56.9023244454564505 44.1153157725709733
42.2504001311155832 1.4203002125263486
71.6641761085846127 90.9193196115031270
24.8417062913453108 54.1933372713398924
34.9491925219885573 51.9959832800944071
81.8077399547142363 78.1867515431622451
57.6337866309010423 66.0356728317586033
85.8516453065687557 39.9336158698280954
60.0767743639375809 69.7725152675222802
88.6912259560471057 81.9263078569383509
54.8535576293781588 69.4634290181205927
10.9498059814340909 46.9236603897444482
2.8538283213766946 97.3013128735548776
64.6482937554490462 92.2362089759001975
53.4166101086301595 84.3375372149643709
48.4328185680292549 82.6458388506109998
89.6271250666869008 90.3486039174698448
90.2355358207089324 20.6620944251806762
54.9171679383100084 14.9376210828651814
1.3230773811420904 76.3004805490732139
73.4270459798227648 79.9970710533257545
81.7040805771352439 59.0182796394671740
41.3603847317418598 66.0955955981373506
36.8673655764015322 76.7312064363959934
43.2925584043085152 10.3125851991316289
91.2058510150178847 15.0515512654806223
65.1297407753979485 10.7915009320506563
74.8501059252882897 31.0926855537645892
58.2804057253085830 54.0494684320164467
7.2259736183796104 56.7762478680044183
44.2520859279967453 84.6066574743592241
76.4347694942996867 45.8718163008475983
11.5043164263108224 81.8384683409202012
24.4695496976609199 82.9459946707882096
54.9634089329463222 27.0329274623506528
57.3147915851420535 67.9637092245221339
92.5585853961142533 47.5731995432994168
30.0004027100343365 42.9073624829525713
3.0112518504947783 99.3871606818613742
27.5303363072594394 20.3786508673830866
26.8853859226279468 70.9505219020041551
36.7796007964558385 49.1380758411188907
15.6522062980397614 42.7548087416934592
4.8399109501088162 63.6784685517903029
71.8781726669805039 66.1858968028181778
44.2382234352090578 68.4815425615517341
85.4771251788950934 59.2115742423837474
43.7736531419526074 16.9159004855115143
56.2044594714978842 20.4681907154084186
15.4897294129952243 20.3350581843537057
84.7305725801874985 23.3367634490150309
18.4634430735316144 86.2051084361369959
70.7310900042076298 62.5448211695602296
20.8909755206683876 56.7189068814416331
3.4287925461943813 70.0065179447567232
74.3497722622520598 17.6750691408498319
99.0342449285376318 60.9888540441428404
82.2451746558768093 20.6114772893890361
76.7063255311328192 58.5486199067324904
76.5804284585390178 25.4347923593043355
83.9921309878779709 70.6775226926379361
82.7162217753159723 14.4876012283950857
64.2903411302607424 62.9523797855076310
66.4260074115383219 67.1405211743082901
71.1128709625641449 73.1852656833900284
30.7053078541668185 79.8239261478409503
45.7704739289014526 67.7251251260158682
14.0672349385355879 78.5360670553164084
30.7031552806243830 50.1986670527733807
59.1259925879435571 79.8352887338993042
18.1629713954058687 50.0868091586619713
59.2627387824470873 79.0886317440452586
59.9647854932128581 23.2757275650206097
24.0651163518216791 85.7055022283866492
49.7212965226049661 76.3202179625764927
77.9720432250329338 92.9490100390717942
15.8364615233311810 40.1716520460061091
24.6990554997439489 50.4323868511254076
63.1161834774010799 34.5324640789429793
54.2565979563945149 90.7829376632692089
68.3196993173696825 89.1255392638623647
88.4469902830369534 8.9859683993751442
25.1752147818181662 51.6738134658504009
53.5124955190376852 18.5924753936395533
5.5543893095472026 91.6401812071299844
34.5331990292029545 25.6729801280018428
92.0668180945265533 61.4279437082533377
23.7786192283700117 48.2720255971799332
74.8087519176684879 7.3420755286200512
72.5423012221349666 91.9253932294553948
33.0633764852950520 14.6298357772819738
8.5698041654973185 87.5162124424117849
74.5517740648870131 51.3802989677545767
0.1532447347640797 2.7384442605081993
12.4111135246247386 18.1383580315139916
61.6380622337429074 50.8892868801105180
0.4920950248554878 59.0158509107337466
40.1799415332849108 2.4130379780441635
20.0055596974221821 86.7793150825957156
88.5692699413419859 35.7538908851348793
28.3021065576027908 5.2903706626275415
69.0142236407750147 41.7189806265872321
53.3607772590173681 5.6441478488950754
41.0286759398309471 67.0617122350755750
62.8711565713328397 29.8402076927733013
55.4647272089857992 39.7516115067620888
3.7303693117772263 74.2397879560772367
7.6671522051325542 35.2755074544185945
27.5755838516060017 73.6648879139221435
60.3556392206993522 23.6175107585133830
38.7711971516981890 37.1420584988077280
32.8375883213363053 42.6639202601625271
16.3263018977145116 75.2590108196847183
52.4281050049048929 97.1011580642934007
81.9141812727650347 47.6352496041208653
68.6343375956371347 51.3015616342352132
92.6833129713580064 82.0322655591155012
51.6434337995603201 38.2009925570983597
6.1281514893526285 83.8285829445909201
22.7757122379519856 82.4167429115630767
36.8627193306476428 96.0747277854922146
73.4054435380028707 56.0140254208015378
32.1375451641730407 68.0253107045324299
76.3670294680672299 77.8091829706782079
26.7187822487594424 36.5623478701399023
19.9514817237128597 55.3850610955390863
98.1534173592870474 65.6120404464496971
27.4210468087383141 45.5076423098500058
46.7436757434286250 52.1805182374697196
87.0952777690148281 42.7118618679571114
6.8730797690662033 97.4888338710808000
4.0023566284615564 96.5893158039875459
25.3332344508527818 19.3980731337440773
55.5593179759937357 47.0193135438581535
68.4676258358002059 91.0991546535537111
0.2839427435519903 56.7916607666893469
56.1356697566315006 28.5352392562700956
24.7603791893019398 39.9900654901397345
49.9887652736087489 51.3714335857934472
36.4326478852904927 88.0759896560749098
96.4526186179598710 9.5002159196665215
10.7729937590782967 73.5322920181655064
84.5020225258121798 64.1994703252030661
72.4600208741326526 40.2070603400993889
98.1588302867494633 39.2639913382685535
15.0573841244202367 82.6275121409505857
9.6081193752144305 17.0906907245019113
71.8235719999266706 6.1132256924046118
36.1509551691179070 23.5266227089548039
82.6729922167938156 12.3624404008821127
62.9282072922673379 60.8002290325500141
61.0632856774845223 49.7891670146915075
74.1451342299320402 75.2837556537931079
54.3838684119158700 68.1297982436726386
69.8978843287815863 99.0774575633909933
54.9932410701639256 89.8582263556064618
24.4743172612898796 98.9080151784718140
30.0793983856388465 31.5756476154794754
16.8705800154440482 9.8075456402604075
20.4212138852004301 81.5119931315493602
99.7376894669610721 63.8501915970742431
76.0790389080495686 1.3271778131169643
60.1908349893346042 52.2371233675444557
40.8233355919172780 1.6284709161547561
98.2664318137423720 62.8350643215134994
67.0288929220514120 68.9293609509970935
82.5494453304436746 81.6138773026687971
56.2608791568638864 74.9771008011182403
23.3640831996671281 40.1492408873679665
56.0224266900060002 51.1802544510830373
50.9523732978323309 20.4282737042711950
28.6505326251311310 62.3006929507791440
56.3313674596074847 10.4391953716578385
97.8992523702980861 1.2633532778911438
67.5545775147357119 33.0564038553897461
60.5008623112343145 60.0902488924259259
70.8739958652240460 29.4635335425075588
44.8923174627451047 28.0459070095894312
25.6419996636656364 47.3937363929981217
37.7326743289591064 4.1356231011673188
0.6047167081663751 91.4163421804014718
90.5807954229741199 12.6201482991428193
39.6577616212621251 67.0928111362170512
78.3728897699666902 33.0588674708434453
47.7826371207155844 72.1317504558065252
39.4741332558055333 75.1432493548434053
64.5565167739162575 71.0628023513727385
0.0943264311921599 11.7311130433455428
96.1750674966070136 82.7638697824398974
95.9823033451768453 55.6336745858073769
57.6965324229479961 78.5109094432531975
58.2324669017396204 53.8743829584666614
57.0259280711855610 6.8569246098392433
15.9143680261832792 98.8585581130313500
62.0069183144731468 28.7509309747377877
99.7205066531710429 74.0960288029591823
77.6873567031903605 38.6788061512308587
78.8564851768376371 67.8554885664185576
22.8196518095913561 71.7050241423342811
85.5476734772852865 59.1585225380144806
52.6715360395302739 10.3154039802748621
88.9850878099797598 35.8177027424250198
18.8733995177303697 60.3052697555540362
37.3945220076269607 7.6884501365118485
5.4567502445161615 97.3044217058525476
93.1656686760160540 74.0516178332354258
16.2073529141334554 65.5864975247287845
27.4596453525017274 50.5669286692124729
47.0285544136090792 2.7139873146334481
4.0436433033170012 19.9994840489711834
27.2123086590230869 71.6398278811117422
47.3748994363983087 29.3096296906147700
89.9953631287387310 2.7570537710141618
78.1093538241158569 80.5833084633039505
21.1135761717180515 70.3258183483582116
61.5703818821680713 50.4143614668647899
54.4272913304061348 26.3172581237659315
25.3291133058273346 62.4296651979468677
19.0839937844972560 29.3915386113766317
71.4511077172042803 43.9038956951484636
22.1912247435595908 47.3958697782954417
26.3664057836147201 87.3794750444049555
78.5505110942250298 8.2646243917742783
39.9774979038098692 75.0835349135226409
94.2332998976530831 27.4768243818759750
64.4541388047758232 67.4392021781058730
56.5069394867479531 21.0960733358663290
35.3716779806750523 3.5884524109242921
17.9946997433822240 88.4849638674190828
14.2024695561444929 33.9108447081222124
9.1599231093913431 28.0013282438609110
55.6314856298858587 13.0899463782825354
30.5777509173436925 22.8148927965591071
47.5491767164997512 12.6755487166801508
81.8151848679171394 37.8484840606642337
31.1801131048857307 75.5386960052585152
37.3225744582030359 5.0334153217942319
14.7670058234800514 36.5734757642888439
8.8003484045176883 52.3670533547924606
74.0247078782136327 9.1552924507177007
48.6498619964032457 90.4910114790641273
97.2441755065882774 50.7130503462973863
29.9831580378950733 66.8277848311245748
50.6609439338322005 76.9325938900771291
12.5880320638495196 18.7185160161880901
85.7429708807174222 72.7501652099064131
95.3924261563418696 35.4863400359848740
53.6488679730956832 60.4200047921639367
32.4451384579686604 39.8510185065531957
72.6768968363529950 24.6961454478718530
71.7832723934491668 51.3916479270296165
20.9246815146444405 90.5574016283319878
52.8638799413511649 51.3573335719208472
37.2372946865487506 66.2923225090439701
26.5922610310440604 24.9100519798705626
34.4441918755684640 58.7135054870466249
95.1312103463110077 80.6440493362962059
72.8105564581744602 13.3277195980233465
4.6679254545830995 96.3396712987667456
19.9549644498653294 10.3692361451882533
52.5904728013079534 80.5838023918835802
78.0662372778536735 71.4965856909250022
48.4261004258589765 0.7861890665959992
22.3365135451812904 26.2087934666302651
74.9347371249979801 16.1538132453930672
84.7486163854820944 67.8297885653224597
26.5671397117594346 69.0009290024697748
70.3131676701161723 50.2775236446533427
9.3255256797717614 79.8314208144954875
48.5943424430689532 70.9084237887561386
60.0728251441633248 77.0097600307866514
86.8982517578304510 81.3706870786135994
53.5573338808937791 87.0346735582718622
18.9561630225924418 55.8373580370664087
27.3976764672476101 10.9038426034567379
7.8446365841201455 87.2850474608715388
73.5201985953769679 35.8142701685882585
7.9418376549334031 56.5893356079274383
49.8394291123467781 18.5741634193116063
5.8406033253565965 95.4806803489037748
64.8843193283585435 56.7815071235995958
89.8992578060028222 30.5355229686433240
28.3725588959116806 68.4613184913426096
7.7353703310619304 77.0211736250774095
60.4793398471387107 43.1297266086295039
57.9075259710262955 60.9846311469912337
56.8232262494686822 50.9401301639089681
14.3175044645572846 1.9732039705890880
22.1739472213349451 0.2983406145806278
83.6731939227453125 28.0222773479815928
22.7760863305759393 75.2568763791169459
48.0141835833742689 38.1587959302677007
66.1758531536601851 6.9750031249636635
85.7038534754619263 20.9094165844844859
99.2267950021265932 91.7057106151178374
99.0005626348817174 70.5323274287268589
72.2839120570180569 83.3873023524123340
89.4693385758624373 25.6998465620728034
21.7457275856492771 43.1868027006148694
17.5547332170292840 96.7970562816926474
94.9958912944025968 57.2842899627246851
60.7364462637493858 72.8090289197004523
36.3719464251763256 37.9301321702588865
70.2303544891340437 97.3612732197161534
75.4934160436203712 69.0810875088738783
39.8974264573892938 12.5664222678140032
49.8139982190814763 95.1648374704955273
62.4552084314660618 57.0241100294195959
9.4262768725077333 87.9694030071141668
12.1333595898294071 19.0152652425867998
51.8165542217942416 61.1012319380970794
3.8753647512091760 38.6000167229222910
91.6833102340357584 11.4662091054628554
32.6494427424735107 33.3191060705593785
63.0509291749215777 54.2973468430493753
32.6376335806735653 44.2193721383036475
34.1259211596237932 52.3960510523693088
12.4354351405490995 53.7981630667989776
47.0298807669461425 51.8927363431546667
71.8803671531751149 96.9149486956085155
46.3755313142087502 8.3306437218793725
74.8253292155372094 44.1891779328450554
0.9334943884735880 29.6776428317789502
48.7169706003473735 46.9013630088111384
49.2855526429283444 26.2418874870265597
82.2449289170730253 57.0458830939090760
87.0573196426839928 21.4495040893561182
89.8722273941241667 83.5446477510865151
69.7099077682114086 97.6683228340949654
60.4606643912733759 72.3389325927953308
32.7391990602318685 84.7897625696353714
58.9427296663026823 21.5502661050309676
81.6590893454704201 9.2321975673802843
83.0236638639507873 49.7861243641883107
59.4954590281524958 77.3717188393340365
1.2872642712886684 70.8359459563179286
75.6464973059813275 93.2092675761827110
44.4490143356490037 15.0585258667997106
67.4392737265100806 67.3393943511396458
81.2745372136681681 95.3812431602022315
38.4344956184714448 39.9376520983772636
45.7791901066710949 51.7854910952567664
83.3034230181837074 83.8155118060184918
1.5890622404563959 69.5273232906042864
35.8822502356967874 59.9375670535522858
77.6917622669692918 51.4646633223649346
30.8794597202240908 71.7481319042722419
79.4784839045894103 90.2548240502909067
96.3188095485880069 5.7089796592406312
69.9099394212001073 95.3496367259184865
8.5055919928496486 74.9275462108388410
35.2406170504527836 21.7023607104732896
33.5321901329014622 28.5877458330515815
55.7020565805189989 64.2271813365350539
2.0434133968174839 4.9159747040168007
49.3640596578209880 13.4453713700037891
81.6214750518000471 45.4326118353939137
72.0078979905902656 2.8807268549044029
70.1532221169449031 65.7004355814337231
50.5348402945519055 68.6259233255837984
52.4275224747354329 97.1902496361492183
14.0629950436933608 46.2454647155939398
78.7320754004045398 77.9905025691875409
77.9361283498368635 19.0828133169680711
45.4662153226987229 61.5616511722199888
14.9773578154627334 85.2588830722961859
7.7250462094560879 31.1534289414426304
20.2432628354905155 8.2665590182480546
49.7690817827537089 76.1695077737985997
26.3480286089947100 64.2332176417425273
52.5949546147905096 30.1859521488420874
86.9234483732467140 66.0592858078177585
22.8203189173484802 70.1648456358611838
93.7703192689999980 15.5541111407717985
44.2402544932919994 72.3988820379297806
7.4983716615672824 39.8749556132626068
60.6108139130155408 72.3317326057323555
47.5168648224905326 76.0516380288454741
17.6473149940396752 72.6711785633236502
47.5696768931269887 27.1548308497752906
28.6492054839363917 72.4946834279283365
57.5517600095491275 0.7965452052926980
99.3506219120453977 8.4355702289072294
97.4570600251007448 22.5126200968157164
55.8828791884295484 64.1393992964191284
90.0881974545206532 34.0800326444723112
82.2258957922785498 89.6699513301558824
26.8008959562316740 23.7879699822200372
23.6290425489475204 4.7723888934660508
52.5907976044902128 80.4268302221241242
49.3705015657777224 51.6567578415273871
20.8220718011578256 25.9673327053735683
21.9635996428780516 5.5177401180913748
97.3056203661485313 82.3050912396608538
21.1396999740433138 22.3601645718830326
48.6136586009299094 59.2694807364183234
72.9809565223886949 21.4935386187306676
42.7206045843756783 59.9674684452886950
98.5390864861603148 87.6676564161288070
82.7005100401263604 0.6892712530747969
74.6364479027526500 33.2956248569784208
62.4065601016616540 82.1147964357378441
7.7055948017290650 53.9109835390869563
16.3861403972907063 30.4128368776064306
46.0618682992507402 54.7605529061472112
37.2319017025943495 91.7204318616601313
7.6335079046542020 89.9779666486294758
50.8055260306150984 29.0626015712179502
7.7004163877997911 12.6753532589019784
39.1420690801160589 41.3352212635207579
61.8389224333937193 55.9262994215562159
47.4930478046446254 42.3324994990430952
2.0423546363376954 62.3741716281394289
2.6843690426933686 50.0250034031769388
87.4458026846923531 53.1408297374268344
39.9497343772166644 44.9179981378541342
28.9138245775044638 70.3853172793543962
11.8780356078435183 74.0161515655293272
83.5149230376123057 65.1014937817693067
92.4212870680596694 24.2258165845231090
29.5826269251100662 3.4681350973101766
2.9790649530921920 4.4850025937949844
38.4155893290152619 30.3901270207357364
36.1404970711450275 4.3666598489526587
98.2034777309615521 67.3026851467529212
37.0405512595426103 40.4479691692657966
93.2846334640811108 27.3524827550580838
48.3744106956193960 30.5267358292452009
84.5732345721316534 62.4500866422867915
1.7686494472361813 8.2783569456066246
17.9668502123144762 55.5245699854716577
42.7221463068529488 36.0847485974589830
66.6008573344502537 42.1689967396050349
91.4546461172424898 34.9286673459637456
69.8454653425700371 20.1932786640767645
66.3135314107649805 80.1574663400459855
4.5744193962844015 55.9181416139395964
22.5067311241513792 61.2230174762244843
35.7938308601597726 16.2567206534449120
58.5848357313191954 79.6573852227088537
80.7535047553902388 53.9166261723163061
33.1131222106576217 94.2372548487402213
70.1692911461815640 38.8023587264746084
74.8538617552972312 53.2484008277883447
27.5982631675243510 86.3226813323641835
6.7257519107871584 29.4174835138630613
75.9615412806441412 98.3839981872223603
37.4285424308195758 10.9872817559890539
42.7308518068914154 20.2029893994715941
33.9497437404872286 90.5271065562062205
97.6364647108867274 41.5357647642176318
14.2387983077206908 58.3050588161933874
21.9801722316034223 92.8368822778323732
23.9787309327117342 59.2388867809838118
65.4439303246947048 81.8019586715284532
82.4854029321768394 65.2210109032418899
88.8424254154550965 90.0028559398549817
8.9774513257277029 55.3093116060174097
94.7098625375601983 95.3415265557954541
50.9666203753102707 20.8947294464585696
93.7016434751442517 67.2357793368679921
55.4612164194469273 25.9799736747585399
7.4755480342166063 14.8308638996568760
46.0957740846240185 71.5170484589190494
96.7390676303425607 48.5634275300682461
45.3059527442874455 99.3573538657535806
99.0153238121697257 17.7525115063194221
96.5101598974639074 30.4171252565323833
92.9711179191090906 32.8296892627887047
99.7545819542796721 69.8768078598882312
39.0867979402969468 40.6032001706673640
48.7306144470017060 63.7780286452561995
25.5855549510693905 46.8676891927327830
68.0782627318418889 75.3400429336648330
45.7983232468753272 41.5603207729829478
23.8214911395417275 40.5926212239998279
87.4099674143169949 40.7879602037646194
50.7016136672366997 60.7817609687762754
79.2404319211588870 15.7384463377268080
50.9878318818797283 6.3275308827411836
98.2296685262638363 42.9327770131320605
51.7225402604838038 49.3883485515242739
12.3457980298511512 47.5695882979909399
83.6507921799009466 18.1932179895540109
66.9620833570594698 16.6459829182054051
20.4792502507827336 60.8296874900676059
68.1663635212320145 70.2680926059394722
25.9620108146752386 39.1544101829005200
96.9644144395097811 0.1961126120513468
96.1423554428188538 54.9930998391966881
61.8136782973070638 44.8885385665503733
12.3673084531489721 43.3609917955978261
90.8980723737189891 89.0341102707607490
67.8366171674371543 44.4208068175746789
95.4893968841706169 97.9100837794806722
20.8103633698481190 94.7021793935939229
53.6958995871384630 28.7813972848374178
26.3018428409865663 69.4879331495967421
34.2997758476368588 12.7524778193451205
57.5448127977708026 63.7443839782933850
70.6284241759139348 83.0112250028753920
57.3662991469979602 29.6729525112285337
73.7253400047554521 90.5829209996504687
70.4076301105601914 87.8692445738468990
6.3912485127412761 23.2136623752422295
97.4592424110523581 90.9461981614802255
59.2280289830885209 81.6216641325396068
10.3843555630690592 99.3693497026422108
94.1821773825592459 77.9446057359004385
90.9132534785513968 16.6177877123454003
41.1760445995945332 87.1467146454796335
48.1970190191502468 24.3848613429734620
62.9996649680557113 1.5788929186022815
61.4503656185132670 73.7976612044914333
32.3055198778162804 82.9093452212070190
52.4698306160605838 96.7636300639891545
74.0166469713719692 29.4658963136119070
22.6300383799186271 42.5536015569251020
55.5428310212407439 66.4914156279594266
0.8166955352833516 18.7829428090845028
58.9253351216608507 6.8425682874486027
45.9111647017480280 92.0060878255008419
99.5921719830684822 5.2605246539472290
93.9602490485546014 32.0914338291345445
68.9906167643102748 79.0451309343863073
42.6212431373329537 23.4302926197561092
78.4514293697808682 31.3377474719980782
30.7269070801739588 39.5059066889625754
55.7152882692933389 90.4410019334784607
50.6727946337532060 24.6841810632993059
58.5509175596059208 87.7644390464926971
29.9979629970381509 37.7341817219642977
86.2444419871758186 94.6341723266178576
90.9302680402204118 34.6087802886792204
87.7804442524844433 45.1116628316874966
37.4342953601310668 19.5402755461267859
45.5446936418689816 16.9717862626037714
36.0318770435852613 97.7114800420135197
6.5619112533009787 38.2914548753795145
69.1896540201800860 86.1097106231688514
16.5589176203739576 79.3482365044000062
46.8730483943635363 79.5493390892557812
22.5034144763783814 18.3977627059807922
93.5372644741303816 99.7904845702618672
80.4633716561517218 18.3617870711640485
73.2191266944144417 96.0545178400331849
55.0822548277358806 28.7988335942385270
0.0393101030993992 6.1979569960628256
22.9644674608856079 76.4276498002235343
23.0899330734337553 32.5777533640042805
56.9321772790569938 69.6655655642617262
61.7672392664592422 37.2815798124182081
2.7604982090469687 43.9512307712446670
42.2095431942081305 31.3527387824633834
55.2232353122622968 51.7122549587082290
19.0303903859831856 97.1212099846547261
55.9054996888032179 41.9016831697544418
98.7852723037528193 76.2469244620843085
22.7360852732753074 39.0400289541982133
53.3288884736643283 16.3242448655171444
24.9079423676274878 44.4226400443891265
10.9195636766535653 34.4061422103264718
81.3721765329140538 42.2596923736430981
51.7751885364216022 55.8420882483424350
18.8093062772470070 87.8250746123974722
20.1529412362017943 77.2727672650072748
80.1644003276701937 94.1719508014230797
51.8609296692572599 96.0355246199328576
48.1845074821670707 3.0754135697568463
60.9355613944279852 55.8354345464083437
99.4331621486075079 41.5017476273786485
8.9477755247997841 39.5391147210147267
85.6671952777929988 72.7141484481709170
5.3170599841840911 96.9508819756451317
42.6538440526229365 17.8370203882817755
75.6005170020263506 21.2665090634325580
56.6074839440946604 68.1118447505227351
54.8707007522367789 17.5260062913773176
40.7418032933466208 78.9811388520799085
66.7242392194910963 92.3749573109242164
65.4882699248391305 52.6004828903962576
77.0448828088757125 9.2666214393300255
66.2887018287573966 88.2486193628440674
82.0415435788613792 52.7038899760994966
37.2210987903850210 35.4885205050480295
94.8790173431553256 73.7546036600827932
72.9045228033741211 22.9651221232448535
17.2918645625540144 74.6349348833734325
68.4250706705141596 40.5864743223376294
67.5075486787541905 95.1259730654469990
63.8356447481610942 38.6261871841796136
36.4937955551757867 92.6887375435608760
52.4775417036688623 29.6125311524834451
90.3164327380063554 57.1930663934143126
3.8896313147722683 42.7124440204134856
97.1414609840486918 70.4253346274914946
51.3203687707390444 30.3121396961491527
77.2016354606113566 11.9377462031708284
58.6031299074783263 44.5240282291200273
34.9562980104776457 65.2560684187136104
32.9149865332633809 33.6371285074382413
9.3201168590902554 9.3705686787380120
71.6907398291874500 97.5416288420998967
92.6730484744098391 85.7549871423641719
59.5147448625276567 80.8225431599648942
39.8171202007807210 33.9742541316084044
84.3775694271523662 5.3991041833003850
28.4153686237379688 81.3127419568174048
65.4577331532613158 15.7926959822542905
21.8762296090210029 92.0558532082140175
98.3669136056720959 8.2565726777833461
67.2404747202487840 44.8982364483143357
36.1649809595225662 64.0885210014070879
58.6399356943826078 14.2747845221441789
60.2059424455578593 19.5048202421565833
7.5048325780625591 78.9866456240441153
58.0032725747672728 72.7475653901100543
49.8519379799264399 65.5023866216599941
65.4337253881758159 72.6987058487936793
80.2211971450774399 58.7736028305077625
53.2527425266974959 44.7927268367008722
53.5916148904630205 11.7794241027160069
37.8608082629348175 97.2565208615357477
19.4875469229458744 18.4052874306607563
81.0020032080647781 21.5098288948783818
96.1760575605771493 91.2112625246987250
98.3388470752283013 32.9660928065442107
94.1077204675265477 63.6583342058729045
22.7665125017995287 41.6243790203467654
90.5732915848250713 46.6302493227156774
22.6616358775000428 23.8749303598259957
4.1351179145272754 47.3198186234850624
39.6976916037562688 37.7469271668155884
89.0270931808837389 36.5907370538676631
74.4507009985404693 1.2017465920284187
47.7843553530512537 32.8482110468044297
88.0570820108166288 91.1096282644777204
64.4575994980551314 23.8935876227465478
98.3888384638660796 73.7890240658416303
83.2601447997953130 12.0156707031577099
65.1494035982488953 78.4723677854219090
27.2854728009469873 36.9737624350664689
52.6005041189014619 22.9598256355252772
88.9940406202926084 85.0550433262498302
71.0098443478901231 30.0826683104521102
37.7682250670672985 24.3217337146818586
38.3363341071176222 9.2231759315209878
66.2663724311610451 54.3577617062355714
83.9899893068718768 58.0906643288948672
42.2456312330271473 46.2123587433936081
94.5127808314728384 61.5111817042821158
39.9929212574723039 17.7328292259747684
81.5366961513436195 79.9423415396996973
9.5525871356960774 48.6014663383304253
12.8678081484140510 47.9544413707347132
30.2170077835997262 64.8187560416384656
38.6787470523658996 92.2249811303283735
30.1650354225429638 51.7725945452594232
94.4977334305171013 2.6120788666808448
75.9525757974322033 53.1698808140859569
23.6223028299285112 72.0499147798856114
65.6850262672551821 53.9773848990636509
86.7800846721179369 77.6466635239153078
0.6706637283672823 90.3613657966774610
90.1161886463718815 72.4559023054438285
96.6716903071355347 70.0454146706546652
51.3784784806237980 45.2353055843549470
24.5325281356274303 45.1762566619254073
35.4609913505611871 13.8860615278833759
2.4257975570661339 83.2988843312900258
99.2923747563880283 42.3456835581489273
25.3634873029214489 39.9154330904700174
56.2356607305151002 49.2973047970695859
22.4401225656373668 55.3943511760502574
42.8801849229609928 44.1119385106848227
10.0157491804931489 56.1904630503801314
72.1792883865216908 54.9405562824235716
8.1631226989769878 53.4523061897705816
48.6977253780672470 37.3994652303973254
60.8932902864681509 28.7609651923996665
62.6294014517660855 43.9025696471298517
92.5136263182358931 78.7031718799136684
34.6914323464532117 44.6946184398057866
77.7743567648034713 63.0484795226027543
1.9897982515774237 14.7809718763505451
79.8612391668055324 1.6615748506775163
9.1984233440565948 11.5205199781590384
8.1475550730907393 59.4003443394176287
28.8917140237738295 80.8782744246534406
74.5690781551856645 82.8381341828180524
44.4665127125563373 88.0711341556634011
8.1086381768574185 29.3551285888174363
29.2104748039453312 23.8217724486973665
87.9502998652525463 94.2862716473560454
1.2781177325760340 10.2479049224331256
58.4692806163700212 73.7162495610955233
40.4746297959267523 21.3220521132644656
56.8022730316763500 61.5797143858140217
53.3850395790846903 60.6787932765957336
12.7022286622093024 52.7977044799260327
38.4190100398221972 7.0759546481353963
61.7670586910912576 78.0887798759536622
99.1012819184738447 41.6126182895549590
97.7934670047242776 48.6991111953490545
80.1572978534120750 10.4836444257335408
16.4182655576677448 76.6784255689428136
72.6025129275547698 4.3315680294332637
64.3797238694048986 32.2652990318513986
71.3327854329851192 65.4796474757002187
89.8036012765755345 23.4127245999041236
92.4362269439127857 43.7661419765666295
38.1637284351034580 3.6311354718424727
4.5553437796768570 10.6924007368886738
50.3598727620291200 12.9589356955977166
77.5365040954115443 67.8190064842055165
63.2208383452786435 17.5969005810594616
10.3460845454813040 10.6202143550501056
17.6027880504134764 79.4202960284807631
19.8334212961086003 41.4992455086042185
82.0152071481651603 49.1716983175061984
57.0107512296165169 5.4325217708865008
27.0879942408306036 10.9881389091901376
36.4922599963287126 85.4801125899604273
72.4468108472436967 46.1014541729994818
28.5063719209443605 56.5345397447211226
34.7241884541485106 84.5476440733265378
86.7802407303449996 56.0391961505345506
32.3155984042722935 13.6529111998051960
44.2791130841132414 77.6316045193129156
73.6358609870376313 26.0219336732628861
92.0976954766063756 20.6904573125238009
59.8714539953310023 12.4937038008707262
63.5786111943598584 23.1314176681879253
14.3378103039133560 41.2803946272725995
28.0785012986965583 70.3782102459826149
27.7274096512662318 46.5092994748439565
11.3017210442837417 37.4369365214368699
62.6275585962693953 80.6815813806199031
99.6825536923989262 48.2836130867108722
64.9187188847801480 96.5392685017033898
65.9130940850469216 8.1086307044107677
80.1935730132072706 24.7935362836547704
33.0853177060604580 56.9367445866036803
46.3636963648827347 75.2075527322422204
26.5447032410712325 84.2662055021431371
30.6287884345013879 50.5212290333227116
98.0973893710344100 56.7795425631130186
10.9450854701484079 9.0508149210404394
35.9576065140290737 33.2415819025130830
96.5584556038519395 62.5118000410252037
85.3138170178544470 33.5148249374822669
40.6157255449362964 70.7324364373852319
67.0917231777502536 44.7508252557087403
25.9980183847524984 83.4815985701887655
25.5984107906162777 75.7902743916172881
21.3781559833203900 80.8439396239292591
17.0508881743967393 44.6657311007232636
27.3549062007794177 0.6366685322943821
90.9452744656444310 26.5717820674802532
76.7337721895089970 69.4243395752031347
41.5344525554250268 0.7151761724237038
21.3960912059469308 47.8577151035127315
6.6895596595617279 96.3550842990632503
61.6545588705651824 58.5545575628886183
44.7181594528693083 33.4441778742168623
40.8768656546155995 21.3463920108986862
8.1849487533615868 80.8353399251298441
55.6928082921220451 33.5185242368095970
33.5047587742556416 70.5218059802427462
60.0538382193035574 65.0836147760410597
64.5778757855301251 96.7343173758206092
89.5756003622910271 62.0236347617867807
42.5349066216124001 82.8895646502264754
13.2397324481900114 22.2119794577143921
80.7228526274928981 69.3113066100412567
61.8470976742325220 10.5723263231755400
49.0806647201749797 88.9389791632604130
76.4382474514915202 24.7403653727487622
90.2682996665717781 77.9036473139324954
84.5725505263844752 85.5557585365909290
56.8036228964507757 42.1316805974077084
84.4873197203169326 17.1795835838759459
23.1069876893202135 68.0936881726638177
4.1848085016988223 55.2554437658106394
1.0295475982107782 86.8383951678689385
89.8061978525394977 0.9730569951072243
51.1477023859846867 98.5398846442031129
26.2312864865926514 52.0373065064250042
71.4346812576384593 51.9331723729944486
90.8043296267582036 36.5243756275617031
24.8320460203535802 51.7162090508649044
51.3750742777400973 30.0153924047637730
49.6139905340101848 17.2032267844716245
49.9772103976998423 71.2245671986807594
39.5782275113062880 75.7568165048170385
72.5314325177989758 88.6426260997070727
95.4027293818185029 7.1313375207221252
15.1489397103723213 55.2216424517289610
70.6059367902349067 16.1009498761771610
66.3604819977975637 29.3693102938408224
63.4938223954809047 18.4980623168891540
84.7901874886128155 43.1483830556470735
90.7569085934431854 18.1346869342970614
46.9539042645838549 56.0047859724589472
99.7517609145670292 77.6820540951509173
90.3895530039762036 89.9488985058057580
22.9234121971180862 95.0059624290952627
10.5771985026174793 89.0748450014636433
55.2038243645899840 19.2879090594253242
57.9495471081686944 79.8410598226068089
98.5233260747683488 39.2810242646858185
60.9180897937850361 72.1152603722094483
11.3198948094254561 50.6000722562368495
84.2995911159441818 74.0677834962568369
43.9641454109992367 89.3912433810522487
14.9370030147127579 64.0745187614707135
0.1040309843098441 88.6108670796414941
91.0606140826616439 71.8410764804693542
21.7447446708416656 29.4496193949243406
36.7912280441162451 79.8398629752163060
42.1306773685427771 6.1679160676658569
6.1818184476865383 89.9420308541408957
88.2923092818388255 13.5125886476792356
2.4542610363874062 81.2405148852616463
4.1476008674556368 68.5059116011334908
39.5544906139807608 88.4737333029569015
88.1979691270354067 45.8150027137746676
27.8774756156707895 32.8838878970892949
0.0008358407006970 11.1766775967811487
59.3422402889006619 73.0879443420825936
30.9779819091211763 56.0479099577013216
36.4759546933413290 52.7366504959901334
24.3078824986062934 73.9562448224784674
0.5602414845755632 75.6941218198280694
98.9316719074507631 63.1919859404830291
91.4701363766304354 49.2483461491436501
58.2217152723863904 43.5658062178087206
51.2630046231572365 28.6603637651044778
56.0611760368543912 24.2326101999350243
5.4820858096742526 10.4675726943344589
87.9746982889553379 7.9536088532340514
54.7701714868217095 18.7235432999092524
32.4715078749391211 21.4834160346134446
72.1000853816378395 67.1491909524822432
16.5957601199763118 56.6516880444887647
65.3487702909946080 58.5442763312626937
93.6669937391642549 46.3353071814152102
90.2096760650036913 99.5840583339523704
13.6696975252137971 56.5386227950164368
10.3286940262445892 49.6639240021404333
2.2781513243571028 8.2197972425894541
67.8929609867049635 14.6012955754014193
25.3037287635759043 64.8136629181410200
26.3863128218844487 77.2447665385416826
87.6295420313929441 52.3534625293223286
90.9376790849283339 8.2963054850769495
12.2220443430717367 74.5436262468951298
82.1698338332679157 19.9159754538295921
4.4630485549899674 95.2116550069009548
40.1807440706090873 56.7487988776798034
95.4906211717047455 75.1214568092562445
1.3875557947088835 93.2667577876739671
14.8043206891371408 42.9757355566510526
87.7969420025209075 82.1221469880538848
76.9485839009527552 53.6042638015272956
38.0150399332237683 64.9207570782702135
15.0572369147211838 43.8898606089883287
94.0594098598051147 61.4563354501065362
30.8260921127300982 25.9445529614966901
12.4353372355613612 44.4056316685326209
0.1082489403096853 46.7868546104763894
55.4925243946834428 48.7833473281755516
60.3680227169783663 15.5580405485707622
19.9464615785618236 16.0932506964398740
84.1347759843819887 27.5923921640154006
3.8169527230716538 68.4200740471835189
83.1794778721699970 5.9155194080756974
23.1856548609631439 21.0332213264046821
34.6189251767991095 93.4212689423927287
49.8728683309265364 75.6506667694469996
43.2567207768944328 52.7930370615022113
27.1609719600683697 57.8104500417212961
3.4404728101920745 64.5034283205311709
62.9526291579312272 60.9503012224811300
36.4853860783174824 97.4303865776000748
76.7248974102891736 44.6937862743828092
87.1344703923650314 94.3596418095278011
36.2386047453878675 56.9311034107458056
34.2618386438244968 10.6891121612688096
57.7020763545646460 76.7704328031449990
85.2993566594696375 22.6088160337293402
81.2021245992193315 38.3359038399834020
27.4125466250453407 52.1391959976193817
44.3264297731630350 45.3607494059920739
92.1049265915676330 73.6502145236491401
23.3312138303280676 60.1139327391147873
46.9218126265189213 93.1276072750001020
20.7026577028391330 79.5137603164629496
26.8738684293871053 88.4100044804894480
11.6590237865440542 57.7384000789784366
70.8141109658607064 13.6093738974473748
55.0583693859365155 76.9575278509549321
76.5780992644850755 50.4065154491460135
77.6442173001909595 43.7707770898145867
20.2857564830211672 26.6599977193389464
67.6743186587344070 37.0240373315944709
72.8944950283563031 59.3742413377455378
2.0125265581863894 43.7937173259393262
73.4144680181888560 5.4218230800217926
15.7499147079679940 66.5118749819574901
96.0863283783067885 34.3286810235776798
89.8384596176697130 64.9609729347487388
62.1049459193625992 17.9694776708002379
85.7930438028325426 11.6297259833519018
56.2964300820774284 82.7935660708103711
69.2967950311558383 0.5888406558141490
38.1596469050882163 73.9329818272174606
76.1947909921022699 7.0405669291765065
76.5952003634599379 0.3632205075352335
34.0966568753311634 95.1709425043347466
30.1197948201841541 97.8607198666321665
63.6177039355092617 83.6209800329793609
31.5025692275248694 13.6846202657716081
34.0430769619869480 22.9798859972219596
2.7683227576222991 66.1377993464900129
74.7718689657612288 66.0958529643443455
64.9252679175183971 49.7817778366516634
95.8541595593927838 4.0845587057724781
83.1243079798562405 84.0036043423342704
64.9662792905945707 12.5828130309331154
11.8942536320737808 32.6315396092319716
19.2094440796089394 94.9763752299728026
64.9108055003176077 34.7347815609906689
55.1928421639967368 82.6632976498120655
65.5762862158869240 65.4097546205105687
87.3054034547819384 94.6810421332675105
48.1444768561838288 90.2140169440115613
45.2528998596978695 60.9941141839847276
12.9856796389801623 72.3340302167463136
40.4331786740064771 1.1521986325939371
10.7665070305707040 31.5137689916645130
42.8370125837027018 43.3123360099701884
3.0565070733606703 2.5442091453736326
66.4181181827427309 2.4450705064330114
68.7041099396115129 96.9176222905071114
2.3640314499711712 71.1396834471798911
1.8206823167975172 77.1289567270731453
7.2282305609808084 87.9605345321300121
9.7269186148459585 4.5381007733672929
86.2479054625153054 61.2925195675911283
18.7520649580999219 14.0389011176655245
6.7614052839305767 74.1459191691534443
7.7486773449208073 82.6101882262513527
26.2981851666574613 42.2065495133532451
65.5982152963326683 77.7692996553553684
2.3232530323439859 49.6235242449066334
22.8590979890546677 90.7461296598768428
69.6994042539001271 76.0521962036113024
6.1863238429138097 3.0574996483725192
47.7245501940754124 69.4609103603283415
92.9930066375847133 76.8872879648493068
65.7692125916792349 74.8494504604462207
49.4787626160675202 54.0180881146588163
1.1839662224964353 20.9952344686316721
66.2568647714261374 75.7767636753382590
43.5787694743986265 83.2434071839195013
81.0723710706257492 85.9832759110900327
47.4383911303754147 96.2033478620611220
39.2891033591099443 28.8215345666938063
10.7165892960698343 3.8887686796432841
21.9222182753579631 72.2390520608681896
56.3744839392021717 65.6593737167327305
0.0078289424913502 37.6062181270004459
70.9996629724981290 37.1689353572931296
60.3415278335684988 8.5955295589627667
9.4195080925783543 99.3689261867080944
6.6936327198540706 10.2676403311751088
74.6855461115777786 90.2630854914190053
17.4402316518123115 56.2400946461940379
71.2148194114451911 12.1827687769277766
3.4614251336688273 5.8480014209264297
66.3488469655062829 83.3645138792184497
47.0943311422389215 61.5640774813882388
12.5373842009366641 18.6280790282204336
89.9816460835548497 42.7085311996840105
8.1462236568524240 42.6255166322082175
57.4828741247420751 46.4274910046877807
28.7463387468066784 5.8169875138574856
21.7426667894441650 23.7930564812078202
55.9755757272982848 3.2039974919060965
73.8433007400897878 37.6578763699609382
17.7916544425935612 83.6389171983824866
65.5387587804789291 54.8139989411119402
3.0881946372859792 53.5469530275655359
55.0039675824182197 80.4012491961781706
41.9754146772139762 7.7113819790805120
6.4803835827859206 69.1106567033354651
91.6996676047045156 37.7232545942280382
96.1855906163541619 90.9539567682515013
40.4879442854166243 97.0503733616167921
45.2360569305365203 71.7477380764422890
92.9725565414151021 92.8605776924017334
59.0310871689627277 2.4182911636491888
79.0375760786332791 76.4386895428140889
55.4198309519879828 6.5947920096351869
64.1471095423776916 49.2457455655706298
90.2193259587294847 15.6888573688316217
8.6031942917960116 61.1288362943477850
84.7431962957779064 72.3407814050844280
55.2824411909914915 76.7144985705270841
70.7959112286938819 11.2741207384128508
93.2666978058192058 85.8030786257381806
17.3898292280023625 10.1039557572860428
42.5690064377325896 59.0746666955953472
28.6592244511878604 57.0163558825661596
45.3384490020587876 38.1559693945898815
47.1011626121565214 96.8139907262052901
65.0620754024825345 57.5079941505825900
58.3353299760819084 82.4701877124539209
27.4701910208585929 26.2583401815073678
87.2912189680289003 14.6375442492796104
94.1528025924620238 6.7142531590527188
51.9682302362479831 76.4020688405024515
10.3049579058308467 55.0807054648461687
76.3714759593063661 60.4213708464768402
21.5191353915707531 70.5712338521608729
90.2010881357756773 98.0434636883559847
26.1870626594916764 63.7205942678473534
26.9828486519508068 4.0590940903380890
5.3193166667302894 12.7182378611998885
2.7492165183882977 28.1642343326677143
25.6284372327522441 86.2312895222340217
91.1612859001918849 57.5770852660031380
47.1649870032061145 38.3872792058398389
71.0927919466284095 6.0900446160464856
75.4533139560092536 56.2294072757934060
34.3450340986447742 28.1647608957408693
95.9081765695140973 45.1628875169204136
47.7532861123157275 69.7158487049576934
27.9595432204297829 77.2599808448632928
19.8411841574963042 75.5249853422663477
91.7328218410662544 31.3876376716526799
33.6308970634833102 86.2393252737096248
46.1214582719857802 12.0154778420842980
5.5868680319368984 32.9499118927266323
0.4321423839423910 83.2710722970401349
36.7546624162181104 55.9294439833738934
82.0974837871850269 97.1941966410347504
62.1209017470814473 13.2426002548331585
34.5066578807703337 13.8429456539143061
99.0664367840163607 36.4158352091821342
68.8692290697623122 67.4591728710209395
18.1663092585868213 66.5325721540393857
74.9841392987746076 34.3209924941538489
85.6710762375069237 99.4917581805384970
82.3537332939846607 25.6643170845798245
90.0143660107603409 50.3710441520136030
23.2827369092958989 4.4887621409118728
20.1310003607714023 46.6358022732538444
20.0988780743433857 82.4280352150663305
76.8443990158185386 32.6999577385659137
25.4831080997323980 14.1113161587705811
64.7978188617696134 3.8488974297187561
10.8365312603118209 87.2230470799868982
63.2039691893114792 12.1463217437287057
0.1191282900576462 99.7602061603399193
10.6154786907041281 20.6569733162862974
29.9423559729867215 41.9148068277575447
63.6816068474265506 68.9928697746520356
64.3889564215004668 25.1107564285507188
85.9935163151311457 8.4176581056449642
1.4881610085871744 99.8138331534414789
25.7636934509838582 82.4370986595522481
20.1341338721400689 40.7883945606486975
76.2417893602974033 38.7421968015190004
60.8377116522760417 14.5522320835393302
93.2291497193009775 57.6939023401496272
60.4445425130897718 81.1790834288662779
45.3120132857601803 97.9198968986486165
40.6280105804015648 10.5004565829555538
92.7359339676635130 13.7398916361700092
99.1818874769504362 25.7041896001300110
13.6399347788761389 35.4395090762132625
68.6513634706647622 16.5258095908758520
99.5833119226489600 35.0971992821721415
70.7377785665974272 0.7543107929927073
28.3839432772902782 79.4293505567490286
84.7676255636780098 48.0982290857654178
24.2277897065577790 50.8379545913235518
86.8634001275930672 56.7780687035208445
99.4832357816776067 67.3332089989662137
66.3236838349893389 84.8678306468515444
17.7398407273857686 0.7966161639702207
69.1880173089292896 24.7691516178753730
71.4733931881441578 97.6995056020020627
23.7627238676477290 51.6848383871588837
31.7944136512320661 17.6148758284349825
39.6974949955273928 22.2372695024000038
87.5778689238297687 39.1003585022994571
68.6351768807332832 67.1431105388404177
37.0316947478433107 60.2184288343134781
86.5863276557487325 12.7905737023110593
71.0311977271989576 88.3108395888749413
81.0037387300918397 25.4509324408132116
66.2755543427110467 23.9230494740699555
46.2125479002283726 76.5030690245102534
84.4066685778071815 69.9987299129160334
88.7686919494443600 11.8156849909061066
76.5825728598338031 88.5989697836477177
6.9301574415133738 47.2022716769170643
63.6496823667157514 46.1470257559203532
79.7923325880627630 50.1544507412991081
39.0495393106441995 50.6955292325927047
68.8825099740862186 18.1197720797876869
24.5643785953828306 62.7118273309910848
22.9285774785012428 64.8041124066005807
89.1876430682248156 10.3235057215099619
67.5951337972779527 74.8754671240813252
99.2683702542186666 82.3124685929544171
14.0464129681362788 90.7335708834282428
13.4795539036682950 69.4483157540619231
44.6474111153003292 75.0832095419042957
47.8621446335550900 62.4091560880637246
80.1499501659819344 25.9702308727894895
86.1616765577546460 94.4629289212523133
71.6532340601493019 36.2221603232794749
42.5525231103354571 41.8698972763232291
37.5178233374066110 96.9558651632903121
92.4688572546891265 79.3765164145401201
16.6253604585584682 51.7386960746796376
10.5513166279147299 68.2569236376811261
92.9238714226112279 89.3636101553234568
36.4479362363616914 30.0924210187157080
88.2989368556507941 87.4026563392364295
11.2662824539249584 92.2237386249741888
52.7158170072985612 74.9415796470895117
18.3942813542207197 85.8367937641882435
47.1574578430139724 73.0972571070801962
84.9108298764953133 64.6328914673334936
5.0247856867640106 70.0776705458860789
22.9389569353823042 81.9541428312784035
29.9098075381650119 86.7415865639574690
22.3789333565686981 41.6003085721909471
35.5743555065102797 7.8528520933847439
97.6695713728155397 26.6854041862169531
26.8334987745414857 1.6505949204950410
52.1315218959759079 64.5940038813032373
82.7881719921101933 91.3235231186787075
83.6883814031641151 66.6853660494122522
40.8540537676208046 20.9474549780115495
5.6287464733904784 95.4209950251875512
44.5089999363419508 31.3359572801792048
53.4819674281858255 18.1336521451878738
33.5225818232663499 19.1016159181963694
97.6968199561056423 15.8375968281688646
57.5251240113445874 67.8050906511381157
36.5828911544418958 35.5893095252065592
73.4869565803481635 72.1606623155313116
79.6835368645925541 7.1384869614238733
23.6898763039992453 38.4169341712236942
30.5176558441338948 77.5504453740292803
46.6150427947567465 70.6388414068079413
93.6389229695317056 96.3640582673224770
12.0446182937219977 64.7623454011798287
61.4441452187907018 2.3024203789793640
91.5378830498535478 54.4776056746779176
27.4005392870749986 64.8299239791411424
81.0133902894741595 56.2683236643683600
16.3219098631189539 36.3457676911709839
39.2293011861837542 13.0481898409761534
52.7984953430815978 42.1458804465584009
97.6911007840880359 86.4865163575014861
80.7047110332367623 51.9351258299150729
97.1902775987398542 69.5535994509541240
22.2500290709367832 98.9177845647621012
7.3716703234605223 87.4312841738258868
34.6621681778542268 71.7191142262367975
79.3733790405051707 26.8474814015988379
56.8160538495265257 93.1331823081023060
76.5537552048151042 92.9290925964764796
35.0899093786491889 46.7566979422515558
0.3562079291370202 43.5362804256479450
54.0878032835050533 51.1502074375565172
75.1908158675022520 93.2151955877121310
49.6816406719308574 41.0268383834777168
42.7095594849823073 1.7904213417709980
95.7704321301821011 33.8456385381373579
34.2399127521888147 2.2107028663671202
13.6924423976756202 32.0725762706291420
8.5281268014697371 1.5021203514150594
74.3952425854860593 83.5365780316650444
34.2451990937650237 47.5426366759478256
10.5579206936422203 79.1608267892697768
63.4213280120841461 23.2924468206136446
87.5421150462859146 65.7098990850354454
81.5170742941346163 28.4122954014113347
77.8692482050659009 64.4767798792585864
46.6822632780786506 95.2081775277769964
32.5011242907862510 88.8510854435718471
92.4174065115777239 20.7497155131343831
62.8567263042596167 66.9516767797485954
0.0750156206805519 30.9662582437284186
63.4091676176515620 85.3964442941294379
75.3920814152004084 46.7551699601016537
74.8326658427812248 72.1937085128160874
57.8823403866398607 7.3825871437007917
5.7228894895330562 64.3574011971466575
85.3607208929842614 47.2153103470380415
42.2442343473741175 17.7315023357901040
98.2627233796557533 12.2376599696784041
9.8804597260275351 87.9946907800254365
55.2872185195076895 63.1992174742440156
87.6170839366194940 97.9911381559101642
71.6203231981074993 31.1741892903868987
47.4681986874045805 51.2113204994588358
93.1490452177607864 90.1901624387781169
72.9150306188692809 22.8106557500760800
25.6924340998661584 91.4438094655102276
97.5860335276426838 46.0032728376773008
12.4443104714159531 40.8741397818419117
42.1034820676457926 38.8889206652741706
61.2045004231448004 35.8446079378459928
81.7208068953809459 15.8490230819042566
72.4246364228731920 57.8998167137102868
26.9445479553124159 84.4936084572637469
75.1176185323558343 52.5817685330261995
3.0797605729467437 76.1304526684495215
14.7794082511862541 43.0966745521821792
73.5355315888217405 67.0388382523084090
76.1933321141302571 59.4770263331165125
96.9420154380099746 50.7249192645952576
17.6121381276589730 58.0944536747514206
83.1571239813912371 22.8438427800819781
16.0392362228810370 30.2513372235262423
93.0380408880129721 71.1106310766072198
69.5801026538699432 33.3357526939926601
56.8538080548590585 94.0605406281941043
47.7983581098836083 66.6055992389410108
84.1019116459759744 59.1217734252549860
36.1629090295561895 97.4695173137124016
67.6976573942941968 93.6276273488962403
93.4576647994336867 41.8374028745509108
38.0547244083200411 75.4900954591773115
61.3141778858289825 52.3131843208461191
48.0435656195961727 32.2150895217911639
28.3594810138376303 35.3931789720305048
74.8898073618899502 38.3509288149085137
6.5022266536214008 81.8697644847713519
72.1332610143964530 79.3738459295677643
32.3319844555252445 85.1147426038844941
37.6759711008911822 71.0725969040705792
39.4854393008809623 19.8435553238490492
0.1458119325616347 51.4484687885885208
95.2527143893323824 17.1688668191898088
16.3048081155461979 31.0196951075989773
71.9783408673590515 68.9588544607428133
33.3856221767356161 68.9108304591143934
1.1256906258887533 13.5648405087453803
57.2580699260393118 0.5238392330741193
99.9300505704603808 31.7861699670972548
30.7699436331366414 11.1841871056429181
34.1091593591281708 72.8008870161260973
80.0377523062330738 23.8175922520174268
73.0567077246620329 77.8682106426996370
60.3478337678196013 75.8562675089336551
60.0504517701793574 35.7326946597807975
24.8102940156049385 12.7837588580413168
56.4317603524879274 48.9853615052841604
10.8326615169264233 11.2844000776396456
88.7822905756585783 30.9744624988879877
73.9601460533749133 78.6946555883695424
70.1486446698471298 88.0296231006132501
51.0304874200317329 73.1429639908480738
87.5015583506903454 69.0054823546673077
45.8657788986633221 90.6150664226833271
97.1073321602527386 46.9933744490062963
92.8309731863676717 27.6788947787641959
88.6419508282497901 75.5149375836234924
71.1053940945515279 46.0380380205684858
1.4986642965762798 29.6392344176287459
2.1314099609971437 23.8012216729186505
57.1425714177924178 71.5480270824654809
76.0898937321179716 96.7988691963759464
30.5376306413265866 3.3946597086607966
81.7568042483408561 83.8317877217502456
89.6371067067010188 33.1128789716666958
56.1686611455312530 54.8455253734025803
33.9821224145310126 26.4658064767493748
62.8032857741145349 2.7423181235722849
10.2751843963848071 96.3626024373907626
40.1776454635579299 96.4289243539290908
8.9695430768464757 23.2963571569619319
36.2519970946228653 86.6655114943344245
63.7630109312652849 24.5757519310905401
11.0867908951559624 73.4016371960197489
64.8312955856767559 68.9856968454021171
68.1942421390247375 26.5596008079067119
79.3443102809834073 62.0255045603042916
77.9029932585182223 23.5278909067198612
41.5218934111059568 16.4187207311285555
4.2576414155899194 6.4123678744577806
90.7219400788988395 78.2721447972287905
20.1360098247813539 91.5316079725112814
72.8042419942946850 63.6114285784165148
19.8609627738855927 65.7226355129018884
82.9678663809968810 95.3495875204768595
90.8274518947794434 15.2091205207908420
87.5952888934161393 12.3577319298160404
1.1997403670117257 18.9890824193875822
35.6160765587663732 10.4374149601017088
71.6241981248000599 48.1607786185641018
60.5843980684969381 11.4506620477719085
50.3514496821677255 73.9420135905382097
70.5278513332335137 36.9426957527212565
90.3775743557760904 61.5753432681549384
67.4053211317729364 28.4905199279831152
24.2560233208428109 58.2400825671443911
80.1218308257454481 45.8963622738210972
16.3178963273040694 44.6002903777704560
51.2248341163646472 17.8269631193779574
11.5363332211960703 25.3220351505022876
6.0951103216731255 68.6431796897648923
71.5679789651755982 83.4158167596316957
22.3029596002082151 57.5836543631280975
53.8414446541785807 61.4060501610000671
60.5387290020664750 12.1949239723604830
18.4938224663297568 75.0165669793184549
51.1304804707895215 21.7290304068592057
76.0323192334867741 47.0391092795261230
5.1139024960907387 55.8173825426288204
29.8351950581994139 86.3594607440776656
99.3532395924694356 61.6644346944730017
21.8632910980334323 51.4142395516253501
34.6394537499243071 18.3713189527576972
98.7781051079268195 19.3189316457437528
18.3638689239846613 98.9301709877646260
50.5531939402799750 90.1558468464253906
41.3012599774872839 55.1556527964982592
13.5005436384208704 19.7899155576428569
16.0896158439226653 21.2464914578366368
69.6415057061304879 83.3365873997658326
29.8508674065268949 96.3253850565832863
92.0207167396338974 32.0037914554908269
18.5730427564436695 91.9699312614261402
5.0873910451937014 65.0381231799178039
89.5108784977237804 98.8357549256816839
93.8157984346393903 80.2776825142777284
32.2288467658224533 29.7367366497528387
81.2692331501009164 46.5682726663231961
7.2918124614082203 40.6397352582748539
63.4700584309907612 90.5932584372970240
4.1214306197670965 53.9254637226008668
81.9771624579088751 71.7590498695091838
87.9274137801158844 15.0756741653558795
1.4057598074300737 50.1666895518705687
12.8051870399321199 77.1094313763202450
54.7309002337094768 66.8327715577040919
67.6144338160043077 3.5066688259461354
60.4647482603646225 20.6104010465565608
25.5330336775767535 3.7480147660992613
99.3179084851804248 2.1560997337934373
46.6915524448622605 39.3198984427794969
27.2160029479404884 49.1879018380995205
64.0767709268854020 31.1786904622941776
63.8314472532008494 92.3238937742856081
76.9274780400813256 7.2186700265669090
42.9048386267044748 33.8832339963269575
33.0575865379032692 40.2232657442414734
88.5519978988890841 28.4129811078247201
19.0957537126182899 54.6325342137567915
44.8688988587536031 95.2061868134058642
63.6698555441030507 36.5264308917415264
11.2442964660872775 50.9960310919522541
63.8219949479685056 62.2497351418016223
24.0882615041787993 0.3763775634106681
16.1384452245730614 49.2164162091497133
58.7996093266014555 16.2330921861225441
5.0285257766158775 1.0472837142753488
59.4705231152115488 69.9751270882008214
36.2309072647893586 92.4207519198548084
94.7761765161842362 52.7525744732043833
84.1729016177014984 58.0566902701528136
76.9990080366537200 55.7450544439944125
94.9827456824066587 7.0506029215663402
37.0098919741534189 82.1450935399207367
23.5667872066379402 40.8153637929107163
67.1462928603149010 94.8756851778884140
87.6846753681304136 20.9924714301306103
95.5814117503202141 37.4021048655628334
52.9065371682090770 94.5316578596579973
2.4152405165624002 10.9588396014590028
97.0844545239482954 45.3084085679388977
43.2107188666240347 5.8538375809614074
90.7823787590752005 3.2047779937602106
5.2249742019993661 91.8197149772854431
56.3773165443535405 13.8486672929072121
54.9737721976600113 34.9506837825748349
95.8519624067859439 41.0463837460663825
53.9302233516619793 56.7367804785634746
66.4116555688579666 72.6952577782174103
45.7919085477079264 14.8809846941459050
63.5968908267857316 49.1351744576541165
8.4471416407130739 25.7527727832154483
42.6498330724971666 93.5418682495349003
51.6387782347343176 84.1433075255480958
57.8220698064386340 1.8297357631705702
86.4902848863526685 35.6862352046050759
3.7143254204859755 36.9295388344391569
47.9882306346797094 47.0172293726090729
83.4498926856602310 43.8940298571546705
51.9079081506516715 84.9271806180015716
98.5621999809630438 76.9628228873652063
49.6506255117653907 46.5744221242720400
58.0598535561611868 98.4819760941995099
84.6298232911654935 65.4875902403630761
70.5323010025883406 10.7453278082748511
18.0271381947439302 31.7420681747514486
44.4123881029017653 35.0149500997228174
82.9444144492806998 71.2341344724311512
94.3686453282097659 70.4051757747874376
27.2444799486649458 30.0878598340774452
30.7908389474708564 33.2031285383281514
85.6916781475317606 22.2345579666735524
0.6569676689305082 70.3621381562510351
82.7456608766543127 76.1077016006264699
1.1629869612252430 41.3740113055153316
75.7870535574661801 96.8176018037944885
61.4889943478509693 71.9207854697463773
76.1622420826244451 20.4596675651050006
97.6332095172720216 14.1449337621822213
41.0687211901125764 90.2731509893942814
92.3619539800459108 41.9763758249807282
80.5823462503623631 90.7408613542004616
54.1153445715279915 89.7524152545285006
41.7233551009781536 53.4928179207275178
54.0784115085669796 12.9380647829998594
7.9994533950249247 92.8309943313806656
30.3653746865756204 29.8899844918082529
54.1548135863541091 71.4337340248318355
64.7709046915589113 41.7118251621032670
10.8394330466101696 55.2889034134935855
89.6190149624533063 28.3077890979161033
93.9610526685835339 0.9647560453214132
34.4680976958267848 61.7398827417378371
26.6832840264020419 56.6685016201016722
79.6869803809174329 44.8978710579029183
86.2201007500874113 8.3945090325161402
75.6084541892264355 35.0252787714854463
88.8499227762245170 44.2397276667827555
91.1539271720472328 78.3963932679999402
60.0604445358374122 20.3680395734493374
12.4106142358352720 78.7648269828695931
13.2893635063429212 23.5203761224987993
88.9362866861285397 55.1443089507174804
16.8751342280691006 4.6437393089262091
53.1185221803650265 0.2405805773259106
71.3913422815983836 55.1270414564929965
70.7223006687133875 65.2333002983092314
67.7118774588135466 15.0579754395905319
26.5202271565888488 30.2569427585911974
58.1244300875974105 90.6400477584435009
1.0274722269825176 39.5581086385810110
19.7946680982982741 62.1638487110826787
56.8665058631479070 1.5052261747502960
75.2332993802180425 78.4273405367030563
56.7062748664339153 34.9603430819801915
20.5649353908435764 44.1723076347818733
41.3883535551287665 17.7901656277617555
99.1677229926147419 32.0140940964340501
47.2355224164477363 90.4471475955862729
85.3924824632196504 64.5314971029264655
90.4750663175030780 99.7187135184634741
68.6917846705032247 77.0695546231919195
91.5722849633066005 41.7297427081386587
41.1652446762943072 74.8913542724417738
72.2223671475467341 28.7538116933625751
63.2188710114181518 53.1234900378976675
8.7049332671077053 96.0972670505601911
87.3630613065932806 77.7878212829539279
46.8513501536975454 41.4599636379215468
98.8878445040898981 51.0169441189871407
56.0322406912807907 72.4272028186607457
52.8185019349868483 34.4241607858164400
95.2812945830505527 51.2169461011265597
24.0405959577859605 63.3851077289188751
83.1179427748010085 92.5187614876497975
1.6457306170370889 38.0086371741161031
55.5939686855196911 31.3357537570533324
10.7766186153974033 62.9594475306885712
73.7246585322531587 45.1197709763751362
26.2384554864821382 52.4621539644432673
71.9451599999725318 72.3437590131701000
27.3262075313103523 23.5463441003550003
96.1714804139657815 61.7961375643882178
92.6232208342576655 43.9238133099512567
1.9440450129329934 72.1150047216357564
39.2836075055153913 74.0916167436410120
63.8719200060584242 71.3735822594548068
46.2477299612863746 37.9512308683908159
65.0422063194362181 27.6920531936682295
51.2713018529792421 86.8769892860403985
89.2491884835924054 95.6662749141469817
16.5976555315224488 47.6666745602296587
23.4975783688377895 13.6899182720805150
4.3510674979350021 59.1491573991707185
16.9344680824471396 90.4233398951361806
21.0372794246019836 20.8740445593795556
7.6199504766534920 28.3217752939150529
82.9656591774649286 81.3500496311494175
41.0490525519341176 37.6557175109809208
57.0299779246233456 23.1537522216049396
41.6664646811391677 86.3259735645237214
66.9774889627048537 33.2022188991576854
26.0372148674521284 63.1887949458945357
28.6704869654823895 26.2833705091313874
91.3868633510258661 82.3414377410539231
73.2987966936389057 77.4339782703555386
44.7017069736697650 13.6065802269248248
79.8986471416412343 53.3025400173157493
33.8804511553859626 96.5541854421082917
28.0525127073909104 75.5444345624068774
2.8677865282840553 56.8449088956758359
22.2360960248522481 82.5251634666456368
79.5285760722074286 95.7835883977243157
26.0490511737757373 59.7751158920719163
76.0429993345859714 38.0331145087454345
91.5581531293494493 96.0824934130973247
35.4134915295616679 25.2515706060986176
64.3534176105165727 97.1900013288208697
31.6904180750814710 48.6094211724085312
91.6716784025512652 30.0402410492926499
85.4466451981063528 31.2498919865923490
40.7477504065396658 92.8310937328206052
97.2697864491178876 10.1167455895578513
57.2795339796680736 44.1818618083134140
16.3884148513910297 6.5640686634821925
59.6404838619712407 30.4158171455815136
89.9511756901445239 3.2272705498881615
17.2418836718771438 49.2642067566204673
67.0235777895566684 76.4900515215673380
50.3464133540128529 38.4553184905731413
29.9695442550844575 90.1597858984780345
74.7446015313362153 11.9705343496627314
69.4752616151070583 64.6831984956207151
32.5834500991716212 82.3028975410417161
58.9964033237016636 88.9182682198110541
40.3008368066832077 79.4716455436610403
29.0495985598993158 5.8337522419425465
26.4557305130046956 80.6301842463043101
28.6977916939849429 13.0677980168356189
90.5638440740897011 84.9438489500383298
39.9483290621455254 47.5960111222839757
87.3390040630231255 19.4875998799321479
12.7952113838953441 55.8813216624695883
18.7833259089771438 13.9666934637270757
30.3987917786842878 74.5260507468084796
1.8516572961402411 2.8387835425385033
55.2406738696570230 59.8318561739190073
31.0337706785347542 53.8382053265125080
97.7557033399676527 67.5453123624193523
42.0470120969581060 32.7799383241127344
61.4866823433086722 37.0006891673499894
2.4833032500463204 29.9378536795100274
85.1747804033914093 19.8539587026439470
1.3339174260785569 89.9573855150588884
90.1068006663278425 97.1252959159165670
18.3503123628253597 41.1141835302837464
77.4950479762749751 79.7326289158343400
22.3556551786839641 73.1550263836498260
95.7567980099031644 11.5659191571136351
10.3662654112670953 65.9893655687614427
88.9534522149806435 9.7631168555639363
37.2528375453377905 64.7977601844115298
7.0287629753371110 57.3761042605557847
89.7046750636076808 1.0528937079667844
43.8486436274092881 1.0278518204751452
11.1489204870384491 30.8625254325859864
67.4072259520738726 60.2422318904659377
18.6519260961101061 37.8604549416404339
61.2943918358373594 22.0161437013644985
25.5852638353853763 1.2005535262945788
41.4690103558675531 58.7214122417691229
96.7089046543700448 98.7732191541429927
16.6092259309045360 54.8230454412312582
24.4542703771603129 55.7475310588957527
41.7416636317175147 71.8650605327392356
4.3601383866967103 43.3916830367398276
58.4820170940177988 58.4225032578966221
74.6089334125915400 92.7059108854023890
84.1918306168470565 22.5537814533340431
2.1627532085152334 75.7478715524325992
5.5426970357860377 72.8194768383079492
1.6363292931213635 18.7189285178142377
10.6796758778950220 50.5624779523627055
29.1939635514314908 37.3010909642852795
78.4875260616756094 27.7268257679252450
1.3472397032523009 5.6393396220830390
50.1952092319251548 30.0861937498541749
45.0341972249075440 46.1088332872624846
10.9135106807771507 80.1155156222360176
31.5503484741715852 99.8491759323637069
14.6215553558716636 30.7132456866288663
40.6182621951687608 14.9563145677167562
66.7624116194290593 63.1416513648677764
76.7113982514231623 29.3735053563209938
44.1226310739020775 23.7432922909779585
40.9989945475575581 48.1788170885389135
55.7661607562163013 92.5326308712145646
68.1667634484168161 52.6827838587806667
65.6597757502934911 0.6261095768940739
33.1607914183214447 56.9156247151905745
43.6383044225394414 47.3437998173187751
39.7544207172719908 20.2032002817537197
43.7603109370226946 6.3751990675256280
51.6291230845306401 82.3823942208270523
64.8717861289952964 48.4613540079275680
81.7006942583192028 72.8154262953017621
46.3319187013681457 28.4445525231632459
56.4429756629708521 38.3243257897709526
40.8750304884538593 83.1353893146558249
18.3447757384185728 30.1747029894108181
58.7231151048431599 10.8914368270359709
22.3782276416058394 76.6268501032684526
48.7125554224060693 9.4418947322950970
29.8674351496464254 89.3131146614171882
69.7871625805447593 40.6204277233219599
92.6491976292340667 75.9138800124482458
87.0960898585728529 3.5933858754253478
16.8927845126823577 30.5924536972895886
72.6194641011084627 14.1321239784053319
61.6644886253856725 10.6781600235641534
53.4154548998880685 28.5386108855060101
31.2415104084536424 23.9413582223503631
58.4407544686916580 24.9360559084288660
80.1583790653623112 3.4994387862483767
16.9205870462946564 0.1220912590225165
37.9501800213838862 98.2214856447215965
36.7397415381245267 54.8575897987261669
71.1357531746794649 41.0015721954110930
62.0515615734170325 30.1820587138895036
75.1700886630494551 93.8365243275395642
45.8661195203868033 29.3105291511591375
1.1481215624428720 26.6367115872407467
51.5770416212544589 1.0853393572745618
72.1850984415189885 52.0596663329040723
55.5786130412467827 13.4058890365190244
3.7457003729584604 34.6525275389515812
79.5856764708398998 3.0454825860427137
80.1229449871426880 26.4157051075531442
49.7553257291795461 42.9629607456158169
88.0157843796055062 5.0972909940336208
83.8386251399155356 84.6631744517701321
62.4438174960683625 28.7070328507278205
48.5337201829431066 55.5670932224348277
75.5358813200385839 42.3405870494291605
76.8048179706187000 77.3132731678599612
64.3226454237953931 61.0187343771244812
79.4430776721588074 52.2736681575110254
96.0772621794766479 83.1710714133479030
41.0523268526582186 45.3146849143755830
10.5095870258475443 17.2799420564307766
10.2886781731540307 56.5518731013576286
36.8010532600770190 60.0465423313343720
47.0285960230022866 0.4348596224503787
4.8953896944727298 0.9255242045034362
79.2988732246125068 93.1620997727274158
25.0625403890669105 92.5446560091607466
22.6754716640055420 82.0085706677739665
83.9183502012665059 34.9689495877206582
82.0598028570878313 73.9423968627056780
38.2170652989186834 53.8766602821200848
87.2267831098459112 20.5009240850419374
54.3364585766182060 57.2925764106908559
75.4494601530411160 88.6608129742816828
63.3105626074502155 12.6030196470896083
96.0040090752883941 61.1162672454981148
63.4790997296904607 32.0633224793853273
25.9727483674758162 1.2164208437974944
13.3891475364968926 91.8762451035012475
3.4115527864901796 70.8286207250244928
44.9595442667465122 0.2219943291857596
8.7898703778036982 41.2274124669323996
36.7585487823524488 6.3379505041064599
64.8061226086663993 7.8013383389026973
88.2583288593199313 80.3537225354378393
44.3881431703016887 40.9905728744039948
4.9222212273028365 33.6929678893551952
47.5699320692003056 33.9413189867772331
76.6740159470590612 92.0285258626444005
81.1294249418441069 96.4306802046553457
25.5411933962743198 43.1652256663589071
73.4903743486920433 9.8702796400996888
88.4811325949683010 96.4649844891238359
90.5774113380310268 37.6844101808549468
92.0471108328669345 69.0974021396550739
27.5683680056197602 15.3185206751961687
25.3991797550107350 72.5537793987516864
95.3956371679021089 27.9697188630465767
27.1899120662310025 82.3100883199687416
95.1683615310771529 94.9308162390014303
76.7763307801660631 42.8849364618224556
48.3114996970131401 67.3752316851350344
79.1447216987791506 56.5378304996146497
54.3643865202015562 10.0595369332031055
46.2911010680422947 37.9214289814044818
82.6926418721323557 58.2508338684115117
20.9633718127280702 18.1576159764677882
94.6430851884685467 7.2417600089412453
47.9324013656342132 44.1510113246137976
10.7323979086600740 76.4552469673785851
15.9840899106693080 14.3604026715537518
47.4543214429063980 3.6152631430866999
94.7572217653634254 54.3178936798311085
39.5758505934645441 29.8213830035624738
44.7976043836342370 20.1448326938830853
21.9014696587199644 69.3291530801270994
27.5520417787381362 64.0081974082303020
53.6870660787591305 46.3510989919722078
96.4387680471677697 63.9546673526059521
28.0241825264751512 87.4172242254373231
56.7323499395496285 40.1209969411111302
0.5456772847621028 25.3734104616834557
1.7576481563152613 94.9500119612765303
80.5194264554396852 25.8278753626761670
13.4804915233711959 89.3149166430539196
45.0487728913146839 13.7774003137172141
23.7078141889738312 11.9351447541774967
74.0870713074749432 43.7088113498835327
75.2589402579034186 95.1680905291045036
9.8684793579132837 9.6461026842696747
41.2577563970333756 96.1551173115798150
61.5789971020456974 38.3719006020426505
45.4576606548619750 85.4132076669237961
25.8242944281588578 92.4604789267767444
83.8154176969280655 72.8064534363274589
68.4345926877718540 11.9336609270461746
39.0227223464539890 77.6866908693511107
64.1229463143516227 10.0433592942187229
0.0387149751583604 26.1445409350145823
45.1776015452002540 13.5185372948581684
49.8352284115748034 55.4708967728008062
90.9268903703887332 47.9216359261626508
4.3073407519884865 91.5976043615496849
36.0481764353274059 72.7339385124356284
15.2595417438594509 92.5079646247147025
55.7997912388984219 87.4629371050270805
47.5111872219003217 89.9281342638005157
39.5805820680117364 85.5905890708969537
65.4082745618708117 65.6565853767381924
90.7342793971671568 69.4386889049002320
23.5571302480095603 45.3191019056284574
34.2446979847550352 71.0899302734232634
11.1634768032251586 57.8108162864125461
7.3634282433590936 51.6940237317646236
97.0858738057440434 7.9827243231021079
44.2287498688504925 29.0239836020523043
54.4567788474223349 77.6088480248296122
75.7651113134012064 75.1833206703692412
45.1704949628291885 65.2268487552887279
7.4468732900831665 91.0184412897648798
68.2680780974039720 50.2260567982824924
17.7990337780914771 35.5383187938370568
27.4598222207311906 23.0838491401998951
2.2018192536028769 5.7903141299940568
18.6826605330971951 62.7234827648700630
67.2253544754351537 36.0494158227688928
27.1063960404360635 62.5126757674181803
75.4158504923909874 19.0168312097188874
32.6604261740578465 61.0342855749439224
96.3784438085425563 73.9461502713914030
65.8743920681374959 94.9257457438611851
64.2403270304804579 53.1839635365755967
83.6197282208349151 0.1533729677492102
66.9508098119850814 37.5605137870382890
67.8077938054644846 1.7212240549720481
55.3132535449241232 88.5782644196907825
28.8931262659812731 27.8762350686794775
28.2361406532902990 48.8092503314851740
77.4915671011847280 89.0854203194558210
40.1804294182174431 42.1449110010340462
30.6347609899507063 35.6298081243603946
20.3796883108487776 37.9191906102378411
70.9490413729660361 26.9686912759682258
62.4333785567872752 32.5314152884391277
34.5808573692699781 32.8814705118442703
53.3562446533875416 27.4708815193073548
76.4018480886169584 93.5745211065139415
92.3092711248205831 27.7562588272116564
6.8051466001341705 49.8339424775869375
34.8785677227014901 57.7227884560998277
45.1962986335765038 69.9726958790802200
3.6559604908137922 38.9086603189374358
61.5662344956246130 22.1639561855443077
63.9282735640742246 78.8598680092933932
80.8687035806031247 36.1907342178030191
69.3300120337214594 63.8071755501550584
11.3753570854531745 79.5781894317572096
15.1529955197004522 48.1622974821998753
71.1815352535609236 52.1005431839406583
6.6785097544849510 66.2092049237197671
92.3495514779965987 60.6851567965995926
46.1283400096239689 53.4998588961741461
51.0452054412199629 22.0400389471181803
44.5810857843716448 36.1291548069148121
16.1485466777657969 48.5235882663392246
1.7542703143488492 90.1634808787164133
12.8433359301440397 75.6428196349092019
76.3267365810003611 99.0517063448648258
76.0021893580866816 16.6331955225403121
26.6120383893713175 62.8876191980057371
95.2456279697574786 23.3769548130481795
45.3520416067681822 83.1440649626734540
22.7252116621233142 12.0666422499747679
16.5745421890034059 62.3626578676752317
48.8665621646050639 56.6577976592318819
33.9142672987260454 53.7379943728696361
92.5831351411218009 15.1493521817104408
71.6927820605123998 98.5901569448213451
19.5021220918950462 59.6733346648670278
78.6642514219372657 97.7313164126095870
63.1023554822315873 10.2116363762427831
21.4265826340952934 44.5979027253032640
93.2708015230770542 13.0229863586557855
35.5590397736076014 47.4996565378731006
52.8492843579296903 47.1176356916189008
44.0498461205030125 8.0942887415425542
89.9728679002747214 17.1714272355213744
1.9644949162917369 31.7741987970266528
74.7291011002545815 19.9533882102474145
62.5710029753025836 26.1457194332488605
6.7216376833560298 52.7953987433062082
26.0212859338714182 94.7491183730505924
88.8557113533329499 86.3297169550344279
78.9244561407133602 92.1656227405678266
33.4759782180466985 18.0120621835420671
39.0214841342259575 48.0015879037245412
33.1350196187067922 54.7509992365054501
58.6435838042347370 51.3558933796628452
69.8563776351527395 81.1640874497428797
60.4922248755765395 85.7471303433299425
51.1816705650593420 75.3842960633480459
73.4685239640142385 9.7362162203892595
67.7135913069059825 54.4487021541520519
52.2593228012548465 61.0478079796210267
17.9324910907494584 33.9056089683351090
73.4490970545318049 17.7464108531238161
13.2404684249465276 81.9501364020545822
34.9944886918734497 73.6926098758283246
66.2840446628276396 45.1556212385672424
69.0710752680249414 9.0600006682717282
5.2263981121702274 49.7620301337511250
2.3193073067481973 93.8468165819753040
52.3384083949296581 38.5406217096901571
47.6814639596135024 11.3496849957265500
39.5341080206587776 32.2875448875055469
59.8952174288190236 19.9107380146925976
94.6973912915811553 83.3314590299394808
27.4773098861454734 83.6605017876581343
68.8654258843898788 70.2312899336701548
55.1829765919410136 34.6793030774999806
8.2844690846473945 77.5308907510983403
83.0966597420827497 29.1815519647490085
66.5348111171081058 63.0896107498697845
98.9833586211628358 18.0805088079321941
55.2958783047518239 1.1597728781396421
91.9940705051752161 20.0004533109378926
16.7786081879812272 2.6270025317554513
84.4697982967899605 13.4048398089420591
21.7918935123932229 43.9802479548353702
69.0313238666241773 34.7349423102510713
38.3302482871742498 46.9101513412903657
80.7551489004271446 89.4439002861034140
73.6994614430262516 23.1079927002288308
11.4934143818685932 44.7743312129452846
59.3593260127655142 52.2533271530055430
76.5439045267046083 27.8531930402702734
2.0891807899329873 1.5533111460359739
82.6050766577217388 89.1444789712943759
46.8435448969839925 43.1090669923256655
34.5370490964328809 48.2981803043700495
84.0758932996490387 12.8477863879804985
68.6771423317424734 55.9212059686259195
49.8771189839943503 92.4277794200135645
41.8692948500954429 50.8090052952917404
63.8042201607177404 83.8712246657560883
93.5762577551831782 18.4907524210507042
25.4453474565924154 7.7647765667251285
63.2055524239995563 37.6626582789962896
88.4860874602535574 69.4812075590913025
12.4276919901388681 51.9530825508989551
2.6595725532953973 61.7222366522654511
75.0870393766547153 0.6375506100546713
80.6537389899870192 89.0858363655948438
21.5811994369178066 12.1979427936761304
91.4068373747959555 0.1881251737298029
51.6882296974046938 65.6850981614893783
12.2990988127297030 9.3023226746201892
63.9640318075751253 5.5396592695304498
56.3473494767591561 77.0743519230113634
6.7214097232696108 22.5576490336948936
40.7130451550806924 41.6569946868857812
52.8797819680071868 30.4632069594706572
59.2492225675643951 1.8322855983864961
12.5334723839327307 85.2703057138211875
1.0717181236246431 69.8906142081781070
36.0086021524545146 14.7018676086292377
51.7818925206671921 89.1707632677239843
58.5836241634798185 28.6838935895103688
85.4587384963413115 85.0268898103240076
2.7336188246356308 1.2987081744370799
67.8355073345252180 88.7791262099222394
62.2271726327710653 81.3735635070200374
96.7530273729482815 61.2574363673091682
66.6459537270525288 25.3527510531552878
88.7091163777334373 15.9037916090418623
17.1600258682035651 7.1429000359206851
60.4572736695735315 87.7439450860673702
28.9066779347693554 18.4296229082993257
37.7803186678062701 38.4580402475528373
39.4286051611277273 49.0408080609548307
86.4991320946271571 99.7650772182567778
20.2773585778704408 35.9443150594494298
3.5453298420891510 30.0464798035512501
11.8430008551063342 19.7422500568816943
35.7445848032935345 51.6199262606395592
95.0576999230797242 18.7157527802048982
0.1742460915135524 24.7826051116935240
87.4966913445433931 94.0133297214485992
92.0999148637306746 25.1465879704901205
37.2551203267320190 13.2621413667349373
26.3916082185385434 46.6304784914113952
56.3842092961168717 94.0808820459500055
3.1447205146155066 91.3707834933272949
75.6390896185838102 55.6333670260681146
49.6201661120723259 47.3623756117134604
5.6057493795498399 5.3850209720080144
14.9073784413505610 93.2096996334555143
93.1772507958115170 34.8690579657266468
36.4707216447254368 4.3804985325676116
98.2645339354554892 23.0787167355240079
68.0077532933233471 60.1175946130483609
55.6957314728773554 5.4416745661936545
31.1073064633960357 44.1602717103578257
80.8501588627272980 61.6430855527100192
35.5088393532166364 32.7032160155123464
39.9825145850697936 30.1432877624545519
51.7868506375576700 66.2393964393659047
51.3853499696282228 91.6911084741009290
25.4321702401216996 50.3559776645488029
99.2361749460165896 86.8962185327478096
36.5086005890696725 26.7311434262615393
27.8232448330585456 95.4998357444609240
23.2707568544664340 78.1259523745984126
98.7889668156680472 90.3903763859760119
76.7551026681334605 51.9282359427108844
33.1325191985031395 48.7445381357834293
55.9093458126390317 37.4014491526839947
6.9924716942034948 3.6159895092846339
32.6382044046289579 65.0796345878391662
16.2753238644949079 85.0486459313826231
17.2272769539127282 26.7976103598208546
24.4523320892128915 50.0701664898908803
80.2764816462414075 86.1461227229692810
75.6779936494785659 66.0726398833441522
58.2458329485733870 27.7166511012882921
40.6747239546545245 98.9352050084830665
88.9604404642014970 23.5632556794660317
29.9995044695693949 13.8862687338688229
29.4257130745976134 31.8572835132519536
26.4533482497118833 52.6793557346967845
99.0825221159887093 40.2367704256709970
40.9313378587263372 94.6469368256324941
95.8273313953100399 52.0466320907607383
92.6452608119592895 96.8602682954871312
67.9336448716614996 11.2692936316497239
91.2578203165753052 92.2204735435488487
53.0450481804842795 8.6357385536932831
13.1397898016402674 52.0878607094339188
9.4154787889331963 93.6459774201160968
32.6140358537086641 98.0309000461181625
39.3843960218927407 9.0967721775922943
72.4505597181476872 9.8354238074642613
97.0840282953474087 12.2787721420459572
30.9057537155705404 66.8327379470787406
29.5708303178987784 24.1503545998728910
98.4155138558309943 97.5546636157980487
46.1046671237023276 19.3481901978977291
56.5276771980467743 53.9476358707339330
78.1671849101437175 14.1854279835366128
41.8809265928334113 46.9159699556222023
71.6899881922182942 29.2084170997504948
89.7017584421025163 7.0736011476850162
38.6278498463543869 3.0121425408596081
88.2369565179005377 4.6586012985745722
30.7915172683777456 26.8019771519434897
47.1825207926917543 8.8120182259563524
69.1936845618125744 58.5046192019859603
27.9506040313778144 20.7804072169489054
29.3485766349763750 69.6517880239611316
82.9815251565415792 25.8842544978431626
4.4103388689153755 24.5458896290784665
69.7678779460340195 48.0788106021231769
65.2935376744097198 40.3754142079051803
60.6168282272580328 99.4799890603688368
84.0901125339782709 16.9198568618684639
91.5252903061795706 57.9877530841521178
75.0295764970179988 11.8353023395850308
96.8871642274561395 27.2325817981501359
21.6315620671862945 91.4946327475008445
78.8618419313511794 94.8798076717093579
86.2813276185009670 29.1273344444376363
71.0565681763980450 34.0304618478769569
4.9855124009855478 13.0404753733358358
70.2442436354813395 42.2801312143723180
79.0654172035512062 51.6419772439748428
14.8504374883547960 72.2753351931428654
27.1072603684969664 61.8355343994104771
42.9291856224808583 85.3013054813825846
60.5006759782004266 7.6875282885894292
41.4915331714552096 36.6745692188685268
25.6148186316318522 39.0106730137270290
41.4664596561973440 36.1661120061614909
22.9394484419234388 24.0653312562939412
48.1573051419889566 96.6464153723262172
84.7656025556452590 73.2680343189297929
6.9793326696073299 17.1792698614501411
66.4153851062426668 56.7844535532538970
19.2693194150603588 28.5215861544343632
70.7879319440096140 54.8982576998455443
32.9435016509683578 9.9420692796161720
13.1948888377425799 52.7696547217123921
51.6984915744261500 41.7628829052824742
11.7446830087656213 58.9019305451492983
23.1504145893416613 79.7778803841276840
0.0991598759300216 11.5648756028343236
5.3868469002242625 53.1101195734926961
6.8074714408639547 61.3862677911846149
50.2356519346243715 38.3507653005918741
68.5043637844105433 79.2833709834635698
3.5068512803951513 60.9446524905751161
14.5264441100860893 93.1950890463218542
72.9980394892091056 14.4284321959353701
26.2607953287379843 40.8516085443096912
1.8626694694947377 22.0578307535129099
11.0512973652962092 42.8448973408911300
48.6744801608304698 17.0637231801616842
1.5788847684759189 39.4439514534459335
17.1438749505194430 36.6125755921074330
64.2734346940720798 42.7340098215940074
90.3164861064843194 95.6746183143767297
41.9408060844904753 97.0158481317916852
12.5208052825498299 56.6399095649095869
31.9931740107511473 85.8879201710258826
57.4464675704147254 19.5934986822095851
72.0687362807484959 30.8839444100736493
74.2436057290795617 63.5426634127693646
19.4137366133897977 86.1195253967239438
27.5791102772827266 46.4068528586451521
27.1974771473220471 28.4978861700921442
86.9384473930113160 16.2526580092724124
60.1730503137251844 74.6113637477869105
46.5638497256985389 48.0853387521714026
44.3178532995757379 64.4299608101601677
32.6461137566570585 30.4996993683782094
85.7689498025062989 10.1769063295649502
80.7781986985680049 97.3370295170259254
40.9287822739672791 50.1563238779767460
95.5790343065184231 46.8886928255979782
45.2642585210998902 89.4807244042266063
73.4529028879467489 63.8733957315987624
10.3185818561938429 12.5218181833878219
26.4326892905160875 58.4288888837967733
6.7663219073334506 19.0633701864667202
18.4415317915123786 41.6501444798835649
43.2977656350897888 66.1583142113827023
7.7861613147090170 41.4916420678817630
40.4447301935151344 47.9894142951660001
15.0744764993878793 43.9804341340322225
22.1652043801758865 29.3631715307936751
13.8769312838110448 30.3884940506181849
68.2057544770661650 65.9468029941745044
24.8680927185142693 87.3204242294558242
24.7299563082529765 64.7550823692840822
66.6058514717791326 30.0935253160591216
73.7663828314851742 5.5582619739223071
57.2218240273431604 55.3650468164883520
5.1321434622769946 78.6356193775251882
36.2770222621920837 50.6220917874943410
41.9400201557835430 84.4014389482821770
1.2607923700055146 18.4021588842472994
58.3675338739610652 51.8505108333615041
52.9328737264205174 70.4708855673351309
93.2068068701663890 66.5932297578448811
9.8309767235795320 8.2148149626186004
66.6420935736172453 43.4536711066120986
35.5214099513380788 62.8671250606808627
94.3187328906422096 66.9840720813495949
63.9301569510666496 98.0366758894666077
60.0639084741320772 91.6605185052343359
2.2569235196640225 93.4382820309801900
2.0332593909687224 61.0964320347477141
80.2984054145008628 4.7068605772918719
35.4406151096729474 21.7314063842785288
26.4466773112635991 28.8821867112457049
39.3608867768956543 39.0401170872492571
83.8341662403233556 50.9866289849047547
23.7049096002812760 62.6749655198145064
28.3201471784994432 56.4514372825728330
76.6099199759253793 9.2330387125713838
29.6111826339474966 18.3156096657641889
95.3638102405491281 6.9046820666279647
19.0621990672186215 6.9567464742919638
60.4000285848417349 57.8002563843451753
27.5423255690680051 9.6815130602192276
95.6047423058495269 72.5047263590222144
98.9046136794912201 43.6037693051058781
74.8314281466166022 8.8291467323165165
3.8950224809829348 96.8877125596042248
25.0168823183941633 18.4253422142414820
68.4500601705987464 33.4425916981333700
16.7408185894942321 20.1633867674913425
29.1495730990688386 93.9283059880819877
19.6560630524377871 92.1673522086987447
34.9401126759676615 84.6653882958913897
54.6152193723138026 71.8749063257624243
6.1565566741464961 71.6991380259379127
81.7451965717730360 97.4274799544095345
84.4595332556210536 96.5404990292306877
55.8999183396903163 74.5654252716887527
21.9604367030007523 71.0873116706576695
54.1228407872763597 85.9495502753620571
83.5915020077320037 17.4745779602627600
90.0060694805606971 0.1238774236469120
36.6644272646355205 30.4471193295515867
40.0965430741599747 28.8625544768859257
57.2723206169001742 86.5565675167210316
19.7601297721494475 96.2616013079464494
74.8994759676638040 76.4481297151903760
44.9060350591216633 60.0587659740980300
39.9959104345255199 88.8251173697312453
71.2492128826111184 79.9267006431826559
35.2086102468688011 6.3815483093600740
39.1399939960417029 17.1536469619282386
70.2516650605998620 33.8228789593911259
56.2878479283904412 91.9451737349978657
8.2112572862859992 78.2203214052321840
43.4685100372659718 51.8720811988154011
3.0181969694386801 27.7454353714602462
8.1150548551839901 57.8010635883561292
50.2351040705367495 99.5169523801248630
75.1810140713693613 25.2701119177906506
23.9215929068759756 69.8357304054345320
46.0608551806567661 27.7260003501464389
53.6358486320968950 6.9372180671441130
15.5973004664457839 15.6573678103418601
9.3393293196862395 42.3101048017521109
82.4850381708650957 20.1557252255772035
44.6659571523237560 83.3075454404354758
97.9200337308585347 0.5374055979662229
23.4175554925879048 23.3093307289239604
99.0986276029574071 30.3522146638895087
41.5788441418240566 62.2049397963699420
4.7834458180091355 53.9263962278932567
64.2437210186911614 47.5448819869389894
1.3452484468983839 37.4031844771009716
92.7858156725142749 29.8494051307423582
66.2500929053111491 58.5448923108711625
51.9459364477549812 92.8318883641350538
28.4173082454657759 41.8313413073816420
81.6995749794828754 4.2291613525355931
99.2369891772306261 72.3665547038806523
50.3006665720790309 13.9384484557078299
41.7956430939708881 70.1075500296523444
26.8562892249624809 87.4443738773504151
47.0026247643667716 63.7253649412619652
14.2039216785108771 56.5894411479044166
81.1234237383796568 29.7243678070525448
38.3687207323633501 70.0673139781485759
36.2875698398291178 30.2856445016649971
70.6099210387580456 25.7490487360272127
41.6594926150520379 17.0147199558867044
90.3753295165206794 32.9047963283318978
84.3262888255106304 91.0815550668994405
99.2837960142192912 22.1584913309599614
0.0355256990256181 19.3096065473237211
46.3067748305217037 3.0155182154214977
6.4684516901004185 73.8530393879774323
60.5912750715373960 29.5383953949645885
45.6277661688382139 62.7526996810382940
78.7288640993061790 83.7656502482584813
9.0728242719019132 96.4711922553656507
23.6265671969317346 27.9886073001802700
61.4733905551692814 23.9893934833773734
60.8987901450388023 50.2357510324895529
5.6725702545434515 21.5421268339187506
89.0061281907182007 47.5405901526885870
98.7130906929048848 91.8896916546033538
61.7926315356397424 80.6028989850719739
61.8997801343257450 9.4575465575732931
82.9372191474996896 79.8703066562542574
12.4893713940094528 76.9139789304179970
83.8192699029471555 37.0513706608484128
5.5564807284122830 51.1568397653828697
87.6508273328067276 19.1636038305939209
38.6290230799775784 30.8657441059113289
3.0409752045649219 58.5885132841285596
62.9972201070069460 75.7110461153010021
78.5354727366182317 98.2354158161405593
76.7641642300539928 19.2501105847567864
92.6313001075263855 83.2406933526709309
19.1971678045318548 0.3510165417456412
99.3359271896206053 69.6004252630938112
95.6164246004903617 26.3268581925102723
9.2412472919840773 76.1189234225347633
61.4407923401022344 44.1781955346554085
49.2226965916084751 13.1925010921177037
18.4216551058923876 40.0679037250629051
99.3779709469834671 71.3929632829571830
56.0028534886538836 92.2910487379224520
57.8217115264623587 91.9152439485020949
81.8732922410205930 43.0588657149615344
76.3680673933375402 14.9010226490718161
78.3333429519977358 41.3657351714510924
17.3991902830517020 26.4469559128736265
8.9934903829554038 38.4220842228250490
36.8074868595020916 67.5859018239447096
18.7693614382429388 74.9156432475752183
47.9015325621331769 90.9875268071097025
92.4920175928035633 76.5837483887140849
12.1360399370163297 22.5304403490379492
36.6576922797663087 71.4744326350637493
11.3260618083115929 84.1895127418829645
60.2311603285669150 9.7723698602937290
15.3688935461750340 20.2724667571440804
74.3274539494009332 88.3426929617193508
36.2666777317569355 67.5881027696482306
51.4300526085568990 35.5530599112193642
90.0785621989314080 84.7457644161027730
18.3005631615191469 2.5766410095903636
0.5156298444580099 3.7220157987410962
41.5235529095788962 4.7637267210979051
23.2481660136106143 31.7992751279612591
62.9501508091897080 43.0909894373582176
31.4182819947739560 31.3276543786456756
17.9190656596187168 7.9068003411955630
4.2472869555843173 63.0339310710342531
26.4666367892059000 81.0394275532150488
79.1351069297645751 9.2126390949152324
0.0041705597883968 97.6518217037272933
60.0017834654363540 40.1838796847343360
82.7798939771895732 1.1010762235695415
66.3447009876323364 68.4407822532218546
85.6039897075185792 70.8086094118346949
98.7651563681599782 18.7421058695190084
1.9913522093265912 61.5913661174008382
59.7275779720608639 5.5218934719812429
81.5710617303741685 64.5706518185694307
37.1296783349899542 93.1274416609891347
45.4199006916694827 79.9588320415909379
40.8694575124171209 77.7220863639999209
54.7733008757223061 18.1554052374039756
97.6518163179624281 70.6171985358259633
66.1838387086493611 46.1700361020330163
58.0242665133892075 80.6512482287365771
10.7577972415984888 33.1910381550991289
29.7487488104218656 68.6382755412232086
39.2458004995494534 48.8007174548612070
26.0084444024004995 56.7600821438704912
28.3625840047296407 12.2504768831819604
94.8941124310189963 33.3038125362439246
69.8928996732635284 96.3114476898714855
86.9097302559467977 7.5416299699539451
0.1596746456227649 82.7618731626715345
16.2303879018875001 57.5919438782974922
72.9831635804837333 79.9796348640943506
78.5666066783091708 88.0965774728562963
36.2374824370190538 93.0166941886022300
70.9840921620474745 67.1794047147581352
18.8526334356361360 8.4879783351386795
48.5339419696767536 28.2590257338090503
33.5375351324939572 22.6583860501909484
4.1645205232820226 30.9660543468981189
50.8545820523752781 79.3575970471828072
41.2749440403020884 11.5089646013598941
21.7714075857582188 40.3167876757254078
59.7271271178004497 97.3146545631623781
76.4624449176092895 24.9755391107913773
36.0073970625810844 57.0334982514497213
37.9548893001633161 93.9663543041126417
63.4592066045683296 93.6609522334944842
53.9279315795498846 21.0344538751227290
42.5657237444861920 43.0173829319173393
51.4971370792527949 28.0231920680582220
78.7483095570920568 74.5513872569269296
86.3334358443106282 52.2368106946120463
67.9541818147427819 80.5105687117665241
27.3637524260151643 40.8569055246152857
72.1378174785525772 63.9342914644824063
81.7226684376372958 0.9414536893162628
12.7724759830945658 12.5611971958762840
13.6650883372517065 3.4327051995927449
51.8860216679260446 77.1908454061582319
21.4040986213524747 84.6932422915085681
1.0631097966288805 27.9979102973728082
62.5752456120676896 63.0302267416035349
45.1321011065466209 78.6376994492107286
65.4654383063427758 47.0610042021143116
90.4122812503157292 83.4515192821000795
54.1398748404895898 36.7859949407819968
30.5184706969184880 67.5742679931203298
23.0507640100578897 0.1152007248430231
25.6372598804830538 75.9844717672885253
1.4046230728127496 50.5480855852244346
55.6364838153008989 21.8993635052881395
54.2096436399943329 8.8666027341871008
14.6463419746639456 40.8126251753282432
9.2925946582529502 21.9779355791885784
19.5379849381888455 29.4317429102590964
15.1785020724510051 89.4403794220521746
90.9420885512063677 51.7415296481736462
48.2196021267316439 55.6388736597397155
7.7619635486028233 69.5365323169356770
31.1004103565901673 52.0518993571807513
76.6851328724852550 35.5310393684618617
33.9189397509230943 48.2311181131740412
60.9586925648155287 75.1478682634048170
18.1973591188868227 62.2085325254277706
23.5159771317773547 90.8871570228618850
48.8017692249168391 57.3965177931187540
69.4942163004408116 65.3606434917731320
54.3157146707036986 89.4549785325249474
19.2114449090852411 83.8084810369849151
55.8414464957517538 60.1796150584419962
76.2545248832934845 34.9531497413214183
43.4758204739481897 57.7961125685377795
57.6170418580040007 95.9243177375409175
32.7717249414526819 39.4891262790031874
49.6409684018097792 32.6904877556026250
42.4874729871338914 82.4033676882304604
94.0359480705606785 49.7754348635981430
9.0310857798389765 99.4295291328299271
81.7213564683775644 96.8351055976825421
4.8768967886300585 65.3813272482527026
3.6433949042450564 49.0032697558490185
63.4155964023644714 96.1680061946992879
97.2647534812960401 65.0927004629621280
72.5590859331591957 75.4732027710414712
85.7234100166495097 21.4668825942970223
75.8923848633859279 20.2772684776022736
61.9956422599012882 44.2803526780898977
25.2255930269928328 36.7688977118634241
61.4194750114900359 47.4841609838640792
48.9169221518500592 47.9828884838545662
40.9663018214986607 95.8420836007188086
48.7859159385202403 24.0403329807317263
73.4576124961537573 70.5698952807362048
80.0995313788973533 24.4191271225693853
20.5116890981803870 12.8541734419313833
0.4596551457066056 60.1202382654948835
59.9666152799805303 15.3784969687583040
26.0605173191024058 23.0181517426256583
65.8182153037291187 49.7184314427540102
78.4790719508075370 58.8201656827739754
56.4342267584998964 88.9834063738995980
18.7183161000024860 52.1068147156661183
71.8856485305509381 78.4546592636271640
27.6524680852656140 3.6358262526187568
21.9957253679400537 47.3936314180179465
15.1250919793092251 70.8474983641276879
79.5363442752503289 94.1267951731036874
54.1321418229954716 0.3321325444850753
31.4170204144287410 34.1421132792504167
27.6625209083490198 34.3433012726834335
77.3538669402034600 74.1908446920464826
89.4017943914504087 55.3659923971816212
22.5557049331906327 40.9907926035257404
93.0675019478885588 49.2459293487167997
1.0671192492027970 63.8683536844447914
31.1699497099532046 8.0750178533814712
83.3819869609176294 78.9029095121278488
94.9403807556048491 22.2415310942919433
23.6456787936201387 15.5009023639922301
80.1381165882792317 52.0704461389755124
18.4044696092268261 59.4208352467799372
56.6282936602355420 13.9575523452669543
70.3513511855184106 16.7562078595683275
96.3053892961332991 51.1156851380054533
17.6921203221734444 84.5403271900210740
72.5763428873599281 23.3296923089840078
43.8809157597320336 85.3927314919551890
63.8903575652202349 55.3008546168815371
1.9773338913080085 63.3136236415238116
70.2392201521505086 92.6302299981240651
46.4528584560494977 93.6779465956738591
81.2673572388245162 95.4339842496142410
44.5285660113480617 63.2922493969297193
35.2559886367398079 95.5984779358091572
33.8120389316672174 92.5418113193733234
43.5301387128290571 58.5326837349332010
1.0085607515181283 94.8368934664629819
44.7123591655261166 5.4722435505023643
73.0017206138719104 76.4222945859976477
49.1094393617140454 73.5008073022437713
63.3904354468940454 8.4084618106393005
16.5982877910287883 27.0701354329305417
89.7466308910550339 23.1383762889852846
33.6977904222270439 4.8280076616425642
30.1985552014304766 63.9335922541510513
11.6530740972423779 30.6802667780772573
6.3259636069726728 22.9324756882745575
54.2606199524038999 26.3917070250069941
92.2947355586800171 30.2945476270989005
90.1043522046042398 52.7331700655370810
61.3610084193635572 15.0249913280142806
93.3935543752542117 5.5361121016802572
23.2646157961086217 12.4653632553196498
89.8353748299500694 38.4044720525646994
9.5497348669125959 29.9284559339165632
79.8150120388199724 39.4763143154950953
25.6933829861182197 27.6165570530486164
21.1427590035636612 95.4516538624575475
83.2352671869215754 46.4210621048353218
12.2682107585561528 80.8075975925020629
68.1915279901709255 40.2816468291305014
11.8016167585240357 78.5065913516212959
28.5494767665100078 58.9429337129301558
89.6264458340000516 43.9157181187438539
98.7236350181886024 48.3705277119056518
34.2121365721274699 66.2715091957897187
50.4239632685492580 52.5067912645765276
60.7247377984029697 59.7242210484010130
43.7001828076672751 83.4523905514828925
23.0226060134538955 33.7653492985417785
56.1942436928820541 88.1774754963397527
58.1135354766509877 83.1506131690993158
59.7930241792111374 2.1554005564224044
75.1793431775173389 89.2989185640271899
49.4715242279762819 49.6618418217523825
86.8771242456413972 82.6094752177313580
31.2221234421200435 22.6477561094390758
32.9632719850625833 10.0669929383097490
89.9070059279147671 70.7823939135461728
76.4783225782147582 83.9902244096968076
58.8455624354305655 56.5091858922630692
48.1296740496917863 19.6802222511426876
80.2720675873752469 17.2597075509152056
77.2877628393902256 99.6244427940159056
76.3335002899325588 57.8259025063949323
94.6007506789591019 85.7291864519020095
25.9194205785073564 46.8137867775206615
32.3228385358819708 72.5658175784438413
66.2909435469321551 2.1070922846034179
52.6190527881764893 9.6200518909641648
18.1709437201382222 11.0179176693032126
33.4964605191449181 20.0818223927512030
0.8872793107750021 73.9622112420375117
13.6705518898420202 86.1149129992629128
3.6877145918314147 37.8549494929515831
10.6093891386839996 35.0079581912018156
20.2729274965562816 29.2552029200246793
92.8408163430246702 31.1890886047652138
54.7339529871872656 76.3418623409938562
89.5654251702900410 78.1347723228519584
96.1575334135256412 62.2546690614071565
91.7675191585734069 51.0940242547875840
22.7117945333647029 70.2911018342285701
30.2482918757380759 34.2484527452801544
20.2280474150209315 83.5261506114094345
80.0715141820751199 84.7525587029648477
7.0046043335570962 73.6304162977998686
58.2922010994885795 2.3374801655614230
27.3392203981912871 95.4534434971255479
30.8325924174972279 77.1499091414530369
62.7436135265073105 53.7763318342369132
78.7259058835414862 7.3142471590882057
30.7875241851216188 18.5704210029243875
39.6380917706011004 27.7054039601563957
2.6914390400114674 80.4495429293626927
95.9579721011548656 68.8933658213430675
21.4690366538930135 65.2935621421712113
59.1549774794047210 73.8343749782477374
97.8503416721350732 80.7601865550666105
24.0229208733892960 77.7551737089812889
3.3472508531926515 94.7525396964860249
55.5048572697476530 75.3134982288919161
65.1957718432920785 99.7419999158307746
46.2858432702765512 7.2233908688321584
45.8450622669340788 89.4367493057850425
0.8301746713862523 35.6991827738195582
5.7478399471911024 96.4712169436787406
14.6205654943460601 99.5571963047811010
26.0811121561677517 65.8543689628255322
42.4429542593063758 14.3692398310520169
98.4631406953134700 63.1567691581397384
46.7090506656943276 50.9769214615028119
3.5875154174521695 56.0085986939800264
57.8942303783746368 28.4755258510852940
7.7673114598022845 62.1138452762408946
22.3994235548209737 5.3944927190856085
22.4740750820747621 11.9200426877035142
78.4954487381950656 2.4377735292151148
18.4125606427015924 38.8510342545930172
24.9619439038455191 55.6534168545693788
24.0027761752727891 98.6639985132358817
5.8237135416118750 74.6967921191675970
76.9325722292516616 49.1480657510273602
15.0038632855999730 99.1282330306959949
55.2300940740779751 9.7253814232956977
55.7181670440258472 38.5562841278608417
3.2144972903444979 97.3317636080290356
89.4438805285705598 90.7212852449587217
58.7766421586102510 2.7800776581513809
15.7448705616350040 71.0364046253989443
30.3654559461426956 13.4103816714619679
74.6169113461564280 34.2512674927439207
76.6980341138927741 53.2789196122487070
10.4692069911903616 36.8454546288339770
64.6030875554840804 65.3301668277916150
21.9682058918799896 31.6599767766231679
4.0631556848948254 74.2993427118091887
94.1403893932808842 61.0174984001375833
1.5171630767634836 56.4873539984685138
64.2573587304769802 0.2082706984747329
72.4654604407941179 85.8725420153904508
0.2265350978283731 99.9256189248389575
33.5366840183754817 3.6950072349846597
52.5117500208391874 18.5195983337685171
63.6368785974360662 0.7163094158021410
60.7783462921686422 2.8330535159488135
42.1205308888441792 71.1807934428744034
76.2250726018022391 88.3006666120355845
83.8171266197588523 23.0337529547747231
20.1445827005647828 50.4584044207550662
3.9821152423173078 10.5925409572575120
27.0619524598334280 71.6953211430006405
92.1583433438022013 59.7290717418882053
81.2050508960699347 24.6545289521833979
54.1272641093724971 71.9787928809285944
51.2041123656388635 65.5035336723397990
52.6316942661549589 24.7952013096866111
28.5062828043836411 34.4061964317491160
97.4159422405998896 14.7357225752102643
62.8611599232546965 85.6516393308580462
23.1363705136771500 5.6890638959714686
49.0236871439058604 69.3323603130592261
27.1736920364876511 68.6747367772589854
74.1636267393968751 70.8565181614139732
69.6865136463664925 23.9218108655335442
78.3783035097561935 94.6613319887242710
64.5569465784856789 74.0571141105143909
33.9221458404985441 50.4260039519353285
86.8889593968774392 41.9312930781774256
77.2938066392419927 50.8533400865713432
0.0508837276652185 79.3006206145871460
5.7415983791012088 43.5540812064446925
42.9209499635749623 84.9359182100861716
59.5145517877501007 62.8532374041364292
83.5913795224655871 82.0506868811610843
76.6241156109929307 9.0363641031923621
71.1194074972886767 34.0779417555236321
16.9383691976246382 58.2691946009722983
39.3056780482310941 27.2633270498162545
61.8919572927973718 25.4474356788609413
24.4471802271694401 78.3396349788077089
90.1590508542579983 17.1008659510597063
98.0628592506576382 75.5743394610008465
96.9312630146537657 61.1964856464755087
69.1054981003076421 54.1836187486004519
11.7870996581057259 66.1571585575615728
90.6823232397762524 54.2405473790951831
89.7059625353607686 67.8743931194649548
71.9659322953244924 25.9635078616603181
9.7260372330325691 33.8186024016972766
98.6208609780873644 82.4415388738072181
30.6345098580774184 17.9991974146572424
78.7460345676660438 17.7118863426538162
7.3044512124645138 8.5959825064177764
46.1890708501983909 49.4055214489891554
96.1837112984929661 34.3674612669395714
22.3267348198274540 35.4499798415839322
78.9916129127215214 42.0411429979913009
64.2445347438754624 65.2800801378814555
35.5506833812927709 49.8990714645416205
60.6924812391689272 38.2685984691287686
82.6506205804155627 87.7454418141730343
65.3084386184548720 74.9359713181830074
4.3827287783624991 40.2295662385883119
12.1502054796311487 56.5356692381365065
53.9918833442755499 87.2753286551121903
50.0504315878291948 16.4862520863136339
69.1578665410703621 83.0897611029575813
59.5597148987047404 96.9562804009775618
53.8886477488277365 60.8102720346331935
57.5335332438017915 8.5993927068609306
47.1196655626085175 30.3305146303602839
87.3458997328689719 77.1791261560819208
9.2221988820174303 95.2306967654530041
17.1793087309942578 84.6953098604041372
10.4547850814559311 78.0884330673777072
73.7662978032465304 90.7555663231835155
54.0476420513971831 93.4845007337316076
66.8840969794053137 66.6502687083657293
62.1860370460862057 39.3852450134093672
46.2496436634574479 18.0582142324748105
29.2751065858059114 85.4303874426159240
85.5574438367763719 10.5585443494137223
25.0579528543319654 60.2661956201833746
7.4334995364512935 15.1621848122859291
80.8164088000734182 52.3439526085721880
43.4938420409304172 26.8395706331197594
35.7659618189830937 74.8767592436533675
98.8062299091827612 61.5416193787471926
34.9677948295021750 55.9245795627435598
93.7854099473708942 72.5131998542233021
35.2077122968830309 61.8875024574499264
70.1968136546093149 80.8055586349212973
28.0524039867171560 17.3500326780380973
17.3233607514507568 54.2854685354558271
37.0721254410325116 76.0497024885648329
77.0233106469073476 2.9348999606648829
4.3107265528997685 6.0285218557559750
44.3973020195669505 0.9515928549345465
85.5217861351265043 13.9245396698678405
86.6723461792857108 38.4066736429820779
24.1629733878182975 52.0887995213706176
25.6416599572265476 35.6948199345176391
37.9855959334744142 57.9403357473019653
0.9858284564711051 13.5214811424494883
20.1616494215553175 84.9873972976017455
32.1097913653974132 21.0099258572716288
14.6864976366969593 60.4495020753487609
38.6183245887428157 53.6246364927717138
47.4981639544836156 61.4472510729604977
76.8418588377380303 29.9462162590370404
53.2192952873598273 7.6187141340081315
20.7300043506772340 55.8599695890926711
0.3285836113630869 65.3175557604538284
79.9259684692190291 69.1504811147380138
12.3193308190007063 46.5993779530559209
99.4847100832345461 25.5326797615952117
51.4896115597026309 56.3830677147896608
19.4416523079452439 73.8109576595852701
65.5042326560615322 11.9217135546270558
72.2732472495087848 59.4148613953140909
71.1580535448285048 40.8287784712963813
22.3401364874329822 2.5890284225188576
99.3564117138395630 73.1444595383572391
3.7644915940081902 30.6630328959143199
53.3745329211940742 2.0175608148732649
16.5279000293022875 28.0945081740917466
48.2759976969367344 47.7207067121711006
22.0170606376052795 52.3243267267673460
23.8262530024479062 99.3210823402610714
89.8354093912081311 7.2966068321396520
38.1145456699611884 35.4535294963028917
18.4330807616907002 71.4294254399285506
96.3871698564037871 97.0704407833415104
13.6580072791058988 40.1419399449929202
52.9616894140689567 23.7818266671620968
60.4889634496746353 9.0080352574394844
3.4180333287350151 45.0220463189668578
75.2707934295095953 12.1765469211697166
2.8156478946234298 38.4960741182294512
82.6081931832830918 73.8133013915013123
73.4240948650024450 86.1719962990282369
48.7805866898343155 29.7185988298686681
86.7681581650961959 22.9637917652995256
29.4692455524704258 65.0420717059531768
94.2805332776065796 54.5786047320209775
82.5398061640029823 94.7825290688121243
38.1558453059026448 73.4066866776365288
66.5274335265773828 60.5933247823589909
2.8084884869158611 60.1527655689927840
16.9857042142681145 79.6178457125830192
0.0026031875335120 12.3660893982466380
96.7589743929982973 30.5335298179921004
87.6639159060866433 42.4538402823525729
72.0790595858993441 41.0591478782058488
68.2655277499708149 77.5436187051357990
38.9200483887783832 30.7612600211947012
48.9074442990500842 79.9142130926015426
60.5116037981081263 13.5174644095133125
81.4170490978804509 73.3975106160612825
70.6070923918394158 16.7345426031933933
61.9216621209125790 31.9523827944743530
69.1977654225161842 18.7992707568063864
9.9344638100069993 56.7717497307589340
86.5730838174195299 58.8403850818140270
23.5394133105637948 97.6930174187100562
69.2194716933346825 84.3136837243847594
11.2708628567148352 65.5540679147560468
63.2528377106089224 68.5331784785882974
75.6384859639261151 50.3978095544402080
57.2299951096854187 88.1429830561508254
70.0051354979187721 77.4557236838856795
47.6617065227732937 10.7628915345827973
38.0211441228690461 0.6158822711871514
71.0193739254352465 15.1904515048527209
1.6131650248456753 68.3897722093047662
6.0358726495503445 80.6640992752460164
13.2012601153704381 38.4062218598340479
88.7673291999061576 93.4666003947777142
78.8299344187545614 86.1258919258148268
23.5987509347594937 35.8532840124057515
0.8817463507375889 47.8067963452518541
61.9784217512247437 39.9064463561572680
71.4372878889298448 44.9204664986652560
51.1220032015044197 0.4239746575282033
23.9211626197748934 93.2934770055950651
18.3500555240599716 64.8540584726074059
35.3411391509129515 77.1688763738473114
81.4235062654809809 1.8158448655182791
14.8490391284071599 65.0649361500744305
33.0778895970479567 12.8231319698923318
64.1851371874286514 16.3790580772463983
48.8555424072163902 6.9785953121520139
94.5711063030248482 74.0838398034924523
6.2096929715853122 12.4982896758217379
94.7767561938437524 40.8438135692810604
45.2740496063045867 20.1871284529812627
65.5169263734084524 92.9188372411138914
37.0390731562745259 53.2814092520749654
30.5099898581814308 59.6403474579352491
50.7081621723430871 86.5665891962445073
14.1419910937439006 56.6571223105349233
65.4340052890509440 2.6945806454674259
12.2109920324801617 89.6561683851537481
3.3846987582239141 20.5738993521292208
2.1192409682863178 28.7795865434769986
42.6204205713968207 66.0326507771234645
5.0100110750810778 64.2119715623466192
68.3928332000499353 16.8351122103574404
60.6161963178635830 19.1091438304400683
70.6953070735652318 11.6704201502999645
31.0159223505147779 23.8774501310864515
28.1017720472783381 56.0547409121250482
56.0969630011096712 11.5931518035714767
86.3898558850790010 81.4379577805533046
42.7641392404466174 48.9295958907203001
56.8894541130555922 87.2257573923820217
75.0230803634227925 23.0826720775500576
85.5654744947889014 40.1784451660632129
29.1982113720312348 53.9331221908762259
1.5167778715278968 40.2869232753301674
88.1800750170491057 75.4185600855181377
83.2181624354481784 51.8102173251235172
71.0276087318530216 22.4729382931636010
97.4641664649996784 81.3006970776237239
77.4258359221947359 94.7853186209224248
90.8022188419629401 27.2867944208187261
87.2733686439776051 27.1531422530271840
90.8441606283287939 16.2752880606280144
41.3077891279491709 94.6958476553893149
36.8017717943068945 15.1236636289477371
65.0178423361130768 17.4126076359542807
47.3978660371295888 48.9661157333595582
41.2531047714502535 45.5521045135530400
84.6817889960297236 24.2665282893270593
34.7536987752675515 88.8755861368320410
54.0897158762496986 48.3058494100759432
1.4333190706203758 25.3379507085125120
64.4463413309170647 14.0478273846261317
60.5136579965518848 89.7053531776790862
51.7604869057906285 28.9320181631260596
95.7328344036433805 44.3713993730493712
48.7008458185491193 1.4889978332828901
56.3589683140743176 58.7282002038561970
94.1710885408133720 85.7273242544313234
75.1747026669672636 82.0065472420416626
81.7444452514202453 9.0867646904750359
37.7343883653055343 94.9718581539653997
86.6087825685280137 11.6601544455483541
97.7127937797563959 4.7335294003046364
46.7290254215512277 56.8113091681972904
27.3539687354607643 99.9973820852581525
20.9351026453792564 70.9984892336469073
68.5880100661264152 73.5736859597560624
42.9688025123318695 19.1611463976512404
15.6983587662322339 61.9104284777377885
45.5583158416606651 60.7972068928243843
8.3436956426165221 52.0613414021956160
92.1024037982517854 99.0939468236131091
30.7600486730709406 80.0701689863754069
92.0646583476422222 35.4906018243451058
42.8396013979016388 27.5053473024961868
82.3254329913893628 10.8524276714686110
69.8312902230521360 49.8934753815248868
68.8790306747481367 65.2230241851902548
2.0414936644160941 6.7359404685651603
4.6118440856019465 52.6198736072939752
57.3395132772822649 94.4893084071465807
6.3947840222081336 80.7859351134332826
68.0309105585221943 68.5216245251587708
21.0674994160752185 21.7065319545444169
74.8483686626846350 89.9338530885008112
10.5821172823202136 60.8204361398593676
19.9077340576591872 97.5623934258322123
60.2705291914413337 1.2827781804054084
14.3640613738854288 35.1081862511693856
69.4749846848021519 70.7996868434242401
65.4687128220126908 15.2818244057140724
53.3888374520357516 85.4836562201849404
19.1213191831588922 53.5210036475499678
92.8520990537600284 52.8297587473948198
23.9672209347926639 25.0469036095910305
20.7794510226353850 96.5255216210496627
1.0425851611372550 85.7734442359658829
89.3612665655073073 5.5902437581027193
86.5700571412527324 61.2537319054543872
78.8171096505317905 70.2786990338097155
20.2951254151168996 14.8423497622639733
3.5531987241849028 44.1143805430185481
7.1909900831526485 97.2758777742995306
91.0095874065799677 36.8745201727005210
68.6174155636776391 33.3998873130543359
3.3588060015133148 70.9362350526477172
9.3220757375643171 95.4427989367408429
58.2754097996539784 2.7307908017506155
35.6717218775928231 54.0264652474391909
30.3515849317393744 91.1917117983045245
98.3176195761871980 86.1532431810305752
39.2292839625810288 70.3539178801555209
6.4814761117069857 82.7185265933269847
31.8379985333468909 23.2990585171916962
19.7720567220828549 50.5267109256840357
71.8747012655278894 24.8612559738474168
62.2205520586575531 24.0682248087458852
56.4843791813446927 90.0288180597700602
6.6706082713260395 16.9951353325359804
88.5377982809733055 7.9226848237145653
71.0723488741005269 97.3644516854957232
6.3301623292998377 87.0815484523596979
0.6766794772420925 1.6286188906112331
72.8851813671705884 25.7852964598315957
86.0166242412180821 49.1425066024394965
5.6829583944625339 47.1608627868335475
5.7464920668534036 42.2974413171638304
57.8730363939319901 42.6380464753301496
37.2787345688044169 28.2252774620384912
44.2431482296274368 4.9830390850475581
21.9556162387890978 10.5239605671740293
78.5242868591688392 13.8847062167938962
58.0576939335701070 67.6209154136234929
93.0521794828150064 30.8191898813021439
58.4147016110094484 71.2479037008058071
99.1635569712580889 79.9952013002272082
48.7500386137172299 94.1956114625554903
67.5409486911641324 50.7223033014740281
73.1838440010595406 55.8270501255148446
83.3035246225322794 17.3225852610399684
80.7480762940066370 5.3946724387169187
47.2564209276871026 72.0985115353610269
16.5617329501956192 40.6068414861464859
8.4173360081817190 80.2486865194377970
82.8654486844292535 26.4762666701884406
77.9551125867671004 28.4410117171700634
62.9172708901667903 3.9987611937262857
30.5829468693195068 91.0149564274553882
68.8150506220789282 88.2251095215499959
86.9661074919589083 9.7184138613856668
47.6509521529302802 15.8178344094407013
75.3237785156070601 29.7418747451149841
71.2479002931784748 62.2361166491599462
10.8313434946221587 19.8506048521989946
63.0862428055890234 14.7442249645661114
92.7411603080062861 56.7957991846752748
56.4360697119626806 38.4041175314309342
46.1187116626285416 23.4412296616385945
42.8868814488740071 99.0998513231708813
36.0197048633888599 64.8956835592214247
19.6274093444605775 82.5415310585096051
7.3955758496090045 29.9499936717301480
37.7966873612413110 59.4961829843628891
33.8655792697509526 55.2601939487463198
88.2257106090808065 7.9831414657614230
59.0139693794526110 77.0637971619493243
31.5917622373863907 8.0854425434112027
5.8005510764546520 71.0468608410064348
42.1487714589411695 8.4213014797368206
76.4856124215553024 68.7485504338725377
8.6988334396492668 68.1630138762429993
5.3133865369339173 53.0023107085301177
69.1217118634005772 92.1457676911454939
46.9627575147335250 12.0229696475924737
68.1072814399004756 4.6502228898365194
1.8607143094580114 56.3255029129659093
95.2898502343498137 32.5260692281316182
50.7132739494537077 22.8378046820604261
8.0680584269400732 55.3659883895010552
21.6619543046992611 78.6323493162746132
14.3618988181248639 33.8516884415512109
55.6516508203170233 36.4051646695970916
94.9512985870919408 23.6459606926531336
40.1486041692185722 27.8786685403602732
83.4252149228549058 97.5816829285846126
62.5721403532983445 88.2566553149051032
68.8250920336452481 69.5011321508439295
93.5134540824930127 28.1231535898079130
0.9632595330390958 49.6895883078063463
73.7366313344015651 80.3018917218760180
28.8064600399446604 98.1643684762287307
9.5694383947748207 85.9348947642985195
47.7223637715967541 27.4817028567270292
17.6133561364031124 36.6027193772800032
3.3033167295755339 61.7192639536914953
31.7288964496030168 87.8530871520253243
12.2637968949234839 44.9895414750751002
92.7413032480279043 73.0259066323261123
5.2672777317691377 4.3543737227269013
28.2097510502882329 45.0173172574580747
63.3723364233135769 56.6557375379242529
17.2948433126366865 83.6177015892363045
2.9050276031279521 49.4912963450121808
46.4447453935811581 23.6353301310438297
74.1195813430510100 67.9602915347636980
75.8593016410056435 97.4218067110090544
64.9191175505897036 67.8962622444792601
76.6482933357176819 43.1424156313109606
47.6694197009268876 82.4696487674108880
54.9160479823154049 95.8549501982766117
10.4851562492465185 30.6826611766167971
12.5433819604370616 43.1915412444369622
77.4054917874923234 37.4755933370026355
75.1998341265757091 54.1145279435186168
4.9041147275627921 39.4311058702633161
8.0339080449085660 99.9868941775564792
47.0811855756768338 66.8660709952005163
68.4197632341609960 50.9534621460862027
79.8881243404183152 77.1748550196051042
81.8179452203864201 47.4639056466916713
99.9566928564362200 21.0026256965926486
47.4131474431956477 80.4613703483347535
70.0186107568881511 31.2082813763516995
4.4431870921730283 62.6126066496672564
23.5136387122819812 36.2253516248614815
77.5424179752464227 5.8927957413916872
61.4136431635592075 21.4518747819782867
44.5636362248280307 38.3834915437849986
50.3217409609632114 34.8757180230690906
90.9923221029303164 65.0910357186901649
69.5987157903964544 73.0999947766785709
29.3337183964720509 50.0075438332926581
62.1769691790424375 27.0484299988852470
66.7275407294273322 37.4947152784819480
77.4858422903043902 20.7326725830272665
82.1135559470466632 19.1343057588241550
11.5562937719868373 53.7246307784316173
12.2820687887544402 80.1153011963387058
20.9560292738728897 26.6595900005544770
70.1122152588319096 96.9566642964334875
0.7057578624506289 56.5841569806681193
22.8260591342421932 38.6169193258356955
32.1261221638506598 24.7229006585098041
51.6226424131327661 48.4889009502817458
15.6725763902908817 24.8828664635409318
23.1402541626902760 75.1853712189600856
17.6323119793730712 25.7179200216459556
62.0635210969250579 26.7896647754549022
74.5665787424465520 73.6233495498085517
86.6755654065245267 21.8195505714774853
71.2921350002019949 73.5151191590508972
31.8129834589613303 52.3389214306865256
48.8620752585499858 78.4783602926190156
46.1560487616864847 49.1379090063640902
45.5649069538193814 7.4597931213229778
37.8611852249712371 42.7598932542043073
48.2097364759993070 73.5353073590036388
52.0663637318024684 45.7363590092264118
45.7971806642237027 98.7581022382713769
40.7040991161663896 69.0853694951190960
11.2962143457730697 10.8483503002668176
11.5112929840074045 76.0871772279529353
93.1611484256826117 85.2769739494064964
0.7772256979960757 4.7653633649520248
89.2340087584289137 90.1713109486385065
65.3359753180320553 38.4257190408908187
22.0166479218754745 72.5779490611206057
54.5633420928440245 52.0063400348589226
85.9746408515053133 77.0957185262857934
7.4209741433251430 10.5307111942593128
58.4874058167822923 61.9638885308881342
66.4408040632977901 72.1071109958853640
8.6896228440502483 51.4571799269459476
46.9699759363363754 77.6726450218400686
29.4367870390048409 44.5265258503379044
67.0474258804870260 13.9688356281338795
41.9029330560113635 8.1544748122121096
76.2340696105237470 25.9497675456674024
89.3058990087437223 62.7518577293520465
43.6052306229069302 94.2459756364157073
1.4905578078048043 21.2842224813774799
59.0522028747094225 18.3924994408259046
31.0963802640143570 35.1864138577365324
82.7559891156764422 45.6227882506185978
94.5582549188047352 30.4377736489694470
37.8673417675923076 48.4051219952369678
97.0290968423910414 90.6162112989744486
53.6483566853914766 83.5512499821236787
27.1277519576389139 90.9163650066058864
97.9245170565745582 54.6749533336699258
67.0028647343361570 63.2527342918334128
93.2456496518661737 28.4151599587776360
33.5360852430510832 28.6020309567890578
68.1909112411555185 75.0076719615153138
58.9994237497492549 66.5799334964728473
34.4278867076002939 17.7555562502202733
89.9729366508633319 44.5186043584299256
31.9300655472651194 1.4844743444444752
98.5981963872387297 75.8164117172296983
88.1732268815148501 39.2026293196864444
53.3347865529192973 85.4240687727756125
51.0127702450964975 37.2015143002085793
65.4621865564636778 45.0859804566667535
5.0369656338828728 16.0974798262353076
24.6699961242829779 29.5513738896624929
37.8490977259186678 4.2643009582170821
15.4942243059888796 39.7168160532293726
33.0561409592696407 52.0976812372713169
21.2119306221942878 69.4307872756727846
50.9377085786214892 22.0184947987987698
73.1003959786650199 81.9940565280677873
82.0189932236125827 15.9125486438046586
31.5337664439409693 10.1923462861542191
84.3223399828628857 63.9651186350027174
41.5763263295546466 12.9192220866275136
72.0788708209279179 73.3462026334488684
44.5306152946927298 69.6259889467575590
59.8249383114267133 1.2965957757804847
69.4676569902369323 41.1852393926326670
99.1729361716556213 15.3864960321889015
28.9577636825192108 42.8644522123002645
30.5671105100832285 77.5952916390979226
48.9516698405569670 75.9784561501441118
25.5371599703497552 22.7897774246455427
45.6536762261443130 98.4941159956702563
88.7374656791092775 59.3924005086770208
94.8453104581782611 31.8732066077839882
48.9932409856588933 61.1568016690773959
17.6186637629998870 71.9339873549815820
91.9620485708551882 3.1899559084832330
16.2332220268446861 9.2439086205044934
57.4345525518993298 49.6823626558604658
30.6923408510962012 73.3841422414530058
42.2355164358778055 44.1893564583603649
99.5829464950611367 95.4638150236850436
98.1268628109612990 24.2255290160256038
39.6033659912999241 37.7949478522649684
86.4556114738684016 57.6290101594062349
4.0905466793689671 32.7221568920536967
16.4863503709875125 57.4216949142901356
67.6419054268502862 41.9119856532074166
40.3370499495034309 5.5281272462008975
62.1975267459178411 94.8917176962486053
57.0244479890122804 57.2318435744425997
26.2673937745764192 56.2001596157794410
1.7041207413111104 47.6551973552939856
87.3635147107700618 92.4155444034476403
62.4998403815587054 76.8629540996254832
56.1489475825801989 64.2240881619152901
24.1769427574885292 89.7100426350238678
62.5500176886653705 6.5376166507384763
90.4886366074568258 54.2962720691454663
62.8762947082183601 15.1057292807605492
52.6337273046540233 13.4624593869699609
54.4342989106114317 60.2546565129995031
10.0967053015379111 4.5283826973404278
81.6080787340708014 39.7277616704555641
41.2482151344515273 54.1647433464409218
65.6343362491501381 27.4058666575493710
71.4926044946406165 41.6706794696090483
62.9065600884258984 12.9799655281894069
97.7329259213197474 17.6346620653834343
98.0855762243526925 17.3311892373306478
46.1016437534537573 41.9757652799877334
17.7771001820201562 83.7318012028682546
11.1867256648395035 42.5784885120157526
64.6550255383735362 97.1310684631134507
98.8926527348452993 1.6241349307464348
30.9269787990651750 98.6346556191536763
73.6262669961225953 12.4118669468155964
61.3406424373691763 9.9407616884761296
38.0180742804105094 91.4045845729428805
62.7264773826464079 36.8948152469527031
13.8664618945730229 92.9972110785767683
81.4304289823957959 17.0648241997690917
37.4435218180027647 5.4196559482482032
16.7764903452233263 50.5606698611623244
27.0335795078586862 59.6966041735692698
40.9055493007054807 53.7326872733892031
38.7370110905429641 66.1158408066539636
88.3706714373053188 74.0667508838079698
17.9447978800022945 14.3767884125185148
83.4901766880203411 7.6246644530570613
22.1735003944705120 27.0437032470236538
26.5036503198224906 25.6245423110589847
81.5038502927723556 84.2528931960573146
7.9047201710400579 95.6628958218536098
75.1924352420727331 86.6294556987695898
10.7358959395900122 75.1569490095643005
62.0652080256194765 6.6722810088801765
46.9220129998645916 74.6456818453170428
86.7953066440194192 4.8544413709258993
35.3562502501437947 13.3083100684640918
35.1936560685260034 94.9230934118851337
60.2514846318759609 24.2365381818082426
25.0809727245267950 12.7722161946516195
83.0958456781255279 57.6476600106961428
71.0036005608226048 64.5077726149711310
72.7905561490926942 64.1005619797063844
66.6088269454936324 94.0144896844182227
11.1486729532354278 10.2769464148189211
79.6014826131994937 60.9724399859031152
92.7959170357016205 68.9303839701297534
48.9990651836378390 80.0723187893735115
53.6567310085473395 80.3421562759069019
93.3356482341445002 35.6924558511801067
77.1564339944073794 14.1378535614479546
11.3972562963429507 26.2338643996906207
26.1912860382801043 31.4179200702344943
0.5927229525831246 21.8527927074206190
3.4685368266850869 21.9925716625377525
74.9223223676965091 86.1136034701855664
20.4150417772829513 42.1935304085739560
36.6110599321702566 0.6155850637420079
93.3387535081255351 17.6045087132236304
0.5442994779194299 77.1016778653649624
86.1291146258605238 15.0666215492824556
72.1884720650982956 56.6232551119160732
26.9649922561639990 25.0207745064836118
70.8831378449727936 52.1684563446971197
0.5445953200328590 82.7591490561189573
81.0450392506197517 86.5841603563474109
50.3866446992313755 64.7439550811137394
31.8353640135547451 5.3856978636686144
17.3193698072717019 67.2904530592506944
94.0757936362783198 75.5580724702463016
27.1193042086981038 5.6036416472910915
57.5625112000088279 7.3979937034056364
32.3762967226605056 36.9794138847023817
23.1327090626269438 13.6187303318152431
84.9479096158718789 76.8093826542612703
9.9292371480093955 66.3455468284419538
31.1855759894217535 39.6971260119573088
94.2407838412745633 35.6107033255443355
68.4948852829308237 86.8993443042023017
86.4513234994871453 35.8345694878966938
18.4315661194214151 67.1770608407580170
31.4397726638435131 65.9876005568739288
18.4905183340697512 61.1279824918726575
26.0326705844860165 47.2958264798604162
11.6302643407432349 50.2044838924527994
34.2084973208976919 0.2284407934597499
37.6867301885798511 65.0780055368152262
17.5699110598575885 33.5302526528925213
37.5825294469912450 17.2947998344024541
26.0638827060282310 45.2663285183135926
67.0898785633006440 57.4186682037635308
59.5306227245012778 4.8675267718514714
0.8252080542996421 74.4778876944070873
24.2301616304130150 37.1808455644330280
10.3350971401081964 0.6586021576360124
81.9711344242368511 77.5396353300233017
52.2539217226906203 72.4624123526224224
10.5774652996517773 31.7573831785710858
65.9980809312191212 68.1407674657898923
73.1554865412122552 99.5071267470773648
67.8977857767826691 76.5037263829230909
27.0233281979424405 66.2997048689670834
77.1097275244847395 51.2012600615393438
16.7001761283685610 89.3798257973741102
75.0754277259935918 73.8159065168723174
17.0858164235764818 54.4507998975375500
12.1179473998010661 98.5027236863451492
89.3558391975892334 38.9964116175429254
60.0804761508820988 85.0021120872776237
48.4515133557099631 53.1502709524886328
38.8032839146386976 52.9884289167210341
72.0361131256257607 87.1467337274211502
90.6537942198260396 40.0779087121423885
78.4215443224314015 41.8179358892964004
23.6701551347600088 87.0069835392073117
30.6022943219816490 88.5315826718067740
73.1405183153878369 54.5385028418956423
28.3237719649242052 22.0257822434933743
26.9341568687997750 83.1096985246057187
46.0708858622450279 30.3895529144465257
57.1440138833298690 0.8426076569953422
56.8403324706045581 59.0597843691260564
11.7403277326830313 16.6241859552363138
90.1375845303568752 89.3374885413514903
95.9891562880514329 45.1047196077273043
64.1580554594234940 58.4938161207020357
25.2656831836218565 2.8942359916887983
88.6656616241236861 29.8255665049593333
84.5239564894089739 23.5297060427166471
34.2919097193789426 6.4192045225131444
14.4233779895164069 81.3925900976258845
26.1799579338920836 49.1052441253915006
34.2686857773933582 59.4082077913468254
3.1405729875632060 20.2865475203417134
87.8014125862453909 3.4582524221643540
8.7057832617295716 13.1345274086801638
72.1844821632672193 10.7800704304517723
90.5169186686002263 45.3662527919231593
64.2079157971902106 75.3357126437890088
8.9978074811444699 98.0571359800649418
17.3456984201545765 76.8300839390742141
78.6129953957523213 78.7518698098424750
76.7760531593301749 69.4186786991312204
83.3523605510761598 44.8215341404703977
63.4609400152326373 60.5949532334438175
10.7450572314717441 42.1722811903396462
74.8696329203678346 39.9302244061772384
9.5396084036875060 81.9671165100135539
3.9477634959999786 83.5937307098860884
88.8987062769153482 42.0581009082360637
2.8608464002766287 41.0571937019669662
28.3801769196260878 70.9227525781389545
63.8302134011950031 52.2610073826892645
97.0181196740575871 95.7460186479625719
64.6387033513419738 34.4996267214216061
54.0675912744930542 56.9628376222349218
39.4373508551162928 21.1988813812548962
9.2884219967064308 94.4796283311031715
47.0504178874366445 15.1037001281367438
52.9584033170780515 37.9597676570165277
27.7489720678237966 91.8238045350140197
33.6705172956009875 94.5571246015444302
10.9344460124698664 56.3510180084259460
38.8504885677002676 76.9941318351438753
33.2404021872619779 5.6307302665247079
95.2468498929800660 9.3415215853363094
68.0067167142196354 29.5644800636394862
98.6714006657414586 82.6481920087097848
97.3365410130120665 11.6295056386344857
82.6368695095119392 74.8534069696599715
46.4974848963374399 37.2862880265576138
66.0504550128443668 75.2390005702438174
62.1211719942132774 94.6136261569412937
96.6872302136673909 12.6101565164574598
91.8200017860853279 3.2242728772144735
32.1839234486109618 45.6412279404421994
48.9955940468064099 94.5367759694115790
35.5329649360396047 75.4353106048119173
11.2805186564616360 93.3416321917743090
90.7026592200693642 19.2980421855489581
44.2330977685452567 23.0996297539530424
18.0827043414697570 50.3461292092962722
37.1879500792948150 60.7712954462591881
69.9553208720204083 1.9257649816665778
64.0335966577166573 38.9190186222302046
66.4839090591426043 36.8289792167551298
5.3500910983608652 54.8609615954065077
57.0082015947537926 15.2344711713968692
87.6576154669752299 58.7442664834993664
27.5032018864667869 13.6865161015954140
33.4194126515612879 5.1050264335092184
75.5115984836873224 47.8000742212563594
32.5700360799686237 11.1240776616011399
45.4682241572951469 79.9760285005810516
20.6575573238255821 30.1157648504717592
82.4842248119591233 16.7893523891949350
78.5915015010730400 63.7595807782166304
62.4531487675320278 8.3352735108999436
0.5823902039356565 40.2766981922634955
74.1633939889357379 69.2402271643386626
27.3489634817917420 53.4872240617104140
56.8250036785447961 49.8881054392147263
45.5895013860472034 2.5376451175420200
8.8913147976354185 92.6176156032800719
91.0561526590134207 99.7238493490363425
14.0550238135725429 46.4912459964595826
28.2075608010364363 15.1711568273733999
9.8226646711564456 83.2772856057933382
85.5920359564021425 51.4711983594921563
37.8281420722692303 3.9296384190831035
85.7144870479693850 97.2817554271854021
66.1149989630087589 60.3758119793730827
7.6501249686988242 74.1733485164729274
51.4019026261923173 56.4396598393827915
57.0444520003216411 25.7216523211290848
55.1987268090323866 66.4436229729750067
95.9731651235006211 4.6877198781390739
76.7252791516792314 63.7403978599284216
81.4077541011249650 89.9455470553899232
70.5505127857587127 73.8750140299646034
5.6583187072884904 69.5142551897281180
79.1791931667044651 86.7479769182343432
93.8394510889195317 70.9353205868456484
21.5496304945626989 15.8401571250480941
9.8091793896918347 51.3526952116203361
33.4637612071203776 45.9696761697867231
45.1642788148993404 45.2359454200689868
56.7408290342232817 85.5330930464736809
55.9532692389372173 32.4986548121675582
56.8529386547883320 66.4870328480505464
94.6280734590303467 5.6397108232205673
58.9455336682093574 15.7035351870361328
60.6273954000812267 68.2321134162782243
19.1705703689035047 39.4950262335882059
53.6637011900316310 37.5252275935476192
18.1004192548388190 72.2730734515767921
13.6320626575679000 46.9595724388267541
18.1436889163786859 64.5014909720073319
69.6664092511865078 86.2982097481074391
59.6566411740674027 56.0235363060951315
2.6422553644808278 80.0164619604434790
18.0302484609680356 81.2636879594963517
89.7374587285272867 47.4532807866504740
54.0856300749837828 71.4086900595810334
60.2432626723861659 7.5487664781839552
30.1062197268283214 39.8165443432645034
29.0744449757418764 22.3391124797331457
0.5903934735967953 56.0966641443222187
50.1704218253264500 98.6002743664473797
0.5235489307272578 76.1026725385581102
16.3096680526071616 9.1239331323351376
49.7572273405907239 15.3977429409293158
53.6581784613313886 0.2597551044729474
68.5238066624245334 20.6594938306217450
67.1826069696651587 54.1062896518658363
39.9724211245271235 91.1590566712742145
86.3460752206671458 17.6160435857102051
25.7730517763826619 74.5057284943583085
32.5665282038439230 23.9276137297235749
35.4536253025196402 41.5390350199966534
12.6431723366013387 50.6896138007525110
60.5049178680423623 35.3571631513958238
85.1033590823860351 37.5273803606829262
66.0781818871011382 95.5300124384600622
25.8772746636928623 53.3755841369705095
21.0725283697449015 43.1830845573923696
75.4041982973203773 12.5091559653575111
98.3395848373589843 28.4683820727913002
63.3021318015689829 94.8198731990710542
19.5462021458940427 64.3743025248427472
81.4246342759590220 49.2906744024089321
10.0567169896303881 41.3265662312098527
70.0473322663294766 77.2346457107589259
99.7514350689562690 52.7648149815005425
43.8324837553031728 16.2597295532764257
38.9179195468366288 50.9508272540891909
74.8609351864775618 14.6816535234713825
80.7627350955224586 30.9868147788996282
89.1358532134960626 81.8651400653940442
70.9888950421395322 45.9807243489169437
21.2901782503856261 65.5248838834862113
35.4590772254797955 80.2605523251741744
67.2567742384073028 96.5635967369233015
60.3775915082090151 93.1363005386358225
89.7235820523051473 28.9705822665445858
18.3836237127674487 15.3932894488469252
67.3883472975552991 70.0895500583220183
59.7266912297676456 26.0719141202605655
5.9891706922132304 72.3708864283037627
84.6926507603876217 5.2603692227581771
21.6788437928896798 69.9975412453571977
48.8242407566225154 90.0531767373982603
93.7042724660026067 63.4931084080562442
76.9072198654913848 13.8579558442372690
84.8679102816032156 88.6753263963208695
87.8607942250080924 77.9726969928363758
60.8022473395762120 84.8093713092524979
46.2527624029878695 74.9918670913523329
71.0294200369084479 94.9277357091150122
40.5074852268099050 32.3746868392988745
28.6943133361730709 61.9340101130616105
78.5692904251493616 91.2379496937355441
58.9721052633451635 49.0052501542311063
94.8869259195723060 79.7822963286369458
43.6607622781248850 5.6164834047687018
37.6709516503842750 21.5772773996616429
79.6374249762952786 45.9932846639892290
64.4736810788156589 18.0279276345253088
8.4923783489842748 76.5209438748554618
71.7590955345223165 93.9670492510969524
40.6071721446620728 9.2076696663055948
56.2021211281000106 87.8840473261290498
54.8338346449095724 79.2052721769770898
20.2868909637768695 44.9600020145311561
14.5770588826476750 91.0913167555295331
74.7642682206714113 8.6571413038135976
93.1137362685371244 1.3974839928647342
86.4385806853741059 6.3376108472644077
99.8406326491775786 47.1547513628134993
77.6235999861757620 40.1673401135837267
31.8635823930146458 93.6715262525579817
84.0519463845698027 13.9936572030199606
19.9045884351998659 84.1379506574534588
91.0669697632747557 81.9146554446154482
15.7183247187605684 69.0025437459224804
63.2765125448703785 89.3328483212229258
79.5902690819791871 99.9286010089060994
28.4955142579628173 24.9188546525043186
21.6097333593876044 84.3288218976610864
34.2124935708033178 60.0657296023953222
4.3254986149366399 29.9769827482800117
54.4919259168487855 1.5085906758101397
90.4494775565426181 90.6242717234655117
20.9228095092708131 17.6998771717829975
82.0778271751162976 93.9861797502640286
97.1322535746646594 59.3268162047488659
92.0169428633632549 18.4670550762533345
16.5515132648692784 62.8650348737728280
44.1338268115866725 91.3751582178404220
35.4453532154722666 38.3236954547842785
34.8630015880105901 26.8566574308912855
6.6566203761353577 51.9585326242047145
27.2064053822909315 39.6213972550007227
36.2106633361076860 47.3800204994586664
74.4504780539881352 20.6710071309221028
16.3491746251249062 63.4722042374270359
48.0267515451775040 52.8097380439643942
37.0742390456398354 51.4123046463240243
94.2959689756065416 98.2769106573470737
23.4851836731611030 84.0505471273002485
87.9866968968611332 95.5201287731901516
25.1594949825348131 42.2460476362746107
32.5156437526937765 74.1423336114056042
73.9576861524071631 9.6307838213983707
10.3207585862278961 26.8100077742623135
1.3619993623649518 83.4301710244263290
16.7281363453652396 58.5090067645846474
46.0200438547030757 75.2406353446897782
87.1357954684825131 38.4150505804708899
25.4561956253853374 14.1031468936016147
22.8816968602781792 33.6416356320613517
48.0268678180186939 65.9164076059059312
35.0983740761158600 9.2682951253435952
18.2852972280335031 71.1371405136740975
5.6838424116432806 56.6387920983484250
67.2446569456242997 33.0205741569799116
30.4218190080120756 77.5001652017171381
5.2993663246258311 86.0569725614918610
55.3529913419759865 23.1069255853586846
62.7612624346560821 27.0060457733116479
66.6715891678098558 61.0387834534250402
50.8880954003939152 32.3984418872099198
86.2291268219220086 45.6083381408416528
86.0162717234461667 48.4416278991853773
55.5031192843753871 21.5367442652284815
7.1699895771910604 11.4555741678714185
55.4280511341799240 82.0721827253949527
8.2729776620441449 90.2137940286443012
85.1498416384421546 86.3946566552344279
69.5070563378366018 4.5594763384144699
10.3597240325511990 98.5906626374970330
43.9929806182018410 47.7935606564222937
57.1062438488524649 47.5915901646662007
34.8620440978352732 73.1036319298788584
80.5731815657907333 6.5404404030851797
44.0183564291682927 94.3736323064744909
12.8203951211178548 9.3492557077267886
66.8859927085142800 47.8220851108645348
95.9730439318715298 97.9141053264855259
0.7502195544358048 35.3807328332552231
92.6898367146845743 86.4362338553847991
90.5384629997449366 79.1317588765569155
75.1609593077641449 9.3883462761111485
79.9090306477505692 73.3913354760856294
82.0684097272973361 9.3506406888131384
5.2956223529317175 8.2948517539884961
68.1853697297191985 11.9907721148608921
54.9890738428118055 40.8490061646301825
27.0175984605716124 90.3887862862711557
45.6709707445402415 91.2557851465463301
10.1239925917945293 16.4573962682528645
76.0852109587884087 69.7672063754856424
40.2803704897139099 7.3244613689780742
44.2101796168217902 27.0429389170769987
85.8682885128235256 10.0738338876033566
83.0289480430437976 9.2727415230598460
90.9160063174110178 86.9453870516354783
24.6614659960286531 37.9672852409268629
72.5713900524618651 96.0948570284892725
1.0675518089743541 57.7723325299780299
4.9452059751573074 85.6056760545348681
15.1342721772573352 16.9234005163201431
12.0852031164024538 9.5373866677761825
13.4259194824312154 53.6511725872633605
91.2728190333026816 31.1282716894355715
7.4186964781878695 96.7631642662378084
32.5952815400137510 76.2451373858673236
60.2998606225130231 76.8921484343501191
90.0024672678272850 68.8091220224933551
67.8473894060646643 74.5069529500352985
53.1184378359714771 12.6393822090135046
38.4573575984199252 90.2529977621225754
37.2317705183209853 35.2429483794278156
75.0606185181409700 40.4982204413558691
79.0976964622611405 51.1658854943208752
33.9438032409549919 18.7107489850174318
23.1945007293868244 55.1638725141277462
99.4503589103046153 94.6037660013988102
81.2653158635888389 99.0755035011633254
31.1144139639221713 86.6980594871344152
15.8866424014261867 58.4547059585649151
76.2693207780356772 14.0232577481685272
91.7365309697489408 41.3233880947322803
39.3838439225240649 6.7860209515547059
95.8720884744173816 81.4723439673111471
46.4483300093475862 92.9582096999596246
23.4400654993466517 52.0582148213735749
49.4141842659333008 7.1009273670838429
69.4529651083955315 26.2244296184522732
83.0073943154971658 28.2384359442713233
51.5951515008691928 20.8090832137370896
26.8031758827824262 70.1750251070904483
22.9383107892780593 32.9523546093618762
77.4426850740101003 12.0458321723236121
42.2817666775539465 87.8030397521771704
91.2103702631303577 25.4156644380341241
24.5661823086021691 77.3178361811695822
77.6535480101384792 91.4390257066412744
10.8628312706750449 2.5069670516590703
89.7250119536127499 8.3778699091311530
19.0686803901375477 64.4591784169307118
25.4378635863755846 27.6442367335444033
71.1891544036927684 26.9173024359466453
21.9870311025160738 89.9625528076118002
1.5518676667692022 31.3077322409031957
12.8885600144821861 54.9043833531607319
38.4009891861804888 97.1008343600712323
50.8938743274133927 44.8624978466090951
89.4370815899823981 62.1994810119359087
60.0689167828758812 87.4785530520639725
24.4784559964661739 29.0479087099053466
62.4894191207455236 44.6443040831097306
1.5517623252581436 38.8242737049207776
39.1026259431615841 20.5142637408064168
3.8037591999751541 44.3328258659764671
24.1181260488096392 14.9129339866732042
13.3696873445175441 86.5594565681645776
2.5175351292711090 77.2084548089511458
53.3409013808899601 94.0391123593498293
36.3540567191448147 32.9563348961745888
83.0897071566725600 59.2391356438716628
84.5043131250821062 31.8374945916611196
65.4951355342690391 64.4191945011054941
69.5964193183455251 98.9738436567298550
63.0143064199013097 1.7867592899194040
51.0361267586598188 23.1823838843487451
11.0485308675166483 57.4321483157289165
38.9428633088627194 82.2828881892447299
3.6676452190303133 93.1139876111956397
73.9092930160014703 94.3463612608822331
16.1881976234935934 56.5505454083617707
58.0096037652547665 91.2637374993539510
36.8198107102581389 25.5164951997623568
81.3535700218126152 4.5089645587068077
85.7904114839263912 71.7563389990069140
40.3884731616382737 56.0692642116398545
41.8417381509068633 7.1329485555640222
24.9822617498265735 20.3405224656975534
40.6111652322409071 13.4622371624999904
25.3578301632172760 23.4040177451561924
2.2639395709209142 67.2432254829088691
76.1312156053322440 71.8573972984333409
3.0404235403397539 10.7874155118731547
78.9784324057388005 39.5943201881953399
72.0893628860695799 58.6165729703498570
29.2326818661311592 9.6589727483210375
95.7924316543764149 98.6048704507174705
92.2568112276016876 18.4160163849780503
53.0599400619612851 70.5315730081273529
27.0131911212383784 73.2796967145768008
21.5080888213813424 67.8679174450563210
31.1859483524795316 12.1732933269259149
70.3457863334637210 24.8328572568991994
85.8622595475091117 95.1639576134667635
92.1876690175340485 53.1011067801681804
94.5018789170107993 33.4957736013888976
62.7260548759090568 78.4050784283225397
24.8307716491854578 3.9609400063886580
76.3915890064454146 58.7702642065861340
96.2743517697706324 47.3150917292838784
12.8683114750319572 69.0029816728718117
8.7253829027999057 73.3694913933440773
41.0962806299182049 21.8267087461776477
63.9149975790186602 52.4456394030929900
65.1835240670703371 4.9260215437798349
39.1726461742064345 12.0407893675662514
2.3325140469354522 57.0654566952728999
63.8684556177696834 99.8782114381471189
14.5164709512085377 18.8555500216852856
26.5934339280543313 32.3294085563671558
70.9621932409337148 8.8541204253186674
20.2417629282986233 91.3253891246681491
86.0379698308465066 52.1579751143694281
51.2280338528869450 73.4084166995367440
8.4644192397969498 8.8318156404148525
60.9680571571241003 5.5066454330107266
94.9988088231388446 47.6716792727659850
17.3830711301283571 9.1831289427476754
81.6426516164033984 92.4808361878125851
9.9569969801468599 22.2311323076423193
53.5118094104879773 48.5058429536108662
86.9117580558468603 19.9245442839513949
11.9146917306717341 79.3435007163899684
73.8245633742950673 2.5119139422062231
95.1239933465067367 3.0468164527585162
80.0939909428581416 63.0527389435324039
99.5530908021885068 95.6693373211569167
8.6213590076577589 19.4128172226767468
74.8953666286649167 14.0714336379278890
47.2769653621064165 14.0886239123383383
20.3145641320654171 32.8623755960672739
70.2501459105444326 38.4181021281318351
83.6785914417840360 11.6272696240594549
69.1802387796652312 49.5629877598795190
82.3644404756689283 10.9319389318943134
83.3785320709179558 29.4189846493788529
59.8493970984170360 77.8979557075537627
82.2784986212419511 33.2888270409649394
35.8156154566527505 90.0771497397986991
27.5802750754955319 37.9440405334497939
80.7964424713489109 2.9262399874864675
69.9777639114792578 40.7546411042805232
61.3161273459720846 14.6691900177135857
92.9383753826247272 83.1752705796150309
23.2103254961399514 61.5919407480293302
39.2545041788363491 17.5626332060935262
88.0368196295614496 60.6737102705643068
80.0917601155060481 62.8595956841374672
84.4388920574729411 70.6284973180147517
41.4663264031043255 88.6520123122550956
11.6817506777298732 25.7353046996395065
14.4747703679845472 11.4219642445199216
44.7389609550290714 63.4296442577031101
62.3832218986068980 95.3607786126909645
21.8407708897246913 99.7846831002859460
49.3818476381666969 56.7599833418846558
6.6918491449249551 97.0994909597307014
88.0290816407740238 57.2567298234978566
63.1688840690136502 46.6602719541362916
27.5085993616967741 3.2093801260268173
36.9384646267225563 64.2600772075453506
42.8651374418106883 57.5410229417464691
43.8626568587629748 46.8090593889780990
38.3403676055838503 96.5252157062840013
40.5615817851666591 67.1008876815862578
19.7672380348650982 59.1283891625667621
76.5702530468862363 86.7645249799938796
80.2788953553787934 63.6326133633923519
61.0715349864131767 2.2752906979356502
91.4378567275872314 13.6895063252171276
40.6787796460729254 10.6698037326116602
3.0055385846904481 85.4143312876183103
0.1205793531346422 96.6933350400642269
53.1674307648566824 23.3247181458480348
91.9833640970224451 8.6182333091694989
21.7932431183676769 63.7637416627270284
53.9660967813865398 39.9216746810650207
72.2144456892367259 0.0115364819094133
17.5263316691316575 82.7353933563555017
0.9928048745492801 0.5020372058898159
36.8116096018945598 59.3463157110918686
46.3862100983264654 78.2049523387267556
97.2320304302967315 1.4779999667599242
46.1991262710805728 82.0738588087440206
3.6784203391910131 87.2503400978237522
21.8384959390560240 93.8489150694941827
18.8856225563290856 19.7687234149949802
63.3472802563548072 95.1967484564872990
99.9864291346018064 74.5591328399169271
56.5224406974252389 24.3522076813428292
26.0563983788706395 11.7567895989692630
91.6555795508692768 59.4067996078460752
36.5565291205129057 69.2188240547958884
65.9540612745148849 24.3853203750666339
58.1255743054789633 83.0721299387395078
61.3044848660652448 43.1500486562885186
27.1818274578981871 25.6483635629358844
14.9891330380581991 15.3238211341156898
48.8208625653978245 10.1687552530875909
13.8937002565784891 8.6122077983823981
3.5456506015394962 16.4317993551691082
75.1223783154676141 79.9854489708971812
80.2010355911290702 44.3589846382607575
97.8751956334519662 67.0292841888349074
86.8230845445983874 56.6344595216860967
74.2291399228969624 64.6120446590377213
36.8993238418354110 50.6442771047406097
95.7218596068781125 60.4988779082131032
16.9380161455889073 62.6865470355068553
29.7243637147057704 74.9223648402681590
98.8218647980720561 65.2160361299598037
44.3406954947668126 4.1695680825038277
43.8752751756086283 80.6308054461751595
43.3419216136307384 37.0675608831446439
14.1628936684473512 20.2188022957159887
66.4238228137204345 78.5170564344524564
17.3082572206688781 39.4200768271850137
37.2322738971261984 84.6522479329650395
82.8634040467222377 12.6562406932546168
82.8855822440609415 54.9204702236914315
36.8630159731858953 19.7786900171142754
29.2039232125180561 1.5378025315860522
25.2709725592858980 27.3320843627602130
84.8860090159978569 38.5705428427885266
23.2231953569864373 9.9984182770919361
57.4003951953455882 24.9990861762991692
16.9663770394519737 54.0560404336458902
42.3825788192309290 10.9793512964690976
24.4973575294429864 34.6517541017897415
44.4261831249910486 16.8397507634292189
7.8024192935932550 93.5634615031320180
32.4358449670865454 54.8220650402527099
52.9247448831986844 59.1962857904231399
24.0242008939382430 42.2370233398816950
18.1609304506665019 44.0894891419011046
65.2629670385562406 31.5308469830838050
46.0254910180131063 10.4162782953107538
61.1085336022532459 22.3332057270743363
41.8154301695558033 67.1240236132544084
27.9138044475572897 53.1123213698922001
2.2327539503814386 8.4741053697528042
11.4518556829734450 43.8189988673644919
99.1546742475444205 12.9196088539061282
79.5552896518695718 87.4978483038674142
77.1463185309067825 70.1532616865777783
0.5116256602950342 49.3008584878817473
80.4936161599275124 7.8207029408267736
38.7383609900985633 54.7304845629701191
26.5275181430607141 65.0777048089826451
71.0534421851477020 22.0362277602790826
45.5439139921385987 78.1384737318315246
77.1244918667582766 58.5756248038594265
62.9610268961717239 72.3248872075739371
90.0160369766740160 17.5727377091012258
74.7477363504454644 2.2890780158381530
64.5708271688779263 82.4764281895708109
40.2897767676512402 11.0965868547650892
58.9035744542320785 19.3484249826474155
18.2289633379039699 49.8782476184302155
15.1956766550576443 1.8367174309166345
95.3871586840633086 89.1586551310919901
52.0828574189478601 60.6795586068542434
9.8059439731184703 11.2196539168189720
91.7382098126737162 4.1249405622275521
96.5019766782707222 19.5697166242019946
53.1303813603377719 12.0945504407052660
67.6538612198197598 95.4478963572027936
70.9772139852583592 91.1948645933346427
82.8774057508784239 81.1529691866890914
64.6627693448033796 63.9666767787063435
9.2280110312343293 83.4128682811328019
68.4810488803556581 30.4932573384893217
38.2568836503900300 48.4269436362774499
7.6315193869429638 61.4880689499864772
19.3355160340079060 64.2129434248323889
11.7390728891151532 13.4020325405454379
14.9044664742483679 52.3444284935356094
38.2587947097333370 20.9799012970527734
17.9770225752379673 77.5684262494090717
91.0958500163873737 44.1414204158687937
8.6557932292016577 92.8597326587836562
59.3006238980893130 30.4008201605884949
88.7398660406535242 66.9612462897432437
48.7052382521930056 99.4832715277156012
19.9191630913204918 28.6855876584490197
76.3739883603839900 20.3263680070315473
84.5976629486427356 38.5060417882768249
51.8907169530248069 88.9089383374710138
73.0540363211107859 88.9618635405354752
89.5142083996337732 78.2505373954037822
88.5372978479295227 91.1045591133537442
33.1635970387278078 91.8037245853959263
54.4224578406338964 90.5183359463086106
34.7510353528050828 22.3405722779193567
43.5794336219919245 54.2996626613581697
19.1298222902615009 72.0794492661618449
57.8639617783143620 89.6488704968510319
4.4052639355061096 42.7693395016038878
83.2601983002848982 81.3477674500316112
33.2459308931060917 97.4125367352929743
90.4019717584824605 34.0810695898428477
49.8421276741283776 20.5110399905371068
12.5374738832210184 42.9767186697150834
18.9229450508981323 20.0722497127443269
88.2820203001111707 78.4104835716198210
79.3875731950665795 16.2384906589734257
78.7282207393348017 95.4327128183372935
2.8210919516858501 27.1848774443303896
19.9400372139433522 0.3829637743397063
62.1283740859892362 12.7639643944109871
42.2588541585562325 10.9572955596269335
21.7227518171546521 53.2111534007009936
12.1659038338053804 27.5012380740956459
60.5137107747040091 62.0496218471415801
63.9222146206500952 40.2537420820354015
77.3345839277050686 31.9203050102440642
84.8582758532556483 42.0115737427325655
34.4883487474063841 31.0587384386533998
49.9513167675743404 77.8583852451107816
11.2248102140110273 42.2031631133105378
58.8223255710799009 46.6761041869311768
56.5123394530230954 69.5463669229453529
65.4904269900678031 68.3823528509987710
61.7634546752295321 93.5855647497809713
19.6742047266251880 83.1628302827674730
65.8947669130331803 95.9315039659695117
84.0674013872604888 66.5785068111473066
38.9854926320457338 93.4788653650850563
38.7894785678958627 67.5761676814879593
8.6601141456435045 87.8220035540611406
33.2485575738126755 51.7695063323991036
40.8494250758343682 92.0532955773727224
8.4167494709532882 71.2078544928009478
16.8054322110274477 43.0794989097862739
14.3907537315905554 88.0371512264845961
14.8958031984106842 47.6989038737653530
84.4750058755151514 67.3809042275367034
68.0014950174279988 5.9173505090832856
62.2331223493836845 50.6491392035270351
35.4863069283347201 28.7485528614422670
1.4931829039391498 56.0510327749057922
15.7676491092687883 9.2427808033608390
1.7518327669366451 26.5973472929169503
96.5141560851472633 20.4247895411811307
42.1979223988441774 7.9625768689712828
88.8705327754120589 68.7601830811581038
12.4136612297687581 94.4836949869984437
82.7976609559455028 97.7648173494779797
69.6145434179554883 98.4454319676388963
20.2698235081962288 68.0304324366243236
57.8536511420831090 46.2324839914638019
84.9193827635104128 80.5036746813368183
25.5801924350656833 93.2675552232589666
82.5027526348711433 90.1589562964386175
11.7224006007127457 89.0566386253802023
30.8622013998795168 58.4996020535572754
38.5651623725616588 66.8807798071220532
5.7494598105818806 93.0646525323883651
19.5843275037010720 50.3960987575057047
16.9122150214709777 86.5938144859578927
52.8836910048896556 80.9029432306503224
91.6413653154614707 70.8957335130727984
63.6011253102702767 15.4818684802924711
19.1973916210457993 25.7569281031430606
64.5022556562643388 7.8281156142182340
9.8128030856048039 71.6862085759617855
98.8272366043806301 31.1830168027149348
3.7841684253959951 2.3787221479621867
94.5796108075697219 63.3855499048226676
3.4567115325999653 56.2721248938779297
22.5964378823921521 56.3712993097372248
92.0243152424309585 31.4322685036536278
87.6063520753465639 99.7984742930393907
5.5278567880383207 37.7000819734627513
0.3475458842946755 46.6000743167246370
88.5635129089018136 10.5514318361075166
69.1900835331809532 61.2221666656172800
64.1656751614457761 12.1994836305302279
7.6932440708641137 64.4668269136319196
49.3472949536727725 14.2776485310355810
44.1472924669754150 81.8565144420447552
47.5134952663953527 84.7843922509011350
80.2811191239176196 92.4594185250157068
73.4558503834178254 36.8694284199851410
96.6869299430370006 34.9685281221859015
45.2784162432857471 94.0262108018919207
35.2616152226854851 23.2568041663732998
99.2259593592164322 91.2895769005913422
70.4676956654228235 67.5715052586749181
70.0090064943372141 25.0418913834888031
44.2206619533830150 10.7475268951702336
75.9992459939339682 65.9896013854197605
28.0508151532616559 78.2518122476983393
80.1836726655155303 77.9971699629531230
22.8413030832353314 5.3175009916251241
57.0727351759614763 77.4221257487171926
34.0777451543870882 3.2864879061259122
21.9958814055394747 15.5385934583637706
35.8314957418180313 33.9314468362485258
20.8458363441032617 44.7911882192747228
63.2007802191145487 93.0730738149299697
78.4453379151652967 15.8536915225015562
16.8286616021352309 5.3614398531323886
37.4366794548464128 27.2903607058942015
55.2246860139156439 43.5541917058425057
20.9543957984176679 14.6303953628989962
30.7237852182749123 21.3295014745271807
73.1228987253426936 82.4040655530812955
29.3057773902857477 17.9965951623188616
82.5608332261432167 58.1662379192326640
36.3224550239306581 88.4860947034804894
73.7918363129555104 47.0727485124655445
95.0988166425848078 52.3745648449415171
24.5577453190740442 32.2178890784907281
36.8145466166068331 26.5431185386053485
31.7453633490373264 5.2622415680160124
97.8218758476503183 64.7983468016089574
63.4940358325700629 45.6750316672123873
42.1735782523183573 97.4797695345502007
42.4497303620765862 35.0830958091358767
30.6235950059995261 50.9734429663031250
40.9823223531417398 93.2814714927352924
58.4372453740346174 45.9165762395403831
12.9806387098364340 5.3721194185720851
22.0397211724676403 80.3736782933185765
18.7110156160843601 24.1788514876770328
14.4167720226065050 15.1245086079356490
56.4662352542491206 99.8123621422547700
65.5152104803856901 2.2660282577372626
4.8931945803696646 41.3540668294473193
52.1584839037477650 86.4389972019078670
90.7532592570632062 25.2839049137234753
97.4586350845920890 66.2863996780399418
87.6961478233714899 27.3306067191356519
24.4224563379474411 37.0741857897973901
71.5453898525863821 98.0972957531498508
15.8360142641474688 0.0547765198134931
70.3479308823389999 99.9779572884977199
25.2735675088455736 44.7889343452780508
16.7249443645426581 23.5772093439267536
69.1315104277661874 81.7378638496685141
63.3950110946655343 25.4319760115956690
47.9849053778269266 60.4516220578985468
28.5908651503644435 83.2463916989638903
19.3058660617854052 4.9441321729669969
51.1760247470075953 20.0283665147546159
55.0091396702937843 94.4588168349917510
19.6103952955242207 11.6805687724015339
98.2766106883948396 50.3592462546798885
22.3395054215369413 64.3987141640173917
57.3045286933926761 58.0160380444643238
70.6136266788797400 24.1059962655870272
1.8782641251269938 98.5088903124771207
9.3088033603314297 98.2050811793471468
70.7826979264341247 61.3976389744984559
20.1769427166611734 58.4993527823501438
14.8348949091841824 57.4450996217707655
96.1891481799693224 38.0088593904253997
98.1303716145791327 17.9587262849599014
79.2535718078198528 20.0124208401634256
94.6671925975049504 19.3980136453843279
52.8938754639922877 62.4609014379476122
61.2824862618029016 24.8642002909284834
96.9801988970321673 58.2194188768813916
77.1512202470697730 70.1572741383766072
78.1263264801627173 71.2038662609040500
95.4726043944594238 13.3866239999613121
25.6441712788366694 16.1720478599105419
97.8416232043668970 99.1952356818691925
81.4006085200653331 26.0300163403920486
30.1487959926108893 23.4195532944964526
27.5970012743555380 98.3807429435383227
70.8424440560418844 39.6992398090029255
72.7746760583432746 68.0331740391259672
66.6621537468459024 71.0361290636380573
51.8125407213658775 90.3503254994648159
80.4916550326271363 29.7466935439385836
33.4393844857486044 5.2636360092874206
70.6644283014981909 36.5597088332636702
9.7758962092764463 99.3492199381806245
14.1254965809543656 14.1712998019897558
65.8976862803881147 99.5032244368372574
3.4423936111582898 5.5501253805829158
30.4139844912495896 57.5198393210156667
57.7606259488075722 42.2756412897345442
51.8795043554609734 0.1907865944593801
11.6952214099597782 90.7551471125325691
81.0650815974978514 60.0836943459916597
33.7361690273190220 54.1361736303401528
3.7797408767430651 71.8833159882915140
62.6183567439498319 40.3904614772805601
93.8624924656435269 63.0795590583262822
15.0963909212174059 20.5986215981280196
79.8126745521526573 86.9314126258099407
76.9544528554497305 88.2519349904967356
75.3314215992819811 35.2691806409509141
42.4266942042562576 17.4738353327877576
29.5873393371930540 77.6327033011736205
8.3988998925756402 55.1399238502453954
32.0826721648431388 79.8236292887340255
50.3955495946133283 61.8219263962802614
31.1629344899492438 60.1885766729471570
52.6902079594618016 98.6790014366062849
36.8871434546349661 34.0576298447047492
82.7329474533359956 55.2923365761295287
32.9670482341287467 23.0941768533910690
43.1028396418375408 20.2559674585076515
15.8748401527752492 64.5234884758501153
91.2956121720417428 36.0173405067168773
55.1249228408297256 52.1199859632906737
64.8688043170490118 30.6547639861007646
66.1528834352200334 60.8726819793425875
38.3994103138024485 92.6298397664226059
83.4201233873002508 43.7347974892426166
16.7827055379610748 10.0637219649394432
0.4382200996287500 41.3079482547642698
35.6724532977198621 42.5303253571469710
45.9477367877881164 65.0865293413705643
48.7281418752116835 69.8070948711562238
78.2850877107499628 0.2093820793853451
62.5101548145439310 16.3447363118025564
66.9911118579671268 40.9664073591192732
64.5464958406173253 85.5328169661473794
71.0501230242643942 17.7484224632332719
48.1213388587631741 83.6137654585466521
59.1725905472473030 23.9549671318255442
6.6110911698123225 28.5791262504739194
81.2932555183148082 31.3363691829972595
63.7389968790643877 93.4480797451289931
36.3203040555180792 75.7237639866466026
71.1352342414456302 90.3408897218760103
25.9932445842280373 72.5940543933973288
70.9152950712842625 64.2393390618480424
90.4042765888946747 47.6791545130690011
29.0657170295990248 45.0513704402415698
17.6124166327364371 4.4341918611663260
4.1863394591469483 97.1274373880893904
70.0421713667684855 68.7715226378191460
48.5875152982185341 21.6522596278681654
99.0332759761168404 84.5763167878042736
89.6900866286288192 59.2744973505923909
18.0522272921891371 38.8499334229091460
2.4745445958591739 92.4368015507744332
30.9457245013853530 41.4933598963329828
34.1307506462456587 94.6741652635510036
15.1482537069461909 72.1897738901173653
84.8863910557770112 58.5258048098182400
98.6451884390330065 58.8389058827576861
76.4478436212346963 47.3622139475985549
8.2716087926239865 18.7378187532619478
21.9829197953496980 30.0802898598560233
60.3964190962224166 35.4675548115227812
3.9039822275710012 38.0865035433804096
75.7257694995560513 61.6558196711063289
24.0554083888078090 50.3651064380742497
44.5136997972698154 62.9489872032454656
0.9336152491487781 42.2818106380025895
89.9481695623222919 62.9405254910888701
2.8085789073936218 64.0068739164214833
39.8045739072665938 15.0958359568440397
84.8508640213980243 80.2169928965901562
65.8640948609187120 36.0505291893199455
93.8698213494513993 51.8628059971435817
62.3112616944379383 16.7960028668983199
23.9302106053184929 63.5054798182265614
98.8837529610765671 97.0404877635834708
5.7643676154925938 69.6490117931190156
39.4500489447657401 36.1809355762758216
1.0602998928485374 6.0526841785219387
34.3953756989547301 74.7805964931806670
83.9788659300384666 24.6576124267692158
92.3826613243486747 78.0141119625589852
86.6269271157771215 48.3443250693732196
18.3264188193907209 28.7623264863654100
97.2495949706813008 98.9461992830572399
64.8292294506389197 74.0588385611888498
99.7961671997134374 50.9225793903476855
11.2737424156548975 67.7923718440337382
34.9855201295506291 50.1211193309247989
16.3136100941211453 33.5550982032952945
3.0277563065819080 83.6762431372097382
53.5502233626144246 70.9549200786366043
61.3701111916383795 54.0563230010244951
96.6045117455440447 16.9892596172741648
62.6454764090614731 87.9449796612831562
95.6668082295958726 44.9376176649298174
11.7415243704742434 34.8661965978281998
24.9340831609372806 88.7852603484403318
42.1108728500980689 79.0536597688910092
13.7471703984809892 64.1163066042606289
7.4624906563152127 77.2126893149311115
42.9877964624799347 92.4255617756526249
59.3739273494371815 74.6685327989632839
78.2197545178144225 43.8318791663714791
17.6345600080398341 47.3721977156638587
34.7303239366264833 40.4129776023141147
35.7682412534618379 96.5392121915173931
86.4004692426619272 18.3277294655079679
94.9072817340949229 71.5337433758848675
19.3085356339538059 89.0870765052967926
4.3475974805677442 15.1468278543058776
72.1597941468456838 76.6133869367154716
85.6561972662651385 5.8820437386321034
89.4056416664436853 18.8495153562237334
60.9457294242987970 48.7232360355457601
55.3049075003015389 18.6172708232517294
80.4414180469078133 58.6898707560682880
61.2123674547929824 52.3638049122183702
81.5769197110450364 16.7157388535391291
85.7775757105590344 22.2997372536134044
23.4812875288572762 18.8554513476993364
16.1552005140717334 34.3257040528691419
18.9440298748157261 86.6380757423192875
43.1794435473228617 58.5297724554285281
93.8096507550600762 15.4028935681895245
33.4765659074435149 30.3829547015722525
15.4872349026245573 80.4736025950036264
9.8976420487201224 82.1419471654920557
97.5448656253647641 32.7205439057857390
60.3958060421553427 80.6712289590229261
79.0077031650845356 18.4615199112227586
44.3173724489190022 88.3244637245743718
53.9493737374279831 27.4323231279865034
11.8589808548201994 74.6722899148574868
68.8194681291481913 36.6474400989910549
27.3046117067801006 19.5742783505570159
16.2374770492906926 11.7934609108585988
87.4393419460212726 20.7626686853275118
43.4901453037116994 7.2032551153035644
0.5084205662411412 85.2710273910352612
87.5921074060190534 90.5490364679691879
8.0753027539608233 91.9750203370688411
39.4102054011713818 9.6876920453471289
19.3230099516147682 68.9777467724541111
68.9309392763165079 28.1496354986430788
1.5436719708138980 65.1063624261495022
95.5255852427373497 71.3856121871307607
62.5031498019721496 70.2303313615289682
67.3057455405815119 6.7555451702292491
25.9551687016272297 49.6313699338686405
99.3982016244341224 71.5615435567449936
61.0625433726543960 29.2442264567531183
71.9616028804528725 18.9216990989687588
77.7925452003451028 29.8471431043628606
33.7278001577711706 44.8552358629623313
55.4821650713218304 43.1395035495174568
39.1185923947441125 11.3955736954634563
74.6415351947314747 2.0873842485583438
6.6493408506041130 50.5821620521143842
32.6252156021402016 81.1976486713635808
63.7560212796379773 20.1255411342455375
71.8351444316435988 57.4665789456717064
85.3325979743076175 16.7466491031916682
62.6815647253003974 32.6074616037686837
85.1727817595745478 86.1346974150700788
7.3865117788784467 29.4236812631047044
98.5377380702931731 85.1660430311529808
44.6638660937352796 85.1182409938210185
25.0613355103322704 23.2307592018368041
33.0618030463175501 41.9191718430803917
91.3016042583705172 12.0924994081005099
70.0575274445746885 85.6947186024634107
13.2651399473828864 49.2509604863245798
50.9838329632743026 76.1971367762438518
46.2551543512492955 66.9356513256161492
48.0726654772850353 19.6481091949186180
38.8600968974562520 50.5139826629664199
36.4538873785051436 82.2613769924855518
2.9087338070300173 72.2235789477992824
94.5779760622836392 35.2552736697891476
49.1031502406973885 16.8528421386539229
77.4427418273386792 78.5749600786866154
11.5327602824415685 60.0199144484199962
70.7848361388725920 96.8176622503326882
73.1674558442065859 2.7641427971002108
73.9946558375185788 97.7250372823830844
7.6293036500014839 23.3106408296336234
66.4780942212341586 62.8151761985643589
29.7853246236227562 86.7683482684420113
72.5751126423458572 30.6472938215687662
58.9271110179901285 26.9781648302246033
12.3428349554128616 82.7860265727086215
81.1794773248657151 52.3516995951011737
97.5893417543079522 37.5627520321739183
50.7252242359346042 40.2991489302147201
69.2551321425881525 38.9640902496857819
82.7364715685758512 60.4266064927653019
97.7552662107653418 79.8971344431172525
40.5756210619752338 90.3435768547764866
74.1053759058508490 66.9346105804811060
40.2352063882597122 56.8678852604340719
8.7134799724624674 94.8015784479382262
35.4469804472960064 0.1992130294624417
6.6912747695862080 88.4512420391316567
43.5919123202252763 61.8810836361132459
1.8151713669902203 7.3582347883827008
28.2757844782858356 46.1268214872582405
10.7155005550189752 22.3331032415795434
27.7199890862467555 62.5813597898020149
82.2716672008372996 48.6650279546788553
50.9836796019129892 90.0190428121410520
91.4951561541388259 3.4931729328383843
71.3731261741040726 2.9593700570155868
50.7296710039758878 27.0276610815932230
74.8497188010833696 90.5572152792167770
67.4156952239052316 82.6199414899356555
38.3564626997413214 0.8353619891993902
6.2888947049873023 33.0381785723281354
92.2055307074210759 28.6381005281240668
86.9418056451074079 82.6241748115823924
24.8356176799356838 57.4367749863455757
17.1722938793944948 69.5497768506258609
5.8122645177977272 8.2148843201164787
44.7476446775403218 3.7088377897405156
82.7319114391266908 41.7392462033740230
66.3354138374286748 9.1103697348144941
75.0683397110397124 85.0667909414188017
15.7905058034183874 51.8928101153763635
34.5758819460227045 95.7965779467346721
82.6990611804388749 60.7943722057541294
89.5164185179999237 49.3024037469875225
8.0286676595264339 35.6101610776995656
35.8342455281391636 14.6420212361985218
67.1136811193847791 7.8439674986253261
92.5638642446142512 36.0861600944171954
8.9174725420666405 54.7854610853768520
85.2675791055325334 13.8495510425477697
87.1318646314275753 30.9689885955277369
4.6049394482311605 98.8530102430151771
50.6577857192514571 74.6600611984274707
31.2448182595297723 98.2652127722880948
96.5507906965055014 28.3132714548797750
71.7948733509846733 58.0885943213644822
13.2910989285237484 48.3429852900962658
53.2988247793135912 21.5995407620888216
97.3200249216234425 0.0778608920097512
58.4434539967703088 28.4689867549885669
46.1985118892974000 36.6797795074567219
86.7292005246583813 49.8831270940774729
22.6503845303677060 81.1230577362210283
21.1970925792485652 29.1387805152385937
68.6702953987019242 59.7163194358680016
61.3799929105998459 43.4149378278572371
42.5946255187657954 20.0713557638873006
12.4596060907341872 3.1479943142361244
13.3504684136393053 57.0602600895968450
76.8851556981157245 72.1924360309153030
94.5524001779248522 69.3089205169542311
64.2253798145987531 99.0509520684560272
40.7727379903029785 52.6400978183227721
76.3845868970748541 30.1473470966888151
13.3573720713421444 66.0403852039101480
4.6366967421002876 84.8403662849901963
31.1625554697627969 98.7930809965072996
85.5578514445399634 77.8391191225098424
23.3756374005973697 43.6259424395927908
20.8816632570212306 51.7809273318687886
80.8099446292379326 93.8878799395999550
97.5422149638821594 13.6857743611325198
41.9518347651055237 0.1357033292691989
52.6257493628912272 61.4865663396725992
41.0644054189122727 84.5486022982770464
10.6182090540281049 22.8084856124305624
4.7471063936354145 0.7620271745252150
52.4894486146671326 10.8344780257107036
66.6846275926883862 76.6080212696338236
60.7902950493282148 87.0047029518792385
65.8387410718897996 49.1469606509394410
80.9130290397919083 82.9541643076302080
37.8713489450341427 23.8611454425134113
62.3530993153049522 21.3647781892033919
18.9696614839953810 4.6568415584689831
12.4747980223060555 92.6634177917504616
55.0775036384768200 80.2096903652659137
33.4283863309301239 27.1716119325458259
90.4645194545786069 95.0057257059581133
76.4498145322991434 54.9163542852521331
25.2969903867325776 57.4483130202638392
66.5663727022435410 98.0717754310945367
43.3630896201339127 89.6193013389692794
4.8112806542736086 69.9252874946221397
23.3523339038737348 70.3036777689666792
31.4114035231368725 53.1756218908994356
0.3156389439113672 9.2117143949230318
48.6213248422019930 46.0813663807196221
44.7430190786260127 36.6966169637681006
5.2628556591577169 90.5234340245667539
10.7715405633710191 21.9294682457460439
60.6655440537731820 73.8008487280713581
44.3357462946428740 12.1747218348539743
32.0211699553567541 78.3365466240609436
28.7770809837470480 10.3432650581962822
28.8924783280429018 99.3963953225787833
69.8237166497902990 7.3005707488115750
94.5095763862935172 23.3212060761295845
56.6530667981613902 44.4507011844343296
27.6823607791694251 92.5129074483352269
28.0989715138555418 66.5042110503915609
65.1216284219216561 63.6347820051668478
69.1306494527821371 94.5943869282699410
98.2266354588955011 10.0769241391811200
40.8566053689354618 10.7868867307356009
11.4863166461918293 5.0495014722865879
14.4796013778815453 20.1521124986576829
1.9630327486736099 65.9436740729375828
24.2200289467664049 48.6182491841963511
59.1068311357297418 43.0594769936462285
2.7924347582271358 15.1802147267643193
44.5887639459899390 70.8186326000553379
7.4647719188742805 18.0874620672091702
45.9778150993891614 90.2261142836228061
89.8845901695402034 85.9560438755387395
72.3383703324573304 99.1880696146733953
57.1463660327127911 13.9683804097488817
91.4432460792325230 81.6114202628735939
90.5985831632374357 5.4436536022589692
96.3352898849743013 72.9067235542215997
30.0628481996276236 81.0621454176065868
13.5300851771828050 27.6176573013527289
89.3895780215467823 4.3347955681496959
21.4999434208627882 97.7163930204694111
75.5836843998653336 81.5576132099550648
73.1865692882129650 4.2136542466400311
13.4828222102114985 52.6819922137908705
21.7644901112111988 86.8941571429324995
25.6790653262769162 43.7348228188105139
4.4719469089898549 50.1096777958945552
5.2370375508281715 5.6134018409171098
77.2804099351938447 39.4427560378414555
17.6179136142023296 24.8571599542529711
54.0003453879733826 27.4856746877752087
79.5492807046980346 77.8880428135041143
8.7534004519591484 38.8778965195333868
61.1779471936212431 56.8140886125343272
99.3130450072834634 38.9552240492462190
17.9096413179607659 21.1776325311220717
66.2162398236733196 57.7138511346323639
58.7114474762950849 18.6396212323827086
53.0698944245419710 21.0272775109135566
91.6669008822238993 13.2548443660158277
47.5879167640730358 70.5871618783738484
66.5736689598754765 75.1004161368634016
86.9254008243255640 69.4425857619274609
64.6596948209930815 52.9254561445808420
6.3988185975824123 57.5062088333704438
28.7737511105198642 29.0309067238970542
2.6038935769644334 82.0142299300015907
5.0482007437411163 41.6380254657376412
23.1668668530109940 52.3094617136601130
24.3989032492487823 30.1627291064424767
4.5298111083142301 39.8428409906730536
23.2537878540241216 13.5405801952981246
80.9514777728581976 58.9289612409208985
44.0456869652911678 66.1982623446198204
30.2439429716045325 86.4470019729615586
12.1595111472240234 42.2587587277911894
78.9530473747983450 49.8403729685802617
0.3783806952909696 58.3971045884862932
54.5500244837299206 36.1424522892500377
16.5646801028009207 77.8683464346049021
84.3617553403555149 21.0500241266116888
35.1164855065032668 3.9598525445108779
8.5020274108527971 21.3769479206848061
60.7385837164789351 45.2735102424310227
96.7879768717821349 10.2773524790331088
44.1924017091524490 80.9169391068274990
80.1752517864018444 8.5653699690516394
17.7093160222887249 0.9730478307783175
78.7820654615800464 64.2903066251529083
78.9984212012289504 16.4191643934763931
48.0711627412249953 18.7094696738717694
49.4075678196275376 70.6626306658060770
68.7384510707417746 84.0469602581291042
10.7443451742335050 94.3579879687156335
53.6707570594079826 16.6921892520928488
76.4630625402920856 54.7172176090205511
76.6839347413113614 30.9926178003643287
46.5559532165763841 43.4812854850466053
63.4087449666059371 70.3584064238971649
13.5995650953772191 26.3782830497314755
76.3291032073792479 89.2383963990213971
11.9845895418488340 12.6951163415000341
27.6603787809644466 73.8088388051900637
48.5796361176356939 13.4916400795398452
44.3053330433369439 78.1345734446042854
64.2928029882398562 30.0551025604453912
78.6795905324075875 44.5766437204130597
79.3620124336111843 44.1146714198195866
61.6191658224423975 82.9891528797168121
68.3446958417256951 90.3631927306001899
85.6218930721428109 43.0807182004729583
95.8464270597226289 14.8415535094162720
94.4016959055833098 53.8634877651076849
29.9405993097981451 7.1402067472107760
8.4611111994350114 51.6138809136514141
28.6503038250845350 97.8553007548012204
6.2621772037038230 64.4313090394706478
3.6546968486816378 23.0316647226190057
45.4056422511691125 9.4962413435347273
71.1240199096775427 79.7902752496427468
68.0248716877503057 76.4469859413669894
33.5131798822362299 10.8594394308876847
81.6216806453277144 52.3611245828114136
72.5393437883521131 20.0556052653203309
12.7684444599740150 19.6087095850795201
49.3762010506637381 15.2328888202193156
37.4076799439082563 88.7043230476793667
18.2599887200733946 94.8587243164429736
44.3241034793547897 77.7450477064477070
90.7357186307248043 31.4005011387399016
30.5204478791347604 81.1695776042645747
16.4857161869595643 83.5240706546137517
85.8590841640009330 66.6780461676097786
27.5898775178832985 66.0612493205721307
77.7591754819571435 4.3970735980388138
77.3795245509830636 77.5337826114715085
52.3975762887904892 79.9927973660147984
55.3074708967418402 77.1202610646106734
1.2298860743857554 81.8145280567942308
80.2036374192680483 73.7339834338685023
52.6709826881208159 64.2630794098609073
62.2381246859459978 77.3239083854431470
59.0804225974210127 26.7625523149930729
93.4627572091003174 72.6810248608025375
32.4576514414854103 61.4717481710826519
28.3878413203716313 1.3828540137398204
92.5178506192185068 47.1965876477581290
93.2428013804078120 3.6188438587701377
11.8464667429258093 96.6343545088003282
30.6669584062078542 82.4368383751084082
7.8875756299825239 29.7780226101827310
47.7569238116486758 99.4413501871439109
34.5075664451240627 83.9477391236280681
61.0076882236326057 29.7346256922013126
44.3818078392008459 82.3520003393661426
28.2744261202681137 57.8458918683106518
66.1809713136595690 75.7994343150190701
95.0427010213274315 85.0504393398143179
15.9578552515503560 51.6550236027949694
18.5609674517419592 43.3141147886050817
79.1416456625648692 17.5395671791045551
27.6505513627015027 6.6929126605728921
41.3436275564893947 36.8535280298819643
83.2537959074292644 77.0341679381678688
60.9581905800139054 28.3503736726285602
13.2744743357265058 58.9254516065443568
49.0627494097514614 83.3070987744602576
10.4439594770881268 66.9589964645840752
25.3965516873826296 0.7263548543443910
58.0196816302360858 74.6073775410917364
73.1031336786278132 64.9002170027467571
82.5931814915649767 67.5282731424036626
85.2317559276944650 31.7867689765796726
81.4034295005398576 61.6706215431756846
15.3847092417420015 94.8236920873982001
72.4913072207775713 66.7176172217881884
38.6177098675348986 39.9084697214109099
49.9388540821578246 50.3884291919850824
48.2469885394083562 50.4544056981787534
9.1550136241118842 32.7684328417835218
11.0455811138424735 55.4208118069482367
48.6596023276844960 96.5379693779313470
41.0655548179234984 83.8226456341643882
84.4547495295939683 69.4083861394044845
80.2663046589576794 43.6434633852540799
1.6251157569208585 50.8483489371689643
89.5811663594295311 13.1907143172190100
58.5181968986331142 95.5702473144023372
29.2659829725743776 25.6098851066814177
28.7149752960285660 26.8269358207648416
19.2140469170039481 95.6875004736267272
28.8459882015983595 92.3312992585414634
0.6658744280421791 90.3562276931104407
39.8209178014705998 54.2252460446491895
20.3594290271807736 78.7772026194202368
49.8201153334817306 34.4421767398360359
76.1319324130690944 55.0000617003049896
92.8888685721894092 53.5200186948339152
74.0906394008653280 20.1869383980109660
9.5931492085244425 67.2317229012514872
24.2349712765620993 25.3208523888134316
93.0818617030609801 33.8011165829107156
31.8954962361483112 12.1389858453607395
24.2264979404239185 86.3015955765460774
10.6072515692222087 77.5870721425177550
80.4892011702076218 87.5251149509016813
88.5459775384980929 36.2273886295221175
69.3336348031135401 78.6701604818721592
37.6342926007798297 79.0841035806184038
56.2063142895572270 56.3603166873494743
62.8530373297076181 12.1120459819121340
15.4608812280951256 58.7819742355339940
10.3166708268882417 93.5126237213387554
17.4182202135851902 52.4473429970998311
10.7020429320610955 19.8428475630538443
76.0825922844370268 22.4595924512865146
57.4990827270750913 42.4533094104447954
3.6709732272674822 52.8421381645872046
57.9480291579359346 83.2565965653221554
45.1876351872612219 49.8465308775469680
22.9856260658790710 37.8920292838511159
14.9745828480918775 86.5437675767327335
56.9807558058404666 56.3040046873541513
59.6663758022070425 15.2094536740217894
68.2337979295427886 17.7353414276391383
24.7472024227119789 43.7041213796045582
45.9785511639210895 21.2706772687048975
83.8582098853756293 16.5480547797400632
16.1682014541907577 82.3968845272635519
34.5585752556476393 96.5388960862215413
59.0425637571483364 65.2906420268455321
29.0684583083809507 35.1104297770231355
3.8495230187176710 22.9441354785672296
35.4209477817848182 70.9603303188448393
91.8004203163552148 32.8672472443489880
27.8144601920918717 32.0942997644178547
17.9889033324825860 57.1645028131133373
95.7359211230645428 52.0840062708839113
87.9869716571505052 69.6576062671189931
45.1124401173170568 33.4207340235156849
1.0115930012177810 86.7945072939580626
19.5260198752431826 64.2238718045184811
1.4785198435361857 25.8490621559259068
31.4883842187834055 34.1776088991150857
26.3456283780747818 43.7799724362518887
56.9093941173890343 6.8762113091407890
65.9778737496336021 12.5445360851167855
31.9964164412219318 0.1714297840960444
4.3596538027959042 93.3539502009754472
13.2186731833869420 4.0822853363464588
5.7579033223047027 7.5902256709122433
8.4006557242085051 26.4062796146479108
9.0346597576612115 70.9044361341982068
75.0390837447862964 13.7650452815320179
74.9710433110538759 60.6179817554061273
41.3702299293891329 99.2153241647233415
61.9139672092485682 44.2282469751744785
30.5005306123556252 53.5376364254956698
27.7731894791717444 27.8751009239970635
32.9153115358863033 27.8391777291449039
74.2206309986807184 48.4267294132406789
36.5110467300405830 21.1650956344076917
51.0567396681377161 46.6474329221769679
76.1353798918207616 56.0899095827999474
90.7174655155617700 76.9211248722196359
97.7774800898708492 15.8631686081486816
3.1295852659107060 24.3139794377175704
22.1057073046567076 29.2224025892762427
54.7557652632601162 6.8360718661330866
53.3934295156693679 84.5797944141407783
30.9224092675489430 50.1914393987688143
12.1371441189757956 74.8705350249287136
91.3734425973516267 94.9850031837397637
99.2394561200729726 68.3962321094353598
83.8452936210133117 52.4709518433885833
48.2928143922525663 44.5020496970824908
52.0259724027955031 74.1865388664223389
89.6908806681035884 41.4184116714743880
83.3925169830571491 76.7098755605581886
14.9037750162442588 4.1521971026184712
71.2836947701876937 27.5743795675911798
97.1225388634113500 23.7700652572673370
98.3470016316934306 32.2148669768140152
57.2105336134981286 92.6493290204729334
99.7347280105008025 2.0852703974596265
67.9375515510109977 72.0598435116070704
31.9224847124011326 88.5132497847517072
28.8351328313547484 3.3837663912659743
3.6221375149640300 33.3121151443117967
2.3672615972858635 95.6095695488312174
74.8696955922068668 71.2263866564071293
8.3776454364734239 51.4552569175904537
70.9593459806445566 77.3704561437652814
85.9776455193696449 27.1297121617489978
52.2104815721729096 29.0298757742884064
48.4141373565306949 63.2245191069924388
66.1267550629758318 41.2269295293374824
82.6173385954023018 44.4436325458305461
0.7498700199836006 36.4010295440309903
61.9710900897596417 21.8633286389790626
16.5810122589551838 29.9443493734697022
97.6739231160025838 45.0548663348085654
38.0699815295123543 54.0495244042951910
53.0507826051299745 56.9681561750950891
8.1196727388955772 57.3808183728594088
19.3959278548534009 83.1339802300072535
67.2306805732069108 85.1915133043623030
91.6239367381213867 28.6713419966186507
5.2786920797611492 93.3148785362960780
5.9651655361655180 77.5847057120128767
2.2196625659480884 24.2489809985891647
26.8610286624158192 78.5680049396828508
60.6065301067812072 11.7956597595368589
94.0424391364270633 9.7874283967995250
94.4670105697207845 92.5378442562239201
84.4167709836515172 26.2494775323567779
61.3010037226119238 75.9347495862227362
96.1396857331464929 68.6134056326881989
45.6543644371168824 0.3369237416471438
99.9279470235607761 37.0079001043235749
9.7739411881264004 93.6866892406191454
96.7731384238023224 36.2385080491491109
98.1817808097516860 36.1047866758125409
77.6110633850953633 28.7862738394337754
81.4081812807677778 50.7838628010435755
41.6733353990958264 44.2440455620550210
51.6289433575311989 2.9898175794673687
46.8784645266549163 5.4318035342582949
1.0055355917847675 8.7046271378833353
96.8860573944917718 5.8936929136938820
82.5777817160626171 14.6027018978923344
75.6127638703166411 58.4498186446732433
49.2625915141078323 90.0249111677265716
92.6228909348979954 58.1589144760100041
53.5614510381609037 86.9106429978580053
70.5570096102082260 24.2691590055849389
97.5255518676882360 33.9819643667172429
81.0566572350532368 58.0047585695333439
34.8538693766889267 95.4245490565404282
23.4227615899391992 35.3438740574562615
23.0725182884734217 31.9953322187364293
41.0370759186233087 73.7126454988631679
98.7394680582754205 91.2339303731086062
77.2692289505337868 85.7972937712711001
55.3314610476817421 26.9295489485318100
58.0318893138006970 43.8359645489599501
53.0977585845236248 54.5683967351739838
91.3398085185444586 89.3735253090970474
77.6718589014043062 90.6066251388177335
9.0967294897152264 65.2943765023110103
51.3441192542865465 54.6229959932386322
51.1546994793106080 83.8534489766913538
35.3003294493724127 26.6385608259568016
75.7405009781392522 42.9524486745697018
44.3935880090004602 22.7890176838916325
79.4290550615377526 21.1399611644903054
67.3754992635765575 96.1911049623041237
96.2975419933191290 8.9332566932394322
85.3686482829120905 87.8371924502043981
48.6897306669843672 35.0818243895650426
83.9379912200312646 84.3919247038095222
95.2784012946449792 99.2860861185746302
36.7126547540093426 48.8501077875981053
45.3276508429924263 64.8490828273308466
87.6237984702386399 75.2108835780465341
26.0569217181823340 51.3522072414766413
89.9670728520093661 30.7067618728670730
69.2006467606929476 46.9577442681144959
18.5619338512754268 51.3119703805850733
20.7408924182027157 11.9921642289512853
29.6344374314021373 87.0267479496003205
8.1657350798308936 14.6994133038756853
64.5028220073402423 33.1826219761786589
14.4073920948128098 35.7086295847030115
46.3330890821233154 77.9693763742847210
89.4583408812990513 9.9328649825464623
80.7056231006596363 36.7598577526105501
46.1659910678765115 91.3986573065756147
32.5905047626511504 21.3364991849988250
58.8223157381802224 59.5681861583210122
70.2167205068521838 17.2018731139895422
18.4661011221001630 37.7428802476609135
46.3818138556574056 79.4288919336408412
24.2140437896044105 63.5615715061205862
86.3877696876171939 54.5520436370121260
27.1624727606619061 83.2909209528630470
82.2390320070729928 51.7515332209742098
88.0227812559259917 6.6411721941910695
9.8944740100545445 20.1627120412028908
68.7334650309349371 75.5452221415712728
89.2001238739676410 24.3424081859482158
6.9760908917012916 52.3331046070849339
0.5800749456570609 93.9061798439006452
8.2937369581383322 21.3340293704962676
50.9329261646503255 26.2686010427731418
51.5484820326546327 79.0959243405411740
96.4151844186069553 57.4390415667298555
44.0229550971751209 86.9511787237753992
85.4131701902671097 65.8609935040876024
57.9342925671275992 83.9216814333440624
6.5024662871111083 21.8501748804159845
63.8250475858691217 84.7054198286688660
73.0125941898620852 0.3678251151765899
43.5773039799678727 90.8054965308470088
75.0964396842068567 53.6139851620521029
50.6071653489136963 59.8031446398770470
26.8752089791673647 17.3139527648782945
58.8375893579642479 96.5000838876943590
16.5371870618235874 1.3599923386772739
56.5672719080685411 80.3083988025485809
31.8949978873240845 23.8439441881394671
62.6487201002559857 47.3102563728055472
9.0069877383823105 8.4414143610986763
95.5625474201356297 0.6975852273416683
17.7029710748763378 37.5571385056421079
58.2170918600596750 29.3246702179110876
27.7414172197086870 26.3115633241734912
53.3769507927636440 73.7211279742693222
71.5608608587885300 25.3923506809157864
9.8921268033694947 79.1494630973954116
69.0622355101493923 96.6468586922674717
86.6472893157851445 82.6920358957485178
8.5158817978437504 97.6436981801300306
62.1975615065352159 4.8456545549361296
69.5538980408299068 82.6742886409150799
54.2195583095924221 96.7721718666398942
14.6985980472519984 90.4779481303602893
31.5178191889854418 54.8561435883023307
11.0162254496044554 43.2869468869574021
89.7056467384515486 62.6600532879726160
39.7162877062556063 6.4535136321858033
8.9681331629897105 93.8821722135393202
69.8661628580807132 31.1380409995582461
60.8267618962917354 99.8050343185592794
48.1329686890660682 79.6149944594099139
13.3043807283317328 18.3685120713546688
19.7270057304663631 94.2854784672485522
70.3582264558057773 78.4124381703628046
7.6501522974660734 86.3088602647117256
62.9387748825417290 87.3628024101478502
42.6259467952892237 86.1782882399779169
15.6084245433034123 9.2060664061853874
29.6721395806435737 73.4716932246838894
80.1033912180911614 23.4255903812594077
45.1969765616243393 71.7671430809856332
78.6266883927574156 26.4650692531615448
65.4649131034329343 24.9464578463177808
2.7367384475315615 50.9294501530954022
14.7505611437934725 8.7983643606440403
58.0444535756014943 1.4075004943144953
11.1496572888668322 78.6756156401661570
16.8289709185949548 8.8387632925395749
99.3693650159579818 52.9360455646927690
39.4230896949104590 45.5706126015707227
31.8087845340720641 37.2505105601591353
31.7637799559209348 74.1908745728483581
83.6824238193623557 96.2420201401068027
11.0453365123110654 27.0628370908640434
22.7488619449793603 18.5086585442556419
61.9777986941629635 34.2462913082112195
60.0650786788646371 52.1625830422483574
21.1953336490513173 9.0670298074170592
41.2350711038453426 1.4153509376552575
9.6382593379989991 9.8807777601979794
91.0096905588088276 63.7112943563140419
88.3029949199833055 32.5645230624607294
68.0312786642275995 57.5244473819917204
81.6110362856650227 85.4102931488550041
51.9578300117385155 65.5536645590984790
73.3475491458789293 37.0327919458050303
84.9338516223310052 7.7928966515773084
47.7811925276518821 86.9330812728116342
1.2893171777636936 24.3393648932846212
85.0731455298131181 10.4508106960580669
51.4641113933442895 11.4666685829481025
18.8241709569344060 6.4177789770046729
73.6838529751740197 15.4602181361678799
89.1303824978816124 90.1029228693867452
30.9883557317279354 5.2288845430515156
73.6144947438313295 27.8688262613871593
31.3102531651744833 67.0867718573060188
82.2252283018195698 93.0511251482878521
6.2998517176462210 9.5714646403233452
13.1804636762723923 56.9450924203214655
99.1766394494531340 55.4583359617533347
37.0470179342573971 20.8936086698996775
47.9919217031380327 98.4527713282272714
70.2785462065410940 73.3384631616205951
48.7602004005814536 10.0802095442705024
95.4065142838490772 11.0054432091065912
65.2079864550468358 32.5765861425186785
73.3269063928328819 44.7493746695029202
0.9200608070627059 16.2522135444802558
63.1177765084078288 67.1070099621852734
83.7825950350260911 86.1935094118286997
68.0649173177349240 79.4067338430656235
50.6718912800528400 25.8886512696037805
33.4891013747233259 58.6028117629576215
88.3930920212215909 16.1085434187988277
54.0430435232588735 46.0142849097024751
17.5315393252386755 77.9628353849185061
8.7556435345428341 42.7343683990766934
72.1493296037881464 4.0450975139359358
86.5868838796253755 53.0153965482221352
7.6417952282095802 15.9166226530143451
77.4853800934917558 49.2627937770514279
98.9671247376881382 72.5887675383372084
10.3708474805047182 99.7032398704524923
46.5126370122315933 12.5496348069004231
80.0166990693287659 43.8481114768875102
28.1437821826251664 77.8719492339820079
40.2775310039589982 44.5826999178379992
11.1229239159259752 9.1212255999554621
60.6626491982431020 18.1014112744278464
92.5087010637162876 78.4857156525744273
51.3674657647251749 47.5248255777444228
42.5350821624387621 44.5163964780622905
20.6861646252980300 84.6439204677889165
51.1497692282287701 35.3172838145028010
91.5428933673027529 89.5818142305344622
63.1970476090656632 51.1642481555863782
62.4951569411125476 15.1817864409567793
92.5468622728160000 36.4312036846081568
17.7056797832967696 90.8986885246891632
48.1842048925785420 84.2657658640423790
99.2060927752445423 3.3681886821232743
38.8914872912900265 49.1007610102149670
13.0275709445293426 38.2903565167944109
92.9887408536666271 25.1555371685868181
21.2933047526876678 65.7178599666586081
4.6910896177397738 65.0624544699677045
67.9334678149997444 75.7558666472565250
6.0669092442603993 46.1243645347473716
18.4959936861720955 85.7674745290555904
4.8103611042723653 80.5619111662942800
63.4879634197343066 2.0878058248586240
22.4237544331515224 87.9662809922106561
20.8688396860641987 83.2861949449083738
65.9814023155688432 84.3872996869022103
74.0634647220753379 17.2118639784567442
90.0704419695800453 14.7523165259761271
94.7017027529930573 36.9034302315841884
91.7038034620270395 40.9565255978399989
45.2669623065094413 88.1450391688762238
11.8352967062451029 68.3177705715123125
33.5527314642817274 33.8944163896441992
79.4303850720149711 95.7732572157629818
85.6082650822921636 77.9641798908819226
84.0354253962933058 3.1809402849926616
14.3484064528252802 4.6964294613073392
12.2371067838764951 73.9624299145560258
51.6324182125559190 69.8606064499329733
47.4049691320862578 5.7961971252184945
38.9359998647059840 96.5030703631246070
17.2740009589577248 85.6453110771167871
43.0270667664722026 10.9154101306648155
48.0639250393906181 74.0148463130788912
35.4742520098121759 87.3397283733415719
74.4099407607889134 90.4172495654287331
63.6814542242293200 62.3205121478413773
1.7062720357581829 81.7205292325244699
23.0444326982076504 19.2515702550797876
1.7766799009396261 45.7519516054033986
54.2095050763098172 42.0908391970538176
95.9162058501304529 23.4716679327536468
25.3731200061126607 79.9754216852982154
50.4436784680688390 45.4838262889250231
27.2785308064818821 81.7026292764133757
7.1058723500555310 18.7841215969895430
84.1681675489262489 12.9348731366603751
32.4440260906345941 88.8006034483981921
51.2862587953017766 8.4940348224190281
49.3613799529542732 67.4932617131438377
93.7918728192707505 23.5422738409235990
6.0582715773669360 51.1427848489289545
81.6865544462784641 18.7712940739172787
91.8620894757643782 21.1587871098438569
10.7233317092225171 63.0859451749046016
62.2457112282462148 25.0254860933602146
3.2279529423302145 97.3335800408375889
16.7916367234773531 0.4147710848706354
71.0811456197188960 98.3734489235876026
70.2090921881354433 54.5014818245695665
69.8484483737710349 61.0209096544475500
29.7296981330514427 68.0731878595586295
45.1763533759109137 41.8294279612716124
13.0787588412076943 1.4712092896973283
75.2118691102603805 1.6369784313167601
71.6263386420155399 84.0408428229020643
90.7916941046398875 88.2323916462413109
47.0328355707670198 97.0366430908229205
53.4534934058065758 62.4194189577717538
48.5870912783519344 7.7584696072139803
88.3389635484006561 11.0050250146254687
2.0135797006431977 88.9426544512562884
95.8874173309337721 79.6498688631643006
32.5061108618884589 67.0829534248366173
20.2067343228879324 68.4732054430431845
51.8470114853891957 25.2650594676969042
33.4441987351608603 2.7990248295422515
96.8133116438971228 84.7601565883986297
9.4879238389481753 51.4411352894250626
35.4798492899413986 4.8345697007695527
68.7024362198122418 42.1907457713437424
0.3587520972695102 81.4114865705097515
66.2002078069717612 49.0238775009584486
70.6065466028602913 27.6550375385362983
90.8511494941980402 44.7773040995769094
40.2960953463247122 9.3416285194613309
74.9299566131795558 28.2382850950953959
12.5508094060034274 39.0115954506025560
10.6449761153081361 75.5781953117842278
98.3720464307680373 51.3047801655445639
81.7756795049947840 77.0617022439806760
51.4062447475230186 57.0945601887791625
28.9173973975802596 64.0709383042233469
73.6596253063904527 3.5926312916088166
65.2241280036221127 55.5425635073288930
7.9677729933143819 3.2513134177796665
34.3465697493010111 86.7157126345583578
64.3881741285528051 87.7354329776465534
7.0469023966757032 63.1158203791902466
86.4307946797540012 46.7371554597331382
97.8377732995011797 65.2286240405170190
93.4592733707765149 58.6007914951162974
79.5759068770316844 6.2824063618917130
18.5844862559848352 58.3822126015109220
48.7721399906384718 60.6343981730112205
74.2863056534110200 21.4632001955560661
3.9372820547059040 65.8653030100390851
14.4297280319414014 38.0993415880131892
20.8999924845000074 93.9224465766462089
69.7782431880490890 2.6778731153277113
53.1480092083892686 28.5261582759412491
51.5574994447053570 87.9883110345629547
54.9018708373249495 25.7107506701673358
0.1448018055092093 22.7128635886497108
64.9340479518323690 5.9382770319252431
10.7536548497702888 67.2872641455546869
22.2103627007384397 72.7423893102698713
73.7613091096171871 6.4661311329172078
26.2366828425329111 3.1439973952063216
86.4812107765012428 33.8934118847074828
1.3740934351231027 5.3576144110954687
11.9866620995354385 89.7074453367120839
36.9895922914657334 6.9654170088925715
36.5351888177578488 14.0957088352949178
51.2669778833920731 88.3163416875621010
12.4960641418225613 34.7156701361527738
92.6799814458469626 30.9655721022244244
16.2974427673219466 46.9837523314523793
79.4117211997880474 46.9113320521746004
46.1737749399650852 31.5911501027953499
27.8472870251690985 97.1542022114209232
28.2918146199734544 73.2351388856228027
62.9585149830334956 62.4574225896013857
71.0492691358972621 78.4606207236205506
99.8778262069957208 48.6056307376198760
61.7317385525544466 2.9206603832396705
59.7794940809583508 14.0743740005190077
33.5818967028269384 35.1150364365222956
12.2420313869446407 73.7240169766209021
78.3756199746072753 9.4835507000828763
56.4880304406650140 1.1938887615813409
27.9858752715159476 9.6968336130682893
92.6671101538658775 39.5331966999314730
96.0283984489260831 36.1778093140292967
91.2281850316169880 32.3004173002684212
71.9641153795212745 61.4688079223175805
22.9923630454091814 15.1720805442274180
3.5783234059298064 43.2642471460402902
51.8103240798090425 22.7445386778964860
61.7363026854264234 54.4982082217108399
78.8388241466825832 46.5117219604866321
77.0035445664980784 85.6105482524401822
55.3258220219014021 54.3990838129220791
32.0075425186872451 20.4569166122745436
25.4806041278429092 83.3444144357388836
30.1181979309564376 81.5074757078973704
80.7329951200198792 91.5236603089308147
38.5078332050194163 81.3194352204944693
33.6925862519608970 70.7005112374516926
96.9913629081352724 54.0713939055965440
46.5494394981874180 52.6123514118696534
46.2262003300375497 91.0364208475019154
85.2081972525733704 97.5740993208787870
12.5805033547943150 20.1751722433485483
97.6195037987490792 14.4922230514272101
5.1738309084915501 91.9251515194490310
6.3421862485973151 89.4001807419387546
77.6251445910733366 78.2077039021970393
40.9588307172704447 16.4705952934022797
93.8545725754363502 1.8304071820348322
50.4044916846128288 61.4804268782591308
19.7462326927736029 12.7933064695594396
13.5514820322835572 11.5440548198427084
44.3816120440728739 69.4574630642287900
42.4632326659706649 85.3790857789785207
71.2685150214260830 68.3820067720092339
57.5900825682370865 15.0334845385308284
97.1395511354494374 93.3620848179459273
45.1913694091571898 88.1948303712836008
44.2302590743276127 87.8374014777926106
40.7326040212622758 83.6842653434508179
52.0701529727365511 49.4956468013001327
65.3425951116336847 3.8148762827505123
30.5843998155531196 87.0429393795257482
16.0756201651289103 5.0338266532209524
31.3958581787568534 33.1731695605987511
46.9874807658608091 77.5719806804004435
46.3244897942832168 70.6476677031496791
45.8275006886319503 9.6856580090942010
41.3632599993289034 61.0214606109400819
18.4501359847438877 83.5093637302495466
68.5431950983356728 99.4965635877078824
95.1285334731856409 30.9510812287785662
63.8620302734747369 13.0150827891150058
70.9258674674386924 31.7389873637262241
72.7167908027116425 64.8972466184220451
24.4557490940231617 44.3354553598179848
7.6210536528471646 16.4394137774276459
18.3582034090191897 87.2332866207778608
70.2008478503371407 56.3358906582250825
57.1309358478489386 93.0559019591064498
37.0737706800075770 86.8474656668887377
57.2634007193087982 88.7499395891397995
39.0738799413654050 18.7128663761692664
70.2780283357293740 96.0909400642563298
16.2036338632482781 26.1109732630913527
30.6808497228071246 95.8924722208947600
37.3464760914671601 91.4649686880989066
52.7924246850445158 66.7176933988172038
37.9753887372916239 11.2190618680222727
0.8531583067342141 27.1269492235615139
71.0666391783804698 4.4287186597302348
96.2847280941191883 67.1263203238127772
63.5438079696927360 46.4069697536000945
39.3596241852644084 93.5948811092627011
50.8116764542470989 5.2101430242708524
63.9922662649911800 21.2009296284964890
43.2542069626510539 39.4851692465136281
29.6411382075653975 53.4603399849260441
50.1947917224046876 36.7138742933536193
50.8682665067966582 93.1069163288311188
92.7028961792881177 36.2641725855013632
27.5504385782846306 52.7634901448996061
61.7337044235333892 85.5888724765222975
26.3810768920966794 41.1560440879832541
10.0105458466702490 61.8920116553155140
14.4294972721239585 99.1801435230561594
12.7774343318404870 27.9036709653665902
67.0297349045390547 1.1346254979306969
44.3286033341383074 14.0014995544536003
46.7331394934841526 77.0081313559718268
52.1954150761572393 75.4626788004399316
90.7052765003034693 77.2660521821165247
2.5196074528451851 11.2604394878546117
4.4337026189840367 49.6037740458129548
94.5644602463089967 73.1818918738741218
82.2256785399708434 20.6200196009702523
99.2254565768998305 79.6007119966849217
3.8749977793884893 72.2049779720932605
79.4395809078881854 14.7997981380229344
95.1057970418367944 11.5910167637921511
28.1025232941233050 66.3025355051124308
63.2758482054284173 70.3480053256958229
97.3352633397823723 66.8417071492083750
63.0773320804027051 6.0200790719043713
33.2401759163012827 94.8419162238710101
68.9878644235257070 51.2125925496160619
51.6418526475337671 4.1538130953196140
41.7542060391039129 36.6728752427912497
94.9122484107360833 84.7953543598634383
70.6564439913144611 52.5051002798655801
67.2442597020863104 24.4610751576325391
49.0997307403595187 46.7313228676981112
14.5231096042485746 0.2933849775382469
81.7043473529543860 5.0436791230566431
6.0980259670939780 96.7005778526040416
87.2673312325141950 32.9507254989230205
5.4835212916758191 25.3507722091205423
85.8451729702775594 63.0908277433124738
27.2583126780729046 30.5746348091475930
33.3406452889486360 85.5115027886003958
42.8210322781412600 94.4390126380760364
74.0672875087657161 88.1136754292944175
12.9667591192586080 43.7156892968309521
23.9755088520092521 49.5177026656187209
47.4098814609743755 28.7467415341208010
7.0819694804697519 45.8431321598502635
6.1077156860265607 3.6114903723606262
2.6755309606681599 43.2609952559321300
84.9144498741529361 88.3677451422317972
89.2667179518949894 56.6181031585071679
48.8637229952703294 93.6763910982582786
44.7700976838621543 62.2388152099036844
33.2395241327737025 72.5056440836273595
40.3557135520526771 93.1023763957048232
63.5885577517714609 61.5511422550644482
33.7448153028181110 58.3198040909491766
50.6872633793804539 79.6761384700662063
44.2823723177953141 63.7996351463177689
1.8274345125400493 75.2451733351500565
37.4306626385449235 60.9939731298980163
25.9199020608362964 12.7859431169180304
45.9197875402879134 19.1917979618704599
9.2386933449407511 69.4760513240437803
91.4687964314299506 71.6023856752514831
51.1735598809856498 1.5392502311675105
69.2329803480509725 4.5843125822950803
90.2250106029124623 27.7527438180434238
59.3985788701581896 68.4553123810679409
91.5758789317889352 82.3443539567566489
6.8467296088403629 72.4377314540780048
78.5846515750256316 74.1249379649581215
28.1995876899622466 31.1067669602210550
35.1355436496046067 46.9252958934172710
94.5971214440538972 60.7096910219428025
89.4481614909472142 72.1115167786652052
89.4593349003384475 37.7115569509411728
79.9920977633718451 49.6641681759153144
15.2430042154814807 71.8608587272366606
98.7165749162952011 51.8223407375850371
24.5563938684727034 67.7947390568063497
19.2762477919345763 12.9717176192423409
97.3904170895858954 60.5225875260754123
41.2505707847001020 14.7475146150463985
38.9445665231489357 85.8482951291356500
12.9328465691427752 19.9026681010082704
10.5233032031838434 21.0796969492130017
18.1361666742494450 68.6777012037458121
28.4747992760253972 18.6796959530147291
56.3172078216480543 48.2337807608672833
37.3779690425685232 84.5822211936036723
95.0231952993633655 83.5223004334308996
76.1172331272310316 45.3333499516530480
71.4192778662554844 46.8701253406620140
88.1371593920877245 61.5633593049481647
24.5755480165725118 1.0381701926896025
25.3466386110581823 98.0514688154504199
93.8246548072611262 63.1306283574724389
11.3242464051817038 39.3701963254348470
95.4695877646604600 70.3240340143033933
96.2742039188050427 93.2901127355487176
28.7106046999309079 40.3134402754887020
66.0228606166236034 35.5609284039537528
65.8503031228140969 37.1599225591675832
61.4467856846061835 49.7161516352441311
71.5697753389271725 21.6941610609088897
75.1998275908147775 49.3377939158480174
96.9084774796554598 40.0206319374472912
97.0858837743574554 92.7556626367922519
67.3884080279076585 12.9634369039199893
65.7543824840794855 46.0320990700269306
29.9089364648063558 15.2917027829477590
19.6277996737483811 22.5682435847062592
60.2719792518788182 97.7708349564440908
93.3857604020170982 94.6300921690112204
12.8371803933999491 49.8923238163673588
76.6970611968194333 24.4860605540529015
11.6945045301163120 65.0751284511664494
66.8897349440347568 26.7496166666144504
90.2149336996276219 38.1735707178061858
99.9794858469310981 30.9564093530202875
27.2979920443183772 73.6824996915246970
56.5340277035195271 1.3195781013536467
29.9337980478571950 21.3844889878776137
2.5109422196179843 87.6682886433406168
15.6018482743221387 29.1384065568005219
35.7751187208129622 22.8831524156831847
28.2329968623575738 99.7224207696614400
84.5027464413148550 62.4158531324300654
19.3467861690563616 3.9804426767693357
40.2140122840043190 66.4279748619800046
70.2365302869787058 65.7766183116819008
69.6619802753564130 15.8345078327607460
26.3500200073368056 26.1143679949318965
46.2776131100684864 74.4161222259727424
21.1707585633181914 75.7162990037420798
11.1855723180838247 62.3681781131204076
3.2814414472424613 96.8116975351930193
3.3678924033423541 73.7412719545359465
23.5999341467788781 39.5811187181108650
26.4632773062687967 47.5517164555775196
70.1378803339660379 99.9937605263958318
50.6868797325692100 83.9259630386695648
42.3625917466975395 27.3152381233377497
40.7889733285039213 0.0155283791307248
8.3781037650710761 39.6145383212413762
60.7520959538521694 39.3223483404883680
62.5111205317989800 82.5261881172142893
58.2701700652970587 9.2550211100686184
32.6174563094939955 2.9956930485121491
0.7953730880338794 71.4963135842979369
83.2153705725097694 72.2450422898745899
77.6874754900111100 57.0816773524768450
8.6093149252514429 72.8473314189993317
87.2380780004475298 7.5630144231954581
48.4648141308665856 31.9568492841621250
32.5167207897866248 48.5617520124195252
26.6083727627782096 65.3955969294633519
50.4638578682931396 8.3833633519496580
1.6907137775801884 45.8670159064580218
72.9723842690899573 74.0038555067633581
63.1009152747009310 94.0070984223626169
93.2935780422178169 29.3018597988440312
43.1912148137561047 72.0416137464685846
87.9805472074936574 72.4544049265290937
61.1264975372913923 47.9941867859580711
70.0095971625158739 26.3047312737911589
8.0113727147118610 43.6286190194365417
71.8388758441885784 3.7721970220644607
22.3042424726386805 67.9141796295919136
91.4997028260785044 46.5474098118849895
18.0141066681448017 94.4422540021578385
25.3140703176356610 28.9386303955334832
89.3556382213765801 34.2283463712288594
73.0255390100625164 99.4103399666616809
89.2842495094610626 49.4192753147121877
87.5849760488255527 25.2695573425738331
60.6098590894949467 45.3363030572102446
53.5053776615022088 91.7611287545732779
13.2041797607133518 0.6739483544449754
81.0404475750493276 9.8579193826498486
34.7046047212073319 95.2127366874787668
90.2531623986405549 44.7226907571967160
98.8187984438859388 17.0685420308210318
70.1537425499027023 95.8568995674507107
14.8197157887245865 54.1054457082407865
45.8396881150197260 68.5809010437951656
25.8758794723202641 40.5842129097550242
13.5048401312602770 69.6302504795246051
36.2353413810051066 46.4392376161011811
42.8757129655250893 92.8376948028220141
40.5952568171955477 11.4483737001042751
32.7302073442722090 84.1628971566048278
90.1938192920878237 26.6142841631211482
84.8365043457900470 43.4021132730081263
40.3616464185137431 98.9830392473670031
58.5668495914759433 2.3829939234093600
74.4675460763553332 91.9995893696468698
27.6094494834557409 24.8302922677851932
53.1004613346862655 0.5231651922519620
37.8164254053979718 38.9827961347695293
79.0004067646284369 81.5217525402625540
36.4220383495441169 52.6106384478878510
89.0420296880912900 46.3544302269175290
35.1258587321459785 5.5167140318769121
42.2241701895302768 25.4948181257359643
60.2461533267794422 48.1629084528256257
86.1246979060129547 40.7928545092678476
75.1738297151028547 76.8789503328561068
54.1403998092806731 44.2457304689347950
71.2770219928444533 48.6520313415607433
89.0431051820787189 47.3393825055635347
4.7740317969463657 41.5907584682555367
49.4744210337174835 9.0772644312235311
66.9917319550979613 94.9380183570186631
79.2249464206766731 25.3373432066757012
94.9304731412933478 68.6503520602851580
85.5473370142338041 39.8998492857681626
88.2282094669132704 68.8508479942873919
15.2334292916045282 32.9807357359867126
79.6787723588994510 98.9878087163525606
57.3241920734447703 34.3776469386886774
68.8440576333588723 14.0919939576422788
13.8926097331266707 99.4842911516942650
88.0763878451395357 4.7587444167191073
99.1676426419107457 49.0518684854894360
2.3510943265622530 13.0323347900047288
95.4538201761876621 27.2467901213152679
24.7735746545180930 91.7100652438747233
77.5069060558229097 48.0211949898851955
99.5376478382217016 68.5049730802659838
91.8082213349955225 0.6898854172217250
72.3801122323078516 84.5370023692408665
37.0732614940615690 24.0897312479689703
23.5577266064176492 43.2854988424749791
98.5860445258817322 73.8112968817175954
14.3097094696218559 4.0853900101140095
0.9687149249383742 49.5724192208179844
97.0875927609555021 54.0190902260522137
64.3946219693290232 78.0855408687728101
45.6871135079801789 68.5269239717023879
16.8117625445459176 38.6318027770912380
4.9802437158362300 13.7441208871043603
9.1346119840627242 90.6429471998469296
49.5299466992401207 8.1703490852787617
25.4077942530842478 59.0656886782468860
7.8024391279221010 90.6468183725811656
2.5691784085308589 49.5310575399308561
66.7757160579937761 20.6752245232582297
92.9826674380484235 31.5752885301804014
8.8015844219288990 77.2971971620698781
48.9420364799255196 61.3448878143023393
31.1526894394525300 96.6403250812862780
1.2357646502923147 94.6244580993991491
81.0216393318849697 8.7686238687276550
58.4295619910539941 35.0249315515168576
35.5371998063178225 60.8729947038836343
69.9072425114025293 31.7835589338150157
40.3742420748139494 30.4847026096266589
48.0722139897120542 42.8098724873108765
59.0305203704547523 1.8944542304683121
32.5395246878510420 66.7299597975217580
3.1066021526406695 94.5654184716434969
10.6141219165896139 0.0341263974463435
45.6291318077098893 53.0223284599693940
54.4065636983165604 45.5494611021451306
38.6337253228436950 68.9387359213039730
70.3985008032892523 78.2006595567987688
71.6843460006963795 67.4442864059705158
32.0297977892042098 72.0599293635053328
33.9221080158343398 78.9985829016654009
54.9429463666537856 79.6600957091551294
34.4875447783415083 21.1818249582865121
90.5725081198284840 5.0772025222331596
38.7378926490883657 23.0938085452170654
11.2775162663014008 59.6236449036218659
96.7111162785123781 53.8853648608363258
97.8052446859090168 7.3920952928965056
12.0555468366066894 3.5354607419095241
68.6132561798201692 5.0280429625559009
20.9239043261605353 83.6346594295580559
38.2468112853987066 34.2669341216897649
12.5756218801752588 40.1620527544610297
21.4349592037841425 46.8720832667776079
60.1438531337671662 52.6164269566693577
30.8229873560779914 36.5740509120034645
46.7482899167745316 36.3483703916012715
20.0243528071200814 97.0300029274507807
55.0311931931216165 88.0648801928241909
53.7024774919201633 40.2360076127901394
92.9313814331187587 12.1891816774326145
57.0510585791189726 87.0496042873113964
28.5995375229869389 5.8969207917426552
82.5494079857447218 70.8647533385905462
0.5823818487988852 74.8538302004051559
92.5120403181495590 21.2820988855394475
69.5351398918607089 69.2706834171183203
82.1417071167188055 84.2134931014772121
13.9461231694668406 6.9823083965673938
55.4444903382944858 40.2148999863498702
3.3219061743955058 12.4858429137726823
92.6671068041515582 68.4290007023530222
62.9991264808760576 62.0007638427099081
68.6005062925410272 44.2422088278109911
96.9584550638680867 70.8346762221779187
36.4556037985502712 46.8952165989071972
53.3187833038309265 42.0233487458934718
87.5185315696496531 62.5081507968172829
95.5409813880278023 18.5954721002287044
3.7905351495467698 73.3775591284309314
1.0173887243733470 21.3645967768010046
87.0254267865616953 60.5427919870941125
51.0064944312369448 72.3256451003955902
56.6825568241720958 33.5160465024562555
43.2376950806060876 66.2068834653602210
11.3027529062634358 57.8356155861811772
16.0855521660990135 19.6274654477201054
42.2747420779378800 78.4599765733369594
23.2140335811356948 35.9126130334619731
25.7445090433817789 18.4779202340944799
70.1992360840959577 84.2569600860771004
6.9447752559512077 80.1722479653790430
28.7861804111148132 87.8525817402404385
71.3063987581055727 87.9569166913291980
48.1933932752575984 66.3102392745867064
2.0209929512376212 2.0082398750752128
7.3714992194772400 99.5029733988531149
97.7528372387873361 26.9535482814647231
21.4742477036044654 40.5753423691228718
84.0808419832500391 81.5563726938733424
91.6595060024135648 13.2195683208215726
47.5683186291679903 2.7575125869033768
56.1421048253407093 51.9886330761446942
81.6653292454784179 48.3042280572835736
6.1512215512372848 95.0226429532840200
0.6426055428685240 16.2362190122243852
31.1242704141717397 10.1669114066160855
92.4133228560356628 89.6030586548919672
65.2250304918924257 51.7121996139464741
52.3552654781079028 36.0477641435029597
85.4528370975065599 47.2122785147211701
34.2826331461120759 87.2950468410121374
81.0668239069772625 4.5914918369695741
25.6517041206049008 18.3321594865374351
35.0802157065164124 55.4593351112818382
89.8169411576207182 53.9732028751501645
99.7579618428232209 39.3952155762222773
93.9680282285247017 50.9705722491801936
41.8948688135331579 17.5305407175689325
35.0028968707917869 27.6555098069149921
78.2841047544299613 86.3958657293142522
55.5731386032160017 92.6392461016567381
48.0600451669832225 57.6711788387344697
36.1526439087560902 74.8840569216459642
0.8971189351487441 62.2501581974657654
43.4762242727685404 27.9292479772140538
29.2532672725161156 58.9766728530001814
87.7735193326954999 97.3218092049575034
32.1722067970952352 79.9577635809452403
11.8809220491723480 46.3182829304560215
35.8376698413175845 12.4546232902029494
54.7217138359789388 88.4755199739248042
50.6989142569249438 73.6295170849882936
1.6804377451854480 97.3795641269186234
72.6849253610005661 88.9612775543848642
17.3245106530015569 40.4801841719164912
59.5829499419736166 97.2213558090343781
20.2928968476445384 9.4473991428737474
84.2697097761206209 43.4311274433161287
8.4336542309791369 17.1883234638675830
17.2995286334366547 45.5339824053441617
81.0664758235790828 65.9681821790998555
58.5732644487316207 87.5100398855973083
26.0634568287905886 13.7267301391174925
33.6432802526463703 90.9084997915338704
9.8243074596023767 64.9436872614678862
77.7983656891193078 12.7828473611826698
19.7227110636538185 21.9245378041990513
25.0939394120637935 15.6557786044543299
62.3052767865201247 65.2474709936524704
19.6899079331645623 50.1560254227618287
41.1516589785219011 42.0268953594320394
68.1604698519022350 66.7566953994913632
34.4794078634309571 53.9714556488761659
39.1687803376458703 0.4178445607728065
25.0980869880730424 90.1995067378967263
60.0676779359146735 45.8061606396405452
22.2713064783412591 92.9302045756051882
84.1267963324258261 2.4038446627884680
22.6371013945668267 7.9162955290596582
76.3952502076170674 52.4156050165267473
33.6528007988350950 48.7535771470509403
81.0312391146561311 89.6599529654563412
4.7858456739722666 15.1550676188553339
57.1255345968122015 42.8360714359459678
2.8843124899731509 45.0282294498345479
67.5403958039622552 5.6559985041743204
30.8495466810218559 78.4542824133614971
18.6519411260416277 21.9525234583807567
2.2678984203177044 16.7463680520811380
21.6017332208320418 56.9439359459971612
2.9470711009705663 23.9774109690411912
43.2372385988301389 40.0242726590478526
20.6684253100193907 14.8688453100272113
23.4617581494403602 16.8018776996546109
80.6181636253938620 69.7161024678953112
46.3880427234133350 52.1700666415111698
78.7432408673863762 28.6269170833230575
74.8042482933636848 92.1059077139413773
30.5160386324632142 33.2689552462306253
38.8197970056593604 16.9101237856243536
31.3478608156772083 73.7642032496474940
77.0224802260351566 51.8191753762828569
72.4874601582768037 31.7099549134983079
2.5592373840411575 65.5555019762287259
0.6334119241812486 42.8581644386924339
24.3210599465867077 91.6247152132763603
94.2259647866295609 58.0777766681712464
22.8318372434568992 75.9693701502796586
12.0935009711423902 88.9936698907829680
30.3740294104441695 4.9067551579225599
62.7212146447303525 78.1578708847523274
11.9290955388830824 93.4369924023936278
24.7260230432027832 72.9857546713394356
42.9589897481867382 28.5174995159927498
35.7977242127253348 29.4432855917480154
60.0435439234976869 90.5511509705843025
53.5326194767668539 11.4570786373491824
87.7843498255353865 71.0428837200689998
7.0304034844411838 70.1759621302347512
48.0585347466299098 41.0395032963833515
13.7094724987148702 57.6226301033744051
36.8382501328450189 15.7687439410713282
7.9144581842567341 84.3818936754698257
64.0450190065564726 62.5235820320334739
98.5863621233342826 30.0654113542869652
96.0423668446895391 56.5336264468637353
9.4060459433513373 18.7755192656181009
91.4968734967300747 61.5981821154109497
80.2877997450761569 48.3487985287910718
69.8955527000172623 23.8315045390470104
82.1904355513936054 35.5842367490354050
41.2962560755181087 17.0406452350717821
59.9228490394673301 48.6629359807975632
15.4957047803794161 3.0757133210083665
89.9952461709959266 66.9057144471960328
0.3436335375679556 14.6694504738577258
88.2701885545205585 0.6400997570955802
4.2256296608541017 32.1469085917050492
1.6458582321666193 32.4658321460226347
61.4624646267463817 9.3891840699351636
6.0764616437985364 67.6895321610336680
8.6714965930948082 86.9143298682719063
10.6860308557135024 69.6617470520336468
52.0114992930964632 24.7070756811412124
31.0849773067368034 9.5111848280422961
10.3740720850940775 36.4062919280219859
58.6478273123031002 39.0437258111049985
60.7480240073323117 45.3472659670887239
28.3287520407277569 11.7205887059266480
13.4087615961882118 67.3639513422118199
41.1761076405298496 5.3751292715099925
60.4763762818435922 71.9186064651521804
41.4286161941939355 39.4324351527262635
94.0855398879993743 39.0503330461045763
87.4287823513526234 79.7113126134139378
99.9282045829928620 82.5880896431012417
56.8421744754315696 9.6527084830596124
22.9060070666025197 4.7562394699855233
52.8902361924372997 37.7315679488865214
38.0234358837159405 32.2604155383571225
86.5590853313538418 14.0819312575741975
31.3909661564576652 75.1026382589759862
26.1874702823037708 61.5402405760054450
99.3841256266706665 86.6708132222046856
46.0547457287371884 45.9271823416331770
84.0593810704247488 27.1574323634365626
41.9709826969024817 46.5205826552957689
83.8347082671548520 22.2573800152975991
79.4100099941844775 25.2454917913495045
82.5548483086392366 4.9743144341042438
20.5627396969095813 42.1330461288679103
62.5216724569407702 32.1478163721351820
5.8959039884195601 29.6532457591973895
47.8677939620249973 47.9305513205131390
98.3982094095254354 71.2025113809521883
65.7930930640860652 7.4923150409525903
74.1902476951258336 58.3475422344952790
50.4508108186316306 50.5216486137486456
66.9439131974103816 83.7557973043612805
8.6427897966520728 49.3575557800875231
15.4224421540050791 88.8646271899559821
67.4187975909602812 90.9304954599534625
79.2040424966524910 17.2491615236459062
75.0748080125662085 26.2482925632245738
11.8236165401964790 62.4203714370559339
69.1411857925580051 2.5038991259763943
31.2847111959223767 32.3641372000114913
40.3812423206896725 38.1894316651005568
6.9192503280558926 60.3387289343051165
92.9807517176053153 91.1797231095967220
60.6817926483549925 5.0292923625616659
66.5643138082277801 34.0264828608133882
12.2450786135077312 37.7244643708208685
99.9358543210446157 41.1845989758092372
94.1226617118056623 77.1109106027776932
12.3214575515133156 79.4244713351389748
83.5797138733154128 21.1872075428948818
84.7728784491269209 16.6718780132169790
22.1382301745966501 52.8199491579094200
97.4166180951840062 7.9248710529812527
99.9987446030024500 75.6225727112438193
36.2543209485791422 74.3649174131817432
2.0239209392833746 74.1546295868682250
83.9102854940104805 60.4736282357734325
68.0138392254335002 94.3169649081646355
7.9431431073296537 1.4116228800521879
92.2031554537554143 91.7643984409780131
50.4118948201656067 11.8757419783713338
81.2266481112799994 13.0381095025341907
23.4330678272953747 46.2513350647253958
81.8537593541659447 46.9918425780362838
11.9503963089634411 62.2181061844817265
71.6596280458104928 87.4418813287147714
46.1545935470917570 84.3253978859545015
42.7536178511995786 39.8216101735376355
26.8019919201264010 46.8008356202395106
9.2365154684622919 30.5775917951991900
67.1746407307293936 88.7159550244760169
50.2789147651924537 53.6575062338759494
87.0894410550423004 67.0744126281646800
44.6502215513234191 22.2615912406061831
57.9694827711696448 54.9164458564053177
64.4498661868209552 46.7395795575374677
28.8058958328994414 16.2929366634293693
60.4661110560861133 74.5502894517591983
89.1650200850118750 11.2083461903042299
43.8928736002041546 75.6395284561783683
84.2035854973045019 43.0969972748931340
2.1022256017577345 7.3023092982756888
6.7358968684824934 29.9472600852882174
21.0774530224034571 17.7652053561740964
64.0329894730013791 2.0663026045033450
7.7681271195667705 35.5364357534029978
51.2153752082357840 60.7052455001767512
28.1225994095578926 41.5338704365394662
10.3256342877368965 69.4274195526587334
62.4827147543573815 2.3471380928005603
91.2512117618383627 27.3225415261401423
49.6140014898229254 31.2460342614347510
59.3018530175242660 10.0279686438501372
60.9959948294143928 81.9711041720940159
91.2636707942101566 34.6090876248547943
31.5154264571445779 0.9307823880253641
16.8826234874540084 37.5178144913073695
25.5704726156604991 72.2406954935904224
36.0732115411968692 26.8500354300975950
9.7537134779012487 30.9510628537948627
69.1113979531760947 69.1954299096159957
3.4916513511029201 77.5280598473134290
2.0274699336567892 92.0273849798738581
79.2808571153683488 19.3080915285891557
92.7566353626943680 63.9284603114648533
93.4651895242124766 67.3802966893227335
45.5132068260722491 0.2752670252180289
77.7905177890841486 47.6623477553547161
18.0326548641265063 76.6732001832560002
37.6938879507475590 28.0320358596712005
59.9830897426770946 0.1861608621001043
94.6434816649104818 11.3249708801997926
96.8407781270835528 77.4845414000984647
64.9509233633652059 97.1810154242418491
15.0199712161814602 90.5733175615656165
71.3455458779848044 64.3029181990894045
19.6602519707959260 13.9560412895158077
2.0957758186991193 48.0187510054179256
20.9558060971979927 94.2854183075402545
31.8084567754395735 8.0589201513222459
11.4115164346725866 55.1006411909224738
44.4164722447108389 48.6527393822067324
10.2574392696097920 51.8657891645421216
87.0618687370914728 11.6904236824694969
78.2341558756921671 57.6315268199440141
86.6767210099114038 17.8381182254424218
73.5109490105932508 34.6828495024995718
11.3226972498239533 84.6486044491842193
6.4865402707829700 31.9523268344041540
38.9977083103109834 21.0142321642085683
73.0054819580835357 33.2905448660461545
15.0159012652994139 58.9626419615938886
45.5194095313364286 42.8784513360875223
86.0955618798628137 50.5455515091033476
32.4358294145371744 19.0056391611278173
26.3361717547741421 63.5259034305721073
65.0862205397988305 97.9514254399850870
15.5690595405310717 41.2066231368998572
6.3103885994206248 67.9036067770359466
10.3267851671391853 36.3538589964104943
45.6616487734918621 52.1538009735142651
50.4760499419145106 2.9732043533552521
56.3767072948966117 27.7335121629178722
4.7801990977794251 17.0485475008689491
46.6567972180025663 72.2766567491672447
32.0917718323894121 67.4213084761447305
84.5591938486224137 24.6626067066825101
18.7999881698315150 9.7429221864044564
99.0701872028084409 34.7133237006572486
58.4695000959106537 60.0950421475088845
25.2083981891560995 65.9306313230344330
48.4446835212926530 59.8345608713455022
47.6995230525398597 25.4718142360605206
23.3668718003875568 37.4402590260584418
99.1517588165644526 16.8865400507013135
19.7529330581643556 65.6716625785577577
93.1701316407503697 94.3797432356475099
37.6419461842124861 32.3743086132872477
45.0242568295164318 65.6607155142268226
88.6832326644082229 83.9500975344717091
19.3873838353389125 88.4455984209279649
11.4917867908323039 72.5520507588093437
5.2437560583665892 87.7846808250289001
86.7110577057162288 56.0678786219226311
66.7787141818890291 59.8809096398771032
14.3458812856807505 66.5688815094669053
51.3170095601256904 45.9970018440874568
99.9595875362522719 1.2732355858977806
59.6314470265560814 51.7185663616291151
92.5673911216835563 66.4135802534352422
26.0849307671082151 19.1886120273044192
58.2388198654067182 11.7106127279844259
34.3759673013760647 28.4199577318555399
46.2939269548438759 15.9812341038343639
30.7316115420162248 58.4001839332895401
37.8098577755696894 86.5981758409978397
15.6006013582075997 38.8978022594823827
36.4674321492503779 1.3031124746486378
32.3962236344198402 35.0702795466572823
15.3412482937700041 79.0322992629873227
91.4500214284146580 18.1706961294225700
33.4251393738334244 9.7558987405662592
85.3589639539409859 76.3676095163166764
10.5125411466774015 67.1972372004909317
73.7667590559902493 62.0388270719436505
32.6328797283976897 58.9869001428903630
71.4022226350975586 7.6327691606253083
59.9743466889169241 73.1913925109237482
43.4210804383235782 60.8128892826299250
26.0203380152328698 1.2280483201082215
37.8548058228261226 39.5730030679687701
5.4235533000027036 49.9731341575262462
20.4210163595643799 2.0417503680464688
73.1385681292310892 89.6636884143778445
71.2787609515062428 87.1090706334746301
44.0816192555984827 99.7627222282324766
67.3909045989878734 80.2459081560089231
50.7769997151777730 93.2588736920504005
34.6979037001821453 59.3815862652432358
69.9938649017950496 64.1671960974212254
55.3654309976708490 66.8426106596763816
34.8405841254634581 96.3977807437566554
80.7565519115451309 65.4384162228171107
39.7600453777358780 24.0129079067126199
71.1768192394660701 18.3304033572340934
37.4137502412743927 80.2516379902588568
72.9042287882756028 69.4693673148212554
9.2307619658525191 48.1991052751568958
68.1621693238216579 5.7625079646183792
81.4468017319877475 31.8991367563669179
91.9313632893392167 76.1817581944256261
42.2705818627991832 15.1053116256193114
23.4590899808064819 19.7992814214958628
48.4502166535358185 65.4482995468511035
74.2022943329616425 52.5912642986404251
71.8354849527215578 14.8707212638854553
22.8189131077169662 60.7683178118731604
16.8966517881402254 56.7867508017367442
32.4637168791855473 61.3756305125858574
87.5858920215124215 0.8019911571640392
77.2498220497902537 28.5223211465543400
93.4731052284890893 56.7748851924250317
65.5583618076820045 1.4485684588542491
8.8370007923778360 37.2489438592259035
21.3388028651906652 50.5099424059400803
35.9067227889286471 88.8198173892442213
31.9455949525240364 65.3035352710881796
40.4912678071534202 21.6281503470765912
45.5634114482348807 48.2355440178311454
18.0014515715862480 95.2592192613763018
77.0188278885004820 40.7500126397687481
25.5460489657478043 16.1619820291606047
75.5897102208951566 71.2617217465719079
60.9034052818111036 64.3519331582950258
46.3625539935068147 82.2813940894758957
77.6077537914217572 76.3807094578152288
36.3828341128937467 15.9862447332532511
60.5635188734533045 46.0492201424104621
80.0157318098943193 60.7004544407740667
33.3616353306344635 41.0605237743552962
49.4483564956361334 94.5579521676431369
43.8775299644669659 32.2689993452987878
21.3074847812963810 34.4041286176218506
7.3799037866521093 7.9504119781853788
3.0099643252517461 32.0300223737080216
67.5163480696488421 88.1352996867511536
48.6299651463042011 39.5289437132336232
96.2646665756282260 19.8899312767510708
83.2019473271997043 72.6071232745790667
12.6385743937687423 0.6360367450585436
29.3482463770837541 92.7872919481121983
5.8853606324499541 10.3743236882307031
18.4300600701053376 29.9015693934875024
70.6033594455484348 57.6513112932841238
26.4654099940375360 55.3770274021649342
62.6564237611294104 37.3924369271173092
50.7008196437741319 40.9764316230483132
36.5008779306333366 73.2211683974643250
33.3034990797857731 58.4090113943674396
55.4309728046467498 18.1712408349005479
57.6615355543332200 41.2888065826610315
16.5465235200167093 31.6222584708772843
96.1410383271371813 91.9717795047274365
15.0063290465688333 34.9795684057594087
14.1143103579221005 23.2471356692917865
51.8671444532963122 34.9117866150517315
28.7757017305167579 14.1532289152830781
57.1009539231577961 73.7779519547741103
38.1273115877292810 92.8947136677412004
90.6314377144883991 72.2476340476294894
30.2181930340222777 15.8507687428730222
14.9443768597943176 42.8780909306319202
80.8516873117453230 87.3428482335557703
28.2258606159929144 7.0453725983376962
47.4902997965110458 8.5489442087703154
6.4001611216446541 19.7153821031483041
45.8596492152654776 61.0365752434794757
76.6328241421762613 35.0682375251676106
94.4260166290678171 17.5039597251505192
94.7538525992403464 14.0101786582026548
11.1552367663584899 32.5969564639323579
65.0485854122959495 8.0699901584547202
53.1431847470565586 31.5548959034100633
88.3506112243630639 86.8733940268380564
10.4317915031188040 60.2834190744012091
26.6789668090797285 45.1087501020913209
8.8031884657555963 48.6115043227096066
98.9435271564296670 31.5497604596561736
63.9914639410698385 64.8281170928933506
62.3902544996907977 60.7261225517340932
79.7593140095839885 68.1635809037262845
4.7251978463260569 26.2945277202984222
71.4125749199934319 78.8062906920918209
32.8866302603371210 25.5721038915398111
11.4991867031214561 33.6272291442760860
74.7967074604863171 75.7814579829589832
38.0840827175971484 40.7298088824390447
38.6732974364434128 37.2142228234715731
22.3432098953968996 44.7155326202151500
59.9197067422191836 31.4610119420326910
61.9211576033439215 32.8255313938236952
61.6186892340784382 58.5281960593080584
64.1477808249503596 68.2799640327334743
35.7290609899865288 74.0565929177899989
12.8933315562305477 7.6140206061269922
10.1073571300898770 48.9082175641536239
46.5641835130004154 75.3983581484945944
51.0541432584677111 50.0440936248451322
19.5208801461382748 87.0347619847895544
30.0847412974479269 49.0777920303661404
82.2035654390645476 29.4460735319163405
29.6550165762865063 52.4071975035644400
81.5046358693887925 98.5199017094009690
36.9906705942341958 27.3224919751184245
69.8026439295796166 90.6194374027122507
60.1345870285630468 18.1570026857196041
1.3587904983420107 36.3896106930770245
65.1300716762980443 85.4893778438028988
66.4062487674276269 29.9509574492123107
30.9526905722261034 74.5921294224797151
57.9091429474329473 47.5845070949726079
35.0592108297839076 7.6485306385703495
67.0606809967478341 58.1064873075806787
84.7666924023414197 51.7917631312757933
93.0960237230932250 33.3101655686112963
30.6646319534644718 11.3860861647924523
66.3967387185551701 62.9317038930498143
45.9634114432649028 52.6164024621208384
3.9450339903209231 25.8165633596949426
11.7531284522131898 30.2354566215364713
71.0094401002965441 21.1927871600660289
70.4833020663139393 40.3084175723032700
33.0511990412490348 14.4419346302131046
64.5249654865841080 65.4455923872494907
21.8583068262462419 0.9438918769281379
52.6942977217511412 55.6446338930553281
74.7268661421122715 59.0647684276534051
77.9464468329998397 44.1829458064823299
4.1098606451142272 83.5578004529431695
68.1333875214942424 73.5495118555591318
65.7048524031214072 51.7928892243904357
17.6782443340515627 33.8958664618684509
37.1448977583516111 45.1986981716516851
61.3941278848938694 39.6502821662354634
15.6299871277584383 10.3227516093374660
82.6596173252412854 28.6345863234883531
59.3575006967678434 84.1280369243468158
95.9006286781779949 57.2133176942392296
76.7581193093404295 36.6154441365131760
22.1115552395868775 93.1541248453291786
62.2774353628118646 37.1284370638876737
13.7936715161370174 64.3944422897705948
0.6075347726006264 79.3456594356440945
29.3939422715751135 18.9236742060420724
26.8745373408981081 49.8692817889470206
24.9686375149234863 85.2696121403572249
55.5535961548485062 88.5816734622024313
65.7139055132357583 28.9800931684673593
48.4798895562252881 95.6939719980249350
15.8674494542476179 1.8571168429591056
19.3665974570647066 46.1774027417999520
48.5474438409560634 26.8382533460331594
65.0762040754287341 27.3505419570313926
44.6817227600736970 15.9996257283504200
45.3019383600111851 84.3801708658494078
13.7175014420435009 74.0907246968057649
69.5489554252575033 2.6214472724214288
26.1369474876437700 56.9407230351442948
14.5354014034555501 32.1565171172662474
83.1307068361811190 93.4492924192763752
51.5502425282266401 14.4347883847620437
4.3960231646186116 51.9123349748237715
87.7660721173853915 44.5765262535393916
63.3981971674081777 45.3741286335518268
87.3636506370251738 0.7534930736589285
10.3496919488661234 40.8206848746764592
72.5848556676271102 60.6991889694581275
54.9056435725593701 53.5796601418542906
19.8035953137069214 40.6856623562223376
96.7573262479294272 43.6176502460880045
3.5959339580596938 77.1060577933026536
28.8538434820601601 87.9086693882284607
98.2266041983915699 56.9241256317787006
38.8419845474105472 93.8503862831835391
27.9255538481245082 91.9157199341353106
19.5321676153690227 78.8468077796536875
80.4580882149061125 44.3580598581461913
84.7224410874554934 84.3289509939583439
67.2887945825300591 38.2902245301214066
67.1288108195414850 91.4636953849136063
42.6767961532820479 49.0322162172574636
29.7031745016497304 71.1748737709731785
36.9951904695997627 7.7906546678458870
55.3351326910586749 38.4276368637770389
21.3634135135271741 84.5897149569445190
73.9378969428673116 40.7061807446918920
94.6863509855495096 16.1032356535095609
84.1202735172329881 14.2150110190050079
80.3087369506500437 24.1009166343434842
57.8218545225856246 55.2654097843771481
82.3212957727229195 83.7262873025368890
30.4446894422153207 63.8675466882853229
15.3289398663489447 48.5846453322354535
76.4196884698404801 57.1614175072940753
20.7076134592854686 52.7458839445836816
41.2706116821893403 40.1003192105347708
25.7913099868498854 68.9736666730771475
47.6754224391360424 21.8937324536745876
42.7026542587339648 35.7712021417675885
76.1693381805290386 68.7210803234451362
73.1561452785620219 51.3336332572021590
87.6446997246759167 93.6254298127207534
63.6848608735552517 48.7408389857049045
63.2954617734696185 21.1897662392243049
86.9364708766011631 72.7016821625289396
39.6501485946174270 61.8992497975492029
99.0218020672803334 1.2052882421639821
70.4397518378209497 84.4444549889056901
14.7731395344173677 69.4463882035023090
55.6209254228723466 35.6215627300110143
50.8315722474448677 85.8650951669630302
89.6269114898579176 50.6147681617938119
59.8850774821431671 93.0566563447251696
32.4121668274316974 92.3292080518975666
60.8923050953954572 98.3777780675015947
13.4182290553130024 85.2573237785974101
7.2161197152982304 25.7800433014997239
31.8068177747625747 72.8281711132905087
98.1422747194830407 30.5973050400104576
83.9135538108125729 30.2171691402551517
50.4426886008375348 99.2283847304129836
64.7519895312858154 23.1433727353169374
82.7635664386993852 52.3412855321949237
19.3188924310942127 22.7209734299850687
31.8532167580124579 38.8566120567644404
49.3793930718048344 81.4770257771893540
20.8195276411453207 45.6882720098457540
94.7508071830801555 60.2214133186944025
2.7028911398652711 17.3371185836881061
19.9152427902723126 42.6618583725356686
63.1690886324130148 67.5870109435503679
77.3443104374363344 33.0478730730673007
82.5139681801367431 54.6596548505047011
40.6180041125909241 87.4165710743922659
55.7273229494496647 5.6441020695792936
86.7711649201253437 61.0024017522761923
63.6461723779306112 98.0945170487034090
58.7305333330791157 38.4393931251927796
17.8857201564976656 60.8459108040409902
10.4144343480411461 45.1937769287205313
11.8092365639726147 12.3385045854781161
31.3238110154149609 87.2996767217422303
36.0712206208550370 52.2226010837033030
82.9942568806413021 24.7951120352499004
47.1794797886904149 79.7032146852493923
32.6984893510774413 47.0733099676188615
19.4979160726167393 44.7568564044187411
88.0807104107862386 21.7543477961608431
3.9946540476966441 52.6373534784288637
14.4778427490422921 33.0571317595793843
0.1875766367165355 39.7650019040662244
18.5658273302316879 49.4577966903331259
80.8176668997476355 7.1262221430823391
6.9410048970959926 18.0520773355163264
73.5581254426701889 24.1897000270591818
30.7359038448796511 59.4944590279138339
43.1857613988475109 23.7507465488788547
25.5031200732595984 11.1405847509474469
44.0646137469006902 36.7469464264918457
21.1299955413009819 85.7502736013049400
55.9798449897618866 44.6097518468056577
13.0462900420137977 74.8776348883376954
58.8595330680310198 95.5242956074183525
7.0646423620852712 10.3263844281276995
81.5163631294773694 74.8563325448923820
18.2240870937061992 20.8518080392419378
14.2620143126442329 11.1514325294532100
38.4535281894950600 32.7550876198896788
26.0256455307725361 56.6039859307614464
32.1094028209316562 45.2803656693549073
76.3566261328413987 19.8069152760625649
60.4218722834903659 6.5858943295449830
92.0802996197588044 79.1070937410127186
39.6231778977342870 10.8573025081642243
67.8834463090317968 76.7152294192077164
21.1268421773580286 53.8549213292971416
13.8483139846652836 10.5110712120009335
64.3682930822998145 24.0696243454428966
97.2270837063005331 55.9020307066129902
29.7445500569412893 34.6157341604601996
80.2901321284263219 79.4394191651476973
83.5331569016242099 70.6637601685323915
14.8679549789967105 60.1316610595292076
21.8794919683950049 5.7987233724206781
50.7399363704731456 61.6504695940036243
59.7207249005788796 77.9746788464181293
49.8752976003738056 72.3111112963527631
97.9853131512270323 12.8967617167863207
44.9593580988613581 42.5761069985838105
66.6701974099324275 95.6834499109296388
17.3614245682627732 65.5046459695798546
66.4316355053749419 58.5602314730682778
55.4297288318489692 20.3654757980695322
27.4116942146775067 24.2136020296955898
48.9258481544327140 6.3644652279516993
95.0424842163768204 73.6882084807568276
10.6625560783496169 91.9843917117466674
90.1005813121012835 12.7496965069230246
45.2452994106963260 93.7186801742649607
30.8310172866087306 5.9394536402374580
34.6945154991349014 94.2131678188324173
19.1220764815187785 56.7118456239978030
2.4863450171519141 26.9691672354077525
3.6756489509432888 16.4766063396277289
13.8822371272602663 81.9138098910288477
23.5928258780795268 98.5301982957191598
13.5839494711074380 3.4053826534407805
88.4668878434341650 54.3982799999566637
46.6636056030607875 71.6226889490997394
54.8571637562576413 66.8576649538690333
23.5393618373374700 32.3523095288830262
17.8354223276584776 25.1912266166501198
97.4028439929194718 13.8418951751004826
65.4949904682449784 38.0866683444826535
36.4788612403205406 3.8488925450695599
61.1683496921395147 90.9256164720373761
45.6933424501657299 94.1793213160590312
25.5055969193040966 87.8979164289542894
62.9989651159905577 9.1735853218142935
88.6804811858943367 49.8440447781381764
57.0770309973201648 5.6928066918075277
97.3322512324902078 86.8356458356737306
57.5694527959786129 77.3472988249414186
95.6633341831171435 81.3868742835633725
69.3100184992869117 36.2931997466673621
76.2588153798935906 59.4176606221916828
48.8058652196743239 38.2267331675884137
46.1397076239886132 92.3085777051072256
62.4103620533171934 77.4058332791416035
86.6633512036776068 92.7502224459252176
36.6604122744150445 24.6684975023857902
13.7135104276814968 28.9970355311780068
55.4225711644009209 47.1856780520098482
43.2790870234841094 94.5484547904127339
31.6042172175598139 62.2855424174065462
79.9552515861074937 23.5832298094432851
53.4272443323373523 96.1775082409869810
33.4340832469899212 19.0963047664105865
33.7141490394405210 14.7253049224599692
37.7492286138885333 3.7018765639435181
63.4759038823888062 40.9553034961814362
58.1123345494973691 91.9496941618587584
48.9586344547412580 40.7555275073014514
93.1582258157739602 69.6840835635778859
95.5453778780442065 42.6080992804181236
90.7365816045856803 19.8124997985415838
73.1190714120548648 83.4123812071101156
81.3152778058813368 29.3396617833696745
70.4855787559095148 98.3815354341628847
46.1431528149428800 63.3303323463352257
63.3221413308545564 15.6528350314723887
65.9499134982858521 8.3784205930884763
62.3481544094746525 62.3147335623389012
4.0226131724606535 89.6757466772567540
72.8292114498155172 68.8522588396951818
83.2731884952345496 29.2738016671192263
65.1717885320116608 34.5631463734634679
70.9990570776681409 52.0830978676436445
68.6796000614221498 79.4130635905406450
53.2586512407374286 70.9109357445242665
48.9904878971637601 46.0291280273108399
39.1244350142826463 44.0101391616129476
95.6392655040610720 49.4885586520714469
24.0099424682738700 68.1105581768559887
90.7434686767333574 22.2112944806187471
76.7251480805815191 77.5410424068891899
37.9637626473423140 73.3873342765078291
23.4160287881669333 34.9325388792219229
73.3700424815409633 53.2426100092430943
23.5224635043157591 79.5837767563596827
27.6533078435489479 87.1156606505842603
33.2065604330972235 18.0585480075963325
43.6684833367492615 99.8516816947103365
0.0007699195102129 54.5078382071379792
92.9914190867093851 0.8866089250375242
36.1544225146135716 87.8306802388176067
27.0596141772726497 21.6101769230136256
85.5867931853022412 62.6463720358690566
80.9104471594173589 93.3707169851254264
1.3751288418076713 34.9324942416553412
20.4276383866003570 11.5529351435909700
99.2471004084873556 82.9752039829143797
16.6438650571261633 95.6605249764605929
2.1027407962740274 98.8780047846308889
25.6638218016236550 40.2956222088075720
51.6392752683896390 73.6305249079855173
73.1466173645302433 58.4190635592073519
64.4174410254281042 10.0790466169126791
68.0824701259732734 81.6473512006779600
91.4891481266115960 89.0359132569182492
76.1768935747429055 29.5194496785270779
19.0506623591476725 99.9755191495349322
91.2204949264675662 87.0151359092526775
71.7439698332678262 8.0721193857981159
82.6179395530146365 58.1797503145414865
20.8700334696887317 70.7045283797363595
83.3466012158511660 39.2097887028196226
75.6986636602719756 56.6681876224398380
14.2869171748417951 68.3996970853958430
51.3619617584193620 43.9112144549499206
52.7644054117706176 94.6912649426376163
13.3808401009031801 66.2132526201542788
39.9147434149590623 38.4208742520784057
9.6217948409450642 75.1455561013655853
44.7838334047247955 98.5813067259437190
37.1254456683140148 91.6866820186341016
92.1157371321856431 39.3587484920181367
25.2897713212242969 59.8879901569254329
81.4958851426984836 60.2798105858766036
5.2940769042899909 84.2363455392845992
21.9163567812080444 62.8525384065634825
0.0469371359547499 3.2234606566847623
13.7080350536415878 22.6143148828268465
55.9840053016394137 14.0771340723107929
20.5485651810511811 97.6679676727890893
12.1953289622131820 72.6840330225765854
33.8856145448102239 61.4486716544692229
41.9792558283117927 94.3099472559775194
20.9750213888235102 86.1584087819304045
99.8296185028729894 25.7650105763939550
52.6116317282269250 78.8131438893318972
87.6705522593911724 50.9717537182320015
64.2598147712488412 39.7801895618842352
4.7952629928168626 81.5067607129568046
63.6126816521204717 24.4178345026970902
99.2274802397970035 98.4382220448310647
67.0854135025167722 64.0836707009489004
27.7921147480739705 2.4157661238235595
93.8768937654151046 2.6279531322797034
26.3127541121879958 8.1902279800690092
47.0449699817391505 31.6528203312236194
57.0438407003620398 75.6721494838356676
48.6590252821937241 39.0937751001861216
57.3564242839786829 42.9884850643579028
56.1714798219600269 4.9163864872625584
24.4101066847810735 5.3429745155547659
89.2588268874186923 35.2538069504730416
26.6918914538371368 27.7294772354370487
81.9313535528220029 7.0773948896374783
66.3635636094157206 60.0021495601219996
44.4771942596787113 48.4244993304620905
73.2888962186384845 65.4904411117767040
11.5206622446420877 44.5307342001890731
49.8006455773878400 16.1595731350193113
34.2406593315558254 87.2125643328944591
27.7240054948153727 68.1484102279512882
74.2724211870977911 88.8556701107990392
40.3420780858559027 22.2580302206120564
97.0488911892445856 28.8499192520222714
21.9510169557238797 33.9155951044261883
40.4648668710854480 9.5090361012350026
68.8913245091786592 52.9832798231570692
20.6969413022911510 47.2205988579514013
71.4249242061156764 38.5523404120881708
96.6494839289983076 8.6527898553388169
37.7543472241324096 33.4657036509434320
58.5310620203855265 0.6302385795665666
45.4227861588417667 20.3498971111128242
59.8280805662172099 23.5146473374162284
1.5590860407650231 1.6125020340548857
34.7198653653094098 86.5386729076997483
80.5922956996040512 5.0599120482778259
39.4321890171802281 55.1454190029156663
38.5391090921293440 20.3776673918159119
59.5593674530331398 81.1088657024944553
53.3985038606131681 69.2706417421933907
54.3202420836901396 31.4486879328603628
27.8989436743893222 30.7846704722386058
16.1072839873572775 18.9587298310185837
51.1931628435903150 70.8074514539043633
18.2106662532658063 62.7022737545938185
40.6587727029943267 83.1717782080750538
75.4037442290113660 1.7797446876832046
66.4503265867791697 37.1877842570250792
40.8531421247893292 13.3719515864446521
14.5480620283238267 27.3321284442394656
61.3583447933658519 59.2474532941919989
86.8384835908572654 2.6425083786762227
81.7538025673706557 59.0018246195422549
73.3855276649912014 6.8343812290472812
0.7130139542056657 14.7457585038780365
24.3120992969904854 21.7023402516707371
36.5913154138095251 96.9519327033315079
3.4420225074946798 30.1413520113153908
99.7680261208693651 69.0395001966725914
33.5295532216814323 82.2065824016381015
47.3241564727448178 82.0665145535548248
92.1880298737487180 25.9044534449135426
69.5560008531278413 31.1718845351195988
87.5740836308061432 65.9258623515652289
92.0694505081127375 28.9150193758332961
48.2746019598387903 26.1367554791634973
7.6326883294965615 13.4918086165314541
82.9828964712025368 13.8750768152507966
29.7701214393020663 45.6710783613706539
61.2476555973298744 52.8593771043174172
44.6809058514933568 20.8346909982258595
86.3146866744673815 4.5302543890826446
85.0822531401722699 49.6103377447829743
21.3207916865389322 43.2333818595282509
22.8169524198385218 49.5596241417238019
12.4543130320710951 61.0879601572756030
84.6660858223020227 15.4982702418027252
53.6202941717112438 69.5070943645290811
76.9304422800882435 74.0001532257176393
88.3753220754545055 93.6301370606156809
12.6833415094605328 0.2892884545293795
94.3169318354491395 23.8585103414807307
43.0423721034762536 74.6196476382218208
45.2931415163145275 71.4377572491411144
66.5460911640139443 98.9692406378773200
11.8566680444461845 66.2369943781509960
49.1493502184779487 67.3228761355974257
44.4686140896199618 77.2460942797247299
54.7594988748653080 84.4843405083592955
36.0230744548277855 44.2043156566341722
91.1443203291981519 6.9881356763161868
76.1225711664695837 75.4814470265227726
26.9243490973833595 26.3764595232705013
85.6253072801722084 73.0489223745889973
36.2486028817171260 81.9293070682221867
86.5541061438005528 74.6532826513221437
93.8671261840226379 17.5234673846283648
48.9509289730698427 64.7100982275429715
55.8151193751553762 52.9251904704375136
81.0955219159357483 19.9687127327866314
37.1432377211003342 25.3371228980854291
77.3528435336718303 4.0682535940543492
42.7375992657139960 37.8507823557281000
87.4707171601034617 2.3525028811206328
23.3973349108958608 40.8004201101833459
99.5557914286589920 76.4027541017299257
12.9218057980562069 74.5760088484903036
86.6510897159514286 80.9957771532677953
28.9288189069315322 83.6206890960687730
30.0276416933558998 3.4533827207001155
48.9037614506032696 92.7706041883833166
93.5423807473434721 86.4519986620771022
53.5568379516050328 17.2610195013655918
91.6142941505364092 91.3472278113048048
6.8233408125323187 47.2200985060081209
62.3213519659012292 66.9352629235177687
99.5491901000751653 20.3887995708658885
7.7420770683803042 81.5395469258171630
33.7124135559232911 19.9968440787372295
0.6210431979729925 11.0705742633456676
45.6872640261882097 24.2374295526446843
12.7911903554379531 66.6494060609087029
44.6213912993713606 9.9548395046934921
98.3773571460279896 29.1675443273950883
10.3439574459220029 47.8577577734525477
24.1516426157283846 48.8855986492080419
11.3939343999854721 94.3310631989785975
21.9613291370225774 49.2812210942940894
87.3393216593351838 46.6799432699579455
5.1864714954061526 99.9087497570333767
3.4339697604406694 83.3171641802908738
47.6714762768373745 94.8090849802053981
84.2309858388358208 54.4349353405926308
61.7737257402677713 2.0923119644145616
84.5260317404788424 54.0679241084738749
53.4145000088583686 75.8361998687079506
52.7213354597532629 42.5294573148388579
99.1640530665565905 94.8670881138941553
68.0426922689620000 5.2944540314509787
74.0324214882666070 74.9950476066739355
93.0938538136040705 49.6280192797922339
95.6925332179368269 39.2936784444533700
31.3739047423093673 31.0425197478421246
83.1256672628034181 24.9897083985992765
14.4372663058625843 99.4702160260461028
17.6777694759739141 76.4146270208252787
94.4235347251188131 9.4670391587055480
39.7272661955362381 73.8473927047466105
72.6960503569037400 43.7457099322015921
28.5153049980608877 95.6467306466448122
17.5214527061082990 76.6967848981570341
7.1135868575325167 7.5547130499039605
6.7350500021953863 53.6835577751778601
8.2939291789744569 16.5186670028960911
83.2201136042726262 62.2019861555650948
50.5978399398037126 24.3490110166314935
49.4765312252599117 9.8508393096150559
83.5961146539937374 5.1913584079239179
28.0858894664651402 44.9652331794955913
3.6034700234309103 65.4709777461282130
70.6781504505253935 93.3721037992586389
35.1515789255983506 54.2507761578648910
93.4805818492318821 75.8450515475879854
86.9068352625040035 7.7111573222693579
50.0611142771734237 79.7575794884200207
42.7050737909422153 87.8918082299031340
93.2615632366682945 76.9587699691713567
46.3072887114995524 78.5438692265704788
49.1732875118894768 23.4498143338352634
82.0353574337403018 72.6199136455177126
80.6932936274609318 30.4308903039527614
57.1533803415890205 4.7646674071238788
85.0465421299299464 93.6354642731303244
23.5112342111187935 34.0822907399434030
88.3859998386631958 10.2387066400730813
75.7561661076906461 81.9023674325755167
30.5982101540241089 51.3345750775643026
15.8359827214562330 95.3147404680775310
64.3236447029210439 84.1383652497651155
17.4383037756997368 25.5636439002221216
80.8034851741083600 74.7130148590420191
66.4665470805660874 24.9394343371167047
73.7341057900513306 73.5329834186851201
20.7168110002674766 41.8650064618541577
11.9573791204107707 41.5454898638949004
35.3408370934524143 19.6146974505701621
39.6074222235896798 18.3513039463258139
45.2412808837183817 84.7170752247219099
25.7553337775860527 98.9907852645729207
61.4593998685272211 53.9561386966856418
95.0776876400517921 2.2526031531503565
66.1519147019544818 29.2920557242105524
48.9154643151164095 87.7526996398239305
85.5822043086661495 71.7935113641628533
77.0062548440731973 35.0699138638132055
1.1223005681579856 5.7140549919576848
81.4844387241231374 1.0856461040093968
50.5869730097190384 45.1486881228753703
22.6159296527553515 80.7318950752289055
95.0996932183809633 42.9595508348244763
73.1279901446386731 31.0587407253856682
32.4072455468926464 60.0065085453874403
51.3201033600692043 42.0383701315572438
17.6011406247271083 83.6408450694104175
78.0961076028949464 52.2125810820506047
5.8907356689667285 63.9664539713216698
75.2682363247349429 67.9737614082023924
66.4194905044360837 98.7460513449176602
34.2140633455806125 36.6723014843526656
46.6964778658339625 96.6165474710518879
87.7095444043025054 92.6070748806143769
50.6470987617518631 44.3100464693712439
52.3983763206186524 59.0322226526311411
12.9966135966273590 28.7505103653261749
10.3645901565312837 7.4239811156239348
4.2446970700024789 17.2469987079214562
41.2618191065742792 21.2508398270869101
3.9977837198629351 52.1259293068047000
17.1139002750439602 99.0785880384521818
96.4536659807361758 6.1664358773786621
67.4913700646339407 2.0118857327850237
97.7681365189124136 81.6164045559476818
98.1202116235012198 75.6440110774179857
42.9265035557199326 31.0976872547245939
27.8714154353128301 62.3679687772723454
46.0979971849143055 82.9993604256657704
81.3836281729779216 25.7693294609734345
51.6475816303411790 60.9710451421017865
83.4192548275400725 74.6429310767060912
67.4945751633854343 29.3602441326985542
24.2942558357019713 62.1455303442993596
87.1869530838517761 72.4792239846226494
33.6730807357363915 47.6316631130946817
49.5593839005791779 39.1304045497638882
87.3502525477171901 24.5465877015133458
61.2828925297672669 85.7335522165248562
78.8656340443173178 80.5270403284804104
13.5639701550745677 39.2156253974502818
69.1765354680460973 28.6405352119590404
20.7191513431518537 68.2030169726586593
16.4427084303995557 35.9152432792136480
48.9312879316283329 40.3282075796281134
8.6429509171306425 28.6478371983803441
72.5256093006485827 1.4847703361058451
57.2383127413328623 93.0373351438794032
8.6531266132864992 65.9772854354225302
67.8768579101695622 68.6465272100830646
21.2096029520940874 81.8968475263484663
83.2269446727580373 61.7227725726997605
49.7754836929674269 0.8394622661103024
43.1146000998967409 13.7382029416256994
6.6324763654914021 11.2005759849714952
32.5867324324026839 96.4897428972190454
84.4160046738671355 20.6935818770608293
44.6105438295959971 66.7308726242292352
67.7318343732149231 25.7177230410731497
78.3046124293142896 79.1865840169194257
38.6602615484754040 55.1239455575209476
74.8389762476271159 84.0227056448238869
85.5607845945542778 82.5294679967487781
13.6746112475442665 16.8684936663314637
27.8980106189910444 35.7906569953096252
16.4259600528625747 0.6401374096040358
17.4073793060906432 13.7894330371981955
68.8148946804198971 4.3632363253596758
83.9603078816180926 43.6423227867737609
63.0718910573136213 62.6481838333510268
63.5687926103068790 23.1448764328175756
47.4625402183930021 67.6530720640568575
87.3745976563176185 79.3042526142847066
39.1038040290883302 53.7033507518145612
92.4129368542537009 79.6469986033030892
36.5938119961985251 32.6906501285567970
17.7390368791712767 81.2814493717689430
88.2687542579666342 70.5887540117169578
98.6174273962777193 29.3685944009366651
23.8164059178183720 34.6800803122529473
16.4367520991601026 73.0541600275644782
58.4845784265421145 61.9332892470437670
42.9461905722195638 24.2173022441668060
63.2439044783123308 70.5471800414125880
31.1722153524579326 50.8214900283646500
23.3737506500796712 16.8246835413896072
24.7098665256178300 91.3284230966169019
83.2046855695082854 5.6698576419665798
65.5063742676763781 66.2417142116384809
53.0686048544835032 69.5277759035831906
90.2105497991821466 50.0786675546965228
27.1932812654429590 57.2333796248338231
80.6472843578104062 12.4603120166227992
67.0447356775803627 34.0724767002943096
78.7292838916014119 88.4731789249202336
51.2530535619028953 97.0216369978472102
38.8540455729200005 86.3586934131417792
20.9272983687666780 69.1218918123725530
35.4840488885127101 14.8453536736046114
82.4170422755547349 20.5141038075675617
40.6151880300327122 75.4312619962613979
32.3978034738981648 93.4909305343558117
20.8061341214174860 58.2946981825175712
31.9214695778652455 23.5916142513458702
44.7850130469559815 90.8953782103635888
88.6475972781150858 55.5297664751145135
59.1011428758841717 33.5734890030206827
76.8139943574978901 45.5812771056293116
81.1843080790739151 6.1364908216012148
44.3010005636332664 35.1294764637128480
70.3771876564593555 31.2785424575838142
45.4643053703271391 94.2295191586791390
47.6617514256692516 87.4834290759957298
20.3077324078219768 24.2304064165524515
29.9117725148417826 75.0045444149644993
10.3498818455535648 12.6260339763686993
29.4375558792169585 15.5256258563776015
54.3186589919531144 13.8571415542053664
90.5809539595152700 83.3850285387235317
54.5879755526402803 1.6515547433590738
46.2877944349347459 11.5255661945787509
36.7221725662947946 92.3173944854914907
15.3726448271272460 76.7199974785662562
36.0479525237893057 29.9667516491521440
93.5654580713475070 89.4731068846551096
85.2257188354008832 46.1040217854140479
29.5540376964675282 3.4104513037844453
87.1397187811511600 17.8876961793895113
85.6323241649032383 14.0564484254905526
92.8196446021845532 36.7760770949635685
93.7136626087284412 11.1397618423701985
91.8064102005994584 35.1723893438986934
3.2110226671088538 32.8383811830892967
62.5544555756633827 65.4923633527861142
18.7529934528661748 79.0304713452601959
35.4290335073451956 33.8815207730245760
22.5997836042959541 57.7675782310056363
47.0106053898623912 35.6336057588397352
10.7527980489021342 15.6751995234600709
25.1691349613933042 62.8446192841052849
17.9519150055884040 25.7827554276176762
76.6676667276551314 74.5773082093457020
55.2513205262854754 43.0026075161122208
48.4524472513313569 36.4101765954900074
65.4996894052653005 99.1116689262129000
15.8635678935674420 99.5589458981862947
37.3801217455410608 32.2343726591087787
36.5851398894852196 55.3118893576558079
69.4210693027511638 58.4236838482790972
12.5874224709459863 53.3138271188290176
16.1099901781032173 56.0207866382742665
34.1984015683196887 33.1100988364278379
52.7255024370781982 57.0653740505599245
40.0851862001010062 71.6246611142065888
17.7818335387521778 0.6114360133068875
3.7933693358244036 89.5055584097454613
8.0245338568310061 98.0667936074962086
9.6764051879190678 2.5390586313007502
75.8404468649433596 20.9409459888799212
59.9359603662159444 47.7013735634201694
90.7973343016629002 11.3196312866404405
55.0349426007095559 5.6709550653804346
53.3901803694955319 3.6015108392152051
22.3252056148268032 3.9785612875297249
31.8540119752991338 93.2945107262666795
40.2199619060702034 10.3635349285595701
40.1051510998638463 53.4998335181178319
13.5326202000058409 77.8911399393043524
6.8635679320943161 55.7033280912185162
45.6464217689102938 13.8564850601060385
5.0069776310606056 47.7647790631679285
36.3796315266489287 25.1241758709725076
35.5007410325007271 22.1351143944409792
14.5984444949933447 43.2744092426550537
34.0561155574444570 0.9595028008741791
83.8250820491715132 75.9480920482024828
41.8709403104560920 28.5382605886178595
95.0011822559186214 51.0657259040397591
5.2808280956030078 79.8681267437503664
74.6392738827108246 71.6765925880124399
69.3363236134944430 64.6992802695603615
28.6050605676489553 21.6146757966038869
13.3742255020150242 63.5663229133851289
66.5583175044732940 72.5256817987760627
25.5658562071730557 37.6568991352948075
43.4091667298642108 7.1551974156049187
16.7122511982755171 44.0329324400363760
23.9456837405752836 30.9760969862939213
51.8306472673077394 48.8099467000908973
87.4993948978399061 11.0465414723897037
58.2415957846103467 58.1404467049999809
12.2029061766065094 57.8693987294148542
42.8956035840381418 51.1958827481786258
25.3465093614588248 52.1273737422552017
19.2968461782661009 54.3737450173784183
30.6347168460459720 85.2644795425204478
3.2758783137369907 77.7677138792796825
27.6482955665307557 87.7554414164459615
27.6395918677420305 4.6924641525639021
62.2610005236105408 59.7700463643847684
4.8310458823740738 28.0140468804949485
43.8085574861371683 87.2031290580318910
79.0827954692196755 89.6752004837566830
60.3532224260536978 58.9603202718102963
16.9755634790459524 12.7649520324538024
92.5229247462173987 86.2586754387183845
71.8165856736750357 71.7733481229672918
26.4009544117581818 97.1341925868466518
70.5635284850675788 3.5758475649025234
17.6775114436809808 40.6169141938048952
10.9399461046855944 88.5287273881735075
17.9451831627589158 96.0280728069981961
22.3287047055372057 80.5296576090343308
26.9220337413191970 86.4403525615709043
66.0977894910789985 68.4250805280801160
58.6982764088359588 41.5335197126846509
68.9904570953376037 67.8979600261260572
56.7552062854639914 27.0124699803499198
73.0770582222739904 23.5127469268314506
15.1477169727709757 89.8317458402468390
33.1358922175025938 74.3356206721992407
60.2962879352396683 86.6575147253401497
95.5215212946276324 50.0093363237895403
39.4376004207138493 38.3794817577259337
1.2531032411133958 83.5231211568022900
11.0725252968719818 17.7173050754342647
60.5265906103079061 7.3518897595226669
41.7421647814996106 81.5388706010965194
9.9301635292311392 19.7953119730558171
64.4662981512318538 65.8464448882609759
51.1796010242172130 17.0838907121915504
30.5056034475234767 70.2317046427157265
35.2065268303260268 64.6548747406331756
12.5580537655394018 38.8125898738932662
50.1859123502323854 58.0630211524614026
14.0594840531320884 93.3972173930772698
9.7710025808818486 38.2471194549015792
67.5142452850533061 5.4971675818827670
96.6061580495511549 39.3453863803202140
25.2714841587746371 10.5232695985733713
57.1609734128304439 85.3893228116807563
4.6768998306592646 98.3414748892591177
90.3897160402092226 79.7664203881467984
13.6379302253306740 40.7235135909470358
58.4102252492600087 73.7345642690395380
18.3738079626276090 98.6948586828711569
60.3772545753670045 41.2573375109817704
18.1094937521528934 73.2892797923681343
79.7203009781047456 13.2967279785028971
74.7231392059838413 47.4918886158461220
10.8161532379294822 87.6590424071503378
49.5724395804497036 12.4277651067927213
11.4577600753662523 11.8687587937963528
91.5851214314586315 47.0360070707733584
71.0391490735205622 83.1311927627224776
77.0667135837047539 94.8986692418025086
92.1409344650666355 14.2388932248151523
58.4216161032667927 71.5826343160984635
77.2385380076051433 44.0879695803791165
44.2340227220186932 41.4585084361299678
3.5114289357930262 15.9060593426370467
55.5986915877716186 91.9199635796080230
20.2218652823225824 8.3523892435888101
18.1782415543165889 45.7209528994536072
33.0298572506255468 48.1501005775511715
31.7578361154974971 73.0546227510138806
90.2821320479244349 28.1903290338475614
60.0142024810190975 30.5678882522029909
98.3362426652172275 57.0421840552757331
81.5604084385179249 98.7654944581466054
77.6001873626568823 28.3538807053871338
24.3366652833441037 3.4604594143319956
25.2800391359995089 3.7167412148991885
82.7456705254469398 25.4531649875020634
91.5229859587726935 98.1301821192771513
54.2880104214528387 20.9386647847558791
15.9506659930416674 86.6953399123955961
34.3854550818227338 75.5962104733096680
2.5599434997241155 5.1884361914803057
90.5197388076517342 63.7660380652779537
53.2398337338539278 51.9500113385194169
99.1201188440423095 42.4228605325972197
72.4400810661628043 18.5399186056440222
26.5326362416708932 96.0663049995282137
83.0784986700935235 25.3877225702954661
85.5099443917309259 34.8737043799519171
4.1695632041244268 47.6603501557359195
8.1778761744293771 52.6267996642813571
48.3936322000226156 22.9440645875113916
32.4843051542337093 19.3061760612531437
96.5694496135871816 50.7732531142323396
0.5813224621487700 28.0842738876877043
15.2111455380368739 22.8126173610119238
9.3158523730899834 77.4262054744626340
65.2448093479743534 82.1455811420179884
23.2907849859998919 66.9306760561912029
53.0450028201926571 67.9010556357293922
89.4764697496531483 94.7926274783438316
56.9245712786738522 94.7205021271073377
34.6594489382519697 72.4294339051242844
72.0145978210664737 18.3972848217515121
95.9555260079951609 14.7396965880016939
60.8363282359395967 43.6320025703051186
53.5098315125208117 20.2026573565373688
80.1369232032728007 9.1140779313068858
36.0178678892050570 7.0152762988613944
38.7778503732555535 51.3525157509263721
0.1607912793906263 26.3732250502684344
32.2549965436127550 36.4756348636697609
47.8749636730657642 86.2384389923854400
71.4689338606670361 67.0860683462881582
99.7038888278502355 25.2972879409661182
69.5930507956970246 82.3276397597490472
11.3034778845695563 43.1255245135837555
70.4324270608215670 14.8687425297519873
5.8574649920892341 33.4488502626572739
13.8001072523214141 54.7535338670438279
4.7345699173643059 49.4640632889253098
81.0863179365700404 20.3837313535060289
39.7514461339819078 81.4820797478259067
56.4052086509504420 49.8173747227133674
52.6519826835998259 78.5158835447704320
0.3435300718732659 20.1935022753446987
73.8505904787543130 87.4300028512681138
92.9795405251548317 36.0542995805137565
64.3589519937523278 98.6434099226786429
24.9386837323131942 48.4275708194468777
62.7369042171699007 56.4912024949723914
70.7950351386073748 61.7507229046466506
33.9111221448295979 33.8810508937629109
99.1884496636899371 96.7226007025115138
1.2651273411095953 92.0756130382136462
74.5566634251222524 80.1845448657696380
28.3641947514763686 1.6342603480739792
97.5754752761736768 44.4312951215455101
27.5426266296099023 60.1588912027648988
45.4623345370633345 69.9941951556993729
46.1096429819596452 18.9169273110443861
70.1079319333960314 4.7616580544452392
91.5367628491187872 1.4116691180020902
74.5217268746061023 56.2408096165341362
23.1603720322988025 22.6779770239166609
68.0089783061892490 28.2153904848557389
7.9351432838867142 4.8488052413789839
86.6654941413672475 89.8758604943730859
27.5094284728939158 20.1630154724037354
54.9379268180324374 80.8838556154634887
97.8999115880101130 58.2626553619629206
30.3878684363001348 77.5741854652508493
21.5187823523958706 50.8712764643436159
37.5060782796591710 38.1035505795898501
7.8834765833116327 58.8802828759981267
75.7001750057099798 78.8516430424038788
71.7916332501959573 79.8803405702519456
52.0841106061799195 28.2404933273376351
74.0441528227024861 66.3181092234336234
79.2612243947905597 7.5727124394517009
76.1059047515636280 6.5677901526302485
27.7275509822003663 28.6668567098804488
36.2262571489960123 42.9940366756489425
21.4654552763291591 41.1797522090200800
49.9170790008453409 17.5413406336058628
49.1139624882662602 70.5374938970981304
75.3495388142700051 99.8603705502913073
58.8033876247636371 48.3340337959656026
11.2470657356095298 36.9999752510696709
55.8165062367776414 24.4118341272840702
13.1990750462933288 10.6177563958338101
68.0167397985597972 80.0046912600208060
3.4128042736211395 20.0766017751460311
84.1571109572303016 62.0004419276556220
21.0550943304397045 15.8088666394356263
68.5170148701924973 15.2940899512592487
30.2942593124097002 95.9136675533655563
0.9362888645779388 45.8438030104861483
87.8254572143086705 92.0664078730987825
68.1511367972528603 6.0458489156343109
47.6863983803115374 37.3579049921851620
14.0674566416678637 21.0920454894431337
65.8734500801210032 20.9415027174211907
54.4726455577494661 23.1267986097139371
60.5838929544744147 33.3883169631694372
35.6113584969200545 92.1916193106456063
12.6939110595090003 87.7090230646484059
64.0852969858040495 92.2770634717283826
70.3714745331521527 16.3835769393666624
88.3735489210361607 44.9097895985383602
34.9570924827556695 93.2557188103733949
60.1431551805789439 24.4349746627816273
14.0347173222667880 56.2022959032083804
16.4910009884885120 0.4480115365714910
9.5667177891835884 84.7269626382802841
22.9808742288026941 98.4035558625433993
88.2802076910464137 84.2972293534067063
19.1918931587635839 23.7991673152394903
60.4072162596559821 67.5617239776510274
83.1290318689503636 28.1367581460966854
74.6712716473900571 97.2223496256166868
50.2945689013098090 2.8212530129509639
38.6499979243361338 79.0301144058768585
67.3176672149476616 17.7217662515288126
4.2464131250602328 34.1969694614704807
7.5300803544120836 34.9860129226096106
8.1260245596631027 63.8108942908525520
97.5794574077994099 82.5257927221301912
40.7576477493738167 62.5288669650896907
20.8130298160402631 50.7322132448621090
15.8500370825817249 7.7944337395256413
51.8209492575127726 11.9384622154467994
73.9983614837470043 80.9889910514962850
91.3710701840516890 65.1901237062457994
27.3820960816913761 74.0511999254020736
40.8405591229009133 19.2614806823887648
88.1982110957083876 40.4058769093559107
84.1929961828513456 33.2692312319451986
57.4781645721767944 35.2276627783624363
98.1965325443658656 29.4633193103820190
68.0665879043295377 9.0798874719773330
7.9013041940203426 39.7557980625774405
50.2967247395694343 66.9737520546202632
72.9218615613221459 2.5828664639694465
21.3996804957686813 84.5592849123033830
30.3852834887059515 67.6558918642773222
36.9600243557272847 9.8906136908192721
76.2855666102366712 43.0820033013597978
99.4343451328076213 12.6183572774458348
53.1708522028469517 4.8349671896976476
28.9867824097029256 62.7590937815998302
55.4679775762900746 33.8020088480665137
20.1580642514872963 48.2400539067013199
22.6287750220916415 96.8311830431433407
14.4487295614429847 82.8516491218084496
10.0489146721392526 33.3619230807139431
46.9656868587574934 2.6785664799918396
30.4722165219014300 61.9015504756700281
31.3400829395771297 40.4067405547469107
14.8126183925364145 35.2278696707451076
0.7609426817916320 40.3623114509365379
87.5463523116058298 93.3879585216887023
37.2011337187868918 95.9137288365120781
67.7906667441747146 39.0302681601137920
42.7476505889812870 78.4983404267471485
68.0920903094371539 11.4474672793088423
99.9653612690020452 0.8748311527574715
99.4639480236942717 87.3921685259910817
50.1391751715846397 99.0296694245111553
70.9292365265463474 1.8663701501567487
5.2538464287849145 55.5068910615939330
76.7957870708941641 43.4748450197902301
40.1358872031553489 24.9870756723162835
9.2254386199678855 23.3296500961744577
40.7857322047009561 35.8378461131360098
8.8987928876261719 44.6315938497642506
51.1238036786660359 97.1694572035452495
33.5389209408149611 59.5972332390276023
17.7396307092461001 25.1766413965898614
80.1498350135599651 2.4564993865637041
67.1651955012003299 77.9504231126453817
95.6315601123391161 96.1565587660418544
22.4178347336193475 93.9188798722912708
51.7592114132398251 86.8758844725777237
68.5846738745676419 92.8573183749213626
25.1896146366200391 8.8852966603829131
28.5295378414285210 21.7360356207081047
14.0766764325487177 76.3155354041476102
88.8758583733503116 15.9279406013349778
44.8318003667748997 60.5419888062732028
32.4658129838974787 89.3317391683982436
63.6384912474880267 48.7000764205834287
97.8063051782583841 89.6394273675778663
78.9616452693000213 26.6029674853253795
81.7539978097215112 5.9435183570741401
82.3607226390100635 46.2910182177705067
16.6769804611033763 83.7376496804747603
73.5026575331372101 57.1464852460956649
0.5134116369798103 7.0392002806880294
56.5607552110042846 96.7588592738076443
36.3004831802740782 1.8472483710765264
85.3807683695269759 93.3382294173700870
88.9306611284205388 63.1666776924270010
74.9996923201064618 44.2853264784503367
12.9056489809302288 46.4047514100552760
80.3987415764374589 18.7362199560624383
2.6530821528027215 62.4752433883847402
40.4249862090155361 41.7101494168506477
99.1451982531058462 74.1424618177876340
21.7325167809756188 41.3796035632028349
16.5477958900270608 23.5488662275891834
16.4628377100456973 23.3247273172900726
14.4651266563818321 39.1636067182170677
99.0692743146763348 50.6803315426361110
78.0008570302504580 83.2868276827127261
86.5627585830692823 77.1284628494403535
14.9542302145270760 4.1231577212442305
80.3954745113887839 15.8208194557837860
70.5152583137396647 59.4276545103705303
90.0960337724163765 32.9825403836380460
8.4110263720874485 33.1832468096996820
64.9694746272609649 59.2226899889670619
76.4318410732851845 18.5751924190647024
23.6759794333912588 90.5386468360411385
57.9231823298232555 91.8398477340544872
99.4865041676254691 99.2078833833657114
25.5265847852384482 77.3302480423792105
60.8815554422781773 24.0607676670598565
77.6709134339591003 76.5596026959561442
64.6793992264717303 47.9599185282203777
17.3207978548801975 0.3584105888606692
71.8578667795275408 26.5990807304577359
2.5157068797725057 82.0042462489300306
82.1069313684350703 60.3603971945418394
92.4516429103112216 57.7800815397891654
69.8009534712644637 73.1323476474418186
3.7544252318983395 59.7909942657757441
76.3625521546713770 8.4097216992451322
45.6231884854088179 83.8161906290336560
53.3236241901142733 27.7320870146172567
64.5765217465460069 60.3844826209161809
32.3615884839858126 96.4943294353945333
57.9723989658914718 18.7251850728726197
52.0466571238752280 37.6765019024494805
69.8858658165918456 97.3927739376942725
14.8558999721247087 90.8675919386196824
84.3759535504473206 91.3450847917336830
92.1799643643403499 32.4155629369905469
6.2593529628356510 15.2976803776766364
87.5343675390013800 59.1498788039902053
37.2004469158458519 65.6078809717998723
93.5735635319812502 22.2554357669766496
79.1203941471654275 92.7524503066940298
66.3447703207628052 33.9052990548795705
24.7457206424104292 24.8214737815747881
96.6584053474002616 68.8999308965722435
71.9192614537380877 68.6405135843571372
97.2210446561499282 74.7310355025688153
58.6744142957267840 1.6477564522271115
76.4180573667745620 34.1938246912046537
2.1787819974754652 56.5954467842044977
11.1491441821008124 22.4448884380156741
84.6159187939558848 26.5777978581655425
35.0485982520325621 98.6368120264248347
35.1199285395150014 39.5054912752965421
83.7665630166143984 96.8738002822885846
79.3211396522266199 13.4090647457606345
77.3742823456406654 92.1157589180890568
95.9148297090464155 43.8079912090883852
54.5366891210387976 61.6325503665178331
0.0085773361425789 52.5245891453551366
67.8920338770393670 86.0656018985877722
21.1244434139991277 62.8219843754082490
10.3858462173273551 38.4133691738086540
12.7319334857646016 85.8081606111615116
26.0374625327282274 79.8230336098723114
26.4448296740030457 82.4924364916089274
89.1154654470557688 8.0641642731279930
33.8354990569929015 40.3054815019395960
60.8813111420507340 90.3537946521787632
8.2632891439203391 67.5504055306907674
89.1072382720816165 6.2355991087919556
55.5589898389030949 62.8856260853836488
33.9721193699667339 9.9213291416957787
6.0547840917422935 28.1484589121179560
16.1394703356135487 78.0290931751919743
49.1633558040917364 83.2854822728646838
50.8825312646633918 96.1017461683745324
56.3430692297599549 62.9738079277603759
98.0396989433048134 39.1170509999468266
81.9875300598572920 71.9100340030367136
9.3783265911572151 62.0784583608933289
17.5568147503581393 36.9816640207811460
99.0924935140191963 7.4963627167882185
16.3576428825047735 5.2962632902622042
30.3787649971386315 39.4467666566733683
5.7348405818582027 17.2567677615191215
17.2034989822465896 64.6799974615692008
75.4837370563778478 81.8351359493040462
36.3722776670875163 58.8242515575075231
30.0875045382014932 48.7496809516724880
61.8268474540405890 14.4671703724296936
71.4703956055769112 98.0094166050192115
45.2235631096589259 97.5749728252481248
37.6956628991324010 31.5440850585563588
91.4577920056387370 30.2054424859846691
73.4110606416321048 94.0371030769069876
35.2099488287459508 81.6059278273284718
43.1457853290124760 95.1700064297673407
10.4997772258209938 15.8949234372527730
7.3324556279607549 81.1010472038505128
87.2378454995766219 88.4680274855033844
12.1549035774408907 61.1234387813192157
76.2080393738038850 45.8022309638609997
58.1711469033685731 32.1778633481657792
96.5924952981361429 0.2333483099524969
79.1815646987085131 80.1994492830862526
53.6394502291620867 85.1526274064531492
20.1592828718462727 80.2221173927917448
20.4738601442878583 41.7805689306219747
25.9057030455426940 49.7772532816805864
92.1309192412659570 16.1341164567214577
18.9729767040072943 98.9776280432516415
63.5804259882913101 11.6973801597615168
43.7392890246673147 42.9034891378644048
41.7464093661124025 97.5444895336448781
60.6413257236202341 54.5597000308843931
31.1518853382138694 67.4780368941656690
1.3080331569878312 45.7841108356449951
14.9756497150731462 92.2499990861301313
5.1209448092084049 43.0815928653265559
33.1195093049900890 95.7026937548929340
37.8114823294909499 93.1470162817387575
97.6697224706774847 61.6016219158954996
51.6628543121947388 4.0348258357234101
53.5554080285899801 65.0688802341479118
50.7879619737740668 29.1475770772635521
42.7416841054354961 92.6045020110029640
46.8225069612878926 27.0490731556049866
61.4218707289836416 98.3532698061628423
7.8989419705834507 23.0026141433189792
14.1841319213763093 91.9179998353525889
44.9063283998914287 52.1940443002873664
11.9760668018130012 31.6806886306665518
6.1992338406717913 40.2089566440846369
4.8133914864589293 77.1671240628992905
76.7593138024431028 48.9652117194420811
84.4331104464666424 23.1454429421148795
46.5233268872793460 44.8263155119806669
59.4795808531667234 75.0715099732391309
54.5302663047307092 5.7575867528969145
18.7509553026408824 39.3702285121194393
90.3513528361102232 55.1006825573033154
47.4940506635798485 15.0513480169899623
5.9905282726677616 96.8131198481705439
44.9180192482688909 15.1072981477613943
57.5645488238342082 20.4497525215181710
73.6168720762500897 8.6195266598144027
69.7811994157059843 60.2269980540143379
44.4987349752653287 97.6460882734199913
0.1712246965181907 48.3407939611146915
10.9227445310408626 21.7562773600513673
14.4747282276743388 46.9690912799038216
0.4897171202965844 87.8657816011647412
82.6957897119862224 21.9084558227730888
78.6196835605039013 82.8534584080444318
36.3959292698940118 10.7463934707718423
28.5016194424404503 31.9518577308809384
87.2646031374649738 55.6077431824684751
49.6176450605503163 64.9537670048696612
25.5548709715864177 97.4041108717722324
95.9036806380576792 4.7289916043512843
97.1021778741891524 66.1211315852694383
6.3045026219012197 57.4346927830287655
2.3484333292612680 82.0369022525218980
8.8990366374850360 95.7899423206321785
5.3792454726204646 73.7954547739554130
49.1812675361491998 77.4285559139377284
64.8534172066365784 36.7205827700958025
97.7858368115348355 25.4809520928038644
28.0892250999551081 44.6085907364880399
78.4468200930616604 10.9405268724155356
63.9224091848846996 75.1542765463873934
91.9968133559726766 33.4884552103293061
98.1574786463537947 0.9283336153851351
20.1997877360300286 95.6001411078218410
77.1468303696799040 35.5396588772549507
57.0262874095661871 40.1403725511995688
48.5856320213651642 31.2383303833985728
71.0684976990252153 91.1407320781639214
39.2926514855037183 77.0097063700209503
14.3098166338629706 39.8202668794457395
47.1677107081496985 17.8141012379708457
52.6555427765108632 16.7391061959442098
88.8372983682469481 77.9005346999254584
83.1945315165951769 76.9941181092655711
52.1198713723333356 42.3273376502046190
33.2168694264483477 82.0120009248126962
27.0684812510562871 3.9893869439446283
82.3526869202833467 69.0634524494122388
28.9627357827817917 55.3048310913479355
24.6112253702112298 66.4489161871817942
70.3087089482663288 76.6526820120345604
96.8416142509622091 17.3675689807669578
2.5765242747688988 1.7454618340786321
61.4899116624762456 5.7189918357769987
34.8076251485540453 86.8054017207712576
8.5514903046389534 75.2714549780182551
18.6409176960390042 59.0627366633600062
73.2752814016728706 24.9960198950252135
71.9692191545148319 6.2545947806279862
2.1809120763505163 27.2190711498670801
47.7118463017899614 34.8337238956699196
0.4433230705558344 95.1331459012523197
26.4725464629441127 5.8741813463892285
46.3309137971476446 54.9000603000789695
68.7109012259910230 51.8709008686647124
55.2216749396591950 55.9097600846394940
54.8002584708308760 18.0137764837595462
94.4152719933087639 91.3426164207275946
1.8124667152196738 11.4096366826990199
52.2447289736674207 62.9100503267628000
21.6773853266960188 65.7349165973539726
0.4304257914110043 19.7652594392386121
16.5373517296261276 15.1305062924171896
31.9239931640764141 31.4474328282120972
99.9922242460061881 38.6748291093057830
47.8028069722403757 26.3530702643644297
51.4689359616372286 10.6632579155258593
49.7424195681565706 74.3475522052453783
84.2354415614537686 49.2616586214507848
95.1263615830213496 84.4030063272997353
23.7893199995347402 44.9721523616575780
48.7292133295762682 72.9939461806934276
88.7492956456067503 2.2304900048837673
16.0010644709937324 44.9537050180262554
55.6720406441263762 30.9052143683378411
94.4008010436402003 43.7484648494255950
63.2237537167845787 84.5283366506590994
25.4989492015425299 15.9423436289844460
64.8019560412109001 29.7572949671949019
80.9892013605566348 65.7154252308438203
19.2792678601157448 18.7242635888675082
91.9053207267643870 15.1724564130048201
14.9800435073110698 50.4729907187819151
31.3189562651579507 36.8594788138951301
25.0445270419531916 77.4549045716973836
85.1218933664308963 30.9174712249908659
29.3191517583821017 45.2812204312332938
31.0130708209753756 76.3275417513583250
43.2091983705465452 82.5925149740089353
8.8603259614756347 55.2607114781500712
56.6828033371081759 60.0837008379257682
42.0866142589411112 53.2262096209570998
28.2541221144422821 19.5715189658266411
52.0501427721658558 92.8537477826205162
57.8441725382491256 58.9191502328441672
96.6858407076805690 88.4999954725457201
13.4798324091427659 42.4296709257464570
40.2158628415904786 99.8091741190149548
48.7959601443430557 68.3305149411110051
38.4646600354472383 54.3633240967976477
32.1147330558177373 44.1336134846934129
97.3061657726390905 95.5947926597616657
88.5617374232074610 90.6310930089728686
56.2204282065688545 70.2978969107262941
98.1680894523192649 75.8810126957574482
8.6663898402758672 89.0924127257551817
89.8714102401126524 51.9353037181057999
58.4644035631280445 56.5324659204143956
95.3665712204630154 62.8756770734449901
64.7441154430165966 81.3548748080660573
85.7760436665455472 63.7589655834297844
94.4247615051047688 74.7222988146621532
4.7214515943316719 86.6712952917640109
80.7868180763299932 48.1584822089354248
14.4742675643837693 47.6223619786966239
63.1851170709436403 39.2646037236732184
17.7153714150211847 63.0077661763353305
98.3014154659642543 79.0596789739628036
99.1682609067554068 41.3663330770301911
44.3426285001492602 9.2553647860575410
32.3243451327308051 78.4403489507316465
69.4246772561818801 67.4496559020100364
86.1857453040453692 30.2703005745276741
27.1472426701834451 43.7776547483487732
88.8474185340732276 77.3962125545375983
28.1931906914342463 37.5180431427358698
75.9122251786332356 59.6575869440234428
72.5819520941132339 68.8603967198719147
79.0740884726450162 85.9388422715284293
36.6295222326647902 35.9930808228309616
14.8297313893788747 25.9221815375762716
11.4572719781637744 86.0996382313415580
72.3071063601367285 53.9529646510921737
15.6086348977171987 26.6906641825705684
38.1246278992002061 66.5638195391709218
67.1448226631884353 80.2336843088746576
94.3209455519606195 95.9023284417850874
13.6030840399224857 97.2459474011629794
58.5755223974940620 45.4696584129708228
34.8511114124547703 58.0437535584858253
40.5693846974237928 40.2139493855146668
1.5419391575770214 30.9049513051795834
63.3293477054849703 27.7440176160041254
52.9637961637187047 20.1760180989008937
65.2916118588576779 58.0657748118002530
25.7231177201645131 10.0656172485065198
0.1064953043780070 51.1760011428941084
86.7759563952100024 43.1933955382892378
73.9246728308395404 40.3476365173711855
87.3982199695035717 18.0454145030614406
7.9155393159976111 27.4731727316282708
3.2261337079000918 79.3313004335487619
52.1273375950132376 2.4583345823918190
26.6105629822359404 48.4742364416570481
23.8545390987720083 9.8939939480347512
33.4342585583056149 51.4629564166997255
37.0732482529552598 53.3660117218472294
22.1004484914050998 0.6683109990829883
95.6505898914770256 4.1072606240856402
72.2985418085985714 89.9814677493005632
91.4427584060180010 73.0550982598298049
79.8928263949128308 4.6881039014601615
1.4553404159621364 48.7129360980096209
18.7673956257680814 3.5644725926468501
98.8321642643234100 57.1415247303784781
64.7633402315510267 14.9274315315801935
37.6390792360939415 1.3589323417022015
47.3082565986386570 52.9979862736634999
93.0018827028243464 60.0652140067491231
22.0400206264311329 90.9888689147464760
46.4502440961857772 99.9960751527134306
19.3965341181338893 48.5634653612358989
35.3601719242868882 66.0634736492293939
40.4240229686310570 56.3437179181807011
26.9595011314256467 66.7937745020997653
25.1491171282602117 57.9742797912479304
20.4894434712115086 48.3462303582737150
81.9646691043807607 39.5733610470655606
76.1849913013852245 0.9807844349613015
86.6556132970889763 54.2112417675656744
23.6037935233956553 72.4660948788623216
64.0342794947580103 30.0647860636592874
58.0283133240932756 9.0513047994432494
8.8044296658092769 23.3818148456629196
90.2423356201036597 82.8089197021700585
61.4320579363953030 1.2504356734066024
41.6712413784270836 32.8854554339897547
15.4228861540187658 21.9218837905367465
81.1380009260074644 50.1476943884268636
5.1532783279305105 93.9616537953033344
77.0485720865927277 74.4087374549731919
47.2625766996786041 26.5779407892740451
25.3052065201790342 76.3772620821620905
58.4853054920267823 14.6065411973692498
86.8614662503784558 68.6308337064014324
85.7412709627158449 9.6248067738285528
43.3397422496034892 87.9860582876397217
36.6146730765971498 94.0418845651704487
75.6291409151555456 81.6620104472398367
84.2590086881110523 90.5172254219408927
4.3570166499862122 55.5024890052394539
0.1433180235518527 93.7007592542664156
22.9559817041346435 39.0420274723943237
30.3090383038311941 48.7290030922064119
89.8319240832439618 45.9445198604213161
44.9301192277564141 47.0317910271099819
59.7088112655912084 36.8942514459755344
41.1368579559112959 20.3878011045942706
70.1651716818312536 17.7683530165673069
9.7549372881808978 51.4226929323518078
79.1477304998149549 57.8888734846785624
94.2030125825378377 25.9584298552407162
23.7819244296975434 55.3312253274203556
91.5888877497293379 59.5875539720708147
61.9484040236620430 82.9678695207813774
50.9835995455047453 76.5993912381015605
44.2064537077905513 76.6933474415678802
46.1154268544981747 16.2977850920921412
93.1322874578712003 93.4542035749975923
27.0905865350447144 77.7680230433347077
25.2258612151490240 66.2328688422051215
29.3588085059436565 85.2102467667487815
57.4442453227030256 50.7600800107831063
86.5765416899019442 28.2877576361296974
34.2165078361216217 48.8867917102301703
81.2781296624884391 90.8970937987262602
60.7008054596519528 28.5342958273994363
92.9866500210901137 69.8350917452411579
70.9710754235734242 64.5107054062262648
72.4694945967252835 35.5735423251829417
51.2118344279192570 67.3599706704780630
14.9285307854034812 14.9121045265813592
73.0886405069739027 82.9734733816739407
4.4464703969834263 2.4029450238491568
36.3426895020647507 19.5546067183473795
39.5499776436132109 0.8796395597651996
5.9014326080245816 0.1253855986606656
78.3091707822453600 18.6132165020269511
38.0254805020318969 60.8804206763563300
40.5547256410900374 25.4186744199767176
40.6089102493934391 23.1676427648399255
44.6472908672739024 11.4612950363282451
89.8417334538149817 87.6199934049285076
29.2114588309129068 13.7338364744869939
5.3938553269915479 54.9287276230266883
54.4821058183821521 37.9022026219385211
0.7803274432751195 22.1975112658195251
82.7867662835102180 20.7444552950255883
16.3676464236675372 0.8137429121637729
24.2679948956701850 42.1581565552218578
78.0643076043922264 36.4494866486874045
24.3857570073697225 36.3621628076244860
61.1074156628542511 71.6701653480462682
26.9093814149443880 2.5007166128539815
17.9694892377524766 68.7611474446273832
22.4861884926420359 94.8276310129848810
20.9274918675920638 54.8997072444259331
78.4984294287165909 7.7475765637995071
40.3194339586840584 34.2199960304534798
21.3886036483738380 96.8329978147747994
24.0991185470063698 77.5797002201409924
83.4840385217781176 81.7137376567427793
22.9950581395958906 62.6528800903853664
69.0253571813396292 6.2596687527411436
81.6164023898795676 57.0473614774243742
22.5567860273322331 46.5195829640380509
93.6485440165625960 19.8649389730975692
39.7196430725679548 75.0381542317475976
95.1683940769734278 41.3873222016628546
6.4658855263401875 99.7612657878402729
54.8052007309674636 68.3684839255586496
55.5983161245625652 12.8606908426028284
15.5812041449759580 57.0237112489476488
71.2275547496030015 30.6375898720194542
60.4427054130654327 37.6961230628791526
45.0848277340727108 99.6159240219263324
8.0624771739880359 17.5599244809158463
22.6922206257893713 38.8531931915564357
33.7865948082439047 31.7159763036662277
0.4962254070237981 44.6162089513312026
12.8969585854551987 26.0322317245397343
52.4687578800900241 4.2510993301459905
64.5728684261014649 26.7220803307659303
13.3126115882383100 5.4096930115337223
18.6520643843711262 94.4543107208547781
35.0744328879718594 40.8927314144479794
90.3828258409213277 53.6925969014162092
55.2237547199680776 49.2347912010895428
5.3568009860756600 78.8823197467368118
73.8367532654620220 74.9647427581734291
43.0055241697484192 54.0312886004920472
6.2135337480194064 0.0439072906984750
4.9212770378126658 67.1167894117378410
89.3908867367780573 60.3610224735615191
40.4461984649682194 39.8151757334800322
59.0944411161406720 32.2397462541488693
65.9291521011354860 28.9375384530575772
58.8718529601889315 25.3665498184266553
27.8988559492030284 72.8697174726699330
21.7747858596684658 18.6596745287907027
4.1855194950012331 62.4932225518196702
88.5214598341980405 66.9097867394794861
55.7398353164907689 51.6953204013730101
72.8037857645648643 89.8909382615799615
14.5831496660148492 96.9874235767926365
31.0096532722118994 63.0390296775741064
81.8664248572241888 20.2753111034486224
25.9429198747554643 3.4748522378090452
85.0353032440056751 52.5804121426995721
7.1829013596453546 5.3972991855048331
83.5517054029216411 5.2197115223302841
56.2622741630246281 14.8959437543248150
49.9115990583244269 23.5388976633696743
93.6331181774383055 23.0034125567248466
61.7209981812126927 10.2214079915211027
62.1930174632294950 12.9325357384311843
93.2301557903692242 44.1023452464867631
99.5891920706240938 12.6899338708958194
81.8837027258845040 13.1636417885338304
99.2049002829804891 66.2097837177245196
39.1489120971743390 32.2012206193830508
93.6045623859194222 55.5115752699742657
23.3969540566454128 69.8443356525961718
18.3457886595800090 5.8932132716009944
23.6078238946793348 26.2874901548111453
73.1441616986084853 93.7104772656270768
71.3542916335103428 78.7322851752939528
11.5380399296171952 7.3084320410785164
45.4260169910102789 72.7714509837217207
30.0812247047031356 66.2429275018401853
48.2747578684445173 4.5747647724518448
92.6729801399464748 78.8409505086890761
40.0097787965588481 2.5455968905096271
63.0668016281329429 27.0637671278670346
60.2636154264775570 47.1932648868814155
93.5441362696442695 7.2012781051313919
54.5156684906445861 40.1127303826078290
62.3864015523558990 16.7376083571471490
19.9213465939721566 74.8892768291266009
24.1364403531163276 74.8898842365655497
62.3658061069696004 20.4750376282982529
19.0391182963680414 60.3659418924111435
47.1300209274850062 61.3808909246375691
1.4041806402381951 44.2047931776162173
93.1509774826003110 59.4789584199070660
3.6619355695229672 28.8935500566264594
78.4413156200346293 17.2097294228502058
85.3788693228419504 23.5083687056587998
13.1855222980191691 17.2508411165139712
60.5648959876671427 36.0673642921276922
52.3833736772079561 50.1784895964479034
49.5954640645717717 69.6803860711366241
9.8056728186141520 32.7182237876762159
2.4061572486623106 58.6341828680322124
95.0513914797681565 51.5277186389208950
36.8460227550021244 23.3500149400701069
50.1999261934348411 89.5445420444180229
40.2930001907853566 46.7996176039760385
85.5408187788129482 58.0441192215787964
92.3846606936966879 5.2114164141516710
18.1069660423874623 31.9016195839827219
75.1361706346158229 63.5903297419080999
56.8328880789251514 37.6888131120488481
37.8578368244917627 9.3881559603083531
57.8079980317930477 0.8491009330120258
13.4362410629362152 92.7646684968177055
33.5439834891778972 10.6861251056317723
7.2820517639963338 65.3239943630350268
41.9129361976373858 13.3626984268575555
29.9527770124673012 81.3238096150123795
80.0792808240084213 24.9908952580098038
75.7541163263145165 62.1392379331576521
47.5501075495125676 1.9595107470284034
62.0664606989351100 7.9474502882211802
28.3565071461404195 91.2207269783947936
21.5074201522963619 52.7634274279908055
9.7334084964438077 81.0038914591955717
20.4131632295270542 51.1108539167530154
71.3918407613933255 77.0853402518602451
37.9543800237051840 74.4422492515487875
35.8656729138992745 94.4172006687280430
77.6814399984307471 38.8561381362905820
88.7055720980350912 88.4233288966057955
97.4912206272204855 14.1277134035041598
61.4419859951230194 5.7179375333902822
15.2725922515032586 77.1559816388859616
57.9953307344650639 93.3491244015235537
97.1092103189258609 6.3339638888473608
1.1773531255565794 13.9282065067566680
7.5852937555147992 39.2393196668048319
26.0417554923387584 71.0116691807448035
90.0141987892438777 60.2881155238547990
25.4610126374207866 25.6128512996026885
35.2809042356239573 99.8215077871162464
86.2136087737299732 51.9339574738913683
43.0787112288973830 82.0540436984501582
84.7160954346921073 6.4732235404084904
8.0284203053482273 4.5363396780663141
57.0563915874875676 90.7751690126506077
66.7106915300951471 16.5649507045611664
1.8617850151571802 18.6964164467571017
23.4095107079265858 26.7167979194274920
69.0158848878695181 16.0089915521655755
79.5023559617182798 42.4189976926066663
32.7130451230962294 88.2656886288194897
68.6334513903818078 92.3606573796949704
27.8904271701093336 31.0940084821566423
20.9179790787126016 62.1607249685044252
18.6731903574027136 40.0850415357270364
97.3161876515058850 82.0444885475866101
52.2863638231315093 85.1056811092610275
74.3403243337044586 17.8045313760177741
62.4313230606104881 34.9593047680973967
34.6981440047014118 72.8170298501257633
18.3122408977610434 22.6199019078742865
28.9357725240378727 31.7189646992810061
10.1630040647482272 76.6477541650978793
54.6166065457646823 4.5848444442768699
91.0200203062230884 85.7578566636301645
19.4457843897538076 12.7011059654085443
60.6538342954682577 88.3227547548662244
94.4810447064097474 19.1053244773246576
69.0937215801380944 15.5119165317349257
52.7679903930064924 10.9189915607567301
51.3761438275734506 96.5569402670458885
31.0778978450279340 85.0849288543847280
40.0406907688962903 91.2191363381739677
94.6486455598659262 75.0646560400134604
47.7791839072611353 99.4701190573762801
4.9035809098974648 0.5894347164634550
17.4047092740166036 51.7483253330309552
7.6119118366451470 26.8496654460224633
3.3330352493350146 34.8221350194871917
42.4476313366665821 93.4695915136210260
53.3565347955462101 98.4901074344874701
54.9858589246143623 56.3561457372194781
27.6979257179145186 17.2724822834956058
34.1179486080054986 86.0524322497501402
71.2959199503357013 12.3716692700753796
73.2319454022261880 27.6548738454705507
83.2341698719812371 30.3839565272947993
59.7852378373463083 84.6789292093871069
66.1746177251849304 70.9724774015400186
2.6920422582151660 22.6131749519207794
86.2687310743518196 97.4703470021451466
90.8936175595750626 3.0575805332875960
79.3952416933201306 50.9288137271423764
82.7793936534871193 11.9490423419282408
88.5686316935366165 4.9882387569159974
37.9813095778923326 9.4819387569207372
12.4475588029795752 80.6405913038097140
87.9526656487025633 82.7193658929726325
11.7701255228991215 50.7584890317872492
73.6228132373106661 38.8214952418288064
24.8311647481778692 62.2300555901826442
49.6443645967371978 18.4342034608156560
53.3901178138830659 34.0108527935596641
76.7189528500526308 62.9907348260183539
14.8390826271307059 48.1852897663113424
82.6485506267619456 31.2305144916469537
2.0070247109997275 86.3704190949460866
3.5940708850005998 34.7644656793673406
28.0642625750184393 75.7694820182206712
92.5197665744139641 2.8718540380426982
29.5097388759944401 99.3039556575225788
91.9657323417040686 65.0216428435490883
44.7863408876594846 3.7466416806498759
96.6164133383058470 46.2728379756874446
71.2899186881637377 5.6713607443748648
62.1203491385103916 38.8039462958809338
66.1190093592565376 42.3531162480139542
46.1846056123235940 6.5190671035185606
54.0798564732939440 93.5234480670149821
6.1410511579917726 96.9723766873053989
33.0374973948803330 49.7045429710304845
81.5460917660747810 57.3345123659319995
95.5827296633776484 58.3454108657938662
43.6415471342717751 90.0456500869291574
12.8479235127910147 16.4561468541862581
61.3685539399971418 40.8520678813357208
46.1556639568061513 8.9233518475176687
68.2605611311090286 38.2075558022562021
34.9514000615037688 24.9019512761240556
94.4972213986915506 57.6659843328032125
44.0693408157994071 46.6302268666368604
80.1541120316026507 0.3454281473861620
55.9107768419450295 20.9910808483050531
78.2380393369359410 4.4175586008466938
41.4044058600977962 24.7373002633107006
3.7400393334803939 36.2977554027630731
90.0082441218382030 15.8193077031237639
70.5882917595804287 98.1622717691202951
41.4360403323322117 2.9688830172503455
77.6518422354692746 16.9826099180921162
31.1643050024238875 91.7695695485674747
59.1491946429508531 38.0613393996642628
35.6979431579858257 28.5083292607387087
20.3657826660999852 17.1201649879434079
98.6539053704858873 51.9120815722911786
62.5467290804501275 49.2894132216365435
27.3648845485318191 89.6723412121325651
41.4382439960414573 25.5458082047943407
89.9196547350871782 85.4708666304861708
21.1378118803811184 10.9259173251842423
91.3998229730119078 58.0223089067792159
78.4729498418352449 83.7526589225794140
64.6037263109413402 31.0989082994567170
3.9590478269061924 87.9393726327929812
37.3358257866433760 60.0774194621129141
47.5202414286038390 97.7890145354152907
11.2022662434657647 89.9578833695581181
97.5731854879952465 73.5491957787044726
6.8283280419195176 84.6828135353616887
16.6984203403615759 91.1710184978568634
99.3402678640754573 39.8802729001443836
36.1356649447400855 74.4790666026042913
63.3740710846810273 19.2089326692054243
64.3515070122844861 50.3246786976917591
63.0700819284652496 60.8566567208744544
36.3511559953900161 66.7150878882858365
89.8885616260991469 20.5195136192648491
88.6489136486411979 1.8462298893106799
62.0288876705679115 90.5363053489332827
47.0960448077918130 74.3516918712208223
60.1954765927782205 82.8319658669446426
80.4646463011815598 47.7931311597518018
92.2323432703230850 77.5102273402743975
30.1822500955952187 15.8101988458761884
8.3295111680710363 98.7387735666255395
66.7457971195411233 2.0595047019968504
52.5505528732168159 10.3929648247605648
16.4469934615042455 23.3952065521594434
31.8903139592092586 28.6889046894617259
43.1630420178538685 28.1276820983714089
34.4742069197843861 52.6248667382564150
62.4780312558501336 62.0521986578137259
50.5879601831436787 37.6338199234235873
16.4597232125817463 75.1476145175009549
98.3647014835231914 33.8390652903353910
24.2392479498163773 57.3978656153538722
62.0589450933501183 62.1815680427866155
63.4781400768938440 20.9148707531672038
41.2893291991009193 46.6310691790267313
86.1420419780868798 38.4412515617853643
27.3436304495414433 58.9168490563561562
48.8347491557311173 34.9349059126768822
80.5109669237395025 78.6508496093396872
73.0696216944030823 35.6348080149810116
90.8366724402552563 15.6770318855917861
8.3429906788040853 52.9720130949015413
56.0035442642703245 11.7450054036731810
53.2792054180537207 10.3070755916380925
37.3789441517508365 77.9705726767842862
88.0951410293723427 6.1504893057430792
41.8442603968622890 40.4642116082893679
36.4623109761123203 52.0333624736478697
10.4147822656335816 69.3087724186733851
92.9996737019989581 66.4032055741951837
91.2077122650113949 49.9797684257886488
85.1382867449534757 22.4901484860147285
13.7924265390526486 86.0917864342548143
59.1589874626573291 33.6325632000253592
9.6399506635925221 7.8714406749960997
45.6903160318375825 94.2609769528043699
76.6580845539423024 7.3452588559875469
48.3851535408055256 20.1311678270891363
80.0176418056345113 54.3541949023412130
7.0142688837636635 34.6309792668316661
9.9261824718418481 96.3072623522278235
88.0113915120210493 78.2536090480948587
51.7832827846096748 70.2484948551098398
65.9672316530857330 41.3396693973753884
7.0829223596388218 69.3741182966523411
83.1291075481099426 20.4496183210351106
71.2795082924803864 84.3990606363818756
97.5353463621521257 44.9110973209140383
80.3329025518629010 46.8103408245965298
82.7155691643440321 73.9162755540210128
65.6874375593377664 47.0091584146587493
37.5826400959587659 7.5096270556486715
51.3437790818715882 24.4251194991272129
27.5939191056125068 61.9584296372526637
40.7713354845588469 84.5787410060047478
20.3625554705406451 26.9572357407535144
73.5988294452394598 19.4999555021173165
56.4443066422359720 58.9064007732105566
79.5733048487003174 79.3060549645822732
53.7607058126312580 20.9245296891081516
37.8712326245719808 79.7858372112395955
65.4183333838258676 45.7774168281033340
50.7570948612463084 31.1388986856115615
65.1710047209664793 89.4359192099254727
99.5304427388943935 9.2429451675145042
1.8203816011196250 24.6296691514137152
12.2642136375774378 99.9561682493746559
33.1549803055051555 88.3215607566422420
32.3601526580418053 81.2594054716976615
64.2638632930694058 49.8330775759987219
65.5564253866670157 36.7000541962795168
61.4466484574720724 63.2129828343345821
94.6255246214126089 87.1493035426726266
27.8979779768988259 4.4980767321255772
28.4472055509009465 7.7347321442261414
69.1337948489214824 28.8852615895267562
3.3434282163054108 76.4354340900152209
70.4062226238253288 81.9706782554771394
80.3158115257976704 33.9360219311046620
30.6469837154557787 76.1461590850684757
78.6218677502004084 74.6030500801288952
36.6686906456819983 51.7953166213054530
4.8877792608418176 27.1472318048495929
55.4340611755554846 15.0370711125371379
10.0888615397332853 31.7457304946806573
83.1242160926158391 91.1462569536040377
63.6462281104793774 70.8471591957046201
26.5957961594677883 1.2353682703851399
25.3935748510808139 13.8098854101275652
10.3163272276665214 21.2052773204775349
58.5799312330681516 42.0548391388878358
1.2719518305917332 90.1005649126164911
28.9323806845712461 0.8752432141312161
64.4995894507779184 13.6915560787477020
