# Supplementary material for: Universal hidden order in amorphous cellular geometries
Source: Nat Commun. 2019 Feb 18;10:811. doi: 10.1038/s41467-019-08360-5 (PMC6379405; doi:10.1038/s41467-019-08360-5)
Supplement: Supplementary file 1 — Source Data [file 41467_2019_8360_MOESM1_ESM.zip › Configurations/2D-Initial-configuration-Binomial-PP6.dat]

78.5897070289385624 83.1794880064171736
72.8715898022800417 93.1033619754714437
94.0412831164472180 60.6239645110073582
59.0719415939047181 14.3405946702517504
25.4920865329752893 82.0468218323149472
79.0577479628552879 19.2859708411638699
92.3621438180695549 57.3360694923387584
43.4264394249767136 60.8456354039994309
78.6283044419767094 60.2863014672316169
97.7137489988570280 19.3847654255127857
78.3526474416126746 69.0949595135713253
94.6084951673159367 21.8987951624954533
53.1702137934378385 13.8783823037592171
66.8267376257752517 8.8325599925328504
91.0703415981909075 52.6286681287971163
90.7290312433748198 60.3400087922362900
59.7046199438477885 88.5866126900633333
90.8305453187682872 80.3353257805488994
43.5112684259848521 69.7676450697889408
49.3306972214044706 15.5908715352884304
8.6380937532671620 80.7370686965813178
54.2835297463302808 9.8472279886120830
12.1921722807679984 16.6600985268817610
64.3838356106109444 82.0240740104572126
45.4863485033108006 42.0679450318752899
16.4147177340386428 3.8175584763537440
32.8596340160149083 77.3200349220243055
16.7456114986638802 55.2984443976404094
60.5275235568286689 13.9072147725346049
91.9256525388471744 10.9161079764705349
37.3194568156459709 45.4323887409453206
36.5109053022266821 49.6431632092517248
70.2238080230389414 58.2444187274401628
46.9813192563186774 52.2939124139103129
91.8777494163678199 6.7499583999309003
63.6209986906252993 16.0103632956469895
93.6197239809691837 48.4756205869855137
20.1262824586868625 43.5713361960335277
68.7655321971665074 71.2197212394879386
2.6784292000104237 48.7132614538220352
90.8714653270776438 3.2383730659024668
42.3619414391320035 2.6273980944196751
25.1267382605128589 57.6475409908189249
77.0304477626155517 84.3107390469903066
85.9972951710833371 7.1020714313916544
78.4669417562098914 30.5348569247626997
90.3041395379550238 31.6453318609555296
8.8219573181130500 13.9957339963932892
67.9187221468921365 9.4691814525386562
2.0735582330376756 74.7490417347832050
27.5979359469255989 58.2534348000727320
49.0042443367031382 84.4352328392581200
89.1111422625705814 38.1197927524377675
51.3322492371139489 32.7665287023140266
25.6172633131978245 94.0619345983700867
92.3625382162437916 15.9978726855672484
4.8689940610734510 12.7561294711398432
15.2018957710063685 6.8403874940884180
77.6657143447764042 24.3362654185075868
79.6390449402220071 40.3708529567988563
98.9389921377769213 89.3083375816505338
13.9194645490595796 70.3968538404048871
40.9981962477405162 77.3068228964829132
64.9966791644870483 23.5905819343056891
11.7721910649736685 73.4460633710267672
30.9084952656753842 48.8367464459498493
43.9817624751529408 38.0478999310039612
3.0985399509626532 13.5839089082968929
52.2810616171013791 11.2260057019981989
70.5380268050469255 17.7848164356977136
46.8714114573441663 74.5953485584031029
48.5951902336255088 38.1045352297971078
43.2840007419786374 53.1711248020321250
37.6171071651226328 74.8882047996588938
25.3690698012129303 10.5569136436937221
48.6454184721024063 34.7851900872675159
53.3670934503129857 75.8041634418023875
46.3113334487555122 8.5672046389214209
21.8628482194950919 3.2637463794673249
15.4469512148512678 67.7319819565780534
85.0661586810007009 97.8269487358021905
95.1058692238071615 69.3284058094994009
79.7352990214481423 62.3300214122813898
42.4763696322133626 80.2411141441569384
5.5766149953287325 13.5921253161247151
85.7260673604759802 80.7663644751185501
47.6940047292389053 55.6097511128515549
53.6920393021591593 35.0339022343911992
43.5599842615911683 34.9796798068665851
80.1003461644895935 34.6816240300515304
74.0418019837174199 67.0332945425065674
21.0421225617392516 17.1575769540339031
86.2800204670405435 24.1768577388207220
3.3201445558813658 56.6442450860734965
76.6331822684860811 12.5398058433228492
8.5447360076194130 46.7823330739714152
9.8195329766144752 38.9439633893610164
91.3580738079318451 41.8322528390603665
91.0553565932885647 53.8310179074608897
6.2387721470940409 33.4264424217783329
0.5899695953555328 33.7456865033110986
2.5715639012645397 55.0811060547391378
60.1134481464338322 57.0116679539646540
20.1252350509167997 73.5134972988131636
50.6295868797259203 6.4791342700400207
65.2189678395529313 47.2557812704023732
57.3654128416836144 34.3784405634688852
32.1418002072462770 13.7797584008918506
63.0276362461880382 8.1502702313974282
48.6035466438023676 52.2493277595161203
55.3471638357486810 50.9583952812873733
84.3911393667561072 32.5590993063456082
44.6524639246811930 21.2456012756406913
60.1481894268979786 40.7118759953120204
60.3766435827368895 19.8010498592650279
15.0165139600403776 63.8442979366372398
89.7739239841562409 32.9954674777054322
25.1856102630609762 29.0917502999827562
15.2634624712313602 66.1420728303729959
48.7562166992195785 94.3412716421138526
85.2162458456084835 7.7220998605293740
6.4013434984470097 64.5528106224066107
31.5761812337076684 34.4783276726096659
30.0194025334023387 20.7332815086317517
72.1381296828653689 50.6063781140657056
26.7364710020848833 74.8955682956092659
77.5395274175948117 68.0006385865196989
33.4759360256482452 58.0822994583561680
10.3261283596193572 82.7912296492921200
23.2315590355176234 88.1071742558521436
25.5935556560245345 69.4870403812920330
58.5182746283127742 86.8506633598699551
98.6614030864171383 46.7598023298235859
53.5113405711760564 87.3471316812678822
4.2499763246497846 81.9453921704233608
79.4942589891219313 9.4586292316593443
91.6761183253512684 47.1298646329845852
45.3113186081900565 42.2401773867184716
77.5613858235705180 48.1492899946250219
93.3554947335805423 68.6815601757427885
78.8203495929504072 17.6488502687051856
62.0228965630766780 74.2918763536843301
88.0996789164427412 23.1087425260476209
40.6514288686849667 47.7638432047626438
94.1326659944154756 98.6991486140815510
42.1009777848064246 24.1244044443856716
63.5390252196960788 32.9646335094961103
87.8394563352268989 74.6933753871522015
31.7020928238021398 73.6349618436303501
75.8260587039205944 84.5110194551041474
86.3850228959616828 55.5217459227383401
96.6588515447403864 39.8685934872735146
32.8627638616866733 5.6536429558497474
58.5816041379908157 6.5705519682094931
42.0923475578437376 80.0201136063548120
10.2483918431929730 24.4467062481247162
35.9933370413907596 72.2582636036557062
51.4529010411919643 47.7862587442867479
66.9413449346755414 36.6401004801960681
60.4795397354599302 3.6547903844544205
47.1577486568643707 86.0118615458833915
81.2408110986633716 32.7383250161493393
29.2090323450064133 47.2110550607341537
79.6219415586823231 52.1026134609250420
57.6393651224679999 46.4637237431724159
8.6383552117362701 33.5796881497059232
12.5108369170468077 15.5916865152283091
44.6070457687586384 66.4546231464527466
34.2788474932313676 80.7599837391808535
96.0448747333986574 57.6656987816585271
17.6244400091800522 56.5627729179367691
7.9746535792601270 60.9937314505763055
95.3396935355889354 78.3219218575421934
71.4765247200292606 76.3085358181643727
36.0695728953267505 74.9554990811401041
75.2490227078092886 57.1862247286701759
6.0742821802259979 10.2662288729074351
17.2357770723427386 48.0786643362857404
89.5716345978534605 58.8966787962415737
88.4644539602169004 73.4724199483952560
45.4850116194828189 10.4219327310311591
6.5685568370705161 25.8097897746368368
50.0238166045582346 70.7465944057754257
12.7673923970077041 97.5388158596818045
30.7135528050299413 12.3078291404553397
1.3407984169768294 77.6161166926623025
57.9251267572719399 22.6000436299726211
90.8291393300176537 32.6397995334312370
75.7580093593128652 14.9024935768439892
63.2823657388424294 98.0772319245633213
1.7986244711379773 41.4775984865873610
28.9955439396100694 60.8455224781205288
75.3402561645690696 59.4976183407350945
6.9072063676298701 10.8081762928200487
68.7016894432918974 95.4264657335670137
22.9515367703997484 84.6540451655951216
4.4414911820116920 36.5799536335901792
42.2158139274292807 27.8556397544948204
21.8992821557788417 88.3865805466701175
88.7620356258346277 14.1583566590057330
36.6071170424212582 78.7494378135651090
24.3354634473657256 90.9486789000864775
11.2323947721512329 86.0118113352619957
38.8260110583165812 97.1373665235713446
92.6540107484172211 25.4185584547365728
3.5069852869486606 19.8533667288978251
99.3782181163520448 34.8600261021501083
53.4391279127966712 98.4979727646073684
91.6558480441926235 7.7053462118141898
86.9919416083078971 21.8896474280974580
41.8856528196719466 27.8162937668799941
36.4882286072271569 99.5447270434169411
14.5057042389911786 28.9298994480906693
94.8302962154199349 4.9246396077944006
58.6755052019327650 11.7155844917936403
79.8473607555914811 48.2763796369008915
28.8727907337627876 98.3022618744411858
26.1109269942981221 81.1010000027859945
16.7923284742292225 61.5685836144308496
95.6272662496909049 84.7054429643961981
93.7523742022404036 4.4272742393284830
22.6538193310379157 82.2836368169366921
85.1699106840064957 34.2023546460269685
48.3793321402063086 16.8917212984598706
36.2790367355367849 87.7142782017018021
14.1703250256623328 18.5981423304282565
5.6898177216575636 72.8133276459106753
52.2403671401007159 25.0674748533983625
72.4951850743974546 82.0187695638792746
95.6069422316622024 17.7566396831333790
24.4582392867406462 56.8568395180049180
18.3447360930057641 87.5731089530356996
9.8390718297086792 10.5615152397142928
80.8014807330914806 91.5364762355997073
79.7908206946907939 84.0041661101358414
62.3250374647846144 88.4672668907805786
26.2806373376870752 69.4516091971668033
34.6102726546707586 33.2122701089305536
78.2657786870195480 10.1181393135644786
75.3963796923943050 49.4938797185250365
63.8729198793164556 74.8960404377689457
31.9025138248609998 45.2679651823921532
14.3159898359135340 97.7137856791334229
20.4804132524984652 10.4589354744662586
19.8158600783671304 49.6906642012485449
54.6881132672205865 23.9742241865362971
15.2620110979380996 43.3223047064895539
54.4672644516428903 25.2681338668217279
0.1603372727676633 12.8217133217240153
47.9724767977046014 45.5056588108712532
52.3762622839850991 20.0976104375386271
18.5308652669866412 32.7596967189954427
86.3638339605485896 37.9666731705294893
59.5448437562610309 73.6079762871078600
2.5908770777847367 59.9613490787896382
96.7863792445253068 59.3647572658869578
23.3024248794037270 21.1964666114355715
50.5237313239304200 49.0116735101562853
48.7524801212035044 32.1103768129680418
38.2294494704515699 81.9770451834311586
39.1010358623913206 62.0681208204558317
4.2389770004031107 6.6124838210120167
53.5204947621027571 93.5691174807993775
43.2954878020851979 88.5126681610792048
62.6412465218360808 72.9757033737483596
70.7240874332501193 26.5112528140540533
35.6200493409880892 41.5271513076058909
54.6319292443772113 69.1367935067350032
56.0954302903498601 58.1337375633147388
48.0273972866221541 23.5484177298249904
15.6073397393357673 17.9174601655223356
57.0361220544547436 19.4472636251344930
92.9131104623922539 56.1968615603767319
41.3431779705190294 59.0006667477608318
71.5335977535903567 91.7897999631046986
79.0328971333243828 65.5371978093251073
69.2512643712075828 31.4020104756129967
28.3093232418946030 12.9791644102801413
59.9309992578784403 47.9391174742936670
22.9519250771442209 60.1759332759940619
77.3553344331714356 89.5008943115361859
78.3137989313405001 76.2070375106084583
35.6992264149235936 47.6771931009341543
97.3975616758717848 63.1746662992520243
57.9652801336971635 38.5669367642220564
44.5801266597303538 23.0068879017209866
66.8080214270782307 1.3169157626832018
37.5075540404087846 15.8667779599832031
19.1331490821245218 65.3757403934244365
9.2590106243159997 9.5704120894406053
49.6059207677507104 17.1764967025460074
35.1678158363418092 30.9499588542141453
1.7950698725715752 16.7994487999210698
21.5411384510926673 81.3538609642667865
8.0376499604460925 42.7659540697539171
54.0589919794075868 39.7012283708615641
23.2971493920753900 60.0716642840021606
21.8703885848590005 56.0207784561190678
9.5783252483666264 70.3418653287630917
90.0705554413718517 95.6031028700007823
33.2884434414607924 97.9722834021062141
15.8637266381954198 70.9424524980058493
17.5111277631389122 65.2649404449152257
0.8574883488404628 17.9236944178404620
58.2513619172726393 70.1230712966866747
54.2979652633501573 95.8060207607859837
76.7699469986014691 46.5946953947547797
54.3852183045410484 36.2026884015733685
66.5071882283565685 26.0601694293190356
46.8191627672866701 13.8167235374645934
8.3738622684415240 80.3381708440946767
53.9419958397766237 31.3943654067914792
46.1624197785210910 79.0501656666009183
5.1263433056225383 29.8518319567996144
62.4275833993236589 8.3404471711460264
43.1649308645836030 26.6041730330154884
92.3816581274319049 0.6837610606129751
3.4622824423666931 7.1199063343778128
52.2447507035355017 47.2711830932453481
32.6144179257103062 6.1218870125164244
34.2366059969024121 11.5177801840699026
16.9871532437056203 72.0360932101268787
4.5178358908075307 10.4135318047824050
26.2281426330045377 13.7840594270913215
33.9446929437314395 29.8650524457254924
9.8487448114424438 65.7301058218601497
11.9702990078988876 72.0767323434879330
93.0524310879522147 10.5167324543062879
39.5841772569309427 72.7828628035642566
53.8408281865775606 40.2033170934537907
8.1551538780885835 33.5163306828969212
92.6291338112976206 91.3886040734455776
17.3180418011931287 41.7890740459876611
56.3497243132738319 65.0947895527142322
54.4457764468174972 99.2873105747356703
11.7008730769123321 73.3821996437638404
23.9763436813882684 73.2509378842659942
98.3805216102825284 55.1052628299871117
8.3520226250887397 34.3082186684999897
62.7105996091645181 54.2312928910137728
48.9583410075857017 69.6016941369437632
56.6508316869185364 20.7629428255004171
40.0028800885550595 99.1456701284021875
87.5392996426540719 68.2780477093918421
62.6029524052268940 51.3964644995425175
22.5972615490820594 71.4607750038073704
16.3134169912653384 35.6130473945921224
64.6402714962033258 98.0873726001549358
95.0932720993795613 77.8076081181440316
68.1465709048635091 28.7205290333806609
63.0209755757629253 90.5785682876138623
32.7573354002702075 20.2607184529896998
1.9826778095096143 75.4376229947438190
74.6503019043157678 82.3403143931689101
81.3189953602912539 91.5858321282149319
74.1947942658143518 64.2261988933132528
33.3417119142004594 64.1161450241957738
86.4356970905990352 55.9525168390134695
82.1368622153467669 47.9566720347620716
81.5712342447154697 5.6004062853371455
19.2840703825769886 82.2519256853458387
82.1647384468899133 27.4962077454295581
82.1228630749814954 61.5563834536890369
90.9839105909035339 4.2240896527062084
14.0662689148601245 56.2508899886384981
20.2076839634363630 7.5842469011682461
88.4352933541427575 0.5406608697062332
91.9680551171663012 58.6966953953675343
88.2014636229024944 78.0080014159644435
37.7910637480809299 64.7309012574305882
81.5306209013463103 29.2645000555324835
48.9380304494724214 80.6026424213625461
98.9093086495716420 13.8383572159895394
80.5094143223883805 69.5427104643039655
50.0352447548908827 47.4762196116422430
45.9466272383642220 68.2334447907588952
46.5422665384720986 66.9255026029345998
51.4367236583724434 81.2316307988383244
45.9375723076787565 21.2919356268749809
90.0978913842058518 96.3759925045963826
75.6669565897003338 10.6512047458771182
68.6479884662639250 73.5394566716968541
38.0395559132259535 84.3778591105438949
66.6276211785899619 15.6701525107729935
69.5512080862170023 47.0763127239883019
75.8134907435680674 6.7398624210298630
68.9682275075774385 97.9232797334399976
31.3128851318677306 0.5462681313523676
16.3478348380037595 8.0532042104878627
49.2544509106062733 4.6545960296247575
54.0864939499814952 21.7670935259693294
8.3724689323519836 40.6890619866277419
29.5128014436830775 89.5032509081492833
72.2456037449459814 82.2384860384391914
88.3200983741599970 94.3237207410212761
7.3712515992504830 95.4404739522879737
84.0498274260239100 72.3010068033310631
36.2823613869456949 33.2824412701933170
40.8705027760815724 22.7801096306926141
27.7113438396438667 69.1536582038556418
13.2668720695236271 42.9627282908096930
11.8980772743178971 68.8049230610423166
43.3002128976119209 54.3329026246616635
11.8561464478833418 56.4546014802796989
64.4878886731264203 14.2440678322619974
35.3813522396509299 7.1268117680153615
2.1182666616669676 74.5544258979933403
1.3975521496178755 5.1403540343445524
34.5291705868224881 65.1505208412848873
24.5209565069189885 47.9890559270741335
29.9516194881545701 13.9035011988521529
27.4386579995821265 52.5312167725916908
7.4564210461558371 74.5848750560436144
7.3549542695289354 18.5113442488599631
19.5643989773490397 77.4262859827636163
38.3378583154070327 35.2808349107336809
33.1817406012717697 19.5347286967136426
64.8669252918520414 27.8133768503555103
16.5323618571601045 4.2993055716898043
95.6540731443159586 89.6843712941885656
2.5067505291115344 76.0502350984003783
86.5241854410143389 89.1847973226446413
10.6079389605649546 46.4658219176400138
24.7783739341151730 40.9238965063504310
24.8850226016583456 50.4136911281653042
9.0072596571588281 5.3601871183469481
74.6771581817405661 14.5855459175994291
83.4186054604953000 73.8887789675812883
84.8741820240492189 14.0986854854692751
63.8938950271777486 47.8086389839424513
68.9450711072882143 18.7040755068545579
21.6434587174482935 96.9246760028251657
30.3781041424238438 80.5351308442326541
35.6422623666452623 92.3795017453808214
29.4745872430677167 72.5942937479828032
51.2789699856342835 69.7265150353068890
37.9162089809846137 72.0643660647006641
2.4847336119551144 94.2596788899212044
8.8324538851378804 62.9569441308270967
42.7465455505755685 81.7802409516769870
41.4242711228007465 45.9911317373578470
7.9805170038560362 55.6734868577257487
77.5645180732790607 12.2810000164707116
71.5829476773982520 18.0201943459092249
73.6432244223295811 36.7257336380833053
46.8315081423304775 63.3365609871455604
25.9324200254732560 50.9456939907733641
24.7334235050380435 98.4156245162085668
98.0869290769380910 8.4759672802075201
88.5237191228034561 25.3845232805945606
76.8133221745214883 29.0112430903385246
40.4734111869398134 18.9070360399415733
81.5972774920130348 30.3176400879342154
36.7768249733205792 52.2417537612726548
21.8992730605000467 33.8170840225830744
20.4927102248366282 39.9824201195173003
29.8987547269544116 55.4172628525380659
28.0774395586123369 48.9261455447292732
36.5900495468784683 94.3655187568218423
4.0366455069473339 42.0119926844139684
11.4679317414755904 59.9199578995164046
40.1026399278245904 34.3222761782220900
59.8534394166885022 74.2202958101109260
31.0464791878623636 40.5745226764686251
8.3624551432813217 76.0684662837676910
68.2691849136282940 75.0234106102926006
65.1308748362831977 36.8502629397525752
61.8177319413864197 39.0849412075889404
17.2391268422952919 76.2283899182229874
22.8659237498573660 66.0469784695019655
28.4481371624819346 96.4351935244515062
11.6183225941253738 8.2387706905276090
4.6887140916114571 44.1887245126212918
54.7834423085043269 53.5327891482198055
88.1577316920692766 35.0633149304811482
56.4592795895579442 69.9702887967838052
33.9342587405080280 91.5179859696293079
17.4288778748796993 17.4350733193671452
56.1589122421142761 69.3944607109267650
97.6805658970048540 26.1821686436442320
47.8510123457154251 95.0516609275179292
8.0126543885755463 63.6058752554593241
86.2814679477823461 79.0125723468908348
76.2011458898415270 20.9537430840496022
94.6178206811812572 6.7473812194477789
68.8557519990207965 10.9316182211517834
49.8152074499958815 12.5035317785575089
63.2991031778908564 70.9781004340183728
79.3956036010562656 97.9298190595481799
26.7268994551633980 70.9929675422336715
94.2114192216633057 29.3464561960584014
8.3835452443231979 12.2053217502415272
17.5113347940641582 25.3991549616723660
38.3060085826088823 96.1379358019804471
96.2055036962195800 36.3854895685299269
15.9471593556121611 31.3228940089134831
11.0103355379885031 67.7042567321746418
45.9047201580347490 63.9300082602490463
17.7652846279010248 6.8560266699236756
29.1301292577928237 27.7904946707500642
16.0995311589501533 8.0827377750331770
58.0429604415653486 91.5827383704748286
28.3478440548018753 51.1721002500094144
76.7084128263776535 16.1378840834208610
49.1730214814661721 72.0176601242701935
39.9344378825892363 67.2125152115449680
66.5187679763631934 39.2955421781442737
88.8201392621239592 25.5670712506068654
35.8887688429297427 66.5948552222927788
65.3173231533813521 44.4643838180924007
22.3829197353009981 70.5764713795062164
74.9945497661581868 64.0520802246378622
41.5782587022114214 8.6150115141151460
6.3398737942557908 64.7925167980054226
71.8334937977074475 74.4776302343298227
67.2424791789364491 6.2756240671708374
47.1453545515372880 39.8542031096976714
32.9566404136186009 27.3006991869289237
36.1935841479824916 66.2565062849980961
44.2116150500853067 57.0277745468047357
71.9113122423559332 48.8470083987631156
3.0387397592154808 71.3946502195460511
10.7887739652687600 92.6893184368002352
55.7275524111489915 12.7026086987586222
49.9158220199129161 34.9953813422229203
41.2154584657171057 48.6386563330409558
66.5192452505039569 82.2200660869485773
30.8441524341902067 36.2837070453247321
92.9189568977948852 9.0390027261132317
86.9958668130308155 23.8665099230939255
47.1621399845421365 84.9792384090550996
16.8624109759751839 71.9881269207508865
37.3144090557438588 62.4890290136953510
52.8294831855236282 68.9202722337764158
36.4392384018105844 80.8025894889501757
78.7554259248924495 41.0795638088136101
72.2475400906670728 39.6231692316264557
97.7795370483550101 19.5839390559424125
55.6754245367390297 37.1504145302574713
34.9380739403367926 97.8941943733684496
73.1980293930405708 64.5375860050464496
47.6848719079398933 54.1462095155205176
28.1800366955214052 67.6106928611180820
66.6462302777131015 44.1195468030065499
6.1612950763340724 68.6339061061063518
99.3135212798862881 53.8152577735790416
92.8374698620815622 20.6173239170660558
88.3215078374882268 93.5467409711588118
72.3209691692277374 90.5963788470405120
10.0101311285551215 66.9925660647108288
77.4530185620533871 15.6843094425944685
58.4744142394480377 5.8956626550382696
91.8672012382387209 86.9380394070817317
28.5139610515627417 93.8563692859784453
23.2270675165108145 30.9654621657309619
40.4629706201987105 90.1562787378632322
73.2610551856414105 65.7139736972992239
24.9874501975482772 15.5302615516248803
26.4254294028360199 21.1995806184279587
52.4082488853395461 68.4866810702067284
7.4056277744503411 29.0555003857157708
37.5311665204576173 16.2385145777892639
25.9286004073421950 70.5728920987730390
84.3089756153349015 91.3408647625801819
42.3602393283912804 88.8455418071872600
36.5827086462418336 36.4678434228058919
81.8551802157670636 30.5648680625782774
72.8728044825569015 54.4309292887017548
24.1040954562552265 40.0215629620139097
98.5635551985552922 29.9619782881983312
96.2054188164675423 41.7111698417805457
81.1702965873351303 47.2636540511606640
92.1505618662148862 27.2471181249684520
68.4679535342556136 83.3129711855260382
60.0566419920063410 61.2000707600302860
60.9847966110849811 24.4331865722445478
16.3440007841055497 66.5181759857407400
62.6409524968863067 67.6646303140458087
60.2015086170456328 25.9070516803614908
15.3574095899547949 88.4521811044689485
92.3098937621463733 46.1081374445062906
45.3450278166021263 3.6945904769194793
5.9168039491500624 86.2824988431454045
11.5362070443349225 13.3579132013827540
62.9354417403378292 78.3351209478302479
78.5214089540766480 27.5448648087288532
95.0205815991926528 93.3437706032930663
43.9602797151071769 6.6829830085659232
85.7579114104327402 99.0635489908937643
2.5937685200304483 71.7629915712227415
76.6132057151747432 51.2198184620697887
78.4822683930552216 58.2782235541862477
64.4437215247430686 47.0904837536074155
82.4276052136383726 26.5175924762497957
17.5263541397718932 6.7629200789492856
90.2559478244844939 35.2624634335564764
70.2288464899366716 28.2686134318476228
58.5395011607294791 18.6307776549362138
81.3641719962370047 57.6967920765876130
76.6469715933444888 19.1103952538638104
35.4079660743237525 61.2278017472857599
81.8254773625923661 13.5488595070049289
68.3108194177993795 95.3367500065667457
40.7418690512980177 36.9996385571777964
25.5989817561906072 69.4862373384650454
69.1113750517258012 23.4680839487995776
24.9147362835478674 36.5913091611793391
34.2891459963167620 18.8759764923985394
87.5302109126167949 29.9035244774236588
59.8912937812226858 32.8524936136572947
35.6022591525699923 53.9707617058823104
69.8534500773756832 75.0097334898707828
13.5180741578216246 4.3116905191661337
26.2049943224980524 93.0210487746760037
0.9312407154606350 36.1458530992150315
77.0412384539427677 15.5920473758034852
59.0753321677515046 44.7115916446609276
46.8964015319759966 10.6459597478124159
74.0957944680020688 26.2127681947879623
98.2309335029428183 83.9575578654772130
5.1984468252138205 53.0084685230693324
50.8479217600093207 51.6030512465709279
15.0004866678850703 23.2145878034364372
50.3244735628119884 68.6926505785119019
93.4069113401833135 64.8667117712308965
86.1442904674249945 80.2500579231735145
91.5469680836784221 33.2643102957708479
23.2506252251459706 8.9351450676008142
73.7342547331776217 34.8304435051774561
99.3842121031245540 66.1598397552779716
9.0269378427412903 57.7091909798410967
44.0590553557280629 3.9182654608032608
84.5624155891856191 26.0020424583041532
18.2562107903734159 2.2190802404692955
2.1783174629798507 19.3936043066416204
35.4144228132917931 60.4303150270878220
39.7826437457713382 62.2663177434354296
95.5846521965410858 20.1597593811281186
21.2174219362853869 44.6911226448158203
40.1349898051818528 91.4957773205829028
20.5625938210799006 96.5365160509602305
10.1891682520081410 5.2236466039951797
87.4476450186394487 70.2534138155330226
0.2441343122775996 40.8864044522264862
31.1480114664755234 29.4607957576040533
27.3673638061566074 41.7571141914363366
0.7184959177997441 59.4918074648380752
48.6825870621964611 34.9484706976863606
53.4396939942038856 38.3291675112385377
25.0279322376675069 2.9826774620960728
8.5070686400485087 5.6703744782441667
21.5405800200477948 26.1822827125776207
92.3408896825446419 90.8181157684969236
87.1711233187380117 17.1285910977842057
98.3742950001363425 88.0783235690083472
42.7845330661444834 11.9958677121269179
33.4173659522528439 69.0399319824788904
27.3537674444485503 28.8347094672843482
66.2089941867288445 85.4101570213928198
46.2980005573317186 93.7377293154234366
84.2782647881951590 49.4433387926584871
77.7440769336312201 55.9506999579453179
80.9705545023166735 88.8598497459415455
54.1278736987631532 81.6121380725644485
59.9636301248017247 41.7318294894177839
73.2411028172588345 47.1687105076406326
37.3335759023612397 24.6110994677836032
11.9733369597417756 31.3174976209474423
84.3398740326092025 6.8714287356730690
16.2062024498012320 25.8657557180822621
80.2867853281564834 24.7531873952622661
65.8978334647444655 35.6036885067333202
26.4724418362992218 55.3994171436999281
25.6384165366650336 96.6272558071289467
6.1213282939719509 28.3461164342594039
6.0323527392725502 0.5620023360346948
6.1342929661101113 8.8089788366724768
1.5187422346646828 85.1751730538510401
92.9329615438425662 31.8867127418943959
97.0164649264175267 50.6796964207764660
36.3699018034807438 64.5721482294601969
68.1691641784973825 20.4309936011529487
68.0217749490498562 56.5835409537790639
30.2990172527026544 38.1813374635772718
71.1467686516983662 53.4856923965318671
50.2336616695881801 38.7064581415031199
29.9834770499127430 94.8399662004609496
70.2956334984963860 98.0630209099253136
8.0123390257347609 19.4910242520189172
89.1063702181469495 64.3805351933233396
64.2733443520629919 25.8796988737394003
81.9806147710729647 32.8693943722511293
63.9020188646028942 42.5582712740326343
68.2871303202209248 96.7096245389453344
80.1641623752911414 73.6731816140102467
12.8272935723745540 4.6313165990903959
31.8363781603194020 92.8775029541966859
47.8262468661976072 71.0030619350047516
44.2037239094249657 90.2234932189431049
86.6976029278835512 18.8281649869514567
21.1129192373375147 82.1097336423694770
24.3218537823792431 9.7728519434649659
35.6936661259456258 89.7091457932585996
50.0239813492758501 85.2016470736433575
9.6044553305422831 75.6554226718600802
83.7361349821195944 55.9979679382063580
23.2412065947203743 40.2516688805544334
18.3138263485556934 2.3192692988890040
99.2059239810229201 86.4725752603696378
98.9262580917717571 12.9301936335536443
75.3302399765301516 80.4211876556855572
98.0186642130235697 83.5264329572169828
0.5443865513156343 26.6868667638601522
12.9850053227537732 77.9903476079973785
0.5066532303028226 4.4126396289192797
42.4727671064536025 38.2385252597789247
96.4769019869068529 44.6256657333795275
29.7721443425433065 48.6141967074932708
84.8857250886681527 73.3661010309576795
12.5662361805133127 9.6741856222380740
82.4715117037325172 12.4101648484828075
76.5673768819602856 33.0031338017535347
4.6198917115811700 10.2336086431785045
56.8335926236503326 89.0069499751243285
80.2089318720734354 96.2261004215878017
54.3149362786123717 51.7134287067610074
56.5892867628015921 34.8009533075989026
58.9640885941298123 29.8204875192485623
99.8041605926656530 18.9512029046255641
1.3184419397542002 4.3942517277423709
56.1107405170650395 64.1321077260290906
88.7255349562893372 93.8432052669555929
90.9353477588192902 90.0423013975726150
44.1662072863515647 68.3321535797978186
13.5302533592653873 15.1811872642586554
74.7821346091209591 46.0217600258596917
13.9960772696299038 0.8761653818057824
14.7154877163283118 77.9635558035572842
83.6768533952674431 5.5715965628421849
88.8521187997865241 47.5841644627865605
15.7320261463075877 19.4022653211348057
42.0301282033003076 32.3337462090141230
67.8214253201765018 85.4331483867391341
1.2947424008561637 72.0740134829634655
61.9318520444872362 28.4583652846731248
21.3603136288888606 50.9811908184856577
15.2942324955407383 96.1068511942288808
10.3522897140474797 30.9343832373841785
18.7921368695558435 38.4646623199446793
67.3886056835250855 3.2796949241611140
89.6085629997156019 28.6894246442588887
45.9448172757096245 98.3701516947378565
99.9553760884507767 40.8845408783327429
30.6145777289743357 32.4899242965873114
98.1211921641366018 31.2194069151936020
13.4082541336975396 80.3951838245267822
18.7843741182710957 71.2899957832323850
81.6961291160336600 37.1844559766773983
30.5756549420807993 23.7514120924846459
6.1951551064454264 94.7867651520120376
1.8528924041641415 67.5198656353952913
3.2051774830205382 93.4675462370546768
71.3774235545811990 22.8018147496181420
91.2802474591377120 52.8818625403032030
59.2712265341135875 34.0072935225876307
86.1667004361642199 42.9169186415620842
50.8800789800889177 57.7792161218782709
23.5994284098106064 39.6113804752441752
71.0931172163723772 51.6599136419940521
79.9425277222916719 6.7898990657454750
7.2294496421302146 45.4659746326952714
53.1320247677174109 15.4849223137096708
22.5606736500000977 87.0121452069827512
61.3119645980656855 82.8159231903319721
75.9618638181189851 87.7189428539022487
16.7514896223870053 34.9211535339053327
85.5193360113948700 36.3456275724717202
13.5906004401885170 63.2947211995096879
18.6998325084072547 51.3304995907953199
81.9071101162661961 91.1715967261310283
77.3435359761119798 1.4676172251970820
28.5668487700854286 63.0085453884831708
66.3002339297903802 77.9863034336481178
91.4139884781746872 53.7827718706972888
30.2841451744362615 84.2490158532911408
0.2775739239177621 25.7228548045460919
34.7136465532310723 22.8861622282905408
27.1105493631552221 0.5678259991674151
44.5632840108993946 61.1913896502572072
32.1812645334127581 40.8995155171975142
25.9659101761119722 76.3435517796601175
62.3239401898566072 34.6146790883095861
93.3725695332902035 84.9120022234238832
73.2868284574793876 26.1812834465119941
77.0041679468395586 61.6807915171653320
4.2052498585335885 92.4173916629311236
89.1398813343837588 65.6383067883555071
87.8706860111668675 89.9376073012078336
42.5644699475862680 35.8663951406326120
9.7014073599554393 9.3083666876713433
47.6317980341912985 84.0301717479853636
74.0531074049136606 52.5829793422582270
20.3189309447469384 58.2497014546439118
98.9463959627104259 48.0001070938170926
94.5828494938973279 11.9589896612802953
34.3654367489980714 10.3431582441820495
37.2395203125145855 57.8933143132159174
55.8650371434091539 32.7326365322457420
21.2737582458541681 88.5337914911381461
65.6170323355306948 80.7720858898245808
39.8922760758730917 5.7354385071454184
48.5764917866800090 36.0904183613936524
72.8757440655050601 4.9779336600024653
86.9566633305760917 46.9654585163606129
90.1366884658374943 10.5478799943943162
0.4896572606916894 16.2406023062536136
51.8537433749902874 93.7033209709096866
69.4637646518236096 21.8193833008581848
95.2414462611644126 65.3332833871178167
53.7382230549379827 14.8632690375272816
21.5765729754286326 73.8048863391383065
74.2424758723923333 11.5787522793532442
56.2074527658561607 82.6749639621427264
52.3656693916805054 78.5560923080407321
28.9619598769132445 69.9629270038670228
3.7358417335645822 51.2451846751291384
50.3980475364972378 15.0429275913427354
62.3297735958813419 54.0755392331998408
48.6316642267031085 20.6114486788971156
23.8609558688319687 83.6749334775636839
82.9627610355016003 0.4331042082490355
75.0508344891777739 25.6968680257556272
18.0694769648952480 61.7066997521271361
49.0594227503551181 36.0813780343040449
47.4404955338437873 77.6468195092317615
40.3920904614143979 93.7967575455977141
86.4252924451260611 68.4066904649596523
32.6332638932519856 3.1930342083303920
33.4826755031245611 25.5858384011398705
59.1442677600291020 85.8360598870316380
37.8929255212813842 25.7286006342359528
69.9476239960202690 16.3621111562228592
23.6318687855584066 2.2417773070257274
29.1219078372913387 26.7494508024733300
10.4320765076788788 16.5490208004242305
65.7587865536045655 4.5031241288209900
33.3576247676262483 94.7226534061048966
53.9532892126892918 5.6781759635607614
93.4021814901073242 90.9691293130898657
0.7837448333072872 8.8629981137410283
56.0649039672461242 73.4803255397503960
46.2645902074561377 42.9169366096888254
71.0564389416085760 13.0379922201295457
5.3043727808241510 65.5067697166674918
32.0089998830175659 10.4122208427658300
67.4866499041483365 88.7776687319840221
26.3143654320786560 14.6634302805073276
3.1072505986428189 15.2010185471572417
70.3520706883209215 89.2044677498276855
54.9911137438509812 51.4557196441762130
20.5503987808589912 76.2025223212985310
35.7534750741282821 74.4159922073049245
40.0421845373112006 42.6389050751158081
49.4718105088475681 22.8216282894095244
81.8888620833641738 12.3574577942279440
61.3905653014671913 15.0999755788748473
60.3711396641174645 95.9851468386844857
9.5861700899213087 97.4196018174585276
46.1643138069215553 89.6059816678329781
71.5532341447411682 28.2281335208630750
12.7382407860214926 51.4327757589002417
64.8720002389842563 59.8323295520004166
26.9925652589165992 64.8837009235398909
22.4732811296483277 31.2965071469420870
1.5538515430607691 84.8927530909462007
91.5927503992830623 87.1545903454463513
29.3053470888725229 45.6934733767345591
79.7669361505027297 21.8886089430063251
34.3469935276062941 88.5041440719214023
70.5129307260762488 47.7139820211098140
55.2960338086513445 24.5906463342779560
11.6956201467537149 20.5141646191654203
6.4190691015965973 84.2262305523738348
82.9400319877562424 13.1150700000227101
60.7414966372391447 92.7003288214064440
83.1553553443371953 29.1682351433858571
24.0416739820861416 67.8185165589204360
73.8381416960900765 30.1189314711299829
92.9923699082148971 53.9400161877555036
60.4827381225943626 46.2366265732339272
46.0349956242061680 4.2153073700246457
21.1825075155106290 67.0486396889319707
37.7403522561898583 68.7201716763447052
7.0279739338305784 85.0240950019357626
28.5634203385096264 29.3583215420725843
49.2782488739803668 19.8020725599599174
79.4680440122462528 30.3823428464438763
18.7211643244659456 24.5936701244716893
47.8519098677786161 34.1469198637618803
44.8598652577269164 58.5981083072992135
24.4356844407561660 65.2910921928825871
59.0926372278866907 28.1069798326206381
81.4315205123394605 0.0652352931790445
67.1201483603425402 4.0811927784879405
42.8625210402710835 2.9279513293441917
66.4510483554576012 91.7345261837805737
66.7880630892165925 93.7793827382887599
22.1166000004914025 55.0529144107977260
52.2781572071232645 82.2999937873237570
60.8601836226529187 38.2220530012452571
65.3686263417335880 24.8719839657419186
7.2920340509335047 89.5549846316824159
30.3653079540205475 70.0291132964769929
70.2320068680504903 45.9025163635892071
70.9680744936788699 70.9409538998186946
93.5696248660467376 72.9280900253784239
91.9695311808839193 91.6819462752735888
3.6465216780952270 78.7830586003250204
98.4159361125815764 53.1394151847327976
38.8161961246842466 49.0400774931669332
49.7122581633573830 23.2656440113065415
5.4560509832664028 29.0083256693189924
9.4114697547801320 84.4120156665323975
45.8377807053661925 88.8736088089851677
3.8756008508032624 64.3258904153048405
74.3958133140855722 99.6715620209567987
96.5394481143035108 24.8973667739237250
23.3990585478913289 3.2420449463852030
35.6810022334720571 42.4468344058482998
59.9043551033153179 37.1032422630800909
91.3755365731706348 26.8079036413064742
29.1509435522601663 56.4250978522453011
67.8176084950720650 67.5542236312029729
19.4057192041775863 14.1663654514861737
38.1260216457220977 65.9777672458402833
30.7056928047870343 48.2836064243661340
77.9564608318356278 51.0866618855363583
41.3857469870244330 47.8814593598925740
0.8286005345559788 46.5190299134248946
34.6722834311045318 59.0161694798595562
47.2467245808563590 82.7914779170792769
20.7553388389559075 64.5606865247254120
46.7962472357824950 35.3236088754269133
20.4446994247842611 96.7863043918655990
21.5708896574315929 75.9191361374355296
13.7938953032381804 7.3596852751340647
11.3033862764743134 59.1514538676923465
83.1624978863560358 12.0622638148543686
42.2280345576842251 1.6567519199313208
7.2405251946578204 18.0188195694585538
47.1806947781938248 91.0764013784491482
28.2581057669386340 64.5747250951547329
13.4880045187538045 48.6238050464672753
86.4235195634601894 39.7989463332074536
57.1972570697646532 86.6233527451287699
51.0897703455715089 42.1283209657847593
38.7522556910641427 89.2897269881430304
80.7103950832722887 41.0453198702323476
75.6469953335705583 17.0413360314603857
15.6132784595131913 11.2245302629937704
70.9192631028578262 73.8041943620089995
55.3306423625519628 82.0340147951738317
5.6689043738965665 52.0788204421480998
24.5179539385599767 81.3676026413525335
32.8099319366748290 11.7530032794268209
51.3050037225486477 83.5788636289329503
73.0078139479462607 70.4588569339332054
29.7517163846695780 13.6203710757073377
9.1469198636398907 60.0259845362842910
89.1664072201942020 43.1104037959182946
65.3507124493989835 87.9627248789585821
73.2127626717244624 52.7191528863467767
15.7965657265440544 65.1702794851223786
79.9018688428227932 7.8987924690992699
70.6650270813339603 97.5304040328256292
97.8546797449592987 40.5985149940429011
58.5059791236483306 42.3096735463985851
40.0064704846486023 81.3499964235287081
11.6955073887707766 94.0895714977739601
71.7495439070681584 32.2201651233889237
73.5536462592246636 44.4977280405847395
64.4877366015981721 62.3816221780991498
48.0000651030633492 9.4480810823414636
66.9100185304026951 61.0969043053197964
52.5127966467647056 91.8580044560776798
21.8504002247651101 85.6533906250112551
98.6981063190090993 13.0142515438085518
12.4259851282106588 65.7323929427927283
14.3153430064642766 45.1203380445813096
9.2438356700776598 57.8755767241333032
36.0999293590474224 55.7189096464674378
57.8426420688371579 52.0546123060117623
86.8515779355339248 17.0489942044397722
88.4870201239839957 30.5599516069547263
71.9637634526956020 14.5076248390467732
37.6889670887039472 48.3919572815611474
19.5620025785543383 50.3693844163379723
59.6023683905775670 99.0683345448393027
86.4292157826204885 49.3227759469438425
89.1181039337680971 61.3996755523440783
48.6435849336305921 65.5996998846391079
50.4795685738695141 63.0991265057337358
36.3584916940403602 45.2285493304090167
72.3355419438259588 56.9827425079046819
64.2292882495927131 62.1955546760463491
12.3347137752199956 41.3689761852657156
32.9236455293735588 94.3076327644919274
45.5022776626351941 70.3840331300116304
44.8757526002065390 15.8965087302163859
58.6162171128884779 82.2061621848511237
1.3869650917367138 92.4377105338987093
46.7616819947394546 75.3496464790476210
35.9837079914658773 97.7387403327051203
60.8275915223674630 73.5839983485232949
73.4086259200733338 55.2659847667346966
58.2445967006655607 12.5843663836140429
28.5154592746882720 58.9944616580574746
69.4345582689965681 43.8768889388179915
59.2433000207594063 49.5303377565221581
62.9142796824101325 91.7569858506235363
1.5922549722236723 51.8057734251797157
12.0386556372697466 35.4616272551029041
86.6857860631575363 93.4900973856286726
56.8755271788089800 96.6249383149100680
18.5587650607458734 42.8890290892283943
78.0454859511854124 1.7715357050767544
99.4505666986216283 27.4196214980813053
38.6566534568957607 5.6682884755659408
70.2795192314434587 50.9614187060456700
22.3804457148723870 83.0678176573520233
61.2014408665923071 53.1817590556148829
65.0354290847011782 55.5048799748456076
56.6172356056188519 90.1144766999367022
32.8064525766096367 81.2224158792979978
6.6801827886932781 94.4832957022639164
44.5012595094140835 48.5802103679185535
93.4298426974437035 33.0003587262616946
58.8002807970519186 39.8366986122548425
1.6767569398923654 27.2461478474524945
29.3119633144226412 57.6582585621494914
84.2146563788092095 27.8191280254000191
49.6648040166681213 72.9792422248002595
27.0680098121716561 89.3019391768565782
16.9038926132765717 21.5881333223994396
38.1615393807686516 65.2466240954347114
20.3775864444799453 64.3938301958312991
95.8356821547508559 34.0815630562169360
22.2804158501940677 26.8659530750580124
13.5097970266685792 9.7861706005338061
10.1870062619761281 9.0735998316685436
0.8427694668133978 19.2306664887955989
57.8519337069440240 0.3518813213702066
78.4161593017585687 47.5462952223684141
96.6568331474265392 26.7000127968910377
84.7892745051316439 97.9952368886553700
94.5631226561731637 13.1020535223854715
77.4822838690433997 77.3985362724990722
90.1081793411301391 73.8534094268873247
21.2010401419091892 1.5139863577943946
11.7343042585532302 82.2893043532207997
60.1080868550407743 21.8216354237891643
54.9390579503386007 26.1176440849659848
36.8761239435738446 36.6229220064648757
52.3167869964428860 77.4595081160413486
12.1413450284379785 99.4878779374442530
75.7401635908909157 63.8946429282021811
29.3810615164355688 5.6681112933832711
17.4562194202354988 85.1190660940073514
99.9890368463483270 91.2928662256087335
85.0078850353624773 1.5025917166186509
81.9456040520542928 51.2730448832445376
95.0658087570279235 77.2522398791865328
13.3980868482947777 55.7653148542864159
64.9841359922280901 16.4087927949767334
71.8162988663001158 2.4552390372775901
94.7019966458633462 15.9870697618853974
73.7548084444597265 49.9166435578173093
10.5002087147502916 81.1753739683869355
80.0716955800318715 85.8806254141583878
92.9027582952685123 56.0475386060641867
90.0337308776729088 55.3897193933043894
36.8252565068434592 87.6149043572359290
89.8010706771691218 48.4211665259677844
1.5443432895624554 53.1210795029670280
19.0935463847504607 97.7732942147268460
47.4749520722893195 98.5188319111042148
51.1949889577966246 58.1244264778766464
83.4408600692811149 85.6429665422115534
52.1378815631926642 46.6813941661169096
55.0452604480759149 32.0672690147663317
33.0252858946859931 52.1547810209175182
87.9746546807130869 17.5762058397742820
1.8367932750043336 17.5134308649065424
82.0020841537443772 99.4399074405147019
39.7023369991925321 59.0994877229169902
70.9502485284805147 70.2517587911244021
54.5467552430716864 53.1211989611672379
7.9547082946565979 31.8085511221814166
65.4345779473985374 30.7063103093479413
12.0725633786846309 38.2515131645490314
10.4058976170960271 69.1383965914294407
42.1386404494505129 27.1082331681374846
34.6556437728462328 65.6563880222998648
12.4992110175944138 15.8592585461917679
13.6107257190671849 9.6667776709035032
50.8468828341769452 59.6662204499427631
51.3500808836682836 1.0330876882753359
17.5319178262279287 40.4666488810009071
41.0722037301208260 1.6680693825136039
38.0914066734080663 96.6801801938805738
33.8164410700999341 83.0252291594109977
95.0355154610510056 32.3834969586655390
25.5293844739693085 81.6256123520937962
34.9242690092966299 7.2324140022361654
37.8989294122675773 99.3930507837220887
70.1056594954142298 31.3827757282064148
13.5473873481968816 38.5560001820315463
9.0473604816413982 29.9094723765160566
90.2856813132099489 28.4584348029699008
82.2742738847695279 51.7998230999975888
69.1365630994433786 85.6294154926788451
51.4324868834135671 94.5091779177469533
0.5876068439472859 12.5354815420211771
79.9353478792348682 91.1337918390482571
12.5757170771366500 80.6341481290049558
61.0031044893488286 54.9946014610932821
78.8839987218113237 43.3870564599145752
66.2847194202754650 75.5316269185074560
63.0650332606417265 45.7128649011144788
6.6901415154323125 42.3922335779925632
85.7473999147094048 58.7033655846597497
63.9319898440579450 10.6060299195332881
74.4929986293673068 45.5475417193868779
79.7025267897393235 24.4222336146721943
34.2715704644583141 30.0573494039073950
21.0210345403687988 49.9578953157597496
96.8544668143868250 12.3684994671459556
19.6718910765755410 67.9918871324329643
23.6792807722590375 88.6897869855805823
5.3106275334193764 29.6448292889341367
51.4388139188668987 21.0151465811296418
10.1613415688606388 77.3539786849278528
86.3894156416385499 75.7293781552586722
40.2440646323740197 42.9452118120550281
76.7336658533259310 99.4948029433019343
6.3126269042079963 43.6870251399522260
83.3791680377739226 49.7490458206838682
28.4605982573766347 28.0251079955623723
10.7500851078389363 27.7400925381426475
18.0453213197032341 17.9855517598084269
82.9361867126208949 81.8038787530091440
17.5319952564992327 32.9518518398857339
26.3764561370889226 26.8178838927677923
20.2869951998114644 49.2611163374766434
11.4346311707275827 49.4870025853471205
44.2083479741720353 9.2813716710392509
8.1228815905193823 0.8839316840468903
60.1990340413872147 26.7514641564883462
86.0035529411626243 81.6154188223551955
42.9349064844910657 65.7960740194723002
93.7343395417440775 15.9780474994807626
4.2748210942001759 21.9828079124062761
71.6476727272601437 97.4230205895787122
34.0056374765523088 42.2938637556962149
74.2497038847515682 79.2221445626482819
33.9723948437976588 82.3845920148665130
10.1848727322486621 27.0156581573623527
96.6509330857886795 54.8891124484185724
67.4522645807608683 83.2811689390726713
5.8792201891219920 12.0990887664655276
0.5130969477288305 64.5731719129317128
96.2002429819867331 52.0784142519509672
60.6736176706604979 55.1972585622647500
71.1346853846019656 30.5946988364769759
97.1116975806988592 35.9787928776159518
81.5480356432868803 99.9541249387804811
67.7957815277556506 87.6654341992821600
93.3737706423287648 15.4495990318107683
75.6707045334863579 32.7750628288777435
71.0126396805204934 73.5070569976935673
98.3728357957292019 43.1344879942730657
75.1892583518462487 25.1429969189143172
77.8054735042175025 0.8659480252798502
37.5943864981115325 93.5504548465099930
28.1046615151608563 49.8306126564499436
88.0920514684226106 39.1350612545598082
10.7145581394050620 27.5985245336319842
16.8629546242208832 71.3625826052552696
71.6306537178974452 63.4490946682516963
23.6806937194200096 7.2097513840961298
16.0530108753500613 77.1065480374786461
56.1841987934136569 31.0394899243192626
75.3805037823870663 35.6247823039842118
88.0288382298765271 31.9809522606610770
54.0063404926844228 11.9823105321182339
50.9747665714603286 8.5198406674123710
13.1635303067816238 46.7662703219474665
47.9194114346888753 80.0867638658757102
3.7570326799689080 87.3869609903663758
71.8318476075620538 55.1879241082252037
78.4425944571507046 30.1849773297627735
92.6868553220816125 49.9403974962272486
99.6529246710744303 80.9397659243371237
14.5594679645039360 6.0250795670329982
20.1469961489553526 8.0872321217598024
67.0692997212617286 88.6051121941556517
84.6651535044741621 27.5825397272244537
55.0524253611913394 13.0407209582390049
36.1294311828222590 62.9836718885780513
22.8307986367199405 53.3974763326147439
2.1328541213954000 74.4881738246584604
7.0380135255608822 96.8966682756944664
36.4873899929255572 8.3812898441354307
72.8895459424587528 31.0175508224851519
71.3698386034907202 48.4486858175212873
72.3089704843802110 9.5302128368221499
28.0312025806558012 90.6022603807216598
51.2534910041838856 15.4390960367052799
10.2251464947319413 59.8836719286589130
96.1179036646247198 90.2294962135632375
93.6488010329536422 23.0185485833781058
47.7884425559283912 1.8656722381100721
26.1153781943333172 95.1252383380173967
7.6474649680279612 40.9734792538418588
47.6762230730773169 22.6643911355026688
97.9013293708381838 19.7866216141481459
85.8216735699345321 85.2972364629594750
34.1737591224576107 66.8564912637608302
17.9823563849241488 97.5635800647151257
18.9842992859224573 24.2409508889511969
37.2120104392520545 20.1556749425891297
77.3421342845014550 35.3632084238175466
4.3088582116574408 50.3779659692082831
7.7096170965902715 58.6901409202415749
68.5933053715797882 44.4282374175110846
76.7231283435592957 28.7073471767640882
25.2062750091681664 41.7877407928243798
4.6248678645793291 51.0855833488547049
95.7165851494289512 97.9264186282636615
35.2226480876823587 87.5549754627420498
19.4714262723962079 24.9417786943206927
83.2989512763946607 65.4925154633008759
54.8259084010038862 79.9312708230683597
2.2740943050535867 58.5567476220932406
83.9683760069772944 25.2433500496458727
42.2669114620502526 74.7213532243794276
56.2269860635367138 29.2127719985242678
19.9929054350669446 13.1326586847937641
77.2481621691068341 86.8901699695252461
80.1108511010615132 22.6225042429792573
67.7152013855906176 58.5924741832866545
14.1985730359802549 97.6118547051768530
93.5045730399450008 6.1746429853433700
23.8629285916343683 41.6672584807812143
70.1903463064926285 95.0429180859178331
26.9004479567954249 94.5935615085109589
50.9049488603133398 53.0733007781100881
24.8311055712115873 75.9679603265646080
0.0104340554394677 81.9837626506205339
83.8914021114956938 87.2446606264653184
54.4682218072022337 51.4198591901006026
77.1589135108405060 58.6571892940772699
35.8888083208742543 97.6456068479457144
39.4614907854191372 65.5862351774715933
14.0461842118968399 20.9425816819298625
23.2337135348593584 72.6368135514769904
67.5578626439391599 3.8922706112250793
2.5170787175551768 21.9015501169972353
81.3553390355018990 84.5547388901826622
15.6867581842272781 57.2929958074369523
71.5631904502955507 0.7162144788093405
90.0679480421874388 77.6004439779357682
89.4957124512093856 77.1963134310325927
40.5819305323677142 62.9402104692936462
46.7179785012138424 64.7720261789304175
48.3072825226852558 49.2521845264111988
3.1303794149453723 48.2814306200621957
92.9425881725182990 3.7753392427459231
62.1390790727305387 16.1336938578082751
88.6976180109471102 5.4476934540423461
92.8587316637016187 14.6401682209443269
58.8066264677877015 20.4723134365030077
34.0474528954486857 73.4311960400054744
14.8991808539401305 36.2267401837498184
40.7350941463928109 93.5044462909842764
3.2738743062511566 74.2718682623834923
89.6151237362233957 11.2193374032735669
18.4168183272763848 19.4906420908506526
20.1561205686669673 29.1703493986574678
60.6683275580469754 86.6921639848470846
11.8186562642853552 77.8808912879875805
28.4998107902304838 42.7059026574960328
33.4787610375741025 57.3599227869783874
25.2231344332893279 9.4802308225862326
66.5085070113355670 6.5447985144277743
23.7014023897546764 96.2603509755012681
96.1008365824180686 94.2455616042786914
78.8445374631926654 20.0853163634349912
28.7798553714824550 72.5086633983150222
37.8365243585096351 1.2437233977957929
91.9060848384294076 23.9984476871924031
6.0734151099205995 84.0726125893567371
10.4937232655837107 42.9489237190268511
42.3561301333960074 50.2180391565982376
98.1152451263062488 73.0084817939758892
63.9652664820748456 3.8531601297099316
54.2073514723607772 42.4176437459721782
46.0556190179832825 23.5263708810906316
10.5699605103126473 30.0020493123952505
54.8391563182279356 94.0379969758131438
18.5328214513809435 51.6202234443861059
41.7628376863280693 61.3384427747732133
52.3867854897854031 54.3754154271518075
29.8194742650091165 55.8957782942916452
74.5488501774308219 96.3504501583023227
63.0124494674677251 70.3419989731817310
89.1342072020235747 60.7295682942689012
9.7648405649091163 10.3186315876996666
66.5309702118637460 23.4537413231572387
25.5988158957652132 97.6238452326661132
4.7634180605197312 70.3397425902060149
20.1217422017290772 81.2452214287189349
4.1865872038076564 59.7811100852340331
96.3548603950654723 48.2648288630235243
92.2880023475752864 27.1577520241455765
45.8089277779304425 99.8784905700295838
29.4060549381625727 44.2914328638057810
87.5000961371922585 68.7776533281957541
68.2328709606941288 10.5674245764995405
80.8052175251910683 73.2362693230337101
73.2201298090807313 16.2844716948180803
50.0383386829984431 63.7018528475280874
78.5721615798747877 3.2166328585945037
0.9650107512052641 44.6961578168335478
99.2925719743539332 36.6024290441139684
84.3831992461488625 32.8774381462332528
39.1533673772175774 43.0873655592088127
90.3758138427004525 26.5745350713294748
31.1591095279496137 70.3656227524904239
98.6791443816911595 68.6256519634384858
66.3962818421371708 28.8445376841110601
41.7659349630666199 85.5128710899582245
71.8568029150004151 24.8839976696822340
42.0455603749154818 67.8819489360385120
88.1847502721935967 33.7345633191944572
38.4080393863654237 31.0125654110723907
52.5139957942730717 90.7568664004038510
56.3043247783138057 25.7739237603529894
79.2199228398795441 91.2926297452939792
67.3504780722552994 11.5033667671106130
0.9468405240002475 93.7724395817469514
14.2687815215186369 15.6612863309766208
43.6431983587220884 95.1777384833434468
47.5776900870504420 73.5933681246569051
74.7579331923719508 20.1881369612949442
16.2328999841796033 4.4100508909425296
78.6755738749847353 68.6821922778802900
18.7799897192972303 57.9180782391805806
8.3264033484349511 88.3233943455141883
72.7139087988017678 43.5759799908974088
1.7943834005860748 63.0926993339676301
96.0207217713287946 15.4391964984472949
17.0963226204581815 94.6469784132018930
46.8099280763940371 59.8979580610220523
38.1522136658831812 42.3788433196912067
27.0332681214866533 89.8050321929475075
18.8983991068522030 68.1386899150840577
98.2361512744952563 25.5980689889752853
46.1130124635408052 55.4642455899546292
75.5698687332401704 14.8097742587222534
98.2037327527220754 40.5401049094896351
8.3357642120306608 15.5984400020728327
53.3713873264738510 62.2969668634661602
24.9440919857775398 85.3868464521031427
31.4977684530747482 15.9135961660140204
6.2260537210229501 16.5618393431787645
66.1256700357162686 35.7192108366418992
25.2831877870186119 87.2283828487182831
52.3433472036739644 20.3952316312759798
14.3105400759199757 21.7562724101156064
85.7048776998543360 21.3159923444528374
81.5500703863845331 22.7956572725462223
46.3080377953034699 53.2494056172543324
75.5112036681220786 80.4131251038731136
28.4296042513046068 43.0977449407929498
60.9926073860521640 84.8564384085883461
59.5797660340610804 77.8183064780433682
1.0196927013865320 77.6997502903315507
18.1034830910936435 87.0156645716530477
68.5353787425624290 28.9740032066896021
69.5056153014703995 55.1570846965846329
6.2251984034590313 9.4453846398016346
81.4275177737476241 13.5503161956196490
77.0984938904113619 98.0058802915808087
81.4062496540755518 97.5961459537215177
32.0952220693622365 97.7736812444088912
98.4607154940382543 51.2549956763155521
48.3437506395431171 1.3003014077664687
33.4140375314358948 37.6932295661605039
65.3158230195418383 4.4259925071077344
78.7767004165161211 49.5218809150298256
96.2905072203319605 77.2360353020885526
94.5158742699895669 22.4596229181412426
67.7656278933108496 60.3735331826527855
96.4148305346392220 65.3442131200865646
82.2195835462217843 74.6442502861531523
54.0770454860013103 40.1940468709200758
67.8146998926155931 7.6146792804946850
15.2470479791593778 70.7855804474511956
39.2196671439963040 41.0168222605698389
36.3045147557400796 2.0634353330753030
93.9438177330441846 61.8178967440001657
98.0083255956030968 93.1949945072482677
32.3447669193747700 60.5670027784778497
87.0544861324703021 17.7381382436630695
75.5050236438009676 61.3028221149255899
36.5146829578687502 79.6088089151161284
57.0512054359896794 79.1121420937530502
3.8657551702456328 4.8004335498221140
82.9456687211159220 31.6064913369246590
46.3906355447227554 94.0838015504885306
49.6648817632074469 1.8823623237216536
47.2404265814719935 16.0953597234953492
4.3037413441561201 86.0244014560783228
47.8415293788133553 0.1221731778618729
59.1611896317463817 70.7735838273183475
18.5685319605682366 51.8547811209959733
79.0967485290471046 81.2944129103642723
74.7301284011936673 44.7349496317985285
71.6649740547789520 80.1011838156393168
17.2210538388667835 12.8444385786865354
29.7543479737553689 81.7339365151005239
23.7822338868166163 77.8959661001644861
49.1497205687425947 90.0633870329448456
32.0520936521422684 64.9574424548403044
46.1718896886042529 38.2709850890545553
70.8804477399104798 73.9183626881534934
14.2018811205547717 7.3230285408645734
39.7413153337461296 64.6730793765831038
62.3475882711652218 50.5903713347847344
1.5527281683894389 33.4045070992222364
90.3439010449240953 76.9395144325659430
97.7690821231541207 23.1093081189100644
19.8808409370163979 85.6550967521474718
0.9733665035914996 35.0249866684690403
4.9141049803693271 2.7132982043536535
68.6003948456649653 49.9808474146197099
96.6097043879654507 74.2692138988256545
75.2965619762391043 55.5557423832616877
10.5481892892939744 46.7319629023051988
75.5014521766568407 40.7467420194057439
58.8608300228977370 18.7206394965759202
86.1363173864668141 32.6312549420421192
7.4010312851782274 84.7987860708396539
41.3856959576964414 96.5886575049036225
53.3105291557929277 54.1153869820655942
59.7723984940843422 73.2937666367902523
19.5473128490077137 48.2908594536329616
65.2390489169510204 0.5736845652610012
46.3727554033704479 56.4061917439249854
85.9178098355433519 78.5745498372614009
98.4300443228381141 6.2232615432636145
43.8099343048787375 69.7881792627209165
63.9765125327011219 64.2284002677316010
73.3882500939998437 46.8196597223038538
37.4740204218482731 19.7332957789058447
89.3028692208129797 25.0058235885605171
70.5414763629291599 40.1179766095497783
40.4849620895937221 73.5912808936096781
64.8687672658010257 58.9794307924603061
67.2341491604589407 80.2677043958077547
50.1420987243748257 28.9919485815877138
83.8955551247329225 38.8596019354257010
67.3712611177288068 43.3882918887546722
62.0794632474594295 98.4865143409527946
22.3255990925739773 66.9755730665068256
41.8849819266480452 1.6110101069435889
10.5274173051514541 77.9369073084066741
84.2796251330486683 6.5125458817759334
67.1782578832333144 5.7806395075121859
81.4268075084067107 93.3582494484589773
25.6900365259006165 94.9874420245512425
63.0706594745012197 91.5918020046431280
1.9175609630699308 71.9918743694137504
80.2591366127544603 69.3419331419091947
98.1716427676577155 92.1770572461361581
40.0017798061080043 5.2589756141363297
12.8209478927242433 65.2259636689340141
66.2628952464131231 48.9755394964206729
84.9054292625424551 27.4758401920983779
6.5978332255523515 44.6856244754900800
67.8044733010013658 53.4993024645128088
68.0548023128259842 98.4320993388379009
5.9570431731682971 89.9302576428718083
5.4692991918593448 55.6226305485463399
58.3822401283508796 54.8326755367744525
3.9703877192323489 95.9381573668469372
28.1480259085520110 55.2935086251642005
61.3254578638422458 12.7570079727965631
34.2067435408095051 36.0682522724877970
21.9632877575181347 11.8436549057384095
4.9600329735789428 67.2386397013828798
38.9535302368636778 50.6872910459971209
92.1483096228593581 35.1423258472354476
13.3900020264113628 4.8631073197246248
52.5304410442806073 77.6634081860247960
96.9861493641109718 89.6826034712229472
47.2204706901443316 51.5069731195114002
35.4057603962923082 14.7368023023376704
73.6413504526965568 99.0325465828704381
25.3337091444818654 14.9599356667335588
2.8641781142031530 37.3850953248987850
26.4537326768630834 75.8044430286639397
2.9273767877908585 77.6115130464330889
32.3597418113634774 84.6803210883142725
55.8713796539841212 21.9103397973394500
74.9756077884773759 76.3668523133201091
98.1768242920618235 8.1933797869631277
61.1807753747543259 27.6218668383932489
47.5726322388564853 10.6159041883460930
4.5081272861194570 37.9768062623154421
94.2669091653279878 31.4149970974982331
65.2446143280460831 25.6524179446054426
86.2296198545509611 34.2506416512654255
14.6079852014654232 99.1584234238483475
61.6211754344047833 30.7895108901660954
78.1757596976663081 62.4249919377110629
37.1210334549984964 93.0544656131556849
89.6491156225255850 65.2586850855326901
3.0411268785763501 12.1381441381847814
41.0324286839296661 13.9145254452398781
91.6012625927516950 80.7551806439205961
33.2184058090651462 98.9503882186578210
43.0943618795549241 81.3503436188460824
84.4128970342470240 9.1636785428051084
42.3310180418335378 84.4192632977861592
94.5758565674496339 91.1528505425490181
28.1350755746184049 4.2280261567860915
45.0997245864268734 64.4335652661745115
66.5058071086886855 85.9161415871574974
18.5022473891286801 32.0691339518415433
73.3156268655249619 92.8331406345926524
19.0290685198922240 56.1049607570845907
66.8570157462601316 53.4057035666340099
8.0696544417493303 21.8669299969543864
66.2627522332648482 41.3885228472000293
15.0342000377654887 13.8742356305177843
82.7191493519776060 23.5621516680190268
53.1293569988292163 19.6159472323840234
73.7327395112622952 83.9509628187799990
92.0435826881546575 40.8891899350536718
50.1558280810866179 83.8382804068518368
64.8987258454515938 35.9230317789655658
44.9990060322073688 37.5288567828761188
53.3007231074357080 58.3100688059110297
72.3227164637127800 77.1912591018202647
83.7228623509909511 79.5146479030336906
57.2862636575132598 36.7855166620016689
78.2893621992063657 8.4261377228498358
64.1181592194841414 0.9454567673164771
67.1666893822920485 25.7599929254030293
65.5332657855929597 2.6780802813243576
13.4521290082154863 34.8518801143991226
22.3341385538245802 45.1954271799327429
55.9125404460174664 70.9415304877168751
4.3313662773403312 50.7846376113692912
78.6739871217380511 46.7652861069305672
84.5867353694861066 73.4313871332061723
54.4846174917167829 42.6993907523138603
80.7759285432044436 87.6796745765805525
5.7828424399403282 10.5888639355603882
47.6871623237356204 53.2987053061908327
26.7488168456031090 56.2206619090820681
7.7217431771292144 31.9925483319849597
80.1621608531802394 20.4363050797443329
33.6593630634965706 77.5678787312870668
91.0378903022259038 57.9997584935214476
1.6415831387851632 97.2879062877335912
7.2670746352788580 39.3857194970561793
13.1312894886259084 66.8095896697331852
84.4170113460652090 6.7011662009224482
84.0742787900193917 58.3789606507823109
44.5292722741697986 87.1002275518864622
18.4600307485563881 10.4111749344814264
12.7117414224950487 67.9605281747241463
53.5314233551064902 97.6731276028795889
97.1623739593456861 67.1125059029580484
70.8968113162336522 14.5987109879184178
82.9139607792747455 4.8659122409847821
16.9390041737568318 4.2353726767191073
66.9397368150700629 68.9356605896395678
38.1901827370626634 98.8869510235773248
0.3413852422761487 23.3837111269839184
20.6219378442303523 44.5177540638909548
0.8195753879311818 32.8001279598811522
45.2837279011981764 63.1437703547702327
30.4914710588427766 28.8879942210824012
84.4691681679002642 37.8678796297232765
36.9589724425231623 54.8495526573209773
18.0364102604738434 90.6080067454783915
69.4057421792112734 15.8351366984747610
70.5891293686087096 7.9424479093481377
59.0257954204536048 66.3512132425202310
18.2033083936599240 53.1546613983440821
37.2528002648612713 21.2568297084477429
39.5626326420016525 2.6810218018420651
45.5723634128644832 47.8438628485912432
89.4134165814657678 15.8645414452782916
39.5641925304200512 96.7567469123709003
16.2705132291405690 62.0845243902686690
64.8487563249683205 56.7418333211076700
14.3876222033775711 44.7186050083734159
91.3665125757053431 97.7063536589537733
89.0657991567663458 51.9065380369178939
42.6766730165681452 4.0090920371421142
24.4278146138542169 41.0013686097180923
48.7945216763397411 27.2166040120425237
7.0832729018360467 45.5147600516490911
21.9451124527005561 24.7511869592734968
25.2640141799910793 65.4625648359418335
91.0780213577753415 26.8436013007920877
88.0553963856702637 34.8566153848359761
87.6791239453693692 5.2711993645170985
83.1457097471668760 25.7175118272022232
2.9899145983919961 69.9043239601313360
36.4086338717652822 44.6040922826186801
61.2937169084679851 22.9390525200812725
95.2552561476043707 18.9546647522653835
99.2381772983884076 53.4341225696950204
19.1980798093641987 5.5725597659548871
99.6474531710590412 45.0925098384772554
8.8392425748718644 16.9226091816957798
62.2482501722249282 14.0202318506867485
50.0281103752514653 93.5161352434106021
49.7682830075979155 68.7673282277835938
58.1820453956811718 12.0238219113705682
86.4020785143463854 94.0875269228805990
52.6144814296472063 54.7773831881719886
92.5472437363191602 61.8015884370497730
80.5871414592307644 80.7526747817500308
46.4182316433670934 38.8986327601416733
40.8741766013628407 46.4625531661420368
82.6987985918846533 60.5928648955525091
48.4901179930202986 16.5269739865068210
67.8789620479446398 16.9729722512556798
99.5275517395683806 37.7761878230447508
29.3288622487623769 24.8952072658192201
3.6446315787842742 42.3412816357346529
57.5887535560582506 54.1108601335082113
2.6876348550699092 58.4930258509821712
66.0218835509803483 62.9900064648279212
85.3751250297020334 11.9882153606453929
88.9492926983754444 76.8212179085950453
90.3392532431256825 83.3347904748708004
86.6071295236902472 45.2632806620695192
39.6545452752831906 12.7670326228133781
50.4255564204302189 5.0762281019172466
49.6460896516572134 90.4332873414140153
97.7887279664831226 35.9491636371117593
8.1605927718888864 30.2348659269835345
27.6266694039635894 99.3731291483091752
36.2176769779886101 45.2939224049506706
94.5488579996020206 56.9353109497840038
19.8582289786358821 38.4473066598268858
68.0148782811892545 57.8593269722133883
61.9274584628308844 85.6621762481844229
50.3248224420551367 89.8039503978564255
75.6616423251375636 29.5173370552338277
16.8603780754554293 17.7554243518706087
57.5470823010904340 4.6029408597167869
87.1343197367166624 88.6490863116381433
15.5413646426882490 15.4776202855592242
55.0557286504059462 56.8324885828385007
19.9036014061149125 50.9114120506309220
53.1598621866909085 45.5499433156187123
48.6567474828329196 11.9151072179517250
40.2776264759543281 17.8326714516999090
7.4874587042416891 24.3457048727529397
64.4106984012170756 39.9670974906375918
98.8724757944431047 10.7228012723009201
12.0239767727370435 34.7357098337892936
41.0708501332023630 25.1275854904127733
77.3538107217295590 92.9732648526130561
98.3267579764152089 56.1679320452338828
55.2677377192517270 70.3005113698136483
64.8540632585270203 80.1794504061768123
32.4327480000302444 69.9397859141815701
54.8853186998507496 94.5232733016177775
25.4213179576393777 95.5170181399400349
93.0219019917717986 94.7123941438908474
16.4966689140755065 24.1134484927718837
29.9162654824708056 17.1072157383357570
70.2847307232683249 3.4241942239087053
94.2104475986186429 91.8564635971407171
6.3619605064327516 67.6932643330738415
75.7656360768764472 6.8299649250554868
73.0018609357775290 4.8491037137857855
76.4645120811532735 95.1747394508586098
84.2450425536813299 67.6941758376913612
84.9198209556672623 50.7713448339691595
43.8385266170257495 74.5406908731217328
7.8479221860659472 20.3404924844302499
61.0286020833356133 82.9172914657370654
72.7832881703042887 90.1876774030360906
60.4811235448286411 84.8944988441808874
44.5982607069652843 40.0797100572795131
81.9589619731229391 6.2445445098702868
47.1528638573206038 0.1579572604180957
28.1981414691487977 73.9985648263353966
98.4862614490533304 33.5761751170788543
72.1871637299492050 9.5941246748988522
69.4589519898170664 59.2874146595319687
80.5093071393832105 56.1852800620878838
68.0702939937061160 27.8186308950726477
39.9996005945407305 83.7923957793998255
29.3513141935804249 59.1464987136654514
65.5728816772930543 8.8954285847247956
36.3012533341091057 10.3272186691502625
72.9224808115179854 62.3115315564036294
71.0829784568733345 51.6065730735036112
75.8256715344159602 26.9005752137404635
67.1523329297717879 74.3932082263981158
64.6935099770913240 44.0933554459568313
51.3458933058815958 73.5895205297836839
27.4309919941843852 56.8813147449267049
42.1109994108408543 96.5101775628322827
77.1502937667681437 75.4604878848733449
97.3453087485810755 79.5523137548752430
31.0637886934405643 66.7113002524799157
50.2619359928781364 40.3796870794056488
66.8790155846752015 39.0354284330647658
61.3191302121177131 25.0607798792364704
25.3735745549571021 15.3766642778541680
88.1727589810980703 30.8045374828176399
48.9614930397803931 42.4180406565463173
56.0542312842394637 81.4181113015962126
7.6191565453444632 24.6312428501093237
92.8696292374792165 42.8310293892685365
9.3520215344191300 22.2110457644539636
56.4137429776690880 29.7848457727913924
70.5049544722073875 96.9531688506493055
52.0714928219946387 2.9371286293699006
50.7933910577659589 69.7996637008186553
46.3846093645287425 47.7640172743095874
90.0024556019933186 50.7742170152227317
73.6362258266191958 99.4627950976104671
4.5084911816442252 73.3358913989278278
45.3305216100298196 66.9891420998290386
10.0306717856874617 11.3202055338718530
49.6123290710222449 71.1820385439497016
10.4958114384570358 67.9331173770820982
68.9533338338319481 34.5254754953693919
62.5510338942310469 9.5471114356033731
63.4404087918728905 73.9650537506463195
49.1077298527938240 57.6873381358701138
25.8194256835657008 88.4679785823831821
66.7858302746240042 44.8979345923613664
83.0885425001663549 1.4716796786463426
14.6411799828410025 1.5232894656125873
3.4501747820723239 30.6956747388520981
94.2556783594953060 73.0427392286899675
9.5672707203960705 21.9602383746834846
22.6970910929827667 25.9325012695980526
6.5047920086161559 88.2263279337833382
78.6985911396464104 1.4447989399263395
47.3048018660079421 81.0794561921907331
8.2450543638522547 34.0366042637772281
11.8777479281540472 37.0016955475300477
28.3490332897411434 40.4166174521208816
46.2337472758730499 55.6524616372579430
58.7604622567296389 46.6650723039420328
47.2079543200413667 46.8370507222305861
72.0809613442039847 7.8051084748692929
7.9088546125468557 41.6312083746528714
40.7586514709817180 17.3925616682579331
98.7224610519711092 83.3364996493000234
68.5270176704460567 26.5872241871642920
42.9692340200717311 94.4790025030819436
50.1255340248990322 30.0738898765452909
52.1517653618981072 90.8518369573233286
86.4854094352831311 49.1515131997022792
88.3325897699890845 36.6983608770211944
75.5905778333527962 90.2138014376329380
68.7087276535016400 50.4450208681261429
71.1163508311441177 93.1725723593498998
84.6548117888188756 32.4447023489663948
20.9572503141719366 13.2348073088342169
27.4656888419898983 30.4776546455587614
48.4000479049203491 92.1017322070514695
38.6131776604172856 72.7214631003029552
89.4866574011070384 56.4428542338501344
0.9424899043503077 39.2596644930062553
66.4968584152114062 73.8129237010207078
37.2264106205983580 11.9597448584880084
18.4453921675331571 2.1371710970099267
94.6393755737549469 70.0800793956141206
62.5683005356920248 0.0373523343156101
49.9794786341870818 35.2592541922159484
88.7947794544910067 46.0212465532567236
83.5460380620429532 64.9251648240638843
89.3402635914986547 8.1893080110520771
32.8072431383138650 38.1766419442512017
79.2116123397466225 45.7564861671326284
78.1905065177936791 93.6250868040378919
95.1657330282471463 25.5899655797676608
85.8355654469417289 34.1010422068056087
59.8333031603742640 72.3881613968988518
96.6259980823415532 28.2181260130493285
81.4604311043094214 99.0796950178948919
23.7427891652030709 22.8214570512916808
59.7424323122080594 59.8361453296617398
86.2592232815090796 31.5312266619727879
20.7772974071182333 90.3231379436632551
46.3444472258445543 25.5569230300092727
84.4089180929920246 21.1469993842042356
93.7970817492709301 67.6401641365970505
8.8005995493232412 82.8821072297650261
66.3474880198027108 75.0341212477119228
51.2984664515714570 28.9202540864075814
60.7955773081701878 51.1559164800105677
10.3647019502748687 72.5815778748544886
80.6184605717834586 15.4191860975637418
58.8531447637550400 47.9344566060943365
88.6694592205952574 61.7202044223281518
29.2020441925113907 49.1237444485027268
38.0500377979122533 93.1531782362900174
74.7457441722078784 25.3269827550918549
13.0949683565544142 15.6962718982852962
40.7646025043008748 43.9951908857890928
38.5474318850493134 58.0498027999688091
94.8441404630555951 58.3531623396368531
0.2172128787269467 26.6487150177377572
55.1570466000061899 24.2595164206679925
25.6294545719981244 24.5441833171341059
45.2483033547183240 97.1728993606989206
28.2566277959644410 22.7958662258108333
7.6423790957970583 81.9650074872185144
86.8685151539975351 83.3886047994369903
85.1750022665689102 21.1886613703963782
1.6630022928738608 62.3751014674456030
80.0798477520790186 34.5551161074722302
5.8668366955142881 51.7578140936262230
60.6402619164563745 79.3034142808907347
48.0665105847454441 82.1526940892054540
75.9108339198025561 82.8607119240463419
12.8424195211716441 52.2834889825194296
47.8168135277290318 61.9619896300308426
87.9554653628132854 92.7739552567697956
87.0782593445364483 71.2418156021556968
23.0392124257136395 84.8695535898690565
72.4009480440529529 44.4770641643522069
12.3609775211544601 64.2099510986965072
68.7624300197074092 16.7575276944258000
25.0850767565880766 15.3326295959386520
63.5434773036552372 27.1449956338693283
2.5540782919876270 36.4531406330539909
67.2033009052068593 82.0873995204791527
74.1966364568569787 28.3882400277411975
0.2184078912154552 65.8901280814347530
54.5423339315529319 56.3723839606661699
81.1677578058753113 62.3057917953350753
87.9125049475763376 98.6133177412584416
96.0727033777534842 57.0080681692964220
1.6086250898340149 64.2523020030385084
17.0595908839556003 32.3978753826891648
22.1972267158233585 61.2665605034579528
75.3515934080292169 78.3880061335440530
56.3021797508752044 23.2885164778987246
57.5211495464221869 48.1686150736267109
87.2706031809764227 79.5298915363270993
37.0153110469329079 34.1816455063787856
78.0764841033381884 20.6205707634215401
91.9273099769910687 32.2241810080785811
86.1585059242196820 73.3987634753174092
46.0133313003775939 4.1553386057103348
12.9785243376665189 70.1241064372366907
8.5717613950400775 64.0780078757568532
57.6420689082614999 16.6793117136763485
10.4455401189953108 37.0914619204494755
88.4247195267675039 28.7639542373026593
35.8592411349525477 58.8810337471457075
48.6030582803587805 26.1774376177288701
53.8810344589312677 48.8689246591264919
64.0716929769216534 81.8085400277877994
52.5878575089193347 75.7425344559807314
26.1331207793868323 54.3620272870557599
80.8480659437870202 84.6703064797184908
3.8429308822514385 95.0580633714653658
94.0727020363685540 13.4956453695630803
60.7835009510540019 94.7521141160439413
5.4111584054162947 92.4238003440584066
2.8476344100557327 10.8558826038811063
59.1040340589857891 31.3009326812966329
92.9521704475311168 81.7618291678524400
15.2431195253812106 22.6268131840282258
16.2428787812115125 82.2676831765032262
51.7764965474316412 74.9143843320038343
20.4388234412953516 45.8967827958768666
1.8792022690261145 18.4321223406888279
93.4590186659213344 59.9879318355711035
14.7642665382050620 48.2665022194024402
41.0788036493660442 13.6304530133007589
18.4334685672737812 28.1528806364461772
95.6220213943296500 40.3708921792349216
37.0020393907993252 13.8982016930707548
1.9778164522177621 22.5011459828192244
81.1961388534125064 10.7832697997260247
51.9522221951831753 67.9040442373263886
13.4624752136315866 35.8189886088915017
71.5220976034797786 44.3072323869774891
53.1242830957790346 33.3932073325805661
99.8813937746834881 36.9519862037127496
68.3005903769016243 83.9812965604602510
87.0332322180164653 83.4305876344346586
66.5862693649366690 97.5582532457656413
39.2436899135810222 82.6650754664041614
34.4761467844851097 97.6529360953041987
62.9218159228984177 96.3463177735169580
78.3826933163499007 76.6922975112044725
10.8106264749418308 95.1743742508484587
64.8428557706942712 86.1610419638874703
33.9891747390710179 10.0151093079840834
79.9908505231327638 51.8595955979968792
47.4504697874668508 99.2763416549617546
27.9924619186458621 69.8552248724920446
48.9453446322390491 72.7494970949577322
48.0981428056970302 49.3274841710399556
19.2868028478417877 76.9520970767013637
82.2470264681220300 99.4812503250604578
47.2114088621605390 0.7678478117785326
97.0812366307806087 46.3876334108297641
16.5894764358521236 69.9783366177213537
79.2530637228188510 10.4964151187647907
0.6153587771659419 32.3864770920532266
40.0688682748936174 50.7786570121564438
14.1934778133652966 12.6145998112927149
44.3233925108240214 2.4734275983747445
45.1228895310135911 42.0129014479590310
55.3983184130360655 79.3972173084722357
63.8496864330523763 98.5949992667592738
66.5757895857354072 54.8876316525534236
63.1134129539920963 77.6229052392059486
76.9530290635395460 58.8065146029692158
29.3772199001147811 17.2819527316937602
27.1376246458347019 23.6241034992461749
14.3218409647720470 59.4387042635024940
71.9892470523512316 35.2662583362984918
12.4948619672957673 63.8973924217578144
26.4310131207098884 9.1405825338505498
28.0979698871766672 23.4755463878292367
31.4376135115729696 87.6313822719442896
85.5118851032070637 61.3635307018456473
27.3437687012782256 15.6140972348991820
34.8102448797554231 48.8468788680736736
78.3156868622285316 59.5520429083761798
18.8772545778658873 64.0498397317863351
98.6202906938500377 14.3724346416581277
43.6106753941216709 97.0315429030259367
63.6930389289870362 86.7456481886761850
30.3154502841686089 0.9532651708707429
27.6056234021175726 85.5875992624889363
43.5558462928757564 70.9027691209948188
22.4220191338129666 22.6985921643334407
91.0197535302333733 76.4153264013733349
92.9312634609072319 37.3784082646030456
80.0719280245742624 12.8042232942806038
56.3101802842795962 95.7236493127027899
59.3674817417483069 88.7263077887105140
10.3059080080369014 52.1925371466397294
33.3896143113696553 89.1783890444815626
94.7914118825731578 16.6881145262312565
63.0237682206343095 23.7243502831285689
44.1896901711523427 83.9236320284683472
99.9447313445004113 44.1621163171595512
11.5307611183372636 73.9812622922136711
92.3069869023135823 95.4703362948716148
45.1092332755615004 7.0283155899390382
60.9402750467846630 10.5996902321984230
74.8402252519563547 74.3093931886163119
60.5871850008804387 58.6213780859439666
99.5492075404848435 29.8164566501631256
16.4022749509514689 56.7044865678807710
15.4920110075968402 42.3729390868840525
29.5604894364990827 89.3527866450088908
15.3486691054260493 13.3061990814564819
54.0920770010932941 92.9607920203129368
22.0005555698290713 8.5899678183430481
81.2765948473232385 40.7410699050200549
30.4063400245741526 30.3844444320481628
38.0340394786132023 67.9103665899766185
74.2864583673383549 78.1635653751216779
96.6984445515249149 29.1886704219391007
99.3419346730057669 80.1609343223095436
83.7775769404111514 10.8467864415577644
80.9832476884747479 33.3711490079511321
70.8723005317870900 16.1343773513514925
58.1314740240118084 97.9650770942091071
50.8923731061653868 99.8674996350245863
22.2789444097831968 58.5121996530745818
99.3942733304008783 9.1429545789410209
98.1828261047241284 43.0316646918885510
5.5634722376996741 42.2131165313034202
16.7491740093683745 0.3587625178748888
13.1997294611733818 20.9811613478053118
94.8257891427535213 70.4025089408137035
40.3560903805282294 65.2891663295050506
91.3296562786348147 42.7694924316323579
72.3490035155345197 24.3392851683159499
89.1489841586237617 92.4677804083949439
87.5530775902864207 62.7682997163212946
53.1581418522576143 20.0531275503617614
0.7256715999154562 51.5960605651565416
12.4867804716794932 16.5113725409337100
88.5741913239455840 25.6455361677025664
57.6537209274550122 79.1790183680842432
43.0691091875537353 48.9065489232177413
47.7402548186410911 76.2068208205906359
52.4626594028425615 76.6116339381654399
4.1134106625972500 81.9562636544339256
30.1181619127718250 63.6894381444830771
3.3905960879107799 44.0183963465073589
47.3029613506997890 61.7931875449392791
57.0828355778193455 6.0366523720468805
36.7062564570850611 50.5693455607440612
64.9388714413985753 18.8821746625653333
28.6889486290172542 34.3143959705641493
0.2317426192482874 47.9138562743373839
27.4330022367921593 32.0563622971535764
98.9565853186473987 78.1167244850141884
6.2066497899282869 43.3487960583255756
28.2621563700640941 2.2993090495527557
93.2009056742328994 88.2289407663394343
33.7235532854796816 71.2898830391524854
64.3005226227321600 61.0767546334251534
57.2063487491271019 64.8011395528618266
78.7994444726468402 79.6613436036314511
16.1089783816752750 16.1671318471954031
39.7174133638742077 38.7312438855216072
77.5355004407889652 9.0347572636629518
71.4921774285899687 15.4676520364461449
86.3067857669505827 59.2125639399415888
64.3212179359567529 70.6029545994393857
46.1978704580836137 63.9393571681035695
31.5411596938483960 33.9705133074490675
78.8718952716415629 70.6983359885400091
2.3001048813301561 87.1059978404796169
99.1429870577633352 68.9334887203864923
31.8462633783257338 50.4835923459774136
12.3980006929034996 23.7629344683273338
81.7178487673911036 69.5188305783780294
1.1859087407557700 25.8479164273648792
51.5462701014901228 90.6747395233031739
10.4838196630368969 15.4583976523717244
99.9574366450852665 89.1997328483864891
7.4324140123785298 10.0984098877713091
91.2019014745783778 34.1851274791708590
44.6297802153861625 66.2744092505482882
79.4555550273265681 38.1704324842996527
49.4259264907487932 2.0756474678918613
60.4339132160396488 66.6545367131213453
57.1762297370964276 16.5658773730416371
50.5992669912253135 5.9984477959994393
13.6171634437863514 38.9473124569103675
6.6547931766438584 84.5544411341070656
49.5618581602082244 53.3073959118869354
67.1609152138241399 23.8391950476417271
98.3510716716640871 43.2982375587328434
98.2760190366801112 58.4339202054034885
76.3447279710682380 71.6208664269566668
76.7482464416460743 31.4760415705990653
33.7086070691397737 84.6691904290108823
29.8351840058288182 37.3740559060888344
13.3600126907536634 76.4350809806942806
41.0070056297722942 94.4142291024264182
84.3496878262930352 0.4321303570432589
20.3944565040876000 76.1497046442204919
62.6036598402891471 96.1041476484699473
95.5532976374892371 40.9246320367978171
51.6222047725563229 80.5963873972269056
98.5661663359649509 78.8373345789371740
44.2771993439841438 45.7237284337038616
54.4318981663301429 82.5178613716032032
30.3113840081036940 81.6978811991108529
55.2253687914147520 66.8194524910342409
35.7909852075494612 4.4653006252939331
10.5583131497801084 1.3062243793817485
49.2630929497124086 10.6624764842330073
67.2212713199576655 29.3388336117897488
37.2229575649358111 50.7077400079964136
61.4948452076133378 17.5938097482966747
35.9460027949269687 2.7274748910893987
83.4016712644312150 71.2456949635862173
53.1163467082354614 81.0716192546583443
81.6401534581474664 7.5350245797287325
14.9764390645692238 83.2823018911832804
64.0799813801940701 77.1298306733164196
67.7399201992919586 22.5179579095456610
29.1719517724725712 16.4608334381967971
96.9562816425195706 71.9645772521512299
28.9814558998860328 48.0111795203620133
1.3822796132593407 33.3563222493932017
96.4390497857312852 94.3226886889339511
73.0992471804843404 3.2437289643432732
2.9675604245111398 59.5036057698399290
83.3870458313522533 31.2554013753897593
34.1319395226955109 27.1825155363350284
62.0097632949437525 24.3148460333718610
1.0779439628580079 12.5266632475669386
99.6912592271015399 28.4704026283572489
35.5040644027943912 23.7579380179235642
94.2127157609449881 12.3879827713947890
48.7698996279915988 91.8361692840243649
92.2774797253092629 33.7555405327838471
14.7723853532353502 15.8073280409672492
60.2958504812254787 53.6558089074818838
6.3951373904466031 6.8962811046953227
79.8257437866146944 28.1674049869840140
15.8888377872995470 88.2916046672861938
93.2493639760594704 40.0656868165975126
31.1966885823915518 47.2677209075136133
88.6622459179847766 83.3953323184087765
89.3718943684020957 76.6380726563645709
62.5029392053083939 28.6008443767931340
84.4044263940966601 40.4697367690708276
96.5480780389337951 54.5775129051390380
21.1425622987138517 88.5344043401572947
7.5326074031971775 2.3608138322124828
81.5698513293672107 17.5924901284759443
73.3801698674430725 55.8352094267921899
77.4620735904112223 77.2153251198952972
80.1341192440624042 59.6021470662307067
93.3453762594146212 39.6247661640516711
15.3166863164549518 35.5776787549279092
1.3551827604640687 26.8809363564067816
24.3345746754565546 37.5926834645704631
18.7524129575822087 76.6352181486233377
98.0967779120679069 36.0936000834014976
25.7437453175574653 32.1887299718874544
67.1888544123686984 82.8900495328189066
48.7193073938338230 60.6791950801285651
98.9575305890457457 87.9605948258793546
58.6742052621563772 57.0304769331936967
75.3700479031652719 51.6974691162867686
15.4437266789452909 64.7215263160148169
32.8878066341979007 68.0450750780709370
63.0431628254498264 29.0885883212841918
63.1146834540802644 46.8121688087318333
28.8622966102153420 61.5737498376696024
23.2342062726347613 93.2420037699972823
31.9180601647714681 30.1681365228280356
18.8519470338075692 51.3865284829185782
70.7216170562067248 80.5284701696291307
18.6780292505064338 97.8975427476819391
1.0175727325019146 66.2103291590665890
63.4751203816810730 23.7023287831221054
38.7204241722614242 11.1615252398476130
84.9528956070238763 75.5515510655063451
31.9162027189589210 15.7154254921269327
82.9876698080710611 40.1720243168425384
78.3394590505314170 28.1097789290270192
50.8999984065811475 59.6818078834101726
88.1224840152644902 35.3757169586293116
69.2679082478134092 71.8104920166619820
54.6634645561316788 51.7847028584824116
58.5281856988643128 88.5044014450812710
18.0155127428282213 64.3877703095990341
41.4184404543544957 32.4624920203897105
40.3110316015749106 88.1283884518984308
6.7384963418778980 14.1042054055391830
97.7929162829655922 78.9447078845513630
53.2481973186095487 45.9910292437086170
90.1237017169892738 71.6070773445242281
4.3551259596722787 66.6674586342121671
24.4580340500318201 82.6256095681012965
71.4638483530628008 62.0066967142163890
30.0867349327799332 7.8174181114861181
9.4277035837662666 90.9347342775815548
43.7488655348740068 43.7980775057893155
37.6666863256467153 30.6674289287940169
62.8424694007971709 89.9789099001052364
17.4553567246107271 18.0014882812916568
56.4863359050315736 52.3914902371797027
69.0260991387266643 6.1703028935748421
26.4309892437526770 60.7485105711265803
54.1141529487636603 64.4780308363949359
49.5572812917600700 5.7931571931014281
36.0188746126241384 34.5901290873976919
59.8463402702976026 1.6298390668296636
62.1003633673803321 66.4754145267001206
34.4184233966924467 24.3944177327934923
54.0498318161637101 80.6508533455439078
84.0791353183425088 28.4438108177618929
37.7476612527751882 81.7668182299402559
81.9538096829979139 33.7846535870995766
61.1969626995659297 54.7958050939021817
60.5472211085448677 41.1998260147296236
87.8596748107096772 72.0772895503642701
61.3910348893726194 42.6224258270825871
43.3235200313549313 22.8062981458242895
8.5473459991174838 9.8873405118380493
48.9626651735070482 25.1210179213773408
56.8686515714918244 68.9877043610433844
12.7304232398896318 6.5310384137036053
73.8484308252257904 47.5609329386044735
23.6007509875308621 62.6728338456913150
86.3602528390186848 67.5754487074256076
26.2300124864957027 54.5838399026602445
49.2450897475245313 8.3441433822367355
21.0044806328395630 12.5304373536309299
83.8103670108939411 3.7685484003152414
29.7155816126000829 43.2920618019132846
47.6137381033942191 62.1782834010624086
24.2193715108552574 69.8725026990889404
74.3619851180076097 46.0755320083071851
50.9380920073758432 36.2530608636241851
40.2881025051574611 90.9776931795538246
93.5907511428692516 90.5657675225335623
48.5391899352398326 58.9167375822981185
52.6890839294578797 96.0690796516426246
91.7417525139487822 44.5563452133825564
99.2005126758202209 32.6504552665619627
70.9485306625950614 6.2471994735958658
74.9719208568110531 26.6799856291354729
96.9020888596464260 10.3119249915258457
14.5571725989006246 85.8218441595457620
85.7239420200922524 58.3740753310271430
15.3667351577232321 11.9392638163709144
10.0897543295750953 74.2116940198380775
77.6221813234276681 46.3413793403624865
80.2742486030611815 25.8428095020608701
9.6088493170149452 98.8418383722339371
97.4758631469045440 6.5713128010553294
65.5604321227412470 71.4584149189398232
45.2005642480861596 18.3634348862317438
46.6635508736199114 65.8441514859569423
80.4671318573332996 63.1461632202561489
68.4280318063406128 56.8141797062145528
84.5021478518837341 72.8725593542768451
46.6271209916395506 95.1197777288730180
89.7105285162181332 56.2677917551380489
42.0485847974561224 31.5992805005214770
21.9889470801650013 73.9473864350829473
80.3768936081572036 8.2911886820681513
3.4342676922528126 96.6158093834450256
39.0374152773052288 11.6992925578800246
62.2298768340069159 15.7594151586655240
70.2842973454698665 11.7589765487043589
21.5082531700872330 58.8907335786723394
72.4798252349134202 21.7620054326937868
65.1325881787217895 26.7004681339092045
7.4077332057296168 26.1059031996520368
33.9610662101055709 88.3974422250346947
35.8588376220499541 0.0807730134613993
68.2583307053947408 5.7573140811723160
16.8444887570962223 3.0138539938168618
53.9402923867709490 21.8933887167021766
65.2410518893774736 24.3371139779216108
16.4819766968027039 58.6972634345410356
85.9802424181064850 67.3660618800328024
93.6182108548580345 23.8346153804679268
58.6196677227296874 40.8816775853514187
39.6075971989293976 16.7437919573514264
28.0616349677408898 93.5110956322752145
1.4171439475575975 28.1998606424572102
83.3871272845779288 99.0688783767469374
24.7841355458991544 26.6127200862302900
64.1123843032467136 77.8049813781126147
38.0353480049950861 88.3311806197209251
34.4098160721370192 46.0536729649191656
97.5255279962607489 50.6127441273052341
79.1398783492558380 9.5812735053899978
43.1421604830195093 92.6986315707338377
31.3438588281564243 44.4400854643630012
34.2395702400353628 46.7153826382006869
45.6055138749934059 15.5469974751234812
64.3438107431297368 68.5313850175916315
93.8750098125033361 1.5292563695501360
18.6854954788337686 23.4893103431149761
77.2593109876359279 51.9115456097916521
97.8890738352125851 30.2886154929187370
92.2383888157621072 19.0787872506014935
84.8540558652963028 82.3651462027119976
95.9706690573524384 47.9625701251697905
1.3517569919226591 9.1732169870872955
65.7758087596874503 37.2900514997092287
90.9628930680504624 81.6336272617552083
38.7345168388365622 8.5283238614461521
88.2718367322657684 75.5500763428246955
59.9406386456218812 79.9014448274899394
52.4042367631722286 47.4903762809179781
44.9735422577582113 93.9510099158575258
35.5705645477632970 5.6301341398998339
86.2025972100650222 25.2747225077628492
91.3130215051863274 75.8896502861577034
28.0724597920763301 87.7815619500535718
15.4936572706736104 80.1621753089827536
81.7470498885825236 50.4460786743842888
91.3979246267601866 72.0597377401346222
58.1000464950461080 71.0033092865658944
40.9832069993043433 6.0978804681367631
69.0878046682302056 67.5416893821409019
48.7052947550621980 44.5285728166634343
89.4353022741713630 85.6972021768057601
46.3072464297174378 10.2109875013509992
37.2813106228634723 37.2137405234311416
21.9056882220074236 49.8294994078575826
35.2703526591292587 34.6223893792849466
31.0804540484428955 2.1819310853387397
80.6533667788684454 63.2171976396867095
50.6657076834408073 92.6953764231068646
50.1814644307567406 94.9731918512981537
73.6688603618789699 85.7242557289761606
46.6890026228234092 81.1309065208523492
13.5748586484712330 51.2050595282319563
22.0975384881685315 2.1647650796640883
53.5084207840486812 13.9371625313111878
3.8334382075215889 14.7603848272369156
11.3611403444474846 96.4934456312754065
36.8506002747353421 67.4838300770276334
9.4438566552809462 25.4794975817133746
67.3403322819454218 85.7636774589294077
34.3316104558833999 25.3068878362801577
65.1974258841475063 4.7244832027357404
63.5556979825932729 5.2066547793832685
2.4770221844757745 62.0913533919037945
80.1474548818859631 12.6775475680968146
26.3118690408596692 42.1055891600784946
96.1501913277245137 4.1556318086161559
10.4045065952405142 64.1729560025509613
63.3090537715205173 77.3560988891634338
8.3807325843270331 15.7279492313749270
79.6192848031938354 17.7661654243569380
84.8304307069961823 82.4623766878576419
96.4228829314261588 55.1661672630495232
13.6024633486082962 74.3132924341857972
99.6080028949236578 0.1586005740960572
35.0590930234351035 48.9093938077190273
28.7252402222889387 12.2837615022731832
13.7602640599431840 18.8570665963601733
87.1212211933483900 23.5606603201065070
26.9099780404477009 35.5373787477059864
8.1315052072192593 64.2830874976585278
68.8004957779518946 71.5997609933522625
17.3373609386176639 20.9068752735840917
57.9305122795241374 99.5901409155864599
98.5594486704822685 11.4984578107864781
72.2830095245380164 15.3281968721612252
25.2411517000306276 1.9728507262089523
38.5276624658901028 93.0719750821969711
12.9253253418687102 77.4865074881469980
74.8643880468902125 22.2212192236227359
77.7907593220496381 78.1366569433357654
16.4516154346272430 37.5792999523201701
99.2873512838252168 4.0361758856692802
14.8408936594404235 91.7616460220638430
2.2902430778607763 22.0889422318426796
58.2679545547823992 15.4760852198111092
88.5053275751832587 24.8688595146089213
35.3137397984941828 58.3978300296198114
7.9593613335804729 80.5554573198018034
30.2911207665646280 82.5719876787550504
56.8115622896926524 58.1500874688741334
7.3128294033187551 61.9233074420519642
34.7649099974395739 84.5946293855299416
77.4498156049289292 72.3015531458000424
78.4351351040359930 34.3854857235032370
49.0729169674789958 47.9037825881690225
46.0128297313040804 5.4921958789230789
10.2852682880226869 53.6516567401842721
79.3334713430932084 97.7677196702341433
10.1094339058085616 38.5307632272162905
79.9047912347059679 51.4236881954730620
36.3770635521767929 70.3484053897762038
0.7080325985367675 60.7825978158144125
46.5466371135004522 5.7489571696026642
32.6684501543267416 53.9862576094688933
76.9944800463984222 94.1191483488429554
84.7738994382968372 13.8758819223262382
96.8942790568676884 75.9130903734765923
44.7940716671568850 4.0916820597141523
53.7839541092936884 81.9707412721592164
83.3212085530779660 87.8119521122764866
72.2511195351826672 67.8251370373786955
64.4906015344448633 75.8300208846116846
15.2728866620153276 65.7364458852319871
80.3702831408345020 29.3526080750920570
34.8954356714195058 86.2017784115052166
79.2653527921104910 16.9063021513840326
95.0515080851469207 62.8623478098120927
82.0266076671947673 32.3563729796250499
82.2475395091800721 86.1961975653873367
2.3735924156613186 80.0438158886216229
91.9096960907193505 20.4246325295384992
48.0099227172736889 78.3868841953663065
59.3665317226424776 96.3034632712773799
11.7101368518995450 75.4419350420916572
33.8843901399453884 63.3275722115315673
19.3192118273446169 6.0427956015224105
74.3041009723557693 28.4322358850837134
63.3678106527152210 39.0175223234753261
71.6141199907361710 19.5296650645726331
83.5394377939789479 24.1675647454698606
16.7489150011644092 0.1980193521823215
16.7013453316607112 80.7909240240040134
1.4855694614165693 21.6288091790399974
75.2890886758988813 5.8893785344335097
79.4931264982974710 88.9849033842145190
27.9843850353409636 14.8529841928732651
87.4784441561540120 47.0523201980699852
1.2009494402912657 50.4813522467828761
78.9213922896800142 37.3367119539639205
29.7517354924990656 11.5290865359300447
22.4396126328232910 59.3314163263979424
45.2892735778273021 14.6092890018666104
59.7796420405924707 98.7310103953628584
88.8543411554427394 96.1402485609795576
62.1634232926726398 15.7547179307870433
1.1129321768278744 38.2343900263533598
62.8077183545653881 74.4581981831233577
13.0184666840958858 53.5888864112913126
38.1163272003159932 88.0408326457645956
30.3599915722679654 0.7793451649376948
91.6671740758609843 81.8504033870230359
71.4972687661500999 64.8632272393682854
80.7128163186227425 44.9956998418703833
2.9705856853901147 15.2999991599985350
14.3648206458429346 9.1521739489810905
98.3407639215076728 91.6813272949252109
87.4389558436926819 56.5284029243898516
82.1086896534586970 13.6504724770583508
48.1148897296755251 94.5030507803778477
20.8489481254062099 32.7076328573506245
50.8698218577094394 26.7281679859125987
64.5971602549641091 23.2684324060411072
19.2307573091799924 31.1871158420710444
15.3802308193912722 5.7647790469498084
7.9121619072280103 80.9333221812953809
27.3747098223224619 45.9834608557506002
19.0595541646840019 71.2383277329431337
89.3790986930684141 73.9509893842260482
67.2877267479487955 96.2052394131892896
16.2339394978527878 80.1798234952966311
21.7891196983939786 11.7633309251370157
29.7591098804058767 7.9239767587084620
45.7969430154463453 68.4892160946427282
19.2958996834207710 44.7909089356785088
49.6475506067604897 77.4064560013881220
52.3606905079256748 11.7511477630349521
38.1901515947818524 56.4087877355149061
46.9657789548591751 86.4045039432784421
2.4652816567028890 28.9957414002066187
82.3331603056105195 11.7433432248637555
54.0183142862127852 4.0052250724585630
47.0045390728311290 1.1873181697478419
64.7551322414742572 35.8811860437728924
22.2921147564665958 17.6619956380229297
3.6761532189451551 87.5078881031357554
33.4053386110770703 78.2321095796253019
10.1115109446145652 7.8907799757863772
35.8413939271658464 16.0578916852782818
82.7190904789272281 69.0701143413822223
87.5079129337696173 53.9675663053608474
5.5727346234540232 1.1385723328585562
34.3921179088743969 32.1509181744271260
27.6030649235336725 53.6911069800079161
37.6970556382777673 0.7693902297705946
42.8028955446635777 28.3454146339776401
71.0585286422702325 60.4152339137308019
12.1273418722407378 7.6458989627379070
61.0787769036024528 99.0193804892383014
57.6713871749901870 18.4780813854014667
17.3386533908466589 2.5647997296988634
45.1018793577203070 49.9630803759101170
95.9979453981214021 86.4150409016939420
21.9455614763061639 86.5739044815450427
67.8410627606235295 48.7892284245487033
44.1565432806388927 67.4444062103986965
55.5475258792798101 42.9775495137277872
82.7311732167272851 76.4809802975583040
49.0160183326987635 44.0347917938333282
69.4394882703077485 79.3147946669448771
16.3316391886176966 79.8660973201591418
72.4846957086962931 65.2732736671463556
12.7062864334450580 37.2250698288189668
57.3496656245798135 65.8154247600918865
70.0781292972171315 47.4569602372499091
90.4731396639672454 73.4094419305338732
35.6855299939963899 60.3025087531756654
95.4928709446027426 59.3118975174215066
51.7899159649626881 23.0363973397627504
48.7522633991611016 87.9031059268593822
98.7353739413698293 54.6728119264587420
63.0430973061594102 13.4991643234723018
75.1570948450253837 10.3001797865781128
8.6244107526060034 69.9293131637681284
19.7784781017862770 64.9940044540991551
63.1994850054493043 33.8028789781171923
71.5646131057291370 40.5172767341115971
94.9676408581013334 85.3447179054561218
73.9379673441137726 34.7568804006935039
23.7129315575153470 33.4936617970172819
33.8880683887484508 60.9522777668565539
97.0191643294676282 60.3095407071711165
57.2162934696229613 46.8708132506557078
93.4085722901873226 91.2790350180390249
18.8414146685147230 62.7218765128727753
78.7077064054301161 6.2160805076720944
94.2064226458592060 17.5261022552783849
80.4731223557255788 26.2703949356023259
19.6175346041199248 43.8713900898237341
41.4866090470595950 49.7118522619588319
20.9969272986737856 14.5894167032659219
37.8402977265333575 78.0103765111090723
29.7106611003676200 51.6682380761178308
36.4295173744877161 40.4987867466653952
31.7739447810025624 61.7608495515994633
83.1798344433127994 5.7798488976335882
84.9799581173388106 47.2547459358128563
38.8522184384442824 82.8742788801937706
86.1608398668234798 99.8463524086597403
20.5942872860977246 45.4660958306556751
9.4512131555240959 45.7561461458708223
50.9138282425427704 2.3576120254487076
82.7594346347478762 26.4270998193638853
73.7026026889001713 57.0539328870458249
80.2235475360032524 53.9509271526786165
1.5288041496980931 79.2823486670321813
85.9472374496126434 73.8595606550730537
98.7267039985933224 11.5186584466979163
27.1251121817568617 54.5153665186883245
35.9484082124881894 63.6807791689432250
82.7960733174730876 54.1631906605593230
19.5033676110770173 99.0596892262614261
69.5511529356564751 21.0592070421170803
6.4093524714902594 42.2498006045832852
62.7695463230406574 27.3046004848756425
34.4709045567729291 45.9686339408722731
79.4271362046807070 23.0509672210368208
31.6224915423528365 23.5398259182167386
84.6422276962743467 31.5580443550028917
92.8730611756930102 36.5837502759827515
6.6030833029947944 12.7161019094841130
61.1260010978134218 65.9013874480563118
26.5397231616184115 94.0670513439427936
49.3774840298445525 59.7530490083369443
62.7991362160052233 25.4434961128423005
80.3448902401509741 60.6556665981528553
36.2956129107031558 47.6897667569474280
3.4629604500924782 88.6549254824303006
74.9473652718640722 23.7368129898158600
54.7955256137100619 23.1738006123390221
21.7046702941519740 37.4590185335722197
30.1449634591809499 15.2725140637159242
61.4831597955507760 57.6444517663988378
75.9391697418492271 70.3427426737039099
32.6703892107873770 0.7717760523711092
93.4396559320337730 75.9185403518734034
25.5222763776377519 50.8890468273408132
14.1131810544113065 19.2148877858720262
60.7688064762555129 90.7457914101855181
15.5171535502711002 7.9982571446646444
11.8502835906207480 5.2195345561459110
27.3094653831517213 31.6612852119375745
34.7361780995448797 78.2067182355361297
96.6936466448772620 63.0301454455666956
74.1039084783961073 4.6196301357604668
9.0652775729421755 60.8643117960448023
39.9735031068736220 66.7002754277579442
66.9583135022096201 50.1339084024038044
49.8039728255407539 35.4024946819117901
95.2581912577573888 86.4339294081709255
52.3184289329566923 92.8419822529941428
54.1431022668274906 1.7167450071085999
56.5751094769514111 68.6916585704610299
36.7552196120441579 52.9358826213846356
98.6342994765297760 66.5717248406093631
44.8682144862266625 42.9021392718368446
0.5429001902038322 25.5672650981281677
2.7403884714186644 63.5019586689755542
7.7294489096353285 23.7280466605161884
32.7938649621488523 24.4652355826040839
21.8619517909655947 58.7668746705164367
66.2215489553701246 20.9920147144837870
65.6961850823078066 76.3830237220072519
1.7327888616849974 48.7511849888272906
63.3407408533426590 87.2905842998787307
30.2122894542073865 64.8371723395007535
57.8384466510812558 43.4948219443941682
62.9785163966324006 32.4818903022849526
57.5752627632620815 80.1116733438775697
68.7064252226261658 92.0113094373621152
19.6285086661543886 12.6370372333474137
52.1280201021551477 27.4521545306418027
47.5113948849678067 71.6198515378555101
46.4507517258390479 45.8961021448770623
6.1360045846463374 79.8792125023865367
39.9239576571401429 29.0229198852940726
57.2749670572681993 24.5870337731351825
91.0557788074329153 28.1302990415459035
28.9988767282487139 12.9321805839954997
81.7342600281073430 67.0213286190819275
11.5817657152947451 56.1505574960520235
94.5423565121768235 58.2311984583584348
99.5894288804264676 85.1296394139865527
43.7633551030318984 51.0473155718249032
34.2311772473894891 5.4514995653970555
23.4451247338673170 18.3211883667111266
7.8301846920059042 80.8278331136473582
42.1672166218511464 28.4799772342587580
25.3307487095616786 48.7293545779827610
33.0995852574747431 6.1376098775311920
73.6913203740017195 89.1322359342285040
67.2409581775701923 22.8480953212174107
46.6194430611274200 21.2723006575261238
14.5450781007764753 24.6125940370084635
79.9346960951629768 66.3841300211159506
74.9136783575657432 71.4070339486315220
18.8538228288848160 38.9049468355987003
64.3316746933609807 43.5662203695259862
40.3106514239953242 50.2536774984635244
37.3921290257841932 71.3402999589849145
1.2189505619686569 61.0480910491297024
50.6733580579769125 46.1543271377983046
60.0066067333176250 46.2656961987324067
35.9382944486139024 49.1390237001745760
20.7315877530689683 58.2665233149686443
90.5156977355704413 88.1168667256043960
27.8671352350904904 39.1436344811025094
88.1247747208472560 35.2186254090837281
65.9292586658141033 73.6350698717506305
41.7422365416646244 12.8804608863923633
16.8834836916046491 0.0727232406352085
4.0315347164607829 27.4083122364414677
13.9167480558874619 10.2433222774046975
42.8657073114211897 46.6252233054144867
30.8943773160067039 12.3166897694739426
65.2052143905691963 5.0995071776317902
88.7083654618300130 4.4570498690376326
50.5352533816854290 59.3550022047310435
89.6080267357098563 12.6030750865148917
56.3448519611634993 9.0909265707080689
92.8173407439645359 76.9230365930337285
74.6615637783319528 4.4631479712201383
2.4418311557443895 86.3896995657009654
34.4589705314923194 28.5612278018140380
12.3243463944395124 3.2716357117681394
72.7625418736882636 58.9333156238173501
75.0576449329187625 36.2566007345054828
45.0902023858481229 77.3275611016953235
50.7063836274908724 62.6237023697770709
2.5177183150705051 74.8850360721305464
66.2478145074803564 90.8750276440485152
35.6020691550769328 57.6922371861751344
69.2766314342839564 72.3927549080444379
52.8072998531464464 39.8894575027134692
27.0419893606954176 68.3366280178788372
98.3149830432486169 83.7578680099175017
5.7595986288659144 34.8134895710702921
15.3208776837074012 6.4177835202072542
69.0612421290666276 88.7390895147623411
73.4267045006169354 48.3391656280102495
77.2028853479698540 19.5070544050148342
90.0628212040667364 76.9251084881484957
38.4156854282374027 3.8907845109186434
29.0708334956323213 83.0155617358303175
85.1224497661179100 76.5207727177809289
89.3561882680678679 82.1612525281092871
92.1840867446212968 14.2187056524703426
20.2651120589069436 63.8993565709220306
11.6155302672592100 11.4721850618680001
30.4385039510973847 95.0983700096400355
41.5893407066480805 80.4991665368539344
69.9639442259876461 72.6031409004488069
37.5869923714489218 15.6088140458012994
32.8414055719681599 10.9775602365309037
23.6722475331331736 38.5821241355084794
83.0402440418440619 4.6962181159492573
49.8303564064156532 96.9432569730804374
58.6100143513024889 12.0292356281142432
17.2776880315579042 74.3787251442046937
90.8130859814087188 32.6090634956145422
7.3475299231057338 34.3245709442239217
35.2383058671227687 63.6434967107370682
15.9850644862944193 65.4196483138919689
81.2259318146969065 74.4528426860183998
44.9040177421650029 2.8674021996992205
41.6815425551037677 19.9204885946904433
7.1033353264308925 73.9663404586054725
47.4332576967196431 42.0998682506470772
65.4480223622575892 22.5904626921147447
56.3506934231660992 10.8494874420649303
18.1277705394043736 63.0125480016576844
7.5563265593379336 18.0595969111748467
8.0512149736757586 72.0114712240190045
53.0366424931501186 64.1794646355284470
3.1138367229864183 81.7877836847237205
94.1032189652687237 47.5148718007606519
29.7759877650228155 16.6275408229233044
84.5354837689917531 91.4476564373627951
84.3062912723109150 69.1401477847576018
95.2200320366453496 39.4432181372832531
12.4959240454050722 59.0671199862584118
54.4282664201613073 81.4990351116414757
89.3715828485481296 52.0051045374702596
58.8418177852018687 58.6172905554265924
25.4358626307071169 67.4966163203918939
29.7474735683132536 90.2201981408079519
20.3083814856024105 23.4672389948040845
58.5106406684177927 69.2863270337574164
81.2544697044044000 74.2471075316827296
24.1212851319971513 73.3342685840751045
37.0357291765131222 81.9684717025992740
68.2863651076363283 90.9032043026608960
15.9609222788097647 50.9367720655686327
44.2998089694436459 17.0173109572565693
47.3544806987662525 86.4124219871449810
62.5096163198863266 53.6880252185580744
30.0991236206258108 21.4973074595759428
77.2947289582345007 94.5865410398426576
40.9834420950421574 37.8197674574782567
33.4056562518044586 90.0580002975512315
31.7764063887993728 62.8928185930083501
45.1497786268780459 6.0193207790848025
80.4467204294616351 29.6779120774175560
44.9395087211010633 65.7496067797451218
54.7477494218223484 57.1565443011680969
39.2360133809888509 8.0275333477688111
75.0060411030292755 86.6788961881872098
58.2162890357401110 58.5328475845593985
82.5451280019928220 80.3605800787113083
43.1217994345534095 15.0283762810841441
29.8022500467669751 34.0994993193007616
32.0359264166739450 53.5228398373086236
6.7880322919208869 32.8968044317615167
87.9087262885144014 27.9953285089773800
89.4077619097924128 93.0400197661645905
77.7191992738290764 75.5947451298243749
85.9147986241276982 79.5337656030482520
39.6844880470044430 81.7892208098259630
8.1957392889012830 39.0065095797813015
46.3370270171510228 57.5570834927738275
50.1558656593488337 31.0381088949339237
77.4115194464963281 51.8304609351060250
46.8111034593106297 84.6138927676707340
77.8623281042632414 17.4367035069769791
39.1937226134127741 28.0519013069052789
0.3584326131617632 62.8256156882618839
59.3498117604999038 81.5124654731084064
39.1049831669604373 62.3039593632277686
73.7739914012905302 31.1537699397963159
51.1300797724633327 71.7528181036741728
24.3947937619749311 29.8219171056267065
29.9237603875908924 17.0576641084007399
24.9427284365059343 29.5690875328087799
37.9990307333509136 51.6196607436260138
95.3229677120348384 6.6465130287062131
5.7508484135641584 62.9162944151893768
62.9566769703760443 41.7987900031282962
0.2668569593327841 74.1863895498873092
89.5895725341138416 50.4614203448364407
64.5955989081104605 26.3979471421389000
65.3337252360856837 93.5425058135905516
3.5394910146906100 8.2613553944168814
65.1834100621007053 82.8487136380514926
76.4164687486682368 86.1390275917893149
95.3080031047508527 16.8759981584743493
92.5998601498579319 47.5403170202780885
23.3613495721586091 57.7794004375929404
82.8156018883542657 99.0793950334493729
80.9036339881899664 83.2905557902893605
53.9499104795070679 66.0090474946157002
70.7959351803255856 19.9986601819013607
16.3120998328074265 43.1385468497449764
60.0857823821197243 95.9109081552752514
48.7263347019517568 95.5248196016085416
91.2712916139074508 3.2650469652589220
76.6817692713980250 55.5109898448709700
21.5020981121494259 29.8790444856615096
99.5899876470897993 85.6764228270728125
91.2388932902624816 16.7262581462843229
44.4793042934381475 48.9158875162291622
16.7683230405689017 81.0881125669556013
31.1795275108644248 26.7501907238165231
64.2191255890241592 98.4313714563414521
10.7855552094940030 96.1255690061076535
12.4830856362892373 21.9009330912918614
73.5629409156932468 21.5420744180024322
26.6697112746874012 35.4303491070787260
31.0719567208198946 70.9514758361711557
6.2020207979905599 25.9670780255432661
82.1211175192112961 94.0367341523955957
98.9528819367140642 24.3849236813026380
31.7142970282098915 37.3254364361744422
20.5840425122627231 37.2158270730942178
47.7316365709500516 76.7840421686968000
27.1337358731471703 79.9602589157250350
93.3709080352201539 82.9640202371847266
27.3132388341413836 77.7739013629318094
9.3882509315544098 83.8139523771880448
96.1284146358809579 77.6166274173088340
54.2649734330474942 43.2865111652408601
60.6057806452580365 36.3053665308812796
6.4172574604825172 35.0763443014298630
44.0062844716263299 46.7170466530853332
0.9326792452898580 86.5881779119145278
43.8535495311462071 53.7673888949858778
34.8865500501368331 73.7744856437908254
32.0775058693203121 28.1367646635590987
63.6283306586415520 65.4930021227270913
71.4839425591725330 67.5492724299171670
24.8274375589047978 41.9624382438587915
66.5786023771506024 40.5436852663834699
49.8795415368785342 9.2638952401781989
86.5337540594583743 95.6495332234830471
60.1626079649461332 82.7250708891636464
78.9355672458689810 30.4866690371770943
52.7177800641503680 65.7335867701361707
91.0230052630038386 73.7657618282169381
41.7784478095338372 46.7295434820396380
63.9726858881700196 43.4812925693517940
19.2206746645911757 62.0495371423321345
63.1156765969761011 4.6524977550655100
44.6422613358513871 34.9749977501724771
4.5455672324724583 73.3285862770896273
75.0517579133137787 86.7901118885191494
44.3823983954573364 46.8480918018618127
4.4985484104531288 27.9052115286605122
64.6573894080613769 37.6986986133128070
98.3210871453088657 70.9503987998332661
37.4700706397704337 58.7326753929837579
75.1098384519958699 36.5472776204928564
97.5782022101696782 86.8937126425271344
70.3044893593720701 63.7202270435523133
3.5113891573284151 6.6972197024567359
90.2503345926177900 60.0255576381166662
8.3992970523631314 87.8032813600776194
6.0271551066258811 9.8971944759985941
88.1004821898263657 87.9483997160767359
37.7156286834142378 83.6799457252573831
39.1202593964704235 57.7807073138389882
77.6403533267153847 90.7188424427134805
18.6569300701526544 15.8169630262803942
88.4311398055494919 81.6163972598472043
25.9489874923157231 45.3639155519257145
58.0157979549931326 15.2392840507321932
87.2768806216586768 46.6382535504269526
5.4178608038764615 39.8321674805998640
66.5234059114874867 64.6013679873220070
44.3248787300164935 70.3801374287371715
4.0972786169528259 93.8955000309482415
47.0230027532041817 7.5404997915587195
22.2003072708657037 79.9096818716043202
62.9036672474820122 95.7333319124410735
7.0525004334964887 31.7707180393390622
33.5531426739258407 41.5952612452621722
26.9436484980364312 40.4118708408068272
57.7647616926705325 18.1092973659583762
24.1027863069881434 60.9965573000866215
68.6617385128462558 36.8802709752254714
32.0998953065554602 59.8497264875723829
11.8007512449135543 99.3405714082140321
7.6060918469446186 71.1727271604817133
25.4340126564404407 68.0729748531686880
98.8980116745518671 46.5027118071447276
28.0647030391266910 96.9589468991627115
90.4988823832914733 53.9800853390470152
65.2064851446747440 89.1200807313989429
95.0693864713046395 9.3828448817639405
34.0876203618738032 50.3418069299192510
68.2965920957614117 38.2719047441951545
56.0900220645792160 48.0436630052225340
17.2303583666502895 26.1980362827624269
74.5691554465512354 69.8652300989093362
62.0420220383293497 6.3928113514403524
52.8198183366056497 62.2328698723735414
69.2080583937620872 62.0423532614345135
18.4664718099963316 71.8005719176985338
60.6996467863412121 15.8011386805165248
2.4309298194087225 4.1309069078625527
82.9063457811832620 23.0829859855233295
47.4459745275122700 97.4893224911761962
82.4346035640159869 32.2025167302749651
73.6510286650434125 37.0444635310560599
47.5419869969299640 23.6311147544025033
82.9828842825645694 31.3376475361905058
90.8001659092622475 63.8639292017347486
78.3232896448600258 89.9177436799536025
39.1549215387758238 92.7448870135277161
28.3733450902333821 28.2372344263958297
71.2539988364614203 50.1672600996463274
76.7537955928323470 53.4504021762871275
40.2330069071565575 54.0351235241635948
26.0238005905355507 45.5526720280974331
28.4464718149387998 12.9983658014552699
18.7924232358947947 39.9455384950721282
82.9733097560365565 25.4560611446518763
89.2731007887553716 61.4942383561353694
30.0628600652609670 71.4511821616955416
88.0926199536182111 86.4090518606061977
14.6958807596667800 86.9159733497964879
65.2885232193159624 42.1774849482657999
67.0245425122223679 93.8212507927106145
65.4761036896171618 33.8449670121072543
74.7971549233704707 55.5382851712135164
60.8932188040425686 76.0216977960146636
37.8930180808396457 33.5539351977803051
63.8262276947971898 44.2653080148861733
34.7853753088726592 35.7476803867331796
96.0776474118753328 9.4413415596883326
34.4371038608926696 75.1133548625957275
19.7874945637662627 91.1454819648417356
29.6178683732740815 89.7813641552259298
67.3687573885880369 78.1745311601601003
14.5986411880136284 20.9601501180507128
72.8016679934132185 66.9696375979602863
46.5552477803772149 69.3650767098532413
14.2825618173233799 16.4802952412468784
40.9356902436760492 51.1657177895438195
5.3080698074494332 46.9652277979189279
39.8312722567803732 93.2567029080901051
53.6547574305966108 78.3376378529776076
74.3496460580319081 34.8625528875251547
55.5988022769243884 85.2846453212834206
55.4464605812266100 40.8007453973246683
33.9967955193296945 72.5815850706590169
63.1672183676514436 70.3566964163329231
0.1548250646242311 13.6633401781733550
48.5781279582492402 84.2455202428144219
37.6438974209385862 98.6536965783207478
81.6130661561102215 7.4346926960076498
90.2546377023914488 4.2309643770892418
46.6516288825310710 69.7873524194457673
48.4391495532534933 37.8005971383890795
54.3561832234340088 4.1030440806301582
14.5874030552471829 52.0843952006328905
57.7798032205482883 81.1849483856383358
99.9484264720773439 44.1472374079006329
14.6509001421385676 21.3795539850460727
85.8693362673946439 27.7616533978243254
48.8995637513541439 34.9940569662939609
64.1181216420389433 3.4693370312694483
65.4138426839821960 34.7240477126985994
83.1349252516848338 51.1951350219103531
29.3053473620087495 58.3251122450747204
53.3903452054286234 73.3234437789884197
70.1784907870132315 43.7502183374351858
19.7426627646251944 29.5801032758267866
82.7347446340824320 3.0557926122463330
99.7650372010330528 3.5181885923644574
23.1259440532590972 36.3824507106831874
46.9139386250109567 45.8779842911561389
10.6591140156648727 23.2808947913186195
30.0939743536195365 43.3711252288362061
5.8427041584634747 42.5332467444126081
27.5021435377643222 31.6234797914621488
43.6001153276748710 31.2642936884473528
74.1298318588479361 88.4803013185573946
94.0670051028269540 0.8062747569425821
32.4292128461560765 6.2874279288620443
80.7922009777413734 98.8991783823862392
27.4207443693326596 47.7722184275432369
62.8416460154402330 46.1324277429101670
62.1100676989478373 61.8706561576113288
7.3455986395626782 28.1074398430138608
2.5515911523860457 26.7049888921458098
23.3435996614274259 88.0519628549384521
90.1603012180883212 48.7174926606926206
97.7499528237254793 54.7086829528278784
99.2600430358417469 26.4480200861952675
9.0790105687992284 96.8864581213066032
86.1699009960909592 77.1942847367301965
10.6751825563456411 29.2388620797162204
54.6723000400906614 73.0733955496524885
26.4097235181929726 52.1343060252014254
18.0272893824756970 39.1628137635126521
29.4457524673216611 31.6781291110578067
75.3765743339332062 78.1749015151354314
40.6984854860570096 12.6647880389523788
97.4476606987883542 91.5550116679782349
82.1710731645011236 9.2162199003384071
59.4461472852676565 99.8502901759830053
5.7227404502993799 70.7578460403180998
63.4043494794131703 13.0661920635539062
15.6463949997679315 23.7383937232911393
67.6860834591135614 25.2698821297279714
70.0329595454388851 95.3404732378710946
56.2922920226872279 77.6788956257024523
48.8697180655488523 86.8362056318012350
81.6940909038990526 51.4634666643597285
41.0348294290756144 54.6469186501868123
36.5715388051254777 92.9104818197644704
28.7140181411885251 29.0294099496031812
27.8969782544801532 40.6488884545399358
8.6480008693302182 13.4504197624232607
54.7406139769960873 74.1755052032876705
56.5595613698130748 30.3304129549488266
63.1230815545727211 40.9379657675919120
53.9457305129342899 56.4764294955020887
89.3304268097215584 15.0133331294445060
80.5460996304918950 5.9042506420177165
39.1710555001697358 50.4047108551334588
87.3392640937170057 7.4526744159606810
52.4832410827420475 52.5730727549160051
37.3688632623502031 58.6232058394950215
6.1219542015183865 35.0136845565784398
54.3695488181826434 0.9043295758900838
26.8239169844393430 42.1239229191129141
28.7926774316765517 41.8275700544907920
24.6742076736544682 61.0722110840459251
58.2864133191066998 96.2536323060534471
0.0524915142430360 22.4556241370049925
66.3681259221268931 54.9388302827479649
36.3778653532154763 10.7099219302898785
62.4158598779706608 99.9961683130031673
37.0959818634991194 85.5688040587289009
16.1541699582961833 67.4035134222680767
27.0547965755321265 76.7596797786473104
71.2569959173071936 62.3210559041289187
18.4342880685813277 41.4657644481681729
34.4424194390623768 5.2009496786596614
74.9867486275161355 39.4986223866783845
72.6528238128598360 84.2349241096356423
99.9856093821457392 14.7373882228859170
15.4892995945917100 32.7444873822352989
21.1752045006127112 1.8437586349929425
96.0360685682747146 45.9304262528365115
78.7535736357077241 99.3613098573844127
77.6864722995922818 85.0822575970536263
69.1449897859864535 42.9657192916977024
76.1856992783710467 42.3459947386522586
74.8773684027039224 66.3898921838265039
18.2596903694076538 48.8637870355719173
26.0539326665008240 3.9793995486573253
51.2954247703129695 30.3714988018575767
91.5149548210020498 7.2948957551375759
65.1086620504386957 44.0874910368042237
84.0313232044703255 12.9517554453879686
13.8746860208980536 80.0517450043924867
87.4204927438268129 15.0211530459009488
72.6261893017914701 82.2368020001842552
41.3279532867288921 12.4489738203938831
27.9491965986776520 99.6988731108068578
11.5543331062222805 51.0832717419337641
26.6784611475793341 57.3482521700223842
15.0019616453656912 84.4696437560104130
67.3192546246052217 34.5476427120211298
45.6653388690073641 91.6790122284560454
15.9142103588191688 80.7833446148831626
40.9767287269509310 74.1983366981113619
50.5947253861713548 81.1742700276004996
21.5366668504811898 27.6521174872611084
1.4343395844547691 15.0249152108886221
56.0743868203521743 28.2944116361337876
20.5802643977539574 45.4766446800557134
40.0658162589720064 50.2514671056251387
4.1701249471645552 58.2804373310949373
39.0581034702986756 39.0638760494158674
63.9743797532576295 94.4332137454637035
77.3694748998698714 40.7970510373808679
8.4078460939281392 65.2340757395952551
15.9082480548289436 72.6789648872947964
19.3615714624595370 72.1258798066151172
15.8513449978790799 28.5309701916921270
98.2050218988317596 13.0054161631548695
14.9043534394917909 39.9014400742270112
53.9515355231058322 84.0909312184104749
27.7720900967703308 9.1177709497973662
37.2634585380392522 49.6924973474659879
14.9447933029129398 61.8877137732738873
28.2802726844151735 20.0522672305646914
22.4838070734120095 21.7590205000843149
53.6157277046613885 69.2835924501339520
83.8752314657101863 83.9724281855868639
45.9186507064152778 94.5105268664750895
27.2725216255780509 65.1547537123333314
63.4082802722233509 16.1721457266884805
60.2090091246293966 62.7261804881182030
47.7821625741680265 11.8753781365768418
16.9852440208985165 37.2484636413820880
0.8934561790783446 1.1230468907684532
46.3636082108845571 60.9732325014880487
19.3687776343568494 57.5330834288043960
77.4940343428849587 19.4090466244459705
1.5651687580047424 68.6256474237756606
35.6912648095350491 13.4788466139976748
21.6249538004608439 19.9534517814937473
41.2224093528185591 86.9041305091618312
24.5348704048012891 52.6140891925789305
36.8610827113729727 22.8937690645710568
81.8703408041155569 40.7663726000176965
13.0262418889358962 74.8234765091463743
92.3972638416699112 40.6140341413620192
7.0898350185119252 4.5876665506409564
86.5472899012471402 6.0739628192850397
10.8170134185224924 14.1201639160906662
56.6310850102735941 48.8877208105516843
16.0110082196266106 38.9532164401843346
40.8176444675877192 92.9150929443877516
62.6473662714269963 18.4408459544381884
32.4128869011849332 73.1611980869219565
86.9485612109261439 56.9867480580963033
6.4342342288028487 66.6766850469146135
47.1608263625086579 45.5080795844578745
56.1436400426350559 6.3198849923267293
65.8015219116253007 63.9793544667987462
2.2480598050132028 16.5261252553346907
57.7579601701198797 96.1023888475023682
20.1835504310850844 71.3519033290591409
40.4583925735019889 59.4032466812496551
22.4181282176234333 40.3080790267279596
55.9572481909586443 37.9162239295660370
43.5194158806939697 83.5462156021011424
41.4743641758465031 88.7386456002243023
95.5085991974775226 67.5539503617633557
25.0540365910775655 57.5065656235831923
46.9023988290143805 87.5964217397372948
32.2557798979369537 92.9169063209837418
63.3779747315737509 41.3666172509752101
25.0502343048135359 8.4389671789792615
76.3450584350030397 98.8379497034491123
80.6192946445720082 21.8985012441332501
64.9665221968479472 52.0693808875020352
12.6789919781206351 79.1433489557420700
23.8468843368253793 31.0579626658938004
41.7301360842046520 65.6139319513386425
97.4087751298803823 12.8399542245762888
78.5312850352555358 69.2303020168515815
27.1999106990763480 85.9203489191477985
14.5072560393231029 63.9908997302153111
60.0065217918960840 47.3782664795733055
77.1412653827772061 94.9977239752781770
74.6499724617185620 35.7079484470669755
54.9355802702849445 65.6495220881255932
11.5535046073633634 10.8937255361962411
45.6394791660480834 56.5551495573200071
1.3460771574859587 13.5800109086947387
7.6078520820201607 85.4612565053176780
79.9157501018285359 60.1123944274499991
40.8213762309179131 6.9514552042417748
60.0923302726463646 66.1843061252595959
58.5364577897870220 64.9986762869366288
7.7136524030655735 35.3004580849476284
78.7855085281512686 46.1854246097074039
24.5245199735100847 32.0003125330275324
24.9183961661777715 24.1957555401360089
53.8055309463234863 2.1104936109174632
54.9546191651300830 28.3282925811159885
47.1926445479431891 2.0934731246551208
99.1640700962347381 89.4458056662123226
31.9955754570471669 14.7518120697675226
50.7341604749259076 60.7634947425807042
2.9636978143332771 21.5226241207930542
58.0220466689817087 76.0872372690369758
15.3182667957875935 23.0941184780604090
14.5519874961486888 24.6500519496197121
53.0518070437744882 35.6861006854039786
29.5101876751671881 74.7850739102831454
11.1984583399635245 27.2019109107597075
64.8721616487937212 58.4724171442291834
86.4269637234571348 10.3238179232486118
31.9128320358322597 72.0157175137342591
56.1362475263613376 0.8443937405643531
44.4057667233545459 55.2369095626539774
58.7684276681420101 28.9137394481524090
60.7556352056419016 79.4869070047487583
23.3066511182997047 63.3212991409009902
19.5959430546261544 39.7679190743676330
80.1458534032342556 70.6517471249155165
64.4409365469563795 93.1946749666645928
67.6934622059734750 78.3652101354619646
52.1659475942832671 27.6477790373600527
7.7051287277930651 70.0071875802754562
32.7463876046562135 74.0049522235738095
27.1561994400462368 91.9686615263377405
62.8498025716411419 76.7243865998995318
1.1723903190248297 77.3986177913952389
80.2228932630475811 36.1663896893550572
8.0778479211256915 20.0517159341896409
10.7966534853085712 22.5157435462381095
18.6431340066792082 31.7268988426690939
59.2140518639329017 31.0960382152894006
32.5523436417309995 81.2618831955060585
95.2862090641532546 6.5006845899030612
98.9331005581471175 36.2725019398807618
83.0287280577291540 77.4772398387026158
8.7873882956525318 33.7325636107264728
13.4212449936527598 5.3947425411038257
66.0673852418408529 22.4000071558316804
36.7777885029740403 59.3643951537862549
63.3495221696323298 24.2267419756731144
66.3218271961883943 12.1040253046643898
8.4126979057586819 76.4900445088052265
72.0870572860847858 8.1231705871067881
30.2539970429179590 33.7477443539564916
70.9505196170735815 99.2492201638048215
2.5779656539659301 27.7906596722916177
30.9463015431127531 90.4670097015805794
35.2475604338790447 90.0630069246389269
64.2391995956197661 29.2324612641662540
93.6288143613498534 43.8235793001527725
79.8711710765671796 46.1043347706789319
1.4087599664599715 54.3357712200648209
7.5212558923921868 32.9833873033102094
47.4532414635208042 31.1204647136917529
75.6383134288015668 70.5810641030298882
79.2774458336872669 72.2408242358178256
63.7959023496063153 62.8192123588879667
68.3799057562602002 16.9609665468947739
99.2631534656383394 44.2825159816370828
49.4083790762839286 21.0756914343562265
71.4752344259544259 25.4712690132163928
64.3124522710147488 13.7041745448486463
22.7725962477075541 1.5286261723683969
71.0652931244449064 58.6362290451726196
80.4056902376033094 57.4829525457640216
38.0878278946217961 42.3232543213276884
19.3101594975542348 21.4345704644633201
52.3551960300879813 37.3754335377107907
0.0425030352014466 98.0946982802847742
71.3670684526349106 89.4112569900752447
30.6931782635205828 64.4285831395025070
78.8820321040994941 45.8990493048593606
42.4319690857805725 87.3627662416244988
50.5903675782034341 69.8395889250620741
55.9183872891716902 37.6055987927873900
24.5722859232689785 67.2792404915322209
61.4781708958087236 67.9699015687409798
10.9020881556302740 31.7675370552145786
42.1264914520983993 39.8292840839327837
43.7880385086774737 49.1833672387141618
32.6952690197942175 92.5755978270144197
45.2727562160464387 2.2597943213850558
99.4689284213780383 13.5356833026355474
50.2392351447581120 41.4200138006216108
90.2099714476292007 96.0806222807473205
27.3393006789635855 33.2887411935548698
59.3226760869094534 81.7053251275627161
4.7319158390356169 7.7714644792794214
88.2947926795672942 45.0476283854520219
45.6803835416725832 28.0837332890617617
2.4132521092204873 51.2782565799088133
82.4716106026167353 1.5071505874626578
36.6280762557212398 34.0740416716631103
43.3879642330109121 15.1385211551048329
49.8839295427582954 25.4474843363317937
2.5649080473560071 73.3352820361814111
34.9451689330217619 13.7413157155909964
58.4394476720322871 73.9200321710275432
88.5545799760050727 18.1526429755632712
48.4543706308859257 30.0905375369257229
95.1047435170435733 38.4255236042534847
52.2841695838882856 16.1609032788362157
23.3311527317212608 31.4831729530487436
29.9446685688169687 30.0785816537993540
93.9530258876582423 69.6589954515040404
70.1275622165593830 94.9901183994608118
29.5358382260496164 13.4815005895763225
25.3794782844786866 6.0808681959545252
39.9987496529786739 12.8059461330160556
47.8310927216278188 2.1235826838361782
64.1039267736330203 68.5167695110734769
94.7120542983828528 47.3761885335074027
0.7463553118066013 17.0695930786858057
95.7487069638067965 92.3250693477580739
77.3984897540284607 90.8338741457257157
48.7634753981406632 26.7174490827391296
11.9565879809296440 62.4860836166272620
33.5493706675756940 78.4828251075736176
5.4850926084468288 25.7424072075008823
18.3875079187974855 34.1276405119922330
1.3365217379060268 9.4771679936747297
58.8768823072581853 66.4662015290922739
54.1311337226309277 42.9581958143920772
94.6994110688311821 95.4480003720335191
98.9544821858542605 16.3052986763868581
57.4799659104178318 24.9279657940565045
52.1946370457050364 71.1587941962540356
4.1982208923787230 52.6901553368149820
98.2052178982840474 13.8392762127522282
48.6819925551318562 30.5254722183542206
55.9541028630589068 61.6788896777784146
89.6486330133874390 43.6145541395367289
50.2545879856125950 32.7403639419385470
41.3940286062421023 3.4459303606411584
79.8435410982977771 15.8696401562156364
7.7486555554458159 19.0158465159936618
28.9703121747685977 19.8244578328369059
19.7342638148615528 16.0617146581220496
86.4729897150508720 32.6462735423497108
48.2614786976188554 70.8331790729920101
48.8385653763263292 90.7496164156416825
71.9258349803440638 10.5110555106496921
93.9116849570525716 44.7004803585737776
43.5821009271091029 75.2623275151738085
47.4786107242475026 67.3763226526464223
82.9464994813441763 29.2217602450948739
55.6404423210164154 46.5072874934662295
89.9841093798723364 57.1502767691531872
25.4347298431627173 87.3361279874351482
15.4222146689747426 21.8192061358065672
72.7127526692129607 98.2671597049617560
30.3006192263480685 85.2656738508329113
70.1849272133513722 34.3460580490714946
71.2356025937333470 27.5718397094071754
57.7951673564377799 97.7936515228823424
26.5302152552685868 83.3875036472230704
18.7904336816832824 90.3547029191484512
92.8662097878701616 92.8739879012168927
8.1379150826219941 49.0960235739696813
13.7908833410341547 54.4497899875572102
19.3025398512459923 80.0165050795566231
19.7454323223015606 33.7481069513664522
26.7112790881948499 56.9087703395910651
41.9543169599088230 96.2132953269960467
87.9509996357324439 56.0223844998825697
67.3186690552138600 19.7795449809458184
96.4511295870773182 33.3569755569962965
28.5311725722157448 7.8204605575912689
38.2463700911825484 72.3990388378495453
71.0040957342688728 2.2518124548167373
16.5279687852107564 9.9791932278517574
18.0106101315490541 57.1800409977318651
28.7018300329981884 56.5791518353958907
76.5460051043476142 66.8650862879444787
50.7218563773414814 81.5969676523294396
32.8695957767446174 62.8395370053479780
55.3992513072154154 72.6161186800363225
72.5474075655289852 33.8942699326147050
78.2487774705009542 32.8068884019039189
41.0981977239508325 48.3600787164409454
84.2471451161750196 0.1517275360265136
70.8445521107162932 85.5850181590869852
42.0937535544458328 1.2307364859298175
53.7007128187896541 10.7042919162251060
62.8203231358524761 99.1789386276244329
15.4341974769996675 34.9581529078550588
80.2953599241999996 85.8580616944246628
6.2225970670140356 16.8585571123328819
80.9746229652380691 83.5437088303660005
16.1087376537394462 0.5013903823069210
90.4958031129829266 94.7550152548043485
53.7466394732834516 62.4711292792242148
57.1379955123070076 47.0646189493583265
60.7187801870339356 62.9717322053882214
46.7446840525347369 47.6994507714781477
28.0948410279757042 35.0998288474108406
69.1160554476642801 48.6165560703602964
68.2097728991458752 4.1515833875395813
1.7219717383259669 23.1756623428747019
23.2608563292769013 38.8026467756385713
61.9361776122851495 78.8146790364911993
9.2851817206588194 57.7576063048999870
90.9276998443036177 83.6907001668805748
63.8601871872527482 19.7816212167346670
54.2814133782910631 10.4408806585975515
63.6164400796523068 9.1510662524394437
95.7968906452157114 83.7357943651077079
30.3484812563020725 99.0296373799516658
84.2598705735093034 89.1611384891708951
17.5611594572577587 43.2164865556120432
76.0102718878626860 33.3265899525800435
86.6652938096822965 99.1485135329376845
19.4043149880217314 12.1814817057554148
22.6517079239054517 85.2210394098887605
16.6634515118430748 90.0629342980073488
6.8750103106499427 41.7009868509434369
76.8318670268970862 66.9526137558148662
77.8130528140999616 14.7948124773150553
90.2894169780649207 20.2891448141247039
53.3803672802517184 40.7518932548807555
58.9609604641624685 3.2366929959227964
28.2907096154955369 27.2399434491244250
25.7221046105265287 99.0751177258580498
78.5779566979030335 63.4025422936451122
38.3069846935746554 41.7421878245741027
6.6896665636685393 11.6700399892932793
59.1665416088751428 91.5175203627628377
42.8118336739694882 85.8875080408277114
12.9224725407245060 65.3982886754320845
3.0621102703858427 36.0005623918942632
46.2622169999256769 12.1556160234732360
36.0731988201733103 42.4225398979563693
70.7489365532296546 45.8665339373056185
59.7597930115729596 29.4302511580257118
94.8575142556101696 14.4142144724241135
38.8393150447433300 57.3939837034886509
41.1745571377419068 10.1185774373536148
39.2715682787229881 74.6538771080762160
60.7616374011907681 42.4946126951453920
38.0427263884080631 76.1922679201497601
40.2547476919648872 55.9913659230631851
46.5026581460128199 82.9328969370633189
86.7599526880550656 54.1824176040338941
13.5097874731603955 91.0443348690071304
92.5232384435263668 84.7997338250406472
94.8741588232552999 53.8893948827907536
34.3378322638372211 38.7049670255701344
98.4933212052487477 87.9888544106934489
91.4764308655351357 90.3832149830474521
6.5107601124587022 63.1776367709330771
85.0302476674782497 61.3720598455038484
94.8145144541058613 28.1104339656193964
4.5292940495504137 91.2579244434120227
62.0031003887950973 86.3967854040672449
78.6068227101943933 63.9094061463720067
27.5233648450127433 56.2448841969075488
76.6447258732418533 79.3810697608098650
1.1146800521034339 3.1707201001650143
74.3795682438997261 0.2944219013882865
8.9483936495324929 24.0368864964137359
32.0306406023751720 24.7671093675930223
41.0664904212172033 91.4110838960666428
30.6087599369594940 17.3346345788249465
53.5511561294828695 54.6657726573549638
69.2769293463929614 84.9044115396314538
65.2759611039297738 45.2498221294022471
99.3725460967348653 22.1901898705667122
64.5549375794376772 9.9712800345848613
62.1229686371346261 31.4836047053854138
74.1589396619128394 81.6455777350385006
75.7814434758819289 51.3167395126899564
62.4422971540841729 47.2741397765387035
60.8650565241712229 86.0950401109643337
17.5421267984572147 80.8682210934755403
21.1400058361073455 65.4157049298212456
7.7455613208315288 82.1783980538977232
52.7532099258304115 58.1598620165163425
39.5815211622493806 44.9812003035231243
0.3909536819768689 53.1904338622994217
49.1740698304130177 79.6223040951018390
89.6020112907873454 70.8748828507260953
89.7805488619391667 97.4562823542148635
63.0854091616020014 65.6314536816359322
8.0122388129025381 69.2885007347344413
26.1485726694285709 35.4021803127328454
51.5224847507255248 44.3345146952925688
50.0081573245214628 56.1021329560400872
60.7762944667917111 48.5907022799167336
39.8322770679782749 58.9050269035783032
51.4133434161257696 96.1394933781568000
58.8408281564628624 60.9135636535132008
30.5676182799754628 68.1104345503842694
49.2640737217503357 48.4557031866019372
12.4655785979548064 84.2809188514596599
45.2422373389832586 74.6189971330657755
91.8223236751581453 64.8631823625264445
8.7919410306101184 70.9209718070283941
20.7065825895942908 79.6025154837348055
19.9958314820453218 86.5557485684462051
86.0601138942278112 8.5939166737984412
60.4691388582628946 79.9898298605387339
62.2497417719555131 46.9478549531585401
73.6238462567139891 28.1621715782661717
77.1621898218638194 12.3032186251899702
4.5857246207730569 12.0266190625455174
49.7583382913619445 23.8830366394619737
96.6587731014484746 62.0958190821719427
27.6233900489137554 12.9991341489387509
80.7398108406402315 87.0789833185922646
99.4603218378937157 60.9084964892074865
31.5324687652373754 64.2682641618324624
6.3014288627198489 26.6606456018290032
1.5217855608198660 96.8651443034130892
97.7807889526393694 89.4350699158935782
59.4858010179422081 61.2329735968123003
3.0328540601191278 40.8453687709375046
42.9036791208664141 74.4246078900600025
85.0531282902866792 30.3220353184857849
46.1228532924282106 51.2038601899193253
58.6431073932179885 38.1377466734507991
57.5563218139099462 8.5949289922521270
64.1536485634180593 38.3753992196492675
85.2679889268455611 63.6421292341553766
10.5131091023855312 43.3563918048102650
58.6209425111072875 29.2276221729837680
99.6570962949618746 73.4280116126518720
0.5323677042702535 12.5878905116772124
67.2686894310357957 33.6571919816043632
5.9250555516694110 87.4706185277075008
82.5417385175779259 3.4938714011069183
40.4356751011144127 22.7002285537739148
82.5654207040937109 85.7888302023036147
1.9426503858627209 75.8300386462286724
18.7894537103796324 52.0337492787770728
1.9622975438564394 97.5294832645700325
25.6924299904384590 50.4021649138914682
56.6316027567649769 99.8272668835515020
66.5837135106202851 64.7740607092182330
93.1066002373901966 59.4718551000371178
21.0011697341354377 64.4958625999082216
8.8430801344463905 95.9864838924816866
34.5670770793871966 17.0958415910942954
7.8179291961990138 93.2130422580365092
27.1884426892725060 13.1111870000657493
91.1990081167426467 32.1580101105693146
97.5022046706295811 1.8837482542695017
96.0478443148528243 56.0951724206702238
21.4454725340115431 13.6261431231199825
82.3770493001803317 24.4660123412229744
81.2232242414777517 84.8825662894185484
46.7609680696553198 41.8982740739294783
87.2672106800248599 1.0840849557536836
70.2434074819566945 89.5088423076988562
83.7019188768795317 22.6240352674547580
91.6358889284168043 97.6975224812835137
15.2983224495611978 7.9935508066553362
23.1631833281414004 23.1945750069034951
48.3303488918729300 67.6180774354646559
46.1379689251831380 16.9689102004807815
88.5648346920336422 89.7234569107978928
98.5880474791113670 50.8315448209852292
70.0086854655974520 94.0764713369720624
44.0193536719410545 97.6536206935911508
58.0822059984175993 4.9900693257960871
74.7012544501088485 77.0134201159093976
12.4549345106848346 62.5083212499586551
52.1748824738259600 22.8812598495737980
95.8095878137927173 52.6261591785849632
48.7102602037772243 55.8042291390569858
30.3732694278301949 27.7574491426733410
90.3172697861818818 16.6488814713147804
19.1333761771940374 79.6701798262990906
85.9286631179154909 25.6230026511241498
82.6875828022507733 13.3454477057954985
67.4329689581783498 30.5088802231116887
8.8252980718155243 47.0153674873486338
33.3404096694230745 19.3766983604428127
63.5714741640905387 12.0051659347655608
21.5274907714041461 6.6704898347980768
97.0277556732245330 75.4325021993071232
13.4847264974576113 29.7477907666301995
1.5822717711821532 20.7321967958886262
96.6359381603461287 99.0102348316369500
1.9425251268785915 15.8268641542438147
36.9232473763129718 4.0374320494942939
45.1817389626318899 13.5305344478429230
10.5885642136016820 61.0819145451036576
93.0969800343771254 68.7254319495768868
66.7899824414697889 97.3253740525556736
34.1355300177917158 6.2934589947754027
22.3830969920983165 71.6883981346121004
3.6175347018817638 5.1642331540046822
47.1078872303160452 62.0878364767305655
62.0406058417763546 68.7803271442441684
2.9966147137717503 83.0882351942335333
87.6741648320437008 36.1702110025148045
1.0370064975542159 59.1535544975911876
19.8273355700480671 32.3525675483453483
98.7390330515934806 69.3023832442315779
93.4245918808561271 49.2302207271917069
96.5165543870561038 11.7796864294130614
56.5887362514371759 22.9515260185765939
12.0019950742527683 41.7998237726081001
84.2171894849740283 83.9421419030676077
0.9496182852664070 64.0675934330808872
22.2169915297272027 5.1007751629196125
36.2909902059294538 35.6007228797807116
43.6239847989646208 97.8697143504843297
31.9954104698764610 34.4119072429948289
96.0273298423763038 25.6682534430860088
26.0594367380773910 62.0818280985750235
71.4604061834004085 26.0362446803243941
65.6030061487205245 63.7423053687910510
43.4696698197421725 66.3421947227647166
14.9878487761160422 22.6882922102522251
66.2652017624126586 55.7625954382759872
80.0809304547730250 70.0575554178653306
17.0417554768700477 52.5948451081936454
56.3985883663110315 34.7362361868854705
4.4608434972063566 22.2638115521396358
42.1539347413046741 21.7394328253697182
3.6939675826378582 79.2093819326207154
14.1612240507707270 36.6374224404335394
23.5691914760690509 18.9423976273842563
16.3235478921873067 47.7082104697560823
75.4347709673934048 34.7590487068881373
40.5274719760695845 38.6086738673987497
97.4621955007146568 7.0782137868657058
98.4479332696233485 56.3714207838907271
23.6101087360337978 0.5988787024232778
7.3097064931287203 19.5145315092607916
22.5974527349874670 32.8082680259086743
93.9305156825634953 43.7504871034344802
2.5336147003633513 87.7199159758746845
69.9480956703189349 6.8382773487082993
76.9048995126978951 14.1326341017663175
74.3365299453056139 65.8892354379940883
62.6802389422796438 78.0594515580967254
34.8326594015355937 18.5313950648918215
94.1009920196654264 95.0247237499377633
7.4782210733365551 72.3833876577010784
72.4432403370903586 27.1264709380370945
55.1403105741280726 88.9107021043322447
61.5343068994500655 45.4750121538519210
54.2745145851291753 37.7991288846473736
21.3419300742943356 99.9668137297310153
77.0632551721807317 79.5645521887017537
75.2541169270473915 84.2301724888134800
60.9156677060639709 67.0980793518672840
27.0373787879866327 83.7160189090849371
17.4879360911668549 29.4667542862927405
86.2146123974381311 19.9025926348938782
40.9404338391663813 57.0587105261090670
75.9058064622956863 71.2766936699655815
50.8331606401780078 55.0452067522693298
67.1580835841737951 74.8672831146224667
89.6983332897520143 66.6522334825433376
58.5273834398939456 23.4678903712958977
17.9645946220404760 36.0550354742506514
18.7227033281439539 4.2758201963692848
93.2029370703344284 96.6566200765058881
10.0148205595811390 57.6962592740554285
76.5341713128300398 4.3021271948427415
38.1284766342667183 17.0789325288966189
25.1456436548409528 61.4655806560143176
44.8821991427237421 94.1678131664490650
9.6385124853145108 39.5133024511281974
50.0480268958394134 13.6201640770604033
77.3204238605704290 11.1356207527448561
41.6455607945254940 67.7449627438753623
67.6160216849389002 10.0818119955980219
59.7903461352473400 63.1557816062519706
99.8827160674088219 93.4029900594771902
29.7535838413289220 28.5676988103261245
80.1064757928421898 16.2984264445541243
73.9698830798198372 9.2325444891064539
24.9321554526931379 23.6645200482301092
74.3940313624501641 38.6501513708096809
99.6562211060945202 46.3240270449003049
70.1807571601224538 76.6678384731361291
55.5683742999476635 36.2993895858965914
68.5591246667032976 57.2659554245841278
35.3927692191746672 18.2963958157240967
73.3353240187798008 25.6781165180383617
3.2526962321308583 24.7236718840196588
62.1705589819185889 94.4441981505012080
6.4915712284207450 72.4078184948381676
80.2381129141745220 1.8840489359527313
52.9156680115720022 19.0934780279375609
94.2621677452811468 30.3275390029500223
98.1682561155208759 56.9487140187552185
27.8709076888305276 84.1773672727899225
73.2096591985759630 40.2389679958952158
50.9727728373294582 39.4507736080538578
73.2072150826548551 75.0596984318634810
55.1859199059652781 88.1300078920373409
91.0198109916305498 85.1072152457691544
22.3865676923543973 68.7056978798424041
72.6520429518653401 77.9349102131075995
34.2591134780121962 27.5499674644732586
38.4450513916256185 99.8215553197556318
48.9761110603833316 22.7730206452414166
16.0975399927644887 37.9917594784694188
78.7801142351789565 74.9132424944576059
66.8590308769452406 67.1136317927945214
26.8023580678529605 81.7265333407707999
78.5807392048738365 43.9034525059723322
63.9414682995714330 51.7341653168927209
36.0627991008418576 51.4347469441626046
21.3904536506431597 40.2448912563744017
44.5612317760885972 89.3500502244319250
75.1195571667139745 58.9790999153606990
88.4485708555097716 51.5471730816647877
7.5551575356301859 76.0807258351207309
98.9904424134542325 2.9011772067973118
75.5026683352046035 26.3261071006385308
7.6428618740406513 26.7754389309266649
2.4550638497081834 9.7348709722622004
7.7284457458990712 21.5620083073072344
41.1596102490675690 3.3387907797124527
76.4268015872156923 11.2114070566719839
47.4865759609961700 66.9279916738246499
39.3254203254661121 1.5993840423276895
61.7628157788618566 80.4562253944694561
41.7198759449265566 77.1705799634767970
12.6954334561963584 42.1849314819719581
95.0615029373905145 24.0821495073171299
81.1119597802941570 27.2862929264945713
86.5941251133667294 56.1736416013781792
37.8010969487446715 89.2594337300948837
52.1153538368853120 87.4119465502827921
21.9409516949112700 75.5046925482665046
89.8228741438635723 5.6732274943769534
24.8381881993118938 79.4135486705587255
41.7721093256991907 54.7656348882870105
15.9161118489831495 89.4988818639644705
48.2230880325798310 49.7894370367463424
59.9128011386636956 85.5600574192997669
31.8361823062564326 24.4411963003191026
79.2888872572897441 57.2537571423430904
12.8044262096210559 76.5471758308222405
31.2969533459122040 83.4165139650011440
32.9291564469512323 50.6039549481403199
57.2553093261004022 57.8824380349047729
64.6643555120014497 9.4644968901020139
41.9493712292426721 33.2047574190018295
66.0204147831942691 17.5064195040891875
33.8218694210655855 75.2937098952615003
32.7751773439532457 87.7832934009289829
33.5703589695431148 49.4868034411208839
16.2457021162316977 39.3791350690873898
82.9395476519251957 22.9323141449576440
44.2544226130323182 30.9574395897614387
87.5003996862184579 29.9566456151970399
97.8749993897142758 13.2247857888644234
12.3800506723479984 87.3459692866960040
13.1632009109125860 71.3992737367941004
88.5845439534100194 94.2965003613652470
39.6926089233108144 11.0042970229537023
92.1261465288337575 88.7158187764362509
76.3862697375548407 49.3618687598846435
87.8788945597704299 84.9974558358790802
24.5357263434921720 91.8384198849859672
35.2063514994586200 12.1707167054030396
34.5159652677543889 31.5935422654143991
83.2024894429949882 41.1367305818449722
37.2377517378079261 29.3148038869298979
24.4796544716714521 39.6515446089217392
82.1089337995119450 30.4286531401987688
24.1368056728961093 29.9938620773860336
23.2096592472402001 14.5930170351733288
26.2027893451546880 71.0072981246628814
28.8005959861816976 67.6546945963673494
30.6223581658705797 63.4800401234802507
69.4082913692909926 40.9898080435910614
0.4390900409267373 87.4239113091301050
68.0777239846901239 14.2608557940052556
66.7511678078392805 42.4657045262537238
37.0651322469637634 34.5933816222347872
36.4477067554610699 64.2416077759538950
38.2879805443117931 99.7982661346011639
75.6739645226108451 96.9459529518750571
67.0063839933956444 75.4633491682467366
43.0467552912271714 9.3262001959910297
60.1788806192310659 80.3732457233474378
12.7667374772004845 92.4998383793875973
86.7277763991728250 86.0896540502452723
20.0117366802230343 66.0984646324943554
17.6058647176614471 67.0558418247531733
61.0877154136752054 68.7719893873685351
53.6584175195167674 14.5504613940945831
85.8599887757863769 63.3137638439402295
93.9475954677720324 76.3157892342739785
40.6879968231233278 96.2485939016306844
36.8613634815846964 84.3541466451691093
65.6997414117338252 64.5550726589720654
0.4412135215014157 91.1940633051515874
65.2947598800057989 89.7064775452998759
67.9330578975770720 23.9284164882865760
64.9688359868655283 20.1854738421237592
91.7860026452969890 16.9994242202057713
57.3313572530670186 9.0184840778959376
26.8158107278023472 65.9039173602866555
69.6994468243170218 18.6883067405234193
65.9687897386731237 55.9787901300170745
75.7692827106168636 63.4876566307805419
4.2065394037614219 76.9686187824602541
37.0369499126714317 93.5156022127263498
82.0135154462084870 70.6699008491997773
50.5362659503687084 44.8971050798695899
87.1826966812993760 74.4860928964361051
67.1458417181074196 93.3386023143838486
31.7593513267532259 29.3968132392594796
63.7113805790054286 69.4308564163075772
53.9598105768681364 2.8171522000476679
32.4699870420721339 28.0413303623027197
4.0453759148965212 55.8927922182329127
23.6808336874224317 16.7882298853856859
33.7795185075930107 38.4257236693141380
50.7862731002307726 24.6175960270732759
7.2494687441910122 52.5026639446896723
98.6940686184827740 60.2019225517117036
68.0395676450672795 77.9951147676656404
69.1991298047999805 96.3654717090194168
6.3979012964096027 54.7935106386359649
82.3262246962560909 92.6117471365214300
63.7036025675668185 13.9441516709537527
42.4936304807587675 48.3795571103658375
38.1757925463822048 4.1790416549545295
20.0254839700638740 23.9040426918296873
86.8574027543120764 32.7819422891280752
39.4141939747265937 8.1611577211997410
39.8858793182094828 98.6924172181941231
4.7315816144041793 36.6076342592409318
88.2294548600079480 66.8816540447134429
68.8738099176017187 29.6171215539356538
64.6868092448206937 85.8412628398873494
13.1695331049089592 45.3578362767561813
76.5047501683537661 69.7551305808281938
5.9371138595315731 36.0552821762397357
84.3097219228814367 28.1338771762496442
20.1557074574825066 30.9057046654537153
77.1200011838124624 99.7539513340632453
33.7140968033697206 73.5200542905037651
1.5938614614233293 58.6143453593360420
66.6458054904553165 52.5299380856346332
4.6172856752669915 90.2377475534014764
0.6786196313952719 29.4129761679577264
95.5541232652819161 58.0333683542295731
13.6937167971330034 61.1939257894063431
48.6741598099985495 75.6079638242939041
35.8365900908595520 41.6865010967661149
80.1816348978998406 21.5982182313577695
2.8980332786397778 91.3979249978512485
52.1704618500533499 85.5506417028859545
35.5989165052609025 15.6439399878166796
13.2517946801561379 20.3642325855600923
9.7587794656087574 60.3172413014566260
24.5377290011811304 88.3394784774982043
75.9233508545449070 46.5300297407854515
91.0266651687894353 97.4630548168965731
89.2728668335172131 5.2388212872221178
15.2465884205951419 78.5690975924280934
85.5663579653650856 63.3763149725425166
13.0130549766404471 72.0713588191956092
78.1866854562487106 87.6872767717090085
87.9504613108419591 29.8051076127193717
96.1093895194392189 14.1700715568726547
90.3812299668240229 14.7359355361924571
42.0435173222576921 12.9628466223001393
26.5013279954560588 4.9488459786294907
91.4186812387250143 29.3333035173466534
50.7802383253288880 84.9158157681100221
50.8516868863125993 61.6778393455684295
58.7237745625351906 10.0250551673106703
10.6694170201696803 34.5213629177852610
47.2904061398545110 82.3493831905787346
71.3032558521108513 92.8493944251768966
62.5774789310939639 41.5448407547019514
22.0227389976196299 80.4712786899235653
47.9981203970523111 45.4416960185889138
9.8999861664200388 39.8145581807518667
93.5535788568398203 58.8965530347042900
26.3056655611902066 44.1699043666581161
31.2151010183340034 81.2960461637989340
97.3667283793290750 60.4229671660824863
53.8512405012261368 97.6587659239535526
25.7694770374978468 34.7982706607622418
43.5358117674419347 42.1159700050122723
66.5161731399184646 36.7531938019922464
21.3028329635902232 90.5968079924109162
97.1534006535413113 82.6350531239657187
77.3224429882928916 78.6851744324398652
69.2106817737672912 29.4074544193070224
40.7755067529568720 53.4865706949157556
71.7353778691803825 73.7046480491041649
51.2329792500214012 96.5102663327233188
33.0922534558978896 40.7915597972886559
9.1094123209304207 38.3287227562072985
8.7470909444206217 13.1516913650252540
11.4170876171784670 95.7405330987687506
72.7329898150148608 40.9219233373969686
20.4124164628481388 24.4238531823874467
80.1600279708071213 19.6286531842202336
31.3757385487045575 68.6275861368800264
40.1535062639660438 39.3153093946561256
96.2798136854335098 97.6905065732405262
94.8272992519225539 11.7500349696755926
29.2050625411314542 22.0417436111156384
66.0072028311037826 82.8444402907186941
75.6758709514062531 79.9521063054593384
53.2352063640349229 9.7167068143838904
99.0356416305998977 39.4510686465861085
96.6087739163604624 37.8097767365895265
36.7623446070539970 49.6436290191130922
50.9624419562288082 3.0796633170432353
63.9951356373235427 82.0762480939188777
9.1967041895994139 75.2219455952955371
91.7714751509036262 17.9143441926373228
12.8411053747402466 76.0110603511168392
16.4497581891293834 11.7223681135799502
97.3348591422216316 24.1845670897629539
89.9617799995348406 38.9244610364784762
54.5690756240801207 50.0925874377430205
75.4957486589914026 35.4885999580401474
31.7345708665483954 84.3638253374482474
73.9592764383214529 41.3539821384136559
78.3414119489981573 81.8259626130233926
82.1032854080890644 85.7783668332765927
28.8552626350353627 21.0642152487972361
99.4016613205706818 83.5549454558841092
96.7125500966007365 20.6607413506695536
73.4196403160044468 41.4024739291612178
11.3346816525777392 51.5484811114013013
88.3466420460035380 92.3167369052439000
6.6319607567556504 62.4356894851025856
53.4289643759631971 94.5414294266579134
73.5460567316618210 95.7985826078357263
85.4909351743995956 86.0529503102020215
76.1816701493213912 34.5494248894376099
56.1701731010927787 43.0445340223491257
73.0749673399075306 6.3856998619150396
28.4268834698997566 3.5772455101137690
0.9785076546859450 93.5262228859265292
82.6477658005393039 96.1526440672548404
36.4374769911520104 91.5835582992117025
43.1733736819155283 85.1872240460898809
23.6923840994590833 50.6985109653266122
38.0834849482837754 98.8562755519050427
95.9514748005642133 81.6174537279708829
7.4263217032196067 46.3506568962623007
13.8746462741810355 16.5111360284227580
14.6038483036219127 76.4057846595799504
41.7656255264328351 1.9782485792703142
57.1450246613684598 32.6925703953161886
19.5288355517649670 11.0827393989037741
8.4267883406780602 24.6619202982144330
61.2388737713205202 39.7221788316985212
80.7085667054609246 25.8544096793878673
84.3869456628876691 0.7519353916019988
99.3342325654409137 53.3715917332720053
40.5560421707626872 82.9733179532405245
15.8882975379524449 25.1654512114296338
95.9592117971061782 37.5333931256908144
79.6212794568153726 15.9549491789370492
80.3446817169136551 66.4135460766795518
78.4621183478963076 37.2703518512525847
80.0363414521047360 61.2324842774110891
25.9854911264313699 73.5982070564358679
15.7166184380294496 53.5275002246237364
33.0130339622791453 58.9252424804364807
82.8061923981220644 6.4699084612737767
0.7133434619502110 55.9714321545485376
84.7785745826401183 76.3442290607087699
63.8571775811106903 78.4274865200835052
40.1572346643431786 66.8273403453270731
98.1651577780831133 67.2186797983114701
13.4334711392361186 10.9608740167657093
54.1884833466693010 7.6149921852316727
0.0043134780449039 47.6389305735164825
83.1025121229566679 64.7770802277100159
35.9034059058144237 70.5364286110991117
41.9510880820618581 69.8693437933912804
45.3912803989020333 36.6018723331310269
91.2514491343363972 38.7201154371164122
43.6860044553685327 56.9697947048747082
13.2058859993561271 3.1863187862717579
90.5579568185819141 53.8053349063693958
90.3367993630229478 36.6862132815427699
69.7578319343527227 77.9205301702340307
6.4494349449378152 65.0797886297815893
46.8318577367282742 90.8773000206787458
13.7399371107628117 30.5109377037319547
58.3740272653716730 23.6531098870200864
79.0901125514196224 6.1543460697894403
16.0137480832913006 8.5655612945029436
99.7792966445917244 78.9658941803172070
28.9384545676737766 55.8239587574793603
18.9057519769933364 14.4382670110103302
40.6842875839083291 54.9226609506149401
18.3049650252307785 70.8245035927853053
52.8011875383696747 26.5957134195890070
81.7433816356475944 33.9191058771481337
6.4575734355649450 50.7175963607674163
54.2976393484116997 94.0613601105200701
97.1916040181935728 59.4720793604553890
99.3798125709593165 44.5529501494449818
3.2602105761569855 86.6510405089534856
49.8174920156315295 51.1149843696147030
96.2977561643885309 7.4675703659111807
83.1442224895449868 77.0010039339215240
78.1365862641083027 72.9268137676397714
91.4049814168489547 61.1959865214667502
57.7461360064256297 8.0516612934068092
76.0475720155442332 52.1164359646414752
21.0629924602494647 65.3234521641434327
15.4892764894709938 38.9279229526066644
30.9601007695131329 3.6243487721346224
64.6067331913442189 64.5809821284294543
52.3939399457262098 3.0572324935625117
43.3579444640400240 92.4412852868025539
96.0270445516937912 57.4899372957934460
81.7035322417783760 43.0040199385425481
29.1997961159465866 66.7412028937085466
14.9183638218361345 87.4221396353648856
25.1539466360195973 51.7290323915474701
90.5151781230509584 59.1618551133266664
41.2923548624536920 89.6977485217067851
6.1836885029213811 44.8679311344882379
71.7514401066932237 11.2847874914533968
53.0773593830226815 33.2785331321603266
53.6261503540069597 14.8333522823713704
87.4280181420371321 55.3643208484442795
47.5957140243432377 14.1933642574995531
34.0630677029066575 48.3615949028878305
90.5137917241530232 2.2377260422338452
68.9075804676585761 80.3313765677108051
23.7187413812266286 7.4056902089938870
31.6765885399710854 33.7690737033793837
95.1124254658927129 10.3306015388104129
5.4940382750727217 18.2059596383894444
31.2294668223631611 35.4408772792819491
59.8407287078022705 56.3476152159580010
78.2640748933343957 57.8409069579275723
52.3973232896098509 23.9190308518668289
18.9044800303869067 81.3365776699759380
66.8867365902172821 54.6326978342998686
66.6399389631908008 65.3801442687755099
41.4142793669544531 99.9618475686586407
42.6754206455647349 76.5048934939918581
23.5563702250782399 79.5456575748456771
90.9408228451606675 61.8257788526357785
64.7896396157208727 95.3721098588817142
81.4972647371909744 14.5859425519808674
27.7986139282077147 65.3858649003197883
16.3614142281331212 33.7471923207324522
7.6627346975782213 50.2281459968639297
82.6630905482860072 75.2976328812960531
54.3602288773813100 42.4329241611157784
38.7771619255266131 62.2621179700525360
94.9477465816468538 56.7367674266336408
39.8275150807135603 87.7657811910571155
20.8293794183629153 70.6707137368952516
58.9026738814146924 34.2046269760006325
63.9860642327444538 16.5224375482752812
16.4127063467129801 88.6138297571410760
4.7768041867984561 24.2855729799543276
2.0847003076535753 55.5319419024891872
0.2546505498665086 78.2473183113134638
18.8310796239466001 83.9063544064648994
56.3452970807451834 96.3427071604223357
29.6207305132632150 11.1248016082206913
83.2297775001567999 10.0012715678104556
13.3998484567266161 47.5406393822536231
36.0773926161095702 20.6419951285737859
10.1989780725362920 32.8865942820111599
25.1044985203602842 30.5168759443648625
95.0234194705411284 16.5393283462835008
39.5524148723509938 3.3496010477551130
1.3254539330416981 30.4141501020450136
36.6894712341960698 8.4509792188967143
36.3956579719639493 31.4421458340375040
74.1675266933269057 2.1653856206231281
82.9770583746969237 37.0446623431979560
30.5981791885624581 66.9057991462821207
18.3988379303891776 8.4662579707796226
12.4462306085407768 37.3152551419716829
16.4093469671754661 66.7766023673819262
2.9970562183946337 74.3253465162714662
64.2485321348196265 65.3268378969643635
6.7028878833992334 32.4722408732365793
74.8328426618639924 31.6788316970997315
65.3981974962981099 82.0499844897622239
10.6520634532142111 75.1535327424696504
54.0728433893659073 31.5589039244056124
47.5241367173758746 99.0856742234226715
72.3295093628305636 46.2907599479195540
9.7728956612040960 41.3995102763362581
17.3361691129531046 97.4209372479152051
88.4890259285381120 49.5648372501606005
64.1207659250912201 49.8663678056398538
79.3141006278007126 9.0546504042382061
7.4441230956117206 80.3327769875079838
78.8496351691009920 95.1478250726852792
98.5443005263948066 11.2021797458778387
64.7701412696573442 43.3907226731386402
54.9153725387079632 56.4483082119951263
37.7593526193622324 14.7659521842275705
36.3088978907164872 35.2148119611340960
17.0597710595070353 93.7583203176401554
5.0755110175174316 99.1422362443567096
27.7508342879180248 29.0769603148390523
35.1535794432313651 68.6684065695133796
37.5490659801328874 35.2970921020502075
41.6161211899083483 86.5331163661906260
87.5156926872585927 25.8177298261298631
30.4437996420748647 48.2720260517554038
37.0078286161491548 3.7610234980804069
12.1974914975667037 80.0431536457180073
64.0942645019782304 3.0077463326717235
20.7023346249068148 48.9181706975180788
87.1269396029289993 65.1161432953802404
53.5559332560552903 54.4113426113656686
72.3134632194391003 6.8246914837188255
37.1208522490679940 38.3843347167569817
82.3636618100057945 25.1998967264651199
49.5762997118888151 64.3412720883336675
58.8300482736058612 21.4511789996914786
58.6481557205569359 33.2509118618225656
96.9554417887394351 65.4381338329368134
12.9836124680750906 4.2981237664765581
5.8591485390640070 9.2339262609043118
73.3116374602704610 67.2934195286260461
20.1017945834788918 80.3824390704882603
17.4558005514189993 71.5866707376924722
66.6703381213391282 56.5941505258079047
46.5049744309632871 86.3866066972643978
83.3310867991879434 26.6792731718303742
40.7005842302144458 98.9489553080083653
75.1460403109666828 3.1594824297423441
95.0549674316883255 15.2217645336940937
49.2863736600166504 76.8262333201324168
17.6351508686908751 26.3452607872681774
87.1593222887168082 18.7871115434817604
69.1647520860087468 93.8740334287811180
4.9338067576414124 98.9869559880594778
51.8024349040434231 76.2525921976701966
93.2148038337398219 98.3183694426454196
70.2034978552332944 88.5444225457136582
99.7945039215096301 9.4615891277642703
9.9025543548337822 43.2951921500394548
68.6101333831726095 98.9962499834905714
47.8585309777446284 5.3509843771308629
26.5709906354685401 92.5737757631507918
16.9651850921875287 32.3820491558854968
63.6096587403126890 51.1829743467369127
10.9509450095513383 64.2441504197694684
41.3584126954453808 24.8944754399718988
62.4545016109143276 51.3305472037466544
93.1688907402974706 53.3396999463600565
52.0662929151429452 41.6236977381459781
20.8753835302316162 98.0421421679338039
68.5108051543299013 45.5802310548517511
7.1428619210866078 90.3163043638359540
87.5537028092239638 21.7636637521977043
87.8465364721981246 66.7218458900951532
92.2699575994959389 14.6581969026214676
94.7326479223410729 22.1422575863031703
25.1351411840354153 39.0082984642634472
46.9534647530821090 88.8681868445921737
1.8668714647342544 78.3387028150809357
4.6505024928589878 82.9597984265339790
91.3989003340212065 71.3727270263124609
75.2216449679830106 32.1815856361251775
42.7940354909001641 90.4653124822680184
54.8509674819618880 67.7101287677677419
73.4553137500091822 16.8733304540181663
34.0418675705607328 28.4874379643946227
54.3972069836531915 3.6979672774053340
16.7732353636630620 10.8010247379797253
29.9153971319604857 32.8805432058012386
45.3358901588672296 73.9717732819883054
27.7351549087435991 24.9429996133662470
59.4179799965858777 42.1055653062924833
29.2764443574380593 82.3440730673792700
40.7649115157317823 81.2891453003083058
14.6239136057612296 21.1604103788380442
80.0764788772127361 0.8745495304579909
44.2363543630261233 55.6242421494651182
53.7511735786383440 55.3287365893696972
77.0310279414732264 85.6109428200841478
4.0463411422227651 6.8649651836592218
33.0913835036447992 18.2383310583632543
41.1816935129774677 58.0226545995478489
32.7274141061286130 35.9107360777143256
69.4363159690693408 90.4990629503976010
63.9334953753836288 39.8879176716537032
78.3478319312294218 16.8863548297867432
5.0631508116719353 83.6101233987038768
70.4286337892558407 29.8861750372625394
63.8375445544456213 73.0261213347581162
60.3913820972988091 23.7522124354755952
40.7479236240229525 4.4819235198417466
54.2646906951553021 14.8132339121193510
70.7182553720979001 77.3430942030736333
84.4440242840942403 42.6885223645893888
5.1687171222753019 91.4863970985175854
94.4595889763654952 75.4699410553602661
47.9989262655188469 59.5715985431377604
68.9157055524745061 84.6221374915823503
17.6766451690297046 67.5391222213812483
42.5419340290578134 71.6218437496128217
90.5997877024491913 18.2267772308422167
36.6485571772105843 97.8636872786079977
69.1971108885071686 16.8511650406043536
90.1166083763251748 40.2467308149267780
10.3930249637625760 20.8275266718926169
24.5537959365898502 99.0670758285261570
59.8068589285507954 75.5654671754852103
69.5065229876946802 87.8996501492895419
48.2479429919189329 61.3934140377715565
39.8097221664838301 6.5147920371829819
70.3401083469770327 73.9756650900828276
79.5861132446024442 37.1649535333525947
8.1073954741846865 68.2152763342079709
80.3646670775797674 51.0938896942256591
9.7624125503869124 62.3388546538737884
27.7005808637958530 76.6782614733009353
28.1417286694547002 12.5239063159885422
99.7647857659032837 6.8571432241679720
49.8170490427041344 37.3636030563098274
66.7618882292973552 26.6855034154164663
15.6058860951111544 9.6632651575896400
85.6203905767827962 65.4927373981715988
74.6324250250535783 73.3639461895257341
66.3608515100387848 41.3040118759567676
17.0480377775141356 40.4870501919272314
84.5815719316362618 73.6192587723957388
23.0696905296752028 46.9349534862180917
26.8579318636799513 87.3759861296650371
24.6214049463231568 9.1291354307734718
44.1704363352269951 97.6616375375860457
0.5801171056904475 91.9538451903542295
90.6388957015441861 89.7667004992931226
0.2950855508503381 61.4538970312483315
80.6062206838897595 91.1002853158775565
98.8613456551530589 82.8037763202271009
51.0109867746839498 12.1789874055036940
91.6549376653133407 6.4006672972477752
49.8150136490589048 48.4146285092597921
54.9387752002181955 86.1935314519192275
12.9501960398356601 31.4170041889159215
53.5961414146577511 68.9512333197888125
12.2947555895361109 18.8304578086873065
86.7863608761001899 48.4887422596507633
68.0840403753356043 40.0722504938374584
89.1291461351159455 64.4868003368237623
13.8898579210259054 34.9242872462279124
62.7315749763923094 86.3762562642555736
13.8489547107213404 99.7474466156334927
13.9840024858441385 38.3325529626710519
45.1189178172847178 68.9292757120278878
33.2989302365087951 18.4175283439045998
16.9040949599221335 95.3063684040675838
36.7145469277083478 64.5163234611167837
48.2590218727175966 33.1327609813281327
55.2587703645939001 89.3816791766295182
75.6374287399984269 77.7206884019509943
15.2728005425034947 84.6199764891946131
24.2800688442416650 40.6762589387196201
16.3696996147250182 6.2250070320260757
31.4074102480020230 28.2028147717513953
45.3284107157495768 3.6608100380757125
90.6493898909117206 92.2077637859699593
21.6572972024398851 61.1785243642384415
56.7745368501201852 25.1836930702697188
73.0030445848832699 61.3216217670081178
44.3431231793715881 80.2178743601830888
73.0627511837941910 96.8432227081643617
37.9844346823835153 3.7479583678840189
92.7250305065694249 16.5726397622024777
43.8913090727026258 68.7914452380226606
19.0741130766795663 46.2930070605582245
34.5673376474474949 55.8053824987264164
87.3619349653525461 83.1884840919291690
92.6626249159615156 82.9382054041800103
81.5377669924853592 74.9882254514808437
44.8054876753900544 31.4637218376633818
8.3667505430443541 91.9275123619514289
63.7719116887238826 40.0279670372016696
2.1231326572253240 76.7767597819823919
15.2835635918435742 50.1366928917078809
9.4794265723981859 87.3489828277132716
17.3739959557356229 14.4821986231333142
53.7231484577262322 97.7733812522330652
36.2575608242810219 42.5825617030825896
46.8518927061276713 79.5031942069751381
14.9768294227404457 55.9304406628722077
57.1313189609314733 78.8755351142103223
37.7352499698752055 93.3719749368095506
54.8106059466081703 37.8208222444749183
41.0183744597783857 28.7744418784636977
70.8096934438787855 47.3156970163120505
70.4229697795057348 11.4160442785049767
75.3812439974236383 36.3731987530936394
81.2590818569852331 31.6227823304097058
33.0116002172744487 2.6934312287929862
49.9762802920402649 26.0634231648873467
16.1761860662551697 65.4397612279426539
44.3438666064818960 31.3241520141578142
31.7995862614854907 4.2721845567995516
50.1183815128811503 98.8778893648401151
33.1397806762009495 3.5435780801670314
87.3615053749444002 97.6345640912125674
80.9886806663825496 72.9794739956340663
41.9581593591722211 83.8479150765967063
4.7582511335547473 48.6744237053646032
14.4045613958303740 46.4133256810055101
86.3187655523127688 53.2845487894631518
10.2606547710382792 11.8820543426483525
40.5377356799044719 0.9365203508625908
25.5789399645298339 88.7049513806195478
42.6851972044815540 41.5794791036517637
88.7274283808513928 76.2443266309877288
63.8170409371154435 32.7982757098138151
58.9170709095048508 83.4050441396637581
24.0739418775221523 94.0383649065558131
89.2597023684362227 60.2623199021906757
28.0836340571133043 92.5381552084508172
48.2818840813423407 45.8305489933124335
99.2642228698815074 28.6486766550390080
6.0994799531816195 74.1891037885778530
73.3757714355738955 45.5542252799371852
5.6067049968672507 43.4716930693717742
30.2131606545181768 33.2274901959714839
51.7967639895920868 54.8804599132113466
33.4815457456348184 60.5925078668596484
78.4398827403912264 44.5180502092892496
36.5862437869047170 9.8841530347326785
41.4684726483425550 99.2667283624126640
39.9816643185391101 48.5001656368794087
53.9404605219588547 84.3696389980584343
71.1613833508791203 52.2752131032029581
58.1529202137475068 55.8815429734067308
8.9624709980524404 45.1178368505796641
92.3802517113090289 48.4879377441072350
65.4217776960279735 16.3650715682464600
8.3011938339603848 98.7701823022590730
56.0133173568102976 62.2843887173953661
28.3571341741162719 83.2307587563242492
6.8892269406818585 13.7774672509493818
66.4017783848223360 86.9673665038326504
82.3340420021871751 31.9843260469634174
81.2133940338354421 62.6225336055757893
58.2428522792625785 99.3682483522227926
64.3518729313945670 1.0031544670649706
29.9103061582251293 38.7344032206834115
54.8636345136102364 58.3754432033759514
91.5499358048069212 30.2352589902359341
61.3973234958320120 12.9702114534907551
59.3389975338318578 78.0802254513165792
44.6701588468776620 73.5348679416119211
21.3557861358028660 91.3498407788969757
32.2773274903126577 85.0029336525099950
98.6779351316162945 37.3528394594615634
82.7046046143933324 38.6763714076650587
18.0695708341424464 73.3923205978334749
54.2156049120676968 46.5810573021641190
57.3598825524212401 43.2630695923585620
59.4904266657113610 4.1770883858846304
89.2137939262851063 2.1878742853962518
4.4593457709241946 33.4709299666337330
38.0975794720639129 54.5175618310815082
75.6658788326025018 48.4888873450383571
67.5935430895108311 39.1326803100967453
54.4580566720841546 15.4841526365861011
66.4947067765705242 23.5658155844710073
6.5081245344107082 81.6600784405019766
90.9866633804674478 34.3071109543860686
67.7757418115456005 15.0577544351331856
77.0831649151913894 60.0673148765597986
26.4080319418788747 35.2759579612976211
78.5020331101000437 9.4785767404605537
48.5843589079414357 95.1510416638188445
28.5385142175588733 18.4315560581348805
90.0857048326801362 20.1363062554172032
61.9735580486284974 83.8717958788569433
44.9529607298816316 32.5066183097754333
63.2419875160302212 2.6943501364952049
64.4677625814356929 73.0821372757654331
4.0283252878549503 0.7333331413970745
33.7626318350067649 95.2904995175813525
65.5803309902392897 10.1135212685609090
33.4548845981406089 5.1230729817175131
1.9429314615764470 29.7564754935605080
52.0463759339143479 53.8149819691657854
2.7783644073028357 58.4808967108397937
20.7677974347166838 34.9338656528495690
28.2229537662640588 8.7247732245675067
56.5965169045744219 54.0544418681879648
41.3177679874419752 2.2061214928903006
60.6618403854065704 97.2014534730225250
43.8673590823435902 23.2074585500751773
91.6050652243266654 45.4016368957914338
3.3483372415936463 42.4146106994837098
35.6462379561008760 64.0534947104686125
64.9543971967018052 82.0684079254679517
32.5797063664765219 54.9628002135524554
63.5754519906674531 42.3643677522610886
46.1960003470546141 34.0478726235554987
65.5984752839400613 96.3468443502222982
59.8476030482708907 89.3972381186199812
1.9580753975931509 98.5959542756072835
84.0299115244726380 52.8333442415276338
22.9640505975240004 21.4206221872194291
19.0014162181485915 40.3756247406012037
88.5695206725618505 57.4502668936338523
88.6662589833084809 9.2605542832580277
19.3012017769160984 3.5673512818024111
15.8043972134407689 54.8336743833972378
90.9962913660093449 73.3106251287923669
75.8839119058051210 42.0569721123293832
58.1843748243567802 27.7440997729842422
69.5600362256193989 1.6242049402355407
61.5688799541661780 49.8686930106567843
2.4284095452654086 93.5400822513985588
13.5747641511787762 45.8593342122168295
17.8658366935311683 1.6229766529961109
46.0370270458945043 15.5740909448006892
37.9414287977536091 68.5220031573276742
79.1278513980810345 24.4301742252357457
11.3807641879019599 31.7256340682191222
56.7555349140979075 58.9663372568446462
67.6658828437488467 45.7249444274300600
89.6090072985279278 81.4625347797859973
82.5485567293644635 56.9721199020812179
79.0112234845744297 73.1812498696958613
82.4937988765053234 58.5060009971968924
57.6670478380154634 57.5055518577556626
93.1694209605630874 94.7067726101490592
40.1760877708044220 5.5312187009776359
97.7442339997722485 8.0883688632707784
71.0859432407579988 6.5603492139476920
19.0859852922103279 89.6341545158400095
14.5853962408611704 35.3129952377922578
54.7445063152939255 68.4276083005288882
32.4926815504951705 44.2224635797334926
70.9896710104077613 50.9634440159967141
83.5678125570580335 98.3499728678449827
74.3462799809927617 54.3421819836673023
86.9719024678910984 40.9202679291607794
44.2665025377074741 42.6638611506247045
65.3864639921216764 38.7723582799782776
83.3558462772405164 29.9594796683178899
58.1326144654583103 71.1953218983716880
61.6962060263171779 57.4979868899701572
64.9934421390831574 40.5738826237173029
63.5265995647609785 31.5852250826592069
76.5147798113911222 7.4965217678116813
76.4705864218319817 10.6762260242876721
11.2119524042107006 55.2969202444494528
13.6349407671238492 13.0156663262272492
42.0519857304928664 18.3668567720030609
75.6848567046501444 82.3238152055350270
7.4421477190480427 1.4752656835339661
66.8730497832781907 47.7136584819575802
23.2777938514228460 19.6986556867162932
19.7084783025908266 18.8257209699619139
30.5092533793618905 82.4723037982971618
45.5582710313769539 11.3263872621417132
1.9078916144802949 50.4218830311170123
64.4409735910772952 57.3867173778068178
97.1050184623339874 49.8315358305070362
22.7982937751111550 43.9866704293793234
27.4899158358481550 15.0208273034879269
74.7634262559628411 55.1502321304604948
49.0966499648626353 22.4758185128741914
21.6233741692196659 31.4707684857729504
88.6133387469484290 66.4907829030847921
21.9881812291489176 91.3223275579010902
42.0270790395383287 80.0056320468537905
63.2057386893337565 71.0903477407982365
85.1178840056325754 46.1818129508386193
86.7452999429948477 15.8237941662702113
64.3219160765987112 92.1108915725835971
79.5349926458560361 34.5777644520197072
53.9667927291821243 96.0361003951583143
16.4516735343724569 6.3001194537814609
28.9626902276491336 69.0357957409615608
58.9892246168585928 18.3371336817970025
58.7622614107927959 77.1959739995562728
29.3384213850034783 55.9701670510521012
77.1863005448102228 35.6883650881059111
66.1187312410360164 43.3822261014677224
20.1831454496323239 69.1882032790701800
33.9541017305955108 14.9640788108868161
82.4669891141569593 96.1017315707441924
10.3590429252282910 93.7691603385014218
92.7678788539354713 78.6188134198065853
7.1347290534031433 52.8843201288165119
85.7071373557607927 77.7193907261659831
79.6953791657030308 1.8095919400738625
0.2680721134459829 74.4452726612881719
41.1581519430441887 76.5770257830093044
57.9968710135027692 32.7996344829964741
90.1652713796561898 6.7990534493002741
59.8145712607058755 24.0789257913885066
79.6884056070052225 76.1764083308356277
37.5530917263537134 21.6681677433824724
98.5837644258672441 42.5842889606080988
52.8646638970842986 13.0644833402627789
41.6557680165121980 2.6372464012601293
43.0966070481926380 39.6156244227858139
44.3446023174544735 15.1469827657384712
13.3020063948463214 25.8777883233179971
27.9213962673245817 86.0086953026454069
41.2313176847749148 48.4576486180138488
4.4196845048448674 32.9651311279039660
96.6259557764771984 21.1450471394030615
41.5684638523696108 39.4528015340426279
30.0382205664136634 68.8269376847665484
32.7834036079096194 58.7233279122155736
6.6348543533585769 13.2600487317595110
26.0144905686304426 0.3188227976592017
42.8390353223629177 15.9480517883127231
58.9449452180693214 50.0332721245306402
21.0521840188295215 5.9377052411656024
33.5337115492615254 77.4700985945117253
87.1932365485262864 9.7323100853596181
24.7489310747653235 26.6048797179491494
14.2067203718654778 78.3599314763175414
23.0896092605100591 87.9389520712740449
57.1725997277620621 11.2056102455000186
13.2367699699989174 95.7352699491685115
44.6350128743570949 74.3636544998831539
71.2685651945945295 94.8145409847418961
69.4791263954960669 66.4114425530742807
48.3334604926109819 60.6745851606029589
28.8137529843912290 59.7322551457220712
19.0096724143920639 78.4638885862601256
10.2194031170458448 43.4131432331399409
50.9886677435034485 50.3474885041503839
79.9497729608644931 85.2656450750237696
38.4236347263186815 54.4096142944228234
53.4192332807636561 34.8338142181440134
94.1941864579896873 46.7073550149152652
86.9099324082301337 3.9206757325149666
59.7710544994599999 27.6267975979671014
34.0622347482719832 37.5380006878248338
97.7499337490143461 62.6547775757338243
42.7835951706712407 56.5507749446036883
9.4039165054628508 56.8215668011271759
13.3145893138557962 15.1477815693062503
21.5875058011780752 90.5546729667017587
8.0311735713141097 5.6240577300817884
64.0855068671500447 77.7258488244526546
86.3172156662295009 94.8724634859544125
38.2329218067913530 10.8670292041648242
48.7906815736434041 83.6858778841485957
43.8255222004060272 58.8633164566762943
93.5251618714314930 54.9787971939897488
76.0287293311523058 28.9472385595433543
94.2806508138558428 42.3354368177370475
26.5687266491420395 30.9104508634028825
54.6666877049008093 28.0717975533342319
62.4612815655414906 88.7881158263935930
9.2127518859486663 3.1877340984814428
16.4734514007999557 50.7944368549538510
4.3123588470707519 40.6954885275824694
17.5802973035558487 55.9084239879812941
52.9261349302253450 85.0316029094985311
58.1207892689444279 45.8858041327915771
27.3521776761950903 26.0100336757523074
92.6471097689002931 89.8181933567023378
67.5716105980526009 85.2686604248752928
18.6002367121039995 89.5478670383552497
12.4994339540760002 85.1163681241805818
16.9478616496096848 12.2047529938795751
0.7672006804935294 82.2892353340192244
41.7123409649142616 61.8310997189922773
64.0842269627287067 11.5581497955819614
14.9419839142152853 37.9337486731130653
67.9556827156250449 63.7374667118370866
28.5498703431496068 65.4235526410380004
54.7930570830434718 21.4069624431205909
60.5678415693088752 60.6959452082612572
12.4007179936293390 67.5168168083849736
36.5472498331759681 28.0919992460743302
57.6127944852519747 60.3455823285723341
4.2034478431019817 3.0852271313435708
53.5575094970225933 85.3487829408447851
68.1198938963320444 8.9547589279813540
38.8504219452401287 63.2872703442261297
94.9808066353617306 3.2719048102640702
6.5199591161017922 45.3177670987839321
90.1800823138038936 10.8581788234138550
45.6988828677928893 77.0872249186231500
23.0201860492714836 26.0487770219335673
30.6596897589960555 82.0689036151058104
55.7794285159613565 56.9598274989952884
94.7793886042634455 61.0935935418654239
18.3742433976116786 24.4340907412296851
15.8862973046301263 96.9241049303275588
37.4291548289846006 76.7755531019398916
50.3196420951718650 45.3017925093949358
45.1895871559548610 35.5174840969695111
12.2300673736060581 94.0836943520190800
16.4346326077605021 7.6996735062672688
41.0263780173229762 23.7871595140559009
76.9696686399147012 42.0590578690733494
37.1984827967961635 33.5487119346351221
56.5843484391319294 75.9925813254915141
49.8951137069041906 44.8652765746293412
8.4142435946982346 82.9764804306766024
52.0115748823305992 85.1973065190007617
62.1549792856137202 73.0415050974281286
56.6049059162309760 43.7570423109497000
16.7273577809747067 56.1555640182944273
75.0483273676456690 35.7228889537034320
77.6035482818429898 34.5193915946556373
5.1268003841069776 12.8107452182287247
55.0202092932468148 41.2011891906864918
83.8767068744139408 94.0669313172530934
27.6571831229179850 18.5235801486393292
90.1128482606279135 31.7246669041367433
7.8398547692114633 13.2976134027625434
45.4988431793616144 19.5272171988187466
30.3016982681498916 70.6214092497740609
94.2995684220382202 15.1547977770415283
24.4069078389710263 52.8195655445232148
99.7756831420712018 28.7398703482392612
26.5828409099211349 44.1128332057910697
2.7582279980126967 3.9635061655465043
19.9262783753110355 16.0043373718906849
54.8595745197325044 97.1344465955426415
27.0806962218404053 42.2252545808565003
4.5092049502243885 68.4610234923991499
16.6156120477079519 67.7568408443641346
41.9518290435480594 49.6606035660587679
6.2227216570004629 91.1579844083447455
54.7863484376801111 80.4016549398205740
31.0329783691582826 0.0246743564134899
0.1264908405469001 64.4570106010719002
90.8974458682743460 41.4923406557627246
87.5354191762627778 86.8635376446532632
38.3921847578120392 70.5814279744561475
70.7011946554575275 35.5357626027617357
3.0596690171787677 41.4391612870288242
52.0669892350487871 41.8624059055357165
24.5098575505197545 80.0797512667104172
71.7621094827455153 66.1686602609541268
41.9629967518625477 76.3851583011222743
29.4804511326635890 89.1205983721425810
21.3897154451216380 99.0506235388976819
56.9134548458495573 50.7937822184777090
75.0096097985437638 6.9189556471352383
17.4119792406099414 40.1916998994919865
38.2519167130977777 31.8974107457480116
10.3807564850430296 73.9072513963308069
68.7599849567267682 69.9794128289875914
41.9072259698286729 62.6912576124527661
26.8924199439355540 32.1119669828372167
97.1501725977807808 59.0666520111961759
36.4031978357258339 80.0507684265938764
59.2961856621376668 34.7049324651148439
43.8482496112942215 86.8654421694953527
37.9363628672737008 23.3045661981405416
7.2719671241881167 78.2076323043538508
41.7437565042200873 64.8633388343225192
42.3563666886568555 12.8280303536746025
14.4395098294581192 95.8213693204407377
68.9291523903975758 49.5764297761288191
57.2236309597355799 12.7498363929619334
0.9371657104067066 49.7343819973708676
91.0819130930163539 1.2242695219315314
90.2928900098951601 86.4096052243288568
17.2510092382856079 93.1525783626110808
31.1470247217920040 88.9131030951666190
61.1745631412846294 71.6201807378832314
67.6771949725712147 81.4889819612747317
18.6434431027602159 0.5233492222469160
54.4803281972806488 47.2537186559191653
48.0165124070589187 31.8637437773036005
70.7479001339581259 44.4407310438490128
38.0254301834647706 95.6227467150291659
24.3059154345068080 43.9297092000222804
37.6702334096887483 90.4145648251234491
91.0681685180829987 55.5867400997724701
9.0561380387750194 49.5453120714006019
59.5911596362378546 21.7158350145717840
49.6639936453267197 88.4803655347659657
77.7602753478147974 24.9696532075534101
20.0923937524354344 35.0309566466164526
58.0047354712145093 94.1022902538494179
79.8338240792923131 28.4227959922858879
37.9063810949842548 87.7452368645219423
28.5161283290953804 38.2660339321452838
62.5031892200812109 6.5791341624799831
67.2331067003426739 13.5388695635725753
21.5090819321689182 75.8592221186853948
20.6749335325085433 15.7217548455428346
2.4898619798696675 14.1055882647387776
52.2493485536692930 65.2591763942685787
81.8693666585430577 17.8436046684714036
64.5162104956363578 41.8046938017203047
78.2973503012601100 41.9548233472359442
13.1883276082341290 9.0408279015177442
3.9646467828428400 75.0488085118453370
54.7200205557370367 49.4492359179148337
76.8915471033307085 70.2115694992869095
13.9518177251422451 13.0266133013452574
14.5580734268398793 9.4351865719883303
99.4832037935150453 56.5738789077416584
39.8596876654303074 43.7211947937927192
13.9754590958314111 19.2119452482478401
24.1077253990449201 60.1585963035140239
25.8528102609050343 32.4921087455061510
6.4892549674718918 6.4605148888427388
91.1857992463464768 85.2804052216558119
38.6520083717564731 49.9808866530426528
55.9536368045969823 4.2161239584914139
52.1358895011231809 3.4456283730656900
21.9581907540011265 71.4468125618306402
24.5419711882816287 22.3406193787279328
65.5273239708917430 28.2715238659969934
76.2290991966337117 93.4137277239446604
63.4804158010579016 70.6494956330925135
66.0381710608845083 41.8518067471315476
4.1868666980011016 67.7374675828981481
6.3056277235506553 4.3601216519642660
77.9003815812478848 10.1086938138639439
23.1465438014253131 62.7165396938906596
12.1793963577412576 43.7541911525697884
43.2188953478441320 53.7970832399624257
43.9105644414713439 22.2840660368737069
63.3901970545836946 0.3337044472694561
32.4565775496248961 23.2855093476750383
61.7975588529916706 38.9888064940647396
94.7894983588724216 55.0776534523326973
23.5280609937777783 84.5959711531342720
84.8079922168535631 27.2866457813730854
47.9598330633375767 6.1917922995850416
23.3401476940648713 50.8887352205936949
60.6124318516181546 23.2430890233468297
71.5977688461930484 15.0191324098831736
67.0534511489658769 93.1690637810748257
73.2539532129047046 76.2414827557487058
18.4460145877097368 8.8075499204812839
79.0856398005744126 32.9911721760470797
35.9148597059536598 96.3225908828600836
1.1715270761701424 98.5762390717555803
45.9784698130207516 95.7218445318699764
14.9390502495051471 47.7308622502867408
93.3444539345496054 47.9919756887826949
96.2095186537290772 78.9092886151361341
6.7487546042370621 80.2729776184190342
58.8057940114991382 62.9567390490614400
81.6167835532123291 59.1794970802385052
58.1895787910186471 77.6667453355879047
61.5733286895441481 44.5653421444497937
19.2150598828246366 3.7373381178089859
0.8380390192671339 96.2534852634233289
74.7000456337086831 22.6739089176237520
10.5714806403646495 39.0630490711475460
10.5949545130517020 23.6878336109372576
74.5427320890284335 91.7798146935794108
88.0842542478486763 40.0951301702915686
70.1331305865466703 21.1002114570501007
76.6001013654442744 21.8082827000289683
24.7769488303017162 38.0378225079511765
50.4410835191190685 85.2943592701076341
86.1255719413205583 89.1685467023077649
23.7692341886335150 29.9434956799471408
48.3511732662497593 46.5084626820465559
57.1365046366658760 61.7426659755868954
44.7202293562985815 73.3728133885201714
89.5504886094009294 95.0109819665499202
82.3828971447384646 60.7625249586472123
12.4107881146896197 27.9556270330178265
99.0502606488765167 46.6763775998490615
70.3975866674112467 46.7870466202519495
6.1850354727986057 7.4243547927661968
23.0910322216047135 49.8526033215032669
9.9655356138603111 54.6364685743350265
5.7307564996092459 67.0276545665549577
21.9634629073439882 58.8351027362388450
78.2296570216538640 93.9731582878023204
95.4625539794421769 7.2386648219272871
49.2911154832459317 86.5883880397324504
15.5848434051220508 40.5917225993271984
57.8542807891354371 86.7698199589834900
98.2804036572222230 58.3895974389918493
21.6712111971316688 47.3941027926387477
57.0883690075789545 76.9561028048575793
27.3152299660055391 48.4697301180844278
88.8168756049412735 51.7721228771436799
89.2269034801418570 99.5297633097722070
63.2816212125469804 93.4318551616008506
47.5185237966515786 52.8203536554924611
95.2053468973990817 24.2956445638177421
79.0009724424957511 17.2375018025218587
55.7034575956128819 24.7968453737233752
15.3476871580748622 62.4625518512313960
19.9113092103771834 34.6719861174448738
63.2881472414473478 91.7454879928388749
79.4301424636272912 99.2807663681266916
58.6624799081774668 17.6826600033822992
35.8588375072291896 6.2385494422683259
61.2150101209911455 62.5981100700511917
22.9669593939796570 72.6351423989418947
70.3977132393782057 65.4459735546295178
42.8870047700814752 61.2784836871288405
33.2223326555542684 84.3219827719474608
26.3530874565417577 76.9249467411819694
94.8209688972741134 17.9193096987064528
85.3034601753635258 56.7124134193793452
65.9811044901253467 64.4561814349111728
40.6789516466130578 85.8799220505852929
43.6825091574940529 25.9969884009614844
91.8515233880748951 38.7545289393411494
23.9485798459188146 82.8210693836711016
31.6025468826454876 15.6577982576570403
88.2233563013992352 3.3115233376018627
51.9036155709743952 84.1951681556562193
57.5763478782390337 13.0850447867503874
99.8007883225210435 33.2531810941107864
67.9805915506067038 11.4132780545023849
20.6499958131767904 50.8239886875633715
38.0232625112152078 36.6655492923357116
36.0396073458180339 66.0799212785067738
84.2046343244991817 1.3757630467786219
68.5263961925609237 67.7359779453029063
20.5943028792636831 65.7729821594067658
26.6353854991140615 55.1068499226479744
41.3418412871165017 81.5768169327926671
23.3284710275178817 86.1413180486823791
9.8811267791553359 78.5947837355602417
41.8873972469390736 15.7594685991444656
45.0070469533327966 40.2916585511410759
52.1951714443878814 23.6162116352513713
65.4122743785750060 19.8321544353592287
72.2221384314579495 15.8287906413059893
81.6238422751040389 78.2949082853156426
65.4440908674047961 27.3662814673672798
14.7424739240654024 19.3373808679869867
73.3611906794736228 93.0433034116339286
80.6830005126015664 92.1809464389778128
12.1676711234853574 38.7161383105747916
18.8027044527583342 88.5589930070793230
16.9110418766156947 47.7096496416409366
54.6148154965883634 85.2172654141463539
43.1044064748308386 71.2966573004245134
36.3300368617400480 49.0127174932785010
50.9291435568376087 75.4111871408343291
78.8177739354331379 0.2494416820211454
57.8275164929862768 31.8349178223632947
87.6125337028128399 90.0100446808114754
18.6352386646254402 53.0761802900362127
46.2699252624064954 81.0189833031966913
15.7912656681107872 61.6348010780670279
77.5683874534524165 21.8892695751866775
26.2607810870099989 35.6941958980759111
81.1747065053522618 22.8875076355444236
86.8699294980911390 63.0016497309652266
33.1520984788893145 52.8900087403969792
81.2914651387058740 7.5106343257735686
99.0008820525403479 83.2812572973070360
79.2887222149752944 36.6623116855059124
70.7699800917568069 8.9303571965086306
75.4585591330391168 37.7358143113217821
93.1484834014128324 52.6373684883834159
18.6075361078998895 56.5554521629641940
70.5422379378137663 69.3182030700764500
78.1442630230659177 7.3801291366331068
35.0264358666491944 4.5706533966539347
67.2281271547282131 43.1535546538433721
59.3603216908426745 82.7815795410684245
60.6974719815484107 43.5428277998108157
31.2192335559566168 18.7118172478327622
5.0584561500042424 78.6860153697364666
1.1489507110341135 70.1606591714487706
1.2378474465873812 73.0203347401674989
3.6644920157747785 67.6825702017434310
70.0652215217238279 38.0429645584206639
72.0031577312831246 91.5184798351474313
29.3056944609614405 61.0903806071602915
64.2899822312066931 71.3125825739714685
19.7674197543850738 19.9412950999287020
92.8284689967391330 34.9051408504269887
45.4110935891324488 47.2683857283124240
32.4510389093076270 5.7642935587708832
66.3130039248869991 84.2291144796585201
17.1063482948014638 67.6400682983244224
60.8343869042438428 9.3279822531250112
9.6339913113584359 6.8496586160836976
93.0789883939048934 72.1585404117769116
7.6140260820050880 22.8712932028978919
77.2544453043174144 97.3741943242466022
27.2849331691320742 45.3209291942089152
82.5644939264346220 47.2766565328835640
50.9630334647773964 68.8537274584480770
19.9266288186722313 69.4805491918527451
42.0157370040688107 1.5917749987463203
22.3073345715711042 75.5477708761427920
66.8412264579615822 91.7528395936803634
28.4234774449717662 54.7904914559856238
21.6608797827549147 72.4612274141982340
41.4036532638572794 33.9111484442513742
59.7501523734523801 91.1112285427633708
80.8035744935578322 25.7337287793268921
0.0855118892882922 64.1209305579996851
72.6681133616469310 47.6825912412630828
97.0937543952710342 97.1441758468489525
99.1281501267237957 21.0231539176171651
32.5898956962218520 18.0532109772603029
25.7559370028733845 32.1954692250007923
22.1935262206811146 74.6073423601855268
1.8936783173579386 72.5530495607763015
58.4868220811959674 71.8873978881378122
79.9533087607753146 91.1137742991499238
99.5016349337536496 33.8837719138107545
93.0896470880939972 91.3338153673627318
88.0547044348523684 37.5936538271272696
3.4913427759008520 18.8716203136499843
1.3655425432083979 19.0886755081398647
89.7604030101188215 50.5968244392242994
64.3977944782952392 87.1655387425874437
19.7722203113696366 31.8833678231524758
85.0254298347896054 93.0945117047153303
28.5047644542061427 44.9595134285486040
68.9118717861241379 1.2581397694620744
27.0172270213060344 54.6234527999201234
25.9151952884246413 90.9264553556976978
57.9722936312436659 65.4664800252924124
60.5146442863504035 68.0071216689642171
4.7485666216661055 78.0782524256683530
99.2131624771815694 55.2324338547323421
3.4228338556468230 60.7550629739943986
59.5005504667747687 94.4522899537289078
70.9361742429462225 14.6708651279349507
45.8803384601705133 93.8046302291866141
75.1838046343795270 61.4604241147548223
16.3480741235451852 55.7354076324097392
53.6523714822744893 35.9943857339204101
14.5606449960336892 78.7580139925052549
66.2423570236689159 96.7138903426506715
74.2510407704479007 95.1679827269935998
30.4752779331565868 11.5170135996408352
13.8812941511036847 72.3684590247483612
20.6066019665121161 76.8103926969820208
29.7900083282156558 23.8210210180516597
12.1149538091207649 63.7058847555437424
6.7090376710194244 59.1740130246395353
86.0667729846186944 74.8621304263448195
11.1568816205507630 32.5351715695928903
76.9171246316414852 44.0669994248527601
80.0417898152760472 53.7134034708612731
85.8141607561141058 8.9055169758160737
36.6082764332679389 82.2635286584883545
44.9159515746880089 19.6241572020049553
44.6604229577137417 44.6435692181090147
71.1230039183198528 7.2262505805328336
6.9907839265475396 5.4587559056849528
30.1900484916314831 42.6172701154543745
77.8014257919615062 47.7083189400433341
30.8689050571997257 6.5856845059333420
63.7924670137523151 92.2740734890813599
94.8279665780991365 81.3526560800464864
72.1333516712553688 21.2819818777006944
23.1026486119752299 38.0110934978153949
89.3021672696071676 47.1305473249379858
40.3081844523181942 18.5015114993703591
66.5016718190232581 0.8063790656874792
54.8024479437531724 69.4059744965174019
66.4288991608390234 8.7772754454163877
35.5614405175126294 12.7396559956872260
72.5531223306401785 19.6902197135192623
6.0332246526023763 36.7091817234072693
43.6537943042503827 65.1746366646504924
33.8747364783981837 16.8580863206833413
54.4861949259489933 83.7345939030264361
50.2232032643065907 18.6106879560257639
53.7437092671248493 32.9063330162321890
30.0656521359089837 67.8101382283498566
67.4470849331919737 56.7204648625039525
85.5000419014111941 87.6621538193707721
9.5825470922303086 2.9447580942769447
53.5091444176932356 15.2551018457979026
84.2076364455252673 2.7000008811376763
9.4918472902359561 88.2170931833034047
42.6761824596247692 90.7960689810690269
6.1386367556259369 48.5715809717212395
51.8984787810314785 21.4883535089653961
28.3063553172481122 83.6057287374683114
87.2268222213849782 60.0725020270553216
10.2426415535170960 78.7013756664865838
43.0649616633496350 10.6328762679688040
96.8930290409523138 9.8841479131480448
33.6555397446123621 75.5549459666233503
47.9092556713473599 49.7752613107405821
93.3646839592625639 84.3609472334512986
41.2263404074408726 30.5489832709181712
25.9108971751570891 24.3507325268253929
85.5764410649733094 68.4521791560070483
7.7615402783036469 12.9329255410716613
9.5267177921171236 64.8775046020211761
89.6851651598862389 17.5999070959877209
30.2827319017823662 91.6734129830535238
28.0745287128765888 92.8682729325986145
16.6391096465580155 65.2849756782453312
43.9201716639152977 61.6416409813969040
37.9350649887580857 56.2576014539871139
55.7330446457961912 96.5255783503621956
7.4343640139817868 55.9779662207534159
43.4651373610991740 64.4135803759000680
20.9126861733299627 19.1020240249518132
70.6185739405256498 90.9435953022893955
49.3701348836436225 49.3246264655190529
3.8088733645061712 17.5434212296050589
84.6692416606166915 64.8865567280727760
1.1262325809468621 5.9912892242494635
27.5920368375835103 27.8735133269752851
72.7240842557202711 10.7439571772329110
72.9423180921030934 19.4085043585571668
73.5343947327911849 38.5390371399537273
18.2750766138328196 38.5407457101680535
90.3263872769346676 62.2841206822256268
67.7432759382864589 39.9905677156089467
60.0870450371216975 2.8058197295492859
50.4417506969826377 21.5267774287890781
32.3346374458134491 17.6047793742109313
58.2467351980448953 54.2622070761666251
45.4099309046327591 4.3498650279774287
48.5847311709641758 32.6529478174807934
60.3315986799195656 79.4418602474808040
40.5666012264171556 73.3890523695912407
19.6562345469100563 84.0841036940522173
93.2699709519328906 13.5335211936969841
77.4531783177979349 83.9200334514419808
44.7732684113970123 79.1165549177011940
9.4985425775509729 50.4872469518234865
41.4701223812056838 49.1715466414247544
56.6064403352079992 1.6901528998283344
4.2938686580376917 76.0768069051626696
2.3161721761080556 54.7421966193356226
80.1266558455839544 16.0946694700449200
47.8487763199847294 22.1257777469021093
67.2876852537988128 81.1203488092218521
51.9312022090164618 50.8724735661754153
75.2817186992280227 82.0180660338649830
24.1446220902882374 46.1523852716992735
52.4682289802835413 39.0305693871269668
63.8423423658086762 84.8515436126450453
45.7688496411055823 89.0374189232036883
26.7290880757947811 53.3304148823999427
58.5289246548219424 41.7534198776327159
49.8387752342594794 74.5762980492903296
64.6528901168927774 12.0832255033679115
27.1100199339118895 28.9670057339099358
14.0466362120692736 83.6017789546072265
36.5684096772002079 40.8864325999320002
82.9483387006780220 38.4430523682889671
89.3165954226217451 14.6826530563686006
13.0783714607883290 92.8208621583381159
72.6594164056016609 55.5661888225916982
64.1288786493082625 49.8754542443452067
89.7425218234950961 4.4813974452790895
43.1856671628633819 20.8819911936797276
24.7190354444136489 30.5630175348511983
65.7046762518226615 94.7676970873853719
79.7426596324560251 84.1718327949187000
39.9853860030081805 51.2176987043897469
66.0677177159793843 78.0584601082940992
76.7268017952741843 49.0541508445016561
17.6413529561878377 10.4214699192907148
61.7511503790340370 32.6288118942770211
34.1268953190825854 56.1391847470004137
8.8242832595404437 88.9476998616831622
4.8158969785670909 65.8590265222589579
12.0085122475515718 7.0038623514284470
30.5282942390288632 51.0220095897994455
98.6955117558139676 86.7798840106389520
89.6809238885804092 38.4679762963208915
10.0254048220479568 23.7712825224335660
21.5595680876489624 75.6559979459627385
31.3800860160716297 20.0245028069709576
44.7523087028639281 44.5352252258140311
53.2850178065670264 85.1454618733934865
89.0310465426416329 17.4965494589078716
60.5154351990552470 90.2996403825568734
0.1506999332129499 13.6185624263686851
67.1420480906423194 70.9169727338815505
77.9335540971739249 27.2361173015111646
92.3489324115464996 49.8108494554682224
91.7764598743405600 34.8693782984331193
78.9095113439791760 88.9195912173770324
98.1373254060904969 96.6099667650644136
72.3400449006633437 83.2498960110978174
24.0722033035195899 71.8354641952451658
32.7249356609754045 7.2332010442272221
17.9042890220667665 2.4357168166614929
96.6215621035014749 63.4232639821637463
94.5926689960016063 63.1052688666395056
5.2346966052806980 6.4603297157166946
45.6969360325793943 8.3236933792332106
4.5173583645477855 57.3488929079108516
68.9887407563642370 77.9555180951171991
85.6827939947367128 33.1744660480733344
48.6306346023999438 24.3699286443680556
14.3945921902480798 13.2281636560317324
40.7659480898774831 51.0351723052799429
97.9470881559463891 4.9586173300260716
23.7845447830872594 82.6127627274978522
46.2055249169073718 49.5945696326897760
27.1293179342855346 85.9828772130073560
45.7137405979798785 73.4827957311352122
0.3336360130644644 61.0343929142244761
93.8726529694110212 36.4777428856804562
84.5961122434488999 7.1154438809230776
6.1152692088794698 29.5929640654195261
67.7013355949325586 51.2406745528472740
3.6909210481567034 79.8624703384184613
26.2117614968966137 78.4709717430957880
55.4552117631206158 69.5434577081479546
89.6247617184054519 90.4736209168530081
13.9830913987767484 81.5141401090448312
21.5005307246425517 13.6251847921950215
70.3540034863393373 40.1913732604937124
55.5698521174971773 70.0632480083155542
91.5505261675136950 70.8005971225857138
69.8826664658964347 9.5116856874915552
63.7803435391210982 88.5844361810314354
49.2774113529034352 5.2890591184714282
61.7130840226970960 6.4359558553550915
78.5507222491278014 10.6869184173295828
43.7758133368354763 99.2702208818492409
59.6535835861336210 58.1431692646415925
87.6611052527626669 67.3533025376931676
48.7736457167904476 71.4404680127544225
57.2432048719026838 82.7250577442657118
75.8537683692602940 98.2010521522052642
1.2663085942241192 53.8000893269382132
51.2223592810162529 61.5379781197916884
43.5982184931675931 24.9667042002994712
83.3761803903686030 64.2863072857549298
48.2503780137837310 47.9396395898063190
46.8718492379000651 98.3195046271127353
9.6779691793905442 38.4501284939143844
51.2756064491038401 15.1933832721175666
97.7909082863262427 89.1756952080656902
68.5210926105479246 18.3326229014931101
24.2814323652097883 62.6861706444217930
76.7227794632210447 79.3427070405229813
85.5733958762648399 28.7855197921042425
34.4358959143567986 94.4373653549093461
25.2928873200022792 15.1146226441536200
71.5517861817414911 94.2159076486634603
19.0893292152120146 70.4120854584764544
80.8866818347083694 67.8140008083478847
1.8334341562646683 99.1388468196860373
23.7117926380632547 44.5948667536456540
62.7108641803387457 28.4261104473626531
85.4112735290927247 96.1475638159022310
51.7603174080201924 78.6198899248583416
95.0057369716378304 33.8776289832860655
55.8901034306061177 44.7952329836275851
98.8545993894759363 50.0107950820929759
6.9013922963611201 39.4814998735429228
5.2018114362833430 85.2027175529181164
89.1466226838754636 76.6592146913330481
19.3668550997526232 1.8965365717050875
0.8642344623500442 97.1022723311962892
24.7490829515220732 98.1531906393636575
16.6321691325856840 72.4039705378603031
74.9837371605545684 69.1280585209925960
50.4299415216217000 37.9109658290900597
45.5533474404872436 22.9058308633850558
67.4274543694122173 61.6467731143525910
55.1652611820352945 94.4044609880776591
28.6739319255797440 28.2218791626440044
78.4952379740281572 51.6886937462254750
12.6988883908351831 52.5456425475677804
25.7516505888051412 42.1968616044701932
8.3355000266957191 18.9466872820138974
15.0957232447336391 89.0488616029441857
72.2849715367997021 70.3006950523167831
35.7606518369412285 15.9727948118130847
12.2168913888767161 61.7398444000350679
81.4210202334483313 70.9531243703680019
14.4863392605778749 68.0788358112393865
28.5319287131124746 37.5484578862092278
49.8696275381044245 3.2544100026849820
83.2856867953415048 29.8128716049590672
83.1856159664329624 17.4465129379583246
36.0636946346337339 89.3286891804190475
72.8471984824701053 64.4686675114380137
97.2927961862306887 33.5339844660283788
65.9622761135899083 67.7211115399838093
24.5232665106168142 26.7297876614912440
26.5391016342310984 39.1747663374601629
63.6828152992341714 67.5288040127636435
23.9378925331580668 56.4567511075623116
52.7634149637828500 49.2578667433051152
24.7493576937320228 74.9195196393713161
70.2194852401174074 82.4953270620394079
70.1236365610919563 40.4407637884613393
12.1663256363835242 83.3591966172361509
5.0132537627395557 12.8617714587947578
85.8684515660571606 64.9847519090483701
63.8455230761466836 85.5850228160236526
66.4900225701134104 12.6979625863034347
23.9097685262000468 35.5849583107954359
17.1449512718479511 20.6445211314695847
32.0787845730641692 97.4283490806973589
96.5330527769283577 27.4479900551896847
90.3276944959211079 89.7806018452370864
93.4229299341999138 71.4673173253947596
99.2517536544154524 91.1894498347356972
9.5791715170528526 54.4590618516797988
90.9899355533480332 85.9517254683853764
8.8538918076475408 29.2426677642360850
72.1595647872700425 28.3547492610682781
33.6918524208388988 90.7701930914864903
10.3996001512683520 20.8917582696496176
83.3822720052974091 88.0320865204385399
86.3962262761965150 77.8251845882390541
38.3872591812689379 68.8707527559781596
95.5751008749478359 74.1007511856560939
53.6671753458404908 92.2322993989780855
59.4457821883444311 30.0503844743542174
94.9186735779172324 41.3678346045559309
23.7134490385215742 71.8119252420577538
44.3702014225288224 69.1147138779271728
81.0806622681379849 69.3829934983951659
83.1890560986152821 56.6064379533911861
43.0854439650178662 6.5831073790972088
4.3810940516938901 31.2225937630968069
31.5005581812461983 22.2438620893434020
91.8531527351991173 24.8745378370262991
13.7773810692758190 68.8208170486322928
75.2353940455698762 56.2855172216171979
34.2718546509520294 78.3169361459652293
99.2282887857404319 15.2570950067840716
33.9815097311830812 45.6257546958936402
83.6369704322625864 13.4850137726293724
7.6527980509059184 69.2774820615249212
25.6411519141557704 51.9239124896493465
4.6395755566529528 66.4631806279488728
42.8642329602103942 42.1527525011105269
74.5658119808134501 78.5007904755480155
63.8331457160861575 45.7382229635211814
38.9709028842959313 6.1536352237891006
56.4899557768776646 11.6611557307678577
87.1926622752069846 14.8350032435021095
35.0166397522777899 10.6019230556571475
82.4373994449410930 0.0814876326497793
42.5411460292549179 91.3604986990291650
82.7183588944599251 44.0949967101257698
2.3159247755247692 24.6102111663021219
29.8787196774681121 58.4142141821332501
31.4927218197142302 28.5510317837657901
48.7178156664150848 5.0076875793483850
90.5598110319284757 7.5763278545045276
49.7112946757532583 85.9960359985012985
75.6806720704872760 88.8669550680479006
22.2474130412205326 19.5932175646216002
14.4553346652030896 48.6237729893390096
0.3194357779453760 72.8215035221098077
16.6982885593033323 39.5891787239064143
86.7812408207226298 20.7618287938891939
59.3868373640623943 99.4392993880463365
28.4355814281584074 10.0307357694001116
38.0737691124632107 69.0161534175909992
90.9393532774044928 46.2944158846453462
43.7555442799728880 67.2763335967942737
24.9395996943830518 16.2204285572708038
11.1408150852774117 23.9102662202253065
30.4897876501491680 73.4800530982942348
1.3801483714597773 6.4878052291239552
73.7211368437451569 71.8879763204844551
64.5271459595080614 80.1483094823210394
19.1962678475160367 36.6310499956428828
16.1156485899814790 21.1586445471764861
6.4629062873127419 54.2882105579480907
15.7721084611227020 92.6861053390606742
42.0542246390873586 33.5292047685900130
54.7004291277497501 88.7810571861288054
24.6140665563900001 24.1431374952064246
16.7299335506773552 80.6776127275565642
48.2344573462234010 68.3377797761149424
78.0495077807978817 54.6277799210703421
77.5364243977996495 14.3295243500889509
58.4158050268141054 95.4544452725467920
93.7842060169414253 27.5020800288306120
6.3366158250445226 11.6571939358476762
24.4364958764453419 12.8666093207376768
72.0364066889380865 50.2405994981564490
80.0523725718006176 88.7821480491035828
12.7297526748067487 84.6337781101181292
90.0930992536232935 43.4240082802635570
98.2117261148999177 27.9107178427260401
15.8482355057046220 86.0707217570565462
57.6923523880772819 28.6159782576292052
66.9816263756249413 50.5627192318810259
83.5201803532910532 92.3985862509075986
57.3461378381136413 89.9322288975944844
38.3967713790490777 34.2660417875130605
86.5724753919811292 1.9965701196704488
74.7923205846209527 76.0574982673289668
28.5124372315088586 22.0693899133422420
52.8740711079599066 69.0237913914833001
49.1941724693498941 56.9464443268451816
74.0153727074371659 42.3785913807889969
68.5921526229237202 4.0362736612716166
1.4554002005245592 87.8282001214526815
79.8993446268693930 98.1081355637010688
17.3364294001897683 30.5643870562145601
72.2065745484743502 83.5304427873937527
33.8487487909241196 79.3428913099648980
46.8689077938748682 76.0636260929009893
0.2309962354372641 34.7382898008189116
25.1797966163574074 37.7360841267150278
39.9345611161542351 22.9419567226308061
25.7511389914634954 57.9139140419089955
95.8348444981554337 47.8383313280709928
98.9126253606602290 22.3011856750158337
30.0777726776721757 30.2104611921330424
50.5905964013702345 81.5575880062364007
61.0852713134672172 78.8523810040820194
77.2663408186671177 35.0791995942891788
71.3978720353446334 48.4679783810211831
2.9545045896753774 55.1780064581815708
38.5093092486601591 36.2398952264092387
77.7610969662522535 23.6036335759841052
72.2546958779199997 96.8158145365211453
46.8527871129716402 89.8246839659135929
37.5488169767225202 95.3921334013561051
41.5851832385921298 90.5802980493277659
70.9419894402802669 67.4753929201252163
30.2520575806082164 14.4165318245811918
72.3405211992292010 42.1369140775109372
47.2820127064487608 85.7019535387949105
5.4309507978512634 58.6266432088658220
26.5454384348990367 20.0736166979268873
16.2757493246223888 44.1820130144337426
39.5787856957674364 19.8190321825780451
98.0904446578781091 98.0208707233914680
42.8614217047296080 90.1454158043568725
79.7128135430390472 81.4542375752402279
62.6010247096822710 68.1087040376584412
26.4593457009025137 23.0611106775068144
57.2390499880423320 76.0521713850203014
63.8144020150458786 75.2345459417587961
6.2013494173390526 50.1296677678060973
33.7167685735368963 77.0444304134088753
97.6561032050464917 84.2554686366643040
82.3466605280201094 11.1491991222483762
13.7552367645824898 89.8987493467823242
47.6732210828028187 44.2454171921594721
93.4622972613482119 46.9537048528692793
84.2971267659059151 6.7866578183106157
51.6412664333698785 36.8313665342089678
22.9304497219871237 10.1077493440175701
96.4754072615550058 51.0093977301247605
19.6759806074990315 38.9930336293605961
21.4407334266337273 20.7832277141927868
42.9119107995980329 88.1075952423827715
56.3007456750068798 27.1039368112208869
49.0987271052786838 50.4640507875019821
73.0007004997404607 11.2921998893868221
55.4332298923518323 98.5961506354911137
96.0955783326263031 47.9417058264659275
23.2357680028020610 74.4520353153293541
29.3009321605766075 2.4539765588933338
23.4989039289220756 57.5451698577864690
1.4576610619744357 94.1598177054775505
88.8219833651563704 20.1296867354100257
51.4679756464506681 36.0109001361757279
41.9178118447497852 27.7612356129856579
15.9249155096413357 78.5784382212886499
93.3007509172775258 88.5306588363746414
27.5471456536091175 91.3830740158202559
55.4386003535126761 15.8948935558549387
84.9996474343109583 55.7453581877205835
71.3113440981303199 14.5995040770646725
80.2593702010581467 35.1335512090088500
19.8377667065212329 33.9717648669026886
45.9029618244765274 74.6014997267757707
50.0163020074313351 39.1685037271689325
23.5665649401932029 56.8639068256875291
54.1689583171674585 58.7696360710072341
43.1474234796745932 4.5882147414375130
67.2439670788039052 78.7664502238183388
87.8335081670126812 0.7449732410844567
22.3485915261704129 37.7050629110154887
38.6835783514599996 57.0017337065779870
36.6206909764823081 98.5651328463611520
88.3165117687176178 18.2926184612348877
14.8140812759928302 11.6779956419831183
32.1156722674244364 30.1613160293533582
92.2015611373558386 59.3874986394639279
66.6910420579011003 72.0027558035557007
65.7043041554320553 99.5693618507808083
12.0318700028298693 84.4104486203149946
97.5476979301560903 91.3378935738614075
93.9797908888488962 98.2132377775789394
32.5447941657964392 74.4299230768384490
50.5737194211701464 16.7892880743704573
85.4133881994778648 73.1386852132141314
74.2221995681434805 53.0410431291877842
60.8832399245487181 96.4727818682893030
84.4620920433526123 14.6703825677020223
42.9317403309089869 2.7175181639229939
49.1463218511434476 69.1532630475157788
76.9719876782824457 48.5747388853539164
42.8112779997614865 44.6797650247108180
80.5304066626252109 12.8147103646342071
3.9218143778069758 16.4770324580991279
37.7873724587116300 57.4342154508024834
64.9696302573523212 60.2778659573285012
43.5360990519614646 53.3173178702212240
43.1399308931049816 37.6313556160828284
46.0422274985002673 18.9779230340142675
56.3120277815744146 97.8364575246100543
75.6625103024617545 23.6093738784396443
82.2141794120332463 28.2682207702337536
54.8113076827728065 35.9917155314237647
67.7378405294574719 50.5127408867561343
20.2632527178537849 15.0476559152437730
96.8703696243600945 1.1679332746848181
95.7089621178274683 89.4275272404277786
92.9775740677664828 73.5047661153805905
93.6789823288148682 4.9326441506010399
68.3794699802208896 48.4515956060933988
47.2316020149888303 87.0818913375021282
14.6524500447573480 73.8639607757407077
17.0151335816272287 47.4211488211702914
60.3961152925114746 92.0318371975311749
91.4122787071092233 78.5293352321139224
28.8741823181447259 10.3886253529223094
83.9298018251304399 20.7856026881151443
20.6540171829281292 77.7417647797290101
32.9283434066073326 28.7329714482701384
1.8660432710917663 96.7076394336044274
65.9081293937530859 25.5302856137698413
16.1207637293712125 40.8694251856050457
76.4159052313080736 72.9346232444529363
37.7174434663044238 31.8895035511177909
84.7337348359583871 24.5453481768525101
59.0503592359864413 84.2362625178494540
50.3062458229320058 0.9452220671618328
43.6896319748523752 81.9647222973459151
0.0786303971047064 97.3407603226756919
23.2208725520379424 79.7737504993434925
85.7701020549728241 92.8565829691592342
17.2219613301475611 75.3724310407945666
0.5513419698481403 76.9561409737442403
68.2186063213874831 55.3504671536670187
64.0194156057002175 33.6897821889621483
43.2924432077893115 14.5722974472734190
50.5438602598420346 92.4900675400819381
67.6005425370972688 49.3310249424680833
84.8873709658469693 7.2599261730003972
17.2486048777755521 4.5061267783343073
19.5659768214632059 89.1211207321236145
39.5813895647371652 40.6797855893337754
46.7884370109168728 15.2803658266836617
75.3948511167523776 27.2698384529344793
61.7923806123242585 5.2464751541739352
64.8115245404997893 74.2534659901821357
68.2067012335117937 76.5989448222173905
60.4194500624378037 43.1906925946394793
35.3122836258994184 60.9836550550174792
6.0998647677051316 75.3459221851094156
81.1863642945625799 6.0699950454212503
30.3822735667545807 75.7608738383875817
70.4461573719432010 77.2320204073832457
79.1817261060786848 60.0452420399053253
67.5996023463226692 25.8300916514571099
77.7448764694804453 60.6324557687666115
12.9506164593799262 80.5222260911275782
27.5138979549773843 92.2458150927433280
64.3538960601191405 17.0102086089197648
90.1591546850974908 56.7089344880270048
87.4913135981121428 6.4735866562536160
72.2344781914900409 31.6308637774393659
25.2395585813523944 97.1332450684142827
92.4821489579190796 35.1333816231532836
63.2975683515401144 71.3523688809731027
57.6261938296218403 38.8207792771860127
58.3383630052020408 74.0664105102266177
56.8034220194705597 67.0510129674730848
79.2553969981689193 42.7624771765266161
76.5521810713375004 42.8604161253375509
0.6795688173824033 13.1422312640988910
59.3553960376592684 67.4255255562915181
64.2379990516744925 35.1585663657585670
37.1191446384670698 14.4596049966266733
77.4657114473647113 14.4285944139682201
40.3060356018408754 3.6466909817736592
97.4542966119363996 35.5641171368696689
31.9594748686932704 91.2033826043943208
78.3270862922135933 55.8137847311832118
51.0630943342057293 79.5564919950877680
36.2879732872284890 87.9434071373036232
64.6804092514062177 67.5890991635743745
73.1742393459006450 20.9525922218624885
1.8899963102941508 88.3239983365017025
87.7477984889463301 57.9510799216303667
76.9860646266765229 7.3613225019524942
37.6139450518960388 6.1101455469155468
43.9218664384875979 96.0424569658766956
84.5173034629363542 58.7476078472231080
21.3489751127002876 28.8127920823910593
47.8304480926755033 17.8461419366126819
5.6386294669082631 60.0676001136618467
56.3863310827506865 57.2495669544887704
19.5771798115777145 81.6494648819450930
99.9992318634130584 71.9476127263058345
97.9828101886687080 75.7652583326268285
27.3110111943386542 7.8711823913153234
78.3012364712098048 52.4091764307324439
47.9117709425237805 8.0800826302345197
62.8595119975783305 86.2037560584973335
24.1533961966696076 31.6954839169834131
81.3449187603717974 4.7622924316560571
5.6270266033176197 97.7587530112967187
9.5859981152438536 75.6151957269401862
22.0307384033994538 5.2820801541206608
1.9987766876562896 45.1472973593880482
63.6396284893708710 59.3328393210322744
64.2347074767183273 99.9515172976278450
5.7104696906305819 12.9890768980104436
58.6186410806754807 10.0537573075093594
20.1033965172621301 52.9824357512230080
71.4109304503226241 2.6293965297709443
40.2029626702064107 42.2789237491848056
5.7958494583301379 71.2608165608031925
16.7715616160015273 85.6855939578473027
50.6752849502790639 25.3026597354800380
93.1406306594065825 25.6299315995542791
21.1301495482936978 35.4770787772642819
1.2093798280486401 27.7499438604840734
35.3939702410673078 91.0760533507317405
2.9712928003391759 82.8443298288810865
14.5520913283523896 48.7704547919665004
12.6740305207645463 51.3682286773538337
48.7933822592787294 53.3931859631951369
93.8891539245304330 19.6516178196836862
17.1512229481741727 18.4439315831618877
97.6007971966573251 97.7649227133360057
9.3018267005861794 50.2818452735327668
11.3941550156579474 9.7335795216965337
83.1757238188314858 5.5450661173674254
7.5895852169307165 94.8000018274463514
72.3782281954112676 95.8573703202593208
8.4564621762423524 35.2804966276611864
3.5931123986884694 84.7654274103609566
69.1385106807910148 91.1253415432874334
62.9540613370860953 97.4106529050728085
83.2468471792030442 0.6169969104452333
53.2035049123091213 17.2731117956161917
45.5997720011795025 72.4225565414896550
21.7026944998379392 54.2475796534605621
2.1494923214769646 97.2022527643729148
60.2980027955343871 2.6790341347510127
41.4879254770870034 94.1965464196470350
63.2516122095858933 63.0797935042001967
81.3730882830777489 71.0566895370143214
16.3821410961405682 74.7345175195516731
76.3528568537672641 69.7131375560491335
0.5994766311207655 88.9679353723427937
1.4589886111180284 28.7812010558495253
16.6953683989445452 17.9763794375692356
52.3404845994034460 72.2016639846000174
41.6543724326865927 77.5718935727677064
90.9543667648359389 93.3848067765611773
86.8982801612129236 13.4889360652628802
68.5679883258201812 63.0644182731338674
70.9198425415385572 24.3702841319452617
72.7796320239259273 51.7115704450616818
92.1462014272394612 54.0305167081037254
46.1447877807240090 44.6360128918491625
38.8398562713589968 26.5381024883127985
91.1054768668812187 89.2302355599707511
54.6446585864359236 45.0767288856794721
48.5929214568832180 81.7831273852369094
85.3182254675678422 72.9745211455261114
57.3732006372412613 79.1242362690252747
61.4015322758361251 34.0624324647847985
3.8750589624191534 59.1189156374697617
92.2390456367946570 44.3481445655964492
50.4066570393460012 12.8804297525441527
18.1481086922524071 22.6297522526899506
60.6867131240296658 12.0859872244329143
13.9897241714391214 45.5171171239729802
76.1461176897712875 69.0694207774709525
43.5330409510999985 65.0501952566488484
14.7964323031665508 25.6095549615841911
78.3984502167300690 4.8740350500422247
28.0618906427423056 30.7473674613051209
92.4958464556491293 82.8133999211288483
0.3051420322953580 72.9944534938396714
78.9582966110391311 91.3321263861210326
99.3891672820214893 40.4663098537893475
58.5887488722311360 14.1494965584243566
15.5391639376212805 46.7471150498720220
65.8244431332159365 43.0560953276274958
98.1802960815755767 1.1594599392058869
13.4065084933805423 45.7260576434089359
94.3765460781844041 84.2407881637797118
0.0479888293820063 66.2275337135743598
14.8556646626704527 32.5472485930877298
8.6482118372898427 30.8522444333758195
20.4916044401959887 38.6396534809148378
60.6417353965859576 20.6972820644824473
41.4431807190757340 90.5089482218289731
28.0292056103018012 88.0381199191097181
32.6664013408198173 59.7170708396956087
53.8710665115295342 59.8759452507432215
33.8446185500845473 71.3272038250079277
41.0593850397378404 46.3964952236862729
84.9998795464273229 43.1575909483656659
41.0866935512490628 34.0260199068128912
79.9285233014683030 76.1240530609150596
33.4238027743286565 93.8135993393208736
52.7631123467733190 42.8122339964050838
38.8294939628021538 24.1811578863234580
24.9581910843276980 57.0826212451017199
50.2412371538130458 18.4732451744771922
18.8505754471236422 20.6119826055244708
71.2543943274579590 37.8057223097308395
29.5165101345855945 49.0990714682519851
87.4842841853520241 66.9640397526503790
48.8017701419839440 99.9926195551785355
62.0440566840191963 92.9967694893249046
42.2566027261486141 35.7535876340610557
43.2088292307129294 15.1471482889964921
3.3139588451157276 11.2038864951081507
52.7523123743181586 59.4259370773977054
60.0820269266932883 82.2250307586399458
81.5187171580312366 14.7149047604551502
39.7481063598424029 69.6141682207628349
97.4160170530070388 85.1162110232052527
3.9358266607328329 19.0374236305457920
55.9372931990468416 58.2926181702487867
0.5685387872868097 61.7115982015877620
54.1704073563083028 36.5998070231846810
46.1387395503797038 58.0064141707809142
70.6751531596229228 94.3235685002014463
79.4535997629279080 48.4847520531378038
38.2168242905198241 66.1065121772018358
78.5156729416924861 87.0863606530766958
64.4074057318258184 85.1874462943998338
99.1421121568129848 11.2501150822393097
78.1367571123260376 26.8081882416304715
52.1303032000831479 98.6349605710984747
15.6692608306230667 14.8040126400696970
74.8305681309981026 9.4461546482306318
50.5190458840584355 72.5244201198939464
11.6987592028027443 32.2424153364435995
39.6981988226285480 88.6122455339638293
17.1568201683574237 74.1738053190777009
37.3425313249723416 94.9655756405052216
79.7600602464772237 65.7800911349809496
29.9049250726061047 89.3444854196059737
2.9614954494896595 58.4383896611957852
34.6190152351431664 44.6892865311169771
43.3126879950503039 9.1885785138134395
97.7628104100774351 78.6775932379874803
70.3414399103657502 53.2874519955837656
66.5636794704876564 26.9474635145870991
45.1933676995269664 58.2252485075708677
71.6960269763529681 37.1553787011669883
19.6670589809895482 63.5245496881012031
44.4384257976281560 28.3491790417133807
2.3467408349201913 37.0175102730577379
72.7255802514046081 98.9958100324603691
21.7144970438715497 85.0032374941892073
52.1868226922684499 9.6821237824192501
22.8360741656290074 25.5193414570404897
96.8932993003977998 61.5880246780430767
83.7247729809351284 39.1416768176608443
1.3099181085051925 70.1704947488181290
33.0782839038116805 52.6532358097436628
72.8410695156201058 14.2298568324904391
29.6023817686228092 11.1812470705271121
9.8010162622866996 11.3570559039713022
63.9050239690016255 6.7737947616880012
84.5795590539203346 6.4361571519180316
67.1254106559798061 21.1836314527319445
95.8655072803170185 31.4082620029317638
22.6052368619228190 65.9997345020628501
80.1235261753623433 46.6966893670324623
39.1890728407918374 43.6753141026731555
17.3607731273359818 65.4139175650380196
66.8539669182251401 11.1227044616132744
55.0403404304217716 19.9060486424924008
73.9206183454809889 30.1043518386407420
1.2138645995874220 96.8965144175595299
18.0424320031419612 84.6146482580681152
95.0433128672330128 1.4765827992784697
70.5472524118465998 18.1728017635579668
65.6802041270038899 4.1431748490564750
23.3463678007477569 79.5257483288558120
68.5992096343177025 47.0427138500631870
80.6933969117793310 85.8918718129453680
82.0563729853218859 62.0972537871408292
26.7338902809398888 71.4579418195137208
9.6359850042763711 5.2776399258326556
90.6902782064313584 28.8979065353979010
86.5970435834560419 64.5969938828679773
8.3593754679877836 30.2347918063871504
27.2812971994956790 91.6845340445212997
16.2139822094508617 13.7961698239683628
4.0507689305885108 0.0924819410932809
98.6545288885362766 22.5869003002200017
63.6240622286932336 84.5925905405490397
15.8135949383146794 95.8492403586479611
9.0568691876798386 79.2880985022845266
84.4876087846937196 17.8993445415112653
73.2291972854970510 9.6047554605918180
31.9454659390960067 94.1718889710398912
50.2847741045284096 50.5439693180762859
52.5893128584446004 82.1471457940437233
47.8833912137699116 58.0611133455239283
6.0476138025489012 83.8232878624461932
74.3780395707588298 12.2272345859705815
54.2107350395811736 64.6643223738993527
27.4573174836356451 33.1996436660216361
95.6915780777234346 80.1804379859245273
5.7486832297650503 47.7771299874117616
8.7669853716622725 69.0081796062288078
28.5922031144607018 85.0339616593466587
97.2158527599541884 93.3963352218023886
57.2072561358926137 79.9145223500049724
28.5689638320863679 31.4249408978286127
22.9070731238364971 49.2524562625459481
4.7324919094070221 33.1061102563357110
73.7132578574923940 55.6551767681399099
51.8316529240090560 27.7662321970281276
88.9112999024898158 96.8373050495324321
7.0691183387747270 82.0330776226931562
14.3645136957453179 84.6710347611118834
11.2234810072394673 56.6201554414282455
63.3758131779022520 50.6838842210001417
16.9360026360619216 41.2294546950953702
19.8749432540555979 30.1042590171357816
41.5550142989070892 93.3004938865858549
76.9484178414801931 35.7264825390743113
36.1462167222852528 67.5203100489401749
0.1117872663604969 75.7010199815009344
57.3851926663718004 86.9848996897083850
53.1231635182255815 20.9237345034950515
10.0136736014496464 57.4550445742312945
68.9878727430914012 59.5853622796685940
20.0631939784319471 64.8100818390766875
20.9562337217109480 37.8979997944118594
79.1271202481397182 74.4147885244217804
84.7708645630608117 33.9123117795689595
7.8932950212080240 15.6314823310783382
14.8941967977782035 23.7367212675946746
32.3168631542286917 66.6507674524712712
59.3069602345945626 11.8777565425815297
61.6906523154817847 80.4964127392199202
86.4614607306732950 31.8117722721397591
70.1505666838959456 81.9739022742392649
46.3388356964312038 32.1608426479240137
55.5212126690505912 92.5198996671341689
45.6726211518246217 66.6776849810643029
85.2594222665038615 25.8706803652077433
42.9296559183689368 60.1916278852423048
70.3206611194035673 87.1982786493023383
31.8589021604519864 31.6915495797792097
3.1560577484816110 85.1206170625530234
57.9958419767171662 34.8900916447726459
39.8509797338567537 8.8250073721733315
78.2704378800736293 39.6502027501829843
1.2880049120997383 99.0275805791515751
20.4030864569801800 70.5827811278914652
4.5158831379367932 63.3268881967114297
28.6837316539645393 13.3916463280985276
74.3087860176519115 73.4985976490973627
37.5497143829413034 85.0611642101484478
39.6905150880109474 38.8530328169655519
25.8566273984056956 72.8269175980124146
73.2722578894265553 68.2883704985674456
4.6257208669495675 41.0612193897047391
17.4841802732080929 51.0874740680988708
0.7369829935163441 96.4661199583583340
47.4801162665774115 89.5896967676343650
19.2334826381450483 79.9174749134425610
93.9005421775119089 8.0890632718578885
18.0065832753033988 37.5892264934734683
70.2191307650515455 95.8013482269425509
9.3652559856114870 30.7296612148595045
52.0281641477038619 35.5916712061204663
82.6858558259260121 20.0890432746465670
19.6737970773235844 19.1675912916009388
88.9782788857376659 35.9758113094761995
80.3413712504302424 75.1635802877849386
70.1654994818422466 86.0068197377647010
85.2338858632513734 71.3201861667085382
13.5898789606642705 5.2156354205130206
30.3112472116427902 14.6118727604930285
13.0801474565871096 86.2097770561076828
57.3695653401724712 99.8979020852352164
79.0110025284073316 80.9437944608171591
83.6808293834071151 57.7792978327108600
31.6159190332635944 39.0410698452863443
30.0431707244282791 91.5822091924079871
87.2579652093467786 85.5647032826587974
35.8646088239425893 86.6311281240962501
92.5618172089782121 42.9543700219694813
55.9857214891184114 14.1792681233944720
76.6228140924408621 84.7663452421726049
82.4389722264362064 81.5170983789246293
25.6279514666536876 54.9281144439640912
25.5158864998684578 1.3713402927311380
32.6678662091464105 27.2228437034452888
28.8578237191619138 98.1065325665815919
24.5048514864640197 66.2469752034485708
11.1595839801867278 38.1991644531680450
35.4283980338400681 36.4764000170245097
9.9887540707096267 61.7415654813163499
89.6247491920288013 91.7183054262686142
16.5440075417242802 40.4240437019793291
81.1978289844786900 30.7292584679390259
50.9598951029709326 80.8602143031639855
54.2500727034187946 43.4436929707584056
10.1173369961302324 42.5308456950709868
46.8101788094078444 58.5587130795271236
56.1184778454653497 42.3806745144888808
6.0518705460461337 3.9401661716243264
97.7382027393430377 75.7730143811562442
6.5594950181902867 12.3566800191294952
8.9808674603615515 12.8258033595629257
81.9025519274770915 25.3649850392357088
77.7179262392075714 81.4105617562561008
10.4386022108412195 22.7689290619836129
76.1700524086448354 28.6788640688344323
31.2992370130645838 24.6071141875770714
16.2987594389255364 51.0702993589315355
40.8572082684831770 74.3296681812520035
21.6039480015684973 58.0113283287775374
67.4975749312693267 66.1438203188023977
81.8101817422576829 81.4719510824746749
18.2620222941074601 73.6399632767756600
80.4218444996814696 33.9285215219961032
39.7768893578385985 39.8569402439242992
22.6598635105693766 48.6535732671372543
56.2571255742557952 38.8924468122339846
17.0856921651756686 82.7912775185830156
55.4957928726888312 39.3054352569899592
44.5288803723837532 79.8919879125071759
60.1270771016198537 76.2050199599896558
60.5378007852598330 26.4481400725795410
74.3511575720918927 16.9111499870180353
44.4641901468913119 87.1909811977460834
88.6250236236635232 74.1871508186428059
94.4082731766245615 29.3666537345034229
90.1250819613033372 9.2782891233439972
94.4754945618083326 74.6703083700789705
35.5259378764539377 78.8794116068156796
50.2519881951706253 29.5777524726371865
24.9765081755222482 40.9469423858569428
94.9461884073169955 53.4980018293132247
79.4817909680499639 70.4574392944096672
46.1419608235408845 89.6417226661923365
44.8666104215901029 85.3986510727914094
90.6376231015941300 26.8902801404411811
66.2203497232615916 44.5325972779219228
12.5912295424938208 81.6820191602734411
98.2668554446517675 43.0032734715303775
90.7035806631458428 64.1365048465022483
38.0819880685752992 46.0813297943205242
8.8382867196441399 73.6378037220198109
15.4740913971678005 33.4508420080279620
97.3703158533442519 62.6884955896181637
53.2568217757560021 54.4460608930588776
35.6740969430221142 19.9647632213004975
73.1725589683470616 30.9717895440824940
1.7443123088708212 35.5459833185222038
29.0749389579307085 48.4999081090333632
25.1291083230001142 40.2518399442315697
21.6065622034693696 80.5959893556637041
52.3274345966222683 52.3914539540124906
74.9764594502417765 28.9087668843775774
88.1096635715952345 35.6188232968135594
6.8619070742535477 32.6505374393366665
27.7435240425424894 31.7344459008472306
70.9388884652943972 0.1768691677671463
34.0110242881176177 37.3881365194619022
93.0896280639355638 86.6045449725849465
20.4737481179539493 13.5871736602079416
3.7388617871112029 62.7307687907586171
51.3233012475343813 75.9411732448196659
89.2093304315082776 72.6022409018740973
85.8441259164567896 72.5114762753432274
60.1355150110561141 96.4945348587807388
95.6670484917874262 0.7988894453991646
25.3069522844014188 3.4317581294517119
5.9377355876701010 15.3694672325432649
0.7006043362987935 5.6711890297795886
81.1882303476397595 28.6868933723485000
6.8256157289032560 3.2160677833625861
11.9712861333687961 21.0369572794231203
8.8931218586087653 2.2514129204965649
62.8765309004149273 18.1975926082356452
46.8329099073368482 50.1145424346337904
37.4944256011392341 11.5564748188888959
26.5755735412081862 79.3696691437593671
9.8279834303559142 7.2150061660554154
12.5510113410660100 39.3894819940452976
85.0151736859180289 20.3960475711015832
37.7095934141697953 33.2927587982236872
0.4544728872561521 30.8505094448846542
55.8170154522477873 64.3868540064132446
20.3903635613411396 64.2707622672721328
73.8832572476408274 56.1506285444397406
42.2165362325992746 55.0196690463055731
96.7750631306359850 61.9453316014344395
34.9599273009874594 23.6614544612627640
40.7068136890326642 87.5073825255976914
90.5366089153046687 77.4845781180852526
92.4921425682577052 74.5740257340305419
74.3579537322242174 32.4797307225993848
29.8375973766480733 73.6381795726104400
64.6961236104536255 68.6859366528633899
60.4299252362019672 3.8936823787921293
21.2034709023061083 85.2552047748040565
4.3320182140895280 93.8951811253984800
87.4724176481242353 86.1022400110432073
13.9256534428970014 34.3538619616577279
15.4361863455948054 49.4800581172380589
6.6996117451728505 29.3230243138533062
63.5409703466484928 60.3340556073920311
93.8676935704121007 61.6664027324637303
30.6409364969932874 88.9792983454912303
39.8561654822149549 66.3293562883900449
96.7278164572237813 8.5051439133738143
72.6924639543171764 55.9504243964502379
13.8187309663318043 83.5690631073260590
55.1931846434866173 58.4391143767992247
20.5630568467599204 90.3625715358368780
57.1108092615787299 96.6063969362516701
19.8616316096889562 89.7607323742855527
90.0266401647604226 7.4002580628551140
13.4161160731041118 32.0600086548316838
89.4242744895561827 6.2131596944509209
15.8827657959597417 46.2420729538202906
0.6892935568981962 84.0285552312505075
97.4900672636082106 96.2966424077794159
5.3995207461642769 17.1375255759031440
37.8606910816370430 31.0576200678191263
17.6096424230803521 74.2969298305992112
77.1051935768577295 0.8829965187355571
89.0618444361497410 89.1610018466375749
38.9780068938774562 57.5492336499009340
83.3702187519199072 79.2144866375367798
25.6661003183506473 16.7405149914481512
53.4425333065261725 68.6670540655231605
42.3107535591120367 61.4645707106891592
73.3005416339012896 46.7225356499906184
70.4021790696984624 55.1496749088798737
73.9435561986953473 80.0344061744562225
3.1292001128102265 0.5527094928561294
71.6279084110517346 32.6106479781779868
71.3593132989785914 17.4107909168007460
48.6105296510255585 94.0413847539973062
16.3736764052558534 24.4619883853782092
7.6405663970139486 82.0641097456462774
29.4868640764358716 86.6411727211118006
76.8069713597643045 46.4679637119678759
77.1609514126785427 62.4579401906721472
3.7195571980168318 87.0167277937947858
8.4121633479131930 56.8103243548811463
94.7396905255763215 52.2034101833771160
12.5981554118365970 35.9771007175064597
60.9092050680383181 21.8895187624804102
96.4573746960961245 84.8759256146067997
41.2159018056752231 92.8974696099532906
77.6651288106220932 49.1108495994904786
24.3030385730008582 32.7149703699037318
80.0514165653028016 32.7646551796827339
74.6057475310420557 14.0137788121800781
44.3382863200271089 59.1722777318141624
6.4110542585513075 11.5000196275955702
25.1867695897049373 85.3920705104108606
20.7160249398379399 77.2847718337759204
64.6925122160907193 85.9602439949878061
48.8068832636842060 33.5599612601242399
79.6575232554372406 90.0662865460845410
43.4283175873022600 45.2817866493865679
19.1110861445213160 10.7261592973191036
77.1102118412336637 25.5237157366575147
47.6861774350371377 87.6666962132239291
61.7969062130778042 14.4021556855393307
93.2592760618826446 20.9942965875019034
33.7928445738381455 60.7763839472058578
65.7838365774377110 96.5019364604864620
82.5045665096540688 95.1566575412738160
12.3792363930297142 12.4811011612697360
40.1679789023065226 9.3151808059339753
18.7409965961201976 54.2072076795287003
8.3732267911484257 4.4831575880372903
23.6396185610963201 70.3812570953589614
40.6864064884440921 3.4679310002441510
36.9066323585497429 91.5953806318386228
63.2955025356131387 45.2605690819865671
76.2731547949878035 65.8974029744445176
62.8221205886021394 28.2538314441373117
15.3568029024864892 9.1128188610543059
2.9002782138136007 77.4828537215746849
96.0331382250072920 83.6846316056998063
14.2925942172447922 84.4282605054615516
67.2414290592787438 48.4960721244605324
19.4839612349827824 39.9519682040116422
9.5557169847992789 25.9589854832296361
55.2202074904912052 0.9166720718497334
24.1125517682264210 10.8732484796273852
64.8931801821668444 82.3358568809587723
65.6672642481089355 65.8025004937252760
90.0341718262539956 52.6484871010061610
51.4800380806180868 12.2024971082851934
68.0064690934253520 24.4059131811153343
94.5534165897444439 45.4678982006412582
20.5904769146078372 3.3972951199419565
38.1457715686796845 71.1698217331477139
25.1900133963200652 88.8086295972144910
59.7765112793122171 43.8769147715883037
88.8630669882672635 96.8044886980716370
96.1246772204709714 52.9440875857921966
73.9694407280748010 67.3801637170409862
72.1259696370236583 89.5292551282558975
49.4580360803813832 3.4010949949881741
73.6207327533404623 98.0020500963814385
41.5494006940075096 35.1447888000407502
65.6170370678954384 53.1564889239737539
69.2628390819482007 9.9580890893965943
18.2749085358840162 36.1566474422322912
44.3760623287302494 26.7608202759518150
3.9958016055575141 73.4718366601595108
57.4096097821889302 93.3020307126929538
17.6142476525656839 97.6527129208513145
82.4513270296634175 23.5753301026872322
4.1916616920172345 32.1885829480065624
66.0880305852671768 69.6805008992818813
31.0790017471374895 65.8783651139491724
77.9618838129922835 15.9611175361254798
10.5234364568286836 32.1077551358905140
0.7911783434320752 3.3033058540687055
16.4504688810955031 98.5510388367391386
83.9905687005912824 60.9949531550628947
50.2968809528034555 38.1120753979751754
60.8870909414032866 24.2549653542425077
72.5908801702531576 4.5333038515002695
99.2278587397924809 49.7569629229116401
24.6932011834018361 81.7435334928313182
37.0915028653145740 64.8071003890432991
80.4425453021724479 92.9331710781219442
2.9056237472686708 46.5657111180680516
78.8450637840971780 0.3469933344060760
74.2767057152254466 79.5508374282821222
89.3154393139152916 54.4300057806301396
67.3153671814460779 46.9651920135361820
12.9492190057396765 76.0122460551214658
24.4599463666586239 94.4739730690842521
4.6170158176910725 15.5568179582389554
0.8237839056897456 36.8578193498346209
86.1333362490112364 2.3383968760926854
27.1589043683257536 18.6845341757752799
75.5069205457439239 98.5852399324186450
13.1919783657738261 46.6630163505823319
5.2900306232498746 88.2954305811198310
43.9420278540554747 68.3567065361738173
36.7982092274649162 96.5189143017953484
29.1519338511338049 90.8976911173673301
55.5258307109185552 7.8742294590776645
54.4604556168771552 94.5139160153932636
20.8421023718221363 11.4077698946001291
73.9580779056195752 62.8005845498169535
35.2347057328562059 62.3597811490162997
82.5572207106308014 48.3270709227761586
8.1767179126402638 62.5674607352028431
89.4303988927651687 22.4911033309948003
10.4518863096972563 38.4918544439796690
61.7801516833289313 51.4927221274884133
83.9138655746369437 5.4831618123498016
26.2209079952795072 99.2928783938860846
56.8299977459716956 93.5730235578851648
21.4624948495853545 24.5543276703915403
88.8019022174683101 72.0438512907335422
87.3460875928537632 73.1645034465474282
23.5640809586777706 67.4168625516421400
51.5151315281605946 77.6084142292503856
38.8526875654552697 64.1643960680429757
13.8952347746291505 23.2195974687600462
41.9031506741176045 4.0833228106659236
39.7834004184283856 75.3294675187304819
16.4637282679256813 17.4127863307038773
57.4497852420288027 23.6115340794186181
1.6575763110449837 60.1206209617326550
55.6738338552764347 96.1534371377222357
9.6242355373615034 32.4499266632362477
69.5655442354095612 30.4677401068017772
21.3004698642938806 8.7700109847627878
89.4067377482888617 79.7643103660743265
10.8882217794487701 0.1981103357195702
36.0307459529918077 39.6440029792907254
99.5709036510772307 88.7554187315368779
26.4031391711546313 88.5923321480241981
92.3362729720879685 88.2666886199990586
14.6637670539648823 83.0881800557875181
66.3715709332829107 52.2062444400034025
54.1230987451156196 16.4507050687608292
49.7255297214142331 46.6449349756260929
45.6852467160200746 81.0509214266291877
71.2034393600919202 24.9451403030085856
71.6905608270492536 10.0760996929294642
24.1160015082021779 37.1316140442755938
14.2643145262288265 22.0695243617968444
72.6111097109709505 6.0011224603019775
78.8165960812016095 67.1201172064270821
80.0651199568327741 33.0316947092739923
61.1865669079272081 5.3819450667214275
83.7919606013430354 86.1105871684696496
2.9718230130867718 82.1115060142621331
29.0270302935265896 73.3143882333493195
46.4218115202949733 11.1083485303591250
9.3823723795907981 11.1202463242857430
29.2478393555771099 64.9487341432605660
15.1087178687932866 82.0271346080547943
42.0756198834716244 56.2690168144662124
0.7671216550357185 9.5974793799423637
47.5075042223127468 82.9143234025340519
35.6815501736020977 21.9157639903725610
2.4256469124874780 71.5582568138654409
76.8354689288079129 49.7344163006552833
92.0375483938229451 96.5062860157637630
96.9651526289901398 2.2848827386326320
69.8604937667763153 5.7970536365949732
13.3986838364101519 36.2066749202942120
78.3432670164133356 23.9349280382142204
5.8557348661789295 51.4133840430487012
75.7299234616191086 14.8972187406341448
27.4444318417875408 27.7053908445114452
58.5481459654928571 78.8640799469770144
43.0053623671621068 81.9997010310532062
39.6215544870994520 94.2467755696447398
35.4022318406524334 26.8711830042560393
96.8909664184006658 69.0703472429026135
5.8542346643687182 32.1760329770595419
19.9968165687201207 38.8898178481111643
65.6038846262031967 9.4040302370875235
90.2304934828265033 50.8062167806146547
87.9605164673164950 20.2271723752338595
8.8226720033518280 88.7837942137579148
32.9595279262558734 68.7379109755394211
63.2637393306755840 60.0523785805374004
18.2885201571791427 40.7631130787495053
54.5138427851953509 9.0532356218245180
41.0897234826027216 72.5725669467844625
9.7728269134932368 62.7274218529116041
47.9502452215651687 87.6111092926240076
58.5441235364048893 57.7564346888903657
1.6991921052773029 12.9112440553772458
37.8283401827622328 96.6476973391712448
32.8009356897706681 96.2686055863413372
1.7979550570332625 81.5227114674014217
19.7958848853803318 80.6429496903303971
17.0370229028877880 41.6159580540618776
16.2500901567868894 31.7780727134450700
23.6304975836676086 83.8882746875714247
75.9869432731304641 15.9193683943220972
53.8120049450452456 56.1987070148405508
34.7544705797826481 79.5822341549576038
34.0380287753913962 31.8216300979603517
23.9201294825200925 11.7937793180302180
90.9897177616059736 30.4432526634899823
89.6152643913268179 98.3998832663289988
17.4852473574304348 15.8910487962920843
33.8320285083349432 40.7167619014182307
12.6397523675699457 62.9638100103056217
85.2776292256408794 7.0778096899476228
25.2386156496987688 0.0801917044719658
24.6523746063038409 90.3805880412799496
92.0193852364910754 50.4653388316501648
2.7755543342478650 33.5126402413098461
85.5343590577675741 77.7290870788195747
74.8521102129992499 40.0296776186362138
18.8632468611230628 12.7213170458815750
60.9558521356523073 1.3871408417858944
39.9256346309125405 52.1778077637728117
90.5853739531363829 21.0016374986156542
64.5429127973190475 2.9400840688879382
12.2064826022785677 83.4620404173998338
8.4022157151134138 21.4480946619150963
19.2541098848986394 8.3138573767789552
32.2916992095034630 94.1942628034410774
54.5356593659653299 75.0864680969184946
90.8896390572280524 25.8145728548607281
6.2983840994832789 69.1767631244033367
9.9568679841487651 18.3177344404477864
50.9173809341627290 74.5550116975603174
21.8417350910479655 92.1361902078011497
20.8642342439916071 74.0970535038173495
29.8128845981661570 20.0878073962606933
47.8322453624132606 49.1338597239696000
56.6296010305449755 5.9121538715164013
3.2881606117396545 33.0919268852127502
2.8091583233069595 93.0437026354273655
35.0054947748178833 19.9953358510157386
44.5191601681971463 77.3350871239771607
56.7165345794285258 96.7553844728135459
75.4537103971887291 55.0884338635563324
52.2303248205386836 49.2253899019151149
94.1997093878727298 55.8781802323887078
27.6985225107096014 21.2354091796358659
62.6185640163552790 37.6443366176909464
44.5422940828046450 99.0902136485122895
83.3202800255083105 84.9884062278367338
61.0341611167221316 22.5405002629382558
15.1621548498329091 69.9004708433904369
31.2941897619932092 56.2655226471117800
55.9799447256042555 4.5459014738674313
15.0527459081736925 6.4328515371977364
88.5514725910435345 98.2062453154199204
72.5017505360104906 15.0213708434310806
12.6828000685735081 31.9367188733073668
53.8308921771560094 94.7878398960275632
45.2763900577060170 41.9598741841452707
18.5050371115450858 73.1130269847663641
56.5289852957773888 7.3477034340290963
46.1993348398803789 7.1752723531884222
15.5617300617568617 39.4097699854133339
86.1112103868898657 21.9698964003060766
89.8219651353924462 38.8633777223346684
81.5131752126230964 71.3354208139209049
30.1195672501233354 59.8238864126973482
19.6655862430930917 31.7203741830083388
64.9714817892755150 0.9961054080700915
35.8907581063582981 60.5665061134806777
87.5577607537289140 27.2321767687514473
93.2900766446482947 67.4353115054470322
80.0664542225396048 15.1804805377351641
64.0371093258545159 12.2922581933371475
77.5485740492814557 91.0604068439658363
27.1605590219955353 66.4756399100776321
70.9669008783665163 6.7080838199701116
85.6014788041135262 93.0082076074714905
24.6939226124580742 55.5496227568992964
34.6932283139325790 61.6265760516046299
61.5618413677013052 46.0746393361233828
45.0070897483042103 29.4662471808643147
98.9153831231433003 45.6838813064558735
70.8813232704235361 26.6065851425009825
0.9934335468728128 54.8910068324554459
0.4033687483309678 0.8931000925524457
69.1533575090157058 99.8147561363812628
89.5089663109420854 64.8915714897982809
83.1992690247885207 63.8457987478807354
38.6716911172642313 80.0063996023746284
18.1477998967383698 84.9572236080102243
84.7367929588599651 80.6160319136746040
94.0092872454745674 67.4415768303756664
72.0790625054774381 24.1618814103079380
16.2221291166588024 34.1227161462767228
16.1558311028472943 2.7861624241597549
58.2162861278955859 46.8857205581143290
48.0934558889430903 69.7568495323047699
48.8176833387696902 91.1991375391800005
95.2976422479164853 21.8646598576479043
49.5692705733850261 3.7608763071707685
96.2958915190232005 98.9100011803486865
34.1289282919407526 99.3244742351517402
22.8612936447356709 35.9356907826696172
5.7344542145961075 99.8087622867487596
61.4549389101142012 88.4772321536290463
65.5615386460302716 64.3565586672542764
58.1840068676300319 34.7568320440811434
84.0629566483249420 64.2196562172406118
37.7527481731515095 27.5383377319717866
71.3860932485624602 50.7078658979141821
26.4305230465280765 32.8718722108623496
9.5561591465364693 19.8749224695993441
5.5748877608727927 37.3295825716721836
35.4361448160859780 52.2513805732817929
78.3230764462018954 81.0372367367596951
21.9189829461072243 99.2353126109693875
24.0655038949872520 92.4634085402843482
80.2235986501865739 37.5949941617656478
56.4660474006640527 54.2946539039510370
90.7112033335361048 86.4234029416434595
28.2687014923124877 5.4586672818292321
34.9186277523577147 22.1410876971389072
44.2459728850799223 57.5826345318156569
97.7202516149910281 15.5884518584097460
3.3421019720612066 22.0905587702157611
78.0717411774219130 28.8875042019292714
60.2656922834633093 45.2925287843593196
56.9164247397161986 95.9673418885774225
25.3435420152414039 31.4920662174369532
47.7120841731747376 79.3930491765486295
56.2409221326361148 87.7282654241180637
67.3757138470502497 38.8788076894386023
80.6632815869819382 92.5311396939481909
66.3756058348477325 32.8918707491060118
66.2141650418932528 77.3742934707858012
88.8997761798365360 56.4220554750463208
18.7910846906421014 73.3648226184619290
60.5931906682350387 46.5615956941794806
12.1588838678388775 48.7655394564016831
35.4606048929938993 27.9371482062282794
23.3512824313120042 60.3838931938325274
56.1196925016223673 80.4136252701456584
96.9950466741530448 14.6236893693623582
37.5403871586910824 68.4562162383980137
35.9061156086984212 84.3549153643978684
75.6040810114523083 76.6212259368447235
90.1703664913887764 15.4062733049258327
88.4582448206111849 70.1876013597489106
92.6156225587317863 43.4501062197096601
17.2924911595535917 44.2099240308263077
9.0636907109100449 99.5652377407564586
33.2632956997383360 25.7124214925838714
35.0732011894843723 64.6127254991721429
12.5412517514860156 82.0906264815473321
95.3775198189180600 20.3928657244727098
81.7968900014485030 24.0445979777552772
27.5315784203139735 97.1575594307240209
40.5583181999325291 36.1500953978406656
44.9508462915043339 48.3075852092135634
52.9657195497319506 22.4275490771582255
24.4434112327011412 12.7834980278615618
46.6390159807189448 19.5927345978955891
68.8108433735371250 51.4330385550463305
5.3114627222342055 27.6562364208161711
79.5036593369746356 5.2100116125811784
22.2403853942708132 7.8918230431811232
12.1920250669762193 13.0277172515421480
20.1307756306836296 0.0679456114428434
88.8226816425287922 96.2543292743612113
98.2532613803999908 96.9006693545762374
84.9455218655238440 24.8095046645755986
11.5689965981153993 7.6150969854985036
44.7499508567736797 92.7522713589708161
25.9450207547776586 32.2627460327680993
68.0010845570713656 52.4911044929093222
24.0220638683246932 77.8567412825813534
72.8801535136513650 38.5880362920520739
96.0784501713929586 88.4610896103517774
27.3863876992684894 14.3996250289757590
81.2946708906148672 29.2608412932449866
70.7703263909181857 35.5497926250697844
8.5385539151493166 65.8948854535834698
22.5354999666154896 94.1132827736361151
41.8860610458402931 71.7443144727070887
53.0692592355555206 35.2721391967878475
10.5945925520712141 52.5920814742219633
27.4841975572151824 51.6790584957541625
65.7863730236263251 51.4349332226561842
88.2196699995805176 29.1417537835075180
49.6899394977016939 2.5009195324996680
89.2411142740334924 40.4875888317825314
3.0930447461873123 91.4421188214341498
22.1559924514842201 66.5809904349421799
33.7597950070914763 94.3968587426374199
84.8841798184650571 66.5707255218331539
0.0637152516746453 8.7968217690016068
44.8996786282349944 45.4331150560085320
17.5725563365546691 19.5952353330791738
57.6608244891648098 81.9389424055996187
52.0592230341739395 42.0724589460011131
40.2761780170682755 0.7827504873007429
31.1268063439340992 18.3903467012276458
31.3661462207990311 52.7734635241212970
11.5237731370072094 91.7255429249787113
66.3232057425149861 30.8609495161608400
38.2848927726597310 42.0619324965050936
35.1591912787902814 92.6926678451177395
82.9391998251621629 25.8440040999612926
41.4365795558444674 43.3883409512135643
40.2454923628255870 80.1727221549978282
78.4582577457991164 24.8702231855492464
30.1481265810196177 90.1659338696118908
83.8962998099213024 31.7562957479792125
89.4185712589929977 5.7466298225728458
13.3546858739945318 54.2054720996565678
74.6992229065950966 83.8863842679800911
95.7544865415341775 16.0842317022191637
8.5067211655708963 59.6398381787902636
30.1731329448408871 32.7207001847693917
90.0841199617528332 50.4159972989978087
50.9378347838037229 24.7145735424543531
26.9503622394677294 37.0495849386087386
16.7457713980553748 68.7511731542352038
10.3209668792196059 86.6963438749658195
57.3109363985693889 46.7424644976760817
32.9130394349446149 17.5365183030724019
88.9399793731301997 77.5101015947265495
88.8130797028085794 82.7604138358500165
48.7463647876773081 53.5358620067843702
31.5655139642882396 29.0158518683445124
83.9649137352758572 95.1745260454668625
76.5327233758390690 38.8028623290122781
91.9457246591008897 10.8371304924893117
83.0188504608602784 1.2153443221565308
98.7798909773579652 67.9644975725601483
19.4369096076974515 50.0287510890812257
94.3562768323718331 1.3398703615678298
66.0516279644605362 91.8904112575639971
42.5241582219333054 88.0200071974473843
51.1124612188731291 77.8708097008308755
98.6494571289031938 6.0200864151457427
57.4538216242595965 74.2623790342186112
80.5236820947147294 13.1009508621718567
10.4365976399644182 57.0671996925576153
25.7763160654491443 70.7976784177181884
68.1521816665110265 57.9667300542649500
26.4030332004216213 28.8754590513967244
33.9542863913530510 37.8418431546129099
73.3248385478105433 75.1788523218786366
87.6642624825068140 8.3114219358543799
79.8829215444978047 31.2746388711814269
48.2439556983160998 18.9197176836465424
96.4910820704890000 43.3303368876948198
2.8300860522769478 67.2607603205821079
97.4703629214968004 20.4318600104501442
34.4083083085833010 13.8388032729428794
21.4245704422659315 77.0675967839725331
27.0149935434086608 89.7464679114556816
90.5593265529108180 87.2756493694492690
86.1484470310872723 53.0007482543777613
53.7284503312487587 89.2046308862381494
43.5774572648935674 81.9535537463330002
97.0679447017622294 68.1708547355627275
42.6657029131686798 38.2229200177339408
86.0031297882266017 77.3112996046825884
61.6381467379380723 92.7341426867174761
52.9583919778989980 46.5349470913620422
76.8586348699314073 18.0539999446266748
39.7260108534554206 68.2873881454253819
24.5513117712769287 84.2008107630130382
16.4406203143381049 16.5492061106739321
84.3889663350759349 24.2196487464622194
84.7374816472845112 46.5955698884689369
45.8006667852976719 40.1553738746175810
90.8158272616595781 24.2052299707932406
41.9553398151220520 75.7333975204116996
24.8652497893853450 73.9466172314309773
11.2408332375807056 86.0807237572391841
99.4572258778331957 43.2958344758262683
80.9143826053325625 22.1321720691237580
41.6252139557636482 87.7546250851956415
81.7228024077289064 26.0933102717601599
80.0578254669824503 49.1809570598920800
85.2067247548338287 41.6365116844653826
50.5254146099875072 11.2649291791710233
15.7870669594513569 54.1097144318700600
94.8382389689276977 25.5693356995435828
11.5024604580954311 67.8149861823659847
85.4958253080704083 92.0589394199993620
29.2918374279409797 9.1959470200362663
54.8096191705448845 38.3022512400054254
74.8991221660586035 2.7479977581869042
14.5281988435277949 88.8752037249612670
67.4507449620511892 52.1925162660859172
36.7160474985439578 15.7288091784624662
22.0846320856758247 51.5792468056586060
25.7761850246097310 20.2420832982725294
39.9599019520953078 79.9581114639798187
65.1972446698836734 58.0087696407379312
90.7644420620775492 19.5986954221233134
9.3564798869966719 60.5681974575573179
17.6423933598276790 14.2107907162630891
85.4519926615295020 66.8376501505876064
3.8541330840575982 87.9234238711780591
44.4118566428179236 87.4160344839644239
16.4222699793142084 15.4432560748646868
96.8741250384016723 72.0087172215589533
84.2023836611537604 84.0452534036318042
20.1018074746917570 16.6649186777907410
62.4519200598673407 94.8484739345032040
82.6301163144047592 12.4260295343342371
78.8872266711747443 32.1144929840916689
10.5156521760102599 76.6797068148717784
58.3060927039994681 3.5671413631353510
23.0795114705882547 60.8573594815105210
28.0517121211030656 4.1119515889964102
72.4209670735126281 81.9920588345406856
5.7066002218858820 19.6864968669321563
29.8268457426933082 90.2738377450105816
3.8366333948538944 3.2782334444316885
49.6844274168267503 44.3959298653086023
35.3073599074374300 69.8939116145368047
49.3508378055728016 7.8343131171791702
63.6898408413139165 51.2957602664616417
2.0084704479601090 8.7087373415448592
65.5568539073967003 83.3154750504294697
90.2864398278344424 4.6734380996355291
27.1567831143286327 96.9682133742701353
22.8280269834479590 52.5800840353465944
25.3496342037024078 95.3345615800479180
42.5380244611969331 14.1080558445250919
40.2205124708651027 96.1748983740253465
34.6350416868041222 81.5440617115161785
63.6154665356505191 55.4595584241015871
29.7077582372009772 10.0114927567097283
3.0106222180684261 16.3312530911950198
50.2123758331536578 84.9757991604687817
55.2734510893541184 25.6292709105102041
77.5556645882459890 94.3844859442300077
94.1226101034141180 8.8106806033140028
56.4375516088499865 74.3668694384877256
4.2328366706221088 94.5630384315892343
8.5521353303846475 16.1152740283057163
52.0655259853082555 18.4406179013823959
95.1432005779777654 91.6377650388129155
80.0671624893934961 40.3957164496936727
58.5877433320195848 89.0728220457854292
47.9127141128920826 1.9007815079160273
50.2479374688702407 49.1145195137680162
41.0980013156824384 62.1075662920786655
57.6656069399507061 7.0590455237076410
60.1475453689584114 52.6121399576493260
37.2884183738889732 5.9119254179844427
26.0065399109976170 19.3194172311117569
33.3088829179009522 7.2333200999067699
8.8557692866585320 13.8920233183035258
29.1606653243181242 32.7992205194700972
46.1505997014992602 99.1065737443385331
67.0399978133324908 34.6084185048925264
56.9954259700472647 77.5249608947354858
68.5813266657496428 26.5497601921165121
72.4282433651147244 87.3350118441165222
64.3366599473948781 21.6053148424710812
28.6433156881933613 1.5854122976043161
74.3315356218928258 26.7783540956855077
57.1769931062019126 44.3247621204116058
21.5915224918447848 1.1333910447792750
37.7025080088538829 47.3196874852156100
10.0653462168168737 33.9695475033574468
38.2580241010679316 68.7277773982417415
73.9414852838229706 10.2445739857925382
56.6076363622603509 58.4166875392151965
95.4508876389843692 78.7507468383867177
34.9656106149986954 17.5474840025707444
89.2203563291168962 26.3680533826987293
90.8339647164843029 44.7804822187553881
41.9800137666669784 87.2010296795516098
94.3129499956108930 94.3962531412385459
6.1516114849701875 69.2017996953914007
7.7957086319155877 11.7335197242831146
93.3069845376865459 64.4305450580387600
77.7085672800214837 6.9892585171753900
9.7689896874367239 74.6567764729061167
53.6776685128584816 41.1835020700103129
88.7404311045902716 47.4782240706315122
3.4581599391928175 22.7254488079200243
7.7962816916624327 71.6978921509138019
51.7274402488283371 41.8747553986361964
55.4708661882020522 80.0762034373629916
0.8927706244261424 23.2521934749484025
50.3396134420777344 41.1652347347667060
55.2392726515476582 92.9766722969089301
54.4225102136234895 32.7353271812879285
14.3670875835355751 0.4476700078014040
96.3466406930620423 69.6774420825674810
92.3334897871848028 17.3130274304055050
28.3869173834345396 40.7679096332712589
85.0627544775002633 6.9561201480578543
13.0738324539730897 25.9157426059065337
83.8998854854807519 65.0853629619608398
79.7558707201104227 27.7665523242110588
28.4552666674827925 63.3022976435190330
89.4829440446255262 52.8128577063286642
38.8147262830162560 36.4285389636843959
2.8685499112028112 76.1161649310973587
16.0496361289455542 85.0367468423712438
66.7239183184091758 67.3895268966496275
32.5367479899902037 56.6401298342325887
12.8093404377756297 34.0433194283045211
79.3639805703310373 74.2596973697591096
55.2538111806483698 16.9523881202137119
68.7289490128401610 81.3459974198558342
73.1450793032399531 99.3939323406609958
87.8868205536379463 9.1541936577291931
32.9039363884560672 60.2087257518792427
88.0801664012311818 39.5778482413435739
82.9046388686871296 92.1073186983725662
9.9406996163578842 92.7736700786728363
48.0655885362026396 13.3578797705792951
24.0921095404940893 53.9314731413664958
20.9151317757514512 16.8518171264697578
10.5391013491309309 67.2985040073056240
45.3891434284021145 92.1956656908061518
85.0772227088164072 36.1185101940519004
8.1493593541330895 96.3601041057106613
32.2059865314452409 94.4683916383110471
6.9874620300921624 88.5164203486199881
78.4601115352435556 85.5154298869984331
44.4914627707875141 91.8847129609705462
26.7590687862140015 4.4101925792450540
89.3759550852396103 25.4153554951803358
74.4561188159506173 2.3014838419552097
68.0901457548346656 31.9091255806575056
65.7574370322694364 18.6664535260526279
98.5213648703916363 50.1027446632038433
89.4793839153245472 93.7384308873003107
76.3564533827929353 76.3370700462005232
82.4971471862787240 63.3316540360840392
15.2786123050326132 11.2877194958698528
8.8668929681353976 26.0459440218329128
25.0491437301624593 15.7334248312079197
7.0039967187042862 94.5387865907013065
41.9754010296620166 37.9652916588524505
11.3509452870307896 50.3212582654681384
40.1413633668050807 3.7853462672606808
16.7561743803615535 96.8480098945670989
52.2166850920025922 81.8924857234913475
71.7801511442147415 50.4087196150633901
57.7859157645824197 32.9091495491775419
29.3378986664613599 89.4088613548802584
0.5602912646018199 54.4187294469554530
30.7687161763099084 15.7833491482051720
96.1736375937160801 69.2285286363068053
13.4403593162107029 41.3459636469135390
50.9337728254068836 3.5317062437727476
66.2944837835926961 97.7319590536701099
21.0864904855622477 96.6367112428623329
60.1441271361578416 14.9539561425413474
97.2718634022309345 4.2199247263027146
47.0939073895139231 47.0623039688929694
13.1273856876623078 42.0710277991328780
72.0691770398691887 88.8832269673106907
42.1587292642072384 60.3802853080693680
25.7537945330277509 88.0199906048576963
52.1071119108577179 24.2212380126531457
42.2202931109267467 18.3805473601362124
31.1832862841465399 71.3364557927072553
5.8934545618183236 19.6370461479478351
23.8887182392885862 85.6599571081318345
66.3249449640004798 60.7905929431550973
77.4014376609322881 36.4237140558619998
25.1275906507433362 92.6418667475318074
60.9427708543117816 61.5735342187895256
53.3947816297592723 96.0266784462695853
64.8801575799741244 55.6708354937151881
30.1229218962253071 69.6542592761103236
90.2396611601909200 82.9036780613075308
27.6942255810013975 90.4151349669648710
44.7533977295927272 33.0784165212903432
68.7854679952026657 18.7756317027634196
77.4359953292469925 98.3975237915952903
98.8246407367045094 20.0596331081367438
41.7344679644397374 58.9730855090085484
17.4211800119289038 37.2985161685108224
65.7350436252908992 14.2816323099591020
77.8446787596096783 92.7149780401400392
6.6590248039301798 46.0083334742468182
42.3369232496624974 55.4337907151191445
56.6313666022019291 87.2907066982629942
13.9158969652138929 24.2971679942439174
30.4318008121208692 3.9109173652020268
39.5129429864767374 62.7787269722065702
30.9819207563571162 92.0477098529130870
59.6591803732536974 13.0747075946719971
7.4375332741242417 49.9236615149778657
23.5941669349148171 22.9514359463790605
67.1771580264666994 98.5548330489116751
64.8335115904282020 41.6321077827336765
81.9251380064252714 24.1881306590838854
39.1904108626725503 17.7684232560107453
80.0124135914748109 16.8682810222980812
8.6503272606447865 12.9062962340762422
5.3465841465600068 31.7612505391341564
98.8244953826167034 54.0498120859244437
48.8176386749392108 27.0992636478405551
25.6957624345263049 37.9079127218839886
46.6244698604038277 92.2764299514665396
20.5145967244040435 63.5154696854369192
17.0706521677439049 79.3041109215307785
29.2674153682952038 3.5729361678833116
89.7985774154206950 30.5381372485591278
30.4704824769099645 92.7096037881371160
84.3905507105789923 95.5580194862758106
83.8605472367273137 7.0273892418973087
66.8690986500008364 70.5712258239006900
68.8869737560540187 45.2754986113885565
82.2046861298104403 13.6269744809812572
87.6972538749629393 73.5381953586963277
95.5783391083699030 93.8620047476898804
64.7678175797889537 58.3462783267639367
26.9248882737993540 14.0027738874583090
58.7166826837531204 73.7065375805957075
69.2671093485509459 40.1815491398502900
19.2690850296057476 21.4031535194232561
46.9299736324476839 9.2052506957144171
47.5109351776653455 84.4975121290769522
11.4744334898852944 59.6674865878234826
35.9236905887685722 38.4476391691697685
75.2976576399075839 56.5896008303311007
59.5399871706972519 79.9872084556275240
17.7360494828131650 29.2702195780233936
42.3064246409912244 61.4460041692473595
73.4832437961318448 38.7966409502575544
60.0904878136211948 27.9153476686770361
88.2539511904241749 60.3492215670714884
98.7845518411375281 46.7260579336568966
34.5987402835166051 23.7795925174225431
78.4761898798391968 47.7363022804457060
36.5106854312699980 63.6724323099524128
7.4025129027090024 43.1366804389097567
91.8610317464340511 20.9107294977326035
11.6259041774765652 58.2100000640295008
77.9776579672220009 62.1900646918168931
85.9147300018130267 2.4405962340050324
54.3049136783747741 80.1178334766215414
61.6534790346749162 85.6423424139296401
23.9420506333847598 74.1932239157484901
39.4395008166112149 69.5277955786987718
33.6165634502094548 50.7965998922342266
55.3327714508535209 50.1617716105831946
96.7634674204953313 48.3482301682142648
60.1410469396762011 22.7298907064851328
52.9765094618541355 30.8180431834372044
2.2408663034170218 8.3498119915244260
8.8915107961961564 70.3258402799045115
40.5344590462258765 31.8493199950802506
48.2683058860590606 58.9971533594133319
89.6310799325587482 55.8954580881420000
20.0434082427005649 90.0878384514751218
43.8266676143547400 72.0301610829642698
68.2438527504257593 74.7798189161382822
77.4557192317726759 99.8364398909129278
75.3787215356732361 98.3491380204247747
22.4224379935142544 5.9157591866078167
27.2003850893174040 47.4852983218344775
49.4931118792787430 92.8203706557399215
56.0006552048247102 88.9652606907034880
24.1785716220707450 26.3034416490728908
44.3154863940802244 11.9594948240930865
97.4319976966726387 9.7630191153200823
51.8125721463213438 38.1983064128892735
75.6976660994996138 79.0639375463200480
8.0674373467305003 74.4533167417117880
65.1098891117342333 34.8605881656140610
16.9614951904096927 37.4682150152189948
30.2753924337760481 74.9047444523851880
31.6998948177826811 74.9418704326175629
46.2026779081775345 11.0670213948559812
3.8035360719284372 63.0394351986582464
88.9354558686674181 3.5678855557568889
39.8992471920249088 51.6523201641575298
85.1017213858966528 7.7755514188175496
34.6105449569353212 82.8943425116014794
45.6439761988441859 26.4813398958260606
41.9480280223536326 96.4433018520505954
95.1173773027656750 6.0028770276694292
62.7018529675631981 35.8097729871087012
69.1764801817160446 86.0327616671305151
18.0014908089978647 37.4827774099253617
1.5469789229462738 45.9851843614396216
20.8242913555120701 50.7019944841043042
67.3585796281973614 49.7373919129387900
96.8750911772207104 60.1112461607593929
70.5048646772599739 81.7693473838686913
90.1528292377696658 49.1642528145255895
87.0065221663584509 9.8117983878809216
82.3230240281831129 19.4227386233560395
88.7807104686850863 25.6857229661831568
67.3742809078493110 55.1553533689045992
7.5155118429100165 19.3579286945292459
21.6567314607626145 30.9227191046769114
19.8608687065306100 5.1933409273730469
17.9798486284579830 31.7917590727169177
46.0002903475223803 77.8861892830597782
61.5188268587861273 69.2710588868022370
13.6046924889169354 75.3653281995093920
45.1408874912122897 22.0760533183614989
1.2990161831391012 34.2001985124132943
44.2040878287317511 51.8609525501156341
23.2955030853922551 89.8311914439553050
87.6415341370739327 93.0465711260778221
0.1713140598419649 70.5510085846685939
8.9176715424762136 22.7409551789824356
70.1051176502034679 19.4357352666611369
29.8301233321920485 76.9734971113052069
4.7074344514000384 75.7833986625111322
37.8088382900402280 13.3227703684871130
10.7003349682038067 55.3342673385315038
80.5600312578997233 31.3045939117347345
25.6056994489075258 41.7734205746338034
60.1752791684160968 29.5358875492832915
80.9963789282310245 46.5433626958897548
36.8811878440329934 55.0445209628535252
14.7238724653630637 39.1317930171061761
32.2712270029570476 73.7848208662795741
18.7438150336716305 40.8159215170075385
44.5007702008425454 65.7023627745146257
4.8951829797509454 13.7830464507625479
69.0159744951351399 37.1590741422428508
56.5271071271628145 74.7797188434807794
36.2811520238254772 76.1750902893892174
67.7928287637520839 8.6339626178584812
28.8219483123124611 20.0704488168820809
31.5034609327932031 33.4758877014715068
30.6824891364739543 59.6182180382356037
98.2335987540043050 45.7333004925221474
93.6154697281904049 80.2217379219268025
24.5946908385853966 28.5424829093987711
39.1463815706891580 21.7172360237415383
79.7466586122141763 6.6234844224132727
63.8836493581537184 72.7884128555153325
87.9351861641175816 99.1712647250087258
8.2650138893286655 46.1469902470247675
4.1912384786355839 28.8817182669649632
73.6859254212452868 44.7000937486746821
1.3429543717920378 46.4584806325492607
4.8836514194352754 23.0905019602212214
15.3564171875529514 88.5800417083596727
22.5902457639391656 24.6216881820344398
81.6361780099141896 11.7982062789181885
58.7953595724551974 54.9593084973300137
99.9492993714233222 35.7399911483298638
40.2755052689012345 27.6769227676583185
34.9899031197658203 80.3306257214350552
33.8783605766154494 71.1909933125360084
60.2540653264602710 10.4902032927833169
30.2444082980238491 2.1500779557530936
94.5353905609428864 23.3424347106626513
21.5222568913491799 89.9752067068593817
48.3802994126137378 86.1328457527654479
74.3072236292327091 79.8122439112785287
90.8249800349950789 91.3951479667013160
98.4638497600335967 28.2300138214417231
99.1625484889259070 42.2539065970013681
12.0150929913108726 28.8418133154376477
10.0738590005467028 14.4956577198989915
58.2405727612044046 77.2725387857586838
70.9374322201210958 55.7588761252696941
78.1732703207937334 39.3031287684610291
56.3857829200285394 87.9752214999009396
9.0011843636497719 45.3503134973904238
97.2629825429798984 47.0305205544429228
34.4828912728870591 29.4388093066951555
57.6539211869785859 41.6146071320923596
64.9482662791673988 59.5063469871622033
68.7500528056390721 66.9713585675124250
95.6504873312314174 83.9806842917988945
47.0073707083022398 9.7351653179127631
5.3459360634049879 46.6741851946225665
55.2864764237086490 65.4832070845123440
95.4777630886076594 10.4832582572953132
95.1845166093866482 4.2774650885639476
38.8808891193736841 5.4857945538726920
5.7444395045465058 16.4122662378692787
70.1859332763978188 34.7641984954441341
44.6034908002630885 82.6593662140476084
3.1702064680561359 76.2646641602341191
15.6210271227089201 70.4647789325705105
35.1096395639999912 26.5846247498133366
16.3567794620524189 38.3883837967342458
77.8674094781571426 61.0790238717491363
6.3062483177675048 89.5350217582668364
62.6714033279528877 96.6811328286059819
86.2839692658575927 94.5316010695568423
3.0307757974920801 82.0882773451130987
44.3272511287899320 62.2612896323815335
63.1530426929029503 77.0967479838487861
40.4226241420674057 95.3086031110032366
27.6802707126496443 58.3057798613988325
85.5703502058634768 16.4342888738083666
42.0444406838228346 45.7981719534204998
65.6250362657738435 40.4869345039813666
78.8178411481398058 46.6643707592392474
85.9682390709689628 41.5777936173790081
41.0124881752579427 92.2422961690750185
28.7920348273929427 1.0007748227667923
81.2480234249943578 43.2404334822906549
25.1547547309318063 79.6846817641324776
74.1780537834525830 24.9436686449023846
36.9422308885614257 14.6138602800045199
48.9790470826877993 71.2981822257361415
85.8072227574374153 92.5133747864396554
77.3499906327488702 38.3653346807052458
68.8746640834763042 11.8421531559971154
49.5239790878299502 84.5609652458374086
12.0165922874923012 99.7627562568688404
89.0143045124874419 25.9071988998185603
63.1886314215934561 34.4841990846264963
14.6972892658816754 42.9411598988743890
13.3974642460958808 37.8417002963050706
30.5883755042741896 34.2660998534068497
80.8813793336189661 89.8493223855921173
71.4709147778260956 66.3818648983065032
50.2714438134597899 42.7210917331433251
74.3357377713705887 19.3991247298206382
19.7245773294898576 72.7204492271414864
71.2938611954804315 13.9373569139281663
42.3554198821068582 80.7614225942324282
78.3386674383445865 90.1356268711660391
67.5467965102019008 21.0807027319198212
14.0693270014482401 0.1531079280447933
19.9631644451343959 0.3312123794578570
30.9144534877577186 47.3401788004016808
75.9264026258323952 75.9005114988659528
22.2732384862878945 29.5188783212402832
29.0818396717660299 34.8800953638026954
12.5189191184597366 25.5662837317487082
28.3375485494298047 53.8130666777696476
42.0721159531940998 94.7909122899520469
42.0407345615804928 3.2333304354733694
0.6701010470415159 75.4262554579938751
74.1980353148037182 19.4293642976072221
65.2117464146897703 27.9851094002613756
50.5248169680644992 12.1048796783185697
74.3461531220202261 82.7234219678637572
90.8644322066608652 96.0033782581409980
89.0265871390316192 34.4887611550156663
40.3382255813454691 88.7548427582540853
36.2148870046510538 8.6543250298334211
31.0464219144924733 16.6897570014702303
26.2742959137622236 66.3959844554849354
12.8980347271595797 61.3320618864307647
72.4402910358634244 96.6145367968605342
5.6098777719860049 29.9512639530434512
11.5868778440191491 16.6656209463160074
66.2774280287063817 97.2681660911197241
41.8702193718368392 3.7685959964622984
53.2470734518497153 42.4535644252297928
13.7733453188727530 66.6824977040380702
98.1404852703775816 66.8667268309933291
91.0608806823957337 38.3946723813214561
62.0662497055278948 12.9889789503062065
28.9634487828312253 33.1010565506634862
60.7060391492446172 48.5501817428948570
56.9246124758856240 94.8212608850197398
9.5844749648207550 0.8298618262143287
45.3054480837222187 26.2169545821343561
93.8595233808559755 20.5109823516822622
83.9894883461056594 49.0366444001281607
87.6376680455701091 48.2211951142345185
23.3850514136677461 93.7132207153480579
26.9555082088381184 93.9688736092201822
90.3927433805812370 72.3322191037116511
85.2961009326069188 14.1575512440352043
79.8625744570126983 73.5886010493030653
69.6159992064960420 60.1351644676491404
86.8104896513816442 79.9423172653943368
8.5593578141871411 49.7125781729409013
37.6439325687012740 61.4863301390110024
83.0104346924759113 63.8816086343114051
69.7712002990129747 77.4130777888875627
94.5504892624883411 43.0637036595884055
1.9886447096593485 51.8018163801884484
35.6275744722466285 50.6503080604000147
80.9640533454644782 11.9557102481739559
60.5331648392605359 26.9210864964544143
88.0057925831680308 56.5777636830282802
45.1281085549355652 58.2987627276268157
72.8004102221538716 6.5518576019658603
60.5984222681915767 2.6943573750019212
3.1886696722810748 12.1200952986598161
1.0269115551170049 2.4212441073821256
90.0599129342658529 49.0674471025592780
66.9564211240635530 50.3281789723746940
42.0229985179351075 19.0367744671442480
57.6783666830997603 51.7567919432627619
67.6619667384082391 16.1517584839712001
60.2859355358781528 73.0786675473746357
34.9175336585261888 41.8998258093650904
31.2871046922653981 95.8662161613131047
57.1140024797717629 50.4584662456794675
62.2086560497666952 11.7710824306882174
12.4907593405418567 47.5246943054532522
89.1417921146007615 85.5173515980882257
81.7157054536400267 49.1582610948372292
45.9711648356092013 1.5474442562096846
17.1450361893578425 14.5100947042281376
43.7123570558630163 9.0305286522241346
19.1822532093797520 92.6248970942226180
96.7304905692063386 71.8378999318843370
35.4882756701575204 96.7863026577268784
88.0464032716234755 10.2629669834054518
75.0483344913853472 90.2636182139563061
44.9550554196662802 22.7777326048625994
41.7110745642478733 72.3529085462506458
50.7044154004250984 18.7437976418375101
56.3394752950599269 49.0626205060219576
96.4794212189007823 84.2280739991142440
97.3097497292299352 62.8293612330991564
54.8357508206189337 51.5967400568125427
75.9816248094646625 22.2115566183608628
33.7485577034698920 36.7105514534224682
74.8813197623134812 72.0043314944496871
24.6652339945431791 89.0500049286261515
70.8978241603908543 2.3877339851887003
65.9138871763958747 68.4715621820812430
82.6786487859659758 63.7734784799064656
52.5197406480839888 12.0681476417588982
47.6082500426610480 44.1608173013239167
48.2362695272377735 24.8192294660154928
11.0317615917174816 90.9284235999461998
47.1392799822564328 66.6819953596038886
12.7105835634471198 40.7224028447840425
15.3399291673232856 18.4501650920685378
65.2500881556193519 3.4958816767939660
43.3230687698146539 52.9928684870680868
75.0503280017211409 85.3391437581306036
41.6438602612104773 57.6004070265186527
35.5812343606368131 4.7859704888883359
84.2453916057554721 28.7019536813861507
45.3655259018960066 11.4830486783883412
97.0066991855637042 30.8368313194708037
17.6765711686357143 14.1273037902350129
1.3666407330614416 99.8152705709308634
41.5567543796138352 28.4850521299324768
19.7576804625214315 21.0674502040844374
46.1487125585272082 78.7592946063892754
16.1801142649665479 61.0538234597250096
7.8874860983782042 86.6023100471674923
37.9975423611634824 54.4341348476479610
86.5557001359447469 77.4234464022798221
71.9988522986235466 99.7083479023692831
60.2617990836362551 42.1712366966042325
23.7458821126825264 47.6667819604926564
38.5163599497877485 35.1940776725443456
79.5139329897507565 50.4705437270182600
12.7075887937460603 77.9291641379705453
12.6043701498361642 11.9765380359191926
77.0813173397392717 1.9823029396185188
17.4455392420348261 6.8363030137523424
27.1461626792493185 89.9014631563176749
40.3201552299200756 61.0581939706290626
33.8301590480945080 90.4872281030968821
40.0208268857222933 84.3277911794453416
53.3449545353326116 12.6089805476633288
88.8550596569122177 99.7370641463635366
10.4291155533691278 1.7061079062240858
67.6872894761631301 97.9322676489130686
18.6117521610183587 88.3997964311217572
54.8520539590604557 56.4884787771702293
2.2990140341467402 49.7134676012399837
40.5512293626832587 81.5911239502652990
86.5401356254275242 93.0920201502245135
77.0678995829187130 31.7032952314555310
9.6813314377271702 24.6058585599565269
19.8326940494051200 17.0129987870280779
1.9594347690239822 75.5460919928915331
6.6103418427588378 11.0551071391125184
34.4714071425103370 64.4639676588348465
62.9244089024150668 97.0164893707664504
26.7920920217636009 93.8325824089928204
39.0732536865802800 42.2691953515707866
15.9107586601927586 60.8950298978832123
33.3167328472540589 83.0758290459604893
48.6612838741706923 92.4544137317408854
39.7121717458695045 43.7955202618555930
50.3882500378057472 83.3578592279066584
58.9497737440802467 92.0262513337261794
30.4958732524831646 5.8523290396082501
81.8872378501075531 19.0141368467033018
74.0029458282442647 63.8464768607681634
10.4518533797959723 55.4645140797682217
41.8097917498926961 39.5531052833925543
92.6225547733601218 31.1655959981772419
9.6983431090720824 73.1514718280694183
15.2997738593153585 45.3614265756695687
30.2524036010247031 53.1228839884679260
91.0597592249568777 75.8812135229743063
47.5349825286159131 28.1451906394629461
49.8795861774060683 1.3592723854537025
52.7293139760599985 57.2772253656464656
84.8092616083227142 8.3486372821691806
65.2563222124419582 30.9985297090659344
22.1765542776778837 59.8436263963981432
79.7055818466262593 27.0380066303152269
89.9368229231013174 47.3193020648615104
62.2683783494053529 24.0827046796861062
55.3254769243845530 98.5341432058702651
91.0578390362125987 32.5934577430733299
60.0316293378620713 32.9990693720879733
52.1505918317607282 44.9937773124860811
36.8834384498300096 10.9348008500104186
26.8883615376693044 49.1051557221774857
73.0751635287447527 10.1982383906606628
85.1535629283438738 99.8949359213064554
13.1337780855149013 67.9560059860684049
20.7084824581387004 97.3573397426789597
53.9141012984907135 12.8634398890607908
34.7194181243542062 89.1617716277720405
94.3257448453575194 3.2689055077031126
1.0436937634436982 48.2362960874676574
39.1755854190845909 9.9108800971357329
96.6592905302379393 89.4689534231236223
17.7330693249145632 33.9391701738829852
33.8197182105120646 47.7236123252581379
61.8565688696179095 59.1090584367769196
10.2074581778833888 49.5635383267621279
15.1215340575542534 93.8078488015032264
36.6276293325830977 7.3871516199508047
76.9667667721969195 20.2407738396708439
46.2502802773066293 97.7183938265863077
60.6720448515682875 0.6078194576990437
85.3595622901829785 83.8239087332289756
18.8002813998479965 42.5155221717383753
38.3334348977032207 24.4338588271589714
99.8620724790360867 24.7879100384879365
34.8186630083542568 77.5005537047996427
84.6985787827919978 70.8698649034372750
42.0363696384212417 35.5391641335735073
38.4790043208406729 37.4174441478037210
52.9360878704417743 42.2116916561062325
86.6057022515874166 44.6740685798754456
2.3550154442438687 79.3068102301517968
17.9250232047701736 56.2706322246240518
3.2058155537220467 47.7577032326040865
20.4252708668488872 43.1919773157817062
7.0530857378364171 5.8809739083302226
98.7880892372364627 65.3159680864158787
35.2369246872672903 97.1027617732435999
65.1580835283699429 3.5299654436285799
67.0035467086049721 9.3457650268094934
22.1214336927199611 38.9624310471505453
99.5049268750772740 54.9556816743224061
14.3926941886846294 62.5630735223492778
16.1002059025002850 72.7403801818824149
43.6996553997145654 62.7587511661507023
22.0394690495416583 76.8536577075738165
10.5453999719215208 18.6528944702743189
70.1787979235216852 30.5538490282205686
25.0450080481138926 53.6645487564914490
23.8869067324797086 63.2799771791726613
5.3403550910906095 61.4465672205861466
0.2561484866373864 6.8175334666284115
8.8496640996830180 73.9785303899832485
0.6246158636477372 4.3375671666368127
73.3143382988763079 30.3432336816338761
63.0193458800202961 58.9758198315389919
88.2106370249640150 87.5450958616685284
54.5398444594403244 13.2924710902373668
27.7057456202580497 26.8374189607383684
2.2140774699939914 3.6266830362301050
96.0331437718184162 69.3556843206076081
54.5117807034726596 91.1871521996843057
67.0908414471215906 35.2471300971891068
7.6283540243178187 60.2486872197401624
8.9467948410790648 80.8659585551070990
17.1766907688731933 3.2788687603307110
76.5937793682159054 2.5634140651419779
57.5864693471826641 98.5639707404721577
9.5174550633693507 35.5247431432032386
11.3654873179257816 14.6813137660855908
92.7737348141828448 79.8454829316376333
78.1102759609103146 77.1976572868473880
92.8099062971597277 87.1405710549049530
40.1141526178661820 30.5468971355275158
4.3870836339579000 83.6447848265464557
35.0443275976288078 99.3284606398203209
32.2526458968033367 15.8072815742796422
18.1584465833241602 66.0256133933710316
21.7242423229925166 26.5202160992624627
53.0085994280864981 26.6663494340549363
41.1460987545169345 80.7727838028801841
89.8541884687911505 88.9209155092063241
66.4458307526241470 99.0688039111960848
21.6624985762396065 53.5150452705303934
30.5837899545064147 12.1586584586406374
35.3093650691133760 2.8593485044717815
31.6028778528057330 80.0219886815880983
45.2940838981475054 72.7163802414393814
45.8239327430971528 43.6253604562781376
15.8520941309533647 7.7507959917733178
21.2722171212223259 73.4651998562274429
49.5437635919374415 78.3057064864056969
67.6381452243053047 96.2185147898566271
40.5299444091508292 50.9630007261344886
16.5581189647388989 58.8346375236389250
27.1191585838688631 69.8067163841052150
77.8220251046834619 55.6350372467164149
3.8745016585426506 47.7555645138938019
47.9711144013478474 38.3508387219614519
79.9844462464882326 57.3759406842818578
88.3774369000544482 30.2281322414643228
34.6546045128313196 56.8205143022627581
38.8232571511281890 99.0244194283161505
70.0986218656315287 82.5344642626316300
66.1963850905447231 92.9902161044917648
99.9220155386540085 97.9221904909621514
16.6439690003406859 45.1519249539379501
34.7494267884060761 59.5411900620156942
7.0667070700587864 96.9671882199404820
23.3797007092271585 66.1843343465996270
50.5742941372573682 21.8729200428054753
72.4440756561118206 58.6822484544754701
48.9059233539826366 89.8543139432739792
91.6243912350136753 97.5978544452455594
22.3103171644829388 83.6661630254278919
53.4008686528525942 35.6901701476067359
7.9077941235195066 95.6969739554426440
66.5020025638495440 12.4780231404694639
56.3707137527759272 14.7912896054283483
18.1713709025985040 35.6340053980714586
70.4940513272837563 23.8993129897625458
42.6033780091074590 97.2695068008140140
29.2971444681902042 91.9941435280072568
88.4671545173694511 31.6988902620828128
91.4301515313365201 34.1825931385224564
69.6634091084997351 13.1556731026035045
90.2113528658339874 22.4076905290373176
12.9955339183508105 59.8382357249396151
89.1969283427791169 32.3047959000315785
24.6085595589114376 74.0713387390720044
26.1697370409057726 18.7283001969225644
68.6445181010710286 44.7262256981877258
57.1674660490292013 19.1494425625304956
54.7341973914053597 25.2532527781413769
73.6093850151091544 41.5434022610260101
1.0046008100292214 55.6637372592225432
47.7321206322548051 43.0243227782288713
19.5632308557896479 35.2626075524883902
16.5774874826223986 87.0394871990655474
10.0112867270145465 13.0165174901384013
9.7454393198305631 15.1041179819392024
18.5361987786062734 20.7806598216302199
73.3190322707319524 82.9997796132511070
4.3995314772938947 60.2960049690819631
55.5210091946936615 96.3761420617840656
55.6300778203393307 31.0950224278051301
6.7807858301679014 53.2356502847700668
42.8741752790275612 21.7078615339580523
49.6723213930075644 92.0823959442653859
67.1569378443839611 22.1203848232564333
93.7463442221871901 1.7095560235129259
55.9132900988239214 69.2844376187662618
44.4095633607989768 20.6631434771409772
50.5694713978086554 40.3740246398707967
1.6494759000699188 16.8865783650179111
74.4127771966236651 38.0097680554186326
32.8937556717773703 53.4393714761937630
42.7019568904696527 41.7863109599419644
72.6648217203564712 15.9470589493077348
63.9874423843842877 87.6409678214670151
95.0719692030048122 46.6101894152191392
53.1040178257219608 74.5710640714248996
22.4096894904509014 38.8111636892247276
43.9281993361351226 60.2271950889789238
84.4080666497841747 34.5959393391785355
33.1729631573696935 25.6838500012950277
2.0923951908153327 61.5531235326899804
29.3236298647425713 82.1910314202116865
76.3737661439649571 20.4996388219915175
12.6510495632861542 64.2187525744733847
38.4005556361126779 91.6149814128839637
73.6385863796208611 55.6544515371528732
49.9305353272837777 98.0652886284023992
37.9016712370200395 85.6487060705286183
0.8126498283015260 75.1876072229994037
41.1706292544201773 54.6723582921321025
86.6626472246307742 93.9074404975424386
78.3056741543613981 99.1961340755716634
59.7098002214728893 35.2076212167883398
52.4365733897188093 34.7663407215575333
90.1292471410166058 53.4904572549415249
64.2768389734046082 60.3115558197130284
83.7834258193246768 74.7518451982336387
47.9494193732683414 42.0596627143865831
36.9219000736787351 31.2059371959900744
59.6998039593367693 22.8902119318752817
16.6798225693070243 42.0345243693040374
90.4432793994748181 95.8429361234575055
64.3620876695933219 42.1461728170724612
13.7453487464354485 44.8572585210928807
50.8845919549551411 87.2857400175329587
62.7773548115450950 30.6843860485550799
50.8409498894296235 86.3216975406661078
92.0650693068292014 38.6096090183143374
48.0178229095758837 9.3210449027331226
0.3890270807493823 42.7082116328058277
43.1596422995770297 50.5533715412247489
90.4081186643856114 27.9595130881347238
55.4180288840263913 19.3609685127080091
88.3923081964674680 46.8276996999635671
25.8696964730439802 97.9194963292514302
40.0239209262164053 29.2811864290673505
96.8569907653793081 2.2056231756077072
49.3910770384373805 98.5278080880542717
40.2380908178310435 17.6579938740045534
38.2717971947122635 86.6144629477764738
23.2054272176814749 62.3673360304279356
36.1796108918311958 72.5066204969881341
98.8911847377343065 54.4593132711872840
22.7899091492752106 35.0362621072853102
29.4192518292284326 31.5786275517355612
1.2816533461264878 12.9025146632136263
30.6577750634637098 89.4504288165157959
20.5006296087117725 8.9062247619737693
36.2079253940012364 54.6961512597170980
0.5466879105770706 23.0313807663388062
70.4140659599915182 44.1171574768719168
88.3299444697283462 18.4107498880287643
96.9943520610256371 74.4472692318209539
63.1457805831234538 81.0793245770535407
21.5581047856952992 60.7296306182800620
83.2219891196048991 71.8518517940969730
59.4552840214435676 32.2677637085764673
86.5001124986372645 37.0964793628408742
45.7180876199144919 68.1171549760719870
90.8730901870800665 17.1477984864616282
29.6041562380234815 82.5510425498378027
62.9712738427980554 69.2476430948037347
81.8005736646076400 17.9295120440393987
25.6643952652429803 74.0686159832686428
12.3321066979492642 41.6455875856946776
46.4205552053422252 59.2724585427942401
74.5576021711251684 42.9162489168651149
72.3802385092296277 97.6428558993137727
76.3247337334026668 77.6167586329546282
14.9374580492741327 98.7260035533235651
23.5574851126294931 50.6835046653184591
33.1094189774051131 10.4334321940280468
76.0006280057409356 66.3603871445433526
2.4921439315286675 66.8089722839999780
58.7501373267774838 90.1131810082575129
54.5153713612192803 23.2385917993493187
12.5379369165888548 5.9167150830454318
49.8655257345962397 93.2282919688283869
16.4221184008946466 22.8730847321580768
12.3179175597837425 78.2112658008428383
38.6175914450664806 76.5023892039785096
77.7949266512656550 22.2407914399846405
20.0426541020215403 97.6296381182504120
61.5049475622139283 42.8233253459034700
85.4170490190379610 41.5279179514332668
2.7300856220407899 27.5690314719030702
3.7249036751337061 62.3105833720497131
63.4803617486215188 72.0748818704526570
19.8693625550712234 62.4725373632747960
51.0698121849688107 16.6327710370998787
20.1642005742307049 83.5035613945226061
67.3738952361806867 31.9475014512940234
69.4277113039364338 70.6866935728005643
46.2477897666772364 86.7006464359068474
92.2390622094199131 80.1313364412105216
95.7224538997018044 35.5359448862595499
11.8055350389717262 30.4321107165526747
25.0708560078393496 5.0848332183041300
91.0925580217141402 25.6605821010413528
80.1234732486818331 47.6845608378961643
72.7189881808522500 49.0901892847001236
32.7034115534307972 6.3979809897326989
12.1150201035654881 36.9718408028642003
24.5253474315054056 59.8683972185783517
12.8188788797272366 22.0619247099392730
65.5197125403866067 24.1653694029565820
26.0278991246606033 31.2585517922345240
71.3413534275993584 10.9694695259530022
47.1277297178184469 44.4163545699654563
47.0099259581671660 42.2559513179127464
50.9942370619178362 28.2398948211420979
84.8347481007872801 56.0991404744327866
57.6414426724517810 47.9254935147102046
55.4223506408830033 57.3348550335316389
76.6072822513170024 16.1049585552372143
98.7002222213727833 7.8470847641386339
41.2045933509570546 77.7221811584557685
35.4898124021541719 16.7448086700560879
60.8909522878986493 65.1083735091960563
80.1274692869776430 73.0991155296395902
86.8025178139841387 47.3493733940289374
82.3503986699451644 55.6173915468196398
46.2895424900737780 98.4533170173789500
3.4110938876280139 86.7580802280883034
99.7573745437216388 59.0753376770879797
71.8898528651698570 38.1461499957891803
48.7040686033994987 48.3211440951941711
19.3951019265405051 66.4970582902079883
60.6451653329925691 54.2450333092587300
87.7962599977786198 79.7331499794347422
27.0766075382089184 27.7792391840854798
91.9940572094258187 32.2488092945357181
0.2810896808535301 5.3434162580902278
98.8185313085673727 26.4999978263300235
34.9420529919176843 77.6078179602102267
56.5269400159785107 58.0114858227030652
47.0447173871205493 94.5339291985193881
32.5613451383085959 23.2104524779914279
51.7131940224673130 57.8998409840103321
69.3641790384955073 48.3430716245442795
35.5184845929378739 61.1364108125406531
80.3610586134460192 4.3062886889623231
64.7617546805587807 30.3051395572425761
92.6555027512804656 34.5196448320122187
64.2244424070671016 82.3686292332774173
2.6456378899279764 62.2375163642248665
82.9929970803008814 21.2132763126693362
74.6205639675643937 82.5422367604810887
88.4035333998730550 37.5835695117427235
19.4263147475362885 3.1616400434555159
41.3620036784248413 74.6244780699701380
93.2830310799533891 86.4076194743543766
3.7785892682721811 11.4810336178343455
34.1196048530497222 80.7113651955999245
26.2484676317932042 13.9844674199214971
88.9571954175745674 30.6898798207382413
0.4666307818356419 2.7666409735968345
84.1715827218321664 97.5257692959295781
26.4547201727510455 20.1277904283446496
54.5165499219088190 39.7998524983539284
73.7058521796555794 23.3889191862834309
62.9841218978467126 48.2005208150896323
8.3102850051130055 73.2406399144489342
6.7448824721873297 42.7094471864172291
0.1689185002960003 45.5283667848127820
57.2313945765345409 26.2066238416982067
73.0943001603652220 58.0789576165043258
99.2672301822365597 30.4450751037148457
46.7122808694514191 45.6996697147402955
81.1014218386659849 9.6791971208815006
37.7442846240171690 74.8405682782610171
12.4780744412536500 99.2450029542230112
22.8359217419839240 79.1350411938249891
73.3591497462479936 52.6888916904265656
52.0012652814597374 31.2807317639961049
49.1801219381751906 82.3328568409052366
4.2731931339871849 51.0033583731882345
89.6185643694054619 98.0138539536743991
98.9723255002701023 80.4702694113598653
73.5267981397074664 90.0812551124296874
21.7540867284257047 12.0726686105607115
39.6726150899984731 79.3958663126855555
24.2455915228285370 11.2321408679438743
6.5204107815866497 29.3333112543548751
51.9336692869035943 62.9248776733595108
74.5605100266732563 64.7708770034482200
22.7818640648202013 79.4529379037938810
57.8091963351158569 12.3143270779347507
70.0868255782773559 65.3373449242313882
32.3635094543432444 12.6613647060868644
7.1028139749965575 47.3521213965639518
57.5656674319968999 42.7482281411488145
33.3073902070690977 90.5891865738617525
73.3825074074334367 35.3644198975698316
20.1436854341300986 29.4456071969198554
68.8218015097182558 94.6963618823417193
84.5767812179373095 92.1819609024601618
7.2109808553861621 29.9910385445403485
81.8876609307403811 62.6737075267948214
83.2778644429165666 3.3125956656916866
52.2299519871387687 76.1595594205631556
3.4325936940473922 81.5602593238846794
55.1554230444915348 15.0740793394266159
22.3327032148435194 93.2726603150620406
13.1385871164546248 39.1675395560647104
91.5025469811532446 23.0423010369847567
6.2277628247072396 20.0326026855775368
73.7960209679408905 82.6875930820202854
6.5907817070988468 76.5158085756404915
86.5521785462979807 91.9266880497669945
94.0384382227157261 72.8056285453091760
14.3384255677109334 57.5267661736549414
39.6736480104817204 38.3330954263416928
31.3747377961846929 31.4895440700872378
3.9645115514834739 11.1057305103962829
70.1487282791889157 86.0138026285399633
55.5359467222342431 16.8676714052986014
33.1980957195240762 92.8141062410183082
96.2508533971207072 8.5115179508761241
88.4951588216586913 33.4654374113723989
84.5523106749791822 8.5019495733940627
38.6079340580152888 65.6316491692233370
5.0723148777348186 75.9668008686560938
18.3425668121822589 6.4390512242012310
17.1524829673002408 4.7921221880770304
71.5457113557327204 95.6929556337367586
71.2143544934206716 9.1869643622418558
29.7109138084096998 14.9952069042124219
44.5175146336791911 17.4257416282359117
44.0847243324517777 34.8610938796436258
88.3294087403525765 96.4038350919675793
1.1425276317156063 98.4946969044340221
72.2583536724167317 34.1507771840626049
51.0886501886645163 87.7207319886939558
25.9674044839763880 89.5084696302461396
7.9512398822370489 27.1963318631427633
19.3110770581448001 79.3697608907185383
22.9414547466447623 51.2705371438876938
54.9266603223145253 43.3924311019876683
70.8511489945919095 28.4950838294841020
11.7451516871393995 6.5656670266325490
95.5963036183633648 23.2982880410207649
71.1519797612248937 40.4941981860142306
94.5800757667955878 35.4827460257492646
3.7915709207806292 81.5899174548300437
95.3767417057653262 65.4786200597586117
21.8030821372376380 48.1240510597011806
47.2209277535582430 2.8622622764427064
10.5546132392891003 37.4869362634427290
62.5663994663342891 41.8424938634157613
35.3098825572392698 3.0320320332696049
17.2328081377596796 41.3308320061992802
37.2381364352529971 72.0884283501110019
22.9689156954647409 65.3709648947886279
5.0104780798603361 97.4265857616458817
56.4998263787290682 34.5187476774738471
38.3608270066150538 94.6599188894046222
6.7449751483534603 40.2304147042795037
48.5264925940603860 95.7875589133032861
59.3922390795395998 88.7353487327945345
3.9028585160815643 80.5223992589298803
74.4424723259738670 94.8530986454121745
36.5989100555665345 8.6143852361844626
54.3217224661794660 25.7650219523452115
89.7172305003194737 11.6110078832933787
25.3135604835540313 87.0419482965587008
72.4093999318643426 73.8126140554135901
33.1498267141078244 57.5509827893974943
63.0653008232006513 4.3753264642265925
91.4841514316584039 73.8106446947749504
14.7884797204020586 75.6364442428408807
92.7052868117503692 68.8992293704002918
39.2973752131261733 41.2928598583857749
92.4602208235536551 45.7675044885125999
39.6910407229533320 85.0950114160192470
28.8390664495888345 53.7481982788821853
28.8268827518585056 79.3206603978388785
3.3755305154098969 44.9939038126596529
98.6353428116638327 39.5694119943366758
85.8963083978348436 90.1727699370340190
15.2233015985207771 12.0047682588666493
97.2556299871319112 88.0512485182890288
8.1656403491524259 19.5773015111235900
88.7521237295177059 50.6644237120274710
49.0541781282848390 33.6971462297561288
88.3149880066489175 26.2753163018675586
22.9030426763680239 53.4462261765325763
7.3057938549993207 42.1251666424980158
83.4727622113635164 67.6919823546003983
41.5888499614761145 46.7936404098826202
34.0492030029841217 2.5969667179041478
28.4305515434675300 79.8823645587645075
6.3756993842705167 34.7357513868313816
90.8530757910764635 40.3492827948098594
99.3007691665204248 76.2590205781611843
3.6920118448601102 89.7831219026521694
22.3173062836782634 75.1427209253929078
95.4846013991328988 32.8820245835694607
19.4898958789498593 98.1310087654325969
79.1870130981429270 71.4968074081839973
38.3438545052685242 43.3901824378559482
61.3200969724910365 68.1148864285601974
43.7509319416206424 4.1822726531302372
28.9208239995074265 2.3301383182669499
25.4789780470057394 6.3662658560863168
62.0099304185489544 41.5757431822382699
21.8124301200784529 10.2417855820636667
14.1700892422176103 17.4104044652314549
61.3713840590471378 49.7631713016066684
79.3230281252949965 13.1323245949971135
31.1997954593747231 53.6638801392531093
57.7604030373189161 5.0587542405987946
52.0383065587511808 68.2274633082552526
87.8066189346841952 68.0285013923530784
21.4511216599456063 72.6845319497218014
91.3685407018889890 66.4722262071234269
39.3211768253215226 19.0002619861787565
54.9350758267547761 77.3376185875321909
11.6921747252773045 72.6254527158507841
48.7787923721602041 18.1558014213724981
78.5924874498354455 6.4085509000799679
89.2298924140882121 96.0429188725572089
28.7815919404492249 47.8418589670605030
84.8862491601425688 65.6784285155002294
61.5815675623952004 51.7022016097903077
86.7510048516544146 59.1883368001387709
44.4870763175875723 49.1199046325859996
76.8809615458735465 30.3256530164520939
79.8289465174895696 50.6449709251793863
37.6814507471688245 84.3754914556827202
55.3368396511396909 67.8378501954010886
76.0562236811955046 12.3749074998507957
16.2802045092590433 77.7692009409926044
39.0544920671932161 11.3870459391961063
41.5744282969144763 30.1712272732536988
88.6332033645118429 24.7891294477174604
86.2363994900841249 64.6762738820708876
17.2084127179506368 85.6646004995545951
63.3206540418229906 76.4531871492680324
0.9988968927934883 70.4444008512933806
61.7043309833928504 99.7261644095953841
55.7136395745604815 48.8604012691789649
19.1536201660783441 39.2741195216553507
29.6813074518084683 85.3625949718763479
44.4619096171609982 42.1476431567726735
62.2497012319908833 86.9458974359625643
16.9474184530857279 70.5455376813990682
57.2728261525209632 80.7545255251230714
99.4587426391027805 6.2699473733231814
51.2879873415753949 49.3723756147178108
31.8071589288848813 71.7604267334604629
23.4149468302659258 36.9723338224168927
58.6022452848908841 85.3332233509746914
74.3405300412380114 46.3215045840982711
60.3818303728292705 57.1850761985353415
3.9125057800223129 4.9104437553266544
0.3582851750900895 76.8891934461131257
83.5765715167129883 33.7478564952302804
61.9061747827796580 19.2813206256340131
2.2966209167785800 0.6283659768597571
57.1516027536958546 10.7039602995219862
8.4696977384458467 76.4721855963368000
39.1395858301182145 88.0732575117298779
61.5775238171296664 4.6653265941622006
90.1165558761891674 56.2871601447438081
89.3820577618169239 44.4231377884308216
90.1693671223486746 53.3299561743867727
13.3812529636564310 28.6878000989002508
94.8054872103459019 73.2902945961139096
23.4677422775123716 99.3930281409800074
42.7157376422257826 63.9479018705503250
48.5822519797189472 56.3067977430637754
38.2272343782539181 33.2737713605476131
54.4065086544184311 55.2185492216499512
75.4440065189003946 42.7566019713036667
83.9554960292342969 62.4011505237020287
36.6740383338545328 48.8498349162857934
35.7608512701447339 5.7650901319396652
51.7036348011015363 93.3225250886318918
78.3300386997919276 11.6677212689278988
88.3803764033352763 25.7045969888133001
34.6064194348541605 60.9619735362813984
11.0210636114024592 44.2463285198768759
47.8506039150742737 50.7779268181402301
67.7455471675590104 98.5748474311145486
12.4669356157863458 75.6112329541039259
75.7747559172589007 16.7370714940597729
13.0788222687335587 82.1291943650804228
17.2825389814488126 74.1328937210536765
84.7774258802065503 78.9341313289839377
58.5149645396850318 18.0321297792927382
0.5917243939770889 75.2185236385457046
63.3952005968799739 19.0705333931858831
73.6698321738620052 50.3567228106997291
84.5415902241721398 45.0259513983485178
29.8977893108527724 36.3212980355596216
77.6938372927819074 89.1517817102891712
15.9702081738855579 49.3128765668918732
47.6020237647174369 77.8495987890997014
60.5077726302800798 46.2547543830322354
90.2890151852214302 77.1443610193756939
61.1451313006019177 1.0321831126803738
3.3363461522613824 65.3663792246142208
57.8343993286662084 13.5733849914028930
6.1687043778599122 28.6442096457016682
27.8364116846381968 23.8092018021680119
25.3708325328858670 60.0713286762238710
82.7164329474079096 83.8530102340364181
24.4297828920176698 77.2158436347255162
63.4743982328010432 68.6015726340719567
76.3156217917423305 49.4282189155150959
90.8870842489263566 8.0561578166116536
11.8803400263973842 78.1627421566171989
35.6374803776762903 1.3689422474291502
99.1954648346612231 58.5221030101070951
12.1828115000704447 87.1163421724592268
5.0877099445179930 50.1999968481296577
99.4445566772226357 66.4127258283037492
26.5347611123886367 7.6101954734159811
5.0444112242460477 61.6617331144875607
27.6733291819149869 9.7779483568586674
70.1027040975041587 24.6006628954776332
60.3075739327104543 81.4105614813631036
81.0269524708693183 94.5923102745160804
30.8083297288599383 65.1324658353313026
40.7069790755243943 34.2726188894653703
55.7951251665946160 81.1552317789143700
82.0675506367040839 81.6752500899293352
58.6475468612874451 38.7546859158381594
94.0120969517770533 64.7543791545789844
70.4371484786584006 84.3862262285134790
31.7124285529945311 11.3973842875096700
15.5361424981126817 22.6962922802785734
0.6062471327070384 66.6557349782768682
84.3987315719687956 76.1374473909167619
37.5277925675693851 71.7404896100489253
51.7741654108138434 74.8915270113779172
76.5297698225887615 24.3154170696366450
86.3085384268530049 83.8204095564260143
59.3614205251171114 69.5533089089245777
58.8527979135985220 50.1646100035447304
53.9576206969045202 51.7762253231415031
39.8946048790190559 12.3427825996223479
64.8222868297740433 43.5724348525471683
49.6668767471417780 86.6056261943207772
24.7175145020222295 1.2471715903961123
70.4090904101217347 38.3172522922086003
78.0032143696275995 75.7359962117349141
52.5167052558330880 37.2384782093357671
20.1138783569720019 19.3778600425265637
84.7220602348065199 90.1022703469173081
82.1444687695298370 7.2665582542396523
9.5438798505982803 7.5724696059322527
4.4987621842232155 58.9719368560418644
21.6267542596747617 8.5021333636125291
24.6365387927004811 21.0418942080376148
19.4019292501917171 0.6360728088186884
96.2188993482607913 62.5819230930062673
97.3020321334746257 13.4167415187669938
81.1438510724695305 42.3263372807029867
7.3366613753053533 52.0195211710671188
85.8666308435906132 43.7235198718660882
6.5402406729015761 44.1827117820388651
53.5340097189355930 48.9996929731077557
68.4664595755309904 81.5176093864865265
2.9669509855801413 20.0687293414264722
9.0754004876238525 36.9088352367421635
93.2827000532757040 31.2444634823679799
27.4545940713686889 11.0521774257857928
54.6118816260717779 32.5760964592662674
16.2586462608520605 33.4902061942626830
46.8096183308519542 2.1264546091011471
14.4107327720186529 95.5958692423553202
10.2904834975201425 31.6039561238018116
23.4653557186294535 99.4084536374330412
1.1569815609564826 22.9502369379999571
21.8996030594291184 58.7679222020370347
40.0479237642502710 30.5949073024628930
0.1854238573543276 66.1519586735844030
19.8499874751960306 68.2433152994619405
43.4417810638427895 77.8042610559632237
56.7415427675224819 24.6838624341435455
21.5684223720676975 92.9944738720478909
46.3773123695930138 65.9868798390449882
79.7471563227396274 72.5629343577555090
12.2986936036517669 79.5964857963874550
49.8505238877681194 49.0990395825111037
32.0359781780537958 99.1145313235863341
64.8031422906826293 3.5276720101632852
40.6479391835348736 2.2526350293925690
30.6783440546812400 29.3736401307376980
13.1023493572529190 91.0146307479271144
88.1183577952764807 52.2630995644466125
15.1893159298547289 20.1151238732849116
22.4080361907601180 50.3049788245353611
86.0782483386456079 78.9396906592720455
83.7398260242059393 89.3867650773708959
38.0472298535375089 9.2419932439826162
26.7187428726785257 64.1439312816690688
13.2574621749833366 3.3020236260735025
13.9550761076509886 43.0716298045804677
70.6978719724066167 69.4970432338902668
71.4936842321981914 49.5629307287020282
39.2020485899573643 56.4591710005834173
49.5497758399890387 79.0593658077374215
63.1857382525099069 80.4323198629023182
7.2137547713608470 32.9386273184818847
30.1321200884005052 69.2809704393669108
94.6603219627199621 89.9799902568280743
24.1599389064780752 19.2938435381999511
52.9464664096080426 6.6365703381949466
7.5306562443313236 98.7614748704298222
28.4077996961139760 70.2555076446691942
16.3544016421147340 96.9222932480295754
51.9282266911255661 85.5425148471601915
88.0669553114882433 94.1959666863634624
14.5635508961803559 88.4221703417948532
42.9663841139665479 12.4212524601114431
35.5002464031326497 21.6692104025121637
81.5630390219482280 51.5016665268999247
46.9798523219587807 94.1539059518021872
62.7787242360762647 80.0093104495997380
96.8957837098138697 43.0910052386255487
23.7269388843199351 18.8716329113205248
25.2634366126674763 60.5197202895203148
18.8916289351274678 76.2673223211375273
5.0667498256304118 62.3115326192536969
8.6989380265194871 89.1340610873856320
20.4307063589353355 54.0912266095278795
98.6284931482553446 42.4104836740390780
31.3712633605933924 84.7198297260945168
39.9710286092949545 14.8483821724983311
29.3015125550473599 90.3046057098277828
54.6049245125596414 74.7612831712499997
12.6258479846400924 43.0573083542275157
38.4394662636218030 91.7314672675783811
15.8953543980210448 84.1538067693333431
38.3692531615779444 84.1701169498686568
70.3109889815967790 95.6123506858042020
68.4922245491416106 85.4130081791557529
14.9548864290657839 49.6965844869993418
14.3039188129953203 58.9694514358475743
47.5911074326612038 6.7383757427080360
92.0577443106658961 99.9914667879271803
35.4204867713480667 80.6552085988410283
5.7557700749685363 84.4116331976139094
76.3063223744140799 23.9646233298601814
95.0550482352262520 39.9013591802170424
21.8437096539973119 18.0172548780968107
66.4981817566419693 4.0464673318341688
32.3187251145127377 46.8157878371840326
37.9436330597021652 56.2544488099997366
99.8565333301819038 36.3086843177520677
56.4828337211629474 96.1892972427287702
35.2750217631515071 29.3325697094831455
77.6969356267594122 22.6512662402825740
67.4316190555572916 70.4238572029320125
46.6937271370155287 13.1424812319524307
87.3255390075354967 23.8200077555186560
72.0327212631246852 10.7169700054742361
28.2792809209448812 40.3395999013680253
90.5177388387715496 19.2150130894248932
32.1916416904310481 80.9036699490231115
56.7485799741909460 41.8130324152830113
11.3036605448240017 8.1346699576657855
75.1059757955709841 3.7629822164233495
42.3464130872476261 40.6900872359843859
76.5054650085038190 55.1192249527823108
14.3954060051983959 97.0465848173641632
55.1088565443373497 46.9469446836602486
83.9156432517429494 81.7345974341140078
18.1006858891819320 72.9304001585532973
89.6406428721923731 73.1050269775449237
74.1400440528918097 14.9595749099330266
7.2789314272109440 62.0438029584358688
93.1854251674276526 8.5548171364548615
32.4162101059465613 45.2112543279560271
14.3121254393572812 85.7268640240776847
1.1125862547921694 61.0848293126511805
21.5932699247236357 46.5479277267073144
30.6549846329805433 39.0181800305291802
43.0702176109629988 47.7719204968969606
64.7855369809133208 56.9541619398515806
81.9681157267882554 49.9205507389473127
5.0721812741307932 44.5320541143217525
61.5686428066975679 28.2856415997086117
28.9260226887555696 11.4228039060310209
43.9986080907772248 77.4551653779920741
90.5508748191035409 16.8127834586798457
29.2436849449941541 87.2631290998520370
66.4797016964921426 5.5493185242957876
37.5413578449472851 0.0503439010452911
15.4376066910265841 97.4060803023886734
85.6188346196519490 29.9675362240833252
60.6186282854407779 20.5913066384664774
29.6754046954631256 72.7445660641026848
96.0521496929421232 85.6268047389450828
64.7790883172201717 11.3084096902544502
47.6268860857150003 25.8891197977911283
73.5753948814813441 62.2829761239574822
12.5896297508599542 69.0376282688046672
57.0076460627719470 55.1211443067074924
74.0950993986163553 92.4403098610826959
69.3933383198644123 40.9692133387481192
25.0645195261573583 25.7710467418123521
50.7241148829405759 90.5427337486136423
58.9049351943327508 96.4564508853236902
98.3282088344030143 31.6707085103676498
72.3490345678326463 58.6194043361419119
87.3528441140984881 94.4375963170479054
64.0725487530231987 28.4004024938432593
12.1113710621315374 12.3647838157437295
33.8928100049496379 69.9622894229768235
2.8773232628747980 93.4937636366595370
95.5934952402787417 66.8078745023237843
73.2705168498337542 23.2277546430186597
44.8150710605814453 86.8403038737710773
16.8077689624556612 57.6570630652041274
74.0742747625860432 97.7177061976385914
55.6902118927979473 74.7275714303282115
86.0762674508195431 67.8251191759858898
20.5082796268670542 42.2941505471761445
34.6887896653085051 22.0199824516558742
1.1275944690773754 58.2246660073751343
56.1864413628366464 99.1727239746829099
11.1331847401157873 68.1701014031264947
79.5308158244951500 75.4195154905679601
7.7485731449595141 22.6649390331596798
69.2637109877813373 88.7009429605061825
18.8035151945832197 43.4008808828903909
41.4944834865616983 36.4903509899352798
90.7527177230972910 76.7835242903662447
43.4197840393670731 36.1967369391690497
76.0433284863534737 2.7660220331121588
34.3855513928859509 45.4397038240357958
23.0591914703727880 28.4854153794910410
39.4709949630852037 89.6512840104231117
14.8927582103535290 15.7893792326325269
38.6289131426968879 28.3716240792482814
93.4707825885146946 88.6461254571992612
60.4032227036295239 46.0732524129259247
55.0165790688800911 54.8587651004729508
5.2438696080766007 75.0540365260713003
56.0383054873674595 48.3596045037571898
79.0252842408497571 3.0308261328976349
6.9521155884737169 44.6935196914653545
48.1384163187208145 8.4483084759632838
71.0123638951351950 47.9695875345328560
87.7745439351497083 1.5947218987701461
95.2231831107830544 55.1493986333709501
14.8559198599568347 2.1263731895707738
18.4987832579995839 61.6324224810434274
4.1726319842276709 48.8707157444814442
22.4855809653477863 25.1342442247109119
69.4674384310198150 61.9712143688430785
92.0096090864153808 75.9682156976276275
50.1394021367419711 72.5759084651419215
97.1609099940553449 18.4529395546778403
47.8129691149567861 67.8656546948331680
16.6838622146481583 41.3940291233136719
83.3561602958788512 8.7199366729755479
61.2488859190443691 7.1500778718685325
85.7582582907070616 67.5834501996887838
33.3221168457540031 66.5675084106190411
61.4817956894146960 12.1255513979914298
58.2995033328347319 32.3646056912595625
33.5577020730112281 71.8816177806172192
31.8324819997513266 82.7999378303578055
19.4063792173010512 8.2553419827346648
51.7779306949685747 50.1210240033870349
60.8938546432046621 20.3299628475709930
36.2562957437255093 42.5891263824247446
88.9387596407767376 35.0823031871883586
54.9437840891745495 87.3407338013765724
57.6620484347035500 64.4038264773342064
13.3294027723104396 51.9814819259863867
55.4192152157953899 17.1444356809106075
10.0403130484105994 3.4129307445543655
26.9388585266021288 39.3066080828638817
64.2861962849241166 94.4503147012605240
97.2086520059168890 20.0787997078525358
41.7137195186914269 13.6744846384696856
15.3098380182234539 92.3981319685024545
92.4320522850092203 38.7770587025935498
29.3512973948428453 82.7857557065367189
69.5974518022415225 65.1745861344973463
25.1629699908899944 39.4864043973648791
92.4133826906075768 31.2708914902624215
81.0200614021403567 54.2688306742723299
81.6564018929841353 28.6792778443974896
25.3101911782143709 48.0241105636399439
81.4079396778521698 14.0335434064791986
52.8246909252351742 60.8350293801719317
52.3067841851174151 92.6072640030460690
32.4134189679790694 84.7439718277111211
31.0778191077331840 6.7956814733486031
35.3608327052547864 37.6845047117270084
94.0429591469497410 71.7305512236183773
79.9817442049789378 14.5985907754607069
23.6962983653715362 73.0317751308634229
5.2862403365524946 43.5391070417392427
51.4401125548568672 57.2866953070285376
97.3936212154235506 10.1380215601767141
37.7241331042518340 8.3757582421722709
92.1584949325764740 47.9302046214258084
54.7302157111721570 91.2088223642447957
55.4833733216126603 46.0733977909490235
30.2585275184829356 39.0013565821258368
97.3918865418853841 27.7291527521045893
57.3102779557054234 68.7983796491143096
23.4290042434768360 41.7006558125423226
85.2086419778686803 52.7005154826929925
59.0939157368240657 16.2588332675011955
13.1931042905556684 72.4657795426537348
91.0143988584137134 22.8198914230381646
62.4251064573460042 1.5055497360632497
48.7312675051678639 66.1387070723327639
90.6983609432144959 14.7058159953176055
67.4055257133598928 44.8588035706343433
63.4871060886341496 25.6776122404750673
19.3375120146791488 71.2863316829778597
64.3690948437984787 1.4764756184368899
43.3844401816545968 12.1598110892193851
43.6493930025094699 63.5775461546699319
46.5856440077270264 44.9086402718536490
74.0727792927209521 22.0254046420772838
11.7875168787233022 54.9485313341210286
23.8213515862139786 88.5054724599260112
1.3146101059187676 27.2912099929036884
86.6877926859361594 11.4776393181860730
68.9921417437438009 95.0193585068494997
6.7278701469615454 48.3985991667388404
24.8129237965614493 18.5084301961322311
30.0168026284554621 1.4272579574747590
44.6562087360663611 95.4826922573808474
88.8837781607380464 61.0868932821974724
11.9286629273760880 3.5318271026381631
31.0909992565734363 82.5889373592830225
34.0145787313743782 67.2526939891252908
25.8723855375173066 41.4816005380103405
48.9189275147455902 48.9668495269266160
24.4525662894519265 99.2479264450745262
89.2026213523683680 3.5455269073419782
26.8634360996985571 9.3534883984328303
63.1902866919699235 28.3943754627661527
54.4910141113183570 2.5298357464974996
13.3165761587046294 71.0331724182633906
76.8152509555600176 54.2631886200798732
41.8716331873939112 27.7633339806051112
60.1017621034689711 27.0663947794381308
73.3347334880447619 24.0220484740631726
89.3236121906632548 56.6433987780644443
98.5358991191332336 63.6545426880978056
78.4093317877232892 48.1875058630537012
39.9324684046467624 96.0259551932637265
32.5968139205593630 55.9364860611741648
42.4635100552033578 17.8846200409395486
23.5042008264507949 49.8842388484276782
26.6475364882106547 34.2505830767103916
23.9656325944306410 77.4093851626384009
38.8853009827743037 65.6175263463914433
41.6863701763862124 37.3711211168880837
77.8384501638753505 79.3422254253734565
90.8423783463247929 32.0484376719842459
7.1761476103332384 51.6330702675447668
50.6776460592655766 35.5409224827923822
31.4546570797072818 44.8540255368971543
48.9154510604988459 54.3757976693605016
95.9717632062823611 90.6623701536376103
25.8973464856220410 46.1559926065687520
85.5951872755806704 19.1934775591520719
6.0144552820168400 29.9330002676748244
72.0479623239557725 27.2507953934065910
55.2271159597181622 75.8390045773873567
8.3638334485893964 48.3560657192075851
83.6830665809950744 65.3492031824002453
77.5878683015362611 74.0601810293970573
36.1653461617550818 32.9920046470025596
26.6451035136724173 48.3885701239957911
34.3170006266986434 5.0130492499002921
2.1337836864923521 28.7172500753177786
72.4808336199142076 96.6729968778399638
34.5179201163038272 82.5522285159898956
91.4008795831663150 98.6650914415815521
56.2219963200202173 64.4626093397382363
79.7491492369108812 3.9132527606714484
63.9323906924902232 67.0057835133761444
48.4918371852752799 2.8019312859741685
77.5324957601785343 18.4892711993816832
67.6947776590396018 48.2343010654912803
2.3480644108404558 63.7070277855991804
11.0489072114523186 58.5683202676535615
30.6649695585886839 36.2502822804709268
11.0399249687430867 76.5035643624643171
85.3177357951525579 68.9126943044302180
26.8427835160478416 29.9410196914304940
31.9031633135401620 39.9401502741405281
75.1118121611945924 14.0864885711524330
13.3684240694269540 60.9140981873989915
85.6692092125895357 5.9083510088158935
53.1186516714858143 50.4224400318530570
33.6088957924224232 55.5282688174000754
77.6298657327196793 82.7921431137184527
0.9285320042229817 11.7294777166704218
23.4627411368079279 51.3551480396033284
35.7074501844371071 33.5186426576611041
12.6703170879590488 83.1234528060628293
62.9615575494418636 80.7676705699104360
83.7234056913090541 84.2040615747643528
22.4460301860602733 26.1009838715888662
40.3346425910968804 9.1846709980503043
27.5115213090129878 87.3988536074143525
81.6901888377384466 34.4045905348269940
45.9927125982228873 49.4941632725237923
50.8069628718097235 60.8529574473343757
65.6722977185629730 63.9047210519138957
98.4621150803583447 4.8720042479199250
29.3540146524175931 5.0845765179233116
7.5892466120214941 11.1645797361462513
39.6806650244388877 17.6221146637545836
68.8179594245420247 22.4798435199059519
49.7427660660006339 32.9288189926007533
23.0660381347669770 53.5165675873958833
38.9657445270165468 52.5551923707345239
38.0601132750040350 76.8085762929159301
29.1138983592983287 26.5146019969705868
82.0844069683705584 82.2607556299871874
58.8523281180738849 90.5753146619566252
54.8725741028805700 26.6133507010940740
62.4248859726749359 41.9937185988957822
82.6143633383114633 6.2639773053844277
67.0844578462490801 13.2491939219951291
99.6347906392288110 8.9812350525985689
35.1683347224564429 79.9324579867334961
68.8158167777854004 38.0320932594968468
62.8346816615154111 6.4072616780865843
20.0066501284084310 33.9727786128877796
52.3540852248021835 9.2478223904767010
76.2991224705709499 51.5876473393590658
11.5500877322680218 21.3506657909822373
43.8356890658422955 20.3007040849928586
77.2143870016556662 30.1957129050534725
96.3261450298162174 68.4870998478551201
84.5135452790679125 6.8134823690506385
10.3432563532730892 3.2269817733938999
53.9051978277779966 2.1224386137714490
21.7986476382116443 87.1331137070721837
55.8333897938168207 4.7727975301866898
58.7105351105742272 89.7303755827930729
55.7683267591542844 39.0671055714906146
60.8266571517115864 71.8151083811807069
91.9387559180166107 34.9421576229119708
52.4569173004427824 59.4047617531627523
92.8696102147052613 16.8500415577913287
8.6599607245474548 77.1849446195357274
48.8498602771252664 28.1839690583055784
77.0124958780057938 54.2855906111438173
98.8443241448003249 77.2589067968291516
54.5649763909491909 15.0329615829646546
22.1462369405141963 54.0436421163538938
92.4235509248933340 51.4606389248217866
82.3585683574268046 87.9127580349063749
14.1207790417005263 35.6014660660425051
68.8166541689464850 90.2753264519288336
39.5738095490214121 67.3128913754312208
77.6198174130157525 66.2766435030989811
17.7948776382926184 94.2006152000074195
2.4311073020541918 75.3088906588926932
52.6480990007107366 28.3617329782485328
3.5368241327910721 11.6535941874800422
73.9586950097329350 69.2914927895259041
84.3284729428401221 22.9049571602801478
55.0501751732938231 71.3180878970375574
86.3413685115396987 36.1774696135699116
50.6126998268609185 56.3573447123998790
5.7402226899716302 1.5807634681018645
20.7635248667331069 82.4565848267349679
86.3691583109720113 62.1034143125206768
29.9391656031587132 35.0807873044778660
45.8224118654199088 3.5241457409394883
9.0013042882602363 42.0824531842799345
83.0332025909401068 99.9266037200470407
80.2979219228166414 91.4118038862295634
63.2732878049282164 46.1683342354438651
53.2288518786048783 26.2828252233011881
12.3401894376317873 11.9002035393320540
92.7588738314710497 89.5603113122329262
67.0379965190936957 4.2743728167152213
83.1774184495417046 91.5441607864948708
34.0531634974635224 15.3213654197297160
19.0479818594027535 48.6478138205501267
0.1964800499882347 45.3115769945578819
38.6708303043781711 65.8605256852649887
27.9228138321200525 22.1093817905519288
40.2323768160941739 24.6196776448939794
45.9684041904135725 88.3961952829060920
24.6428555530041393 63.6880800643468845
58.7630307999719079 16.7101028039009520
46.0042665460147475 8.9101875408147180
81.0111177824732920 11.0104817141882592
52.0705889793311982 47.3168591499612887
66.0565046309714035 3.5004499794493271
3.6042469725395709 88.0538272477294726
56.3493615137923811 58.2850227383608583
71.5467081546434684 8.3313493581236298
32.8178508162333173 10.9074725629078486
64.2801466175092884 20.7979768025186900
23.4274657228847438 54.8228182920582512
91.8244108937862080 41.7309892339514619
27.1301017104272120 74.2215660046843624
36.8710751776675920 86.3395929399566597
45.5124845040063448 71.1576741679204190
80.5805257648926130 96.2102510986075146
31.9622361500835659 57.9227247020974687
18.8068684114202753 38.1192873616370349
40.8494647814750635 63.1623980517366590
27.6742115691400166 9.0471537692514268
38.2901192747218246 69.7880407981406989
60.4385013044333306 11.0151458616891791
27.7983883628527444 38.1312181201867944
37.4951822297577166 97.3625640428876267
13.5401528954906762 98.5119981131728792
51.8087414993836575 20.9196337054570307
44.9986165146361827 99.9308119321663781
19.4581539129354617 15.9596976727812709
77.2368680822435323 88.2265488990888684
44.3338830904132806 13.6405724107815818
70.5016699373240812 18.2391652585439097
61.0483625902257216 3.5790654737395844
71.8841892293359024 38.3115502488493007
69.7681599685627987 42.2889180815050096
70.0730889496951903 60.4284441068862677
44.3679462644640097 67.2279200078688604
82.3624912452540059 74.9789975689686230
90.0009262119971254 65.9003639734452804
84.8916437352091151 94.8526602376543764
83.3666159269669294 39.6688149988951722
85.6132470904276772 25.3015062607522161
4.9199426741983849 93.8308520927988639
45.1056215882640785 25.0366845676695746
67.4647995712549005 60.6039537087913232
62.6564003851738036 50.8140040490095970
72.9442498482975878 83.2622144553631358
79.5904001647188721 80.2669630297307890
50.4146340392313235 47.4909184146093608
12.6108123574457451 11.4997291685372200
98.2724077416270205 90.4042097366985189
89.4433918295098493 96.5180729962439869
67.0397437814978616 96.0180163915848794
47.4299060795486653 53.9986822177377945
21.2186713164164367 1.5032238645347196
15.3795417288074443 15.1804750750008548
19.8431936833824665 11.8049666731676943
21.3395761573933243 5.6306042229470110
37.5397264362949201 96.1488791661655000
51.0305198333175909 66.1282818013521450
46.0125330795994714 42.0717689297148141
9.0890203084405314 25.1890927539915808
54.3473363131697127 39.2041454403256324
76.9460205728996414 47.9568851682871227
16.6627985749681748 3.3494853238888456
53.2180087927457421 20.9378250780945514
28.9664910945205953 24.2526020640148516
34.9510997117660906 60.7691973146810227
96.6477478886346546 16.3124900336679595
34.1332528761791849 54.1518958943182582
4.9137077191998664 13.8022986592791987
44.2225724286683075 52.2484102732999034
0.1557269642781356 55.2503273786418490
51.6685721996877874 35.4555600308134728
17.8737065715541803 50.3467195277429767
44.7719460291306817 53.6260742523470668
8.9701547297723181 42.1148025699402240
37.2407684203573623 42.9480223892023005
82.4286012109699584 71.5240051013011424
53.4834640430868049 92.5700207254047740
94.9979553594510691 0.4513522609097431
36.4009389379741677 88.8296421584569629
35.0675176794375787 57.4098524659525253
62.1719248884909135 30.7572008672490256
90.8084887973749630 67.7839627790899044
57.7784650031962244 17.7548251412713896
83.9268806552808115 94.3334938255437407
45.3377835961014100 58.0962439346866830
65.7541792147118116 70.5691295538003942
66.9447922924769188 3.7647743725730876
19.1094992529990186 27.9997519158600809
40.0480613110714359 19.7538135213450090
81.8121744750062874 19.4861462386100790
83.8003884934070413 25.7411178619654137
56.0543463141846132 52.5754874122947058
12.5286493046008260 76.9259069294239595
65.1516731320360378 1.3493470654305728
0.0201918201236051 91.0213213160976835
95.6043453283369189 0.3507568807343930
23.2333385569857498 16.4945486944392385
13.2249130808537956 55.0149193622211072
98.9658172988791023 34.6321881672166185
66.1333234292986987 31.9794484578445051
81.9339686922238286 26.2359816318720647
30.7386444782878137 66.3827000728893211
7.9205678020831343 20.0437534912008886
33.1536828998890272 9.6526924650666253
27.5905752836232736 79.6275292918584938
31.3406007629672629 71.9579171169549454
66.1083938276139520 67.0142416099491243
62.2320622319513674 81.1661024944884559
26.5689599054042418 2.5318024282982687
41.9752376094919697 6.5902479218694747
75.4845552248808076 32.3891079810636171
76.6888246272584979 2.3788335405550254
39.2313526589773360 41.6368318705472333
66.9565416984061272 68.0176962794540145
54.8463969097166668 24.5803209420727633
86.6373093934301579 22.2329996558527583
48.4860287912831964 70.9737710361379612
84.1782572141175791 25.8488799734626369
37.2533978317489272 96.7505212926516407
15.2468806452023316 30.9476459565269906
88.3512420476682649 29.1117993000609481
18.6112684114575053 0.3450345145001754
64.6878033532692740 27.1945343894959173
35.7954630332683479 14.8898648636445756
88.0733055525429052 27.7663209874299923
9.4012552509813005 15.4107652523424505
78.3418851095110114 16.5488947650257572
38.5013412002109163 58.3935293431866782
15.3361809902063264 33.9231601847250843
46.4919266475723916 58.9694694890198647
16.5295154184646904 68.6349389362202658
30.2391495549953255 43.7975408238854413
20.3287832722514281 26.3058919969585752
97.7676843785446863 17.8784753204218276
77.3890341429815436 33.5415257463363616
37.0463192387252462 23.3988350671113565
24.7222218006155856 91.2673182031772399
25.9603977736151847 48.5192700434697315
41.8947593627589683 51.6872285452495390
95.0812957795424012 3.4990742971689137
94.8429709487327273 81.4796209326465544
39.8582683949628489 26.7825271669223781
37.3841219637125022 75.6435436019669538
49.3014969773884033 68.2141463304226363
12.1382969964832448 53.5065419263968778
32.0515350347737495 25.9804419456637774
36.7093306366846903 9.1961229915051632
52.0314820595472938 58.9034841612244975
81.3153585734895330 10.6415650507455268
0.1631631568774439 68.2436474319377311
23.9357815784782204 1.5864580922902882
20.1559652830080047 21.0219291944322997
95.2116306649195963 16.7723898890910235
64.4284141812549933 44.0500973207706963
71.5480068024683646 62.5874761862827853
1.1095754960262827 56.3181057139095742
88.3119181947296994 65.3189747757859607
90.4394112334829146 23.0132912991771192
6.5088242461371344 69.4758779684443084
59.3162779323117704 17.6168497846923664
1.9067160708399644 97.7133555178903208
17.1723119665551316 46.9762931889212609
26.5478663711243392 36.2001551432321165
4.8956278780629585 6.1506910225840876
30.5946712067103448 88.9292628642983942
65.9914842647779096 91.4181911069824764
86.3049221685223813 5.5841486191692713
87.1213321699516996 7.0486775831604787
58.9317678238182339 85.5275553441590972
7.0239405030072311 37.8853344289776004
68.3404425119705223 33.0580304540426866
28.6403206740874481 38.0779394425535855
56.5881178382231624 44.7839731100760332
68.2051762200273686 18.5917851390992581
21.4193687571925935 63.8168496374561514
66.3850284265404440 13.7185080585925707
4.3020135532727881 50.7094763057520552
20.2177684703759724 66.8426473110924775
92.0726087606013550 6.1835615928413130
88.0402992748114315 28.8216706650433316
23.4588281838342461 59.3144731360977531
9.5671661513778474 47.4711848350053884
97.5313990347754185 26.3686545472757707
52.2379624993610037 40.4884973818646827
88.9560337936038934 4.8228849240905198
68.6815681504587445 43.9312312096998596
72.3351292873158940 16.6182462914729498
21.3667713747614165 44.5929365367592752
36.6832683331494778 86.6680349266422780
5.4005609426443169 52.7209345472109163
4.4351878816924923 97.5663262395751332
43.4591733756952934 81.8827540870049830
91.5392929976212031 65.8877482197860189
0.7689744185213621 87.3335572397383260
12.3262593623311485 49.6952360186260762
36.4746225941855542 12.9776113349634024
78.7111792772613654 38.6021251993003105
49.2027372774808782 3.0660213847130358
65.3272609143659082 1.0016596690831991
34.6861368282844964 31.3491326702607367
46.0251187304833849 9.5115463537000178
3.3766182537592337 27.3218311830366929
34.0060357782601557 22.6702685522495173
91.6169441536279265 59.7040495571976351
28.9323850996852414 61.8487177151522260
96.2351722652947785 1.8914282796608783
36.2084325316225062 57.2829012588297672
8.2190751050417070 14.1263159864670858
84.4863409741775371 86.1962728987192150
32.5937216724945387 6.4593521243970109
4.4498087806365882 45.0898357762803812
44.3043985924150405 69.6357664762944637
67.0447348293159706 92.7373476639547931
0.0914601252483216 47.0480604717685296
60.2370324462527904 49.3569759472823790
67.8474093679294867 97.3900924326504764
43.5829602795468318 80.7549087262008243
85.8758449946107874 4.2374534237333723
53.1678817144076845 23.1873123263566256
85.5444420624518784 34.1666389732808256
48.1970018182167976 1.6261283134561433
96.6186244880819345 41.2702997141973214
58.1974016530954827 33.6681471050822267
27.5160760511256157 99.6329220684968817
97.8444529347131606 87.0827302926689839
46.6066659277506474 52.5770554807627235
53.4228006312781218 42.2519134261601010
82.1605090189900409 99.2513652340495725
46.6968835348193139 96.1557466170884965
34.5350674823064381 63.3321957105014803
72.6285706759429104 15.6049303010905920
8.1580925482331423 95.3039090337412063
64.5283111051234073 23.7011609271985293
90.8754878383669791 62.9238488054883618
17.2445881238061496 32.1020369836910078
41.2963631239951852 95.0900526745064099
98.5457864587290828 2.1200781984468509
49.4772953929560302 65.8380781131945696
57.4065914853312051 44.4516420943925183
85.2184273663871892 62.4167374259195071
43.8917505853258518 27.2245598681849614
47.8064435446946092 28.6111361644580384
88.3893852060683400 49.5052078427294262
61.4394923335834022 38.0199449852417715
15.7245987548572774 25.9845080618880004
8.8261521234693880 93.3566808524268481
93.9713408686406098 78.2018478087158257
18.7704910016596713 43.1103510689248353
34.5333303966928042 76.9350766221267293
70.1019380904077565 30.6271143126905834
99.4824574003729936 36.4451997475642173
99.4472169126532322 73.3975689225001844
66.7773516541948453 55.4373379597156841
87.9315936068932871 88.8718955951733136
38.6506228066344590 10.2178070548401774
64.4556865764134699 94.6449387469544803
40.2052029929379273 5.6993323515387768
4.6963630045523512 44.9347363560257733
73.4152834985925011 8.5932740341524436
57.9815557589030277 94.0046039570885483
99.2596111254468241 55.5338304813551034
6.7861976007444591 47.9846582179563015
12.7698098300541787 14.3680120733348353
20.2602303389998859 8.6584099662372349
86.1666520732619290 13.3212486635709944
16.8545516941411861 74.3014912519970494
49.8857061139313132 52.8977081248359084
23.2289279779027460 7.9994854597803533
41.2164504127468732 73.2622748253723159
15.1018865214091687 37.3306984222998111
65.5584779844181043 81.4528229414118812
1.6348583408655193 65.1307427555061338
13.3191032683661845 28.8946055912272968
62.2895426010729238 51.9181542923698345
22.0577229661664482 29.0548117216800748
72.9010022203394215 42.5153130427321528
39.8526513905335804 44.2495478175415684
56.8326704526960071 64.2796150282522945
86.8883504082627667 55.0314594159831643
12.0925214963368948 47.1130188412429689
67.6762217318914310 81.0558619868067609
76.3737242924825921 30.0869960522702442
1.7246087684174349 43.8672680433623867
14.6646964742771946 18.4014925010237640
8.9769213011958513 85.5361869097399676
26.5816555910250010 74.4338631395120274
59.4562476626372174 20.3651217421201736
19.6343245638373567 20.1080788942467628
63.5131696263409040 92.0150247311129874
78.0036938928128905 73.3070729786142579
38.9417032786972399 94.4426021047963786
12.5114013674356599 50.2436583392814597
25.6031228385476979 72.3511059012631534
54.8652159345899477 61.0564729290475583
1.0369484178518351 29.5828247308786878
38.8741895576021577 62.1422644840583374
1.7896286238149206 39.5432719543122104
49.0595402253990684 30.8259648880062862
22.8767432832522211 0.9132826346750611
40.5377675328690543 65.1413887575227335
55.2316296908892639 61.8226599643350383
84.1595177122315334 22.5593372208819360
36.5420744613469637 92.5037216162776730
72.8025170630501748 67.8190778261224381
49.0222599763243210 15.9445199450857658
63.0900819809024114 25.5399299261669377
46.1962699291552994 72.5504363726145272
73.7451105036995926 5.1513737595142439
91.6221229076330133 94.8242314637530797
36.6179662460744950 37.8734030242853592
9.9518230864130697 90.4077641072037466
90.7420131694145908 72.9078107613507029
87.9154187502299322 14.5276616294589989
77.4351630200564784 19.8900452168878097
89.7588373744685981 66.1370378541601127
83.8472555691787989 24.9891738487913138
51.2046308348854922 19.5869709167769805
14.0339421293256716 52.8838569318478591
82.5216533732897943 86.8635050017996093
19.1140806876321285 71.3239686305949050
32.7658105047948922 73.6367107254474149
61.1962760103019221 27.0439058153607910
88.2487364131825700 15.4642421486954067
23.5337853436034301 29.2929648433256986
87.4039750299633056 0.5109477920804184
13.4067583334466338 62.9356499156969917
59.4480270022618740 99.9890514449314054
3.4413522670593832 47.9996215190499740
26.4057309905937245 69.0964252796621565
16.1994260107495052 68.4606353004544133
13.1137635480551786 58.2106114944742643
46.9118465052420959 5.4443579517284952
41.0753798368699208 65.5774146187944780
9.4204002935747049 32.0367487561553972
41.4158206652550973 84.3215580152868398
5.5958839375364056 17.3157721489403436
61.9046519185313642 23.8692665954694974
1.3702636103748111 2.9824587605827402
43.1949025669652755 14.8099808696928630
63.1029461101665987 39.0692367730803483
82.0522478423539923 35.6063479898873751
95.4732951965780643 89.4900530775686605
33.6779406085749713 63.8871686736526030
42.0499768683929105 73.0886248496755684
83.7752246762156574 16.5688647256357022
49.8366591812699014 20.1060480380228270
5.8846438529663754 86.6202557195323237
75.9336454875849824 12.0740415102782439
54.1198282079361519 79.3832661892407145
23.6522788417394274 53.4209035900782752
61.7098760397322152 6.6817018539047313
41.4514848448285989 94.3102185563431448
67.0780061044840465 3.7017533100996203
44.5106977724930033 92.2261176826176410
73.0599439410757157 49.5564185783166309
98.2781947996545000 18.7469075667501706
1.7125558525920792 7.1727223844706316
37.0890979644706178 45.1392673366824440
36.7533955768135883 77.5536031560258579
60.2569219426369784 74.0027941176400219
96.3758193951876763 95.1905410458051620
52.2811651115116263 40.0014942178137929
62.4643320572951595 38.8211615761174684
16.3593459478751484 57.4807592294106371
94.6485747209594450 46.7067942575981050
50.0945453627443058 74.1771227663533921
96.5693049581890364 69.8960499859636428
32.7951674875594321 54.8896448302350421
60.5886343424923339 35.4155091895124841
33.0512244098788628 19.0472071414870889
11.9128416292843315 99.1442743479170900
74.8197745387143129 99.2545060542882851
25.0579178696060048 99.7781392739317141
11.9436879671769969 19.1457229840743963
83.1066396050873237 11.0579547711137316
52.0791676598050515 48.8954553225649420
97.0198858380974940 80.9547940110829529
53.7622760689677079 7.9597250565525695
64.5888926086526709 87.7229934221096386
51.9911876655280167 81.3244087635570878
84.1864861232808295 50.7365646773816223
92.1612250410376248 27.4344141429784152
14.3825692153189415 4.4491096925485696
25.1148510182778182 45.7057677170950996
25.7050405268899205 55.1646619821454891
75.5505242976488205 84.7383772631429224
86.3786949858619266 47.6019860226226328
94.0676820827080320 66.3383449494756121
21.0203956607890490 48.5690068608170691
59.6479169188686171 41.8451877070492770
50.3323709320011830 99.9209555256772290
89.6164023082360330 68.5651330452962355
29.0219030844491428 31.9117509626054563
22.7205093951713515 58.1401421908088096
37.4493324859530716 32.9726067209871943
25.3483481998753035 97.4707455001500307
60.0907861609734297 75.8181206696093710
46.7663740479076893 33.7592098143078090
53.6440036679105887 97.0792727586280364
87.0816947392385714 35.4059625445086539
56.9228134153668819 76.4395738565151817
31.7586183774172035 52.1887694906549413
10.8579861576757359 79.2705243763710996
8.0498298949969964 31.5062092398821534
69.2023422211703831 78.9073328435788852
16.9457295905011804 47.5914232053809201
44.2138868773503759 42.9878898691367652
10.4079925959693185 22.9703147557405849
62.3262847596646878 8.5904452157728350
89.5083010754098751 15.7585665973050677
98.9841492201765476 28.3720975918154359
28.9635212774478781 37.8463804556766235
31.0620015203360680 90.2348173299162966
31.9642287374894849 32.0702537591821866
49.5011105697132479 30.5213958788209005
54.9357235727664843 44.3249414442727243
21.0398766395622481 65.7525765588071351
54.0598509877783826 85.7603478479115466
87.8789333635965164 30.1031011446491590
66.0495376229450670 5.9989638335389728
30.0270106308222466 6.2294347092348490
72.3911664143099074 35.2118474137017046
68.2062707822016705 97.6989534512597118
66.9109085010388185 12.5482850051812367
71.5353777928494026 57.0030569599068642
43.7331367741593411 85.7657172404316270
65.0551279610833433 12.0730162898023181
33.4253085745678931 49.2344193311774490
95.5571134646409917 93.7361795037433296
59.4021878092857989 71.3756445016072547
62.9806142886177867 40.8443554401083517
55.9078532940431643 25.6811944880227081
44.1093824864039163 85.6998346352351916
12.8838511984838977 17.4922963564396738
15.7931649458822108 38.4682550019070177
37.7452303765056030 55.6816626001266926
75.2738712621785595 69.0958824752624992
30.5715360303247650 17.2393072194714101
95.5466853716506535 29.2305462623090975
25.8104064463240306 31.5514067073559339
50.1555555129341215 93.9206406658918809
8.6258101933368359 4.7816178439329615
65.1133337680617075 73.8059545731552475
67.0719496335197789 45.3847428286336978
57.0955032326124226 37.0696780093253722
12.1176397877231565 38.3061276248450184
55.0249953260023119 80.7545905369524348
29.8835088272142215 17.7706860034526386
63.9226622086688536 84.4619456004485727
89.9880815651593622 35.8932316739078914
4.2267100979843324 86.7349672376651739
93.8491240633197776 35.9587341893080819
74.4498283436127082 71.8189728583958527
82.0343815362133029 89.9426142314987231
13.8027321542990133 61.3402544536132197
85.7742329508417356 11.9258890432394686
64.2709587880345197 84.4752067986970161
18.7558566858294853 61.3494873073149236
88.7474576728668865 80.3514141067057324
79.0079343906153326 14.3114719029496804
68.4930828363280568 75.0193191571911058
50.2451419882530388 18.1017318569372421
21.8480557157870621 42.2708083675455129
35.5334984963337632 11.4813655508528729
11.9485258714582372 76.6573013043050366
47.2342109861901633 42.8442314846025383
60.0216665865754635 50.5622656319289163
63.6405011800860052 47.1552502496465067
61.2411443799003052 50.3773394156919494
89.8923991653934849 76.2284254588800962
93.7620709860426444 82.1394627697004296
90.1844490898477886 77.0026860328058120
88.9115618969672710 22.7044139803284182
91.9180622696219416 63.7617083109955445
76.8822424545450929 9.6863849164697378
71.3488416755660495 57.9348334611096689
97.8723034422453111 87.0539749177431332
10.6563793987027431 29.6244288234857507
23.6522251098332248 11.7785147842656599
70.1487362311478364 59.8386303229200820
14.7067664647241081 95.8271071812932433
10.4765068629605445 87.7300003730565265
4.5990173171040150 9.4460241594949483
46.1680945865206951 38.3950060860567461
92.1840731724409181 16.2062072731526854
65.1240105809096974 5.1275795313153516
84.8564281880873210 82.5096887827450303
52.1790874126079913 99.4484008422074481
8.6408502155165934 77.2498364013530789
86.2780023005137906 80.1956652880902539
48.4369514475982399 45.2760572233879088
30.4674004782680683 6.1930595382673426
84.0220214323915542 11.1399699943552815
37.6129645697324548 84.0732395561301615
9.7556238002802438 39.3967074158196340
33.3187488979073265 51.9645499237756496
99.6155552739029559 61.3364312612451030
8.2479030792100172 32.1107945189606383
99.4179252639141140 47.1836598137904488
35.1337571192085889 15.1361942396156852
13.2011472410936026 23.2061347314434521
35.7872298819999060 45.5178159764946031
93.5659098579106114 15.0176091107530709
69.4835219834154998 55.9018878303339264
27.5082862753768467 33.5556336166841902
85.7977946039580388 32.9945018912268111
1.7722388457601213 68.8364079113561473
10.9619864182068696 21.0683303088168188
85.0258603591826869 88.4724815599099088
80.5384616562107425 99.1809066013926355
95.9876697714469032 5.2405338045827481
9.7618597529736224 88.5626225816278634
88.7135127660948655 8.3463006803017095
1.5125759431654617 84.5919952070089636
88.7480037030398421 23.0015238598963450
51.0526292620116280 6.6858319929475325
29.7852986635461008 97.0470478784720427
26.9086815941913073 96.9223396175057843
89.0446662857595612 34.8873326151191634
35.9880718865886777 25.9744892185042033
74.5845796149141194 44.7190169644769355
87.5284475323616675 36.6410787052140279
77.3947546788198650 76.3545936346222760
96.3333107391032826 58.9058928665866262
75.6039107790163314 77.4247768221137278
77.8232256145048780 2.8193293848705947
62.6925283148200378 77.5046260293045322
28.4506714607355988 96.0290705725230964
53.8601613600458577 65.3751605881111857
3.5802317159613239 16.5060942156679111
43.3303819026712773 3.1441781548289027
93.8823094519044048 70.5151166304309385
72.4526275595173246 97.6189273845172636
0.6134442685586938 63.1083500485151347
7.5750458899338069 71.4498754390293840
33.4978212795906316 15.1241890024408470
72.8406228966063480 45.7130499254272635
99.6654163334328587 12.3531840833232991
57.2724239275808173 79.7782456131552919
52.9411225973760864 36.2433949072880921
10.8708541650399333 28.4388604495976907
53.9950601741225853 54.7400984023430368
61.6348473087830939 99.0502802964153233
67.0283715060984946 99.6451265167567044
25.4942885713065124 15.9903239328487157
98.2707517763725633 42.9383529188398754
97.4163029005297858 9.7537524425081124
46.5469488596883281 69.1561499080567614
14.7884940428843805 0.5151810204622076
28.2096983684713152 1.6928271439668574
24.2865175204271431 73.5459958380801453
74.0334609252090559 20.9979550215018591
61.5159412434307598 13.3885073356433519
33.4982296405572981 84.0233981715240787
4.8074250189671712 22.5603533440692381
83.4333464036302104 52.4053695568196360
50.1071812499844000 55.3013114190748354
20.8279200567979004 93.8943274445590248
99.0949563289024127 54.2870368116555113
8.6611162527201131 34.3482389856451320
80.1026545762278062 74.2562944539895682
29.0487063635429088 58.7867340193849373
87.6469184142452917 98.7303220356755276
90.1514190614287969 62.3550193230805831
32.7005251095477192 94.3124295153589856
14.7994853426967836 95.5057183241371064
0.7174084161180483 98.6437398309164166
80.4343776486003748 42.8003318156002592
63.2285619578265923 58.2159257349618713
91.3852154441624975 79.1639152664675976
11.5405761665550948 21.0028939745059873
29.3241030265631437 11.1667924723776615
31.4164279906298596 95.8484107288889788
28.9656953973924232 3.7161333043599587
38.0192580883133004 98.5429169977492023
30.1581525929863759 28.7872418870283937
63.6066262630848058 25.2365936782775293
29.1369472511356022 63.6607661277989365
35.9601442370505140 52.3063998122490972
68.2299591518661259 93.9635806486437843
78.2058270275120719 53.0612069066121350
23.8592484469570252 23.7294425960355113
31.1264122767407443 18.1775311736979042
3.9228895538822028 67.1464299014638044
10.6923197787874624 1.2640612617773495
10.2814913123485567 68.5946210873608209
64.2324781191993708 31.8493754624581058
97.7939267928614555 39.1625118879180576
28.7103256918935905 45.3258210447183316
97.7500554085611242 23.5843288534128952
59.7579040284926180 68.1645534675476625
74.9705682912126150 91.0974123680841501
60.5224244339747202 69.9618050916110406
5.7175421339748400 3.2142432823565881
95.7682175388320189 49.7150910364224998
87.1869897289709428 51.2686293673950928
0.7224891798539912 24.7071524903692321
5.2909537586997786 26.6756180784429660
68.3602210245832538 19.3513916546233418
60.5424281291625093 74.0877376769505815
56.9079366223785286 19.1186644174854408
10.2711112186389499 1.4276953311838536
63.0184457732069632 2.8770604938344602
37.5875060935558807 83.3626752851989323
81.9304590475571644 91.2517213411753119
99.7973174764699991 42.1587463305203158
29.3532833354074860 64.9346303433412970
11.1422594680845357 70.0385081859348304
43.4377667641249658 82.7630821695998122
64.2683192862753856 32.4281488566080327
11.7697937574208655 31.4001223222451493
66.6966727472610046 7.2521911180556291
89.3546022373484590 56.5507535918873288
52.6906085276213076 10.7795966713167157
89.9561177882935823 87.9184919291701874
74.0739184440419365 55.7599195090388164
62.6653574948963694 21.2172511730571713
92.8217158294664131 21.1793832578724199
3.6345046905857381 5.3198527482623659
45.9386281780105321 17.1888538632766199
61.1182959894585451 95.2371333264920423
43.1342181587020406 97.2799120978602048
76.9236037979028566 80.6936246943026845
65.7662229916908672 20.2149089301514415
33.8986731854509813 29.1308430597196022
34.9988235851993821 82.6729281980712329
39.0860571921853079 31.0665392593314600
76.3364637669478867 31.4237494349828630
45.3220089829466346 15.7565051756006334
64.0097583308739502 11.3911897513261131
58.3247768673905398 15.8896974365568493
80.9206021918014642 20.9410329634248669
11.5191814105081498 86.7849949495903132
52.1286848408450325 87.2423226803083764
80.7400079203894023 88.4459435805444230
24.5613584807350733 55.1585635871546529
7.1611763569446545 93.4404636896935870
18.2842299439138003 69.0642481161919619
76.9144904231694966 54.8034551905626017
5.2066030212480685 98.8428213020060582
10.6583308854462206 72.8650677837141671
78.0488443115165467 34.3309925554406661
11.2473666638286396 15.6693672837741040
74.3222350679651527 27.0662500961608927
8.1572722135601410 8.6333293036157990
18.3389247484445512 78.1365468876843607
97.6088989905577478 78.4209784452924481
58.5210813755833712 14.0259421014136247
27.0770320173751138 46.3056958959425415
72.2803085986165001 68.7981836246004690
73.2091010342821704 62.1358947905030092
17.5423392040626958 80.2958164027852206
73.3876977284221681 56.5286719239149420
91.5295877645160800 36.6475003132504042
59.6066000472754851 41.2135628757823582
92.6630408694939121 80.9745479807113213
51.0100228209194526 92.6804764081325345
20.3516590200410583 76.2411290135591457
92.4908693942117992 13.7232566695896896
25.1432717474687202 45.0972239593496340
43.7471012455489330 81.3461394102013742
37.8024818267628788 86.3524401855999173
93.0368614670826304 11.2321915911301247
38.2060375293556831 3.4030300046601125
41.9010599733330906 46.3921053752365395
82.9564834444167190 51.4997933326573829
55.5728433618808779 69.4323988935675658
11.8615923990052821 62.5858156546811415
87.7429191575811700 95.3498879634140764
40.3207393185834775 5.4969538352384717
35.0946424328278468 77.1351718692805406
80.1038105920662389 54.3928218488744051
12.7772600436922961 70.4717868277035819
56.0272561728681637 51.2793793819808030
84.0151427575194418 81.6713984174368477
77.1393763685749576 33.5236574863770542
23.9871316824034189 66.9697994524411229
9.0525433639478070 92.5274847319072649
2.8522436040377408 96.6483881015825830
84.1716648617911147 65.8268426017890391
98.8323262490462469 45.8763149721039127
72.6108434565671388 77.2845659218215530
96.2222625255718498 32.0136820106770728
76.1291998037156503 21.2209672143980796
4.7483369367369406 9.7055079082301603
35.6144755892867764 47.4535451003027191
29.8445763762371215 12.3243074920499236
9.5071834733883485 51.5225633920646899
79.8354624358708520 0.5596947159701715
91.8226268101171570 64.5642331962479403
19.4919645406505637 79.2418650588899567
36.1047896156809855 70.2021672103933412
15.2344018141985735 96.2032997398839456
69.5475859355527177 4.7385504097610003
13.8648840008157812 95.1714902156774087
43.8788083158732505 23.4898835885151271
4.1204704833703314 30.6644980245836649
34.0658341511995175 22.2146789120246986
40.1415564901893873 40.2817212028838156
55.9775247949786419 64.3484029088240277
87.9866855341109044 22.1136145137337934
76.4100569516619004 69.2551998540398586
22.1266095584543478 81.3327007105021380
8.3072889906584351 57.8331490111653181
42.4069759893822251 80.8402639833588665
84.7484488374622345 93.8462961655357191
75.1941943766873635 57.1546874511018288
48.3954886190908624 24.4413093869130691
61.3310695310764231 62.0337322215573153
85.5039616559044191 3.1486320304104365
45.3214943837953541 57.0166601982475356
30.4664847912036194 36.2893654021574790
76.4316610558356189 64.0210170883644452
16.2826743371549583 30.8417978794696133
92.7445935923992835 3.0604810249848069
24.3470017033495587 53.4474971394846818
56.5262109371242474 76.0849566159170649
97.5244797961981789 12.3386763061052669
56.1078859594291686 39.1699368586265635
43.8015790309483535 68.6275546465218298
64.6932794930126960 49.6862448066638294
83.5857600547161468 72.8210031147916936
48.2476940752302710 96.9213408109729215
75.0303751993388772 87.6441545353924596
95.5876135100291862 22.1064118007102586
98.1069138295923011 66.7880491533105527
63.7930628386793046 12.2922449958125508
71.4268985089225623 57.2724856017636981
95.2684822928617905 7.3556857968638312
77.7086345001345222 89.0015966696830390
54.7563297803059470 38.7688751800118609
67.8396916051091523 39.1858521474861305
50.0166900752213053 82.9225992213251288
28.9149999664447748 1.0592339002857942
66.1322608000452021 46.1025703061677206
31.3676003452495706 2.8168903974026049
98.3199631172215618 41.2331069846450049
77.0518894380085442 95.0478467751332090
84.1431638152308494 64.6572517511817750
27.6309525332354653 94.7069133573792783
58.6080150523491525 74.1614553879130511
10.1524159257027726 67.6276153823529285
68.3729295720548720 88.1772113904842172
66.9029215251179608 86.8686800546355755
76.6530378136486519 83.2582388397224520
48.5638047733693554 43.8467914542166710
79.0868754750172798 83.1107309156593033
58.7003043307217780 30.5530300245223536
34.3576487673079143 19.1822158926120849
99.6182911285711441 31.5588280241593360
47.0022812890379029 46.3666478928772960
44.2470328270160422 99.3413474549778073
10.3861639360390168 87.5215339107432442
23.4557781905211051 73.4337676653474318
99.5365556210994384 69.2844702713720011
77.1916544610569844 92.1947059186035887
33.8126492645071437 78.3901987062493646
81.1711136998812748 47.6470170939582331
16.8467031357463455 68.9024239630408033
88.9385271540595710 13.3442618932770767
24.0908907010736186 77.7028927184066731
24.9757889623251508 16.8955002252291422
37.0598303274630396 48.7779594923269855
79.0732019122112320 70.1669634448336126
16.4064045557125944 10.5680101894083052
14.9112269473853480 86.7400702493259672
87.3155485074040456 1.1253050036684087
78.0027038610165278 2.3808253015279668
24.5640825022514377 97.5121364759949643
76.5524351690672518 21.3960658818717953
51.3489967139084200 55.6880645269720134
52.8594561607462339 47.8284365108806568
57.2336524162152287 10.3723351266476911
88.5376305984595433 53.8255804453511644
1.7777889598793895 22.3615837576105037
55.3358991221099572 29.5592728629268890
33.4811857929478762 64.8224703552400427
0.8177500531916793 60.6968666630168343
4.3838577212082726 42.9553971686159031
49.7390075096577391 2.1880852555564045
12.6709443101377879 83.0520851385116430
85.4995275226235663 47.5843553915591713
61.9325659518441967 85.4251695749760955
2.8525512774533968 17.9390266861047074
72.3429560669966634 5.6750523433584448
89.6820507687761079 71.5147449017298129
32.4455506801166109 73.2269993621724353
26.4660408618729193 22.5038644448334892
2.1269119654701796 17.1136662711761964
26.7497543687889490 6.6545346472745237
52.9496917447312967 86.2852449925821077
36.9912911539956610 57.4463717052080298
89.9214960607565246 55.2743680684807970
44.0601654084534786 39.6456369558392225
14.7859715587413838 59.9373873297041513
10.0894704457098463 23.2329741934336980
12.2422737178778718 80.0810987584183920
70.8296178531587799 96.1240379064937258
62.2517467988397470 76.2682967327901622
32.3998398475058380 63.3566298931955458
35.2562111278080934 32.7243485723326728
43.7422399613344197 7.6297348757998318
91.6083823447413721 80.5484023617502203
72.1126371140770459 43.3394048340228011
68.7439665571699692 19.7008692697656755
56.8683192993250302 61.8044662712284421
21.1893732855086050 80.5576598973787128
54.3538463698936027 96.1617027086270326
97.3072189113806303 44.3213510546318759
54.6976122363261226 34.2034096434054575
87.0364494690471560 50.2201840553219725
83.4362222199990100 30.8700613269689796
13.4938112483356960 35.2687655855284703
53.3632909963741895 75.4587803428475468
97.7225657149707132 16.5517677585979470
52.9860237321425060 99.4799772649102181
65.0640841903315561 91.5965498166658278
91.3480199867942986 91.0837701527557329
97.0418341653827241 34.1496692420206500
13.0022099456871150 96.6689873122375047
13.2961680410704997 13.5087224885909194
23.0057673841786006 91.5031181483076921
40.1176910647352756 44.8107351207502802
44.4495830807679084 12.9861985616781865
79.8009857463590322 23.0786653115267484
59.5854130192087297 25.1820376458667283
5.2424051045953046 37.7714268740588111
11.5091095511534185 85.5553611780908341
31.7520672432232480 57.9187129002385319
43.3192845477910566 61.5090151949831778
13.3415716080635409 44.5660732129819905
36.4095817139221793 41.6947556614411212
10.3678353590440420 4.6969898469561571
27.7335472226200253 36.0851908243086967
46.1968397572201894 93.3860759768435287
65.1124043931225458 64.4906827695194522
79.9786978998385507 61.4462920423511818
1.4590461717593817 47.9823532386908980
68.7631584488270420 60.7639739278516657
39.6811301014689306 69.0667127123919045
22.4698103554935678 77.0805740373224069
69.6960707036940903 98.0621952317904970
86.6448617561181038 52.4788281645880730
91.7864640401541294 24.7555363740229915
79.4864810307768863 71.2317464486606440
17.5128687027523711 48.8278773045144305
35.7125954769133429 66.8045606599963833
42.8045211401429597 72.0524799160012321
62.7327086220690333 27.3703340507777000
23.2043621477428417 37.9010472648611980
10.9093103774385298 80.1112583990616400
86.7245336144928700 20.7228222284011494
69.1641302040353025 46.5670315681649214
91.1255795027531974 78.2547350104847510
48.3087994745609066 71.0249445452255230
57.1970090425228364 10.2687036342326792
98.7186526904510657 99.7841489486688289
82.7381980958691372 77.0133621612916102
67.5732948758402046 86.0938271756539422
45.8697178576663376 62.3137846576418895
76.9124220615109664 96.5456635760745456
0.1555060811120001 28.0310865779515694
6.8383445470452937 47.3588693410402968
55.6862941990437292 75.4563428673472885
83.6484918967293822 91.0942359148477010
83.0634670575023648 70.4794130554364102
73.9498993991866058 58.6765207290946833
13.6270731827479956 4.7323740490579969
32.9569198217812129 30.1682879458494710
30.5003818874782553 66.9035394242526280
88.6560513375831931 84.1659658441994196
17.8186760455211655 47.7766177197554569
64.0061951206020865 44.9447123118309264
49.9986618903554572 22.7538960607974197
52.2795990615251753 8.7758506834330063
96.0435975523601684 15.0454456598634536
39.6971149542456629 90.4298706889418469
96.2671617294650872 25.7313388291484983
43.1500240229946073 5.4023291438140442
17.7646553983628941 44.7848250994994501
91.4494259074248959 41.8627434055359160
65.6742366105231241 19.7117475288239845
83.2214500620454203 58.2436811585209213
37.7676664695859117 59.9763828880401348
75.2585427970562506 1.0992890094660535
56.2403837947424421 58.4429388509333094
1.3779002929019901 23.7234458465739415
43.3666812315293058 66.9536351845506630
52.8397310602943051 79.6904354300933591
97.9468458754391520 42.7312117805111455
11.8837315670001544 63.5365311469409662
93.2489579020784873 52.8469636865171992
24.3449151832740611 47.9727651431143727
92.1321938072178881 30.6747630302226852
62.0601523874608105 38.8942254759403880
35.5089548910246009 88.5695603966135820
91.8861249107705191 25.8499002804763442
20.7711740902175030 93.5691833072037014
28.1480333061432830 36.0819461824623886
82.2919605845616360 6.7073572429370838
5.8724227134606561 68.8861114072164753
40.9793228165413197 73.3924033635474586
45.2806125036766645 48.3254533694530295
14.5785836874518289 11.1321393592523794
94.1577499938323115 69.1465660971569207
74.6723214458998683 65.6502906029842563
13.9749615049955196 54.0440998956717920
63.9069178944078971 98.6963103950508867
36.4485768031525339 32.4377667184175493
30.3053872171796783 12.0230023216384545
26.0277593913396998 35.1132524987517911
75.3140281822397952 86.7573227459861585
11.4530719594001411 24.0238665003793663
7.4552548128804403 52.3060635900977076
74.1157234942682379 88.1780253665320828
45.9999464623292766 73.4567468287720828
40.6256595744503315 59.3204410607785704
40.2250782008723249 36.1756166035229754
76.8400585419731925 74.7222761474911010
83.1937973114821148 68.1515171761005547
32.6330183257300916 97.8297746673701596
15.1380976890081449 12.0104236894078564
83.6796935247997453 55.8028347684551207
98.0743852978377078 7.7543149313257898
38.6630431102954617 24.4158776580483803
65.2272714235376867 11.8755247009680094
68.0920755686234287 29.9892632262785845
34.9096894278831158 73.0932461820732442
73.2049200752781957 28.4186590582929490
62.1455807801699649 41.6724693328354050
62.4929939055604038 49.2915711653533180
21.4084491634818335 83.9825024005484693
79.9339922349643643 51.2673470053238844
2.2660846239997423 63.1581710667579159
9.7187559836697019 87.1914208171921388
89.8249983884700640 62.1289267376450312
51.9474601148711557 12.8925739844906957
24.8100542221473148 2.2574826195633890
93.7366672466376514 40.9330561456475976
28.9594952563659085 68.7368379465531802
53.2220114875326828 92.6981240518160803
12.1120224294786425 74.9756045463351342
59.4792385017818077 74.5160962457758274
61.1960976428442720 77.8822212333623867
26.3074644396911523 73.5818632728548749
78.0967507364744620 93.7843046806438991
5.1686219037420216 27.5487565472059330
57.4666094245480181 43.4983246356052149
79.5530957342965053 33.5045243480027821
73.0720132375173534 87.1574004943732206
32.5538153181976071 6.2873305789085343
34.6863024801755486 52.7061977016397378
76.8119328617056141 10.3656173502696412
65.8536672693908542 62.3657136754300794
5.9535922761353550 47.9080582036937912
40.6181040023525952 45.4414685720865847
32.8037499210549157 73.7862761793551982
70.2744407976218213 11.8332507862659586
51.7502315569830600 34.5649305473644048
84.2684900567623316 45.3529371625199786
65.5410210827255213 48.9469752370191884
35.2062658655913552 14.2622966153857949
92.0914603749453988 3.3101606034384279
69.1597978604423389 56.4566998003733360
2.0178318865142986 38.1046795745183218
55.1625428836056599 56.0537229095999550
92.8709286270364203 76.4399294030583718
90.2046666572339717 41.2274437711732773
45.3222197549460049 22.9541166056264281
79.0146522153006856 41.0759653321842748
42.0116785987305050 79.8297389367664607
84.9747479164471855 8.6413262442793126
96.4266562171102777 30.8784383829045836
98.6005419408611061 63.5989562850648085
8.8948713182854018 87.0254152256876807
6.1850319670362257 1.5988257811596851
44.8611387106434307 97.9217578853947401
74.5397828795549060 13.3408504223333395
94.1891675688366519 27.4508757355449653
8.0044002885788945 47.0202592965945882
37.7601061276787036 45.0482991758379612
58.7575834457043769 55.5303879963765752
36.3571318288015846 66.4340521122765182
77.7673028198447156 14.6658182561058563
23.1333462665286085 63.3889169625448474
49.7138332425540810 91.4695821011549839
65.8033239609510474 28.5966794784972116
99.2488959600712377 74.8973310956024534
47.1990527668979070 71.0304347492074726
12.0296837696340688 87.8887740286003094
40.1240724806504403 87.0830700780314828
49.1570144516400447 74.1272372040213838
48.2156294308704787 60.4081005048190391
99.8353492043496971 28.2754977379261803
69.8124409222930637 17.4017652586001432
70.4211971918147270 49.8829214706584949
98.6918108891262023 80.7862673461224574
8.2198334447678647 8.3178585830136154
85.8028064416557044 35.3297080903831144
71.5153922211683835 14.7521971014677238
29.0779570686125375 45.6259715823365752
47.3438181517618304 37.1664933499177295
56.2156870211690247 53.8936630662664840
14.3293925797651660 54.4778924826367330
79.3989828880620649 84.3251328322263163
38.8839397099315107 55.4277211932500578
5.8961609686076999 24.1805125801624392
11.2091255622825301 63.0106953427675620
66.1228650019017863 50.9523136246216168
70.8565576870555276 95.9239555282516818
43.5770339417890753 52.5114426221025212
71.6914872180383327 97.5960751421060166
82.4624892898035853 98.8212739376062217
31.9297653672978470 83.1563698121423869
45.5952620132530555 59.1096360228286173
62.6888915901548742 37.1218455962927720
92.3243242330824359 10.9414095929136543
62.4632190350213321 91.5507865056327574
42.7627020791215173 84.0550764111491162
32.7000943152403778 23.2278565069007463
11.2704970263992070 94.1870251277520509
33.9682688605624747 54.0930733141302440
16.2065599971443000 77.4938808743995367
50.1346347287767315 97.3082171719533306
18.2966630817541720 69.0820623646768723
74.2555602437581541 3.3282891621604249
42.2907496686229081 62.1884898314552288
72.2478749970213130 97.5432772195979254
76.5549870239525632 26.0711125431431050
19.2763272004119806 23.6374599900941575
25.3907786216871934 83.8614469860554266
24.3384201552583903 87.2355106186769831
55.3197944022652521 13.7190000278800674
90.0301701391108935 14.0074620679076833
29.3984830752775608 2.0515642845145843
90.0253556736950884 5.2608040296652225
73.5355526078984525 60.1654537031610346
62.6196136939498018 57.5891063793714935
50.7182945433053334 84.8878490992052974
69.6160722248755377 71.8063944895229298
24.9677878022171775 34.7037213154298669
43.3598624771355219 95.5445250820456238
59.0366220344317156 32.2221070957607338
15.8093935539218791 80.5153976149714623
19.1207469269214734 15.0533614572536774
6.0095700271121322 18.0452686941066851
6.1506259301029820 13.6272896204834293
34.4703221964669311 87.9411490034605663
45.4404082819508091 48.2019722288905541
73.6292752307388696 24.8256414469073974
79.0612434288317303 67.9263132943588914
91.9515383730292228 15.2418859384467638
6.4951433742016622 0.2283436274793549
23.3629485077093690 55.7224025829717320
2.3681636944622664 83.8085977173629004
23.7785321280832527 13.7522195153547457
5.0799664919065073 29.9657880674658692
79.3116554225262576 54.0251730453590895
78.1712235498127939 56.5637209368350682
24.7579095205991315 22.2917570212409544
68.9784319481957340 36.3145404628667379
81.1983297329188645 27.3004147017660834
10.4194417461861537 74.8669709897203433
28.6320431444791481 71.0276660574751872
88.1352938956933798 62.6954492623839812
3.2757665415863002 31.9791092295060757
21.1153745069579521 7.0547665602943237
92.3114976542666881 46.9626400318472363
37.1595855088764324 24.8182642209182518
58.7486941777209282 84.7054085300376158
54.7702081203835576 79.3536627489096844
47.2435884329276945 86.6670384290513454
21.3122317033750832 87.9472864156042107
74.0144191530075091 87.0404112112902197
69.0083045413108067 45.6880226662960993
56.1636033433334916 43.6378458171472587
31.4605028717386368 46.2324244149335613
88.7374918276511977 13.1080450809019862
48.4730933038646228 52.1513469997975108
68.4868938670135634 90.6898450485275021
38.0167566677315847 43.5934496979020665
49.7475265354353411 21.4433368391289463
78.5674045875110352 13.6632008666728204
51.6790108469955882 45.2394564902775755
91.3937472483491433 99.8924697026316721
83.2941046118445740 59.7408168694311570
9.7439262481109239 47.8230512205541558
21.7559635806531020 46.2010578159394143
89.7676935365521729 67.8146319102916095
76.1485846885262987 5.6872187320489376
21.7315358716386839 4.0262717596755930
55.0584395870323675 81.4591717177544439
70.2705905841731209 14.0486129161536475
92.5413689249937903 16.4329420681046514
91.4552932881544223 70.8669651629693647
30.3008517124042420 98.3468914453186471
27.4568090890381704 59.0896634427790062
5.1392246125070207 42.2127603645832323
92.2002431892576340 88.4745087598009121
91.9396469348154426 91.6804735214956708
43.5774528022579020 37.4932693451334202
76.2362441888160447 54.1345742169880282
26.2623947960568742 75.2893327824155278
92.3062591051728418 96.1463366701378561
46.8651961549012768 17.3092996385144176
85.7373296561371632 39.8545760736400609
56.1090912215052668 26.2446915322017027
56.8061105367095323 20.6323674138829567
30.3288351494919155 44.1302412287499877
0.8604916279046360 53.4358490739585648
51.4355814753957006 54.8137500105816500
51.9482642652670279 4.4925589556092271
84.3492406246436275 11.8036100681197844
4.9132931080825060 46.5100241526605203
7.7234464178863931 48.8881779478219514
79.5401888302825313 50.0702228592019978
43.1368266389091843 60.8777645556269817
74.5997905711670199 77.1505086871936356
78.8311327906268104 46.7898254594588110
33.0774266759427746 80.3316200264472542
34.8532184362338882 5.3130382381076373
43.5419728463105500 16.2303729276855435
90.1311232361759380 15.2932131191915168
95.2032490180080515 65.1567269469724408
65.8447687479968096 33.1780857770385609
56.7954308104354624 84.7615613147722229
16.1143889862368610 30.5286728039612640
33.0981619706296684 5.8591420520094033
32.8629709110000121 13.5953781251565431
38.4831465734716147 87.4063933161396278
0.5322938996675575 8.9085541765656195
90.1250608617329618 31.0123521683215984
71.9254633890553237 27.3464572080827644
46.8044347033027108 65.1709647435042712
17.1261459667559457 35.4944911965234695
71.9922073677446264 89.4592643952290700
58.0849411032786307 3.1439108941009875
5.7598126556567379 61.2567630893227530
67.5753828117660760 21.7435479648691796
39.4329292873027129 77.4758006426908139
83.5581476655772519 55.5894903711313333
5.6124938534392932 19.5809610530355300
72.7465574564231190 16.8597893843747357
83.9392067715403698 81.8992768663812996
39.2162834761417116 71.9792782158450279
1.6722818881830026 3.7767876061938099
25.5872989286358390 70.1891142946072648
40.1971811837033570 61.3793633582802158
45.9508748428315101 94.7612765974551081
22.8603929687347787 77.7534481342313484
92.0547695573905855 7.6016567250027141
18.0210390814753225 65.2397322494392000
59.6495197379888680 14.6189589969969553
64.5066834752273479 32.6589465306148981
1.6251013524413049 34.0505310080465478
87.8114770489261502 29.1405500890780864
32.9803867127318711 43.8840506574892686
54.2101597112095490 85.0241573666030206
28.9611851565214629 76.9170310663419627
69.2780641997196511 89.0877517183478034
70.1700786886916887 70.6800091373003312
60.4193096721901881 75.6684406250302146
61.5801529745656850 99.0975730084335567
74.7980182783999084 12.0883302623513984
10.4805519546645076 67.7518434146576709
63.2930910274957270 85.7642621636100984
3.7380387977145046 4.8536212533899619
81.7262339007598797 46.8752879780814169
8.2502209383580887 38.8898950975976589
90.6063518667570946 60.8226390313953118
21.3396864346922968 66.3023738668962750
56.7734102822696016 13.1503165584068498
97.1355759210082397 25.2687757634335171
33.2072809634023116 91.3327984077864699
22.6234613081545461 33.6172360699318986
46.7923214078594967 59.4728847343652589
50.3620063707449148 17.8245706230748659
68.9142408779545832 59.3936093993244327
92.5160264718740848 76.0976523414140757
96.8066280939743393 17.1845207315240991
85.7675271078377079 15.1486635276658621
29.7577175579794684 31.0795894502206451
52.3296677293583983 28.8795610998636043
83.8644805556615296 91.8513979685956912
10.3881595723912863 46.9758346085227032
54.8838535816537600 13.5468516214836239
35.9734330853866311 96.7153163192182035
32.7987644135047418 53.7340983506336656
45.1322474856166806 44.5380564244293069
10.8684167176631767 22.7669976437576906
37.7280090317178320 75.6684062886752287
59.1141800375657027 6.0560027020121083
73.3622758016140750 78.5862557820698697
52.6396571530033697 52.0012286799889125
96.5860596875303230 25.7264114636175378
56.9532789023964980 96.6791447156155641
19.4192238621546558 40.2039638069864296
95.7809453453044313 10.4948323608389025
56.2855407239219332 50.5571904829860443
23.1211345312454242 43.8164531099747592
4.9852372982090891 31.4024046071915031
82.1662786250458907 61.5031267232512420
67.3026901056207834 9.3287400926674984
89.6373289982580559 30.8110105404515124
52.1565770737044261 99.2197960332664053
14.3274465141208669 12.9499235024525543
18.4453568441790523 66.7048228611910901
36.1439286808350673 48.9217670023344340
1.6278396551094199 19.5640648161231283
31.4512533452752869 79.1983418517249618
8.5580397239268144 17.5817601402241230
73.0443664841845361 33.7773210388494078
13.4449299671224765 93.5277366256100322
6.0665969752407793 27.9440031103412529
78.5356348366908890 41.4673146406424422
21.6979439485860723 4.6205103448434093
81.4944387465906743 41.3436572226411627
89.8255501860835324 93.1505027323817956
72.4314312797512514 56.0082968287427576
34.8663272243624718 18.1354193275137128
22.7470063386261181 44.1427754764376488
47.2280858542838970 13.1628662443982076
57.9566329409171388 43.6588866538188540
31.4854088210746781 89.9504323660658685
98.3924150260723422 99.3339016157031409
53.7815705118082619 70.7302371045173857
96.2344346926147409 84.1113844866315219
90.9550026352969638 0.2916411226316140
92.8301785997481090 2.3238758002405047
87.0927505796047541 39.1862145697904083
59.0671286849495232 27.0674017487661409
36.0954646276525963 11.4951812898174577
67.8767544670602518 40.0309078668817904
84.2538903997141091 24.6553713055840937
63.6426973052196630 58.3886542291791955
56.5321616866528842 8.8423624592338435
19.6602851911454657 13.3342929600899112
0.6539957820361542 96.6754614611806318
43.1578549358560792 57.2952071146712001
48.3554530150532642 54.0006911881422837
89.9707469693064752 59.7804779771639261
46.2682000179441744 15.3496371829519802
49.9102571193392848 90.6919973053665416
99.9029028513714934 55.5691503897049586
79.0908833565107443 9.0236579951617717
87.4323012797119929 66.8985298303348657
66.7306559318517856 81.3523527668182425
42.3461729718837105 61.4634032807842488
10.2770815011429928 58.2556536380546603
39.4681944915192702 36.4577869932302647
92.0747822304183643 6.4544406042757796
30.3242374616813244 2.2124766715167832
55.2406890809075648 33.4841983569834412
11.9056009102832974 76.9090970876483198
80.6905433692231782 15.4361525600046452
27.4961866325773805 84.6599861853075026
31.5937388088756919 93.0547756154576433
76.6435187751654894 90.4304000195007518
13.0633985899637928 62.9967750874578201
47.3144342240768196 59.2894005204843495
97.8291337082641093 42.3424067815265630
38.1673993155151052 85.8291043390484418
64.6924184600017043 57.7890942357388724
10.4839029312313041 49.1720307576647215
71.3678448341995164 38.9662773466964794
64.8665928133168563 87.1915550840915472
64.8884915833592828 30.8158627313025342
68.7271628259199190 98.0754267355531795
28.4800685599571608 54.2150874736381141
1.1906170350912015 29.6661979787620993
23.9861692128235262 74.0943866118281704
48.8585919424999986 89.3086114700925862
69.0379499003402373 29.2695689464857693
51.4816180435041630 67.5410856120592769
58.5870551336214120 69.4378643370634450
33.2339813387035363 92.9263527801582541
93.1336148778535033 26.0850602418573700
6.4478344889608907 96.3695895119404327
45.4228562279237877 82.4537848719203197
66.6371309881504175 67.3929370379945993
7.9166593743386082 6.6863151124137765
48.7279516782906157 84.9110952013755735
83.7006875275888405 6.1750883471088596
89.8475203759560088 41.3160691645876668
88.6241737744697673 89.4175409904941318
12.5360526611233638 26.8447746265502829
77.2414879423672858 6.5039871677341932
56.2845472488581962 32.2480242661051477
75.9618502902977895 85.7096850602334257
17.8032450611841249 30.5212901541006900
23.3142904572968597 65.1482821935212542
57.2383348040714779 59.3243090038283469
67.4937290345728371 93.0792434798892714
75.4404370142596150 92.5175160969104837
13.3286573014253626 42.4491149966144761
52.7244148209209200 99.3938283680694781
53.6432001325827059 71.3048999751626695
38.8330630370116197 32.2522030118254648
0.5292151530227218 61.9573301732236814
40.4631075804992548 42.2978458722156248
30.6591609372185658 24.4289512999631206
94.1921436675831245 93.4253939614778375
47.3114686128077295 24.2199743154028475
43.0603297011055162 81.1910924444758280
47.0794205156156522 90.1375055660925995
93.5734138740565982 69.6505043271599789
36.7575894871696960 46.8727888783321305
99.9820826042581956 77.8251953073014704
38.3180278764809614 39.0684569693713541
85.8951105192828948 21.0223890056410632
17.2292719765276487 38.0877795162202233
59.0251650955596148 9.1278109333811752
19.6542081374139990 29.1643387755997310
58.9106615938693636 95.5453957283427258
35.9752842280062666 75.6349070720023207
95.6711837528209088 97.2866639055181963
59.5677628144892637 64.0180402998264810
59.0758856410054136 89.4600485014848772
14.7113718018604960 18.1467983629682763
8.2400231512293374 67.0989423621127941
18.6573815982751228 85.8368672353933988
11.2528961475193423 15.7798293129774443
7.6549111453690255 73.4895811000033490
62.4516122376319061 99.1559856021304427
10.7320154105807539 50.5951738692326884
16.1645773286569465 75.3882161981213983
55.0000898826507694 8.3563865561193218
95.1829284092012529 29.8183545147008289
29.4639281455161175 16.5471401575338355
66.1800689196403908 94.9677759001858419
27.5114347294257087 64.6894355817927362
95.8971989457380261 15.7861425942246285
52.5006888343385256 84.2106314513631844
55.0488235000893482 34.5271849976853247
71.1068684425629129 68.9850181189866305
58.3120982827157306 74.4599508100727547
64.2648093052785754 34.4636134853207778
20.4800202287413455 34.3424007593046241
89.0576361266512038 34.7503298732667929
7.3338039498529568 3.2255015150777666
62.9814175078946690 6.6163534851364165
80.3975969862933795 60.8503591277989813
13.7988513863720801 70.9281938404380696
29.1243595329283806 25.9233356967169541
33.9634056080667222 94.7344474441748332
71.7829806403074571 99.3667734398212303
89.0966909531706364 59.5649574922023390
20.0684721352523923 54.2594794690250879
35.6490508722947155 32.1800475833352166
19.3536739953732315 49.4189361776674474
97.1572086967495352 38.0263842284021862
98.2302163873074221 96.5322882208350990
98.1863144305002749 13.2520924572842915
87.1298374331738756 73.6522455773073546
88.5143219847716125 97.5571856838132021
61.7966577491568572 9.2331246499723356
0.3128393380623429 85.7923075902935324
2.3948617134823214 43.9690567252484215
64.0353777263263026 94.2092806169598163
35.7722475649692626 3.5858164171413853
3.4260205359742057 72.6881419600266554
89.3917132105211181 86.9814209659427036
78.2911838111417353 25.7270642598797394
90.2190825896883553 54.6383986513920519
41.4456625350549643 46.8323692877333215
21.0964034104047293 26.0597730480290117
82.7533525675108450 11.0958010380411203
70.9389075535396358 16.6887376806245662
75.6943684780181485 54.1355089171249517
7.1443356150865061 81.4605457178988530
24.7481920074696049 84.5056468539412151
54.4162736634515767 72.3010490829643260
31.9868915485891563 26.0745736177700245
88.8776530530165019 35.5281240228821460
58.5548957033321855 40.5272309965623379
12.8215220865128146 0.1585047377645865
51.1873463931971742 37.9060148072360974
24.0735389746427941 39.3796143344783403
87.6161413929649058 41.3612412645853809
50.0934976707476523 36.9343163518703221
62.5125454113311747 87.2064888445322879
83.9573403762249342 38.4192152517932399
60.1806130946175557 14.3549629523066269
96.7936761261114782 82.7639938217741360
87.1543173816053667 87.7706506605513255
2.5024597993374087 66.2394610056377502
77.4638569086389026 93.5980004132771199
2.2999900245922245 8.7193169896391698
92.6779867832144930 8.7076708265454208
27.0673350374521320 64.6217811370489130
42.3144204775415034 15.3691349146787726
22.2956157567744668 52.6138509574376556
84.0861596545914693 17.0605799937915030
34.0504512796648200 2.4069377475520626
97.0604572877942360 54.4211760295841316
46.9299098108514983 27.7108489796364594
14.7126065323216153 46.3939224132642636
88.1816307720998935 94.9727288437774035
67.3341862454665971 97.4944981992483122
48.9509223076447384 78.2095401949670190
64.9252287371791539 70.8446547957340016
6.5052555992969108 73.0390760253371667
71.7144897512078501 94.1137847538578711
98.1670965826984201 97.9366509576882436
79.9357655482254046 0.0881067569898253
84.0863439708402609 60.3915903678965620
27.4019067937556819 8.4490429749719542
42.1993379876790300 74.1397471991076173
48.7964501837467992 2.3918982362597818
85.4203402175538855 12.2646173163990397
8.8863108031682074 73.2997783017700186
58.9866883178912786 59.0039301419902245
91.3016556404436841 20.7316883996895740
99.9050281481548552 59.4695352647457014
79.4593851482425180 51.2632741183646417
34.6633356774808092 88.7188748492976913
93.7492598508482899 23.4773943466004233
46.0229723724687716 84.0658851785851056
13.5971538797770801 10.4063956715669157
53.2947557828861065 82.0908536021066340
34.1465167870345070 59.1547843674092064
7.9579755281328772 26.4129007050832421
86.0179253944492785 78.5226472122200079
80.7297318975769542 88.8256811717971431
48.4818285679347269 48.1647305041970952
33.2538503194761645 2.7274145544073813
31.7133617522789351 43.1611957119020317
27.3422625067432534 74.6791226237980510
50.5965813888996081 79.6111369311165049
72.1706536398867797 7.5284050885944147
10.7481286336219561 48.6334573654855760
64.0146233568005556 9.1016947880946617
88.8185549484936701 75.5889248966048086
28.7973608503653935 59.0475941345325737
67.0023668808427146 8.7572493952988602
28.7101147259069975 87.7187316971312896
2.3295283741394668 8.7173261830320481
56.9912378042931280 41.6727749375855794
24.5891025831030383 37.9753788121480227
13.5672276255387363 45.6953431433845907
37.6374851403898276 13.2667499864320799
13.2048809847883479 44.4217883344518185
50.6537992419692245 85.5373421346853604
37.8681028046417794 32.3087828474651886
98.7537197217887268 5.6978231617220043
35.8356958090921509 74.0377941825584998
41.1652757931842004 98.0326540254222039
8.5023994032091608 74.2662834250233601
61.7890333374368410 17.5177813332381369
86.2209491322135477 61.5918968665190931
17.3934463480256092 43.0243667887955894
12.5641355442413616 47.2284001247349821
15.2002669130669723 35.0934717395739924
86.4247619121267974 43.7494744447882482
52.9960481793720248 15.3467572346093988
34.7239908274949585 60.7394187931596150
63.0444996353221470 84.6889411180989953
94.9007880915134052 61.5243463214165374
71.7754090886082707 51.2455402759803249
88.8629790730226858 76.6219277895269641
7.0078809516330836 71.2868510712761179
61.8312080728836264 14.6185320379939689
86.7936982496719196 20.8749480902129960
78.2693904881942615 80.5114766369691779
48.4169037006134531 85.6641861565452842
53.1137800841166694 15.5431265408890855
90.3466247370752598 31.7555938167629073
45.8453297865945686 63.7129946176943065
97.6230079940650199 56.1002652027684263
22.0632285008128832 29.8658343176787291
2.9178062709151464 85.6487772146451789
59.4426133762180982 77.0935819593436662
0.5262965381610751 87.1831315243546925
96.5208900004342496 2.0271904269469454
4.2673292460475354 72.0679666747357004
71.0375295073617679 37.9657393391397591
56.0537664361717276 77.1554915644022543
61.6208978239691447 63.6922127127047020
57.8759709386617800 78.2574240892992492
1.0888951449159689 52.1374101166783745
54.5340214546484745 20.7574218782852213
62.5540765759945216 6.2209768033723361
2.5706164088626360 12.9627464899555562
14.0472802103980161 66.9997641295897211
58.2055492914360784 5.9596533197532224
88.6129107235078379 99.8748580171709932
30.8988852236984464 90.5593114969725832
33.5536473301184728 37.6036252082123070
6.8081379579918222 37.5988280790475429
48.4782649286192537 66.5095588492869751
27.7432094042615702 71.6986595474201920
34.8850726461762051 20.2195441654021373
29.0957628413969651 8.1320878893195836
13.0333242787751384 45.9201337447668223
37.0993502853468016 23.6284659394024672
54.2455947330054116 93.2217905452885134
34.8901854229606201 34.2825480243743925
56.0092853049942363 63.6391953974203588
66.6287358733945467 5.3531242733914963
90.2082642393151843 48.2645716614127451
23.7905221764041066 15.1086933897420561
41.2928107181062529 75.3569811018782190
3.5501692466487156 57.9661696235372972
16.1999012618611822 9.0699133263869580
28.2238847263082917 39.4738735460549393
75.6602971830604503 3.6818156692935644
22.1813831704187230 3.7433595846508960
33.3959265884977796 34.6687814162508161
69.4609966788586348 95.2354967711153080
16.9642758816049515 55.5107089599553376
70.4191158840597637 25.8914520277423108
71.4736728135891042 77.5270963159714057
52.0057920841112349 18.8147940916612804
12.6543241888713247 53.6620835987208409
82.1077740307379855 59.5226533128673765
68.2479830761556769 5.9206440934602806
67.8303655587074559 79.5401916469022865
29.6578896846975795 80.4133893034562277
8.1723039120348613 30.1242421840624672
49.8623569432826841 14.9581184977990773
19.5634568989697009 69.1891389184737164
74.1232820555337639 32.6638985886549307
62.3529697025653604 21.5491705162121221
48.9378932195525636 44.5475677336390703
95.3265582143848889 32.7748303303129873
42.7236860532575733 68.6003706417162959
80.8029382368633691 65.5874831313364126
9.7558173767887340 6.8153036374102749
49.6557299898456534 84.6230162690392262
99.4504585981577662 26.9475170623027154
67.4612067384636305 70.4494483446539164
71.1085531089522220 36.6219262777320651
16.9292277716003952 8.8571663164994661
74.8109547660551044 36.5517535087930057
54.4096535747377459 40.1678072082392035
35.7815062755567865 43.0237525612425671
92.2333596566582372 48.6997967021345488
64.5410871446953109 10.8609139758999440
18.6557650095197332 61.7231179551093163
61.9145047004090117 44.7126804728466425
96.8353981484915352 99.1763706596369872
37.2875252664424579 2.5093447752348674
32.1628073598217767 72.2869112604261801
72.3113925687512591 68.8501877472452009
75.2546438460636011 38.8906352474959718
8.4234669781005138 52.5258142277146405
98.7207117533567526 25.8912154140666502
4.6309019459483070 28.0512008520135581
32.1670792002533759 28.2093571933421003
9.6736054064424195 81.0462451830487254
29.8569283260056046 94.6584037973096315
89.4393320267796668 61.4296378258665143
79.3640532246641470 6.1487592504589239
25.4944515008964423 98.8178174388381478
54.4359231868078766 76.5015220591612888
19.6157950433320423 70.3223858587149664
23.9026525203086990 62.5475535143638410
51.5733900425809040 18.5530803807667404
56.9885351767405623 51.9329442499558169
16.3745303135810261 33.0827622216247619
47.5979381283156755 82.2145639825903345
73.2736417647300726 95.7748707132132893
26.4814355641536885 86.1222868892531039
7.0171420383663090 25.4224576621718050
1.5074572160907684 30.7441766243562107
79.5978472073284848 71.3398047970858755
68.5205752423097749 50.6952642988693256
3.8834528706288785 59.3501380835068844
81.4225727796723788 16.1276606953849395
80.2883096964079357 20.7277896526690171
86.6112366495844412 32.0381136275208291
47.7260895283946667 10.6873832778321400
12.9578717837160120 99.0541795064302164
36.2068041523790782 63.6386721360351899
37.6251394817691747 42.1504657100699163
56.3829064196855967 34.9796602265269669
12.9501161903828876 5.0352565633616457
58.0263272132770851 17.7781175129994793
79.1044933354419442 77.8028876250558596
13.5226703062142128 82.8356699982987266
36.5681118657769559 11.1002009741828278
36.4319304520048490 56.4466471994223085
93.1171869061148243 50.8157339782540518
15.3687346407386354 43.3439135143622636
31.0682470679509066 28.1246203085800737
43.9549461594363251 17.3429050224731753
10.4661708564421811 11.1909787830944509
10.5744666750664962 47.6057721934313278
29.5747656447479130 24.9078757236428352
13.4499860813124918 61.5897925145504246
57.0314776814109905 74.1750160852802907
68.3234787867549471 61.4506871869802680
98.8112806945186151 97.5650584296815424
11.9726935211133316 97.9949947705640767
47.7377394585269528 41.3628305626519506
63.7228137042813927 83.3602417368477120
22.4615332068031179 31.1439168041336316
8.0531718463210940 61.4523506269885758
65.2311000258154223 68.4164441625858046
13.2595463315629321 26.9245058858458179
79.7887479548080876 76.7852037304065647
11.5583714781175235 58.0462769791754027
50.9115086747115555 14.4601786491375570
32.3623500411120304 40.4746270246383091
86.8167189793659304 91.0649218482000009
14.7834874606907913 8.5212271209186738
32.6826320638809094 58.0855107937721868
84.4336156200901797 50.3484946221619651
82.3059191577301590 56.3797065632253265
58.6218888680328121 74.8911710302356397
80.5924036429871933 0.2016237929142850
42.9316377821998358 27.4014980492021891
15.4201635236563597 47.8244455705623039
77.6581678318487718 45.3293629437245258
95.9270393801605508 11.7912267074522177
85.0535876317066766 95.2884464509235443
72.3705871080926642 53.0226448766347929
98.8737341320720731 39.4914423434714834
36.7361734072082697 98.4243690188758649
27.8611639131394639 33.5618959984281489
25.4811353816547737 44.5573085011964665
25.8359526218965314 46.3544122398658374
55.6352497987191583 33.5881183935875072
41.6749095860823644 65.4758445616856619
32.0823536400222551 8.4455762048717737
21.9237496061980401 0.6402207455466047
17.3678901109664316 35.5537118390884999
72.7212035279966074 24.4145980077544849
9.7442678385355137 58.6636574624621403
81.7003905102965433 80.4519707746488137
47.9670627407004702 84.6400249518472947
72.3379113820311375 42.0509485529409162
17.7989388349462416 80.0839444450854074
85.4168237072306766 55.5283433926380923
92.5259282058738819 38.3606154337132637
93.0024376977795839 6.4103899592099172
12.1840928995336828 31.5625242508311032
62.3856700808426794 19.8404546069308587
25.3994411868011980 86.5726671191777513
70.5659296373194707 16.7945214550228243
2.2869328492086560 75.6138831742327540
6.3169902316682736 90.0064644438745631
22.0540559227803357 39.9333099017787916
59.7424749667848829 68.8127242780851986
69.8578291789020653 67.7201187071358959
92.8730054769435327 47.4743573610431042
22.3640128604530872 81.6822307593080836
44.0811848364110332 5.8546439774605163
22.8649720704310440 30.7200490732753586
2.9703478431010621 82.8860434118439713
65.2246884799729827 92.9873650903199689
30.9772090417678285 4.1375220952202696
90.1291525688370143 28.9134895805894345
91.7021047303075960 17.5982197234874747
61.3178688307761988 30.3701715277779449
81.7408763473923727 52.4250079318055526
41.6935790916711824 34.8722606910467618
39.3982207149696890 19.1372273988139732
92.8680237610394101 18.4070251332384629
33.4864659693583135 60.2808199518531893
23.5313405056171945 49.9730211651013150
5.3426831491396376 51.4882673909245696
1.1111888195674324 1.3407192960615211
47.7140032635181370 66.5793140257636509
33.8075530667398922 35.7479841456748915
84.6113678092428501 82.9681049999570632
37.1161984624741592 32.8197780396435093
85.1985489638612989 91.8409393732450070
20.7505601788079659 0.7300337588143746
68.0775960895209238 38.8153598399273321
38.2555963903274616 28.3175964257019963
92.7536150785985001 65.5023396876522241
84.6483350590132915 73.5671530033486789
22.4156710195446927 90.0619635658679272
96.1683569483296878 6.2986313199685728
58.3121779756900054 15.1652312836867420
52.6134943970134685 35.8397543913249379
14.6853337912994046 83.7720258303710210
30.1752999969451281 7.5365802802555670
1.8973477033532582 85.7169150179422132
33.7020947155534003 63.1494657007602314
35.8279102629629165 99.5412914942721727
28.5393220243479568 91.2763845928113255
58.9875263566748131 49.1493575267722846
8.3224520849303651 66.2034895362641436
31.0538323999488775 65.7506670809092810
30.8684714106533207 97.9051736131915646
57.6351825315679420 18.5586826550506743
5.7081376096793202 3.4561633408385473
68.2569407802118633 62.3200385645703250
94.5373531715162869 70.1254476767661430
17.5404573810497553 70.9495544178469117
57.4712056058318623 33.8793699389286687
60.9603208515066584 3.6867851901674853
17.8017191324491897 55.6999524186569275
20.4753304654669108 88.7070464508845191
67.9993041506504596 84.5306288379814532
19.6287942255412240 29.8832850301366513
12.5202318668838686 59.6633714278195413
54.7480461945998442 61.6988561468888790
18.6232904225130405 96.4538852379284180
60.7424639318806641 21.6580755090310824
5.1069328687772693 90.4614745740925770
27.4402793678854557 45.7232655375984578
38.1513300250687450 98.0024361137964206
58.2070377578859919 6.4300250092189319
9.4799642794845767 80.9924546246186736
18.4864025850257647 79.4636915032900077
83.6040524100121587 69.2798921674058477
47.4213012750476324 67.5770380820889756
10.8060788207976941 34.1886946926504649
21.9586270388729119 28.5078579387137871
60.8186629964304046 98.8924247460089134
8.0022452797386059 92.2804167882338646
45.1726785974537393 53.9752896046966768
78.9822210967135447 10.8899530135628027
43.8567345473711683 26.9433019077682374
38.9639688438315090 74.0272278044729717
33.6418084282103820 87.3902484040412730
56.5151695806907739 23.4556697093092019
49.1362073459564428 39.2488083798898302
57.6890065923464803 68.2306656782626391
54.9144165897989751 89.5405349699847335
35.4746372672193218 87.3674198673170110
32.9373612679486953 77.3482813438232739
94.7991963246205955 82.8030108871298864
27.2896227923686823 64.3237728835798350
86.5879791590448065 75.7074270644108367
58.6613964081196286 18.5706997291037332
80.0997164082136237 34.4072872696721035
26.0565642399455228 41.2491974383694924
37.3684961429322158 71.6678947654277465
48.6643934939997465 66.8582429017241111
73.4279975372073466 61.8382207612578014
20.7304598512239160 53.3523458657307970
73.0974173590802963 34.3283900613846029
86.2166123283194281 18.0943522212287142
14.2007501422140017 39.9045892760621541
32.6724691644163201 11.4084852429234278
88.0269763393112328 57.0062785917542882
5.0491606195488430 34.7626912925441900
85.0250387288984655 49.8523429056251572
33.9156322734096989 85.5621880114480433
22.9366794931126670 56.3699326532966083
76.4969707144257569 1.4469629318586086
83.7886803351141793 59.3606973396402253
4.1704466887725662 99.7567568816528194
90.9562748247045931 3.8540601986273848
17.6398636568201859 53.2649942621769767
79.9473989673773247 4.4469825075087783
57.8373938558263347 88.8475000600486027
56.9636699174135046 9.0721843815215859
52.1219122286471830 12.8266194389469295
81.2900824187253903 39.8198367755247560
15.4686090437206261 52.6166141540247878
1.1252527398920908 27.8146651273556422
69.4637359229450482 93.8031766998836645
71.6232980031157922 56.2684348011561610
83.3884579044173364 39.9349101511437681
22.8958882205425382 76.8933991010527222
43.5819828712165815 48.6964689509996305
23.2205932777949116 24.4463108272646288
85.2386483111818762 80.6416333510151446
56.9886537218314189 77.6604595659754580
56.3233515053832932 2.9158131025433631
61.8831692995735168 50.7103498815399618
18.5841329521579297 11.2314720914931439
97.4636435347262591 68.0757605022050427
49.3416873165404510 85.2118855373459496
58.3289278529295814 55.2742994645036489
25.1876108288055285 9.9861974371058810
0.7577938665244699 59.0382191493052915
94.9522718717424254 52.4257221930249244
86.0437786479166391 43.7442131125653972
95.1333559828208450 34.3571132562836254
93.8667558517108489 78.3487503924308157
86.3243016169234210 20.8811958020494224
98.1470674320957244 43.2172816122936112
83.1427799262233265 14.7858097365452075
79.0695786759499839 53.9842236926048571
10.8379233213568238 86.3456396010842155
31.8560256206249619 33.1841916522622853
84.8746459046008539 93.1641789729875853
64.7913749219328707 35.1444830359197695
11.8037882774393985 13.0849050984831692
24.9974635394591402 8.3045397230835700
22.2409710552432180 38.9343420199167554
46.9764104420544584 57.3542500754695368
50.6134628587561224 66.5487149863960639
40.1121237068527279 81.2247916848186549
65.3445360502449688 62.6795952973578707
63.2769614139363483 13.9834127360998437
97.4697013182993999 72.8851683777057531
39.1395536960716015 58.5102274828849787
6.6221172511050312 21.6138900676501748
92.2379222151335370 35.5043597386729388
70.2968916370698764 82.6157337216324379
67.6412073331765953 61.8640513492467718
96.5125588713978146 12.8948936901296829
50.8063898388179425 53.7607308072310133
46.3999732226467501 48.3586860879755633
81.0544355190851888 17.7525584410735640
89.2039180789560504 71.6973905043446536
81.3100163166212155 56.7068189837313668
36.7444681314607422 83.8986275223881250
71.4765681453051798 24.1656775455236996
45.3321661170705923 37.4139450646688161
14.7774991883407267 88.5807080580713375
41.7968366376289993 46.0204425198264104
10.3796003614583849 76.5487647728626541
32.2202534478607348 6.7113872639760093
44.3853605806424980 40.6811415694937608
78.1961064992238164 79.1349192261182566
91.9850797764602675 53.0047305659021006
31.8036809371713183 58.0765825074297197
36.7360828227538789 52.7373590710300562
42.0796746663569010 22.8102408038744713
91.5331651212621722 43.5774429856790064
45.2519373312713640 84.0832292625947986
82.0085666234330120 68.0050380160493404
22.3200954908815987 52.0766971142031068
58.3397198198061204 88.4237892559834791
71.2243657410778610 64.0198167286518327
8.5692240090581855 22.7236200344715691
7.1070799792596002 84.1166544823858402
84.1029629274613768 8.6009388509745595
1.0211836626513482 61.5056422045778817
40.1032297829656130 33.5927418103313045
61.7705519016856215 38.7730975201698200
32.5537027414567888 52.7873118464452062
68.9368932274104225 58.4011044905707308
42.2293728956118031 0.1708407592342143
16.5204562169373723 65.0308047842843280
8.2986323690742765 62.1310255231986162
76.2790396223899023 75.6740357595111988
3.8996340065283741 71.4721064001706594
14.6475362739946551 5.7654966584877787
43.7699669843478887 41.5222216704428249
96.8199040944800231 80.1154951033922629
73.6489801425519062 30.9388427849679672
3.8336301821116803 38.7837224589984260
93.4072450438988824 75.4724480194654035
96.5883508620463829 4.6195979562040019
20.7219667788660864 41.8851032895115409
92.7192755037396950 78.1589132183720636
85.7085877975271586 97.7527192855118869
96.5499871482357150 69.5021064178842494
87.3917709937378788 74.3965677046173539
98.6561938448670475 42.5159949215902699
52.5493438691638417 95.3445114186893363
21.8016004031308483 56.8812892063211635
89.3060254234385411 42.7889814603246847
17.5932991977873812 51.3927050086674058
33.5112667204943833 36.3866305725783619
44.9046028305193801 82.4893495740240752
46.9307709837254023 63.8534073016694705
39.8539411220190516 78.7951815355376084
71.5832975676547107 23.3333752404467845
89.0471025139681842 21.3146047735393935
85.8491690468090667 90.2192556278163948
72.4248662205471732 87.1412301238913045
94.4827671760701548 41.0232054073765156
52.2379882110301068 92.4723108858124760
56.2779007926276691 78.1022209013215871
8.7395547931504396 47.6181580038741572
6.7066520505651877 11.7480097412001392
50.1331302036621480 92.7034166913290818
83.4685684196329731 21.1626731587522414
94.9798606576665634 47.5070477235318265
18.7296020530752116 80.8731229240610503
30.9060478895012203 77.1684279792275447
98.8221780483344929 71.1148697434063450
38.7636992592329293 69.1250698730672042
64.1617712712205588 98.9625947873399809
6.1655870822907239 64.3212116378969228
56.0527058389964878 71.7520689751978296
56.4207615227605572 51.6633773370517773
78.7683216065298808 8.8005780955260562
4.9473127393798606 78.3313946618374786
51.1622967691001662 86.7141469232856679
85.7288544849103005 94.0802625875786731
56.6126111321517556 24.4097474357349427
62.1265332588846420 49.0172525286278216
15.0675786495137132 95.1371616547349390
1.2077537767037128 45.0022232549451076
76.8849826497004329 9.2305695722376910
20.9571748123384189 81.4739207947847035
51.1311341351599395 50.9231265354436999
95.3488234849635887 70.3846896933269903
28.6286385105037695 27.0553158626379506
73.2126924962434487 30.6127335842898738
22.9982903966231120 67.9854288523046790
52.7130491842683213 89.9274076037652748
67.5157671656250784 41.0822252954376665
66.1622779222376494 65.8696759328236539
50.6954888415602767 35.5224122258445760
65.9671152321997738 44.5905531386820684
15.8373652031399637 71.4397664410453075
93.4141465325269422 86.0304222551796158
18.2350849392987300 68.9769264799674886
