# Supplementary material for: Universal hidden order in amorphous cellular geometries
Source: Nat Commun. 2019 Feb 18;10:811. doi: 10.1038/s41467-019-08360-5 (PMC6379405; doi:10.1038/s41467-019-08360-5)
Supplement: Supplementary file 1 — Source Data [file 41467_2019_8360_MOESM1_ESM.zip › Configurations/2D-Initial-configuration-Binomial-PP7.dat]

19.3063158178746868 49.4997905610235804
54.0607714719436458 9.2910616836065820
96.0451669984701368 64.7820968101312644
93.6432213167947509 45.7628548943929232
77.4534621998870563 49.1838678265639899
58.7906982843620440 87.3810632383239465
68.0025981232068375 22.1546537158620040
93.0266416485058159 67.8940822097991799
46.8374965963118015 0.9966291012623696
55.1808037536630849 41.2852063568217034
86.3214714975723894 5.1614725428801851
66.1025321333332272 61.0709457387815462
41.1817475659485339 90.1735331057346770
88.6884557295588962 30.8335950194114083
90.2105083303815860 18.3483554810978333
69.5973802005857181 8.1823094525489193
26.2972323579573022 85.3972064973706324
37.8510059239054542 78.5658888289728878
99.5306973506987447 89.9470079092025117
10.7839865691065739 98.0176186707459891
10.1856192800518937 97.5355627951894633
19.6684972057198912 77.2064127326196115
39.3161570509630209 6.2653941510854461
93.4977884862138069 24.3789294932429073
6.3685413768837629 54.5618355038112597
72.8419010268788583 94.1629642330850487
56.7572627792388502 92.6820828444925127
16.9286765250047040 89.1283420961963628
44.0733473721275217 72.2953218134353079
76.0196984537786165 15.7353367778726767
64.0773448354731130 81.1638418153750649
40.4441312551773180 28.4915802228954185
77.7294099853119320 60.8122759679174649
31.2582056164291018 45.1786757405049784
81.3195949030167924 17.5252566061538708
20.0446469442773676 53.1484471634240592
48.2637408708440603 24.0375687488460166
77.2449120498697681 41.7613424343425379
59.8486677823027975 86.3311558766268519
82.5834248352208533 64.2936697051100055
52.8410329448398386 86.3475025887648968
46.0364327495412979 55.9679865344659078
82.5296702504950588 45.1414495003618725
68.5006904213071834 14.1777614646660837
47.2744505836945024 60.3007715283382382
25.1088256099598937 66.2027781868307130
48.5766977707983258 41.0352364759467036
17.9528314819498718 1.2996907789206147
47.9820729247321012 44.2147405574375725
71.5859110655949706 19.5982267409909525
68.4179578810859539 23.0649540386186018
56.2420544338706492 71.3746979686433463
53.0599960007773461 97.8561319819920499
52.0965388433325174 15.0281479716943061
41.6382013833942679 63.8779150623320717
84.6100222640121729 74.8166893957041168
46.0294183745855321 48.2545166434732522
31.8085377641109446 74.9637221502769080
96.2102696410302798 11.8648670648459067
50.2805300558997530 49.2753171467120978
60.8550070590538041 19.4381938959002234
75.6148825803908835 72.6000774904995723
7.8324138471938864 35.0104776300921259
57.4344562503639295 26.9036801920081388
53.4206478554443507 88.1761352336199735
72.6790406393692479 23.1523616797941969
7.2125677303625295 89.3084696816674892
69.1653262521476222 25.4005925992618273
6.7011015484623959 3.9880134906006615
51.2961329619795450 37.2465604453639543
18.7458626953668670 43.3947143950599852
67.9664470673814662 19.3762276646097256
7.1148276920161679 43.7191979170408729
11.6676459474469816 53.8376270589891490
26.7966946370149159 88.9751872287416177
13.2474679704386418 0.5094558212713429
87.8583372787489196 30.9246336939378423
80.2922445230824309 81.1929054350020465
30.7315441833916552 3.0267430518829963
90.0834042304948923 83.5379632521418927
19.2680417462030569 5.7356639270160104
60.7299957767431735 74.2739132648575406
87.9747193875695075 19.2522116477419445
5.7561119531820415 10.1396346910946011
77.5881461079767689 43.2563336104296567
23.6280435689448680 36.4912548576287961
10.8143292296641427 46.3480844652399142
2.8835442658738608 14.7728690378174257
43.7275357976952037 8.3386760318993947
67.6789361340633064 5.0071039909887265
40.7976679079435769 8.4531342665175817
68.9281807185331559 46.3977989832670161
28.5672872859720854 73.3524589810291161
40.7344982477480286 43.8451409606355895
55.4373443719626522 79.1412117452795485
17.3824383791683985 33.8726694060206910
43.8447457964790459 26.0736866379781880
91.6459018518903434 23.8042953437980884
23.8137436359487573 39.7772473694800084
53.8418125697132552 24.5779533295093628
87.7296614500075407 67.3108506159349247
80.2247827187589735 26.8161795738480109
88.7485089656341017 91.5706508261031900
21.6973074965718169 15.4435256905290466
42.2831514582836263 65.4700096912425664
16.3484069333865953 78.9820034120005943
5.0618946540559762 43.9534428924542979
82.4153193634162591 89.5809659113931929
71.6951271168689033 48.4925378090118144
69.2507004058388986 50.6484259229421525
38.7319302956065314 14.7881174584100776
89.7882721382037232 10.7561605200860999
1.2387169293784916 20.9344445979612104
48.4778084163553586 63.1583059302138068
98.8172152373606991 26.6704240442755420
68.3301941088190148 99.9222510858771358
39.2387362577865133 24.0605660577494653
92.9340019181547916 79.4216249833263959
47.7939707541479066 80.3711130955586270
76.5856135543271677 76.2412094796110438
47.6136702845573083 50.3337089776382243
70.2740950476330966 13.1738521376653317
46.0726246125544279 82.9722079397276389
95.3261333909097317 17.0135287144072329
80.3788119845112732 80.4499383013254459
5.7726678472876820 36.9079993332387417
97.5812232252258553 64.7315168554534495
2.3772227086200748 50.0909753527351782
59.5506926733616595 90.2450134930630270
18.0448134807058445 71.0471855830932100
88.5224958004053661 14.9489512011956922
71.3035670201301457 74.1484891669521886
87.4608521954271367 91.7742755300405406
85.9730750901482281 50.7301687310999441
4.7679293473572244 39.0370604211443890
12.0767804951854458 3.6315858298796910
24.9438068163038267 32.6141635869047732
52.3245467618676727 48.3221384275511880
21.4479849497286601 10.8554266761251021
78.7109397062511533 75.1196300718206089
34.2461943963696029 98.9929668983058519
13.0853356151830020 1.3203586261043898
28.4983994717904032 50.5759427778346833
19.5516474328740628 63.7859796925000353
13.1307577600945145 43.8188975031881469
49.1878691034426936 50.4133058117607433
62.7843952171822650 28.8046606273348758
38.0739874943953467 95.0569549452096538
72.2713025234804292 20.9020421628891455
97.5196265188796474 29.4707574521366205
88.6236334160772685 97.1963370817054226
55.6173232895709759 31.1014641977842672
21.9697740024762851 88.8999745544233662
51.4559754179655400 3.9018393697976217
29.3682706168182577 98.1064062051155048
77.5092926163051743 89.4034899895889907
58.2984890060998495 0.7541312262556055
97.2151780315760448 31.7458376842626997
59.1366418273319070 20.9833769811219923
33.8794983338843636 15.8459460786476889
56.5663439333694811 13.7843153843017259
95.2629950235096743 11.0797069402849839
19.3525744679980285 96.7807286914892302
22.4149590613784042 82.5829687725673836
95.0393697823945303 58.3237251313780121
53.1887820276148346 53.8953701969379964
29.0652355405827336 76.5404837051400619
30.4832208814300607 19.6357831771109765
64.1783703280376301 47.5344788664969116
99.8699196881520947 0.5929780771639415
84.4974843050869850 61.7415089469630090
58.7495724577544749 40.0833756828627656
94.6962305741256216 45.0931900351071917
84.2284330183561281 86.5476234989878748
48.9703726925979979 65.7226645235942613
97.6696344959815832 78.8255598184365027
75.3965874363543946 92.1166891555465099
34.8978413000832788 78.1541660540634240
91.8405942817957310 62.3783014088956733
52.4575987765182958 81.4693446464355020
53.5068082185923473 54.3332673940588364
1.1130112962897343 30.6241390375808784
16.0298111326811501 8.5840335594301713
33.0524683135350017 64.1335685932187261
52.0572612417270406 21.5910810418178940
97.4625117375731662 88.5335903381439380
31.9294984206127133 32.1011490106745896
53.8013321197969745 91.7945159088416744
30.1443553468159990 74.3626784689131171
45.4679495759019687 78.2312989408228816
99.2978632871611637 22.3022069478225227
84.4035171183636521 68.5594340432961360
86.7273656320447373 4.1535580559355907
72.1875451611906982 2.1545992361179156
93.0422811778475136 45.5216430080634851
61.5881653712402439 20.7100312899421084
99.9012668818654248 66.1982054332547705
40.2294800879387751 34.0971476246457073
60.9834890439350943 95.5272477991150311
95.2285632004468852 26.3763567355622115
11.9160856929804719 7.2244049875225924
72.2539396110827710 16.4388949385565368
36.3174953730047250 90.0987451034170590
37.5176228116038573 22.9316421974110405
82.0177542586276047 80.8335480085991378
63.2080558745002463 88.7852744613825422
44.6397002986771128 95.7568136513340562
28.1296893916027955 73.4862698538268972
3.8285807557842277 20.6974206951890736
68.1642056443211430 16.8530937464309574
17.5577899146535650 11.4293857053439964
73.6339933765622305 72.8138806556441978
40.2375615744251860 80.1300276100294866
11.5956150111973244 27.4277797818658904
90.9281960546846904 98.6076579831486839
3.2739007549858812 94.6847710777449834
57.0850025224204600 71.0553909990295125
70.6448479747291458 14.7547734788710088
76.1192366076391806 34.5692483630604457
35.8365508105791264 52.9963412269048604
71.5129000668645602 97.1106271323377399
77.2212481283662697 38.0717676762120618
76.4110853724202741 48.9383282917857514
9.1349399512074658 74.2498262267365305
56.7655942663095274 78.9327804744185784
3.7480768884750493 51.5326823437634616
39.5539072190151799 7.4984625660183930
62.9986678291592952 89.6319656513404084
28.8695261682312072 88.6757003179583876
1.7732612814952975 26.7687686517403947
74.5186257618139649 16.7119599406063593
22.2716521504508940 58.6833081100056617
73.7667816243859704 94.9387045586493059
73.7586684093803626 63.1249478430653355
73.9815544871699160 13.4950552411080889
5.3356857628187875 17.7282926485226824
31.2826185763202993 47.6488475407462957
72.2919346846699682 68.4755957799081330
40.1548163252528170 21.8782830092826970
60.8962220658092832 65.9642071306523121
90.4272899661713723 69.7130501239885376
4.1107537739224380 91.3782301690979608
42.7041311571960591 15.7727223886681696
71.3112093602218238 64.7482444444388392
90.5384773492414467 32.8986732377002582
35.9585775022137071 73.0838963978075213
48.3422280735682932 8.7419511272880950
18.5365748843438816 58.8204916912236442
16.4595447970891975 80.1773810379063576
23.4211000792263881 93.5374852711058793
49.6964410734586721 82.6127952181438445
24.9021020710501588 4.2949765440532310
33.0899496634350285 34.3716842711632182
30.0512502919344300 64.2732311620225261
55.6952966865369632 12.9854291607185210
47.5730444350989572 57.1549861950009017
99.4994413906956083 43.8304531742947816
14.6670764005563008 57.2137876952759399
86.9926803660650307 18.2106081490400626
36.6922184881719673 65.4299400458859850
84.7709332582006567 82.7369259029784700
15.8228506603037999 48.6503035967658946
33.2907673211909483 38.9826006267089085
94.0484934498115166 52.1630847219327265
35.0613831439075341 35.9866313862850760
70.1870092509418413 86.7701505195903593
16.0419747559956036 85.6349862615402770
66.0770528418300387 66.2555838449613503
41.8123543855690087 36.1489570013955870
38.6156930884443028 54.5508777790685855
57.5926678679827475 74.9913055476050516
12.6936099611133955 12.2611516183045666
28.0441532293636016 28.9132644379581762
37.4820787922279095 78.7295029946854044
34.4965460396169519 78.4180706256168065
76.4512231452255264 41.3800869386843786
25.1167582811863923 41.9418294588597931
96.3436127204522137 52.2034309796446578
73.6357791975749194 8.1196873467968889
75.6045446595656330 5.7123814532852979
59.2499803021990132 51.7451490223138819
94.3675606655788357 53.6582055426023743
83.6877566543398217 39.3831622311267893
15.0288954497165168 86.1207978411058832
0.3051714005534389 44.3691672244424424
75.1398301256130736 86.6257882557286791
62.7237226234310867 98.6420309436259259
96.9524125454767045 80.3906711685323785
6.1788362805280546 17.7483647832578413
86.5999337998367196 15.7629663765759709
81.2993550948218342 75.1272457220604792
95.0140470645351343 35.4533428428091995
80.9285975222635159 56.4624581601073743
87.1624978546676488 13.9576726219200928
76.0573841110386866 73.7963918896067241
15.9319078201292328 30.1416164721271862
81.4167787451954581 62.0222645214425512
68.4265511283793586 41.6209459065644012
23.0400825067176847 33.9106374927401788
77.8237546663031026 16.1762725946743693
93.9075302719110567 82.6987353533508696
80.3497222066053496 57.3898581263464038
28.3461412095133198 57.6480436841164874
69.1667811738447540 44.6103032190186681
74.8610499748992737 31.8236948739024079
10.5475806197093966 41.0804438767240825
6.2038243951924477 72.2103753700714321
2.4045329675309257 25.2951874104161085
96.8212713761801922 38.7679448002361653
80.1294503407410730 45.8465543414712542
89.3327888130445018 50.5907297580913209
5.8346401047510437 21.1250063988278960
82.5510822051451072 66.5397518798414893
3.0947587528605824 49.7315817481032454
24.6845050650201010 29.4993503229123775
57.5670082276268502 25.0105003379270343
83.7216421740309897 66.1501632310971956
64.6610684043663895 7.6829463270273290
28.7001995890633026 75.4401050483741358
4.8475519510465244 16.1183165510712421
75.0083058465279180 87.0226762348214748
77.3415015748662569 15.4246883703697879
99.7787618595046553 12.5218947392103264
59.2086255389589056 53.0238489417385281
76.0916533541530526 11.7988807705057148
14.0940237477439787 35.7495222916513384
99.8320231815982737 43.1613960466119408
30.9784909090641705 56.0125700677495573
9.3937646758285194 40.2086252145109384
15.0624611313985959 40.6926416115431664
30.7308829080350385 87.4614861572981965
1.3981102453437977 24.7142057599485945
14.5780903081630058 35.2118007980154459
30.5453776783023656 98.7280283110572014
45.5689780524692907 37.5337878141660326
57.0456447176859527 22.2177464867649554
23.3082829086232550 85.7550090373555491
17.0975084654437772 8.2771994371202862
23.7949546833597374 65.8721862605429038
4.0073885056879366 39.4010929298179349
76.5762623488779184 49.3019031462676978
9.2353908441614951 78.8355935895980338
66.7299836185109427 87.2282442636039264
44.0096926846559455 21.4130987218942650
84.3740128222842429 12.0237904661966493
94.9816153308726427 99.0710136043640262
65.7288113249611285 83.0038737856725248
23.3477213811799089 60.4862775565879502
11.8661257445171202 2.9079920989692920
13.2351657279505037 5.7222958008248277
81.8010899926848083 86.8588112121537392
77.7365884771135427 64.9629567783024555
49.4183860743641858 66.6937817134827498
65.5850216898372480 5.1494583103604219
88.4316404204752615 56.4544915634960205
70.4663068970865965 29.1091140142037759
21.0719048125962196 41.0590374163637222
99.7090439674835380 85.8151394703545947
1.6193935562647921 51.4680152274207288
4.6215753244666207 63.4442808297995953
80.7306335353160165 8.0517917787435884
92.0179802106127340 70.7630250504842451
80.6593158034376927 22.4036572305532857
96.8768218028415333 28.0771200051819996
41.0901623663330469 15.1877530733219750
57.6055463170633502 23.6149877874515255
99.5429104005813912 45.2063523278641952
30.6772222744330136 24.6634711903242803
40.2968081074558526 82.0275645435224732
12.1897030397026036 88.2685127771181897
70.8253933338818342 21.8487618620850625
18.7364154954576492 64.4251939374696008
10.9596429671815940 81.3947366920794337
56.0680029509777995 62.5907865348802517
99.5882290866692017 28.2424409715814839
24.5328874736048590 68.1738554633439122
25.1379128930010793 10.2700102881442934
17.5326731738155956 43.7968965664148229
65.9001821986919651 90.5132552738454166
49.9095625457397034 49.2023079710278282
99.3637610299668808 10.7063276851734219
72.7870417087601851 14.1646576330108349
58.5066501524049585 87.9544150242993794
19.6999865978289570 80.1620980379410071
19.3321701636633314 61.0102541831504368
58.1391497274721516 62.7605352231594225
65.4877164379403922 60.8002033791256977
36.0537370317213330 47.3510758786548038
50.3679365970965520 85.8005720909768002
27.6145242648738503 13.9779046409819081
62.6028666862080883 55.7205487215640360
79.8637737244684303 15.4910468849254848
77.8493787513182411 78.8440462803017681
30.4736573532177530 49.3178670328318276
16.7812750799421373 83.9732287370366208
33.1617008717941673 84.9240049887008297
65.2080594741773467 89.1645277497692348
44.1016806650761453 18.6000710990665290
69.3058021837654792 24.2255909176989483
6.1796046911118623 34.3482508798214639
54.5482316579261735 87.5757543734944477
3.1484655319286126 80.4347327023374419
30.6723340416416796 32.7982064295634359
86.5856191115353226 84.7427212116717783
24.4512124198029923 86.0665807755168260
75.3941032189996179 30.5891173290134937
16.2986494723092683 19.4016884684427247
87.2269370698845847 10.8280939366651054
70.9336599439761102 75.5402458271309456
65.8628876840330548 6.8348070381313182
1.8727369857538090 91.2204466215136023
72.7913956881689757 32.6083549618082813
24.9096881732245983 72.1222282180684715
73.6475096690190441 7.5569550061767572
97.6891840836457419 65.4164019735124072
83.4440176532475419 7.1198963276136062
15.0410746773106183 27.4513752459150666
17.9697332866661554 62.1791192821739571
1.3235625629730574 9.0665451883982904
35.8238760656071520 69.4862903259663369
18.7785892648772439 85.2115192971728845
23.5142176535795073 62.0881650709163893
79.2349464218502391 95.8165997847915065
31.0744905704601457 26.4544851677463129
71.6599457843759495 57.9654653744861221
76.8131451403907874 79.4319702308554270
24.7824814903234376 72.5275994506475570
28.0179648050828973 52.0805929646056782
67.4248894388507409 49.4914240373160439
38.3355696828278099 29.9666734572682572
75.8334945742057442 36.1278378823782020
82.9203554523552384 54.5576079397917439
39.1695941599631396 46.4550582205815275
87.3872110264867388 70.4997345475113519
18.2680986428068053 32.3730692467251728
39.0728879334876567 41.0330455051586966
92.0867987761667735 88.4230486204165800
41.7557857575913474 26.0100967447177815
41.7160446447638975 9.3140024474128609
47.4215567543012000 65.9998477144114020
46.7703776858197884 74.6452456697043090
58.8896680251676372 1.9543493173206583
57.4669199930912029 2.4329030288091635
0.9028338281515058 98.9282870395390717
82.0877166410448211 79.4050876009016804
28.6240062869263525 28.1236534978423727
58.3733110059729938 11.9003554270666445
68.8080203296652115 73.8967342313792841
73.2025897183729910 38.6936909473603734
87.6105204620066047 86.8135646899309990
66.0781354257570257 30.4223113125505655
75.4302193246880677 55.5696055858627105
96.5862260791765976 17.5092963881827153
31.5845113617920994 97.3390609856027282
64.5242626162925461 5.3810484982499851
34.0705509282320094 8.7707923818827531
30.2661959896986090 2.5688198557619946
20.1498754918679950 29.3780949946237939
12.2565051634135447 93.0720993683409858
24.6226536426280553 23.2308146157516369
45.4709376701452186 17.9945970097777916
80.4125518412935349 69.7806477502410587
86.6142376854090088 32.7206924633331226
86.8822759877246540 84.7880770052339159
79.2153013289808854 86.6598614587780247
25.2558539051620272 80.8151473399120022
76.8999337413911235 92.6109491225497408
17.8046264631101394 88.2405761963967876
82.5371922425913738 99.3658072711160543
75.7774329097134540 29.3611334479884860
69.7581565494909057 7.1051352704619042
75.4489238662278865 0.3567558258206649
37.0613950287477323 54.3141570663181597
87.9418490542446705 57.5798885950675654
93.1598187990987441 61.3450414355347320
85.2981397204829364 28.4341415373175792
68.4937771871959171 27.3902673142583666
50.9430628402166903 43.4567031774769106
68.8224744332111129 52.2903650552767090
72.1745725509394020 72.5656327808092243
64.5576756753406471 54.7169841265248351
80.7169667388228476 94.5005373476214885
98.2917224020408611 52.3644286910215015
99.4589153810839122 24.2146247073291008
45.3518466527393684 73.1395935126682986
0.3107832203716132 92.8133959222905958
40.3562909953416806 81.6922230259621500
56.4929294050326760 24.9387749833494894
5.0248441043745817 28.1969222998764160
56.8786180129713159 34.3384546973110858
91.2677452770216604 88.1606260456912594
39.9262002033980323 36.5500344512792452
46.9941305496931889 21.6112517231521579
82.0417590886376047 18.7766259206642800
26.5519612646462946 91.0125061981349432
10.9867589411276274 73.6673764244963820
46.1358996944114068 34.8756418205056562
16.7517183192464891 23.1663568588429847
24.5147584262496494 1.3647552742777735
79.7007931958860638 84.8110559769079089
21.2596005809393986 55.1559424657894297
54.9248482229050552 62.8632234877981944
3.3619272060182781 1.2952702238940517
37.4539067253440550 79.6357006530421927
22.8232974166140856 83.5852845855677629
24.4070707705386098 40.3616805586310861
58.2789221604713603 82.8382086266783091
75.4092553786412481 91.9165754453798058
98.3764777920596458 5.3294053559077454
7.4166430228649327 55.7392710891132594
63.1659783250778517 6.9264475245209622
10.0097390051703492 30.8985733472676642
96.7250534179623855 48.4978769354050385
39.5479362684817985 1.8357467751484946
64.2234712508384575 80.3473928593271154
45.1745229859597544 9.7833661070583560
59.0111668732484631 81.7460895461776857
58.1820308700145219 69.0214985414664142
85.8017445876025420 89.8061510867647570
98.5240410932138104 38.5405802044514232
76.8969787707161458 15.5482236540328991
33.1957987089512159 27.0055433087546319
67.9600552868316043 95.2576297055262984
24.6575408972395600 92.6985829405159905
96.8238047651991565 70.2660439890957633
24.5691350158613773 70.4617157589304810
57.2389698899146495 21.5189327877133287
17.6127693100343379 96.3513493215618126
3.2628131866376808 94.4574444572508156
52.5055463442141175 84.8918933864318319
68.7374052136937195 96.0894829089739346
69.3707179724989373 22.3779410549189812
90.4493838323179205 26.5364438576223591
99.5333347807021624 52.8609662791876076
7.6863661092712476 54.5304593095022909
91.1705774472320911 33.2033609715236651
11.1800302327533903 4.9391384182880245
9.6330820133199389 82.2423155899293334
6.6102902777167127 9.9728970245608561
34.1109944085875725 83.6633765979761108
60.7906560104080285 24.3301554286018522
32.9493278628051556 26.7361440449753864
84.5337770104782464 82.7621744236814720
58.5952634556766796 67.7773205115478845
29.6598445782624722 10.2277744909410551
32.7870598239868727 69.9545983413765811
31.7379625135216656 42.0826291957480905
47.9782425198176696 47.4279740902380098
82.6621429065570084 53.1313426514005016
23.0894363053427583 9.4728049277141739
1.9054803899039796 52.2855739756639792
43.0506710052966923 88.9312571421974241
69.4933701579416265 90.2779971959636214
70.6932412497329636 0.8839664669086922
31.2863554757361371 11.8742305525650451
3.5339704772673231 17.5544476083263525
4.2087314584545847 93.5877891674520015
17.7570944188310200 57.2111562311621071
62.2588021415618087 0.4003333974719636
31.2025317772177218 7.3540827024842219
93.8979274624435476 62.0709078213632068
13.5340079457309415 6.5558805656593329
10.7823175038069046 72.9076461184833846
16.8856499884418625 55.7233273331177443
67.2550999674821526 91.5225857056485097
44.0145801559740164 25.6416982515607401
42.2076384440766574 15.8057371175274071
41.8717021004620378 60.3702045996805978
51.9155231511406328 18.9962575504708084
53.6316109259571761 10.1489705358146391
47.2918549331372233 8.1987320235573193
80.9213203482234888 52.3387968813605156
2.5871977669189472 21.8407419441671422
8.8788419935120988 55.8524114199759367
74.0294805990880604 6.3788852026815723
33.7901894255359210 75.6914348257310792
15.5961470937861169 89.7121913397289461
39.4965254089729143 4.0930310980956790
52.9873476178252645 90.6399290112678528
71.7518193549767602 59.5008293281895675
61.5969691620194624 11.4845078630457351
65.9993281152143965 51.0004888372544443
61.1163058414501705 95.1897235080250965
52.3321663588975383 38.3149988743002226
58.5368362717450097 62.3342558596509022
17.0314987263080688 45.8857649385633479
69.4592722868003278 27.4622588134192824
3.1385104907816541 69.1160188460597738
64.6560226544228414 23.2443089559042129
16.0366700855428022 42.4897351857851788
62.1187164082876109 48.1837178062787572
85.6332145504174918 46.2033564910511032
51.9026405746658597 15.9473596963000901
75.5193185764584882 11.4518138070862090
88.0768514976715551 29.1008680312480514
22.2594335516564144 47.1744526897117566
21.5782269616858322 32.1997068816517498
25.6584857958776489 62.1915583610533034
57.4478823735599349 6.0182168025763483
94.0452876328964749 83.2535392294882399
65.5527621862849657 73.7842104581640115
7.7940631184550080 65.2048637107901072
91.0244566682245448 60.2469354984337500
48.6304118404008108 89.4297523779640073
35.0757797971667031 30.5723926531595076
60.9487118408872490 25.7289601599696702
83.1563550205637938 80.1360442308703682
47.2722469267005252 71.4831316971510233
92.0690494217518420 93.2868808905269162
5.4289724459123834 73.4181855925770179
95.7390206134565318 61.7778067362228640
77.9326363824981883 0.6868605603098432
36.0365058636835087 41.0300601898679886
4.9707447643744125 83.8938598316768633
39.3647462829431305 9.8745682862077402
95.3981811829702480 62.4607993338919272
53.5774667517588483 31.3954291010364770
47.6270722363531149 61.5297694507859987
72.0078178119137107 94.2899747184927577
29.3994691030235771 61.1284212939097742
30.4979087430973017 49.2626081295015368
42.9030518044863598 78.8651128181630128
15.3704341805342750 49.5715494483594838
10.8512737825781969 92.2516713661859882
60.6215597479774928 21.9713323797064994
30.6734777350869834 30.6423207132366038
48.2024884757573560 79.9904407551462810
53.0614494450164926 2.1007185448683963
54.0648025120362590 18.9320838408094332
69.7519058116125734 35.3672487616555102
31.2689955243102844 87.4574546628097238
14.5032384989075336 87.0342422143821750
69.5859046591370429 22.7316457016590974
76.4463744011276560 94.0431667923318031
35.2657256154885275 36.0978273084659023
65.2965830427831548 9.8418168789908282
10.9512619969492242 13.3120682405398316
49.5185403515713247 69.6419669588330379
21.1295744916167862 22.1883934990345537
14.0643205361944084 8.4686827890620542
7.5289631717861516 57.8484308592747922
95.0528008767649482 70.3186439857690289
80.0592414321449724 86.8901933454429383
55.6869188963897912 83.0940424277387280
91.2219645835701698 24.8614261654994557
57.4823914727625649 26.2462641649749528
80.8202187926180642 98.6483439639378190
79.3770582586085283 33.6370432136474022
45.3760417331978445 69.2543755883777976
55.8443670695316428 92.2425278876686718
4.4205177290784210 62.2078553516118973
68.2712414044240035 61.1228216588542637
43.4053184210303726 2.1961277157082515
70.2157734800370008 28.6697057116446317
26.9827428740281761 71.1132785988420721
34.2458336093521964 41.6505991437489556
81.5803445023070424 41.4232049324599458
44.5448718481316206 39.4235691224118625
76.7370462813813816 4.6463052815658763
28.4393396674563661 6.8682761871587843
82.1480997515721043 72.9637400464479242
33.1984162295261740 9.0175700113272139
2.7183264049175149 11.4241289295378792
64.9550295710561727 3.8301594666138361
19.5327124200584841 47.7749790177437035
1.4757497106064443 67.8833435721808485
79.2572908422192768 72.5466200073156813
66.6260676288054583 21.0635644254336007
42.4106049018193403 25.2033337068422121
26.1724240483641388 41.4305402206957538
50.0208427938278462 93.7490268196755636
58.1593430714458108 34.8705050797603846
46.2519471541185894 6.2519738981005046
7.6836178889724494 15.5962440950440655
10.1344750862563231 73.0050329306483121
12.5566216315070811 35.0223108207615823
30.0638947294400225 75.6371127523714222
3.0767633252836712 74.7452703970437256
65.0981878999778729 1.5346652882986200
93.1739746097086936 20.4808918627896510
6.2557253553724212 82.8781269859937169
25.9920831707890585 9.8383567237954708
18.7036053111642602 17.9168054931868710
8.4924561108986492 55.4649089468746723
32.4084576637696600 33.9650507917394151
2.3138082250079850 12.4985906531713820
71.5049770681312964 20.9963934641296142
73.0659426425133347 12.0838371802944664
14.6462410689467522 29.1063487648263504
21.8631256811507306 38.9463015049092434
59.4478383822145346 76.9129065183435756
79.6486879925063107 96.9273543580278414
92.6387843651417029 10.2249773043977079
90.9306950089991801 17.1854085953025191
30.7584480032998435 37.1171726209032045
73.6272930810226001 71.8118444877247271
95.9497951001846161 73.5912226057375563
88.7361155815590195 19.7956344357384530
30.9327231850893511 31.1418256899081527
94.7377752391712136 46.4670632121369280
34.9539411313518187 3.6675869718915899
32.7435040213651192 87.9817486209236108
23.7051661785805514 46.6791550676853078
46.7961244045488201 39.8314825428220516
68.3864646249325006 74.4015309902168553
27.8769938552097187 87.6106271419534579
67.8997876023323670 21.7549791519493390
16.9794354500935398 4.2278684917539504
79.5472335318358859 60.1144492994787925
42.8070964538933367 54.8727163083298421
97.0341847680383580 55.0621883498047069
43.5991329966426449 58.4285083104633216
6.6617966319173600 12.9934751731931257
91.2970201343618442 87.4563586317533321
58.6858726150301848 55.9707564541954170
4.0293328706179965 75.5101529583538138
76.1391265811525102 43.6971863190618066
29.9388306249322653 84.9100584061155814
1.3313048127569171 13.9556521671667326
68.1316622099779892 56.4724563832422390
29.5949432808209849 2.9368351892597011
74.1865622124693118 65.8162044025760054
7.9448842472750636 83.6160722333268609
5.0547715974446294 20.6593303561283150
39.6169376180614634 64.5501100658602667
37.8914404225747603 53.2653606152979435
76.1895962360445793 64.2096001542689123
38.4358019325972435 24.0765347118966559
74.8615031185198205 87.7499084313558910
75.7734711606761380 49.4872042506323524
36.3997450433352654 83.2350499343191785
33.7927559135014164 47.1376157967899445
1.3284600559388515 63.8245557317697276
97.8355874875928748 55.8405158331243356
13.6530630321068820 2.5570874385179687
98.4397957811076907 60.2844330291873334
28.2301919838360611 64.6360030768947382
48.6412335134928782 90.3669864530914424
71.2713584487707976 89.7833555410687438
36.2780444658253458 67.4712480552221479
13.9806117765225331 67.3690608519727050
65.3074535432607348 2.6124070571412972
85.0323046647698817 64.3011968300805137
44.6128810740294526 26.6527272646804079
89.8466426650148975 67.7230726568322865
18.1401248199744778 49.1217779556790717
34.6616763148730769 7.3305415389724127
40.5030899396611304 54.5682890915066707
58.4478080010397676 21.1413151919776396
15.0413540094489484 85.6314241813859809
37.1329818809150183 36.3756272723370202
52.4343656532374354 81.4060543230695686
60.0042373211721056 65.3827085410867141
75.5463374289747804 27.9411748679858398
74.3181141069990616 86.1030260492783128
38.3115263843474807 57.1930967972022444
84.2508363082443310 85.9091107681779675
86.0966474905652319 64.8213956658463388
29.4111799606391671 73.1104392205408686
14.3241354448786709 53.7415804353650230
4.7849498254038174 39.3886346459412664
17.1472360837389921 15.7261890605229659
19.9292636604871305 60.6705228426561192
70.2935266125682290 83.1527997116610180
19.2524693760326322 65.3697614591435894
7.0748948405330969 18.9856210874073454
23.2920899540937754 64.7981616560296487
92.2947320368556916 96.9296633043085905
46.7873689141968114 0.3739818444987275
55.3331346546926710 34.4388017539925286
74.2622802947890222 46.5737321162469584
52.2459191017087932 22.7358224661128752
57.9755079272675644 28.3864778532448199
22.5886592856014659 20.7124006521616550
27.1295398683215936 63.7470887345320989
97.5204602095292614 58.4894861926965461
13.2517394940371069 90.0067505818019669
88.8062874028363751 31.7461564601444266
68.6894740684128919 88.9634644450555072
42.2732690665137838 11.7371314816204446
80.2415986401178287 36.2617063932318970
86.4643315071799776 72.3852755461632569
19.8480490153835305 0.4413611806781348
85.2061533011608390 48.8235366397411354
69.0594551652711459 74.7760372425551338
57.7987168033846501 89.7796906050844541
84.8559897029034715 51.3294583266158710
90.7583978925569284 67.3886855633304407
33.2861740186419652 28.0765965433368834
89.0868830254536732 19.0386256122868183
85.1976356456621460 42.4387254149873527
93.1249728457286921 33.5243001912703420
87.1527892461145370 23.9436505575164276
69.0853338041180933 63.1727730796761264
40.8680229593684459 26.1108300528597113
74.4049488366685239 52.1652570768204171
85.4036621481971849 81.8256771410473220
19.8654474625218675 43.3946465909555883
36.7804885070290055 1.7809587858538478
52.6338033314171057 78.5584781077099734
79.5864210960449583 79.2707132667923844
59.7792229108962658 47.2951240132621322
73.5644628668948144 86.0226670254131562
59.1243354841367150 73.9091888985092140
24.5682908023275743 41.0732301272086033
97.1113012560104636 41.2836893809370196
15.5989969086962716 73.2056680265902315
97.9563647489193983 98.2425918565217984
1.4547202292207073 52.1751126442122768
36.7541871533340299 29.8953419118858648
88.8098918107320543 54.6252604041949752
54.9718514635581528 33.8323677905811664
58.9870487256618503 47.4472367800929717
20.8197150560837869 29.0888824458784292
38.0366796710989803 75.9667343728699223
98.7971468006714986 70.9678773036232258
31.2770769582013877 13.6188744089105196
95.6157739114330383 60.7271198181040930
74.0065717715163487 45.5897184984052330
72.7676733969221914 75.0943686419230403
14.9359978195938599 92.8133996268083621
76.5746711861501410 63.3320861573408393
1.7921406771960191 19.1072774265553349
80.5066401160032683 6.8508428920406317
55.7181756998012645 19.5685722890902909
36.4270503470230906 49.2696979350991739
41.0135569344114757 58.6885081890075355
42.2431558730010366 30.8594684585517633
94.8057670218391024 42.8595217785600866
57.1722641284399771 21.4881234005885098
1.4936623352057476 98.3267658237730586
67.1966706223245467 22.4490151182392914
81.0965633375535191 90.0810762904324633
79.3022244818009483 76.8092731366954951
40.7434621394724985 44.2537834082275126
20.6974757464209027 84.5637096824480778
27.4714811438682709 62.5961219636638404
16.4218706209598118 99.6462847506085154
37.1949723459399024 78.1956520827036172
4.4604434847567598 85.8345921042740940
50.6153726033920961 0.5062956373030003
41.5606689363976187 19.2115149988959963
55.3311538045510929 50.4951686940497524
18.7428015588252386 89.9904251439673004
66.2263270901002841 26.9511257539615485
12.7215334429265692 14.1209875063160073
66.3426232894349397 68.9784632710294545
54.9701314441685582 18.0344555781188021
5.4678468895416499 2.9196573382466062
61.7607222570346721 38.5675978942903868
15.1845448179163895 52.1935716913570218
93.3686570901594166 97.0727649401560910
5.2636953776866839 39.4117010952352942
74.6366407926960846 50.9012479983443882
11.4136452829627917 82.1462103662772449
21.1505622518479051 20.7421269772938963
53.1247320016159392 6.7838731710083255
15.5321883309835762 67.9059676059191446
43.9937919087692748 69.9027527887044187
96.7457684101872672 59.0454170333153030
43.4901136290906649 85.5950320041469013
66.3452712808101808 12.1946269896737078
80.5831658587841702 42.2503926900185220
60.4149943127179085 27.8028932043186998
15.0151593729482169 67.8090749437792510
27.3519604631665700 94.0178187938149108
93.6345290330076523 0.3058122705200117
14.1545702179416537 94.4119985558068180
37.8428765321754810 30.1217585388027658
53.9313020786284056 5.4611089424680070
44.6168619125213084 14.4859532450563595
90.0378154317547654 30.9930545321177036
78.2323307218138808 13.9141727920048872
29.0423856368235533 65.4978425318681587
42.7540436652211753 32.0920030851658353
64.8307985778728550 90.5527856518250616
14.0120201296731075 19.4415711444534942
69.2262741300784512 55.0394401930799688
58.4106323372217986 23.4234753972598959
16.3307186029222997 73.6393386836834480
21.2264524349949042 9.0227839803812433
15.8377709598591316 1.2098291534196060
96.9924456644487663 39.6404314852435746
67.4463014616670335 72.5832249505555609
20.6148827989588455 98.3403397491232454
85.9840518626554626 42.2105018509542518
30.3834400341130078 73.4274493183529273
62.9577029911478476 47.0525048298247128
31.1471425887959299 88.5002577808776749
34.6696404634079798 35.3778873163807290
60.3574992317263224 23.3657401913140319
83.1151932447886992 50.7890394655440716
41.5236561924249870 99.3686819267388017
79.8417111749345167 74.1365848338862037
69.0283745810691016 64.4272034716967426
16.7439309613584655 90.1485517073567593
50.6041763089291976 56.2492890761543975
44.7163361589009298 7.6652586410339563
70.3557599243590062 71.1744282941053541
64.0376904978575396 17.4856741621254095
65.8204407231327622 64.1401007531170535
40.7076163316664719 51.9948600564244643
91.5719729050877760 51.3189108817888737
61.7979584332621243 25.2568357887333903
43.6483394755890259 12.8185900638781654
18.9314260880202880 91.9657114880983073
44.9051846876486991 74.8880979527661168
50.6427564316586896 3.2343919103702712
41.3135496741423722 55.1158580754930725
53.8004099628984136 10.8063231445598475
33.7827733791204210 96.6390204705628690
81.4684435843098527 92.3789613140089330
11.4753578899521980 79.9327779079974476
99.1393731209837483 26.0693138202572783
68.6131204596583757 92.8660519363969428
83.9185358287056715 14.9621899650321346
33.3611990665348443 68.9704411316785695
7.3305272556170920 67.3396815027571449
93.0210655572909957 91.6016243721186498
78.6446253549589613 44.8595268740177744
64.2766181447553464 35.7115304443587291
87.9941383460577100 90.1512604658277041
70.6989682480370192 14.6642555275749213
81.5826527965479471 52.6822803846376786
96.2297809635950614 79.4394862198128777
34.1137394766472966 8.2934191888058617
95.6133866893797801 44.6105937589478927
59.5155545364184775 34.6753973488479161
81.0170487935010897 53.0320283026475252
96.2456920591680785 52.2183895857781550
6.0888553611089025 34.8533055671830212
66.1970919944898526 19.0144715629451007
25.5555238970989755 77.8955483807530271
67.1063798781794247 81.4618708715197073
45.9897197606686348 4.0902476819861917
55.1011467452111248 86.4778993444783310
60.9109059932513404 69.8254255893777014
73.3311912167556272 26.3350186445870733
15.7754878633398761 98.7318933456278103
79.9060255540806708 82.7753277525589795
38.9788030525369820 82.7834703569489534
1.5594801605393060 66.9454850837494178
37.7463747037196455 40.2483036368578553
23.8556386853437701 42.0288478372312895
46.0880452872546869 0.8171352278865118
21.4212770582519880 62.2421393351826566
7.3667682127921736 98.8073569735072823
64.8526098575823653 67.5835096404325668
71.3326788169965056 6.7123942360395539
18.1281438953280194 58.4537821600333416
37.8471427000010152 73.4677822381735126
93.2066911700957093 60.7225558167712833
55.6689049228292987 51.3746378711879643
81.2108683972851964 93.3139273585783968
66.9882855801563437 15.6120442487371669
88.0527186158851976 38.3937008562509661
17.7378541238708110 52.3041573102899449
9.1327610468538989 92.6991217615168068
77.5940855945702310 62.0189330359226219
50.4053346933052779 36.6779655433931069
0.5472620904776848 54.9074244945450118
72.7015866789379288 43.4837112366544574
76.8992815863494172 94.5756075274597094
89.0552855800810335 11.5597989270421859
42.6299150103188538 49.5880549299766642
92.5371765932942196 86.9441410065427505
38.1812807647655887 59.2351715186584613
90.7423510167915452 22.7463449795168628
78.2414017959041814 76.2670537694814215
76.5865616759187020 21.6255010277486832
18.8436949968755592 59.6566925198885656
63.8402291997734324 94.1784812756940823
59.9370338981612605 50.2673483666676049
20.2695280578337176 90.0597030953108089
7.4331150913931499 36.2844340234845149
26.7255534328895834 56.7571458589646980
7.7282425086035449 82.7507627764418601
16.4152347314539853 20.2496143408673177
49.9677751220564801 9.5401001018625138
19.6269287656991693 39.2397877610625088
98.9568420630958485 88.8076464331669229
24.2153340281998766 13.9381905072344043
15.4145018043777888 20.6757141652251910
10.9196246387207925 75.6070123478113487
92.9724982310929562 87.2735569935953635
87.2561388838836223 42.5331711548866735
46.3430778681632489 14.2404855014875871
34.1946213134955528 71.7939236510633521
76.8635644331312449 45.7365847175496327
94.4915210512970845 5.5166114700345155
91.9776079109513347 80.7455971583553946
21.7461280964999055 7.4346649944212135
10.5354938224830548 98.7012775516785013
58.5310464949577423 4.7758027510568795
78.7909344332516071 77.4241822390401637
9.2667957037001365 59.1776921050226363
54.4989616289223520 15.7831309540499944
25.0599317492674629 68.1880106592325177
60.2794982241179440 81.8210737952619667
13.0788678583095734 19.9835990275499142
10.4370315747818854 69.8988345953502375
37.0681073957381813 46.9538152202192975
91.8729868015180102 66.4612557854574106
48.9266392386532587 82.7835394431206311
13.3463600527199073 98.6892920183285014
49.4836269876901866 84.0716646601411242
8.0537915026502755 13.1055859566964195
72.0113734655748345 36.0285471234087282
88.7476823981137244 86.4916715570374066
96.7046041397516944 69.4408206888675608
9.4980418628428538 65.5856829120110518
24.7431447892325735 65.8368656102176004
97.7695342402403469 96.0100062369332932
36.0688799367973374 44.4842270300407137
78.3103565871375622 76.0026302614504061
50.7521469211121925 27.8053940346213331
67.4060495882366979 57.7766399272921518
24.3166731317676863 35.5149511903935604
76.7115270680848198 85.3887752267077502
76.1121706042827242 8.9223032376306239
49.4974176571895654 29.8539285062748725
68.8931257666816350 57.6851083914659455
5.6410154067571439 44.1219960485441192
73.7945909675156031 63.5589369364901700
90.1819005762018833 52.5253071810654504
23.2219726872301315 27.1796852451490452
48.7948123293857279 54.5465039150422086
54.2510730103878274 3.1109702337289380
63.1793742683807622 79.0132712129373971
83.8497622079419358 71.7505666197887564
68.5033292289327562 36.1550390162887609
21.4717795660447024 66.9521787311099104
2.6239025144472961 9.7858618491006748
77.0597093854944148 31.1391362047876754
70.0529892605683528 89.5689059532801508
61.0352036332600818 26.9160384781708792
64.4811327595401025 18.2049640842399825
7.4509850701690468 81.9100094849697200
18.4785762002393383 3.9017290397187154
93.8189573471077694 19.8663707204276498
59.0980232150128160 29.6257417086543633
31.7492747002008358 89.4981034626057976
18.3396908049222382 46.1970275246036479
82.5459729352410960 55.4072748152922046
42.2900313789992381 99.1708182246057106
65.3858388163061051 82.5100291300398112
60.4789928121939226 39.8037463347990084
30.2081070495460295 60.5107540711774661
6.1220430857814918 53.9480719456664417
29.2384531156277951 47.5980884045200199
91.9671887474549266 75.7355814100565681
43.3766218579719549 74.7848182476503496
94.1987547191505570 49.8041427435402682
80.1563021655821188 0.4970585166077957
30.6850592319168101 48.1431479066228505
80.6677140072246175 99.5226930580291906
63.8494890052707404 38.9051005669415844
44.4779952924643140 76.9288137064002484
87.1336053936094430 44.7496618238877986
56.7011571359964606 23.2432792523436618
80.8141970513420915 19.8701082179595048
2.6304986164010780 95.9888838261639563
83.9568620898198787 75.9579261415214546
16.5498825734865171 36.0222253668963077
88.0730674432864191 42.8094291780424925
15.3472066159356260 2.9950073069147654
27.0742048621374956 20.5086538099419684
87.7856570856168190 78.9479528715747136
6.6842745568557849 72.5497998556019894
98.4978818970510162 50.2310628252096691
78.4258419131790561 95.5055960557562855
28.1928342367479878 92.4082054908415103
77.8324714390124228 1.1520235968992543
41.2385195880874775 70.0560116977145952
36.8118900733188781 65.0734563301631255
13.5832765225980427 87.9607010948898989
73.5629815595717815 88.3200516176037524
92.0130354567272946 56.5650426377043871
22.3709946298114488 1.0343013219691777
88.4274411682571753 41.4490599896364529
31.0304877486211943 46.7553628217978385
60.1448584751664868 13.2832471386427287
44.9236292492622553 39.5661469921296813
7.0982259951497761 76.5509334966667012
32.7716789078096014 51.0653544425160320
80.2167748907178577 98.0361372416433881
44.1171499118808299 60.0280000545962054
11.8947380868789523 14.2344384246609437
30.3527565163821613 71.1226707004493761
14.9599566405769551 17.0990746937416240
26.2889048127438301 49.9895418938083296
31.8306551854223301 44.3315821624680098
34.3653581724104740 1.3136226345579316
38.3354148088132618 79.2173632623671153
47.0901658167444239 30.4449746383151023
72.0933639566879947 89.1240283782727261
99.8754895761362178 62.6580301920840483
64.7244815401343203 91.1250664763818463
62.6946560966476056 32.9247460611699765
0.8379804307147687 72.9881578032863416
1.8020304370139906 77.5796766342925537
71.8953042624496845 28.1717744850493403
91.0937009442946106 51.4530154448827233
81.9354141032605128 2.1153221980356185
80.7843681556959581 66.3087290916090382
6.3751867786465137 33.7182447601838149
68.9279698214734822 14.5718913753566266
19.4959268342644663 6.4598611889600139
81.3296716312619310 61.6546126060975723
19.2608738722547699 24.9745522173292258
48.4396310922719806 38.8267695861577025
36.4399574882195765 49.4049152964374585
4.5990881713147358 63.7951762107172158
23.1046881274407312 88.3552115249562746
29.1156437949086069 82.3158204053855940
73.3583057120007993 8.2021330101545331
78.1721252788501744 82.2293404517901365
80.9263423517694349 31.6196888846749999
89.9540594324812162 78.8051949793590865
83.9370578572770683 42.4537527979815223
96.8377626360884705 64.6568936463129802
46.0157668358742029 46.5451544199400900
94.5144271615876619 58.8181644249310622
50.5515760436245998 26.2937079457603815
9.9622696062447336 73.4590468434917767
98.0486565923012137 26.5784837952921293
73.9608261594964773 17.2998975278959009
58.6894055836220332 61.5124332033562098
76.6839970730358544 34.3172555229707825
36.3597907694648157 58.7940980289531225
85.7624901323976161 92.2676702076190338
99.1291402191601776 74.9109929836529034
68.8235616036738378 41.7123596819290441
14.1297626558371636 40.9010009352648538
30.0649254565076198 75.5141369818069279
39.2677394285313426 94.7010130554417486
81.8000022928165720 68.3149951404112983
53.0452672774243368 76.4674709519087372
35.7136789124353555 78.8584213654721822
69.6674367879537897 33.2611213282421190
0.4527178877509530 46.1845593288739167
24.8300395850758377 30.6808260544125915
65.8628630973056346 88.1711592082591267
80.9173405284083458 8.0637241969754854
67.6148251482834866 34.0684666562784031
42.3496251454981589 30.3221167738373723
85.4254748271659139 60.0152030563676817
2.4039627631701754 13.3620585951603417
80.4341548186475279 94.5854737972890547
51.6549701701195190 87.0846970274885877
32.3957116723505436 4.3126426766419197
26.6389592072669004 21.8891370171274353
95.9019010219688397 49.6154924236997061
56.1911888240780115 71.0610711931518040
54.5326685778568390 27.9273409189677579
95.2182192394049736 84.0698204472153776
66.6319314491381078 90.3562392099038618
75.9193309222125379 28.3988590041758577
31.1420824055215100 50.6581974630725043
61.6173548891737397 44.7874164782986384
77.4421430288249439 89.9549514983202982
88.7706250886930803 38.7340462270939199
40.2865097901574956 65.6109459194633899
91.1165471920954388 11.7348144360225994
24.7296557496080034 45.4176086788800504
29.4870811201992318 38.3440686409861087
14.7064126701634592 85.2770264307440016
50.1274933641354679 91.1172389015642779
82.0026703470381619 8.1566583881881201
90.5495349954033344 46.5064142383746031
12.5179596590378690 7.1980069115725627
79.9485753631661140 40.4880144463725529
16.4518067332683131 18.1291281424766453
35.2609230184995681 75.4788731824136789
97.9856748825911836 19.9014259253822665
40.3137747546441503 96.0722379227515830
48.8680757509623618 91.2057406779386781
46.5105884689666098 75.7340970251146359
97.3017753068012041 5.9709572587484665
94.3352427408851213 38.0708834800289608
2.2472044036335292 13.6001762316428909
92.7169226070222692 96.8355379166374775
17.1115430425010757 89.6489883571166359
28.5246154973791342 73.8481669042949420
51.6612409770604870 2.0961065111637422
31.5222809695367978 77.8259659517165829
13.3133189847901345 8.2842394398413894
76.1468703988151674 9.6416145880481423
28.2507486309977338 30.6242151499285029
25.8403563143175461 67.0407941850349545
36.8518094780288763 86.8487296521008716
21.1698438214538598 68.6425144790521102
37.0439357836128025 17.6181327600528164
45.0724168710830853 90.9181679888313994
80.0182382193121384 85.2686697402801741
42.2577522090372568 36.4325284013099022
24.9265439152830517 63.8910562167097495
1.3768138207686742 2.7902951295356693
61.4668879772668788 69.9973642174491175
82.9515648116115614 9.2230802588064158
9.5537630257857664 16.9415750325290659
50.5730729523790288 23.7064363212543867
8.9365101435613159 31.7606148240775035
16.8161147881498820 97.4617000577068922
33.5802701992896999 13.0143328260062585
1.6665923939823690 79.4328041824771418
58.9444305071861265 18.1831216403153029
3.7100274901323282 37.3739811912524473
78.9382235709672102 63.3969318235010917
63.8885111777968575 90.4357078576262268
73.1593345747055821 16.8924170766009638
99.3923045693447733 49.0534297463689342
68.0840477755887008 79.7963886561785927
58.0758293215358989 83.6086250121811645
55.7808993472768719 36.4801170092153768
94.1936651767232149 73.7056298092190900
32.3764139322511255 51.4580172562875262
45.4520817071069487 48.8668693146343784
37.7441674195119532 69.8118794397208120
35.5211976775246612 11.5682077847860221
21.2943772246399803 88.5904031709447111
95.7742944577482831 67.9798996057939320
52.1941330452436816 99.0619389293799344
98.9185095957359550 74.4289913052560195
4.8625610141532993 90.6614051892023980
17.1645408322257715 90.1862680571512527
30.6973850741952283 11.4380597824862100
35.0005997406620182 45.0112317902065513
31.9390482728949081 6.8232429152485174
95.3252005596343537 98.4076256293563318
43.9441123066432908 68.2625768629301746
1.2306656628832680 48.2150269898436932
38.9733426145665618 75.4853096768156320
90.4012976471992857 2.3691856881162821
54.5037968922756804 50.9335448597950560
27.6946290429124993 24.4420310827843537
76.5030673783208641 33.1061797260185813
74.1145561802912312 21.6920386567675862
23.6794607798063161 22.2324587264092415
14.1273973131675561 83.4646366074126291
95.7314628753124737 17.2243242681799806
65.8565271452377630 69.8773635146786205
53.1074765694093429 15.5074753694681711
65.4126035369117602 92.1891047428703132
72.6363855564802634 53.8534847648882504
71.0911178992755595 53.3636035924159202
36.1415405532203380 70.0855036030936844
62.3413170749947199 68.7008833127881360
96.6900365924474841 93.5141291773651915
37.3814969454223416 10.7450834928477406
36.6682210614475892 36.4216563884733660
95.9096683101631271 19.3524402332125547
2.3367345008619811 33.4936325414840610
95.1507097753614914 37.7394228838963883
86.9936293989583760 23.4978266230627355
72.4503571057496032 21.6103786575562822
33.7281652162902716 44.6883489782558669
61.8637096725482536 88.8678033932036442
87.0879263339502216 46.1123576026079860
19.8182344265770212 31.0061855519949923
33.0526490282593386 1.6871682738370142
15.9274609352979546 56.7615157111545230
30.4303070512794278 15.0944832510722211
0.3371260960955413 50.8421112253327863
0.1753413774320034 64.4419644562124887
84.2471791909161709 55.3403203795550098
62.1415501667143246 19.8632769620136855
14.8888426763803654 84.2177772373424887
49.7206766816380963 9.1893858183886188
40.8028924206439996 73.8603637504740647
18.5520571826454095 57.8561736498162915
54.4235553371068406 59.6619950268118515
83.2093096309035332 28.8240350459881718
63.2175453913405150 51.9619624064126953
65.7743497230176928 31.5752029140267680
45.1726237314914982 94.5285236947782579
95.6666247942986274 61.3200589940153051
69.9673946345296258 82.7800554800624013
66.6904690999702865 79.9380366929087529
90.7808162356785573 21.4008279001490891
99.7122585181093939 47.0441180826826155
14.8662153659397944 43.2368400754582396
69.1945146245147242 49.5776236131537615
3.4290820052400917 43.0984962847557682
74.8499158906611370 46.6843602526684407
70.9349960648363265 47.9856101014687653
42.6910486548030406 36.7208996122534330
88.0365030672160032 63.8832208367517396
50.2220331640215178 24.4490297253612496
59.9071569609912729 91.4194826321112970
20.1755230735606972 89.0753036684716903
49.7733595541605993 28.6232365174262000
78.1530500641308663 28.7037725035928268
37.5611833195356084 10.3107259256688071
16.1092068837797910 4.7787135853467388
14.1199518031361997 23.4237202977554233
98.8142305560430430 26.2015955562224008
47.1449076565373062 82.8588833751086327
83.9060469848447639 78.5396202137089290
89.9558247562942910 89.2080642253152689
91.1479827130064990 38.0684960003876824
35.9451178343043551 57.6009408268801124
86.6288952584989147 98.0487047023028424
36.8463823505058343 58.7028170965103087
1.5075002441976348 3.8614502963393971
86.6678865945978600 67.0702718662694224
92.3219991839763310 84.4990231757283112
75.3331723974790606 37.2065708784294316
31.2476025922515213 20.6891133318410922
58.7936379529784290 67.4836077340022484
14.8461287900022665 9.5444101111981094
77.0363224174343344 7.8263316710898367
27.8922789933258350 55.2922840244967517
30.4184272647610818 69.5613359013340897
21.4738238118965761 41.4487278903794305
66.0521213320342468 24.6614032752605610
5.3789955540442635 47.7374588366812560
72.7633433769720739 30.9622215459686814
71.6926677609400684 75.9595372565922986
93.0155429883717204 7.8549821870098953
70.2568580628873036 89.4985718968415540
12.6987706215037193 75.6520333711558521
15.8876445257031591 51.3588137808089300
27.9062889995713590 25.9404802196886450
26.7547840922549476 91.7310833581298084
33.1445887474658605 56.7182379101163434
65.8405398916241467 7.2308305454279793
39.1790562237506990 30.3640689716114345
33.1787748024671458 36.2315504976661060
97.8136642233790923 23.7694153501750947
63.2729424132541638 71.2207060332156203
14.2801889203799437 67.5876686342694626
65.4292679790915059 47.9836013346539261
26.9575640967715700 77.4008150086007873
52.5770407307121417 31.5774136476288376
8.9870603022641937 82.8832341995623096
12.0921489059749305 96.3716223350764523
39.3824027944772865 54.5491115196636969
55.7104871432349356 16.7332963592286212
6.2307605315737309 67.9714143078166302
49.6228204495351122 19.8880490609346197
93.6809367229957388 68.9864473232589859
74.3723165031128701 76.5593757106787507
61.0604442279026216 5.3795009230031221
97.4156471474414474 88.7859787453275260
10.0806188162864458 30.2824686570520321
74.2006724901275874 14.2742451364328389
58.9147829304442539 61.4575863391896533
96.4355077791538093 94.1494009452632952
39.8471400230961379 54.6742258544010937
18.0956342640785870 5.9609675508345283
47.8034615455702365 40.2009829887247463
14.6356807308848254 61.7171966021887286
10.6952794177371917 39.6681837426761632
24.8058787425492469 98.2703086685877736
6.2458501086680833 90.1937206142008847
72.8969227378253208 66.6928170611309099
37.5886850420075547 57.3872953210339816
8.9118317025394749 17.9240502901604657
34.7158624927637476 82.1728720871945768
96.2028304399707963 95.5810310290204370
51.6375834361309316 22.6616175049129787
72.5591846696120371 25.6252735821932767
66.0552236084423043 78.4382640755226106
58.6883708137475111 42.7665426462789071
73.4212301080389409 65.6209998169255897
89.8961767927764441 13.0664983320753265
55.8034147840991608 50.9715435951027942
75.9504223932358542 83.1319672545753718
63.4097282890217855 34.8302864644498342
77.9668108561057238 41.1610145585142533
58.1971062508894832 3.8368790831575739
98.2982842385932116 41.0327817321185719
93.8499904899216801 5.9201458594109191
20.0645647263736358 90.0563076665118842
7.0406603363074804 76.4322164891290328
80.8678271107965685 84.0941383909887179
96.6427652530365719 70.8436379681297410
41.2966072731827580 33.6377108563069385
38.4119107447777353 49.1669747539012860
11.6169094412854061 52.4093730210970818
48.6981259241080124 36.4908607906618059
23.1635258539659290 20.2247667559307800
78.9071004859005427 71.6350419135882106
76.3434375277447828 62.4662095305396718
26.4893600505739393 34.4137713064955761
49.5486889238490278 43.8615231421930929
76.8054310829199949 13.8745543365188411
38.0028757144030251 52.5173340352652289
22.6182006948767906 40.8319902401277020
52.8950907090969480 18.1945900884562306
27.4251868082157948 84.2400935075659305
16.8345076767569140 69.6555434140403804
85.1266594126799276 45.5212545956706691
10.5325263798571207 71.1481338326839250
34.8330211304577517 73.0313689536009463
57.1649221166949815 33.9240207570305188
50.0840844929855109 6.2040686286126911
25.7495356059867397 11.0459477538505162
11.1560039221378364 58.4875087282930508
99.0172808421026787 36.1263063074855424
30.6387745994508123 99.6806753144040840
20.1448813713834056 68.6308556500200950
53.3956656618429619 32.9117551308481637
9.4489529627397992 27.2052475970630105
13.1723655582898012 4.5643748937869493
1.7163838224526162 4.2126544963793204
38.2567661611785468 78.8142541363789633
78.8667392906518927 37.0231901598179434
46.3211303512322061 16.2703137011515722
65.4123768347497645 78.2472395747767990
95.3312297899656045 92.2196977688441564
26.9859259043511699 54.8975552236978999
68.0886736165051900 60.9934249534059063
53.0089349885242029 74.5163635331547312
56.4756192492965070 13.7521293234124204
85.3812879595832470 84.7471227370687359
5.3157591400501802 31.5666304871661367
68.3451683804857311 64.4920395694715438
73.7283514106463684 96.5545216293325268
50.8310944895118624 68.7537467903079857
65.5598517531566785 1.1656621481465734
19.0539815446103304 86.7094273406943472
67.1155791260668764 63.5314553464608665
6.9567801579702877 40.4019646025203585
58.0535231103639262 5.2146646214572767
20.8823272189531117 49.0810890253930552
60.9053042321672038 92.3921277222707147
21.1013377530364643 22.2430183808785422
95.2959679467729046 28.7460006370044532
83.9591424560911719 84.6825265712413398
8.7596730004680605 80.3384845064245496
92.2813140511773895 65.0806779359013774
30.7914516884727938 78.0497603622975618
58.1326754233234979 9.7158249190596244
25.1178830703184595 25.1411477052039380
83.1550744007692515 25.9952086284663153
37.1063495401761330 11.2173129483402292
26.4449554807948530 37.6346874719823958
22.9583784106336957 54.7065372952159166
37.5534303876307050 75.9837154865256963
55.4623951285261398 35.4702940952140082
62.0592489593081638 56.0892510635338510
82.5593765468149883 42.8649356016321406
87.2014943393430286 68.8920183355064637
76.8150298644674905 79.0709517295292414
46.3881887016416528 13.5057181475612076
15.2305755183259723 31.1658611962528411
95.5772701822797615 46.6865489227789396
20.2355343358907369 14.9626233730807741
29.5532659530155968 91.8400161149498189
71.0766524123095564 19.0656817308674107
65.6826990892285636 93.4225277393805129
35.6653990621991781 86.9611178327328105
70.7302949834975720 12.7012592877425838
63.1706269424592293 32.7683914706679218
67.8717671115272196 37.1787343715485932
9.7682551007334251 56.0608500306140982
64.2756942549541606 12.7817420787656779
33.1186092565983614 98.4263224184741716
7.8960200629814903 46.8734712320087041
50.7845397815717021 70.6365041634363138
45.5625695297414239 39.9012922777889045
50.8621853251892588 27.7124445566325441
15.6520969481805388 80.6358475740723009
59.5819122313497189 8.5861605100268186
98.4167208968253107 58.7896452097592999
18.1103304348435685 79.0005431588069058
57.5578042500662477 34.5554571646630748
39.0795968137140051 64.0211596399819030
80.5512605112472642 84.9186153522673806
48.1014769322489073 53.9788912510809880
15.5492259696438424 57.7506820432500660
10.8349801480107750 99.9052752337885295
93.1874790041723600 21.0167499488132528
0.5343159272966691 93.5342447763477480
83.1161747553836676 48.7154580576916203
30.2084165408511787 90.3551293984437933
96.5419848648238741 9.8534863521307692
76.3265497080148521 0.1127867023125950
59.8214462333410495 42.5945917932059146
75.1524508554645649 30.7221362904661852
52.3288752995891286 51.7534965303761894
81.0524188037153124 11.6948728033739897
37.3287416385726587 36.6879532110726529
41.0632923849292055 86.5649276935240408
42.6186520824251929 72.3655973968728716
49.5501295598923193 3.7843167052022508
53.1225589812124497 95.2030830986664682
2.1666622869257690 95.2648046299838995
62.6562283525458099 87.1620104645752036
88.7799092897047331 43.5373135704393377
39.3273864826975341 30.2502507285772673
79.1655452485234861 41.8129977586613961
64.6856100768572588 88.0620581793556596
21.9981263339019364 54.4588101532636344
27.7065123257523958 90.0307740196415267
23.8117889469027126 89.4682220847103480
63.0310353745636576 2.0330790304699864
78.7577478136431779 4.8720224814077788
19.4869515676708858 42.8935490833736424
70.7004824682017841 13.3325353057399560
31.2942494119628165 62.2940959402427765
94.0035546519787317 35.0394306524835173
44.7517493227348595 63.7730623715684999
23.3005517908266846 45.6174371651537882
1.0565403919930660 94.8331183392546677
48.7610127833294271 89.5829421002745647
85.3250337882430756 16.6598467285853822
55.9462718990596315 32.0766702953613887
88.9371706711667827 13.2602350463728254
76.6881197795144232 47.2449487547652254
57.1381799506820798 26.6935216327548694
97.2501224058518545 18.0582433896624757
39.8530170451615291 60.6414017060912585
82.1814979160410815 42.2869129495944591
50.2352102101777973 96.5965089032209505
67.9976349064892673 59.2918239772930988
86.8878935402224784 22.4779278429807263
45.1599134604885180 91.0058251601558794
5.0056291388508312 2.3869497048660704
59.0332427841685359 31.9398338026243387
97.8367351721970095 70.0402024471122502
51.5369136410373443 95.6707228978695809
75.9910946578589090 30.5168793437081369
33.7509307499600268 82.9459869679720470
5.2780135091605951 91.4485543857871477
80.8927041780677030 16.7542828929530536
2.5314418858771948 31.6099390718842308
7.8638020589013147 4.9478410803820321
73.4480138540063905 5.5052762097082546
35.4961458513687447 66.0750904565415169
71.4506344105834046 63.2125729453710576
95.1907548379563195 6.5532321891851435
11.6718662693140232 81.1299138311325265
9.9026833368425891 11.3255554461512258
3.7238564032418875 98.5381622396525358
34.0634611593012693 33.5560875642721825
14.6600581789509743 26.8465222232079483
57.1143839361818877 36.1511808702396635
86.4324551060120285 75.6376539105020242
85.5382621136122339 90.6324259445955676
37.3604240055837806 62.1186292224157555
88.4166774410288383 7.7003441874683105
89.3024897971629628 32.0703614896947400
46.4118817189589450 24.7867287913837053
0.6280490066084776 82.3446327928364212
14.9774459859032039 52.3312645604494975
56.8056538679917438 8.9315756641291202
98.0421352194561564 55.1996926528376051
71.2800660957308025 68.1663516357735659
20.2693185302374133 27.7932347459277196
98.7673954301233437 41.8284080322386700
39.7547145742727750 3.2619108907232852
52.8149619322561890 51.6855421380906677
75.2489495636897203 30.4846193521080124
86.2197286097323570 55.7003263345076576
21.3034687006893328 27.4000120953302186
9.5657203151274235 88.6736592425845629
45.3238032905906465 46.1789140452494067
25.8335219651121157 49.8669003134655000
61.4961127175285185 55.6894865241428079
20.4249645560059108 95.7968827132112466
53.1059019273434885 28.7731523288895410
71.4364664527636677 76.2744838963766938
58.1804503894971958 50.3270918821443018
69.0972208117715354 83.7528452950931097
8.7388364709745208 84.5441414432245750
24.9677117673912079 55.6226181442003949
46.8914346748057440 19.5270330754536481
34.9524104558219904 78.8074913348986428
49.9262935610243588 44.7854177161325566
32.6516393984122715 18.1160903911577478
34.1930400201353777 2.0755935118378588
44.9343891890299787 70.0215823714737269
10.5610016504391275 49.3911895572111987
57.1249417643186277 56.0273322683771511
62.1283039926317144 32.9308646647757257
65.8651774114432982 31.7543325522437030
25.5698506074194079 93.8249154876821194
44.4020922119050994 26.6006323612836617
98.1033592602556013 65.1578120459531505
94.2543671342482128 81.6116889428076178
44.1963496274884946 7.1932422783736127
89.6350986878034206 69.6402951929094911
97.6233034967041107 11.4752418233752920
48.3486768096384907 29.9462877555066065
45.6650351381829935 35.8867623351056508
48.1333779670841153 89.1322814982933380
30.0683928407336367 27.1753374649134862
98.4219618041812652 86.5926496131620809
39.2433393208877916 69.2234471312896176
81.2103929609477717 5.0984325209255887
73.5965273645534381 27.2960451633952559
13.3034940632614447 74.6012045563059303
62.2816415156745791 53.9500548640918041
96.3556618830278495 55.1279535480645677
56.8135324791403846 59.0358359344193886
61.7346282666519812 43.0817600893572887
73.3017891677338582 65.4904228131029811
62.6520354073478956 7.6725776374474304
68.9847212900495919 51.0939611878780582
47.8965748470821495 43.3646251427235470
63.3979907633258719 44.1445908798945439
85.7924056996693452 21.2747792424612854
12.7937456986805813 33.9798818067660022
25.8433500102471889 70.6200923611548461
1.3750952406326622 21.3933633367501379
10.2270547572841259 42.5332676246466619
79.0251370392931136 18.1514892698018997
97.1731956686904823 12.2261371368034055
1.9330918089012217 48.7061589017653063
74.7442890651278873 1.5764765551529836
5.6929739003541258 40.1103088666094010
84.0900612464844386 81.9628735525973156
32.2441821867721998 0.5788336475608835
32.5824750882668681 70.3668478319976174
78.8243153495191535 59.5137348747084474
52.4118341409618225 27.2825474081273320
85.2916911912305125 56.0212088918623081
79.3104228091392542 51.4283677282199250
43.8654647246374836 6.5044496458001362
23.0155697726155424 40.1953328467487196
83.2873185916825065 37.2832493850066768
62.6301875570060673 65.6880795322197031
28.7598548619322116 76.8058922356235456
83.9540365600257417 46.0907343916160599
56.1046973298425584 20.8714741911030224
61.0442038947541761 83.7779675184019368
50.9530696506619876 40.9102891517023721
58.9459133040985961 28.1284173715407491
23.0346142703694703 14.9930714163310945
45.3720166167298160 80.6013505696996191
65.2097080365986841 16.3127025082384307
73.4109781707652616 37.1030303725323094
49.6572228711605348 59.3000127586108903
82.6585945997207290 25.9848304548892948
30.3119998068366101 88.0158351205473792
11.0339709102228785 24.9149753731109698
6.3931816730844577 14.7852195436298235
68.5978658932646255 55.0804365592567606
74.7349741516869415 89.0763304662167457
17.7821056691793373 42.8461595579965859
74.1130788674314545 18.1102366899228748
70.0011842123376908 38.5851545126272200
39.9354159317021313 4.5359242503233865
17.5463276916627322 71.3219570202005286
35.7736877319346149 80.8624771420427919
71.2739382108470494 17.4857894048626186
86.1689999836109166 55.0321401776562737
30.8030573868772066 34.0092573192053891
10.5196401897530318 66.9461358223215797
62.3820576719796378 69.1114251358480089
36.5206786340654403 20.1793957159625990
55.7918825380505297 52.2685292008471905
45.2890056801773753 20.5736027084654225
24.1074782124835458 69.7094153807012873
22.7098374902570015 29.6293482303787599
86.7153037101243598 33.0989809067683183
33.8922481624672898 39.7979711944876229
63.2676439558887083 69.1149105003355828
98.6886474602295323 33.2471740722749658
80.6173333288182477 99.0440361326020451
54.8689592506760775 92.2733154147279180
59.6762960352445901 18.2379464277531831
22.2884742950133159 20.3047973104916295
8.6202790185192733 85.0938528732689576
99.4301475246651307 13.8698926305944052
26.4205778032865837 21.5577706174005179
0.6145440829407156 6.7113208149244707
32.9887851840960451 93.3056011988033731
89.7030649418645254 23.9973404325628401
95.3469472845712289 6.9041774832553138
54.7356429763681902 0.5265808271450179
52.8190789275383565 26.4290046794294788
83.9866148821944876 26.5268343933727451
23.0854750382507135 12.2055279974402566
57.9169546588013802 80.7674770399265611
71.3831326431328108 89.8378535209926099
4.6051116356458088 6.2607264757052583
80.8422605747943663 67.3220032679023035
43.1276868689927184 99.6798143078571570
52.1611681443812003 82.0597116844843129
96.1822087801120063 22.9535410330334209
78.3920399250164195 22.0657567869784863
64.7991851284469647 75.9849836503148310
91.4325313544812559 46.7006834486027884
98.8282184401522130 44.9937073305609303
17.2279704486978602 42.5578571685938911
70.0041926580968834 95.5705985495360721
35.7484734052792561 89.5100582966022813
14.8819138059854481 93.9166691096126556
20.7108445510860832 66.3985562332369454
98.6516996628755720 84.0693252082979967
75.5580709986346477 34.9331067144643796
80.3255122328241100 5.1578006365869626
18.4025406447243860 52.8957003690917347
93.0924027033450585 57.8713787313058887
9.5780493277813683 14.2464357366273724
23.3647870149408234 67.8471220733080855
97.2824183262210909 27.7122653920747091
16.7607952100159103 44.6002420337615817
0.8732728127945455 31.6524876961084551
95.1624562782781140 66.0270281658566773
85.5835702652433525 36.5775210715760721
54.9612288346507469 89.8725803926812290
41.1925236612846959 14.6969202786015884
11.9165074743802109 54.5745871742838204
57.4443472386118472 17.4640926276661510
48.3679094018437894 8.1100502865983248
64.7749307426954033 36.8384333579976371
32.1992622847108194 64.1194178442154907
94.9638514764569237 55.3436716442553092
8.4247790862903678 67.6845429109214081
70.4076341868580329 25.1289280659817464
93.4027436797098716 43.6950506964296181
31.3806652814206259 78.7306475794595286
39.1351235360198686 9.4843111420787718
94.1375302708778179 56.9676822402332945
4.5562213054866740 48.7635587818063385
37.0968342652252190 18.0354588760915036
25.1905880887050451 82.0970641525748448
8.3966062550195346 85.9832589064804012
87.5441537183072001 7.9498464402210640
47.3720328826086643 54.9675265174989747
58.7967497040312068 51.4694217619867871
47.8595521392955447 14.1183780087191675
70.7294106871531767 6.4669504221272494
19.3735824698991195 97.1662474556378868
62.0140907512202162 61.0395055890638574
55.0883752849848349 64.9455059087926259
14.0880025613749247 34.1339792839461680
64.3715832019978507 7.1169313837993409
4.6624705643888431 98.9699257901902882
71.2423387091182292 60.4238571906270181
1.8878089185190960 11.3009193676095965
9.3225367339690557 66.8953216223094245
72.8272305066904835 9.9894295339408306
88.7824172935801812 43.7182401675111478
65.7983752474046213 85.0222921961754281
55.9467096600732887 12.0101029470546017
91.3480303514193963 10.5076491728632533
79.7997164136249921 34.1153685690017383
87.1540062595407221 81.6330268721292214
28.8870545463597566 68.9538533661261113
93.3415156268359283 22.4925722864604225
12.5622165071109677 33.2122062186444111
79.3036268586861866 46.6302541893109037
65.7069057755435892 16.7336111383023400
50.3979311998678625 84.6412850426043235
27.6648127940364290 10.8593668686263971
7.9939409571457620 63.2229952506259352
90.1253842790031996 32.9912338236157154
83.1457182591025372 94.0922664442155252
86.3852279045609066 14.5056027012600666
75.7585720314457802 53.9208042124167477
74.0095110920095891 10.9678046385323196
94.8310109549175735 7.0403321455214218
41.1642946248749624 6.8976647190372447
43.9576970003619394 30.5054742524428306
80.1679427986310600 77.4779826929193405
73.0330380909009733 96.6145337363503671
62.4271458621345730 57.5956113109260883
37.0111441878256642 70.8955060884503041
87.0418027319715293 34.2770338759939577
92.0509084235975052 20.6405595705163805
77.1899768384011793 49.7200627796454029
56.6907949251849388 85.4004441506906034
75.9959942911027184 20.7443048891529997
49.0200556098833147 12.3259135910278808
61.3200872641637886 37.4080511185244333
2.0993784455511144 77.0660569113955489
98.7723969721113377 98.6257586447232484
93.6612609548201078 37.9144288295317793
38.4119750062546146 63.0718580165996698
98.0495638512674503 46.7822998569052260
20.5443653152586521 30.5514596461131767
6.4626092198126317 78.1501231781926293
89.6509001768657328 85.9222350452830028
85.9542471616033907 37.1309979011136591
64.9036807878741797 71.6820933213346621
81.3306768944126617 77.8073302080457836
69.3708684491791132 19.1536620848762453
85.5912265259331235 53.5562897876620596
44.4056110197246809 46.7033904723414963
19.1453757598776377 20.9521276466489539
15.6021245793724006 67.6174166882514243
51.1341413588248912 26.7008424797936641
2.5781627254098716 54.5745838449477745
0.3688486343528474 26.7348867899640190
50.8834960543485622 62.2453883791762692
78.8729373194287291 4.1544437992719345
53.7576417847629742 16.1845440245857439
26.6243156520623785 37.2481836078728747
43.5875854339049411 93.6706346828487852
17.7305000322647608 17.2262010013122691
82.5113026553128748 27.1725849151665884
26.4111724118857758 99.2647641766498907
21.9278615752717236 38.9970864634288787
97.8432594742062633 55.2603345625753732
48.5470184918259235 16.6154089630358399
31.7233552114963189 61.7862124508297583
93.1478412988232378 6.8953205010840684
36.4783172982389345 39.3787182306509322
12.1888195319286510 33.3831069621910999
60.4684575630506700 20.0947296350313707
28.0518938122190207 65.1417999447447329
83.5448593614902251 68.4552849853839405
15.8071623511667489 86.0609843543589648
15.6137334983942111 23.3944615519704904
4.5365592092093348 3.9506412032545679
2.1042459719289752 14.4620932831192377
78.2513443931664909 83.5269632022632038
98.6063040096441910 13.6151774682810931
60.0241891080802930 69.9840211066964741
39.0734162460195549 44.9930354064476603
11.1817395490916400 90.2842414949500238
91.8755810080737234 36.8158388414726403
81.6142228939160219 63.3682143094142134
35.9777162372555424 73.3328406098576266
92.8564993889925461 89.2927076730575635
48.0798492710061041 78.8136974617333266
85.5693266530331869 15.8129704474703878
74.5712095156352319 27.9703137484834663
23.5058195567362631 28.6326472334326390
73.1074161694992881 26.7222888195075789
73.8429932854386379 30.7351233217656130
34.4642786887898964 89.7724358268031324
51.8598428505749212 66.8503716876018075
14.6658825395728716 35.3160992248912038
10.2513305627741307 15.4126466311357504
18.1397488655839254 53.8618133125480796
82.0660851687603525 73.0084140248956572
88.5408215824860889 47.0910113058259725
82.1317783885072714 11.9693494219622938
4.2536896721586004 42.2968260289192344
95.2813923534126275 4.9885933212691080
83.3418652126225794 82.4205909979696258
22.2321060497527441 53.5089520984536549
86.0401821539249596 76.2569814662718528
51.5850730669710629 51.6945429618215329
49.3104050603194608 36.5044433708713001
5.9933875004890114 35.3626729531237274
55.7536204359755132 74.3539672766040809
34.3946766264958796 30.6010628334357655
76.0429520781794821 93.9206932494849696
40.5147416635437594 99.7715477122031587
88.8388864477123974 41.7389391940819721
17.8703140820546622 1.7076013098764387
4.3623577399904629 29.8673712818680031
42.7873819357513696 58.8878948545030099
78.1998320449259694 69.1099633011069727
33.8150922086530628 62.2063147745497105
91.9258235808011221 70.9694695129928874
80.1716804871559958 81.4941362421035933
44.3276221080541575 93.1951450698606294
62.1807743998510816 15.1662123396806177
40.3357058094511416 27.2527377634658166
51.4737504202572254 85.6067149603811401
90.7690431804441715 74.0111963230137775
56.1834276068852745 12.2493237844884302
14.2077771053683577 62.0200144250089593
47.3784315286684077 90.6180137892567643
70.4496579309250706 38.8219958056359431
49.4100914192838871 93.1994353130606186
87.3153175882196280 34.2080545601965227
95.4496723624871208 22.4262510569428244
64.4715467287861799 51.4892884413601593
53.0290811652296412 84.2364738303590883
75.9096829218515552 22.3481744718009949
73.7879364876351360 62.4228805509822280
88.1708502151306135 33.6336273132078958
81.6173457268516813 92.4184842365284140
52.7031169177259358 20.1599336710698971
45.9993334795295112 75.1638691476185272
11.6405693335420288 34.8828019434231607
5.7746584194575457 40.8566021015605116
38.9616391622669056 72.6246873046613786
6.4759069789335548 30.0893079556954426
71.0787927387354870 94.8353032421119764
29.0225440709943392 18.6044728279891061
37.1493050387010868 6.2401925557292959
23.2104677160766322 96.5799067628316266
71.0463843794226477 97.4449964152825743
96.5932897175384113 33.6306425706445964
32.5694425180083371 43.4093667180730591
68.1249958906786475 37.2160472351822591
75.5850555758887026 99.3241731457453199
0.5290448613892051 98.5893847239919268
43.0081956602295890 48.5628909893959886
95.7586813184384624 74.5887683110202317
98.2626548951897405 0.2398962694854845
69.4959483423278357 20.9205805477273294
68.5889396983620543 45.9934750408400674
7.8162819448186589 20.2870329783807932
64.6176370741476092 95.0251166364439399
70.5545866900392724 89.9864526677202008
30.2047951321433459 96.4260006348056891
85.3329532315639341 9.8706259414401032
60.0051298406974212 70.7103771287468703
51.6432451333526075 37.5565153392952169
42.8922249040453636 6.3075413879021047
98.3179965063299335 44.1479503633717911
35.7185323849643410 37.5002758482105421
74.0602614165423319 76.7301620980499735
26.3466846421256164 74.7238006318395236
74.7928285585868053 76.0930805603016580
59.0521751330261964 80.0503565362099039
58.3806622392917021 29.9878584638495376
59.6958949817644324 17.0564836329357270
58.9300378348893048 57.2921288347897217
8.7282657213602395 13.7254176641130154
92.1899744395546179 59.1722834858800582
7.6178456297609216 49.7483266679727052
12.0385392709028256 53.9881097382106319
61.0322601316303590 39.4146668848904156
47.2226042363744298 2.5574515909381312
30.1109178430576954 27.1711541270417314
16.7282970714460077 80.7819609775350642
34.2327529245373441 98.7491286801625279
39.6969125670682459 33.5299849946406496
41.4299057508329085 3.1040044940208622
54.6646216647822882 83.2829814214507707
41.1610306499552010 99.4363822570145430
28.4145579157202164 20.7227909842618061
92.1503988011625097 2.3959427381846532
23.3987353893764478 85.6938848452335122
34.0637895630919729 41.1853976289246617
60.2094470678601326 15.7171616914875791
42.4072344928152276 15.0333302164510805
71.0583045146001950 1.6145498077831388
61.6615470075883465 17.2823763214135404
10.4237072424278150 97.9691157748946040
51.1456731755492555 41.9445662303250302
75.4147701617467732 8.8387742532914704
9.0816528357389519 49.4462414699687116
58.3874688067496521 4.6108295675365003
75.4280584532850185 53.2949618441957327
10.3998314272366166 74.9592018522717325
93.2706098664193206 5.9650161174969902
43.8288071639605334 59.6058923562443255
48.2232282822754996 74.7320485707220001
41.2771986506939683 61.9765316076681358
16.4847389082740428 22.4121909261872929
14.8394545196818601 81.1619663280296066
47.6999769104719391 52.4599193813775813
97.2339434782648766 25.0384513982775729
48.4485019725523074 16.4887832785144965
38.4622782474234199 65.1811120360979572
65.7646966420265358 29.9677901329869059
96.7521596233251131 55.2414134897049962
35.6864272022393010 38.5384588973236362
40.8617392057262236 11.8609128825870496
58.3687774175618159 72.9720533261276785
38.6415441762489564 53.3920646126878822
67.7457749713042716 49.4864771012491786
26.5851454189140597 72.8129450901488866
68.0926461357490354 33.4642558881815049
70.9737799499990274 28.6409044932056318
37.0065868369903725 58.3180295096806134
68.5433291596373948 42.7108752063875414
63.2065458426664364 78.3449030896136804
88.8576141618950572 18.7754616523285058
80.7653835523886841 9.9652870046887045
63.5550373465614129 45.9010406782321496
36.6289957206794128 29.1048717058946416
9.8091882010722600 66.4237888007527459
0.4694403306457540 85.1079047716425663
74.6517458233596898 46.4368034545542017
2.8446383072729620 6.6362314011199741
21.9263313033295049 0.0122450985004408
73.4970429477575919 85.5686410228569798
17.7570654710621731 88.2745473019900970
81.8113099521319072 71.7797443229203367
1.4426126444203935 92.0908085320633774
76.3189433264333417 91.0317464219841952
49.3099948340277123 0.7076112679123003
29.1135320655313556 28.5899212734183727
54.7309033814220243 16.6796440233520578
56.3497195413434824 61.1951658499228941
71.2970473500182749 5.1656414294209636
93.0885869343328238 62.1521917457106809
97.9034611387734799 86.3595747340670812
74.0952814815181426 55.0679715402953462
3.2751562033063730 93.0393290700728812
37.5361055667800088 5.1783342824411331
76.6831298753618569 21.2480825185090261
63.7615893685897674 20.5494261900411317
75.1215377953510739 90.8922809422090836
62.8816383441719609 23.9144621188266946
32.8122719544110453 53.7782504013439322
74.7646606492093753 63.8611990633366702
12.4436633479436907 8.4613889238888582
79.7547480498284358 71.8197636146132083
21.0923797834482123 14.5402798229510193
6.9823925650013052 37.6864882466445792
41.4377468223558125 83.0849436157256491
34.3477218332678405 65.9789587989086783
10.5889434568990577 51.9940846103146725
31.7922240959157882 37.3790467384842486
52.6488130901158087 60.3932338305294820
74.3959123005775069 52.3861873513011815
95.1768457652009658 56.0084330457017572
20.1937202799212123 38.4731294412695348
8.2381098761355904 67.5685056307772811
0.2289222408764613 55.7962883745089044
20.0728860265349986 95.5703337198182226
32.8564946846392445 47.2311670765309657
8.3072109878299614 86.0940615678622407
92.2253580607681869 22.4656546623391193
91.4850809368737572 52.3787162164957465
48.2689225711362440 41.4217210356334604
8.6264596494796670 32.8888367592922179
90.6364894675202777 34.7824139249940174
12.3980302642604183 82.6352251331474577
43.7194704668484633 99.1057679294108596
49.4405243279905235 77.2144778373319838
36.8389874039892646 45.4581710390396765
88.0303377348159302 63.8492691858961479
98.6349732297589981 0.8017078460404892
15.6165532382581134 32.7503280318508416
41.3297954896062336 96.9568552695049846
70.3032420672850265 80.5024555132964679
72.6395668092754079 41.4455335359540129
25.5104351267951728 10.7481023720593534
88.5701162043950490 77.0112777217905347
22.7658903790112781 32.1135269430675265
97.5216368938205136 15.6634475599113578
19.4408299690130946 10.8948646155952904
33.3652112164622565 26.1736587417107600
78.4995766395374233 80.3607262291492930
40.5136591393713630 79.6174631390930472
4.1428845243415058 54.7711800890525851
11.2442419391764243 26.3530501097646734
19.2197712761674175 40.2067387397444094
6.8197434907247505 67.6969626174735168
16.3735962858928339 13.8778974978086325
54.5641844734945352 30.7637339678414676
30.8235949630745409 6.0493753136104944
29.8742400292436798 71.6396796374307598
71.5933003031036037 59.6390898750730614
26.7963137992983889 13.2668855081814030
23.5471270843251936 16.7021088932581172
42.6315208959924234 77.5382816276269722
36.6547460045249096 45.1805540068291975
64.9375258343197714 90.6600836747150396
80.7859087640948133 32.8250368100730938
75.9101832497897959 78.1657872415411248
25.4747884083698857 27.6871194730508599
87.5595985119052926 5.5487978586186371
57.3801466141638414 80.3584980359762966
96.6644272551476433 27.7006629699528837
4.1104045120373467 39.6004168325503372
57.0210402600177986 63.7125431645290590
47.9862216340918337 95.3249430717376640
86.7496406843796990 63.4640632036559182
25.0124379069988088 28.9599342295315267
63.0956531270622563 90.2513548987933092
77.9620062567955188 16.3031619964217995
48.8288866192937405 26.4873280994216138
33.9542554840932524 68.5118505810060014
20.1700848719264982 98.0511576136969580
66.4092289271099929 69.4495947571942480
21.0728072595290925 68.9220777002537517
79.6556237940054643 45.1328092827942626
91.8089732500218219 31.0369608057369355
15.1853887701982604 29.5866269248521441
72.4702730123071888 89.4337933437630994
53.8160885041349744 60.1493836030212989
49.4862195293299436 61.8846714237796718
71.0844066313066065 97.6652564313141482
45.0828378917503798 66.1306352528048507
15.9065113003420073 37.9811483303548414
8.0363992189635312 99.5575171959180381
36.8080976058007465 44.4950480151454570
26.7978628934447336 67.7791943300802160
60.8008584836420027 70.6706094498211144
85.7179088464651073 12.1201290978641190
79.4004778795211195 34.9811804193201112
91.0386540508972786 35.3357794119394057
58.8108268885870658 97.2045199469763190
59.2673907695058588 21.2129125280407074
71.8393163767803316 27.4508048868050913
83.5902841378355674 57.3281255517308139
28.7782377346033513 66.1619980167827890
5.7957979563583510 64.9376872523433377
43.5909487747341089 11.1452082667212515
48.0711651805996283 70.4786623551278808
48.5860444758531713 80.6490727247052632
41.4130636747216272 84.9141642716522540
60.9648348848767299 12.5456938610279742
62.0522729927090921 54.3665371612503847
73.6411053011022148 14.8461617488822704
1.5065195150722577 47.4729628073060752
64.4833628184274090 25.3385957773245920
41.7347908983172076 4.8749880434369679
95.5954751369318245 64.4600857971797012
88.3558091902254148 22.2972143623256471
15.5335512953728490 50.0755903681403538
53.6811218787012905 2.6008755842628628
23.9088031482523782 25.6264053294983150
59.1210745859409812 76.9225069284061220
55.1481950062447055 50.0471033875865743
9.1463804639272723 6.0217022634288409
14.9917743800961567 73.5373783352612236
59.1169747210587246 6.3909942951253633
59.3201819133146486 68.3882158003146401
65.1517710575516560 44.1726001296437332
56.1550773520144375 98.4026524928986106
75.9950073808985991 61.3368107413309360
4.1339202319685464 83.7189254697942431
32.4064010978941894 53.4700132204677914
2.9509122476494731 14.2816122643151679
14.4586777619657880 11.1503938477274573
46.6035208269788725 54.4876366577618754
75.1077214041601593 63.9759671165561343
16.1201351603034944 40.9695780100237670
57.2349147618943874 19.0290953561443672
63.0843627725097065 84.0129976027963608
85.6614037658744820 21.0283315542660780
10.1462632626151077 46.7874587364386940
35.1350622950091989 17.8088966817253826
59.0741780081996311 32.6182302282098746
90.4499817734358658 32.5899361339628300
28.1341643763466251 14.7875724913992368
11.1679672384291990 26.3952344048813288
87.0091695809336585 18.3024827043530962
45.9196343053630756 20.8236333486531358
22.2835705602415395 77.8510837079202389
30.3221693515407082 38.5413243177601430
59.3089960569477839 44.5130838832360496
44.3382081255443978 21.0973901167142444
15.9127945715157644 35.1339356811720549
78.2994843602864421 77.2219613661384869
57.7701559758798098 0.2946788808624867
95.9484595403624354 84.9557688854405910
45.5212136826584910 85.7501125805786302
42.6700674519113861 93.6272737849546957
81.6332460903382184 65.4067565830262652
72.2798490759573724 50.4648149991710113
23.3787024879390088 35.0481850965626194
58.0230488771872643 38.0477446029039683
88.0504926725317318 74.2344908139465787
62.9636971342693386 60.0540193523556809
83.6674276483075658 81.6524084439208195
27.8744462024534840 82.0877918276075320
0.5095364704617800 82.4491209214407519
83.7623326917035342 61.0111677692016556
36.7137528326898277 46.9307096684233329
47.3337127544392402 60.8279074344210926
54.1978232711036512 8.1403242148285209
25.6278432025899505 50.4208138613431842
43.7486749305414762 98.4582225804801254
62.5490726811614906 43.7296076076599363
15.7890155591411290 54.9815606555803171
81.8893770198910858 31.7629829939702013
0.2800958857014813 4.0612952248045726
48.2909272002448162 65.5033153664025747
88.8568006957495982 23.5790977460604516
40.3664459262673887 92.8964346466017190
3.8035444405274399 74.1874778455225936
1.8618565898801509 4.6836366540659817
60.0904309787104438 36.1746725229807993
92.7931351464121263 59.6164334836852916
78.0778574274684871 86.4602017756799768
93.6141228360132800 93.5702021639632022
51.2273180837566713 89.6181303877760911
86.9082938626738297 52.4029855025380940
72.8538078217858498 92.5829094350029180
3.3910862588730217 36.8450746432510670
0.7602578417464811 56.2046945512844403
2.4844047349410592 44.9037397907745301
45.6620400696020425 37.0603619055193789
63.3941772881321697 32.7578602671206411
40.8505538038005724 97.6600535105152261
47.1159381122294718 72.8938261939067331
21.3258060374876059 81.1162123759092424
81.0079711741996675 73.0392206581983316
27.4790617959915124 35.5881959381893793
7.7365049536687769 65.7951945546648886
9.5552706450259599 85.8518168200946263
81.5063814947993706 56.8509612053638236
76.4274670616009928 52.3594256684508892
5.7621199819982145 56.1219556034156426
95.6583327955150509 87.4380429555352379
59.5617218721089614 39.7445197001958377
70.7480635663658575 49.7204727497491135
50.1216148363533307 79.5245684961525399
96.5215678578832410 46.5069654874981069
65.8608276209308769 64.0952917854688167
42.9561796643717599 6.9200562089784317
31.1796073203908009 78.9123270312663436
10.9743827711096475 18.1333886886050131
47.1055180206551896 40.0821559481541883
8.6772779880518787 67.6529646855000095
31.0114938444737902 91.3205325988258494
43.1558755300319206 5.2295508577550169
81.9738897885432465 55.8965861011811569
82.3964460083489882 41.4456798244720943
65.0467663593046268 50.9975619349581493
33.1763229506614721 44.9409693395928826
37.8690716241889973 13.6277546527896138
6.5282387460350648 31.9056398259176852
7.2177654598058583 78.4707762072548718
94.2989126709009184 94.9506688973198010
15.5960946762608863 85.4045833716247103
66.7677361088669699 70.9206911179431216
50.5579180650634044 4.3266530398217595
76.0290765400173996 27.1000534393561097
38.9594888859962865 65.6437121637184902
0.1114217390216776 38.3255538443080823
73.8467364524059633 19.7974355383753533
35.6761274731947964 63.0962479907517775
56.3545697324848689 60.8951955092020043
50.3446278686656257 7.5641034739992179
26.5462233888149157 87.4472773623324855
80.1448452516228826 19.2594374800831289
29.6635756898449330 76.6581608604661682
15.3112311234993133 2.4704509646607309
29.0742172255545874 41.9966058554296566
13.7782757478265410 18.4996064346757407
4.9098478896019593 6.8126592119277740
32.3241124024430917 40.6714831375024417
5.5928993319293134 37.0285462374475998
36.0407861805247336 45.4385562778483489
99.9943780664025610 69.3458023979683986
49.9998180154368228 96.0572949004790644
62.1967594602067209 35.3189809538270154
59.0402279461736086 85.1520801430884973
34.1393027503752648 38.3470566936017434
12.8773927054594886 7.6766313651445923
30.8368000020719393 53.0319813150692241
44.9492795665803158 33.4587794211539489
55.9674916697726630 20.3722761905082663
21.6322401207842070 23.8438175995869912
14.9899963148502522 62.6799374024795597
29.6002465488154236 16.3253955551003287
18.9056092154774049 26.0343942638731853
3.4747161040935226 94.1943688496178595
25.5541759293296238 78.6589909192891810
0.9582512078800121 76.5512066268851754
17.0988587963184173 99.1692730782082918
1.7704455059393442 50.9433375155250232
84.6696474285448346 8.0815189105797316
22.8864497739461044 93.6309045673962146
26.1178966692144563 62.0960443666255770
35.1944535372437315 68.8119983610304899
84.7998143046801829 85.4814205596804015
95.3228421653713553 79.9158554643394581
61.9106703908798934 97.2015574668513125
50.4085431508428741 85.5641138219739474
76.6468810680378851 73.7618624501582048
13.3289710605743128 75.1666405837588769
30.1031369242321531 88.9428228077306073
55.7906476914487826 33.2955415351966906
36.9810909356688455 32.3676632971993001
17.4357472210527327 36.7389658927683840
57.9171783699705927 49.0064705508290714
41.1923625744549540 58.0233251585038161
14.5426008009314494 96.1248862175926746
12.9557774037453726 20.2116544078935547
83.2111235157067028 51.8501750613963850
96.4812508290644359 25.7275205718414099
91.7549716549721524 10.9892501479513136
7.0595467803672429 41.5689134414755159
39.1732249213122117 96.6587447961382935
81.2180258069710987 79.5991320149294950
66.1663750551647496 21.7763783386368139
52.7836802529014193 17.4028663998063067
48.2934981534307326 68.4965721710979096
96.5711774899295534 15.1028299181311780
52.6723081831122499 91.5479379319202593
18.4809062839290874 12.6186542781019373
57.9296939136870535 14.3429557483108816
50.6556220655020013 51.7224634884515524
66.7391292876823172 45.2105977847223599
52.9548635157128018 5.7285737274035302
78.0990281871751932 35.7742711372179301
95.2061682605630466 67.9299048378510690
54.0126632919940874 70.7766885991303951
73.3082858018837129 51.9079714640823013
66.6341016174681045 1.4262323940691268
90.7434492020774854 6.0026860179812953
27.9496997238686262 0.4630532020802658
32.7733842967508764 33.5831899083638206
90.5438840172442383 54.6874310917616171
36.3904779690508136 67.0716644599574749
68.4908881321642440 13.9529894184210246
59.7192564257476590 11.1791153833871846
71.4469967749151209 12.6439267536476834
2.6110826166529266 89.9695726557097686
59.9469500745840236 24.7847470460214048
86.4046870649174394 39.9250888624781979
26.5943648779160995 56.5731329475246838
68.4305930080082163 71.0792906229631427
41.4873952673272868 55.4169769202206197
19.0279792446830669 24.1118909685324567
37.7343915473038152 72.5436781003400455
79.1090687092859923 41.2610388141621414
65.9938979118407758 17.1526203119905531
81.9007424022919679 92.8420216940184559
5.5354007507216636 53.1015684864581061
57.9786475194174571 94.2335872658404838
77.1133201746950760 8.9863719118295151
26.7974691024995266 46.1144727493568709
38.6463140762185446 37.7414682876650005
93.7481238781439004 38.5760432836485734
41.0407013654478092 67.3643694049703186
6.6121594791757836 55.7157187999195429
80.6921744812269992 68.6324463797706841
19.6122125035709587 3.5797848755559025
92.2273489808240470 33.6479515480411919
98.9710216531355087 21.3371262336385357
18.6298769122656758 22.1351401861799353
84.2313708772836236 65.7557518881658041
78.1917614662044400 38.3173285093476395
77.2921523502339625 17.1904684289033263
85.9046156322975492 90.1833603597747384
71.0508892635911025 60.4806701417611734
80.8054611541975447 39.4932575265479500
90.3433841676151133 88.2667847062422908
14.8278184291168671 87.9250158650525862
56.3592457621045142 23.7152229921389299
23.4720505017905978 98.6281848417608842
45.9721643296429860 18.9512801335332206
28.3042041966653741 92.7635480929846779
97.1545502771745504 88.9021082842296266
74.2606930796258666 45.2472241069239232
49.5619527044784434 16.7002496913663769
50.1257373652013527 65.9009577904210886
22.3732573083136650 65.4726634134782444
3.2856033062113821 97.6901670424888380
6.6669618990039314 32.1445090071768149
42.8010370697110147 14.6935108929660210
82.9792274223935777 8.7252745468464958
47.2088812676273761 78.4736262114198269
52.6861992646998303 18.3731544256970452
22.8066824679962181 94.2522078535922674
88.7012814425504672 98.6395624933343669
89.9786133654602907 38.0273773571212246
20.3201293752704331 8.1262698459487090
91.3781280371349141 2.5542241959471745
25.2521171564545881 85.3269759626722930
39.2150791271256765 32.9518471189999644
63.4374940474007118 17.3739823957667419
39.2614058688903214 48.2861491179198268
9.0750918080995113 79.1168519073103340
33.2474843022992346 53.2233675812109084
73.1432373329300702 5.1282088928321983
42.2887344559335858 84.7298803033207548
85.3245475396212214 89.1282158155534745
32.5589685624523710 22.6481329738121850
80.7951008040092660 99.2032855854755695
93.6649453277109529 50.4584008083652762
24.8334009854975335 30.9887325947881394
30.0178134617173917 36.8650065737354709
13.4684559952818361 73.7709078002671674
22.0103204340728738 52.3624891606995533
23.1392721321699177 37.1254257173071593
45.0336510310053484 15.8189521561683755
2.6378991540109809 57.2734471101179352
11.7625485190118280 86.9093045906436998
22.9968478343313230 9.8168329764086071
86.0766407209385846 75.5383081716064595
75.3081803871008049 4.2043968537310743
15.5072055201519667 32.9637113599201896
5.4688400152085981 28.7387657652577460
17.0365307027275037 83.7061871834012550
86.0361740572158027 52.6470548877284585
60.2959546224896883 3.7657907023749382
57.9643715466389153 97.0723055549370457
70.0835555288390850 55.6929718628001780
82.8985053241448497 28.8982926104586859
72.4075973498622716 18.7809849719291613
43.0120988777584756 29.7029328901681886
43.5396058371278230 80.9646228441218767
3.8991135407490995 93.2963462140323259
62.6461223990870764 36.0708294651594130
78.6691217529956646 10.2169219206684758
55.4019960971946972 8.1932876270093828
14.8701163795863955 26.3193591703957956
59.7703068067234753 41.6016423386915548
10.6399788643362196 32.7864829239506008
69.1802215087730303 21.5070189273379526
7.4521747873450899 93.8860071189225920
69.3707420148958107 34.1703352091419532
10.8940947661748559 32.0547823783463457
9.7110245262245325 18.0947204972322098
96.9260169581934861 3.5534942742126097
9.2628181053225234 63.7547403999586564
44.9493546793039229 99.3895113112872650
1.6356023436172040 16.9676067837285274
47.2981788936499896 35.3638732429368687
71.1920084901968835 96.6479642691852661
57.3394113626758326 42.2828810235577421
80.2980889053707756 14.1465939561867806
54.2075638314293826 97.9824027137613598
10.0636524862386949 68.4300803033172684
30.4715486438490686 44.4580985405968931
75.3255438877875036 14.9086696168422517
72.7479334266775197 16.1214001314689988
54.4111242158757520 85.9426747649724661
22.1294149118446342 49.4907683603933748
66.4616219790941898 11.0956627459164903
41.4957709807414972 66.4853019113519537
59.4916982795056910 26.5479071851410851
31.2033589632189745 30.3480695091406396
53.6803073381739821 76.8289813523055756
62.7009576010595282 22.6753973658030397
46.6660823955467166 55.1706169111064497
66.2479096309735240 32.1618909318783466
5.2562140646618456 64.1152050924301022
54.3476663580862862 41.7301441119850764
46.6234106245359854 79.0791773884173921
42.7398221421527467 48.3535352984175049
17.2913510208169150 65.6409615542903424
70.8063372863978913 70.5307278672585056
93.1034067718969567 45.1957476713846660
63.0269922208541402 66.7025232835270714
59.6011149431088540 81.0454891493483700
54.3637979615664477 78.5092174494935904
25.3596896619912897 98.0373031897049998
25.4343440704371986 24.6504562607114508
69.7806036114129427 65.2176605122187993
60.0530061153835248 9.3899838773448767
25.8502382255390692 99.3361566683136061
67.6304272897083223 18.7437813366778769
60.6431618343949097 46.7573608864771515
92.9372633011919476 2.3334468016523169
16.3472520209280603 31.5528054997151415
29.9495794215541515 63.2211891744416690
21.3937875458988032 85.5932393896187307
11.6327223896656733 3.5123111875059343
39.8637057889452038 40.8045625907766691
70.5551019831835760 15.1941188335043229
42.1970230076654929 99.3604593100065046
84.1208469103990382 39.5243206234501514
89.9524063490385402 59.3511954293270207
73.6389159496957433 87.0672472381933602
71.0833360155307474 6.6203145821702503
72.3311488804381355 63.5960100597102809
11.2109639671888353 9.2057928447697446
71.6812436705162810 50.4400531627224566
20.6423163064193176 84.1022622892659228
44.2746604664508681 19.9527891847171688
65.5470257392520921 53.0639033361431345
26.1358426303528582 37.9664585576394131
12.0779141885102632 59.4385170204707904
27.1903804999525036 37.5360277304553875
67.9460493401058869 46.4074819598469404
42.8556502846387772 93.0472481794478057
57.2957306268289912 4.3269697737807871
87.7227561289635815 71.8566974359945050
98.2277632907103424 60.8465542355770239
57.9346751378274192 89.5698124183334272
35.7416841020547409 99.5446223635035494
69.5584902510129552 34.0389491858957030
29.8436830868878076 11.9406752243987775
84.1013517504040635 43.1610368240783799
0.7484826960741819 97.5692072061556104
33.6117768445201932 68.1065981170331582
89.5888204710636415 60.6866964988196500
30.8837208933050000 59.7312001896300657
9.8329054031959231 0.0118089563858059
78.2885014165133413 3.9418558143793914
15.3214545876245278 63.3128349925189866
16.1899749093258336 80.0991673122684347
98.1395559397543025 47.3005652150720195
52.7429551358974038 53.7130893040319464
29.3659829501684015 57.4437108604561786
90.2270360736293924 26.6515472887468228
57.4209802120552055 33.6446860046178102
52.6040417917795295 11.4029332180195837
1.7582751538237185 39.4240250724803047
18.7122873174646251 39.9193849642268930
92.2251178172139134 9.9397702089297884
28.3789495389310424 73.9471975915442101
26.8903832750087659 18.3007381119482453
51.7247147850657925 84.7198356889030606
51.3763689777589363 93.6320151253271717
29.0073113516146179 64.6979156038163978
63.0929110548730918 38.9565090758142603
31.9460873918990238 41.5442393670262149
53.2693702764893828 4.0610641966456811
5.6663545121921066 74.7802613748048941
99.6977874727885478 91.9391046464688060
0.1373592623755471 8.6808290942188666
1.4731639783508887 73.1996006898514082
8.9817529202130491 44.8456003952198543
39.3232919554716958 36.6020201674485435
25.4094445645164377 8.1397656808362413
5.3951928513816139 36.9369250156043307
73.4058781956546937 33.2240818152300790
11.0045524765285396 29.1728078206576988
25.7955919467555468 29.0602952536502706
23.5101182573294025 80.5673089349248528
80.3502525138503643 55.7673784856623698
2.1903682570428629 1.0297652006055924
1.8573606623648931 5.8163378437986797
46.1342741522188220 1.9257755072279448
84.8349529634926256 64.5983824030251412
55.1844257618472582 80.1598811814935033
82.2821876986070180 67.8908443315154813
80.6700234878368576 12.8850048522506704
71.4417384498659374 36.7846096951533710
89.2763072365450370 16.7448964627463717
36.4681962965961546 66.4884447492212303
55.5322538143422548 79.4110599219164328
51.0351939924783906 4.5768817072998509
43.8905403447714093 94.6269885636300643
91.9533944435718524 11.4505950104448413
17.9336756689474690 47.6208904728490978
37.6597327695028739 92.1865467593975865
72.3674559760981566 49.9502478038776090
65.6129095192519429 17.6424057687564080
0.1253911541208907 9.4090619663634421
79.1032557178689899 77.8416772221931836
67.6452530243179382 31.3348288225221552
94.3826866822409301 56.0166365860402138
23.6839740520201829 72.4316142672256547
7.7384842847790125 42.5270238102772069
51.9950477702319418 21.9098406247877229
35.5251556994468274 65.7985453937192375
20.3948421600317786 2.2077653362717942
1.2354379634624602 82.3767179013610047
69.5893229808719553 31.0219224491825933
55.6898370438511634 14.2358359272355077
30.1207634507764119 97.1766164020821464
77.0083327705923750 96.2271061284754126
80.8823355455757280 48.5455461277891871
56.4151788261347846 50.9379001407684342
4.0387284407850332 44.5980561439246372
96.0145214571568602 5.7017389858294969
47.4525201266370971 4.1737753665383348
11.0052341750722871 1.2308749949311748
84.5980433262168532 91.0650886676381930
38.0340604285770425 15.5133550354869314
57.9620645040442497 87.2633867394692970
18.1958876726459486 4.8106403567968359
11.9333795981002133 57.1219111634929249
22.3903252831382567 22.1546276362957855
58.0292150760618384 9.5531005235178768
84.3905425156735873 45.7119990882762366
54.1267431588506653 42.9035013942740022
86.4335595064423075 34.8943562117061106
79.3536492071642670 42.7709795225278668
12.3287201194894891 91.1220711964005829
73.2561788171969397 7.3066501802049437
64.0482615217515985 33.0235896194651559
68.5042628596218890 62.9684017059485157
20.7029766863038205 78.9527014338831492
53.8166293281295935 53.7613150255982646
96.8950158865389000 76.7784516172799556
10.6434634310178851 15.8841861031158835
87.5203885134104809 18.1979233085622703
57.3104676677718814 77.6298004859326909
20.3963923409021817 25.5287948536816032
73.6729964462002727 63.9987014855408631
21.3016173141157950 42.6716775025951520
4.1717961148381555 29.2638566521751677
73.8414471273421498 70.1655038922587977
70.1663172637198613 16.9182554401819942
24.7739200280482912 1.0977864573603724
94.4242027843170320 69.0277779623669403
66.6795762612385090 91.0150090238874441
20.1607749817422359 74.6175024424257032
92.4338283772723486 83.8621950348359348
4.0173841113005482 73.5343627815704366
44.5397367162419400 20.1326217422011169
50.2830493173721536 45.4224451556256810
87.9550708151139560 47.7470283848464234
98.1644347849109096 34.5832076916578330
36.9867623001978387 97.4898854896181888
53.8747276919235105 0.7190112495270906
9.0435063012299857 98.5180489578417422
11.6140496332344476 50.7692620298949109
96.6538051427290270 27.0103057264137192
43.8288251512675160 72.4650924838462345
42.4633331838311676 7.7772635324842128
62.2320416655741866 93.5380950608894892
34.4500585261422003 69.5782552977927367
9.3082516860027109 37.0763055561806425
9.6595557551261919 60.7650100158058990
58.0352393259214807 45.4219674266751383
3.0386842044458962 11.0022012878877025
24.3713703936059609 21.6426962507153995
85.8738223891209884 37.0793626729193448
49.2231464295681675 24.0312152512690780
98.8994506659449968 14.2645227241608001
97.3083761854109071 79.4358516764414020
38.8241601890606276 61.3994570172901817
28.6213672519873050 90.2215098636599748
91.9547450378616276 14.0104941979793516
59.6047126882402338 79.9219414509945096
78.0332136839260784 42.3747562428186484
42.4947273585187233 64.6068973597317893
42.1710704562771923 46.2166686794264550
20.8393183060960432 5.2828960890173082
68.1525011781827175 88.9517489944891651
46.5248627028147865 24.0790036260953535
32.8107291230622735 82.7067358746242434
41.6434967273793504 82.2585512587786951
10.7971606796779085 3.4573456781171408
40.5622378566457229 69.6895304803065869
46.5022512466171563 74.4140801255876738
3.1106610730078588 9.6543758849387036
3.0092198711077267 5.9932114712255018
48.2535367803594966 78.1804396660205470
7.1964536813982516 51.3292049898219958
91.6881759356349448 27.7375842470134586
53.2486368658770601 42.2840146546966480
52.8586899505125913 36.8128635037826371
94.5954417735736826 98.7993052835910390
74.8310381322705069 73.9300115651307976
4.1800917891493539 19.0722389150611775
0.1960139300512864 22.8847204132256010
81.7109527079580999 60.8843713217438349
82.1874941186322587 55.5770718575298588
67.4294636256141615 58.7856910957995069
16.1286570771177011 12.9411567983258813
16.5520956831749260 92.8724094976195715
97.3544683057000952 8.2413814685099460
66.1620293691066621 97.8990954221957139
94.9127297896201156 25.3014787630941100
97.2254479114150172 50.5598072477505411
73.8135456351359949 73.5239030576553176
82.7534231116946728 17.6794558626652147
55.6329844846788504 69.7225444316995606
59.9868616728084874 20.3430029600249149
9.4809901942354173 8.4092059947319715
93.7320165978488404 0.7132087771246964
16.6810945075914212 81.1430955918486774
7.6699091399755392 76.6198138110268587
83.3586854904892220 16.5405608506004498
60.2229291047154049 73.2350008855993053
55.9116786104088987 95.4004666560559542
95.8428389232597056 88.6010612911494064
51.1068464705538261 76.0633101166635015
20.3081584179647265 31.6710446574761875
59.1353211966050836 72.5666790755941236
1.5192235407371468 71.6508801775223958
31.1770710138275291 69.2342706303113289
70.4162015583095666 82.4036404176421513
65.8983397515052474 11.9590004848907370
45.8592510740186938 83.6822362424415189
78.4814629790144380 64.9049260254813305
75.9887780372913113 66.7170874293117748
59.3818540401705803 69.9052145177704460
29.9956933853727250 26.1027215584870866
61.5523431418782963 45.7559020896847883
14.9456809384770359 2.3345705803331951
82.5727004828412987 85.2214814608776123
69.7340149729697174 55.4960885932480039
78.7335075697519216 97.3961088026368600
18.6484463266661464 67.7427863631856297
27.0216622425834103 85.7863645354232034
55.1370830006441039 0.0418049129801146
87.0227028586799491 38.2219657554782373
63.4509344421595571 66.3714368628306204
34.3462027542110775 16.4003070042697878
27.9100383093936273 50.7854061635731071
84.9298768674506874 70.1026789791277025
84.1650571735317925 21.5956548272094864
62.3528127339632476 2.9118691952394138
80.3253442127711708 7.5359276465484353
2.1818852910050257 25.9892017301585412
22.4404137659603222 80.4034511799766420
86.8278759811396981 77.6145741458534530
20.1088223269842992 42.4106556732947197
47.4633072186186240 78.0509039677136940
59.3140107809895980 41.0827027949244510
76.7252173476643691 73.6690426280367774
75.6467315231933526 72.3263420107248862
60.0594612072940635 21.1473066572956405
94.0808923340253216 13.7830000559757693
59.0646570348830480 61.6287243081431484
63.4889059032040279 57.0909993616290024
58.6770016435717920 22.6967342183916898
61.8524308719096609 11.9480137939442681
78.2457606680563913 51.7860655498117808
59.7500840383508560 80.3882676376037750
71.1179597868843416 64.8491485536205658
65.6160950503697507 80.3556076885075186
59.0348108648485663 54.7667087736165712
93.6492397898523592 46.0650270430380075
69.5405501613477099 57.1442180029234521
46.0019013628628102 98.7263357153483554
19.3796144742864094 2.8973619801487605
21.4337333352246482 64.2035962350420277
63.2804104470241384 61.0282656716071088
94.0013120647968208 57.8888615592122093
85.2151581823441830 61.0565006065184832
58.0767327349890081 9.2039027036526999
96.8948037715734074 96.0605653782201188
92.3407366208527804 25.9009641711925411
20.7712874308228805 16.0633597376824255
71.1489632768193587 31.1377325969474086
29.3942946306899877 36.5497712640196397
0.1277878406291344 39.4948026024699033
89.3028271938390361 17.9736778633143750
10.1611150037440705 60.3196171428605510
83.7499633771821408 68.7513594091998215
16.2121188123021689 18.5029851822846467
82.0276816214146720 25.9690613308136378
13.9046203594218714 37.5207292868910613
7.1417609749317990 52.9655512803634636
48.2772909312080287 91.4487621766566434
75.5153171521679383 96.0549951571631482
99.6290896026779222 51.8034207883865108
53.5753033698589931 7.2418274626974588
50.5438607464037233 33.5366222783276555
31.4560184111147407 70.2037697648276975
25.1561112726320530 72.3297440513692322
62.7850395222060200 85.2967698539212336
71.8265221286685858 54.4946038581500716
55.3310944383498367 56.3695791985823860
6.9277887515446395 88.0217189609215467
96.8347783519172935 83.6052693501172968
91.6712482066835008 96.8133451034947257
39.0143913779922329 86.8939703711043876
77.6644866880669582 89.5737555353939996
58.2469231514777590 22.2726588090111157
34.9061459476093887 2.3530370013272184
43.1228216569244367 57.1347936577570010
2.3431202871821877 90.9483165677970504
45.4111802806541860 37.0816530706701926
9.3484695598807228 63.9897620489012979
69.3950904793529446 45.5999168086537381
93.0948131180216194 56.0151751556435684
86.6250524904857997 85.6057283072950099
50.5328252502262671 62.6082779413874917
16.1360931750193934 8.0087184821210027
86.0938252098179504 65.6425621449875365
47.1304449260402265 60.2977812603522807
28.5141714542309970 89.4854977191112226
72.1144068535225671 18.9507616573184272
95.7676547296705110 33.1466015550611175
63.4244597079676069 56.0447046292770423
31.7382285290678361 29.3435424154939071
31.8178735696270749 3.9321066464800158
54.7994370782372755 13.8214511889380276
2.1964964889883087 97.3900238907409772
75.8920835897742734 76.1873689141869050
0.5371528302439477 15.0950396939660951
53.6277657965789771 79.0054313773137267
44.5642957043115544 56.1177357472837599
11.2493419603293514 9.8310379579860214
10.9088037349142191 23.7511753603733098
81.9178715298765354 62.8479151108753200
80.2821476063791124 5.0752099256714311
16.5748485921465623 78.2077064504928643
41.2118683369232883 11.2155940828030829
6.4695726998069798 30.7572835527327300
83.2017661584379766 34.0743924669766685
1.5864174834350764 30.8256782037051416
57.8911453684694450 13.8956189498910874
86.6079316828292036 56.7673126634732910
81.4028623837352399 60.0474349098178948
43.1944625563212767 84.2712634706775390
54.3894944230871999 89.9914052377953340
37.9138765933777151 42.4221932871468042
18.7596933802716030 81.3029825822048480
23.3308796608964961 27.1164087555950459
48.5263414960563040 28.0180618616158839
11.9975028759581210 62.8199077629680005
70.9397363146277939 5.6511809669276598
86.3504625001621235 43.9217586538393050
19.0297736275244489 48.5589591633779705
8.3471839067063573 97.8429286767176620
88.1427266164756986 15.9739369850172448
9.1407000589509675 23.0536512058889826
77.1540866616365832 87.1991831735186906
98.0403051675577046 38.6128747629935987
13.8343148090180783 18.9235352459573676
40.5820553486956115 47.4132849540631369
19.5692612509716817 11.7676830499417804
73.7629699558969776 83.4794859249810912
12.4950398189283440 52.9862036198061617
74.8831098850916135 20.7124629215360798
78.8643056743768938 46.2646261400738723
79.0431820812766688 89.3461041035310188
99.9545256337334536 50.1479319332459568
96.7026422586910144 92.7798705588368904
44.9855956289449210 28.5340458389092611
31.2883502764120358 52.4016341710985643
38.2265917814375484 23.9447481173117538
14.6205970747808500 83.5662748057343379
82.5247912741276366 68.5547872215122283
85.2629668501363938 51.8953608716037493
25.3159158292068156 58.4134394130577235
43.4817523550630867 7.0303454743787412
55.9284320362787284 76.4386210920475264
40.4736908914854041 13.4992946830966183
31.5628057299615072 6.2514941888801250
36.6067928981580906 26.9702980547912645
40.3032929540141041 33.0474194032555602
50.2776305473516629 92.6970950450123752
94.3312619285939320 70.8227271294985030
77.1519858002111789 26.6268519434215918
91.3617747325321545 66.2946970191543983
37.2271192465715473 99.9460209917325528
68.9055627824336199 9.0218323376677230
18.2850266928538225 41.7689559832200814
93.1618128505588885 34.8679353446496378
11.6811413950956187 39.2338930241380126
44.1827873645476146 71.7928468915831246
64.9514987420747332 9.6514926518350137
29.9733318867942629 96.8681318810821921
5.2541382140697817 89.8106546738249136
99.0601231026367373 42.1670331490097396
50.5954258872659963 29.0236092989334722
5.2636236959326066 24.0328872900241421
46.7988086504709884 7.8866051953869087
12.3075393591325355 65.7945271274389967
67.0207966004964817 90.3515798663674872
45.2530009882387247 67.3694039342760931
31.1483147735563719 24.4393751350318489
98.0827435243706844 23.1054429198063289
17.7354905408739434 26.1346362616054826
79.5635184770112005 4.2855089006742508
90.9579380145211474 39.4215676059563123
53.5276904034647885 59.0867481303062974
92.2896133653751178 32.4416341775322223
1.2025920038409854 8.7259964629090128
26.2798838719227277 11.5465495220641206
38.9332652377823649 44.8605481487585038
68.5414421983200555 37.4742679978333797
80.4455348971271462 22.0051363162971576
19.3693972920273794 99.1027246514620259
45.5292862830219960 37.2036417816727223
20.1485857059343623 47.1873989405302368
24.6620226508848752 48.1621409549024690
63.2437007240964846 51.9658335639296851
3.3868481273350293 16.2711342585638121
41.4143062614979556 44.7966326240568335
17.0638556524763665 48.1692892501281875
75.3023569240931749 49.7965732878061331
69.7774930124861754 61.2926529502391162
76.3654099128077490 23.5241137388202404
85.9196137562755951 28.2093072679472598
63.6719533435857272 24.7359492611309193
28.7409449935259182 76.3676444071543017
52.9283669482569366 32.0676429506758893
50.4141278783115894 17.3214448951990434
42.2167972565086842 14.7662262372119439
62.0035182478032567 91.0788721278896674
1.0525700825389728 99.0269508367848630
59.1561904992900267 35.4206960416099648
74.1046933748945378 54.8818803421499339
79.6670659104881480 66.4287374292858601
64.6327760248958896 20.7825447596752468
12.9959828307410259 18.5441083459764080
19.4107854572318281 65.6017976896812058
84.1822262645239618 88.7676497665053574
80.0435749444276468 52.1331210583295572
34.4946345725952597 64.7093305314168816
52.9479759737289442 91.9845409264858631
11.9177143758858133 28.5365184951877140
49.3140727845757141 8.0160683337118339
95.4922363112522987 47.1480072255884295
24.6098081235088237 33.7922337620800164
70.5277662457912413 41.0891642995076865
17.4723230508321627 40.9367793354945562
97.0176151626124721 93.9647766494075398
13.1507679700178404 80.4380809960530456
46.4278618849428781 98.0606756022529993
98.9946465505703372 96.1389697514349706
2.4810269136015028 15.1239082526097963
66.8112034437892106 10.7192659511130994
13.8339069626320033 13.5049896711660686
75.1625532798553024 37.1350666286445303
76.7677089904058647 32.9046078136447946
30.7591640814345766 94.8729108120643332
47.4244641224662118 93.3203734086883543
90.6005746839807813 4.6069064238604351
35.1742478548685895 35.1294486895440841
23.6060530173687120 67.6971263883712595
28.4029898758517021 58.4449821707753259
56.5185989301926099 42.3420250469707895
72.8190695622230351 23.2222695154216012
20.9997101246839222 24.7617060244433844
64.4087889063724930 96.7911119419373165
94.2834549515626605 56.2215826481748806
27.0860750170835551 45.0386636538426259
68.7338201456572619 8.3622922505106061
64.7503882821426657 87.1926317230294359
61.3076740480469127 39.9050064545091629
59.9674606078332104 96.5315821314744653
95.2540094571260596 70.6682477671264735
39.6212134973746970 24.9047646469644270
43.3189806955977090 68.0969433029954558
56.8760161611318793 1.0795699902858447
52.5711587833611631 13.1111056610984438
34.5474018522722872 46.5519818900133089
11.4379908522211906 51.4607238168837213
40.8790235965238438 37.1882963646524303
20.8848476397009755 97.1912095086965024
26.2255927467763819 97.0383985375636513
36.0161435546629178 6.2516825624871935
87.1907311797642137 49.6809734430916379
12.4252415045497777 7.0285854557613270
87.9303405397245683 23.4835250368661050
85.5053826907259662 16.3895748776877852
97.6237024578347103 66.8606089662322916
46.4017129440484766 77.2803575923870483
81.2578494798475504 5.6273857252297832
30.2395082710176446 26.5610945450830975
59.3753380480923383 55.4268123318703800
72.8162470998698126 87.6348040104048920
11.8250432618297925 27.9484257642687375
39.7130335381764681 79.2756911473595807
99.3281029168855127 52.1234961429403825
13.9248933082224635 65.4537484178959517
47.8922114349863079 84.3538067939454521
66.0117538059659950 50.0901801607015784
25.3596531778313086 43.3069589521380607
72.6879312792612495 39.8667141884917910
63.6195712552891095 34.3900250311997198
75.6211234200450377 19.7928502272640472
54.6324950080822731 80.7885600805587245
39.1290793119939764 42.9438084445965345
60.1568594202432507 17.2752424961629245
67.1960101350052526 75.8358642128149540
70.8679243283389440 9.1233536162133042
20.4340289615729596 35.5610470343621614
98.9142733322892838 62.7673087796364513
70.9129248747970280 90.9361401118467967
1.5652131122639523 31.2572924379086778
21.4900532036185545 28.7156571397342972
26.5845619152260113 77.3361605216108785
76.1845003956599385 25.5690180252598473
5.7493757263478162 60.0524121604519294
92.7849982800701127 78.0315251526092055
22.4445653374490846 91.8022737737106667
71.6307451598919300 63.1349609992335914
9.1340522196358354 93.3945992708349451
95.9547406606428410 48.2749104913064855
99.5894524308323668 92.5768360926362561
30.7944324016284021 98.9712417639848923
75.3569075468289213 25.7462133801199187
78.5928817607627650 77.4945091889653099
7.8659215462951071 39.6051414537164064
53.9358799111386631 94.2839891735642937
94.9403739213991713 92.0971320124826889
19.5198430832703380 95.5068090788275441
66.6965476636902821 95.2153496240839132
96.1841976507456309 72.2742211479041998
32.4235071404860093 0.8517817368042913
72.5153446951649698 11.4340972159920220
40.1879022751220205 23.4506577126485922
13.0868861153215388 22.7396670301590724
29.5775396463235261 28.6156349353686288
69.8058741226834485 50.8030026700026269
15.6834654926780068 23.5104663348107437
6.1805490364502109 10.9922879335636043
26.6680008123494900 12.0587337135736217
93.3640022556650990 84.1350610223377231
22.9497219797108016 33.1297946831917685
80.1337722878139260 74.7557279376084551
75.0684745389704773 33.7306491507856521
53.4796827352737836 97.9514494475476738
44.1942818968735409 98.0586017008868396
68.3072055037293353 31.8363826373554311
35.3240119679463334 85.4425413072341229
18.6213432358656164 38.1450137087715007
59.2747775012517195 66.8872485625799840
61.5611521245536224 92.9966076656858434
72.1823479061298485 71.8519553245334066
77.0865589727852267 23.4930543670020420
35.7910228268318065 54.6056777674805218
5.2910135344675702 1.0603777404380899
91.9834715562359833 32.6713435791987052
24.0499493823939972 32.0732564574851224
95.6818632925422179 67.5902856922655815
50.9708575554797889 21.4428848167147130
32.1994016429173939 16.2070310845519927
5.4926904438266639 79.9603449073336492
45.8029575005553511 15.4228741686892832
88.6606284559507714 63.0213720145575635
34.1604494963605205 17.1672226212501222
89.6209424781850998 0.4082318756245096
97.8193656924773904 43.5223403258314789
96.2702544166057095 32.9139984643682340
62.3320789073319474 57.4298659241252878
4.8986521862117938 96.8265931841731486
4.6753070317415490 30.7199911759919573
21.4949925517743488 61.1396912263820766
12.2742267341777183 48.0191000776896715
61.4403106821700220 1.7974168397209112
57.5907233603546018 62.9698159347228525
22.9493939321866662 46.2076540030329497
88.6172557856243088 56.1759151318111591
59.7384679119603277 77.4514472322220513
59.8232051442815447 61.5812531036011492
38.6661063232317659 99.7371264297519389
47.5406797830409502 14.6634995130355819
18.6340713101971538 26.8591773878174251
39.3272911748323892 56.7330404684280438
51.7386382286770115 82.7414144136853054
84.3425611080228776 52.1770196060014300
8.3464477008582723 51.5828685475121063
1.7857989292857424 60.2948212450824883
42.8136166871861406 87.9504111679244858
38.3681954607253886 84.6794060973242892
64.3619091606328624 17.6556988166598359
62.5754870529269738 42.9666994144441006
22.2392749116805746 20.2465281500032965
82.7006339208767116 28.0357367924580103
45.0579926392578400 47.7582472144168619
70.8053670738766243 75.2365815970969436
90.8462229366105589 65.8361544839068955
48.5606579365433717 32.7347178929400684
17.3280029831524800 13.2361653270171242
27.8916361771684009 66.5516933376128037
33.2539941891421336 30.7725028654218242
53.8331264542192969 76.0458245050425745
60.9994855177069297 19.3757757285212158
48.5065549899990032 77.6643796658471501
10.2480687457510378 61.0653062825298321
18.6490427478433602 47.1045877508246136
32.7926095598073033 51.7343780076240947
75.4216178306446210 37.8382810380580779
69.5574852128669363 37.2203782251433211
35.8606862592408007 28.2677340292550099
56.0788157399615486 80.3501433912358465
52.2593488173308103 88.4063555933036582
88.5268155298097952 40.5460982984672498
89.2021220356265161 14.6108083444263954
74.8865195770020762 80.5318931214558802
64.3142009080750370 85.1219030272584547
44.6246620286672524 28.0304149538088794
51.1621074445964936 50.7725796121303006
42.6380066477282185 28.5487985032852549
18.8767256315491636 26.6177392757411937
6.0633512827535601 71.4913905325844041
86.9016089693893434 94.8573787112874953
83.3296742783231252 13.9577861076613292
25.2787125351599755 40.9501451746883234
42.5201452218991207 95.6345444808575706
44.5759819007697331 94.3326822645272927
79.7538373961642861 79.4324828987045493
71.9064246338284079 8.7099245648096346
89.9967500227210593 84.7289643144340658
21.6255776322950695 3.0398452268049381
99.9766599465855563 34.1609331089200552
51.2298591863852977 62.2566473691313789
22.4836019550241240 9.3241750395580585
98.6774256710555022 50.2940205777489311
61.3041140939396101 0.1776935565834581
31.6534109364407179 65.2958598726187631
36.1588746432102255 80.8946966767713747
55.8514958196281626 34.1802937121651027
35.1295023501170220 30.5584053830722731
42.5338229726727519 37.5026087576563540
33.4109922337328840 95.2803858601889715
48.3982175954619862 74.2983181140526483
83.4449972056342943 54.4038774570094716
65.2153350336977695 62.2312610257951278
52.6325001421434422 77.1231776979295063
13.7963305630918640 88.2159718339261758
33.7429357497831006 14.8093652618472742
48.5164046125135400 80.2535788222308355
41.7693723021916981 26.1530770784055946
0.8744163470830069 39.6666928682716815
12.5005844541368880 80.9979650759249239
78.7662887665430418 1.6028524838000990
28.1712974825790070 84.8652532401581112
23.1872190668061435 38.7316215325858693
89.4981823684326798 63.5316351839816846
47.2074535448310542 33.1132346944139044
56.4508232730801893 16.8597212579342006
67.7474028021452597 23.5768279019794242
48.1959327296098792 67.6963151060846400
9.4403470453678135 15.1887735525117140
53.4228807662435514 55.0861798655575612
77.6643005844929206 50.4024187526913607
28.9126713081094948 36.0660382445962426
45.1760753180915557 99.3369283308938122
1.0582840954532879 67.5716885919845112
80.2442180631683470 17.9539677577880568
26.3442256425071015 42.8639937966536877
94.5386151027032327 38.4663818068056855
29.9686415345290058 98.4945122563195810
85.9494808732333979 7.0471727339825101
1.0409480266996285 44.1179633385633352
47.9062415213599948 75.7081227582822436
27.0518265130215809 28.7400348022607943
67.0652851740214260 81.1863444015378661
27.6379982111370062 49.3588753787191123
64.0244380940519733 64.4651273588418832
11.4486601218592217 49.0178550801198085
0.0121461266764933 46.3690218327408559
26.2751916749052512 35.1893001661406828
27.1164675226817202 47.8264096526751246
55.9195237790257238 58.8913608961351116
81.6194651241614224 62.6399312853495260
34.2837951738303346 14.1560247578613065
50.7646766004462577 98.8643157367803695
24.4419470100403551 50.5010908343034188
85.5378865329330722 5.6501267769486718
87.2639373783213443 33.4274781908664878
52.6242534797406449 53.6129977422898136
12.0661784242826471 91.8764119598023257
69.1762627116967792 43.8579448125799161
71.0912818363569414 20.3857926181358238
70.1944107869645677 56.2839924675282575
92.2302575832803910 54.5364124305060542
82.3239422752284042 17.8913396650629224
68.2778529515658761 23.8314753401857153
65.7851594199543683 79.3788737493029970
87.6618114636178092 21.2810328599846486
54.4318307647857509 36.6445282118495328
38.5275645047863691 19.5604906775139753
70.3971923046326822 85.8666818608203499
51.0061943692898154 56.5080526796739946
53.8361119279359457 85.9636501300174132
93.1227132212872135 41.7785830191111174
97.4573972173868981 47.4680179842328940
60.3454216641459453 13.9416009979592364
69.4786954491848121 50.4707457570872293
50.1186255370728446 9.4658202590768408
10.1603489555070041 99.5689909898353989
39.1967406026230591 87.4849802987807266
85.3002074787341513 49.3317731536061714
61.1461997451026278 26.4218326385727629
79.8419450126397408 93.7763644668991390
76.7424634453483350 70.7449601824581009
25.2357240824169651 69.6451729609259758
95.0718020605551146 55.8123788992792669
2.0924877410355869 46.4534134657147106
49.4262528172675246 33.7648952678189929
84.1205897115840884 63.3290869596928516
83.4890066838499507 34.6950254953932529
26.3349557466358917 49.0693246097258040
97.4819235611442849 51.8052643823629140
46.5591760527587653 10.4998854650838584
98.3593561691358076 49.5547716282123716
2.7762839652386684 30.9995971825482570
90.6636557076880791 63.8905962042260001
53.8347333639754098 20.8383662367518703
54.2020477038796642 3.9332304278360541
34.1963294942429954 39.8421368987746831
25.4927684784784674 56.0548565109638588
96.3501556832619457 86.1576308710827448
67.6111825517663476 58.6211612250657623
19.4404093297770402 71.9067741824628968
10.8955420897213671 30.9946938346590386
14.5293768017548341 4.7502879840443875
52.6834536973821344 74.1425689591144561
24.5256899407126348 58.0521222375406367
24.4940492895415076 16.4607683258253132
36.4128868099170688 47.5266430246328326
10.2337195942805774 89.9877307421940884
66.4230553220383086 49.3668971652207347
26.1930173617620063 94.7976577590902423
53.5299398214548532 50.6321173257550967
64.8001200380278988 56.8345014236958477
32.4472633683458938 32.2889454120569326
48.4705200372485621 72.2551453972713773
40.5737024852725554 43.7347547923185189
5.1882321250745207 16.6918725599896725
89.3895723158648963 35.5958355058114648
22.9808447382129231 19.3735170177997027
91.9103499296003150 19.8204955452945271
89.3395885465319139 14.4234475939017610
18.2767129254797780 69.6659103700199296
35.3832240845667414 23.8443852639784843
63.5101071628339398 59.1834255616963105
93.7154419324956507 52.4672252472518039
8.7897017017101735 76.1269222303595683
97.9034397403552674 2.4522707558931489
78.2583222180208367 98.5617715733001774
38.8195784842044631 90.9101604078999515
25.1094842549669508 22.7194633450207171
50.4333547688809674 35.2285620732069447
8.8344294875459362 25.3538355742189516
12.8406634393939854 89.0706487076598279
73.6919593443474241 64.5824990419610430
54.5450854224446360 35.4669454772857691
37.7500160054753167 5.3890362186161838
96.4300658962887525 20.1067750121586712
6.6788310199998762 43.7833080924541989
88.2442217700473748 17.7596968470363770
89.8966948758846911 13.3365057592824687
85.8317078921671879 91.3997039929015642
43.0279956094061191 83.7485184065530746
92.2544527171840372 46.0753033991131460
65.4887501347243699 41.0462541884796224
85.6906688110946817 68.3109659535896583
0.5500583827198868 96.8705922172128737
91.4562537890730312 23.0669891412878982
61.0733142811763301 45.9133756300430846
33.2768728887565999 51.5739293301004906
67.6286923284083059 41.2849930350026710
4.4316504439182891 3.3109845268200599
16.3008445123169814 93.6699415939826281
88.8440853782555706 63.1456608823978058
91.6865980562311904 96.1158402387835338
50.7432251396769374 42.6472825524269652
84.1815913252058579 21.7172046340583194
74.9610436224626824 77.9364747814114907
80.9591397488562734 26.8950205172478256
42.7945114337951154 81.5453085044542121
84.8524319561515199 88.1115241380842065
29.3091265545065376 82.5698143665688349
26.6318381885643589 35.0958359264292739
8.5982652820836947 45.3858822650598270
5.5327533365433945 98.0760968999628915
0.5663708297386938 19.8144727014022308
55.9024310228676242 0.7946566273363764
64.6315991056518158 88.7942558806177829
54.4488284970304974 99.5466278316949484
17.4233546016643750 68.4633147553461754
45.3544942876510504 49.7078425156317252
39.8149250791343903 10.6721415415828922
92.2087059103290443 95.8010922226698938
39.8454645789040143 17.6364422819780060
87.9530641562736264 15.9675545685994624
57.4964733345361907 52.5869285683394736
20.4373379218051774 36.3918538292798317
84.7716699026571234 14.2895014052715865
58.6192269765190090 23.4747636716148307
74.7685780721102873 9.0952166700870478
50.6401094667382239 43.5135857316687833
91.9425124857046114 49.1907987087117249
43.0179882693873310 39.8424876842144755
96.6619096920295533 18.2752253659251309
55.3451253615861418 22.1659414421995891
72.2782668429560573 45.4460489827289038
3.7020915842264301 97.3159275263085846
70.7010715493638031 10.7222461186216478
57.0650363354114205 15.5546240682721262
97.2455815893213611 23.0582979995155739
49.6967863046635117 46.5746758681775503
34.9989524941552190 72.2030809404740523
89.2045122471435548 18.4476218338199587
14.8953904577517999 59.8199360428193430
16.5424746763160755 78.0945794000921296
84.8184403712180455 24.0823908113820941
27.0295895653557707 32.3329432092277358
18.4769917150819261 19.3653031653850185
23.1758786017948317 6.2330435442105596
16.6620820994530909 33.9201877194030175
37.4958564123668268 9.0913305886428208
91.5725691386662390 52.3639773741528174
1.4302410002948296 96.7401566826843151
70.2920317384242139 44.2438534939537860
39.7332914599090046 18.8606586723117466
89.4708177917894432 63.7844089288294285
3.6878749800665966 8.0362678777136320
12.4657775532877260 70.9364115873871128
49.8865966724902350 81.0885844148238846
97.5459116267795423 81.1328812257009986
87.1420098104544820 66.1747909604178517
72.9017608679679370 74.4786829660422143
78.1527725126134953 15.1825987800377824
81.4514688871253014 39.3443891597040860
76.0502518341730820 52.8253825644478283
67.2780721811929112 83.1173684313036603
39.8169148396716466 70.9145753331287665
12.9454262038894647 51.3410720892359862
69.7878762048602823 1.7611608538423251
63.5290811711401702 35.2654960119868406
90.9830371919618415 48.4925191206788000
17.5952218655932349 52.1327513502313735
5.9915934280861833 23.1354933543607366
88.3551877582955143 15.2777509810280812
92.2425207246488270 75.0342733012279695
29.0356077037453915 90.6732674526602693
27.6363781240649082 97.1582424651548706
62.8523535968621871 42.4935326457890596
76.4181282533663335 87.3517803673823465
83.6318113842966397 0.6361121327690289
14.0082927958008696 50.7525035773318649
9.8043651329834951 0.7764315153610313
87.4565405732014511 37.9194236450664448
65.0072119709924010 33.0000773041406745
82.4301789291503582 49.8593866387911220
51.3541219982920154 97.5546665953662853
93.7716967951150053 34.7529666137982289
22.2456332378023198 21.8801064113700825
7.6187971831529255 69.1744770457130613
41.8577493351696006 7.3656918744946065
55.1743281328431650 4.0478551215902048
93.0917103140561579 21.2160650957586725
19.7680783153076902 17.4272300862313720
99.4813578676242685 77.1975212162717526
92.6228547138303355 48.9261881730062598
65.3669573239240407 13.9208447108143059
71.9782950189031112 45.4172547621783025
6.9635206649259151 1.7427869660617823
28.2684788517765462 69.2447878350675410
94.6225081547922997 43.3730577296538655
52.3495997229988603 85.7372933360525025
63.9480088081442730 93.6112211401367489
68.6183196639468207 42.7674210001533694
76.2147274900206497 46.6027607137765614
1.0879820463113643 8.0050621181525390
99.6938359277609010 86.9822158512811257
17.5299156548481712 10.2630137461802047
6.2192035096649505 9.1879059621804871
32.6071713877360452 81.6737885132987600
44.1021476716207417 29.1640661211291601
26.3586682465951192 29.8995091525460452
27.6805956040442460 68.1639427927592578
75.6992364505968567 25.2499940258847815
96.8132814687836287 96.8485763751697277
2.4710838170767913 31.5831319806237580
6.6928541067811214 17.3524263388521796
45.3483612889517431 42.1957753078238582
98.2394919098026804 40.9083758141613885
18.4348975092255785 96.1127435327734077
66.3314742106764044 2.3069171438703906
40.2300208791427920 83.5163045198050327
75.0917527400049494 75.9320103425961577
2.7216965385793657 75.1487274170479083
82.9883446469093826 27.3313309688899437
2.7916272683792931 40.1919364063007549
60.7975103028513004 75.8883401622160108
52.5554127768052552 86.9380962123534573
23.3744507808531843 4.5184764934307449
62.4439105810181445 58.9957535388239336
58.3547882804750770 89.2411428985278974
24.2054792875335032 81.9483701670282727
92.2148188446492441 30.9107298451957497
97.6306036250407345 21.6836189425252854
91.1320451635977520 56.7370146883699817
41.0866980447849173 78.5511994712124704
38.3583793541889619 99.4128521468958297
41.5036162573733449 53.0944271245703732
48.2537886977280266 44.3174490633224352
14.0837139815359169 96.8232530793367943
66.1784474070655051 87.1760812539440479
54.2362591505208513 73.5805473579249565
61.6825835124809601 41.1773250772521919
47.4964526219751733 24.9254191011609834
30.3489224235169210 51.9731594155797580
96.0499263678720752 33.2279144289092656
98.3788817507933828 43.8071198688920447
90.2509083286170579 54.9784685432320757
11.0421774033581563 79.3717069468032719
93.3842654805112744 7.2787472455464357
18.0829611993320611 49.6900139075080105
58.8335637573771848 25.3563254342533924
9.7038983259496003 27.2549804917975749
74.6690068027056810 47.8001450148365947
44.1548624505593637 74.2162206393092987
73.8605471524755615 17.6038099560999584
17.9357828242805866 7.6489967776237506
54.6485806668524390 60.4635533619838483
70.6066440387696730 19.3687954057972469
25.9618643338577755 98.5593040986601494
32.1286059533488100 59.4623827946963246
43.6026201218404736 57.1845791264371641
24.4862357527266035 92.9275775161298299
22.8788575506028167 72.3525760359043062
47.6075045737308429 42.3677110267169112
95.4735343721345942 75.6870466595338911
65.1865683153845907 40.8365055974293156
49.4440402730527353 51.3578070876410067
39.5544685451712255 64.4873634100415813
58.0428533170350462 77.4656168497787547
28.2531012373762422 73.6262555160203505
94.5274492928672885 41.6065394766248957
54.3988203713827829 92.3391890497558734
77.1332964268455612 95.0370288154265808
55.0503906468096886 42.7819745381536904
46.1112402457207935 83.9126893345002287
90.0696022322898529 16.4588579180402022
82.8969862926755638 50.4975697584388570
71.3864273690185627 65.3349053172758545
12.5489197810298432 95.0873616703478461
50.5849734290332762 62.6406852591013461
34.2522524305926552 60.0782903233190950
29.6683038727457031 55.7971435968599536
72.7675140493835357 56.6179828302140962
94.6747384486884727 45.7947751050754022
54.4020630940406988 96.2742190486982139
3.2753680024217857 58.2476180054035666
32.8007128530571208 46.4507141581478677
93.9199088590049769 59.8075389143530742
6.1707111483234272 21.9661337518548656
28.7621459477427344 12.3442770578223957
65.1667700903208100 82.5622577040538346
20.6066243197201580 48.4336178334619376
34.5286151803497745 32.4201261032006443
34.4978085297114276 14.8429137245248750
89.8567272041824907 44.5849627288574766
59.7331724054510076 82.6822535165528478
64.7658477128282186 64.3575343785939964
64.7669532381891457 6.7892131589004201
36.2553909551234810 23.6499484335309198
3.3715751308892483 79.9878419501196305
98.0156840502049818 43.5851055937624636
74.2087608307292328 24.5902282112640869
95.3021136104447208 32.5996356227642465
16.7856397000136894 88.8458105276216372
91.8432925669362135 63.8236065748198058
16.9657503061454982 59.0442263656111663
13.8298791949103332 41.1346660695584561
55.2952372381484736 82.0164630402606889
96.4451729088405898 17.1949789806734259
21.8222076398956091 95.3857754661378721
81.9223220649238755 17.7806586971261602
22.6639885984347131 49.9759786146203524
51.6931943165444423 65.1720036790137414
40.0816437722891195 56.5136760251257826
38.2760733638086919 95.1925948344220956
97.0517688925619240 75.5274414719263234
78.3834278646260429 26.5258606097922502
30.7503330111726498 61.7594328058292845
3.7761833232394570 40.8475922287175806
78.8263834999645923 75.0841985939968737
54.5977940572959568 4.1579312103730999
34.4907867063261833 16.1540329798249722
95.4289915032627931 68.6712997041211679
20.6610876766408005 34.8468832754123738
27.5847146738411695 46.3471957270061523
89.1609401387626264 22.3530963067602215
95.5835779788453408 0.5906911200973752
33.6274898627846213 6.6968560264654915
96.6584668666070002 67.9760931842669578
56.2317572038098277 33.9798482530073045
45.5420388923065005 16.3129803295307347
91.2171426455007435 93.2654417998800938
18.4081070590948244 1.5602576318372030
16.5005587177882731 32.5095675378238553
98.3703604373441181 67.8022024305358144
48.0207747879681790 99.0695735137261124
50.9092238554890955 90.2786748376737052
45.5157536051982134 8.9250983123313699
18.0158247596519878 50.8108336525220921
85.0057588299111444 22.8453041685243505
86.5565648414239064 29.2562376013531740
39.1165447944861313 43.2111324302413067
24.1341064992297341 39.8981118802179324
62.2607524116877329 16.6787185759156849
1.6988028775495767 22.8815174809744555
9.7922828258105614 73.8334065839776201
2.2822555915594900 65.7540903134856194
71.8885987954627552 40.3169237607834177
61.3302969882660420 54.4380332657977348
78.2195415197555093 76.0794584941256744
11.5799749350566366 64.5808027949983767
64.9725608894681272 99.9864713751169631
40.3407219331878508 24.7409277192433557
28.5882875437634780 66.9025753977033020
93.8967495952197027 25.4635980126815973
12.4408318738772117 58.8453365045850916
75.3266430016800825 0.1795998377425723
87.0298841627250539 34.5103206864368133
95.8220227526880421 54.0407260249536421
61.9071195111622643 58.4563825000109389
51.7866026755498652 39.9268321292370771
51.5652559614782717 64.9807482380392258
72.9314800515826533 22.6485267422580563
11.2227724089974394 32.5746504740177159
80.9304176347711746 67.6606261254935504
23.4782818945136960 63.5816762805731059
29.8680455919532974 55.5008531288881031
82.6904382922833037 68.2161851390468144
17.4760041520861122 57.9121735294012012
54.9740816214120045 57.7955043163644291
82.0388676875389677 97.1183665302915671
63.5886539399989417 54.4294878604710490
64.4043484579644172 54.3126340840092467
17.0132515476464583 66.5445281832909075
64.9135458002986496 24.9349387304775973
8.7355291131135822 99.9762091787687552
88.0417390078934545 52.6436411935337603
12.2311779428873724 82.6627671130765549
2.9722440987697718 58.3132528259277620
22.6807395469906794 20.5455065777494603
98.9837925825145390 30.8311590730633647
1.0386561880505241 96.2630720452801114
44.5080932350742771 51.7928841859874325
38.0747186139235509 29.9771211741957408
26.8700805094599495 41.6078543621872114
26.4780640878300879 72.8460460614370362
19.1602472098268848 67.9486173365065866
32.6118392861855071 54.1749055671173920
61.6942295818701325 54.9121000962949921
67.4870715988104735 5.4778947031255187
31.7831637829065983 3.5976624940268653
22.0915102848965219 9.2836494714488733
87.8268474131505599 19.0814300136928452
63.9910499394290326 27.5423588323759354
13.9037575800256992 50.2281784968774048
66.1849040611784005 55.4944200814283661
59.7412416824676384 4.2161511095734960
50.9194689682714881 29.5310440957688662
15.8435905046804049 92.6707445763375688
80.8879333893997625 69.9626071783706749
98.4897192365336878 21.9769180307909480
80.4875545198731857 9.1326672866327563
1.3041873025188333 85.6153057916679217
17.4927862071960085 30.3625222815393734
78.9242313514094604 38.4073349920975389
94.5753538791159230 11.5552546908792468
88.3021137664266718 87.6706095552264060
55.7579228210221558 30.5590509410376470
66.2239856082416765 58.3729282542574026
86.3299365799099689 10.5950991113901605
28.8598305470826872 79.0777270712518856
22.2022812145206139 49.6766959792102867
2.1092596756572379 5.5233013395134094
62.9294697332540309 81.7454527489520189
87.6764317174600620 3.3400472783630342
60.8909833619153318 8.1665034911791885
30.4594440499933903 94.9838355703709709
75.4633272657125787 14.0213061044787928
30.5837717630867196 72.9794534860167374
23.9682057437737868 47.0005975940127172
74.2428337391576036 76.5720089367403176
89.7459814556721085 6.4042006859666873
12.0026843249223862 40.2196921799489218
68.9830621132534390 39.7242679883927394
22.8541275164416255 8.1835415194463241
46.1399895931263089 29.8067498324513167
2.0998437182435548 73.9408095893708861
87.9705626106461125 23.1958292644146482
62.3765646404653253 67.2049308889624939
39.5684643710659358 74.0453911491744492
39.9713254017484445 95.3404820552622141
39.5855070104566309 22.6465690481610373
5.1414969268141597 72.7960681955441942
23.1500261848180280 32.4348141565638954
80.4931726709816076 48.4180264581749995
46.8112269668341980 89.5357762473000349
91.2917700658103257 19.5928269026602990
60.8298566104827145 37.7145287181904862
38.6305252296552339 9.5651199529532498
29.2705406459547675 50.1946462068573709
62.2073436355780416 56.9872510589940831
79.1908801518499672 61.9676990596697550
73.3314861789816774 43.1253671553593065
63.4865741981449929 39.1203625465579492
49.9893489567139824 91.3856907937160514
43.3070401727795513 19.9760948367783904
80.4520207708247881 17.2444724788078823
51.1897807637672102 4.5194053938230283
3.6198506351260096 47.3038105279701711
5.1112793745617946 71.4815069413625679
58.3117742586857020 30.9181974662587109
80.9814596447482415 48.2425743138844538
98.7597181645937070 91.9702531917182284
51.5544918172469053 2.4364956668208482
85.2509879295024575 9.9674456778498843
85.5832070017312390 88.9807649931390330
95.0375889915528234 45.4509690709751126
59.8809239772587247 83.1472993495894741
69.9294142371805094 70.3403571763295332
18.8008686554926747 65.8567548500012805
42.3741575648931530 36.0732324836205578
93.5738224585498983 89.6246357117081232
0.5030224414955042 0.7762547662800046
26.2341941977242463 66.0704900941277486
20.8499261882277196 81.6468863951242696
46.3171757409944007 15.6745940919860942
25.0477134180632213 81.5007323772668286
55.1234876375282710 37.3316834322148239
34.1419073035498997 29.9748034166716266
25.0247814163822468 23.0260137568812802
30.6708259105418541 27.9025593395281319
15.8057415440062243 69.8833171451311443
81.4933199346236421 74.8081575281343731
54.4023611537473997 72.7659064004784568
36.5512504000318401 15.7614930712111629
75.8052344240160068 39.4240830461968912
11.8595190930294798 54.3689831383100213
86.7595820507149398 98.6614909463050225
60.3517916501070246 10.6602001705352496
10.4471525558543448 80.7289075910082232
71.7968982157178885 58.9849071749075193
9.3584768697165259 53.2765436821852276
92.3471359876432274 96.4215924504811284
26.4934619297549467 88.0917914146439500
25.4311380932022999 48.6053974680300556
78.1385446366173966 77.6658979319660716
86.1878233814231436 89.0061132342321173
85.6178185950880675 62.1537392272905365
34.5710081666353659 86.6129283419731451
62.8875953084075547 3.4664011684430229
22.6376582230069161 2.4302059391060893
31.0128768111583177 14.0719729538072986
64.9150175416013724 15.0628317558922813
65.0249336371668960 71.8732904046392633
74.0205157111583247 85.4984688638095349
94.5885173228888760 2.9198309128024680
58.4194485381632020 77.1267548554000797
58.5371899483731681 86.3299792907224628
53.2231976384363463 35.8975352547155637
36.1962709424211511 82.3412902443351697
96.3376661190587953 2.2499871205735045
59.7946481348527925 53.3324794979651244
46.2115365949473329 88.0873323761654774
25.0713249256197415 92.2811295924874031
88.0621410758679559 33.2618463228881893
57.8686439170844693 71.8390541044289392
28.3614389824217952 66.4486409489799712
92.8390846164616335 8.2054436961777384
61.6660698358232651 33.3368587783423465
76.8075193374281753 64.8534459005535382
65.8962237720312345 42.3825460928953319
48.1171584988024037 4.2148255329780060
36.8639929413438168 31.1526584286547781
17.3623721024154136 57.1351975381226254
6.6644543710383974 87.6896918492510622
94.9034567654354504 59.8775694482165690
53.2241937457495595 5.3070223907299541
11.0176488675314488 68.8214260939298583
30.1457225905219062 83.2901169881625805
64.9618193235053525 79.9262596644641121
97.8350335364996653 65.6912991545578393
95.4330170191954608 19.5762122916999033
23.7214454736147893 6.8644016352297115
43.5683039226779627 14.7782516758673150
98.3845122514434252 85.1198450518205050
85.4786563787015581 50.9299677348592184
12.5786054200724315 59.2548108083211105
77.4237733718844368 71.3414282201714656
23.5205686061796939 37.0993207685952697
62.6948892952050727 69.4581880639938163
85.2585075019644876 80.7148543959009714
22.7514812626069443 12.0906221142917154
28.9931141845686042 42.4248880050940329
80.2189292569588162 76.6601173357143892
27.9339265296198356 57.5518703307038564
37.1848573222604131 26.2930044734288941
96.9999129208754596 70.2497917219829162
96.9955982131531727 21.2849313169756407
76.8542118552604165 12.8599427905588204
59.4949540221662900 90.2387132803942080
83.2791583941147735 56.4246146778500730
33.5992572659848747 9.7151165493013174
77.2751454162878417 21.1223175997910069
11.7412510496608284 5.7557532539698304
40.4374616568552909 30.0641736826201225
1.5368143481951146 15.3925010659405679
57.8224129032014602 9.7075822103987353
15.8309143728699091 99.6310914624336448
59.9414718870041057 85.8378541221213425
90.3493259893542842 56.0296415583340988
15.9825593456777053 1.3671461004296837
68.0025071810485002 19.6486219633586465
67.5453842576884398 10.7130416028010096
58.4657872010090642 19.7774170100371123
56.4212449754470811 1.9694648515726443
62.0184221554597173 92.2916543839507000
12.5487838479878206 41.8568915702590800
71.8564318649106468 3.2290356703502110
2.8965867983028804 59.4210304276276844
65.0111744468857609 68.6109280505507115
75.2246460832422770 72.1403096132645913
66.0320316304555632 48.6543484109206119
16.9851530172177796 26.4873868429277053
69.8515723927207404 68.8879410570183808
57.0036057642897234 51.6381547878035221
65.3917960201460318 52.4195123416606705
65.9416899546249908 33.4978847319382638
0.7761310914621400 3.2011814752761825
23.7057958315318729 52.2326798813643549
37.3137797056990763 76.5808628854153994
3.8990879897074948 93.0240548237875231
44.1845010757515837 85.6639227619394887
43.8929061401323963 2.0286997451929856
99.2345972230706792 76.4054610764131894
1.1623595818806898 16.4518866237635457
22.7993331360681459 35.8044026586845305
59.4773870791263661 56.8295347907339590
60.1896020801035689 35.4519717627064921
9.7591447337765480 87.8578404221357516
15.9591765978687956 60.7532965835599441
48.5170013188046099 36.1613604517255567
51.3080349904531872 73.3138827816956251
97.3865349541560761 95.5058972436275724
78.3823487896613216 72.4786509976703428
48.9966490282599878 23.0831849347285853
28.0077638998193059 18.4032862988337982
50.9064747834671181 60.5745648968791031
99.0620773309410225 50.2668026349308832
64.3234603485300340 37.2583667658403144
46.1717111141101029 15.2207365484140045
57.6382418166567518 45.7648584986999012
29.2209261327651220 91.1842835203128033
2.6243649548092995 55.6484698979198811
50.4301333794383595 65.0812811961430810
90.1043961080972338 22.1125505367793167
36.5038601657511208 11.0868312719067283
87.9426533734501987 39.2840447303087501
52.1722450639537598 59.4778095165040313
77.4605395157287262 97.8975355544331194
73.1972608958290607 40.1662961328366777
52.8510937460318644 63.3717117396264698
27.8024396946629615 39.7556826394805469
83.1581011094124136 57.2959166437216112
66.2209293631369462 7.3424297173135811
0.8775168952907642 5.4799095153197586
99.5682223192846863 74.1875185739821035
6.7669123797102104 46.8894273790950251
80.6817557049943019 66.1208976014272594
7.3462137557926743 63.1800104291091316
73.8421063956391350 15.3971574599289447
61.2222547471238485 94.6759377270801252
77.6852641663456751 72.0061667404809640
43.1955788446455315 0.9925935576609812
48.6344565661684172 57.2991689552918260
97.3028502423631210 22.8199561904947927
87.2339234540933717 24.3376722163413532
67.9304957895864163 67.6463836355639501
0.4409361976778770 41.4900477249323245
62.6264007091878341 64.0190418190212114
29.8607969084501370 49.1828590745648029
7.8014868609968975 44.2100029997683350
38.3096154961089823 77.4503692726110557
83.9529581690374442 24.0344840351661695
13.8613548784881182 56.2444206387105936
74.3193666721474244 62.7000750175359514
62.6947775161964671 69.2324597433139388
38.2883426398317539 48.0216631741064077
50.6411071235311070 77.6877458964527250
71.9383065738830965 59.7755789331306318
73.1158769255421959 20.8973461335541835
26.5033482226167401 56.7014051356241282
77.9443152131459840 2.7719176187932626
17.1455483298715059 18.9529055236662742
42.1888714643348237 22.7120896355950777
34.7920542035240388 98.0543770890195105
44.5093469908176544 85.1394923994485566
54.2920467222912322 38.8817071268212757
84.5640300278670765 99.3834342867567244
55.7338324555182965 50.8843485932723425
83.7643864305885444 8.5954550537158507
5.2196501783428495 82.6097859137369284
91.3964857408543310 9.7235808650336981
99.4718556471078301 99.8033986874614811
25.9810514798747505 84.7506289549472314
93.9788803651019293 20.8344265023891921
25.2044224669152435 54.2097879401098623
7.6959852233478347 36.1020274117955537
13.9249152706324431 18.4348512219695273
67.1148638730568763 10.0137866973713958
44.3057824315213225 1.7571311939033163
45.2053728983334508 14.1409186851604538
58.1738817276823070 1.4498241406024293
13.5786959353210062 39.4628937439835710
7.1210568729202395 41.3498769750102610
0.2044612146737457 4.8592765955949746
6.1108718343761081 1.1706319411003085
16.9346731063364615 87.8297067343364262
44.3840463859621295 79.6791671038112952
1.9439485345518093 5.0008459301570163
41.4298944667702784 36.6986456255543700
32.2986615435165021 65.2247273138795407
30.4872164394459730 91.8235527182795295
6.2232022055980218 93.5147296526956211
33.6099978548012785 5.9396977583444865
79.7729970281964000 98.1882481353967762
89.4414668609005190 98.7713031968447126
3.1482943126583729 26.9706910189965292
49.7999689057352271 86.0068624526134329
86.1579454282877464 87.0202533164424210
30.7781717112004962 5.0287058347117330
97.8625508484449682 4.9539785266104470
62.3102769913388954 31.7072326477799464
46.6180052823642583 72.2000832938550587
60.8298881024724878 71.5465035240792133
38.4899303318190320 58.3468517795510877
73.7506343565155191 27.8442439887168867
81.3811841645052283 47.8869063058793074
15.9640446596390326 54.2941643734799726
76.1192354414662020 36.6600090366844498
70.0908547613881723 66.3876411036729621
67.4584751484925818 44.3292559457462687
39.9426082853133835 4.1078994479013868
80.3107160689212520 24.9315435657481714
22.0077771532648185 24.7781570718899609
9.9679777752056715 16.6887526285045453
65.7704018630233804 78.6463984210289340
48.3288024152205864 91.5665338163955767
96.7869685567839895 89.6129181465935289
7.0004951621015721 3.3039087815674884
78.4324726415560036 50.5194798013154340
82.2708739218725356 80.1980589140285645
60.2047262299667878 83.6863006249289612
35.1014901309416061 11.6548752827298596
11.7635022281054820 13.7202994970447847
93.4443876763879473 24.0499729443491184
25.7705335094579056 50.4329798904948134
5.5116280474334589 22.0270908813230513
95.6120998954555574 24.8426055654548783
71.0270305041794074 84.7714417234706588
89.6979179743968302 78.1115014320679819
52.4607081306464167 72.2279169739214524
66.5286309091124366 38.2562913948175876
67.2922591002480601 1.1745441979982174
39.2059329644078289 30.2764481351521439
79.2584885767386425 38.7313672381547107
77.0947342634773491 31.0379355902367884
20.3327358106984875 32.0421470873956906
21.8799560074361850 80.6927327770230249
97.3889286645266168 37.3960463928841165
25.3677964336093922 44.0397318867437946
43.9999845859732517 78.4529295295377977
82.1000364915931726 88.0231610817860428
88.6109949126991978 63.6970971823550087
52.5338347737966060 68.3033925662833923
37.2571668333384167 82.3623000283439097
80.4454575783985604 9.3451178402388813
50.3715614473842805 10.4969780911255199
35.0544418185401128 38.8396346596429964
29.9223438580392482 4.8561411889418533
59.0644995876900083 7.8285059595185942
48.4022362263989976 4.5486171426665001
22.3867788441881252 65.8453292614925374
50.2695121510877669 75.0006765332111627
3.1753363174507721 44.4548357252939610
52.7102524511946839 85.0834021323259151
37.4995794517637222 29.7101134010461436
82.1035138288257116 11.5821223928470385
55.2596651107876582 14.8656986941897991
70.6162895312061067 20.6662114588862309
29.5313995999458285 10.4577925118750201
8.6004504914214746 61.4791193954668174
98.5078246979897472 80.6071747859610497
66.3498599342058952 70.1503771151998308
90.0639094289737017 75.7677991028255207
26.3133983557500599 86.3565408030872277
90.8441791981265681 93.9766906695483755
9.0782114470162050 11.4687689800297417
55.3098207978926197 4.8057785896839400
28.3860141910065238 33.0171146067218615
4.3853594742305653 85.3291735695407425
14.2093617936673855 64.8773268547051458
63.8064383056044591 38.2376093549986678
22.6866605417310190 84.2998637638726223
28.2110579547246374 47.9135203645091465
58.2304907901407063 24.5731541367205431
20.0047789158669822 96.1248606764617364
70.5403402914917592 75.4021784500344694
15.4981105262555161 54.3554059014833655
20.1210802897822560 90.9764559551047114
25.9744097249359527 52.1395087970285758
32.1936778599849802 34.2860344056585618
36.9201430039251974 22.4327665325191994
35.8241925097754574 64.6075335742988983
43.9190194997782086 70.3901387573439763
68.6451039969045240 45.8932354831314342
13.8844738841719106 96.4881730432236964
13.4075017615174374 29.9455057379074852
2.3401292286378772 84.9689186331665098
5.6610868352855226 47.4469375176001833
52.6815068164723641 60.9528434864574322
76.7153439044906378 27.9346092148639578
79.9970332887639586 8.8426075424401276
18.5658210912309833 68.7260183617464122
95.9170349390979169 3.3590162787038524
16.1008561417703042 67.9564306548236345
19.9990864132802102 85.5855663327096039
83.2112310668972981 94.0258594037954367
6.3869932026335725 4.2191712872817426
31.8183478104832496 70.0054289573517963
23.7464257669312460 45.1422672289151095
34.5011820653034178 52.6502828489698231
51.4532670694962917 97.2088494910918826
33.2407767432215095 30.2627781105686537
67.5383871529438551 87.9139430342308259
56.2756915342665351 92.3516643475817745
72.4845890035217337 56.9383030330307776
49.8152220365261442 28.6182372047244620
97.1237161370486746 71.6454986585733877
85.0988559354720309 40.7341217700405309
75.7377441688472288 95.8468060656090302
96.1657356174190170 33.0141708325399321
50.3432121994694697 54.2323201517805202
53.2804395321853548 14.5614772019476924
55.5188420609886180 98.8849175073584377
93.4494086106095097 35.5058129101135194
25.2263187226756891 89.8788229969404711
87.6878461579619568 18.4824735145063492
6.9296587646388126 74.1987719446793221
84.8761545836883187 60.1792116605671126
35.5968057775446738 8.2405497655042463
6.6047386266790520 42.0381372678307557
25.2053948390757121 21.2989917450344777
83.4194109656544924 32.5921702985171393
19.3597978137657663 14.4005489240743074
21.2489496035248457 75.5600859631535400
58.8920331254274316 59.9011009605603135
70.7851808655280053 47.8830421380557070
15.2811043987667876 26.7979226985145544
3.0619917811664621 82.6401037711092386
10.3513282395412691 78.9813632993953973
8.1943961201765720 34.5385859537931665
54.3286852207487811 97.3382269306822678
94.0627926067279674 66.8964099497064524
91.3469564695750762 25.0665648857806502
26.8750984694530857 58.7675826719606391
47.1938959019710182 68.3684864437146587
55.0103514481855100 49.1869786400326632
74.2304595321978411 31.2284824944846662
50.9508730008388611 44.6538741114780677
42.1966025936593141 5.4513788161424603
74.8682077282374649 38.1875038334479342
74.9347310997726339 71.1935440227720875
56.5238927936231121 16.9796187209392393
66.9506431853835693 0.6233287218394112
2.0703390745218764 19.4022641950219459
19.9043152094908642 61.5576899907400019
63.1841394989943055 70.3408106633983579
58.5045028597042887 38.9622200377231138
41.1740045514344928 48.7620981253825718
10.9175359045263107 0.5569459711693536
72.6930857046557861 19.8640573363557991
53.2402572157278726 32.7931660006909311
49.6199032670058529 94.3056921779377717
15.0331649645265131 19.8377468710127971
42.8695993762644321 87.0771998845988264
73.7531288485491388 6.0205326447271501
39.4247961647014833 39.7653369702480433
81.6517682451048898 30.2968012011835199
10.8570514407932528 0.2612524579099995
25.3228297623453109 57.9965468605526411
56.2334638283862773 30.2365425216927441
35.0867880445422173 63.4681856532187467
28.4455215675491928 34.2445381209021704
86.0462483632284858 5.1707215779993598
26.0694002641251856 60.9156163815469895
37.7839930325734628 19.6991341057805016
32.9662586027241176 97.7700358217650773
90.4397453520965513 0.4435597495073940
91.7305488728466969 67.6610460192899552
95.5591378282857278 10.9399907847458788
89.9674970970117016 5.0360899414576892
30.7176691414176126 27.2131489587156814
39.2274035217035291 87.9364744078830114
34.3577941762948456 4.3339148687048805
77.1550799841055266 60.5972658423873582
82.4716025327546731 81.3685976518047198
66.0312865357248739 66.3323391559367082
8.5782895586506864 41.7870431615451778
72.1328455739437260 66.5454412031242981
77.7982094555645176 70.5383789701598829
10.1170466812402609 63.1895649521222822
23.1250354481125200 12.2717039086810082
95.6714041907743393 19.0620671593440321
30.1517589101769303 50.0699464716920914
57.3306007146025891 1.3517816735510557
38.4352578230313995 69.5226250581773542
69.2461437258329511 4.6736365045441435
90.3359872043579486 69.0287127209953013
69.8102713208307222 19.2579880754178525
98.3886106831496079 34.3962950021164815
38.7387193096221907 28.5699387826551003
45.6017514391905721 84.2765316661322714
68.6735260268430068 56.0996143520436163
89.0816017581654194 68.8905744993133453
75.1498463619348200 79.2156422199756065
55.8019989862196581 4.5810334646288471
45.7693722248396142 39.3602283724598792
91.2058178893776983 39.0442121906294588
19.5549950169880304 6.9659962484849736
46.9060420549611479 24.5165988112177367
0.7774612919198121 76.2788967442844381
91.0526557869258113 40.0914671607190485
58.1971797536893973 57.9218221625377154
91.3849264447083982 80.6337797814292543
8.6530352033126086 83.5971124297664971
47.2272771530550486 77.6676301043369222
99.5555646133785501 64.5324657828692949
66.4902673346163766 67.6458331730710682
80.8516872386121292 80.2857868582792094
62.4876574126624575 46.8774783290117227
20.8895248468028214 45.9445119327007063
84.9349774819453387 57.5456076312461775
97.2092730982982260 38.9874356723787798
12.1780409817121580 27.3870025830679111
93.1115544844597167 32.2462063504796674
39.8574685475658441 21.0430723502575177
79.0097095881193781 2.1674590623709800
27.4968133882763084 61.4281448022717029
79.2133157781148611 15.2230627916131400
25.1476459376060575 74.2706088604257531
98.3298392480136130 18.9057804383091721
45.8727362580924947 6.3934872611001614
16.8212316677177185 1.7696735355858362
94.9253344624289070 6.4907827528589923
42.0547838448923272 93.7298891681726616
89.9235865938462098 71.6324457594251385
40.7255376506846645 64.4775908488717988
32.2287403309611591 22.4101654121563811
19.2161760227606209 68.0950145430394542
13.6191073220005237 16.7815540199548678
93.6838509394489165 93.6856623333656700
16.4631632692477723 43.9914555402406862
11.0145119977188894 85.3081057026176381
15.8129374914674052 24.7818537477336385
69.9940685037092436 92.6079716319838724
70.3441851458976686 23.3637925734819447
50.6661603392493589 70.2301206769540158
42.2868789541951955 26.5082927500175138
70.7337762296907755 65.2066911199927404
49.8983383843237007 88.2194476850583129
28.4300255762527030 93.4048687636310149
14.2799443006322200 82.0687267680357593
9.9769052565690792 65.9137780361413519
53.7249678307252907 91.2230718160238325
63.6483422260592846 37.3177109537578460
91.2760956820383313 20.1664664179635338
43.3179082481801458 30.9293290141620645
4.7869863914689841 9.7456926870198579
11.9084923674815268 94.7944084156199409
26.7596095476472797 76.2711675770092796
36.7981312214844536 13.3957244320099473
23.4512606909129779 94.0114415518441149
66.4448031296608121 22.2302211092955346
34.4290032723076038 86.4152488086064210
93.5818111521877114 90.6049908225861884
70.6066600019471338 22.3535165632212767
55.7696597716655376 75.9040312388011671
69.5981377026584340 91.0206643793389389
78.1164902891770936 96.0315562565833005
6.7374493668034159 48.4055241273209305
68.2524535862701640 3.2079518201409973
2.4987375122746736 6.5405448438042857
13.7591903220420022 94.2157004919688319
41.1440049235735827 23.3792507555091404
3.3651102124382049 5.3133931083232389
91.7602535463376938 25.7935256080115565
11.5871639004230698 5.8038619126842832
17.7822195776294194 43.7200914156706730
69.3113876221312495 95.8802272117644634
57.7139931202955125 87.6386067001634217
43.6458000454415540 2.2284117517874624
82.5278881489348350 60.6660933281551564
64.6617426167702405 65.6944289184833252
42.5377527495074261 64.0106973120405485
13.3857434483481192 11.5434398363433051
55.8581852410768960 88.3868792327544668
90.3221920555152025 88.0041745903929353
53.5539346772394040 73.1194857004483225
83.6895398163953814 20.8311339227467904
88.8485562248661864 61.8088919763043165
64.4863068839346028 19.9764370018158708
23.6661951833656801 10.3890976939303492
48.3287757159945883 2.5302540407169727
74.0772484833199201 62.1061732522595022
77.5597598878459991 88.5596508159028417
90.8998421178203131 26.3140270342475873
36.9039770357497545 99.0335732238917075
38.4355626857512789 93.7003730412083229
81.7222492523019639 76.3090407886256088
33.6842123162561791 54.9583611854984611
35.1254377210394679 8.8470496006186181
77.3937752424314738 75.3438715686097709
56.6847670766718181 9.4548454278435283
81.9111588436169029 0.0682077802312220
49.3787084218030188 94.1946302677847456
87.7617827197170470 65.1604686080530371
58.9929379802028322 92.5560580870450167
51.4791383150417801 57.5044882978496545
15.3967902354327997 69.7592360161910250
50.9082157313670578 92.1742314139082737
55.1712465325321446 65.4118294822055475
17.7454389666435688 24.2857584458441522
97.7159582541722358 93.4017027091542502
79.4194667090406909 88.1018223399643148
54.9131296947259457 5.9657047254646267
40.3239366920255407 29.1570095658149739
61.3969699463568261 70.2473233457134967
76.0254687544568100 48.9120798754693951
70.7476888852988424 84.1180304128689613
13.8190139031749588 57.7168386913968234
25.2459598609161340 30.9333405849271728
79.8894616104003461 71.5583488060217263
26.6438724513628600 35.7848923519917932
7.2091342014207527 6.5627505924378156
16.8572440626437157 57.7205683615038083
91.3677705303306453 79.9236011103832880
48.4180639991063231 1.9946405468216022
47.3771782704841655 71.1926263988031991
83.4925619868233326 34.3384986960269103
40.0332757790398688 98.1796681931073891
64.2976505042290256 78.2926954402529560
45.6715271831145770 95.0540018551464243
26.8159554977302932 89.6950566733463575
53.7116807442422299 60.5194178445054973
93.0993208213455716 90.5780617435841719
91.4453556155625336 31.7994334899593269
53.4766295874531394 35.8791841096482429
45.4375756585463790 96.9378051637687292
97.4306280935709452 15.9873805873985688
96.2643414235765107 2.6779685595794134
4.3879937436655521 96.5423636283636171
66.3690181101002565 47.8081885873002790
24.3346453621113383 68.6788070844941814
5.8267743279846513 51.5628558314219063
74.3429866480807533 28.2614431396965635
25.7910275616069598 21.3612290048198830
81.0679929471958047 15.9428766235282904
22.8534605237364232 44.3646149423231293
8.2508501322306920 39.1292452167744571
98.0101887029559435 16.7303686082306378
39.3497954276689086 38.2654246618261951
0.2647372977922169 92.1609615639926858
26.6041106230361599 31.4964093048502605
28.5343943978103702 94.2338494282396510
69.4549134201092215 28.3012952565409712
40.5655081420512431 92.2834895408254710
56.2415293792070372 21.1563658225174080
43.9678862077536934 60.8929834596878337
31.1408970573085142 41.6894958210490358
8.9352003316266142 57.7303291329522494
93.4934855671969416 15.2755217976191844
83.4666903054903742 84.0086496484046279
19.2060415126946396 77.3529319924430325
51.6831414221313068 26.2411988926808490
12.5965816444967853 94.3112186833686081
65.1554677016570594 25.3736448237402605
17.6140303263307665 1.8507519776651438
49.8699368547480404 5.9650872171214786
88.5706895168028296 1.4969419425137631
31.5821151965152929 83.2833263543469258
79.3984856344428209 54.2066615053128018
48.6277335601246747 72.4282084135014799
46.6442104568681160 15.3181824308248444
69.4230156920374668 18.4817309181332767
92.0360416155490952 12.4659578053307403
73.7856014226852750 88.1890456000871836
30.9314870801697950 90.9898851301313130
90.7690564891456972 70.4217783125788372
23.7503605460802056 32.0942308994322616
40.8780013679627601 75.1509183318716936
52.0126469750943343 38.9767784474432375
43.0211092728694169 99.5790631553666401
33.9168095307997746 94.6377204209238698
28.6646879656082056 45.8867881245149434
95.4952983126098900 65.5085739418962447
56.0681062776173036 34.8698458769809960
32.0151478249777526 55.1798372819791965
99.5805700942664345 73.4667288610287699
54.3381365133282728 47.8214258569094923
66.9758178826841970 67.5955059887614738
54.7831724598871403 12.8870434838611931
22.3673312943803779 55.6388802652122791
84.2446348077322966 22.9779103901880717
1.9136917519653296 63.1292873592966899
60.7977172374340995 65.5012307124834763
36.7607078781252881 67.4707211052446496
44.9951004012732128 73.8729917723043741
34.4976761953308966 86.2964705854556513
40.3745740500541430 43.7117532690274757
54.1411425972805134 30.3124083863520184
5.6759881078750958 97.2631991901040891
13.2182258569399025 56.2854912845028750
16.5153913605202156 66.0177308109489189
95.6534435365950202 22.4627730977614561
66.3668621029617611 79.5986007619538753
20.0968539678305298 5.7193394984118022
87.8442886532636464 71.5955491738910439
4.1210713593544002 12.1265707306815518
32.9887732954127770 75.2096828406171198
79.6020805694998188 11.4139342109333075
3.1668696429060006 51.9604165195368424
11.6101086648212615 46.0732186074271155
24.1708672202274784 16.3813837536045952
6.0485055205045990 1.2822386584186551
58.8679993793911365 12.2726315098566356
37.1421537333978335 97.5347249128741538
2.4371370335412590 0.3063818480883218
82.2842168918047463 36.3374156623284179
42.6882937960567830 26.2757122740185913
14.5701398532203878 0.2019962343355775
74.5794772434145443 83.3791143704736868
20.2858242176194850 46.1621684527507199
38.2207949856280251 14.1964897409679995
95.2502659023613489 78.2667890668823674
5.3339713962028190 45.7241579474055158
52.7406358250924399 59.2599021763962952
9.4824551580950160 39.2010992561129257
15.4016049946041793 88.2113906563470493
64.6394205992860407 12.1403826478581944
73.6279545040767545 22.0416658590020020
94.7439753377907294 9.4091661674824856
27.5845906740083677 72.6955400617155050
91.8107350957589290 50.7364478211311010
84.8517221839230160 60.4326334725319469
89.2467797539333958 73.8905812378554856
52.9452908084085507 6.2446939421714305
81.3604139635544215 83.7207369214372932
64.0090200540651324 94.9939404309528328
29.8546445666122864 59.8661106158049563
89.9289067790826238 47.5991600043931697
83.3343924271267440 1.5925898148239304
85.9816382523101908 97.0355559922026885
61.4309961578184058 54.6404819859562920
3.4722121397023353 96.8703853709704532
1.6944356619743917 65.8741947806474855
69.3395866819108306 8.7741313101129208
91.9633157521623161 18.8869792741810940
3.7686466571395405 53.7703154277386233
51.3661137955319234 21.0246248392311976
90.9925901150627396 30.2478428359252334
51.9686207837696372 8.9740950463501612
59.4782517440992962 67.1068546978263072
47.4753289964798455 90.1938849134937897
51.9563202053509556 98.7334499863443682
17.1904122737650198 92.4207007080288321
88.6162643255297695 11.4277025675965973
8.6643600051031111 2.5113660091644174
6.7236346544997883 17.4597555534121724
11.1888667917682270 32.3594737277731923
79.1363954245475867 31.1094037573223297
38.2627380553057677 83.5081535724681743
6.4852553485367110 81.7096908665558459
8.4396397789887505 95.5705905790731265
49.6210911243917607 68.9428769441436629
58.6137818487630042 50.4168240204565734
2.6250290596927961 73.6966481195099021
70.6392014371641181 91.4313988545810048
84.3824305077269514 86.2963004914155931
2.0866378457137014 78.4852297173162441
59.2561920128002910 68.4213385199945634
10.8946452022854796 52.8890348493503595
69.7686862542821729 91.8687107256057232
91.1210895885388226 27.2779484441411313
31.6528713120679299 15.5668723980865167
81.2389856985893175 23.4376793239748906
51.1677881367220380 89.9690681525099905
2.6120518755120781 43.6276794710429812
86.2197350353432341 99.9407614665127113
54.2110431524847911 45.8605623525821926
44.2338062318487815 28.5562254477412125
47.6111914089403143 47.4204665091991302
23.9386025153334288 88.0790339689750255
77.3923724292670272 73.8397420888463785
22.6341870237656053 68.5238445607571691
78.1205087087447794 75.2084179668836157
78.5838715575019222 45.8016782608053319
41.4766272766401229 35.3312549715004280
75.8690655084663774 57.2961292039568946
91.9802833223130278 83.5949360536009607
97.1942597393298655 78.7910634770110079
78.3183432089059863 32.6510258973595882
53.9970032751796865 40.5766889112831990
97.7819806154198545 54.1028994857027925
84.8894483880785629 97.7261702450140177
77.9729969699706373 60.1137123838023086
42.2435966607977136 36.6785875089959958
9.7094394851871328 70.2971636323657805
46.7215715721981510 46.9699412704878370
77.8340750325728123 8.4354451996919604
99.2631371142210099 92.0226132864871715
86.7579854604407927 48.0549286148677197
65.7812359783841032 22.1599065817873253
27.6910332173867850 39.5430483914613546
25.1259489157196647 63.3196604381842860
0.5879362417905432 37.8898459008702702
92.0434517942156134 45.8144079361280774
63.7935902481777930 19.8498995399276055
87.4941489222166240 20.6188366438463824
28.0481456167495438 50.0327351456278393
39.0477511557178616 55.6738378907187581
57.1202910434475939 40.4763639624986098
17.7830922540555676 94.2880880142504623
46.7123012341645776 37.5956219462785768
41.9232429655241248 80.3501741165334664
49.9882281847872392 6.0505022161381543
94.7967595829367156 46.2277457136605605
33.3899416601705994 92.3023020658525866
53.0636301239789248 74.6069163534332347
19.5348404363607351 26.0880720675030879
84.5463426877417419 17.4426126800391934
32.6799408781359020 31.2439450547785889
27.6398677447563728 25.3875050749753903
51.6695436780743123 10.4327485125552339
8.8756234333815076 93.4036644146264905
1.2375872986931991 19.5157103172281978
47.4743115240434861 58.4339166992530110
24.9117293662379566 47.2722972722113752
16.6981273587110550 76.5720407081502117
11.9588693357835609 64.0023066787320829
37.2226061573752247 27.7123510146551340
55.5141103377125873 17.2238080999161163
79.5277736779223687 58.7410267525535588
34.8180511690297081 15.5960391273676446
94.4050246568299656 50.7856494675625854
78.8522995200584944 80.3956987213205281
6.3072654822260539 45.6777070275494523
35.3694361908116548 37.0918056800175080
27.3832630675196711 91.3726353746242665
61.8593363976583674 37.7578352417669691
19.4325483406989186 82.9903508664653629
39.6182895807180699 11.0800590721084617
61.1649116922418301 25.9005209822336759
76.1621510516459921 13.6488764828118665
1.0081590140096464 72.9687262542283719
69.3941566090846038 58.8518421038083517
68.9076820462647675 66.6932381606724931
44.1675650994079660 64.3955078644274863
40.1615934288704821 54.8819846617054523
29.1919891895141888 51.8137944669527641
65.5179736043777581 25.7569640306083762
40.1934270719812829 3.5481934172936436
24.1843903676713481 22.9391489634127588
4.7130905626681425 26.6322089012720795
69.3633794014949956 27.0956470628070392
40.8403137197473782 70.3501153972947861
56.5085918720342875 99.0214159657655841
96.9582723173687526 73.4220263201445391
12.8916005622035872 21.2670248827664388
87.2841806018697639 90.1701372153108451
20.0133483799152430 19.4991506172844566
50.7900366064018201 63.8235755570822576
63.2556890282032853 30.5211300342586362
71.5831675581814437 2.0961714873038439
62.1764856973625157 37.3532637934301377
88.6733907489627740 95.0518554307824672
32.5292893826617870 79.6355076672626296
60.9361354887040605 85.1301297706997815
20.5639792288848113 30.2010432647697442
44.5989252604746085 95.2145704076671393
3.1839761855862347 95.2159004463604504
4.2538706613093442 43.5258881330153642
32.9261444878308467 53.3424796688255825
73.5701944564160470 72.2882091366899431
93.4081172546650293 10.3368097289714420
96.1705928208885155 1.4472425543296308
98.6783689327770333 22.6462838847462322
43.4634450120015998 9.1401054915383089
8.4494162330882698 70.9113364092597749
61.2322954332052518 44.3465945577786727
84.3316128242051377 34.6389390957063128
99.5340889495345209 74.3772223521245337
61.6039216765951849 82.7326642250145738
51.0686659400681009 13.0331374087105711
90.8379291309097141 84.2847462146934561
52.1249349061678515 30.8996753408841798
32.0828900610451342 0.2211145656142555
6.9658615972602922 53.4321667561114353
11.0414526657858012 74.3033423958348322
67.3878113751653700 17.7559496895664637
15.2494112629461327 85.0323044074118997
13.2531471075121203 90.7611553049671613
63.3103775648969105 81.6620817599461759
40.3349948022231359 60.8580366798673467
33.9107890931681695 12.6518923135747414
59.9117093133579957 79.7808375936995731
71.4094582850861173 0.1037391180648384
34.3932578348576499 88.8747059908678949
20.8055678124851475 48.1350173214204275
8.5707463140561213 36.6894932399376543
0.8178669228102509 24.0958198459841348
9.7173275191263500 58.8556825879112822
62.4939073511166825 84.1268038573139023
35.5217898981620124 8.7721699364227916
44.2555600996344864 21.1692276882707091
24.7576627474842326 84.6217475351253086
60.3894747209803384 94.9349688638345555
43.4452316401084602 98.6025116524143357
77.7119133103443573 85.7070569747626791
21.3471557183030001 12.8576163894363553
23.8085041527828594 68.1935032546304001
77.8184377671159950 69.6656772341958543
64.5548318694132917 43.7626788677535004
56.2791879502863353 83.4967611643407679
84.5610255073486030 8.1160461977758285
88.9952458305610605 53.9297782132578476
25.8305168408939245 66.6103774300702156
45.5786121017478649 37.0898575866990257
91.1022538024746069 99.9825485561791254
84.6098198668578618 1.7974041756396608
14.7052259758060124 19.8641273931580713
38.5774453994145432 67.8710144924090599
74.9613447742046048 28.0432890110351565
50.8326945344203835 5.4640252055662364
70.2836191868988891 93.5471861463001062
2.9502169021420666 65.7751670684721859
42.6915091077308375 59.4865300234719072
7.5528883882288849 98.3635500739835038
11.5007575180634536 92.6139415764026950
77.3387182533106881 79.4397104078731928
46.0609666052147588 39.9946453172451584
85.9464092935223789 17.5212561368637054
35.0079432489920706 61.2089919470792978
0.5974474418733111 71.7343540394120396
45.1396212629029421 66.9820334250050138
98.1747055704077809 31.4169410319553464
0.2416147453356055 3.4797145761837789
14.0675536447169680 98.1429324616072307
12.7103553945544512 60.8104232683363790
83.7745483510698108 58.8503047503233816
29.5663408277226374 7.6520756631068281
21.5169658325246935 7.8938383012367330
70.2955039243123423 66.2742383002790092
73.0150701429983258 27.4057783607668526
21.9726344863850009 29.8334008096037842
69.8514645199147850 33.4669255639694398
68.9991273470110258 50.2563926286267133
5.8671353438929819 24.0799638390663659
36.6020400316031882 8.3073740389727924
1.5295541789720923 22.2861834472647828
35.9410129704530235 12.8077457439382485
59.4463870441794171 49.3004650128594193
40.2681088548325974 53.1644816765487889
8.7648677844524343 68.6799762058731176
56.4997218424315193 96.0295405418506931
71.8724551844202324 14.9529315157313487
83.2718174606611825 6.1004873072828536
32.0151908869940272 22.9692712121812512
13.4986660829056753 87.4944561438984181
33.3760073310100154 1.5490792604498704
51.8927759748257458 20.4020248748358988
64.5261111779138758 21.6537339157096262
19.3345587610386005 54.0762910071407177
63.2659985417493900 95.5368433945273807
50.8412356599455819 56.6091139033729576
36.9625121622719988 36.6777450312449815
87.0645228781794174 39.2023703633066845
39.8655708895517193 88.4787629040853858
74.1084024791163642 99.4178598697985905
66.4511610603669851 61.0066381148962407
69.3849016325904842 27.6419645296192904
59.9818308437112577 55.4942686859869809
59.4454348920290840 76.3599176837386153
68.1962745492903224 25.3758966796522323
14.0848001372981599 79.4063531037775476
69.3393022662467331 27.3517997465649323
12.9261064472875766 37.6823450012777386
20.2205788424252511 30.5535309593498852
7.9108689584262981 59.3715866357698232
7.5622275154065166 24.5714019148945191
99.7512740159871498 94.0212180749825279
60.9118213080238604 83.7421638098210792
47.6556972402783572 97.9375647392660369
34.3941353802888372 48.3747235531339825
80.0324318681525284 30.7444318142360409
87.9503269808735695 48.3560810546607840
71.5855928635056955 27.9249666068254854
88.3654999171412499 95.4516235461513816
48.5495236945128212 52.8110579650216678
11.2563373372114413 27.0412147393230704
89.3896853121840991 51.3856520140280395
29.3847348295015252 53.0215814921629729
49.8037699403288485 54.7939157957022047
55.0044371387702711 33.5876013635850867
70.4262393051874511 86.6921156778934403
0.0043835356710487 10.7390333171676904
33.6823468773088308 43.0489329179203253
0.6019876300168203 88.9456894227453603
26.2351945311218415 48.7410643965965349
24.2540022790011207 11.5308152407002531
47.7297012610946396 80.6305774686446171
93.7490262949806237 21.7989397885665959
88.0255567315184635 65.2648273432168793
60.2761149846187791 12.4102733106637881
12.3744556573742059 65.6517502992034991
86.6933663964056507 91.8504183726359571
97.0302809587766717 22.2109649259352295
73.7590916564362402 18.4026465078028103
79.6601347730870231 96.1716765374997351
62.2310272511665019 53.3645270899149295
79.1901188326919936 53.7096514717121920
22.1755879568143790 9.6158918147373313
75.1556808104129885 78.0063036840889197
40.9939361926645915 64.6087289224137322
63.0295056268827096 16.9741463836103001
91.3645259669242193 99.5283041906841532
29.4379377994261837 6.1341112080465665
32.9423884806989022 13.6015662105360420
60.7448965657544164 16.8713397075300975
21.8325047744046934 24.4061396113362186
14.3255719744410435 71.2913709037015906
46.0362098994016122 79.8546869412088114
30.7774577437232466 89.1143251624354917
54.4801242843079052 26.2716066751169315
36.0382589002443012 15.0052964849766273
41.8282909146042812 54.8691356315328136
42.2172786501118793 37.9821276440627713
55.6084132894904641 85.8264905115318442
66.1149724414341904 73.3603984734349126
13.9605553200290231 70.2801276048919163
85.3138795058672486 28.0054144857454830
39.0806688465452226 5.4776670904283069
10.1809251312681361 71.0336798499500333
18.4579934085672619 22.9993630672332472
83.0248027544365073 5.9754320360695390
17.8225310575243476 61.1299680330119202
43.5044262549822989 90.8012649238409324
46.9880560778246590 57.8178516539456950
92.8533739895583921 54.0439782817935708
4.6694944587283072 69.9807393060394816
86.5719935835330148 32.9315317047987079
26.1095673750485027 66.4266864123111844
92.5882382464262008 33.4550517396285727
41.7876355671443847 24.3091176089535139
55.9782074360574669 1.9049104255861815
80.9993126778564516 60.9239928706266767
83.4045192760031284 34.3894434730045759
59.8768912480166264 22.3479337062699628
88.5817270145655584 89.9112754466452202
24.2674470427512112 78.7430518384096274
33.3097684967387764 97.7405896487270809
21.4572025845972583 52.1901728301294199
58.7533632315856238 7.5005849597960639
31.5607465684880175 95.5204738709222454
92.9628579550242478 35.6111289898228591
99.6276188291102471 83.3297635365801170
35.9362333879030302 18.4594887682317577
37.5746706996712660 12.2168659962128885
78.5491894171091189 58.6441871511751955
66.3661683526849089 93.3414352652240495
85.6321365098513780 55.9206228449542593
47.6423446784324440 9.3811019856268825
90.0896393754424594 93.3884202899156861
33.3380030646665233 31.7317693229858158
71.9301141056111391 28.7959572554490570
16.9945431161296341 96.7268651262815524
31.3416325439953027 4.6380517757887318
20.5826478025581174 92.0082210588884948
80.6338082396373892 54.4449879454488652
5.4460832679199882 62.6076637050305820
69.0379648916305939 13.5647510130168065
95.9851183079306622 38.8734303378434376
28.8948616075788927 38.7720656080671517
73.2081282712631776 48.4467629772921669
32.0200707679985683 69.4427861780219047
29.5474896971482757 0.1963379321229697
65.5437397780069517 19.2316428052313313
96.8796851393122722 0.4581209762963057
69.8519984068488498 58.9674560577307858
11.4101000630557277 68.2291591585189252
78.2944917542739631 52.2574619884480924
75.1001889342840343 73.5288779181160095
36.8075766161856563 46.1970781549021794
16.7231203529960553 36.5841663692478960
7.8391480948156511 4.5656021338878583
49.5428935407654123 12.7317153696194012
49.4455648667338394 54.0957479765331897
64.1253174960362031 28.8475801074875697
79.7839755798310506 6.0506919082469075
76.7491724310654178 17.9809484614968724
82.3362823866610540 65.8046813324053375
55.0821737660696726 26.8549699172602629
46.0767038537673415 79.2459159650161666
91.2421452842254581 47.5647330432677720
73.1330830576125805 45.5549846754848318
90.9877437102494895 96.9916870209368227
49.3359751297867319 31.4770227945870857
26.2351839958227409 21.2856854444292694
51.6939912814696996 36.4975126125868670
21.8164418826151127 54.4292042951143529
2.2363069815431236 17.9085296314897562
37.7772743494835694 70.9993016895305828
60.2713112734643204 46.2913691408573555
37.7928397660207338 79.3200005216004200
16.1833711837816026 82.7491614149369070
96.8036682992122621 26.3857605339340218
40.0595057050120005 65.9332259685412652
37.1627181944598064 60.2175488753218815
16.8178702897181509 51.6802638283238451
15.4744858802899117 4.9740228159707023
88.2246524445091040 80.3637801893842862
71.1368252311536509 18.1724042651697495
24.9397552997267837 31.6058049051069823
76.7154352783892364 60.9440855238509300
42.9605482360842501 18.8976562882309800
62.2154138251212601 48.6518591053672935
89.3634748606424267 35.7169129857436971
9.0564505487321760 36.8424316336629758
52.7614433655498445 50.3554096361712027
78.9042496380807279 82.5569323425669808
98.4068097585199979 12.4828954032667134
78.7875559027118157 26.3914892062659376
72.3328696907355919 9.4438397140313981
63.0646015428312978 86.5335146718689430
83.7800009851395515 53.8857344638760907
12.8187665162644358 48.9453820921670086
40.9753322501189103 27.0443811163416754
94.9450040052250586 31.0409321338926532
1.0528580993248049 83.1506851416438053
43.5351819768523995 85.8874901090088940
47.8162450887938846 43.6299045840466775
64.8854027359804491 43.5591012982589589
5.0941970885976744 87.5649022673259054
70.3294997114028604 16.9378648746053457
25.3052228489209945 98.2622602610633464
98.9376745768556987 97.4744062498790953
3.5218849355327597 29.6248197980741743
94.6671557721846284 87.5726549022629541
1.5789795141820551 84.0177813466578982
84.4941642732289893 56.3319405783840210
7.4682299347096137 65.7536501927011301
36.8373403568706053 27.0304118258143831
95.6909790250197716 53.9293602198545940
19.1274020080260740 69.8124883769426106
69.0311063254460180 68.7725293012701542
96.3581020691138548 50.5685580922211813
29.9063453475646988 25.0355756902891464
52.7320217183595688 27.6370197405145674
72.5977383498698714 97.6690930158947452
71.2610589706404483 97.7826792806502851
49.7609329146654673 42.5492398487024488
8.1817714100246075 89.3529904659991558
68.8544833774284086 94.4271790519836287
62.9064298435241369 40.9442225045185708
39.1168142939744428 65.0390272086610111
81.8531104718607168 83.7831132564713954
54.7977673079215108 92.9726296367071541
25.7494635468530149 2.8894205452981381
27.8731341009353493 52.6697066601880763
33.9134680641051105 87.8737537116446248
18.9254437131970761 49.5152074603959491
44.8758302859530573 53.3746211069011665
22.6061625758747340 38.6053687546279107
91.3380417392986885 77.7825859434528013
90.1649539435601497 77.7980676284956587
88.0717253830406719 99.4769682831147577
21.8221105119549961 39.0116797602514183
46.2658729003146405 66.8398462754590810
72.5934451750492258 35.7409427532150232
47.7980033734145451 10.2097227901289838
28.8043905581250925 45.2961983348973334
25.8909101769154724 42.8417083582254818
24.3379199008852538 19.4263292194059680
94.9091480456140459 17.9368277584791684
90.2290196014730554 71.8913527591572006
59.8203908251066139 77.6021291341536141
38.2519981802309985 70.4829680537101382
51.9649864523006357 1.1165146202919307
83.9869729035554116 83.1515621219082988
4.3619948278917793 76.1292926384767696
92.2287330788025770 14.6005431663255631
38.6433995279512246 79.2702756565457349
90.3376679265801528 39.4643762736615074
44.2340427949697101 35.0789666090491465
67.1517777128932636 69.4979799350732748
81.1146341184554984 63.0310285074625156
19.3102211267113262 47.1456333583012110
17.7472415968419241 41.4060198149402297
22.3304469513372013 37.2507487100046006
89.0752176112075063 8.2643409806109069
86.2202308332292375 41.3181276102629198
60.3057070715367303 36.9193795602160009
22.3228122132787767 98.6395880034435919
80.6637047443249742 15.8326088604091808
21.5853939983355119 24.4523151699286174
86.4890568989822697 76.1976955217879208
79.0899312372263807 71.7658481997067383
50.4218985089008953 60.2095189957646326
10.7245349949339648 97.6498004848198491
99.3216919158670919 49.5013863472292925
39.4944239433357964 15.4121959950541019
66.1733126570791370 98.2594327318395671
33.9559333898400411 41.7836553289768631
19.4407359264032742 23.4375606675565784
62.4764207855637110 74.4930619761152997
73.7933489478483438 56.0105435769323918
71.0299672879592663 9.9112610703660291
17.2898149835756669 57.3987868814725388
22.8131524356865576 37.1188473529458278
63.9759846364141538 62.5632839480139680
30.2732695642955463 79.2872435058117446
52.3335242015145354 6.3898274131624300
68.4917318438623823 52.4195351288692422
12.9043479715680416 23.5364065702056351
66.1559983765297517 75.9599792752704701
20.4689852408713620 40.2035097393486112
20.8897390022019351 46.3568010642558690
16.0299679970869136 20.1005612457531448
51.8078624006457105 42.6527476485801813
76.5885585132281363 41.2421864913229825
43.5064703991569814 74.8330212884172141
56.1920158818797617 33.0677154538077076
45.4407362667052723 90.0222203796826221
69.6611661475600954 61.3538214534469972
74.6748925662598708 23.9820186746960147
94.2337252571214634 4.4722001334746464
62.0600277471872062 70.2118907805940040
1.1118238450314566 94.9275640220784283
97.9626942559530249 27.9519409481475911
79.5914373066533614 5.7322386685646265
32.2861078050434074 1.1952639247440944
71.2491914890741640 78.5979209524740270
97.2743087689697887 29.4042363267261173
13.6311159943498517 71.6530269292077833
49.2657334878139253 13.9728315921434199
93.4839599780463715 71.7346769165191773
10.1886818099654715 71.1403474035607815
13.7263591530650153 34.7532494960567462
97.6856490027485762 82.5113346958768261
83.6618206423290474 50.9566514892642459
97.4936640953350775 99.6429701106668659
41.2507197982270100 76.9623005113662089
21.7794959851197341 4.6170736516306761
72.3855626742947180 94.0820420650020992
21.7349319953138540 44.9037246583180760
15.0608565218371186 38.0000683254830491
46.4816825291181956 23.9886959290163340
40.9076603767221201 32.5856579005998839
81.1275143318880225 98.8076909097227372
64.1120296979639619 9.6453283391416793
12.2357547974137226 36.6812261862624283
25.1196765277887266 94.5000715149162573
57.5177153738803710 69.5832518686566317
72.0424529522043144 43.7574341182554676
94.9155096877926354 99.2534923277792558
95.4917898920354276 33.9535934340802115
71.8029528675614586 80.8503098788029888
40.6861532240216519 60.4430982406122794
51.2795478584648592 33.5591041011567697
17.2141787143838876 59.6281526679162042
65.3292234826199376 50.0457454473056131
36.5805782612234296 93.8651492073774563
30.5579086155213915 32.7242464081163220
53.6776922518534505 0.2106999848806135
47.8114989107923520 45.5429455060806774
83.2105664603239319 69.3859157710667489
36.3067711058584237 2.2281343225051153
60.0126795418858805 32.2964598336583606
46.4753502199209834 10.0543750199325927
67.4294715260065516 38.7240545173816813
59.8865579352906181 51.1887977475357516
6.6555749106005262 36.4971152072948470
6.6925696404158463 70.3801579564294713
58.0090197069837430 1.9609730628373567
98.7979676337292290 69.3724850524339587
12.4484793185331668 46.1142713210677258
33.2431208937738916 83.9046122890682256
31.4867539210140670 83.3461716254146268
69.4737812798891810 8.8914120596419561
58.3013955333734373 36.0194768710465496
24.2960118194188723 60.6882343794202797
78.2546180079093148 21.2870419622886651
8.0126818918454301 71.3878402901049753
23.7860821983064916 1.8786917517822577
64.5358943644301917 86.1070685902567590
56.5191217280054872 51.4263860439461453
88.5172866336687036 23.6291042087051864
30.2971081994801281 13.0895399025900083
52.2519137096940227 32.8143963606916884
2.6959968980843407 86.8128911285429012
40.6543250033870152 36.6130972036438322
86.4079631668920456 98.6431405851631098
97.0696568594264733 89.3372429143740590
25.4928515122952319 8.8775722059774900
32.8099494472963826 35.4452842904194654
18.2987327186186590 74.7993374355835812
92.0255520562543268 17.3728123313384160
72.2000221336751622 33.0268596756280388
60.8869543231412038 45.7262297139169789
34.0560459360208725 71.7144225744645354
19.8823284687535846 80.8698591636157715
82.8846939691142950 34.9473979398259544
60.6923634294739713 3.3100970894207049
58.5127718730452244 6.0702105917296638
12.2304882968899964 80.9601771032624811
95.5069482068053901 26.2929634973840578
93.1291107848939248 69.2539070208427603
16.5719990449597852 98.6103454915314046
54.6594157048518667 68.5108655031108498
24.3596153011633163 22.1035617631979200
7.2008682959960542 70.3162660142217248
31.6298840564306794 89.4467436830415039
11.9467882309108546 68.3920125561966756
1.4925858639395551 95.6156687780153192
93.1591067284706469 25.0916514236264696
73.9808296506305112 23.6139971149008652
41.4270730555115350 60.2501329600820910
87.2409495391334104 39.1072713034619426
30.3878682891958505 45.2799395926369783
65.4847016923974792 36.9659567486297931
86.0895070069782662 71.6290717044068828
95.4456191641684626 38.8470199868600972
67.1966843515521788 85.2225789670602154
30.2180283829725163 38.6401343267262050
83.3239550549029389 98.2191779521529753
93.3936850097910707 59.3123699880031126
49.4011254280718575 44.0391772777746766
86.9481266929760181 36.3224044240747403
37.7313406366102910 13.6349688980418549
94.8487584022996089 5.0898923457697087
3.2753427828328352 86.8997441008779958
95.0261709384348450 65.6380018913360459
96.1856822708532633 32.3737706243446226
27.4083671019124466 28.9663933420462918
5.6816949768695890 95.5131110235519714
60.3373480790497823 96.3759307123524138
85.1853367758316153 85.5339320023289531
4.3799306309242230 24.0972525428545765
94.2955473708145036 83.8164754646908250
27.1022543997165748 27.0332856415951603
24.5863981748259093 88.5335900181246984
32.5602743044595897 6.4749809458973129
88.2443625662359352 67.8149748552974216
72.7706572699486713 9.9091161719710446
91.3194149676685640 30.1506731452941281
16.8532973053791544 94.9079663483768883
30.3903372511407746 50.5720733672528269
11.0223843544671745 91.8006076542167477
61.2349747452014768 50.4217504681337729
43.9495394648787396 66.3131201750194634
12.9198256600177253 2.6533731671267935
43.4720510284990027 37.3532096262955946
14.1960901310481891 75.8407743013992786
92.7698243551546113 8.3265411902294861
54.1404850269499462 78.6340322728981533
74.9515891914264216 77.4603948675582075
54.1341890653448417 29.6490754246077941
23.9779169480476178 82.4233781536516261
80.5228756739732887 7.7270145528806395
69.8989631978621446 46.2052427100160230
83.1224400556583731 46.8705493922606991
18.1634712466392294 43.2749729323330357
19.4636156973421954 61.5420626352436670
99.6453256613272913 66.1018730102180854
84.1094475417586835 68.1135953831295780
92.1906648113839537 32.2314754009005142
45.2788405984412137 34.4230270050402822
79.5868042960566129 27.5382020187243661
55.7322656628753919 75.8988357582412903
72.5463197957108292 36.4956688484523468
66.5939805385422972 75.7550440659396003
63.3127786515628372 47.3058168804382433
96.0956236570066693 57.0728271160297993
91.3769937087085538 90.1882156622060336
53.5468421272731305 37.5826669702213252
40.5486808874961255 92.4381970931159032
87.4010313254824922 52.3133793066646504
15.8331190580748071 61.1484566337537458
3.8776364842899147 55.4793784191896151
14.3925055944938549 37.4409166979664221
29.8044917820489346 22.8691351596678203
93.9359342698750055 86.5689762994995391
2.4899069498454773 95.7487817351795485
34.2723638655267990 6.0093875211814645
24.7711932733387314 7.0681519147616996
41.1964307536431633 16.5422923452453681
75.7615696521485233 12.1858674632344908
49.4440071463556379 20.1380179105459796
18.5854396522773015 35.4670146772468797
67.0174696957907940 36.1273117788231914
68.1016485118308452 2.3362300083879184
96.3925275291824875 69.9624988898162741
81.0362425665360604 31.9464262763396363
77.4854841060599711 14.4549944958035415
35.4206013042606713 52.8111659679715402
34.9218008353658576 4.6778805882556673
86.6557113674637520 73.2696732140204432
48.3429487391801942 29.5177289185423852
10.9887441494183395 13.3361669904323517
34.3412003343072101 87.7840283454619481
82.8303366819114899 36.0364095001540221
29.5142694262274148 3.4482783060451938
52.7799986640794714 4.4219483707391376
86.7157281998784271 6.8322567509226158
28.6025322134033075 21.3305747565059036
38.2055883862402865 90.9837466749159489
71.0135116781546429 71.6674487983810877
71.2561469273115620 40.5788261053452786
59.3339922377814872 77.6008149113628463
10.3190098403642576 39.9942921223284884
81.6122012938876367 86.8255538277381049
55.5458052820959622 40.7552614016219366
82.7028489302918075 13.2615059563020665
79.9722503039599388 6.8520390100245017
90.5447542657767031 58.2347123769507178
50.3087810809624756 46.8934736983251526
3.5110956277784378 52.6347433134664726
88.9554588593743460 16.1873058163014463
6.1483374276939617 79.7585441810465170
19.8769216073233395 49.0650944352477012
11.6052072282089025 66.8796634051002314
0.1511762131308769 68.8182364250790357
40.8855159523286531 77.0758781392286920
14.9288718149980131 21.9956393048819976
60.9793862021893460 52.4739611495616742
51.9889923471729460 49.0314847485949556
66.0255696043922029 44.3838572139976222
27.3426910064088489 33.1851528818181336
68.5199148874225159 85.7613313464065641
88.3019686654182578 8.5798104577713534
45.5127895545626941 3.0467323328279505
56.3885839110180171 48.8110661979973131
11.3213808313042730 35.9640445008802203
54.7925829512774456 7.9192586365102624
14.7360718790756628 46.6412409784297850
5.1463755994306526 67.8276515023221407
3.2271620741430640 3.9201607208697919
18.3137876226491372 49.7119899528542319
32.2820871280441466 36.7352476459632200
14.9726512258905213 24.6835430076798090
50.2415435756308568 66.6633966988535889
11.7626607997382884 60.0071236270066208
3.0610421560248735 37.9588215775336266
40.3466244422453926 58.3337231898081185
10.8047708457255531 8.0451441817833036
0.5957972537548817 35.0725122432849048
57.1083227182191067 38.1667432149529731
82.1939662985080872 3.1769839373395836
50.2481189106131723 55.6727222690889008
70.3160969444945039 5.3097127427581210
42.4095608063539160 33.0771511525560484
60.1993021297846624 32.9646655360884111
70.9566166445080029 5.3128107024979503
35.3255952613624871 67.9391388747945086
38.9402951106632713 38.9186660925972561
64.6137931108717822 73.4383578745634935
57.8050190454522550 76.2828590575444991
99.0178242904849668 50.7139032968090788
53.1471047862548858 51.2512900955580548
36.4934314301120253 40.5452362994008766
89.0772530258746684 46.5302267728110763
58.8563333041318657 73.5743004706773149
44.2902858302466811 81.1503161965701878
67.4266103254038853 43.3035559627991091
89.8291423699234315 62.7940557416872807
44.8129156549417118 86.1729731788922351
78.7757190177932785 38.5933413785055066
32.0197368601019008 46.5891844376352893
16.3471373528210293 84.4818498159143161
48.7285116473634830 37.8620034715327094
26.3945334640143372 40.0315854562365629
32.9871443096331447 31.4050846724484813
27.6320241135971969 47.2567097279051325
87.6087206676182291 92.4016592491052080
38.6257301931508508 89.0566891623899721
68.5720489182117205 68.4886855745984491
73.5397715642121739 23.4120252539680500
49.1831117906352162 19.4355190559299160
96.5745902608223616 86.4704117375532206
71.9426515312552795 48.5971093563337533
13.8877838175876178 1.3653648578830446
76.5087259990732491 40.5679235905330486
51.4459311839102682 37.8027622114211255
41.6315570682258027 10.7641442619222154
56.0772689593913469 79.3338866850637316
86.9765766121964816 83.0482010759880893
17.1865477588043731 98.1680311980194773
71.7848998980428377 99.1226417246458880
27.3476864414387002 1.0869698443251807
45.8852162625955486 11.9009729317356197
16.7472081119625855 61.0988027933630633
25.7669733209238458 21.9511298637192880
65.1512306945334956 74.4125213574512827
75.9411304114290573 94.6455536725047750
7.8762612650855264 99.1971876664304375
31.3513159854540753 1.6807458239531337
99.2934756242512577 34.5228303967635952
68.6877743853830793 22.0036061302210868
21.1432412447417946 75.6648354107881147
58.1317653636937877 35.2481559556358945
64.9446629652030225 20.3479839224849464
27.7942538947956521 10.5281199994524339
72.7528833447631200 93.5346717524728604
77.4537698513205726 49.7104555223928912
58.9920029636179635 50.5914920520730149
10.5807844639509661 58.7694747157263322
70.1077964561037561 70.6049715308004124
83.6058216359664215 13.4547492995065738
18.0148767459151635 17.2436073462423636
60.7722313120644060 48.6749565414586272
58.8164154015567107 73.4678940516732411
21.7097382709237507 85.9369740849320465
11.3785951135170862 34.3041152867873649
94.8448023737577302 98.2809323000609396
16.7358918939215187 33.4157589610747294
57.4651860012785107 70.1603145478516268
0.9179006471273121 73.7359424740354967
64.7422338996024251 36.8361880772463266
35.1211376633589936 94.5111867362005000
5.9728550894998511 65.7925387577463283
42.9291165077184687 97.7701592042634218
50.1348402823401855 21.6364791623084187
40.9963973578976209 94.0407849916336573
55.3546474837147571 62.3744750061567146
76.4535348314487635 92.2921607649577282
57.3624852951508757 18.2863949813927285
68.2184924661906109 5.9144540201169100
0.2790861863257721 88.7126399767513192
40.7070788571942686 29.1037363744981228
23.4329941892637770 4.3810298181459206
72.2122886867762190 34.8697439685340811
28.3856986668761699 84.3134034565301391
76.7287753268427082 1.8596530932568966
46.8293062545626171 89.0918279126872221
31.8261511314412715 79.2165968738890740
62.0080518670603880 81.2556552504380676
71.2926522201720587 99.4917249197383597
74.4809803765811438 24.5505789822347502
52.5967509406811686 42.6332384045548594
65.0021030622769445 10.2368425242294272
12.5405023411979464 59.2151017931655588
18.1183755981325874 73.4393647554104518
17.2991556854472321 71.9965527716642839
47.3204229527761342 71.6771323430088358
79.5307223977437161 56.9938691099835992
35.4671449268236714 26.6860362951504051
1.8955138070437361 33.9073380618760609
7.4110614887047070 34.5407617768668231
33.9805161840547427 66.9348325090260374
95.1636858497482621 97.1516697309154864
71.2379606582546785 17.5319424223012277
73.5000179879196764 82.0793673378265822
36.8646376977157644 93.2931111587446651
70.9060427229810841 98.5687748190710948
4.0279474718984520 67.5519840421708579
25.7111953265128470 11.6051898687089547
23.9424861094331369 9.4864522412741792
71.7889974468673842 99.4506721186817657
4.8243686163694344 11.9185369275179749
46.5752630981572793 36.0375423866071571
78.0898800369059671 42.6354405401986298
74.3334011278027731 19.0109330643732051
36.3953050979407990 32.3901285047460519
7.6547902495276539 23.8645948077317094
58.5812355123380257 82.9949872635382775
95.2533200998809377 41.6022764037336827
56.4255966289000952 60.4828633573423886
30.7699078257395833 34.6840265710847149
77.8053360273312649 2.5211025437068657
51.9305657469388962 45.6375331789048104
44.2406732966536893 46.9851438146285929
60.6070213071699726 78.3621039035907359
65.6058826233152814 2.8684145860546351
39.5446699936838328 71.1020369539141939
31.7276417828073356 34.9539037830896149
4.0001038957236386 39.7387772700085193
93.6751572007608360 73.6619866286196867
18.9770354765084619 90.9854061208391300
69.3079965666707807 52.6268798886040372
78.5983672151194241 56.6920229260103881
57.7730239457753925 65.9948696089743407
88.7585132071162946 45.0405886860206550
0.6263725072342741 28.8964452775588789
85.0550536079077091 4.5913353588593946
41.4940251950665626 7.5555076827649508
69.9285447365904247 92.0857650691841485
4.5017329740429268 12.7986713580897415
89.0842569781722347 48.1418612625300710
34.7860940449296692 74.4243495663872778
62.5558845837579014 81.8444080688093152
6.0287750690647179 93.2779140011981980
45.4688594204724055 32.1496767438200663
94.5335620871498605 44.3353079606104572
48.6299841673562980 95.3320223482993185
50.0669470441504032 85.3414033907324239
82.9066266536914043 27.5102780809891918
88.4823589846451029 58.8535555363145733
93.2250906645218862 52.5392680962000966
58.7718087027360383 34.3584669824099862
16.3426016812533561 70.0788537818789337
62.9217897502323709 67.9494167547920256
63.1251746600189918 64.9383473289745012
77.6471916593707476 88.6675234897568600
15.4198592392835074 43.9926345246600334
23.4658974698969693 62.2691972948983903
51.3276305676693028 35.3006374571751138
43.1981455133748540 45.0603049556708157
55.9638683458079669 40.0381119391825280
79.7444182458039990 9.5823714400165123
21.6369474032200415 36.5226342685595640
55.7450132900599868 55.1082852764198918
70.1508049828638605 98.2144912156316536
21.5136528272205751 5.9628554252580956
72.3587136609547628 45.4763183709631633
97.5175992384682075 23.3182007062591730
4.6172518016082247 22.5372034964681518
58.0775264411413730 17.7477701017473848
52.1470947880118416 88.9938136653337182
90.5180592657789305 76.7023524817769129
10.2303914868599790 16.7568609683406464
21.3063484345126000 85.4032884821111082
5.9884421339885918 60.9322023591053252
83.7927092790566093 89.9110378990004051
7.0296425581777626 1.6023362087241644
16.9980109733471565 25.6122558426679063
31.0210978126937000 5.4072112691702978
53.2314264528196546 76.2156212578452852
82.9869498844806088 4.5062561409328179
99.3145867155441664 25.1949349884274980
92.4625871422998813 42.8912140423991488
94.3403922701226776 23.4841764284758128
87.1117030762028577 54.5518989808369881
75.4066337967471583 43.6962619648412769
72.5054955383367741 37.2003259560792046
73.3996586878858466 60.3262048672984292
30.3840125356327881 21.9150041863129488
85.1817734802007323 71.6684830462485820
59.2277795403848870 40.2900860887943750
71.0593341416853974 76.9524560269622100
67.6728396010747275 61.5522256648014547
22.6504760994370677 62.9532963958515879
10.5165995289901772 27.8918977449939760
38.3290178099393017 39.1579453690509141
64.4781508614273662 89.8721611331966983
94.6607261965844202 30.4352883498047007
67.8817371223643562 74.4583579004968357
18.3683939861894139 44.6933104657691871
48.9723186153406900 8.5762576117526912
70.1443814264035552 40.9132671533761183
88.8525871734478443 53.9671145948786304
97.8933007430846942 64.1414184910126153
24.5079489527986070 33.5781652985761099
41.4864118344532073 52.7468791721745305
45.7680487013519581 14.1672684171696766
70.1414320882020661 67.9948254924261590
29.9962991444730136 35.8865789541463087
71.6294590198498327 56.3680725579077802
37.0892591981355082 65.9143677153550414
15.7048357009035513 7.9850368245920293
21.6371645915874318 73.8512614860858747
17.9078521151654222 63.1042295969112459
95.8247287310103530 28.3636823248817223
75.3658582966758246 4.3266030352071994
11.5552888466982537 86.2276291440052063
65.5267417969397741 95.3217407333278857
39.4887703187519961 40.9441592198032680
6.5433955738588345 0.6752143200494110
2.2060380567804572 56.7649480123402697
33.3429294046499436 24.8874792394522579
43.9531348941571309 1.7036164289030542
49.8224481072344716 13.9896303781002818
49.1330225703303185 35.4877160518499011
70.9520260402699989 34.1867828368144799
56.1978359776394569 66.0210645283900988
85.9938810627544683 44.7849184136596463
67.4809737750410363 66.0694468619018664
66.8100822984310554 82.9258437791894210
68.4037949712716653 13.0376477214780628
98.9865059774331542 73.0624241032116970
92.9726061422494325 76.2602194889443155
28.6481962090157651 41.4985341364998774
82.8007832311873671 66.3297423513402293
55.6180964095372872 70.8657533353740661
2.7948037053605823 5.4849269674765777
52.9748202783100766 66.6413444550963021
97.5129503433854694 92.9419663645566345
30.0621314925468504 56.3159601874660041
30.9213180212438381 81.2239767475886936
1.1840148273090767 52.5744426301394725
95.7344475882120207 49.5705494238573579
50.8921035386071026 31.7543851699914619
15.6834841390309681 29.7633487365613334
47.7792581030672565 85.0151584977216288
95.6769310805248665 87.0480835908075363
80.5763896822103334 36.7302825785304705
1.0934346609768553 53.7369948880601385
3.3989378465158926 96.4331832451512980
52.8851620723590514 37.2441195779531355
23.1091175824908461 31.1561808043285708
98.6453196782964739 64.1768229336038161
19.3023759267398454 40.4740952656145154
96.9172591350987176 83.5995691934210186
6.2794233603970850 23.3128096720651037
52.0801145428287171 41.8173320546387259
3.9653435087187661 79.8258595936260207
4.9812889459524001 43.3527195780896406
0.0245702250939339 85.3837854813329642
7.9309370588735000 6.8456450097947208
1.8447823276700137 83.6520326815254691
17.1853086328529479 70.6228651390692761
62.4690545142638243 75.3220126719030674
45.2141662733404743 86.6257575229916483
21.2685569461766306 30.6012213957285297
91.4325904408860168 70.5918653287163806
87.8524382405288122 9.2145458793311477
40.1630349367159596 33.5583673219131526
28.4561281131811654 86.6167157963047600
18.0916087027050878 26.2615574028801539
86.1778346231323127 27.9677015205673669
77.3741548541103441 91.9818289616455189
83.4835823614922390 81.4275566319495283
30.3517076659931320 58.1922137722811783
52.4290621337381140 19.9728507648972879
96.4623235396638137 86.3134209167721735
29.6004089537863280 61.5259630576244660
54.1528960711613934 88.6460371229932349
97.2275825433381584 4.7731890447500707
99.8103892657020424 99.3353828598384041
90.8115466209178948 82.0727818562024112
28.0732321472628605 97.9834684816123485
54.0548999090415663 44.7404183889606202
92.4227163695734788 50.4386957363174844
72.0004707255323808 34.9377901081892475
83.9985277198068445 98.5082044434963109
11.6910866998239822 15.5534771534772567
98.1599091520884599 54.7240194378546221
80.2594554958718049 43.9896961180607207
10.2906305924369335 30.7036742359635078
7.2841127986224441 68.8473542615282810
64.7542751048040088 83.6543408190514839
24.3823395760526580 45.7272747402098076
49.4371326067148971 54.8981382383940755
97.6135473446297937 47.8479322140276366
21.2471404108435564 12.9512354379609071
46.3925820572709284 94.9602383366815843
46.5227213140622666 38.3766936560206133
6.8327683768987013 57.6840723300260692
65.2150816635006549 34.8853502796279002
17.6292928777860851 37.5006958351980586
57.8572880064916930 86.6698281373669346
68.9405369577099805 5.2585415456006039
96.5656332436051912 98.5793106537875587
98.9118878488916664 18.6909515448874579
25.5568711340762640 23.7677004282962336
99.0794603408825481 63.4952428442663646
87.3470288571274693 10.3130581612373327
15.8924831932501061 80.6209071057554070
90.4610760830080665 62.2793600048562226
75.6538850364209594 11.5771369724060982
57.3777918943347274 64.2496737053636906
25.5082789986086240 69.2692947606802818
48.7388334524533420 38.5746064614764919
17.8191818345549216 25.8283196818874892
40.4631739663827901 10.9092262612334174
54.7956121254374864 67.6567312520098483
9.5061916749126674 44.1782305114069658
25.0389002043918119 52.5209761516561286
78.4777911588745525 94.9839665373509234
18.7260512484816104 17.3214334182546850
35.9337557657359739 38.8637194929039040
52.5927429794349592 17.2647367938117071
59.6226030712317581 26.6482733565980503
85.5239800887003412 72.6880467235229446
45.2227985482459900 68.9780255679581842
6.7927653040190661 70.3007307897022855
62.0712942591558985 98.9804390969175358
4.3003425191032179 42.4532890288372826
93.8567290149951816 65.8890878895439016
19.8086716105062806 18.5681225919047357
43.8278520274633649 30.2963308712709249
89.3541400601779401 70.9441898653202543
56.1823050641879078 78.3757242865821553
30.2410448399077616 75.0526635106564299
98.1474314489190363 6.0552097751557561
97.0982218568168634 53.5952770166721919
61.5884040709322349 21.5126342784159874
30.4412513190310818 99.5175503420995540
82.6885048994418668 19.2002681520243357
57.2231423283540579 1.1345515861074018
69.7285153466140883 44.1972425785415979
87.4985829595249811 35.2076564269179642
9.1254512064469004 76.1856846725695362
21.7044135655807615 22.1238135239635767
41.1513657272147597 43.4029101687027108
38.2204659979701233 60.9625025401556826
81.4313207074904852 63.9089416704656585
92.1639588335557107 3.3580041195011345
40.1342261196160877 22.9749850577991239
72.3186652946934458 25.7909506407675302
47.0128328345639659 4.0885675601225806
94.3049898423401771 81.1369234708702578
61.2055857876899978 94.2169378592870856
94.7114470929342929 61.2978400617513728
84.6184333406243070 46.5796512056781395
5.0818291214167139 47.3196469668383273
30.2429389464004004 91.6264570974588963
9.6608706740047960 15.9494823473309015
65.2062357293422110 41.1972507420716454
28.4186266183256606 18.5136346919091324
61.7394487571249684 44.8525412758923068
17.5308061865926277 79.5387977588265187
30.0213718097623321 22.1515966661421366
52.3172402865379667 4.1641871730679902
29.2761754998754675 44.0289757375532318
52.3995235676156170 48.5288212136502892
97.5301013292285432 86.9770224003472947
50.9725337423250338 38.3125419194379617
86.7821875539737846 81.2385197458785910
27.2227975241946751 10.9030618401055435
42.1037344332267551 59.5683301719507980
39.2377426700126293 95.7620228156433342
18.0384056607736483 29.0237746204244687
81.8753691337053624 52.3229117719261509
59.7932005399799067 97.0313792812466858
87.8222472895923261 79.0286202672722311
36.1246313264014347 65.1927172425337886
87.9600369314114374 1.8137983969026439
26.6317735793443191 41.4039019228732528
47.7298267824520366 28.8827926759116060
95.8054173905653812 2.3611691195513318
96.4711197626840118 7.8224621493284685
7.9149738260945508 84.6214811559555926
64.2680432455109525 57.3664842913256123
41.6587751376244810 70.3240469693254227
17.5687555127988269 49.9383429896285449
68.5247940663586235 70.3373736937947314
6.5839015654416855 10.7043113062551214
96.3184892043144600 10.6210181486293127
6.4858353125220924 24.8053001374683220
69.2762620331638459 63.5288149570254035
56.5029440803102716 47.3942385727662909
37.7438341313185575 39.6833914113817272
3.1918655843261035 9.0735944996155453
64.1624607996961061 32.5194753600343347
58.5484454624890489 4.8467210837508379
92.9956166868303455 3.6567272239614312
13.6766402181910163 61.5149275593675924
69.3313520287174470 88.4447611930824706
49.5381850495941976 22.9431782357721090
61.3890437825594972 13.9230370422958387
37.6214843712994522 88.6170341808993953
63.4345731333529343 10.0155744375853608
2.8804557275718068 6.3468769989643459
60.2690470660952613 62.1541616327008413
90.6770378627874862 67.4588084736841012
13.5401123750771735 37.6357734855109456
64.7023640996931988 74.0033446177556726
0.8988410303623295 85.1359032331067596
76.2967045123785823 46.3815081080805172
3.6180548975648819 41.6098233249288967
66.5188429879748213 29.6348546119250109
64.5722128904334625 43.1429585005151495
16.9937816446458214 41.1611386857629569
73.2265877230283735 15.0166915907114280
53.4247291871506960 95.2228032779343465
2.8103388626304460 75.5379658307673338
40.0172164107037034 23.6743623507112879
18.6875579129121014 46.8318050875782177
85.1942999050815644 53.1822462552721262
12.5014161415766818 19.8629931230286587
60.9880107635507400 31.4113939261001498
50.7264749942277220 36.0249252708194092
49.8975219863156383 73.5936133294863453
30.0762839290104615 6.8967588580744703
71.3258037324755065 51.7539573002896347
63.7962938328653166 41.3350969081949700
23.8932949514972464 97.6407427661054754
10.4483846776372893 26.5409879894675029
4.6721301190974618 41.3020620499235491
4.5036756422373365 7.7919671509984356
36.6308072077071714 82.3721675159957414
48.6962575982259551 77.0305795258161652
79.6584176217941291 14.9590599933361545
42.6450757346224520 35.9047036037047675
18.5389140044633578 44.0590425774469026
83.3078034969092727 24.9310811597535995
1.6306515706312363 56.2368905187994628
3.9334254718628614 4.3557806631632108
70.0914369353187681 31.2297902287277154
37.9057128624016997 86.8054724670179922
86.4768797954352948 34.4632792544822735
59.1795489747491175 5.2281813208340360
86.2792449189078496 73.7152346899009387
17.9556722871867755 68.8281925083976205
76.5492576744027104 63.0967812899107656
55.5204807178882760 67.4667470285463935
45.8619869558448769 41.2995528791504896
84.3311005957550321 66.2511453011535139
62.3745838291723587 81.7556218403618971
73.7289420589087570 89.0965967253406177
45.3767199165169828 78.6144448127395634
96.0087309012679668 90.7735727104570174
65.4190507952183538 49.6599956164263148
72.4995312069335824 97.2846604160456394
90.0015867142001156 63.3465686494947633
42.0156020969028177 12.7773399117425797
4.1058994582045987 51.1442712641654609
3.0026134131533655 66.9870853579714804
56.5988666572200714 39.6726427229904672
68.2722070611940666 51.1420742212324555
75.0710978280687016 45.6659196237738527
81.1728453577914451 73.3742461697832766
2.8226249461571595 24.6661736723852378
23.0019836257845185 51.9745995526792655
1.2681785218876973 11.3223939909929285
83.2192989032858037 75.0495902644641433
22.4806088363834107 20.0781411924326321
96.1891077001582175 65.3070092713908537
24.6049744340859924 33.2882189928173773
17.5044790029578081 58.4162802083581099
48.1297056430746153 85.7554281176898456
43.7673239728375165 56.8146363240967460
18.6691007235671549 21.5873565451255693
65.9610858137981353 76.9269883662136067
39.9120357279027616 47.4263325189279499
86.2971205142381734 45.5902893676371406
65.3870847036904195 91.7968454327823622
3.3606948948606608 40.7528267383246998
71.4751777402837547 83.3413698341390159
76.8771430336967825 39.0751973044435843
19.8635037711436553 19.2821642718899220
67.5820087132721454 39.6198153962900150
35.5085208572919484 17.8403899290439547
29.7316953840286793 50.6628866877776858
10.8913214954913684 48.1481132329095090
94.8608072688731170 40.4313335276327876
55.4276682136180838 51.3731782457720811
85.0796146288450075 29.5982333983162107
5.8897698270474974 91.4983114147510719
63.9319082652322734 98.9406893145628175
27.6540066856432851 85.6106953984411234
34.5430497525989608 96.6132487040912480
68.9422238186168670 63.4970690587520394
14.2137718829554167 85.2749432601965935
86.5249742255229961 45.7999556788101216
17.1525706538487626 69.0753622759618651
3.1463961881079250 37.4662833616858677
14.3371229660524726 35.8214715198039713
8.0367378237922953 51.1642820249808636
69.5547398478813506 8.6579043710845234
53.1280516618413898 69.1442250886329788
16.4004065794738914 41.6974292619625047
72.8489525106163427 55.4919873550475771
60.4368257850694377 84.7409245055632709
94.8670338118314902 3.3459361984240266
11.9560692754969509 30.8927568578348790
16.2257049654057752 41.4258858482994796
81.0369058251087040 52.6805067421007109
50.4134343647621321 42.8943094448909576
9.6940215363859110 0.1822636443368664
31.3257297335749030 6.5141030763073200
32.5834510400813002 30.1904433803252594
81.3805502227064608 92.1201494933932139
9.9952439623511751 42.6473661350634785
72.1756630402341557 85.2117227748063470
32.0848525774054281 25.4952594312680141
30.2732728853743360 36.2393636684113147
13.6837220939075355 90.0586433739196508
44.2462135255006643 8.8482116260201202
42.1342196861754914 40.8713345668256807
54.6348954176237314 38.9919513197153123
97.9723164861386380 5.3576293940975734
28.4160320533529003 23.1800133016209813
56.4750991158978337 72.7209629417738057
35.8759222344840722 58.7587654894003677
52.8885708087507709 30.3678794952090492
99.2343525598451066 30.7239516811618536
2.7519789229047076 57.4511494329722154
58.2612000018115310 5.4771225398777990
20.1366219218425222 4.7009751563095499
36.4916338925909116 15.1662622393427764
2.8810792143341479 26.7931294828791202
35.3464463562764948 53.5165786769110383
87.0624634446927246 40.0489772987663528
51.5144886797277124 58.4357822172428740
70.5025836438535833 88.5453522213079651
73.9689153703147468 26.5588229251724748
26.5481190722972507 51.0439818127139588
80.8673547885431390 16.3923913165540789
3.2845042990283124 95.2342519399897895
21.2709431310633263 2.2449759042025064
68.9413867696576546 99.3426311115990188
29.5927299327772495 71.3359778681366947
45.4104760315184350 72.9512546396077255
47.8766673630417117 31.8822928800202341
79.4134397180041560 31.3773837469223373
46.2734870911988523 26.4300897348405108
17.2265459525074007 91.5324990020504003
70.3647567288293629 44.2605932762214493
23.5290293578896517 69.5005555187762099
53.0466536869014433 99.7150952143229432
1.6250374313479754 15.2932792445210843
13.2536954340792263 70.5906808717410001
10.6690246744563062 50.5947780627705370
23.6121663653544935 0.7956956888317768
97.6243065357396063 88.4423532326658091
32.8195091634067495 68.7693878064267352
34.5414222743972346 28.6201774851117321
4.0248631241773687 57.7572136172797315
57.5906143525168090 16.9061828834516810
29.9215978427187181 95.0679670822123200
71.6784962747412777 31.8552623140026654
1.1606777784567202 5.1760351291455953
34.6871138203773555 91.0491255196428284
24.3598319981414342 98.4154682332419384
86.7997617056766302 59.8636508521215518
67.0553477285623671 98.4328921917349362
97.7817657227077746 97.6875109948189220
92.1788506854036456 98.6382432255881980
47.6285592978784251 5.2947054803748390
45.7225842108252252 54.1229972681279037
13.9469278163428250 2.4104818167451469
72.0514953664375923 47.2111680002680245
63.9189948158772694 57.7036645340638827
45.8113965474920874 92.9977150389605782
90.6937226810097741 97.5361792424772887
26.8936716608896624 33.2033152319653055
33.5175194215292152 79.4158154802259446
30.8908672465788676 63.7121754457004599
16.6487288424862285 66.0808036493475583
48.0752140226156754 61.2542257103351844
25.1269793896343643 69.4515230495922964
10.7949575328362801 49.7278913925840698
12.7943894890767069 62.6645356421452036
22.8871761811323502 75.4803598847883990
2.8266598774991714 44.0815556818693679
26.0926565194343532 63.5854946087362478
48.8406729967021391 40.3290056432709108
5.2792007397440388 58.9872145371924432
76.1740521296558910 10.1114842193222536
8.8387585142100313 84.2807843179067220
89.3919718638457823 89.4869181398665887
40.4539311669597694 41.4674169103227399
1.9267512139227616 28.8531499809277960
16.9046412879690564 50.6322765799554944
69.4649106942090810 58.9673516730924803
48.7753602969489322 30.8254071459549621
82.2195008339977278 84.5827185140319671
18.5933722520226326 1.1696003546875500
78.7579620116397052 91.7627814861287305
96.3319677969087280 68.6779610789369315
50.9558555356755321 78.7121743903282578
58.2862181292825738 28.0613201969920460
58.3896832274751887 13.5064508224667197
24.5457175548541073 38.6831005158943952
77.6410088244359713 10.4442102360810640
68.0705602845459907 78.5270815007500431
41.7878017068909671 77.7305546339512006
96.6258816601299486 58.3056635698705108
27.8274872123675863 95.8566168067487467
43.0499257225440886 15.7236591223165902
66.1914251965194183 32.9171009125021428
95.0138890567515375 15.4648463212639911
49.4661710535617800 10.1989479587766159
54.7544349714607392 31.0516738719470169
68.4157967314617110 77.3283904418807850
88.0995481482680560 80.5512775795807414
56.0568824913927699 19.5441947429912055
51.0464330042748600 2.7740438920337063
3.9336497303858575 75.3824342752943579
73.9944448226577691 14.0627084089462446
82.7149052609480151 82.0810991152533376
74.9447133103702043 85.7954191096024630
36.6579540827193782 11.7627671337126252
92.6236622965128475 92.1140757933138445
63.1701636441390519 14.3445641666397066
23.1014337982285554 89.1284516745638342
3.5092898657554272 56.6701271290632320
7.8955378541086363 69.0578506384107129
55.6161240421848859 49.8736381463568108
63.7726648836523822 68.1073981390954231
67.9426930089688312 13.9197578166174942
76.9330851531637734 80.9420704762636944
58.1315076945028295 40.8055950992510930
62.0980761010776376 10.8868772736042789
78.4841372336226613 88.3932640005486121
56.8747712690450982 51.4538900696011723
8.6047577866306568 15.7980672294548601
45.6940316030393561 52.7831929646895190
63.0323245305275179 0.5477292328354810
36.2614675374488229 28.6712966702264964
96.8047863294512894 11.7377426504387756
96.8383542467564808 93.5404408799639668
48.8819495818310301 78.4278178210109758
71.5100227259155758 52.2883552037340280
5.3409051741459823 57.0770901534351296
13.4603072696704906 79.2715433091381954
29.6579038589182460 42.9138831573539292
35.2378001544510937 61.4431398505476665
93.1152838808054781 41.7466357067279858
24.1794542803938981 67.0687403156721302
67.6955350791349559 85.3587092707596611
8.2227231003819234 7.1178932927308036
15.0100737287604211 5.9493387274490832
38.9764651060703216 34.1405916473927249
29.9010396653180948 78.3177104998838729
41.5700583648324837 66.1524565981305557
77.8949850367205983 40.4226101771494086
57.7071219168506531 89.2786471277373437
41.9824239876235268 75.5437735566514306
92.0379686506045687 4.5517161094575487
8.6563382682838803 90.8398753890846393
20.7197268446755771 26.7593928362662510
11.8362744374808422 98.6853277897779293
39.3397285754682926 87.0939841830020924
78.2348386720437645 61.3575637727604928
98.4211006098507113 75.1642607717177782
53.8315493930816018 53.0003528651391775
67.3837790073351641 44.3565468109699879
18.0322699559065214 52.2040120520686628
19.2844708603711510 23.0708883023241107
93.9492716643293875 57.2799154352275792
71.7203264923411581 74.4906004770358976
13.4768042458224819 28.9905806807489022
77.0407275584838516 11.5819546558537887
95.4088582920388006 0.4678183938037650
12.8067531962503303 6.3713661290744961
87.9462984602089080 34.8017318876394768
37.1209427441382331 67.0805839172512606
93.1793027739755502 93.6192554873164795
20.0889979033362707 83.3431898009589531
67.7112791194012544 92.9705663642137097
54.0423211124252276 14.6650830887526400
43.9838280017078063 10.3376488876279815
39.8885977893263970 52.8227271173800190
80.8625629952630050 25.4829468731985749
96.7002575912168112 16.8834677808084024
84.7622703777833948 2.7205932977625968
17.8595288352643706 53.3345638600704035
59.5250532242497599 6.5648371641813590
64.4154322936220041 57.0796666128617929
28.3365054543436194 6.2084118930000436
53.2369094592473147 42.2828515445488620
95.2393945549635390 14.0433903232888184
7.8011357124726066 33.3125866481333901
32.6440345733714921 91.9424028412704502
6.9913740943440716 92.4504932631552805
5.9130149452959131 62.1990498277360757
17.7359313436135437 23.7216033067951599
78.0160372197738923 57.5818347268974620
90.7267160133858965 68.1478753666414434
89.1291599478286685 98.3094149181242756
89.5814454160138780 93.7749299793271121
41.2889457229911088 62.8025532269538047
12.9472849156979990 95.2793996573035997
97.1394313710404020 85.7792690039614740
77.5224940624620018 0.5806421942920470
4.3863796101505930 74.4039200996382135
53.0727543810787026 56.0973955413869732
52.7031840024420930 60.3546945985434604
71.2598552618504471 79.6420988236746865
25.3023279778235448 67.4329046248025037
59.4530649524028263 31.1567815327437714
85.3050428970738324 66.4618112523274789
98.8723879938031303 3.9553754947303510
96.7095444446350143 40.4408980699167415
0.5926318156942334 82.4927636380585909
31.2693297050751013 61.4412910809645112
31.9639663751019469 16.5525976213333763
86.1785256373067199 12.5833865530361031
33.6164424600167564 90.9927141034930287
71.9709731881125094 3.9885863883264538
46.6886370298187501 69.3926333316477582
69.7517869388386487 7.7970724142235941
32.7345849691905286 84.5410043965596003
65.3293537163693543 42.3383856262075966
49.9971353392706916 86.4982413772138159
43.3900045585531444 87.8137863221037236
91.4653521960273821 12.7453344500295103
52.8421117770861315 45.3333120093704878
49.0013799368393990 94.0568523445156188
98.8392575422447237 32.8822349834737011
22.9017170051600267 54.5754273444964326
34.9839251096950790 29.7815883394032639
76.2559584587492907 58.3250253326632588
9.1937468833867442 34.9131131496997114
43.9828756442302904 90.2220563787574577
60.4083065213239934 74.6157638110236547
0.1170562831121491 36.1374604620284927
75.4803187574469234 21.0746079940496998
15.3593963332338888 9.3283020797588438
90.4703842606638773 5.0848715009277896
28.3132877048665961 0.5581720071005769
49.6155039163358254 73.5670095124129659
50.4774440916515559 66.2553559379683321
3.5989555726176570 94.4040352008617418
94.5623014618554123 7.7900814210242313
52.3251466682872177 47.3627023035809529
34.2461594097178050 85.7040225769282245
70.7737085926248994 61.9895135168610025
70.2513333445691615 5.4913411745567853
66.1596999418736829 3.8258217721354737
54.1074089674508443 55.4746908911283327
4.3441403014199409 72.6933385938851728
52.3029298167850385 43.0927444623026332
76.3337608822777440 56.3631134387718475
84.9796169936589223 14.3851095785416110
61.1769310664209272 74.6404126287061729
98.6136711491586482 43.6595632822109678
78.2605448884787336 79.6468099622017434
48.7949706226768782 32.9288255479970857
61.6453236487513507 78.4351399851000508
47.2266319956779341 62.0415916291648131
14.0496141930393730 46.7292579091188927
64.6816192792136775 84.5973330187073032
72.5978719417121283 93.5207024828961693
82.9277799475416373 22.8199163104644818
61.3876003529567313 7.9737593016989239
99.5975177164467880 26.0022041084572386
69.1253064059003037 2.4241984973458419
65.8868589166767009 38.2695118116512560
78.1802165245964318 67.2105502617492476
59.7259735902351352 60.5253628497023826
96.0876127820587698 9.6519953886711196
32.0313247613486993 13.7628665248727309
83.5350534805011193 45.7729023594275262
92.6703803176571625 54.9434922213764807
41.5715234418837198 81.8449889325580671
89.0006833203120067 33.1058721441261810
98.7400034298266291 91.8012378297096205
78.2514554857194042 12.7166835043183273
6.7956463707768977 93.3020738031049177
39.5602592036637830 96.6839076193345903
79.2284508914635239 72.7867329188604657
15.8026783332923202 52.5353662183853913
69.4531453277308515 36.5123304443524930
91.2256966888197383 21.7374793942931817
86.9684929961476882 47.0521064166848717
83.3245981774494453 41.8541603763953560
40.0458711379275130 80.1503356909373110
82.1964830202425958 49.2108892274610099
68.5566452780954023 50.7909298665507833
9.3813648961372227 73.9509643168016453
81.7578818428159622 79.2312963939210704
60.1496963704987522 44.1994654306806751
50.1772023204596493 39.4702597410916383
92.6973308322765632 89.0166430965254989
95.9309425418362451 67.0151601415603722
10.7947024095426123 88.9406997700384494
24.8260850640718118 45.9647591355383938
43.3173097395257329 79.8051389164228198
87.5651013653605759 47.2967981644931399
28.5385698267773726 38.7663313828257472
95.8288900376019086 70.3574298675587926
15.5843406445177468 29.9187475980826285
25.9556071545939737 1.2107375603278903
46.2164159849754199 54.2343277782927586
84.5201039064371713 53.4850218266724511
22.5052704579272635 71.7858460189400915
31.6536262698571491 55.7085018511615928
24.8222194419896240 15.3488065228237325
83.8589979807576782 9.4269271350485795
80.0931103272572216 32.8715132831629759
49.5767578690136190 85.9214027145357733
27.7989227293622072 47.7465443493325736
10.1143953904553552 24.4440108990389575
84.4260139625526023 57.4765651820636236
28.9882777037900539 46.1723699421596052
33.0426020070028983 43.5207279194608105
66.1620587102801636 52.2847098285350995
13.2565167970290503 50.1167297498661810
36.7086706730127901 93.3725392357689827
6.2413779449191580 14.4669865015397257
26.4546244827038031 6.6929296854364217
96.5366865950611981 82.0549767773122909
4.6306308327330958 51.0550001382654486
2.5695244384617011 65.6807412197254195
68.4292450816141411 12.2906261370095748
24.4789282670178423 52.1681431626896028
83.7792368295875036 38.3688401341104282
83.9939518832958498 57.6428788242644217
28.5569304176406789 16.8550353541061497
92.3900108297272169 23.4547108817695040
20.6968807344679817 78.5618116497402212
92.6284136034014693 80.7457479958762008
60.0662409649983289 30.9856414630748311
56.1401307669104241 2.2757395738212671
25.6227297296934715 7.8024808761955171
35.6157303971208847 10.4120872396361914
3.6269626124617593 36.9419351888471184
58.1995313712633546 75.8248285215228606
31.1298042907614523 25.7703756875411791
52.9181308223261695 73.3377421857632044
46.3888945492893470 12.3789940262623137
99.2083849189119178 7.3107965752415627
56.4437976141141320 44.4738895776625398
97.4068032317565837 34.1533648830819843
40.3640717533879894 62.5202925414136814
65.7585344227710635 30.5577270501774301
20.4462649269150134 70.2048568271625157
5.7418268289619263 24.7763433825232156
9.9009274564356602 51.5957957063679302
24.2855140572066261 67.3306264237141079
75.2511332977416743 69.3664014579556607
29.1157006923025037 25.5075409411244394
93.1012582963331567 81.7764432871419444
82.5382093626965769 57.7940422684531825
8.7460074750754568 44.9934943069160269
32.8139477983383756 28.8092674759220628
32.2593605017892031 63.1036561796753261
72.3958121341601952 94.6906721297052059
25.8590090930992389 76.6632149358511299
61.2303792040342927 6.2612048737973875
85.6510589999628991 48.6094659123467281
66.9798590384747996 52.5446738652562289
74.0896076269547024 77.0142529423991249
88.2262516917072901 13.0244778461894093
22.8222155644642655 67.6236146920361705
73.2430613525603604 21.3079806327030923
84.2286100898728307 20.1953050497277182
96.9359308303893101 70.6067525547756389
70.0621772671529754 72.3464726025809597
49.9798467455444566 5.3923904182287208
14.2850364486921340 5.8295384699857955
63.7841371014454026 27.8578395850992209
62.8626435716712635 61.1299017395303110
62.3209306526533169 15.7227560119284284
51.4363517618011556 36.9618452150613308
57.1717934905954337 72.9541138171900627
34.0378150769492294 7.0165880128786773
35.4345428372397464 93.7295368041309729
86.5653345332521411 33.5882818597653241
47.0367965447791576 76.5291289020589289
67.3564176119558340 16.2053981616725338
1.3345195456112124 18.1136486951220199
11.5300829538698579 49.8330369721730406
29.7930537455535536 83.6141864390150289
74.8228774573609883 75.8512558356485016
11.8849529577245931 75.6279503173774970
97.8792869315348639 45.2208631584010163
24.7371369844842981 27.2581871851484188
75.1327697294555179 23.6273267114779912
84.2820095600768440 39.4825422621425517
95.7122040114847152 32.5764142170940758
97.5163421463221169 18.3263813439488388
71.4833942850008839 89.9250883176917881
24.7987540789360565 52.8891659199645616
51.9330544862505761 47.3429160636554940
35.9632661517975336 41.7120898571760961
99.4728969494929913 57.5168654971130593
51.6754202310602437 46.2720316949385762
5.7405881612416003 4.1408817025544220
6.5330781070676132 10.1666605201812139
50.3151545417331505 48.8888360873094143
6.5739617130141319 65.5563118078739961
89.3190175635514123 22.4885910309116213
6.2625553967956327 91.0711809344952599
39.5119842341508871 8.0388294246257708
98.4650349599133250 78.0566302995002559
17.6234792602579233 32.7796146694276231
35.4845750396775799 6.3321471821969233
32.8294242164600263 15.7092015801886813
22.6439349682894822 77.0781621978624258
50.4476660711717386 16.7011112787482610
73.2426645404019894 31.1421958123056726
60.5005826184460886 35.2951643962384907
90.0975501525998226 70.0108681101535097
0.7243323843699856 50.0451534597105336
19.0104228446677972 55.4153311971136233
85.2757009460012227 37.0931619597620212
72.2000418211917889 54.4217194096115122
12.4327862130239950 67.3892642933069794
14.1514119845428610 29.0730643098091726
38.9827903089082994 11.4996531608158143
45.1647050227138465 47.8098287456168975
52.5208131745458076 28.1463706020769635
31.6962254005718300 49.2666537831301525
62.8078685550849016 18.8944564473259931
70.4757789380769566 34.2217785333385294
2.3737592764652704 54.3164154143730755
83.6149981508245475 85.2906788117456074
81.3801891783071341 8.5162908314658559
60.4481801866135342 17.3665685194876005
84.9726114822479559 61.2869692610713770
28.1605454870337404 25.1555281968537940
6.3776264300687169 8.1976480465060124
41.9008736853269568 32.8347502214956037
34.5248551178521481 79.0050170325483379
91.0813309564159113 53.2629149701912539
40.4153216754855862 49.3238714291562417
75.4997096845559525 86.1995405429614721
18.1656188132163905 5.7393972555736861
13.3089667614362703 50.4042773198763925
6.5535122968528920 47.8860517000407881
86.2980459149273003 33.1178157068005561
59.1364063015536559 15.6076796358504239
18.9440766148466722 93.7238613126822315
51.1506341095941934 66.4648702257009205
35.6735660206700800 5.1466993669520349
96.3704297301963351 38.9946845681724028
41.8167346077025570 73.8530303560081478
28.5214514209692780 71.0775201362887969
58.2871831788493679 88.3418857023070672
38.2031323169959833 85.9341752893918169
51.2300696254119998 64.5832812450507987
54.1677899723745000 3.6951812888560975
73.4137778096575317 75.4597477919284216
64.8561046372411312 62.6815424649993318
29.0559976275797780 43.2300903113001880
66.4058757622639035 3.0326359944913062
44.9286022360681372 66.1091086062642859
77.9721780781685112 62.2589272239352454
68.9298944571346937 55.1748650743244440
9.8722546327384428 95.4149735656258571
47.6730368033606808 87.5752402205999090
52.9693316384548183 2.1108634607710619
35.4346880508557476 35.1360715935495804
51.5074272772000583 94.0009852768126279
72.3847942723516127 28.5448930182119369
78.8079879233378051 48.5158943573681469
19.2541530823918237 26.4002249289470470
43.2890504672402230 96.9841933294649294
22.1742844153084526 51.0563850411262621
77.1250421035439899 74.7595126227526805
82.1978971160644818 88.2280206504014330
79.9546763468331818 63.7479039326269401
34.3280561440590617 30.1464629767206773
97.0204067180353746 3.9223112626231127
95.4141198562573010 19.9175826326350887
56.2557243149947510 39.6711463433042724
89.1623806267295436 43.0617144945204089
18.1048398529527574 92.8074631710564546
65.6767775690936872 94.4617929559306901
82.9912812881694038 81.3107541991599305
47.2841610760202116 94.2541524927259644
74.9477119830280571 28.6865920920968414
3.7253247969663339 16.8374264711929058
81.0263690692217153 62.8204699141076048
22.3275699025148988 36.3975769801095055
74.8896118458936542 57.7454670978679658
82.7668240949222991 54.7906989486929419
98.0131980051334324 27.4960384843955339
96.7572471043247759 47.8077725178423165
26.7206661993849899 92.9051925235341827
10.2558802115203065 58.1897340886733048
13.7963926875614540 52.2010603722311970
75.8037863935792160 53.9698224712142576
12.0524648642525101 84.3936741062636315
52.9254074525666667 43.4680225447167885
31.6619489821050806 46.9684359057243341
96.2084169890321022 90.3788838132016394
32.5714746644268587 52.2012663773381433
41.3307768595828975 85.2460248424028180
96.0985870786813337 87.0946015165523733
86.1820874109810546 25.8413791694047319
89.3383051532689194 89.8036529852053604
30.9748766096562882 54.1294927030101505
17.9387444569468641 57.3714589011935914
9.5557599265572506 61.2987649679663349
63.8492530211935971 82.0169795518152398
27.3816583503290190 74.5139876856411973
60.5742421394202566 4.1684300589522216
58.7040040264154541 62.4945328264854254
38.5486552165917402 45.9422606372754885
87.4453126280555892 89.2914378787695426
27.3232999000861412 14.4100419875128338
10.8834596255232956 18.1815936038626447
64.4885630070843945 83.7237900875900323
37.9164967477863755 52.8838671096161335
62.4229238672012059 16.8804963188374231
99.6643892827006113 1.6157160634479362
14.1105731281701008 44.6689778026123321
33.8254491844447358 39.0701056461457910
44.5561038487681387 67.1178244968434541
47.8209575678593026 38.8411343899408337
34.2563288121005129 33.0503466869262681
92.4524375307228183 57.5486452728972040
69.9315218476537268 10.2183961995020667
26.5156924619859389 67.4405994217645741
26.5839990530581609 99.7527680151903269
88.1098942168452197 94.1252220557702231
34.9949176513978060 74.0659865518797176
47.4268932207584726 14.0747572620373305
98.0396876693037029 59.0804254042028987
96.0797872519665503 26.6419687281789450
17.7275994757016591 31.4242843962078027
29.7057486475960637 53.0138575758204524
42.0571357426000034 77.0702724500530962
27.5748572679635586 83.1238437512562882
79.5742518997193713 58.2412017729884823
54.8576127845950481 44.3433291661534028
46.0534336178465153 6.5278496587925616
51.1820863252645850 94.0579464497927233
36.3815548417257517 86.2446052968465011
97.1987629935238857 37.8684235635535629
96.0649976811873358 65.8673699171779816
6.6902013099759632 1.0658845635345582
53.4334196077855736 82.3708861586763135
24.9032874719142612 54.1536261672482340
10.2038471798019827 14.2948215628859732
61.8011147969682355 51.9354448241729401
77.3016393108175777 20.2718462605391601
73.9745507311093178 97.4533798294393847
44.3664354098425449 40.6551891269077856
72.4316726658761638 92.7725973437989637
53.9093906074866211 32.6920535717176293
89.0600905825524478 71.2157468073916675
94.3829551031095235 82.6210976089311089
66.9702640788966619 11.8605569340639594
98.5263725079815629 97.3334992175815046
35.4142554514682359 27.3515970085570288
55.5380597737638908 41.1371356528559460
34.5920712463193567 43.7579613449845723
77.7175588850402761 92.2577230530403938
14.1319837749694255 29.7862350630053712
81.8013919586318394 48.0178816115425704
26.2539144325225848 46.1549063404328095
26.0332989011338398 86.0209723858980055
66.7237214606549003 2.3867889915287988
29.7103594567676552 78.6757301452920501
1.5979816486944687 59.7972452456212764
17.2459581465081904 25.3936241923411927
27.6323209093689890 51.0774827268715228
14.5213794309918871 68.2309363206303345
13.1028607296528428 78.6012852700510507
27.5114876393247059 90.0540720716205385
67.9024678926968335 39.7981383424291124
67.0425798878956130 95.8436583048972324
59.6661544431984083 60.2722628741490638
24.7387636294185818 95.9770550133063693
51.7167148090156985 52.6505516055331242
71.0530667846980890 38.2351785350720661
34.5270746193615565 74.1074423774176836
79.7917732471559447 92.9482703297003638
6.9218575728921543 5.1277253262343443
77.8586723635080347 8.9731375437117951
94.8378263357118954 56.7251157035141631
78.9352993429480847 38.7562352300012449
79.8002461939958891 17.9571470010688863
99.8599235394224962 31.1218160906111194
20.0970447912106387 17.8301521478935747
68.6772827178642444 74.5460362186823460
98.1332589172448309 8.8959352724648166
0.8293039590671292 73.4016196128238647
5.9269660630789200 31.1014943561284767
73.1060027084954100 34.4017744458267458
17.1453602733981256 4.3242696347773784
97.8336220933386471 74.2183564421266055
40.3243616232255562 67.2821138998321118
60.6668980261507045 58.8763582196946942
35.1785997488450519 26.8266537702783978
55.7270877741008590 5.6240360288668301
53.7843365229739874 47.3161058018222960
25.3722540655241353 3.7459208065656058
61.6021564058962241 34.3616470300709267
87.6148039623468975 14.2506795397225101
45.3166857400800112 94.9708081102885302
41.2665060824565586 53.9028061709856061
30.0287555461793190 67.7126348065662143
82.4493039472806117 5.7970134342149926
84.5964524497843371 49.8771411520324079
9.2786397110055869 94.3400080906819625
55.1925916050156076 77.9078784077916708
52.9187643011737734 27.7950338710035396
43.4932483107333212 17.6858623737183080
77.8312827030320733 1.8257559034866366
57.7291559597224335 61.8990432064084359
16.7421761883503670 95.5700410396938480
78.6392950555483594 26.1580465246071476
53.4561226157413643 6.9426185292365989
5.0873652904584343 63.3079831777587287
40.1323164578629346 82.8946033226710028
53.9400826822922213 25.6152164715229169
29.1107258393708435 43.4217955156594257
11.2422336174395117 71.1766317660688657
87.8287090354064333 19.0508447350460237
34.8705512421119224 33.5545843542299096
69.7455346130588651 12.2417594354597874
30.0039212769234496 66.5269475220826791
19.9182728295497533 8.3219722764979025
86.7133162689260786 35.8747732146200704
94.1687750229956606 76.7645734833972000
99.8028675827374911 81.3272869410151884
94.3685476879567773 94.1773386216148225
76.6434476543373648 0.2697663346792778
98.6480538545340977 3.4578144314384107
50.0178571341227638 60.6663189753684975
17.4159809458230157 59.0128098306009221
27.2763181719637089 80.5163021510977899
73.9466692015165279 94.5321930862538267
75.9642356932032357 40.4962514212412472
61.5568140543335858 13.4289716777255759
39.0053948711314149 8.6003713687764929
22.9005553541332105 5.1490551262572186
83.8943387578846398 66.5250404997889007
12.8125804069220912 96.2526329204728057
52.1206848252958608 46.4541695121897149
51.8002567745043478 13.9088945493829215
44.8522137399609306 36.6424553956935313
96.2746833444435026 71.3232004791009189
20.2612149196985882 99.7091146076776340
36.1575408698416894 67.5890840185983137
45.7214523193430225 12.3496321542745697
53.1335290569827521 54.6519206155458122
23.2463094157161585 23.6879079354440876
72.7579063882540709 99.0766676184534418
43.2117124050492549 67.0489419797313531
67.7037028370902760 2.1883259167028046
59.0239157027457892 57.6149592611651329
95.2107396208039347 4.2009334605411341
53.1424752317059799 79.5894670483485100
1.9080044732798895 83.1929524227561217
13.5782398777461566 48.1334714597357447
65.6124402889639953 71.2796070826980923
17.2771037844940629 60.5805672365131613
8.8332325998393024 43.8692075648941540
22.8318251370617560 65.4022074896447521
22.7341760641744486 29.5138871869083061
0.7067478397426497 98.9260980727299568
81.5971548905219350 51.8964744014800203
65.9072168415511896 7.7593989133015961
82.7059079998577573 8.9295133596889684
6.3864241581863439 33.3544001825301848
64.4498897970640030 39.0517496281450960
10.2823692480870417 53.1336824239954524
8.8886482408036205 73.7736400195800712
88.8899097820194157 56.4951994164742928
56.4770651432496962 64.8213224567758033
67.8072818781082418 18.1694660060385473
20.6077782780104570 42.8102938455530619
6.0234600185930409 35.0947618204601852
42.4854476733925281 10.8047533234223447
76.0322100860514496 85.7371000242792576
30.1538508841192261 50.3129397234022520
45.9120788931134385 21.9988975198588079
84.7541848253615058 10.7878028430178023
78.7999602708766673 92.0416144379289562
6.6172032299920964 31.8023550078185941
84.7777154254015244 28.0459587314259906
5.3640871180327014 97.9912720811534115
31.4390155702129803 74.7207956303228826
81.1039807646153008 96.7317511672596879
60.4945109240051551 51.9073078492856794
75.8122393026336283 89.3928641152101591
66.3425930997189539 79.4013324339404107
19.9079148344376122 65.1294597465892622
3.5692041259269947 47.3341079600041255
67.2027545115019223 91.0852924966988979
32.1663769226147807 19.8962467949319475
4.5139997260553404 19.3377983716238724
83.1016012861077940 35.8637484376474802
75.8870679878968559 59.1409004816494246
46.1635618508117602 45.5026509731041173
86.0291832863712216 29.3950993594537024
32.1432259802197464 47.1863977914893127
86.9906049935568717 10.5712237070658350
95.4917185600805283 40.4311095212386604
52.6502744020792761 1.8177061087423785
59.9443148615166308 7.7524485359493633
14.8284793730845124 32.6917334039181782
4.2566692894863252 44.3305108553947136
62.1409745845361030 66.3662674479618175
14.3864105244331579 62.9271984237948203
94.8030252698281686 4.4937527200296863
41.0506027545049932 13.3698735576869510
28.6504798692274747 6.3524271835731616
22.3087230589639631 19.2915075529815923
25.5766127737608215 10.0957968507971341
64.8171885624112605 18.9329626861923543
14.1022714225293004 60.7530469039857977
31.0858791410385429 68.2574872061791496
62.5548728167829111 45.6705415446058041
48.2768951381638658 97.6145070875487448
31.1620945993143934 52.1290602047341594
76.4147928960172891 68.4000374776313009
8.9681492879002178 47.7377245256165281
68.9883695174602707 95.6480640898795542
45.8612373133027376 32.6090965465803535
26.4278805608071927 26.9795319208027777
13.9307086359535042 38.5096949645336792
62.8435046264072454 4.2356840927304411
40.1941890400173918 55.7689683605325754
59.9661543989135737 8.9513129143900532
1.6382673063019548 1.8074638712368030
77.5821777745824477 70.2255513768541988
91.4711769205905085 3.6672119619913235
93.0999270601311792 47.3737640205213353
55.3925812899774712 21.3233114284415386
23.4328080568347410 2.3638000253617508
50.5859113492687555 83.2628827405340530
23.9085758929884271 33.5128593452123056
37.8516999759408677 77.9664953645439454
45.4557978498066788 54.8894258308396559
69.2951563680555722 10.0984425148745398
72.3186876225126127 70.5963682453465253
2.1093044739200595 5.3526951935276230
28.4262132387527302 95.4440644307542669
20.9807568423361026 87.3487310596236028
49.1294162854435967 60.3724821870838539
55.6989578828156127 90.0640848421814439
78.3711255867905692 92.1397606606711292
46.6551960444274414 46.1334597747297224
97.1517422415551835 30.5650219609879024
19.4880750963332794 27.0516897808114614
15.8144933274063639 36.2656544954223818
34.2546951468816658 62.7264369632993777
35.2853687527898998 96.1407823289062833
92.3675227948807134 27.9159680351582438
45.1722809620568881 32.5421353004173639
98.5354095685841571 38.0496241703358038
2.5413682407460891 59.5573661320700651
24.1038306525917072 77.6476321780385348
64.8164545892803545 3.7254718601347547
25.5468754041888175 33.6772618586006516
70.2243236520591694 34.3682620626204454
89.0114801529200861 19.8358325464589882
61.7908591562869702 13.9068044077251045
74.6117203385447425 65.1498348296011756
51.9800737282351903 15.5802978317279397
55.4501022741690122 92.5698741383338586
27.0116794456214819 77.3813483916489560
48.9294394073616630 53.9416346847639616
85.0358467515370933 20.5991511984813229
81.1228917447336642 79.1413320325503378
76.9616883979030462 55.9424764573182998
16.6276944704250695 5.5807331512996550
18.7905587643681500 78.7810026613580447
31.0694898171093072 77.2462504337009648
81.9518954759673903 18.0772476959871966
34.8324292459510119 45.2561872115040842
82.3874778012774414 83.2627676891603841
84.6154689756949381 17.7332281945100085
81.3424908658544581 73.3400826939829216
12.3024925902070379 34.8748062576954823
92.1913811784334456 61.8665575128771650
23.1350319237714324 79.9325927403497616
4.2079827761560935 37.5928192465493041
53.5639400865461113 58.5106102632792258
79.1200021626911791 29.9499856813407632
95.7095137572101038 64.7404348001099521
16.0175410881006854 10.3704047699092694
43.0519880588829196 61.1345811511693213
94.8867993456011760 4.9060860578000964
28.0235274830502021 1.2294259926339701
6.3236170587198988 43.0219588159926971
92.7777294964887176 64.1985795990041197
52.8704771112505441 92.4532769668500976
13.1351145808372589 60.2448686652716106
1.2204446277868652 91.0569288251933955
29.5627011193115621 14.7432164248091020
13.8620723950949269 63.5954282127215507
25.6349613413510937 95.3955472346440843
94.1496185300075012 80.6830366523735023
20.1249294105511289 82.0371607524743780
19.4449550091445822 41.4185275340386951
4.1595071553781509 71.3945612381559016
62.6014324725564180 82.8368595984545948
46.5766843182870431 8.9486384941255270
4.8435031048122745 86.2323769033233418
97.3769285567107090 9.8656320539635463
21.3014629919630920 56.0165609103596935
42.7612306834827649 22.2093446851860037
73.0585169602083653 42.6469373551504844
91.5430900214181946 35.4319593173587393
5.9751435874269117 87.7248522920449147
15.6627156681564692 4.8101083105612457
58.7664850871516435 7.1541057264194468
73.9194209128617388 61.3219940779798236
51.1152498405570057 89.4411765981823521
39.8315851389440070 1.3561506875469975
77.5469538615711969 86.4829262920476793
74.0696297694635462 87.3023521697514582
68.7306025388041775 21.4715953440705150
57.8377042068262455 23.8794686500089277
27.9676489661103034 41.9103235544251689
39.8644353999976886 51.0223278515163940
8.2154667097313236 33.6854576467255598
88.7902094843938841 43.9625548001207918
68.5804843214395135 19.5166444128871071
15.5383548527034066 60.3621390608107262
77.7529041270322239 56.9325383305428829
65.4104919353826233 25.4718084524067088
20.8889535013403673 14.7032236723559251
71.7522499438769046 82.6384302550325742
92.8384666982940558 56.8124869294465782
65.7425717838445394 37.0735340430960321
39.4683776130207136 18.5138680706133698
77.8136909938287715 13.8403106354155874
35.5350559798449339 7.3377354155592993
10.3290994158827250 23.6477224380081026
89.3171118150688130 61.2110003383011900
24.7472474004662431 18.7907207556318276
79.0029125175312998 29.6183562540241709
57.7344915286373919 50.8289141237513107
95.2012768468682964 83.1822218732336864
20.1451679222188638 80.8441623430843208
65.1575927148442702 89.2214758968383137
49.5502846573010913 53.4373304070020936
32.7673959416522464 68.7365569205055209
79.5526258469659098 2.3110267999607803
28.4756050260955185 41.9128795129606857
31.2050597453090148 12.6036003095106768
14.4933076357690815 63.1993468521502209
58.6521130756520463 18.5028846372395925
28.3283388225006192 13.9223662218196829
87.1609378842147464 16.8806838254384139
72.8898706859154828 85.1727361119137782
89.0572094228432434 11.7885487843604650
36.6365410196557235 36.9500149427035893
6.7909850850463194 28.4973969989171891
40.2660960325337598 94.8110207029298948
2.3425811721751622 63.7071776579472555
8.9169211939278075 2.3058227187388924
95.7754212141348660 94.5346558721404904
27.1173313037310635 76.8446262779165892
80.3036854252788572 43.4150949979741654
37.4578082359457767 28.4991642116252279
93.8071885326631616 89.4813930536212325
57.4631143628521315 17.8032728572769976
40.4097285947761407 22.9696536397237523
84.8815334727229924 74.7214914962998051
4.9581239077401307 49.0707420582600093
92.9523297265130708 88.3148018496936515
36.1840979483282510 45.2863500746360401
77.5257752798546562 33.7041755109393364
98.4419166966192876 13.6997848626946084
37.0776790370554323 1.2774987078958522
82.8745068661874740 62.1067493731057283
91.0144129259050487 88.5213656332171581
89.8575980509563976 45.5255879425968999
17.1629820636409178 72.3261419879733580
2.6017369650116473 10.9054807565261864
10.1890931382213275 6.2175094664493997
52.4099441761170510 89.6555081917341994
56.3434244133598696 0.3064593658943848
75.6656978556715103 69.4165445770035205
58.5810413723096630 78.0716708796859109
18.7207431643564135 46.7553046705954003
13.6972405944579165 97.6181335053427119
8.4158744576049553 57.0679789124630688
54.8967635230676407 88.2402853154542441
65.6961656374839862 87.7113260949137867
86.0912161123014812 63.6870497473273289
49.0087677878219381 0.4515479614323636
87.5832774636718767 8.8991573992550315
55.0098334247507239 16.5705234184550285
2.2745434848290835 52.0258110303923118
22.5123633748015912 2.3942074013195369
71.3241915950395935 75.0631404496865144
6.6107370463909465 96.2196097949047697
20.9533826768388067 8.5342549069805766
25.5502428993473956 90.0129508270119061
78.6603941528649102 88.4704255152553145
54.3236007867515696 76.9123629395303254
76.6944590101733041 98.3314055518172978
34.4564046917586921 78.9513635004531267
71.7168142471784904 44.8391079190065796
89.9966436575527240 79.2729114306859799
80.2747597665376276 83.5545000431843619
8.8950219055682567 50.2488258023108827
4.9714880674697204 0.0519230485274136
5.1104231826081925 43.6252063864967425
39.1749487712214091 63.5049542736554571
69.2646388663569041 20.0583453465694959
66.3734301000972806 51.3704848446009805
85.8578896528898525 46.1176203761846395
62.6376894341159982 33.0899969987810820
45.4410282401761947 42.3558039830323452
98.8592860090662242 67.5729110833559190
14.2634637261921711 36.5523000484529135
66.9653389632898381 12.7372959433940771
23.5256205052135741 67.1625035409802820
96.3516798459926349 74.1413853209378573
28.4129650438000994 16.3974257312060274
91.0707538297449020 13.2051528505718547
15.8495842054196210 65.3378293122834748
50.1110682951569473 93.3976484153140660
35.7815832082128225 20.4541180960941311
83.1029307663655175 50.3663005795480174
60.1689626402839153 33.4801063246702029
1.4140024004003382 69.4038864641347857
94.3906408506900050 18.0904686898350029
98.8724350732953923 47.1009125064464698
52.5689563870475922 56.0388681511342455
62.1295094833204189 90.1559159900484701
54.8951153629094080 58.9492745467492725
94.2961761344738534 17.8622325639969048
72.2554492984644554 20.8321690189103421
13.5196871646366397 23.4009476226927795
86.1931775129395987 76.1786198033774724
49.9928069732030522 3.9711708629032283
3.5613287394477999 29.8314789479904761
10.6137634220048618 55.6201941564623112
68.7166992009125579 42.5440217570052113
37.0174552779691339 89.9604162630075166
39.8616037937200218 27.2736848915619099
80.4546067388565689 57.4987593554206669
97.5375334691299827 62.5853221585353197
65.2304647344236201 73.7754790678855130
50.9534574327689640 25.9843355970997614
87.3563702779534168 88.1875016597783485
21.9749571768626204 73.0899822907164207
5.7853594315868895 40.9643847674431854
61.1645000883549770 82.9973605231386387
3.7949854504064739 33.3454484103506203
59.9637435165467991 83.4009287899760210
66.3710785947224622 57.7572653371139140
93.9955772907272689 11.1435882714599259
92.3279924559094241 96.8663054810075153
41.1315632680321883 10.3103894271490031
46.4998761945163679 97.1356782276740631
64.6620454197525873 69.2669533344536887
84.5919894455393546 28.3409019592815170
94.5601077260347012 28.5081498556824862
3.0136324801858905 94.5123137468292214
4.1912829261421152 87.6625370414417517
37.8233561013922355 50.9083008264452630
9.3053991039601662 21.9640071889618191
8.8336321251749066 56.6586910510394972
53.8014300968596046 41.3437140247993611
42.4534923285847938 79.5323131627052362
28.9754900614915840 84.3921538028905616
45.7167621770926189 72.1442853355978713
27.3556503015942489 1.1279585802622338
84.3492761263225361 67.3635916155574108
4.5709999447250738 20.3775498581413537
11.8056833347539243 9.6663696830610704
12.5267180063141410 35.3169678973863839
6.5592279028852012 56.5845576877108556
82.7552173102068593 70.9272705666261061
14.4507975807231404 85.3829451841591691
40.6224884944102698 26.7635946278078407
79.6840248754041909 98.2518918324389432
75.5723537096673965 7.7138817730735383
66.9646306938520155 68.1844378289939641
63.7463379497440386 28.8038526335413394
48.6026647116098474 99.3254353195663953
25.1802208607635478 9.2800828579521877
58.3599347790804117 55.7667000856797515
3.9952547302229746 33.8014771648930648
47.5124616644100897 68.1824727127629160
71.6657338336600134 39.9550321791412131
11.6830603467123257 74.5626323725346509
51.3738238794646094 86.6242672459537317
51.4581021874780191 99.9954313557464474
30.6862302270035983 73.3453046120245915
48.5178566448071891 7.3954690429284708
27.3054720037919516 66.0822813927997288
35.1234552613231088 16.5219593764898036
47.8635109626002091 84.0313721512533647
59.4758874097662229 94.3343184813682285
99.4916594525678448 70.7455213581842770
53.7053836861206548 78.9838564078008005
70.5108955093121494 0.0934391464496365
7.4821155934184924 49.1798789613987708
24.5813679020643434 19.7018855172975478
72.8293481815069725 66.6164011762256223
36.3925062820731213 33.6202626295713287
35.2106053092405489 55.1952805334701679
86.7498717836024014 41.4079336388388342
9.4880178469167191 7.6048553937589354
87.1123423042829472 66.4636407118444765
12.2316553945479569 33.4224246938748095
13.1774312440088188 87.1804822786425007
90.2013681631135427 15.3886567991964327
10.2482076528558572 48.7092196628428056
13.9774785338882328 95.6067446666278471
29.4350489361869698 22.7517433448395821
78.3344612284522839 65.9970743228271601
80.9937954273346179 80.4745132402798617
75.6084820144896526 66.9052698151940604
3.0765887756540766 72.0335371515809442
74.5832244408578617 36.1630455559904149
85.0718645496780681 35.3581986144806066
37.9843052104615637 43.8456220585933920
52.3681878246021100 71.7700376574561716
44.8740297683937754 51.7884544998423593
37.4056174835612723 66.2493257726169844
70.3553266411676788 42.5823441115145584
54.7238826705534009 59.0527200937322903
59.6593615270810886 77.8336055371232050
44.5255916544224704 81.7388692832033144
92.7764906468034383 1.5053146985078869
32.6088948362298083 59.1348186651891154
87.1919264731658785 21.5439202648655233
2.2292437160194911 44.1512333056318624
27.6871005179180614 19.5967804968422037
55.1433582909312747 53.9491945839643563
3.1164135654762282 19.0198170878513757
9.2396066829142356 91.5446307786015154
28.3568036021007650 43.8242393859540655
58.0243608654684380 5.1657612786153662
23.7884590994350233 33.1775953233828602
11.5771798775608943 23.0636590970116586
73.1792875724746068 43.0127548145421841
52.3422333350300875 62.6057516982687190
49.4740178248114759 71.8459610657742473
88.1404166275815015 73.4184874131243390
21.5734364411393500 17.4486395812069048
69.1718149650009480 8.4730712938433932
90.8166016595980778 64.1638378611738034
96.3366193449121653 98.0786913105590372
74.5144447256731581 33.9061374710478063
57.5697146722083133 63.6212772259852173
45.4483741870537656 79.8027263340363078
67.2626298755280487 98.0878455681200165
6.2296270085181904 23.3564184690726826
28.7717087676766745 25.3246386775394363
15.8855713100474301 43.3293926553797490
23.5395909580719440 60.2202226698503083
74.2349375201544603 23.1211373581613593
15.8600862176139010 43.4594466296833630
45.7023331036158780 57.9341106055212407
64.4377018374141386 91.5822124470051619
81.0986260039867233 74.0052614009977106
15.4371235543786725 3.2622956339582121
60.4866477102444478 36.1617430570705807
80.2120019212007804 12.8122710242333238
54.4712699575766592 12.9635950635439308
9.0028266273815554 72.6508613359815456
3.8262357218394438 16.2141226760138544
8.4480600529601162 65.0427779815830149
69.9210607039774317 95.1891116433291558
40.3738021533124751 75.1888606455127615
39.3049063442180469 10.0919345029501510
88.7137405540764661 48.3353484762408101
28.7205421622769954 44.7764868483615714
36.8757974732376823 36.8230347975654482
35.6874214224595292 38.7553386555684796
94.0283739285468840 92.6817417130475008
64.7013226434414292 0.4757934114655638
12.1336128889086616 68.7745621152829614
4.8316984176553941 70.1131642675018014
17.3248889265708819 81.6802391456205186
94.5231630173842490 94.6744934917674357
91.5743627967333822 7.6286935052686360
35.2407035968661617 19.8518462434217433
41.3551090262331158 62.9360623004692883
3.6612971973318365 29.0817899760922636
94.7274471294518321 56.5955910128680202
16.4209410043495865 60.5972518749959406
66.5019723914208214 89.7049542994911349
4.1213599295808478 22.7216999552793162
83.3633513612734447 96.3729782140196392
14.0967781261178704 99.3294184750029103
3.3625340749754207 86.8744183002920209
49.3302805485827065 19.3364563333904407
95.1946392492499029 46.7647363782574317
87.9127122786747606 30.6313956953183641
14.7530433481049208 8.5872407640328987
28.9288387294024609 29.6727133195853767
31.1218903659554940 41.4732661306247863
24.6203331099399279 29.0567522025381493
97.5479780512271191 77.0540518813489541
74.2230103783208222 43.5676156716301008
58.0619034513500836 65.6260556743284269
87.6485876515067730 96.7761105893069953
18.4443710158845988 68.0413199858305120
59.7294095379281345 13.1573093828260763
43.7830217012966898 81.6939907179672247
58.6403063609704418 4.0941908600515609
96.8439543198140029 87.8445290726878198
90.5301464690136868 42.9245650878064851
21.5411142154678039 77.5061367600605280
98.1687960318245700 85.9414582923298269
10.8620521304161883 99.0253822128881893
51.7987001133694207 19.3936217247917213
80.8457973718518303 45.5821612114391286
77.2386210832802647 30.9981692350827416
39.8505703751963267 94.6498547371510597
81.1239802217877184 53.0855941662749871
19.7713295446283475 27.2565741965214769
33.4281384186518764 37.9322158076546572
48.8675400968639266 2.1494148054305051
18.9662694046704559 56.0399590886601047
55.3938546910640284 55.9551172557843444
98.5512037781879400 62.8024766666706142
73.5466187768200825 29.4813458624861298
55.1217458935681606 37.2306204607403615
18.9162602625020284 85.0552644066367662
53.2918617990305279 78.7211434127358132
59.1808368673521272 92.9242306414684691
28.5605174662800891 72.6627719023510821
81.5786184440238600 19.2819645303641600
19.7484919450007439 17.7539697831933694
55.0229063834556413 2.9248878444345427
2.2350411914331292 33.6145406628823338
70.3980238595214161 73.5009112113949925
72.3225508123417882 0.1598573178789420
17.9127289794240738 60.2591507431160096
16.8777321426772140 13.7767290925264732
14.8607401841964197 44.1179718154384375
3.6290418582689554 29.6504417987838877
12.9969535650978241 8.7692864633080134
3.0046061328851348 48.7777300902433879
17.0757277060424215 63.7418753240850862
63.2264486120888733 12.1395579672075709
98.6200742955617073 94.4818808366636063
57.8979207024143321 91.5065544755831297
8.4414507708802322 53.5941419055439212
82.9176957603446851 73.7920662935835594
87.5752867232505139 39.9603279948458976
40.8775412395232394 97.8526260558875549
58.9772395505635885 76.8261618755777533
88.3157733280001054 69.0593285797120160
70.7592682034075580 15.3062209803967786
88.0922547861687946 69.1155135883819156
67.8363870711108348 48.5418051721494521
34.0618425819153998 35.0092158306310921
93.1127595108933548 65.7953963786067817
42.6980866649751789 1.4658446721815044
25.5456513915657695 41.6117416633448727
21.4571203022391757 78.5706020708236679
43.0452080139160955 56.1124723257770839
2.7165104559816911 3.4887140618775847
45.3471621957577824 79.0089916725945045
96.2300873601897848 22.6810143042906240
26.7236394241326281 54.2449271233591332
97.6641205366878751 46.4113607267118127
96.0635168077800188 29.7347431680494374
41.9020460915548227 18.3710399572907477
79.5966272400507648 90.1437392945711764
56.3621473901029759 92.1555264972334101
6.0937722050517724 90.2712542928714612
14.7498291686841263 56.7320391477395134
79.6687946644655796 35.9456126417875623
98.0358534920193136 70.1615192238518688
76.2492217862463662 84.0340157759966644
54.0886171720950912 17.9410504717099393
12.6873604013866270 1.2302348416629028
38.5079261667685131 34.6209084346991460
14.5430688298270443 48.2751120830659985
85.4551320999588029 63.9842017273581050
50.7669794926591891 84.0442136530031121
0.6544211856943316 67.7654690757390341
41.0268964256103459 99.0305106339900618
57.4255596059374227 20.6163718625514747
84.4513315512649569 42.3986127434584503
44.3555201367401253 84.6680758544921588
31.8535340192359726 10.4736951778643732
53.1170185182383534 17.0675408994029887
8.8484276064062506 2.9273596497106258
69.6948122753799026 71.1318366196086345
73.0181303850764891 47.1957975168950767
85.5038402360654572 98.1121568079599626
11.1749055075220145 8.0651565032744958
80.7684738346469260 15.8642004682531539
36.3643562057032312 16.2661611363898011
16.2652608724356504 5.3102688261521429
93.5560177389395733 91.9170748709993717
39.4609148630702293 40.5417686443174219
20.4478773433195329 13.9772776033208590
12.3600172049783126 93.3241204351221540
78.9721913707028307 74.8755203314557320
40.8600256136516151 51.4922123746936151
85.4792760560468707 26.0255209404414387
57.3189048466181816 93.7340196535180468
63.2068686132067796 28.9163562049254317
19.8159106869780679 51.6448176774060315
44.5612481546111781 22.9886709877402104
18.4952839062909504 53.8617351896463319
72.8417059376009064 30.1789478011344272
49.3848152229859991 22.2037534659160087
1.0354870992423604 84.7203334995456032
49.6711682402939800 58.5929945881297343
38.4726846188029228 14.5284751792354001
68.1565420904758952 23.5606351051127163
72.8902596876467470 81.9485624839582840
41.8839365489592552 84.1147247451935698
92.0065516083041643 89.5150639919314557
13.6659187823808370 24.8362614082798920
22.9109259009221731 15.7233031612521330
18.4933728199419001 58.6361032291984969
82.6906742639447145 12.4272488146592757
59.3852741329074405 81.9678569242329189
46.8176699194984707 82.8056531507460960
2.1279531670546636 10.0548050510213862
25.0414522604097129 2.8492485494279185
1.5996211275703498 53.5060482875247985
8.9579193295369777 55.7064656776347746
6.6241492069995411 32.7424178965717871
92.0531587359159289 42.5673351782305218
35.0102635316314377 55.9099685942682783
13.3562995617411353 92.1797660269487693
0.1931014798728148 16.9601051593635148
33.7288066433983573 73.1755463046403349
37.0465472249984415 80.0329893719421790
35.3692536621556499 4.9752696298805414
89.4876391161945861 96.5275306027555757
20.8849121364934049 80.8209120998906627
45.9065671729476534 37.6285423641995251
54.5230850115582513 11.0344824369207899
93.1979185089040385 41.9625631643023880
38.3786548457868051 48.9108311565143126
22.5518304068279214 40.2833872383742886
41.9094426346516755 7.7243467486339039
11.8028562647741868 34.1067381546749644
93.0373478834420666 11.6408465849437093
70.6387763793257051 5.8265467273533211
24.0084728231661728 63.3882606789179732
33.1012249245926995 43.3164064568196636
2.5214812821292787 68.1439141051098005
97.3091660522187283 12.9630000821534086
70.7786303228263023 19.3913875108369425
83.0754000869249012 11.4356389192591159
16.1614127206599072 70.8278706615399045
17.9510801624329979 49.4333156458698681
0.9536834142723660 74.3836279433881487
65.0627533326913863 8.5716162075420534
17.0612230102231486 7.1829871190040357
58.5260752340463739 94.6922506691526706
52.5351846180789863 57.4512578302915671
1.2419712898641966 84.9463764828836077
66.1653892104889110 5.2597803011580453
40.7149676415314516 31.2810423012983350
34.0395194617946117 57.9955742657795383
20.2474207356096123 48.9942025950308917
47.4540734654875891 17.0268260146823067
74.1650535540139231 61.2795909746005520
10.0010072163465242 45.1005602255400504
26.7825926569941970 1.6300462249248526
2.0886180310261238 0.6840365748960076
66.5544872046996545 97.6211604856280246
98.4348631596519112 88.4184281889541950
37.1520915935963387 76.8968313787730153
89.4035763929823304 72.9767707815654774
19.1911627249823020 29.2781401963371337
37.3883974011534264 56.1309957718785455
55.0383664744046186 35.5642586556357685
67.1193655982686721 87.5816986087601208
84.8547507440678714 95.4748964882419671
58.1939285321173969 2.1488485941031699
36.0403457933243132 77.6102375376283078
40.3404010191288691 32.9663401949332737
75.3518858434831884 64.3883460621559891
83.6019272831803448 49.9944027539544038
81.7562182752858320 4.2308215889404259
84.0409734132230568 73.2855099581465481
29.7072974872748539 99.0391903573966914
21.7149288176797022 93.6373311030634312
15.2330865850133002 48.9804169709752415
9.8195208692562925 18.8269455789594851
38.2110285306797479 55.4012289369135829
98.5137675465928737 99.8551542067301625
50.6089271846645659 79.3487777830034275
58.8419952667714483 79.8176463085830079
10.3676864387576941 14.2627418636793184
4.1500012751722331 88.9970024909397495
64.1580903327551226 30.4327348645310423
6.9094713864544133 37.4757913540323386
69.3017121686393693 38.3390904994419941
73.7485889555730978 54.0204896323498573
28.7890899670084970 83.8303373807030283
48.6960963770600372 63.9610135603563492
84.7389421541404175 64.7060521452617365
24.0867389817473345 79.5712710113074309
69.5514217818902836 51.9844268576564161
8.8322218895470979 22.8973726940485918
22.3859373034371991 56.3484722062134935
85.4551295549202337 42.2876420734134868
77.2405185433373163 59.8860292412521602
14.1387963363301949 27.7734076107070784
80.9743997905178219 40.4503308749561512
42.7064716235268449 46.4986185771385649
93.9192162168493496 71.5932842270808294
49.5092882392334630 62.9305274283299951
25.4419916003566620 52.0203557099558580
12.0539582110324233 79.4024451538164300
63.6445311804772800 57.1821682511428477
53.4938397562789163 42.5359280736818022
66.7463484557907520 39.9023541599997955
23.5317413050517104 5.1018188774007101
26.1561926212860349 5.4913094031569187
10.1634189687612952 20.9042101191103669
9.3090599528537599 67.1507288100085731
71.0758766009575282 48.9133444581487637
35.2572925814808116 30.4547427325923543
8.7942966258410031 11.9624097479343110
68.3443134705677693 35.6094729344161962
10.1877202171645429 7.8153670638705819
39.8202452001340887 76.9596394421599541
78.0440602386712499 12.6204938783663572
14.1315696633140817 79.9352905853939291
19.6568635524533626 69.4341198172900675
52.1117748061177579 49.2913902775945303
79.7505073880290070 38.4606076730924613
81.7057022347623843 45.9797563104950981
73.5437729057259446 67.7587267494776597
85.8121898507494620 41.9623393539980896
33.5688954097491745 44.2414220372220441
86.8770753817043300 74.1389285544931056
8.0226543564266066 57.7887051488964829
55.1249485385228226 52.6699813093284490
0.1043876019942935 79.3446726312587884
80.1949796806754449 85.5618820823008406
29.7696202841081430 32.5997165310378136
37.5093316551298983 14.2490889799814937
22.9677430562770581 14.0046409440022224
85.8173067058472583 56.6181707525854634
12.0111486343545959 41.3910411537086844
37.1347586119587376 51.6550643942246026
27.0984446345275956 16.7137391224354666
3.6058018477730380 26.5882028319880845
67.2028048565699834 73.5026793017737816
42.0111166999825514 41.1080118811559032
57.6523978826090300 72.4190351956298741
41.1913435087651081 81.5325874619182827
27.4737531614973172 15.2595620697582817
73.3121791109341956 9.2040578850745014
77.1880372365233711 16.1840407820749377
60.4252156253525357 3.4166057264954031
2.0387394913934598 97.7396129440642341
47.6484649090988199 27.6846552045371439
26.6459725998345647 62.4430398224956704
84.1092252022081368 23.6042598397266161
96.0920363672524331 73.9845874317030194
2.9969324218720672 37.9014058877682913
92.5039020045033311 27.7924271653261385
73.3221576463000417 65.0090846339303141
76.8518823475097719 33.0826344637129139
53.0498283726539199 47.9437401828925260
94.6172763760140043 22.4171968450907926
33.5121564006821799 39.2776311173305004
13.5201022012589540 71.2066072046944072
55.1619356370401306 56.3226248326236387
94.7820242761679168 66.0536989820649580
25.0432794024734378 75.3044702386300457
33.1714513447596602 33.1635549949938238
94.9688307109762633 23.8648741871664285
94.2002527118771127 39.1845713510697209
37.0012757554615845 13.6861616154621331
77.9760252060257244 20.7551659011184775
99.0205797964457872 1.4166972525721855
52.8998146932415736 95.4747426177993788
71.5139483052432325 42.3214706440565607
65.7181965577869391 93.5406437400244641
5.1983540450348809 18.6247829709810695
10.5858265573380628 32.4888603773011297
5.3062490061186907 28.3307812666219725
73.9532805298739504 11.3118004156886887
77.2441069667200679 85.2054526176874987
74.7783171987193782 90.3423756797654249
12.7286212150161564 37.8475883450558044
26.1809635205511029 93.1050403211918081
68.5072192741814092 50.1975918843058793
9.7544042980476142 89.6181387135930123
42.2885454218737777 57.8575510232280052
25.8535467351310402 91.4532776338800772
6.5650365771323997 21.0749983741246538
8.4754320900375824 10.8389027398850484
82.2389529080984687 97.5618507220358140
8.2253781279991713 40.8498254712533182
20.6045595940334572 87.9040058125842307
54.3682064477823985 71.9896748948099798
40.5497283335589671 67.6294912679031057
99.7542773815451369 15.9959980292186046
1.2091666048853589 12.3861766154063417
7.9511937625052820 57.7420071751981965
15.0466233562025042 72.8676876885356961
13.5070969318108585 75.5916130448331813
36.6520950029728496 48.8011619216648072
74.2918443335156837 94.6104036226512477
77.6363817514213537 47.5208031925689411
65.6873813899085093 73.5501671003205644
51.9218302457562402 2.4109792098634730
6.0096388016758766 13.6517317719659133
5.3961026958494474 17.1531014003931546
91.1556731608459785 25.6896082092801805
75.8744774583426107 87.7023950227686839
73.9936556043033278 20.1306228920300825
67.3717047200008636 2.5954641221216490
82.8308223071620517 12.6802673712091192
99.4499999743448768 27.3629910028386334
98.4672169712310108 96.7470256262578374
62.4900293108800255 87.5980077399132711
36.9733675373358679 19.6846007322672776
95.9633471916337015 79.8141550743915502
42.4947138920918093 99.9916336590432024
3.1032716519700743 83.3104900765218588
57.6253527137961825 91.0596802960979943
4.7726962939065309 62.8712539334834588
16.9909897819872882 21.7856109305002192
10.4408533211208798 21.2186441037073052
60.7495963703640314 53.9846696092568834
27.0830950033592579 28.5799782067269987
60.3105439784018884 91.4004349094868047
57.5556374657463437 53.6176935529376806
20.6736464277705316 87.3437540018273353
56.0919940362008731 97.5840034122394115
92.2608975786526599 10.1705472445701837
28.4463723184938608 14.5302522596030936
35.9352459868160352 71.5079202620997165
78.4317097801787639 81.7105815661274875
60.2702784848240114 30.0476952019156904
86.1489234398901971 39.9433623850121293
72.8667925424569205 85.8955301137327609
49.6567742707979960 55.1903896702491963
77.0216344364901460 68.8656812039950950
61.0466020957899005 74.7860412261027250
24.5490718346584522 40.7394780836295425
67.0133122396831595 94.9237024574010917
53.6602749105618102 34.3321233149433525
70.4212134555364173 99.6807103021757825
26.1689171648582750 29.3971891471995761
27.7750476082910716 92.2911962281511506
26.8536620125040315 44.8483849971807587
95.0926379467612151 24.0864793445823793
25.1412239827770492 73.4837632959899025
18.5718729060617278 20.7301181929448894
83.2593134986935439 66.3048566018088934
80.8983809502168612 22.0873594693143822
19.4283578869691596 18.7327224709554443
78.7923259462816645 92.9764455557673983
44.6046636451689267 42.9779502595679972
9.1342241661706129 20.5554044772334095
98.4127934478186432 45.9410532411021677
53.4440451951141071 54.3234092216047344
18.1565905413236237 76.7762939498156811
86.4888594075413977 90.9977848325246157
34.6956978570953112 35.7250850088112770
25.9123739455927158 59.9407595830140139
53.8911029305943288 58.8113833740626788
66.7860314737147007 59.8824015108702667
39.8570667668730820 35.9537636708846620
86.4157550781333157 90.1583604060259063
94.5946813782467189 32.7269042778474457
4.8914863456553608 6.2530771866063812
65.0603017231574370 22.8277520336744963
80.6903214160142852 87.9761006361706137
5.9785822901152752 42.1421275870920482
24.8749854920227840 74.8853642043017658
57.5742485305339997 27.9669217842880116
6.3465498514937879 50.9567146620125015
10.5460890926352473 35.8352919869208506
92.4884810594210052 88.2168655168602101
44.3085925805753007 40.1786841035067326
38.2463046245037575 31.5382163789440071
50.1692315259392316 97.5213524231600104
2.0473237535504341 6.0036183114415609
5.4942726352464666 19.4292716079734298
10.9074326963582209 64.6932864573035289
91.1017066655026468 11.0206697277558838
28.2066823681392016 14.1423577769083320
57.5364116487348767 28.1693351627105173
44.8130764325402851 41.8060376573998767
9.1968856949022246 14.2798687583721389
67.6798611829780015 4.9832011199651856
40.6746261281997619 74.2366038340141046
36.4315676454557504 23.9713744520527392
2.7754666869340028 77.1996709109396591
1.5558644302745006 32.8134796630419103
22.1102356193093037 44.9419261935582455
15.2458898006008532 1.4297778462074473
76.6295628378917399 51.5299869204041485
52.0515915517366068 6.7943899749015824
95.8378209705864776 94.2666106354238593
77.9100285975071642 57.6305295087401248
32.5776738184676233 8.7391418472201998
23.9883043010874815 64.6078197437294932
33.9750065010124871 22.9267653521609951
35.1653233421492999 6.7662103530398259
47.7230456865320178 82.0280015823820179
57.4863942910527115 74.8842817697427279
89.0492395405184709 56.5553430132422434
89.8949747817387674 25.6348408718220959
84.3737168358051406 31.2579661191085059
14.2273975440677436 90.6387807232068354
69.7245126071519223 53.4650953249940599
67.2150120165012197 39.9658728748170660
74.6546249807860818 0.5547610223595512
55.7443818938999414 62.4983371490313147
80.1265449229969704 97.6075203979914932
19.7553359726874724 0.6465220779631187
75.5530755184438050 46.3194397146129617
18.2404644583506474 57.0154069606220943
96.4764732706980368 79.5666303499038179
19.7732566330300905 15.4400029315628355
49.5021812792391103 15.3141945551039438
4.2522046714667860 22.7533862149868824
32.8954901661041248 28.9686288887211028
48.7532975731403724 45.0118748156834627
74.5680384833247274 31.4456491612209916
73.3059435345311954 76.5352168010332292
98.9948081562472453 43.7083455622000017
31.2432364456155973 56.9051291515633721
86.8791486176564263 33.5647755479794441
3.7571251878496303 75.6641307715009646
43.7693559102865919 12.6142777508863606
72.8986356028561886 63.0679496141715035
81.7996991324187519 0.0720421717912423
92.0309101247911059 45.1423031900423126
90.0972406445505811 47.8170309447439550
30.2512058399418535 91.4115666856783093
70.4871513311898639 33.9429108073137726
76.6487334048500486 86.1444049534982241
20.7882571876866109 95.7273437212689657
35.9720674698768121 62.1310250352507225
16.3755208915988177 53.9293481971270481
52.6246161048906558 50.2879807363044407
26.5823309332090432 27.2479005337456961
68.7457244190275532 57.8510474135600745
94.3858466717581024 30.9682040965639231
3.4257748641948749 21.1627883301989890
65.9183930195258512 9.6238219340485927
54.8603822773818663 48.1600941534112721
84.8692464052605828 53.9819918086888464
51.0217289128070064 21.4598402128805219
77.8147480567973133 45.1560382252121144
81.4162633906295099 23.1406981592464760
77.6719105270786656 7.1191848044614980
96.0239727019794316 47.6570618086236877
32.1086857594965025 56.6795706601335070
12.5263907665494010 3.8443630716516575
24.0565025035813775 5.5013647463720954
40.8432211903203424 79.5620563650325607
40.5540278417852207 80.7440356885175277
11.0063816175608906 27.6884950831136187
38.0978531276485626 79.9145811249194651
54.3290005414952617 25.5653838240913700
4.3652370373411964 19.4723384169476859
89.3466334765431895 57.6899485100196046
92.3181168238854042 20.9837397828232533
82.2424934751937400 79.7608204663088713
27.3170114758238824 83.8080506094772204
5.5873742687874035 41.2529532307868294
12.6678004468468668 0.2687321448124558
34.3829493992241737 3.1025658910336928
55.0846609523840129 83.4462241286162936
78.6017503093840730 12.7503407854490884
87.0069955033192599 7.7039501192750048
68.2479509706945890 82.3958192698965490
12.4636224748287958 49.2750937585702999
39.9050868640694034 68.5964792029163135
40.5915246947852282 54.8608745169096395
20.1579769648233196 86.3346129850079222
17.9797463475824699 74.9332621030400361
17.4807870160246566 17.1471254641445974
23.2886722222846885 48.8950291935726895
25.5031341768344966 74.8862481986539592
60.6228282054002250 29.3022837504933520
30.9983597072861379 96.4151556127264797
86.1491288614205502 5.2151058565348185
23.9547527151602537 25.0270570484932939
34.8320567475444562 90.5555242784633805
77.8980233728468647 0.3279452256556570
98.1052115419930146 75.0413506943192630
71.5962793466316185 18.2478922902123308
95.8918297827893440 41.9010873530155408
37.2773696682919038 87.0902699454402693
92.7671826142249358 73.4651115290335497
47.1973202639081606 29.3073583537851050
59.4212241250108875 80.1575966406497571
51.0728097614175809 20.0690623441690192
4.5732844186887061 85.3985600703758934
52.1470163665615374 59.3708645643191062
53.0699494478769722 71.7036067751087245
90.1705329841050514 97.5917439374530744
16.0419952086054423 59.3532173190952861
33.8001479739041812 78.3066876769373863
36.8719101422055431 30.3098689368627596
29.4559907887469343 78.6654424154617118
92.1599549371876634 31.9357375955715561
65.3101833523047901 56.2742342426469264
91.2558260156865515 25.4248267777169588
63.6883689884597644 92.8230804090596422
79.6124635578484288 21.4938580453739689
61.8717290686304011 18.8827800908784695
14.5236328947717315 64.5386450315070022
96.0579132835047602 30.3378398153229085
61.5543916763544843 99.9346928756591097
1.4402904974375685 39.0344696842571466
28.9310373670434657 84.9346910705877320
89.2651321676824949 9.1989177050232804
57.3464225115273862 64.1979434995283214
37.7971076064579776 58.6955940393403353
41.1899141152373360 56.9597914209802454
37.3639573805126588 21.7792353483548524
53.5684065581405164 89.5216640538483119
47.8973651974434773 80.8339861397315076
1.6643491606585625 27.8649429466218308
38.2286149053826065 4.5969230356875501
44.7621282189184413 93.7917922269641622
38.5971931565543898 90.1287310031290758
65.8467251304750363 95.9531099805408303
27.7358743656041504 74.9455108644111192
35.5320251052117939 4.5470442720496163
52.5729918734819535 28.5854461059770095
51.9232940312861402 11.5513773188517419
0.0389586633276484 52.2290762133427648
76.1760392514497937 4.1802788141796050
11.5494782009982089 74.4978985680918271
28.7200606421692086 36.9568074882997450
40.8175380183016827 63.6026390836409306
65.0092863104845975 2.9490946941188145
37.0635068575653293 31.2318110852954582
85.3207750188961569 36.2812651447183896
62.3663320549826068 28.4875543078580442
43.3414482811352499 70.9091590867224113
14.2088652841060092 39.4650586234623333
28.0579916196051045 84.0452128418961024
37.4391284339016934 65.5372559583202161
99.1410522599880579 14.5645321185629673
17.6172534688075153 99.7057666923683286
80.9335144779073090 33.9888545299782834
32.4052095371439179 76.6680184647620280
42.8323118500573585 11.7554847011675285
38.6717591754508376 92.1059104329112159
85.0060251496951906 77.2195366704574440
16.6839068351972593 44.9933115614052568
65.2787471888737798 26.4697426988766864
33.7846193711598843 33.0062144641335635
17.1738443156085872 90.9876454531543999
89.2884229698751994 74.0116567791340003
81.1602545368227339 52.0167092848634738
64.9360643731159257 41.3110250887813706
55.6587785779195201 7.5344454955175060
25.9247302850405106 25.9119607326140695
71.1514232451512783 53.9665961251418338
74.0352760900980940 78.1855162783529494
5.8684155131130229 67.4765999474854112
25.8385786669496191 2.5785457719953109
85.3452581962894925 22.7536727003866623
10.2373666822294425 40.7835477731393823
56.9361707994916131 51.0005003695692452
45.2493252830521087 35.8562584153375070
36.0032359019729853 91.0344438605625612
88.4140164306530494 95.2048564320997883
80.3432903172450352 65.0221023709011376
85.4885962445337810 39.4739589474039079
0.1686697588401009 25.6423550044265198
92.4035042550423356 13.4418199381615473
94.1926310553818098 24.5054136215324903
20.1714221489372889 29.5762919764679388
45.4764212325470680 75.3330445155754944
91.9930117389633750 9.4803353867979325
52.4485644205291095 38.4356827179829850
88.3975849141021541 92.6807954332646915
41.0835233439721748 57.6580484356378520
40.9534267874912103 22.1980562457042119
34.1553062321361480 47.4072280818676788
56.6644766272190736 21.6348672732600491
95.0708251819533103 16.3921792849918475
30.0461231157840167 48.2238850738078710
35.8773235315259598 60.0588110482281792
29.2893341369385070 79.5644066047237715
74.1955922058033792 59.3258474546451566
41.2729775568310941 41.1343492118671037
42.3835791728192106 71.7661371845136387
93.0052424433367122 27.3309248418962198
30.4066641776550313 81.5325303794934797
96.8815690731861991 53.8694337742605995
85.3644329261778978 54.4195872062512933
34.2037630399571597 80.2966042745011066
68.5902580699428768 38.1205103496138662
50.1634533216255534 74.1772838764825764
51.4899442463992898 46.4309959975810287
33.5894791342133843 61.7208471680335649
66.8813742334991588 69.8065200101963939
9.9278344403946672 94.9034160531472395
15.1387673762988442 79.0776701875603720
24.9619386793647351 83.4876169815261306
78.3782338674504047 10.8448222355857276
76.2660284992435038 63.5862226094698784
51.5981487395492096 21.9302674683575560
95.4731087955104698 42.3641455539283243
87.0308481031950123 5.2590449709648990
24.9650523649233023 89.4950536410525075
11.8201215700272861 42.1538718758700952
15.2593959523919747 12.0136245713166616
62.4379170220533339 13.1552408197530664
18.8460090429234519 82.6033892112196781
47.3197320649495268 72.7324147677414601
26.8900713775828031 34.1953521358672177
96.3759238708147166 4.2047933804829629
11.9907934204713023 53.2058860490464554
21.8633392079806583 28.3833932717823210
53.0790925723288254 77.0732039864640939
72.5927866920638536 95.0725615610297154
24.3499281386556738 30.7595078697474698
35.4306635191846482 57.6012035781731981
82.0455008220162085 97.2798877046741950
0.5086152650893072 79.5450657249840702
9.8659982330022480 35.3784663623549633
89.1402984012647011 96.7616687576362011
13.0958911342781263 39.4972409325362932
53.0984133950829076 66.6284377139078998
79.1575818625541672 24.6082536059604955
33.0648628501789901 8.8745695099480049
54.2815572185595983 84.7394136196782739
76.2726248181570270 47.6791028491593067
19.8877707571696654 80.0514376797605678
13.9475734295936284 15.2530566007340607
90.2408674062823053 9.8296026481302867
48.1891872158912236 76.8902919358853296
85.1469106289272020 5.0448823523627784
42.0068470289743559 24.0121339448890367
98.4986061131935600 43.9073750485461929
81.8624443833672331 28.6888337665188828
35.2013929406396997 70.8383265795686157
23.6844619314739866 86.5374310732688343
46.6342899391585490 20.2614007228319686
38.2477996434241376 82.2095095068021209
5.3960203091740100 69.4569982673025805
49.6675239785713671 25.9350359119466809
91.0065796280007504 28.6725056298873895
82.5796827788988992 2.6428318739224577
66.7811191664598880 56.6350776980130135
90.9017394543061812 14.2610752586109122
78.5476889468316983 21.1342299411616068
3.9035541483199987 95.6937136684038450
9.8975476731930527 67.1069420673317154
35.0142396753846938 72.1442833084814623
86.0004237734463288 97.8546327770875166
30.2490835354252141 14.5977972945480428
4.6068464954279182 59.8722385685052672
63.1416584388311080 81.6939869702424630
78.0088006207621589 87.3813016527464299
8.4808360457531933 29.6199448154471980
38.3760178479643841 40.9744083594630197
37.0811837311398804 80.8498560983870789
67.6040310382648073 63.1441692629237679
65.3632900486582002 29.7295211819847509
32.5016371068362560 19.4859414219981097
31.0715050811533047 89.1878993169924001
99.1147518487912436 18.8259607169612764
33.6502269988810809 38.5672875036526506
76.7902603419224619 11.4698867339280692
53.7244443398830498 34.0637959971294393
26.0715715672277462 70.1631267380034842
43.2591133764484468 12.1133601975502501
83.5008607916352616 64.3208340638528995
63.7519011203945496 82.7974744595308039
63.5541870461933911 22.7736837575882376
3.0992997229359220 73.8972720738461248
35.5164232711447738 81.3399945788615355
61.9057758032184680 11.5061995383074276
90.4828407820281910 92.0495047745464916
34.6495582858388360 80.6355586126160091
12.3749330155294768 3.0764017366434637
6.7885434299348457 13.6977330369120747
16.4036621455251890 60.0740179695726155
94.3420108104377277 13.7469941971764538
75.4381688849930043 16.4950491513245794
16.0025332132422307 8.4296155170868854
69.4887775728152377 50.5547922832704018
57.3267543504899280 35.1659471210506993
51.5392636228125127 0.1799731774858149
77.4042515077839965 85.2929867104686394
63.4155424068864590 74.7448839657767934
97.7168345241956331 11.1098224320260961
16.2831828037442463 23.9910593056849351
98.0907538709646190 27.9914766962627866
70.1992419680158264 16.8702043189732471
50.7001024294695810 57.9271171927775583
6.6713638504866557 59.2495945534497679
49.2138666163217451 42.5288205468866352
0.9725057174436502 24.0094553970850662
41.5890425311902590 9.2222936545754752
95.4890324316768613 56.4844617347564508
72.7880976785738767 13.2248060196726520
88.3316250768255031 34.5449455855746592
96.0236569241837401 22.8876274755676299
83.3782845883544326 67.7822016623448746
35.3329283063934838 26.5786842832999923
27.7757668478237889 37.9360063791752893
25.1055380996347175 36.1812119695744556
12.2187075751355572 7.4545903989689855
66.6369648356139521 99.7372341881689408
70.4581614837096879 62.6864899245363674
40.7887180489173033 57.9718345745830703
10.2385453471980252 70.2270667392053127
69.2998982533358969 82.7142497600120663
37.8300778208724182 23.0006447348979002
1.6174737071310452 89.2402043416799700
67.7634575997141582 66.0083585661646737
9.4936562014356731 80.1716471687170440
81.9867149843468894 49.7104498200102185
82.7566073430028695 56.6289754117786472
42.2386480247711305 26.8224127958286545
15.9064463459883676 73.3797618033939330
72.1189790640788431 1.0254402515553540
65.5271610127526856 58.4288058593033597
14.1987624630701461 21.3399430939292252
4.3993655078096943 36.0649704582462789
94.7129389737953318 53.7820410569474916
97.6186645484404636 0.3427559487532594
14.3172537122866821 99.0547965754408466
47.0932987501887297 10.7584228619328250
70.9375749505359039 32.8314234394648921
44.4481163141906563 61.3591889491159392
74.0316363657149310 33.3169543270188129
78.5483497210627917 84.6904334976684652
51.4943169920437782 28.2290960898596275
15.9869016706969624 54.3673971098128774
95.6314790543160029 54.4630692748709677
1.2884682551323468 7.4953761755834680
68.3374068303670867 73.5942330937204900
86.2044842434681868 27.1161425880667046
54.2645212412330551 62.0844055706778590
95.1644160203264988 32.2794715612177185
74.0801246938213751 65.9471067317798116
12.7834566234736542 85.0825963820972930
61.4182423534832509 37.8767257778574020
57.6664331182490528 47.7476608756206105
52.6020127836864617 5.1188108620783375
69.5868236979945038 91.2524047285003803
96.3146010726600821 2.5366252937120026
46.5520107547409765 34.5122677472074670
90.9211953267265187 60.4425255060767199
72.1160483294107024 58.0425953401081500
77.3981588421435873 31.5914447851057822
1.7126042320771195 12.0784811227244262
57.2587231555049954 7.8661919051769003
51.7901945544480355 4.4779467042989296
33.4964809202981471 72.0381354164266554
58.4370005101187786 27.9004221777477426
2.0973043173495132 35.0652991587633309
19.3857318762923114 24.6529340585553740
84.2006787216509736 4.9577866189554065
49.7700380542650436 38.8213001023057132
22.5344737351743092 12.7039914381651400
54.4784191678424534 7.9451062343555474
95.7603989976910270 49.8036697370856416
48.1537126454599758 56.7849303388232940
97.3353003449149412 45.5738829153964673
98.6774388590115308 2.4624596282193156
60.2763257740839862 89.6350378374699233
66.0789094065521709 77.9107211103545154
19.2215446871042417 53.6691860499271769
57.4815699033471859 65.8424750081634471
66.3914919923604714 49.4780769748048854
63.4759243431280424 24.2946670591942961
4.5064063082250305 28.8851182242758853
74.3330655362700128 44.6499947130736388
33.1720072004489737 64.5941755910784252
69.8741022673468422 92.2441325541297061
85.1143446144263010 98.0789917498454571
16.7514950734131354 45.0216992528507660
42.3477342903814105 41.1458396067992069
14.3801119439567966 97.8688300916703611
24.3322775208423501 10.9982215922771474
13.3642754670374675 96.6026488922703948
20.9893793400181998 77.0621425535251063
64.5214903745858663 27.5867306349396166
21.0375067242945200 25.8542478318086957
43.9841548863217326 43.8049692156970991
95.3881877829377771 86.6211627346948632
14.2276137861008891 42.5251662948506564
87.8650836277783327 65.1254200523425482
33.4854561457267437 46.1610318494507297
92.3207008021622073 57.2276174646111144
54.5542751318716199 99.0316828195347227
36.8740286183660473 47.3970256381024555
46.2811865291978037 86.7364502774256749
6.5389452784370139 47.1633003646830389
37.5513161112834482 27.9632876501976995
37.9425051779900357 54.6441604840242547
83.6823381376200217 28.4710636732940934
66.6106173072973604 66.7660987941086574
90.0901194326864925 65.9287306978453245
53.1040985614770733 98.2468040936579854
77.9602939966205497 97.4903796323869756
38.8830125221115850 95.8343179834454872
46.7413476222357929 55.6751182488979737
69.6879670804104876 10.6852097745372738
59.0953115991348028 56.9188657496722428
4.7239161058349799 42.6682443596840173
82.5552017212768874 74.4026896857969007
73.2141642695811470 71.0360415633934679
58.0648870462312416 61.4867239707505817
73.0231369628002085 8.7118079613785255
21.5688456561762614 79.6974127803443508
37.9848739946517995 53.7263194958973571
5.5852636765542529 28.8712061966751712
28.9277580462441115 15.6649210901576694
33.8069158050614860 55.6979388940761240
6.7476914784192825 89.4647438907136916
63.4757720751087362 84.2724945883399528
5.8017646564308638 46.1760011644855055
49.2374132101391027 78.0508374421355740
79.9481770815350927 60.5245956767357711
45.1471866372405017 32.8559324870483636
78.7995827287276995 64.0090768811439403
44.5498773013178777 42.6979294291971669
66.7291765088876900 39.1683835601006507
19.7392649456050293 91.4952143740902670
16.0164218956404767 60.0821615670429594
43.9857868438565234 24.5588383541836990
19.1880190935799781 73.2075015610286357
40.0338763284699866 79.5434768904626992
3.5823390632067298 30.7835943956912494
86.9696912224524823 91.6473612875944497
12.4762270167501192 22.0355402405153384
86.5412191709911980 18.4731660201047703
71.9846388104858477 33.4641044663553586
56.8941090528116717 86.9337042591352400
64.5887873137206014 9.8345665197975265
22.3890446293621963 36.5446514218994665
55.8749049963972908 50.2907580671544707
9.7556059115254339 71.1531331175125388
76.2844083975778204 13.5611106939723456
78.2852036461799656 90.5688817322864708
33.5885114719063438 68.5521194089488262
80.7428241249920120 60.6317014703466697
35.8020353533756079 43.3232939027527451
71.8774233853621922 57.5468212419276810
27.6816153732674088 63.6050681414481502
54.0636844943020805 27.2890246588253547
52.9598680226583056 35.5498006023134607
67.6061174057321352 28.3203209967085030
27.0574692754936379 90.8399816036499175
6.0511287023523046 43.3325481468989864
63.2079387464359286 99.2610365737560869
69.9468092263170291 15.0974271751450502
18.5572669072056833 56.0291952177643822
9.7307971418526655 22.1114277625310542
0.8738971888586855 7.1587595888428108
78.8475772909924046 6.8618976873602300
43.5066637035659483 11.0145257174839912
46.7921654661794122 36.0758123324166675
3.3672542829598751 64.7711957055776821
85.3005456807521796 22.0423108988491947
61.6611284812962666 40.6254569279653097
62.8600485690622222 75.4194502385843464
88.7382419645747973 88.4986531778339582
76.4142344482350921 86.4075426473462755
1.7036623585126809 23.9866609662638730
50.5461958173266339 49.7361568870352357
21.8931873331357885 41.1014641566935026
77.7921033005193578 97.9301024244568481
21.2754889650502044 95.0392878600982840
37.9215512155830154 12.4317882992412301
3.2162928136385105 99.9058781444809370
85.7489996306961473 88.0013783865983044
2.0325221280984462 1.1375323801558146
15.5717438179265084 24.3863602475116075
4.6652420383947346 93.1227472740141877
48.3245023014897725 4.3256434443357250
83.6314174251407252 4.1761658618931774
87.1805070185839099 79.5060707621996698
54.7780742488319774 70.8978466141135755
76.2659703168400114 86.0779989927827529
6.2322274362173751 14.1543812215666360
78.0910289101205137 23.5020365781684184
78.5671911694604148 15.9553359054581012
9.2813066753971505 36.3677140224154627
51.5293982263324324 3.1966464526827276
58.8702778743828574 16.5680413513092581
92.8126354853353206 24.0471458334504575
42.3073355732673875 31.3173395562545984
13.6594260752771479 67.1561462487748173
26.1715897206566304 75.4368965397735280
49.5791233285496489 55.9431756556269306
20.4143801074268545 79.6886741281469568
91.4840557162930281 54.8548696298070553
71.1141372910584835 52.8234865467943280
31.4979641959585592 65.2254532926878028
28.5274838565042437 63.8751221920565513
15.8439249675603087 5.3174572795085417
35.1603352369642792 74.9918502197732977
41.3304051286453387 62.9922561767182003
63.6840632568955201 39.5468293504391468
38.9600393916797714 8.4374289826588118
20.7616094797496196 30.6447624850609621
3.2589672470780040 69.7851584043715008
36.6061634347896074 50.4744808875880153
64.5397370540636075 18.1266846590387516
64.6539269431791581 23.1552567942872933
89.8144079785947014 69.7568126887081945
77.8997656758297836 81.1922160263420380
75.5411470551183868 48.5182097813637938
24.2683566418999241 60.7874844887781904
60.3069731574817496 67.5702060502749902
43.5118619097376680 55.1475001903051734
6.1792263110172936 98.9891406414189419
94.8217332844126588 1.8368506594487410
26.7287777552238097 48.3872596842797904
41.3314338489624618 79.1627918276057443
79.0113001048343335 18.7336904101266235
79.2334441076403522 2.8249542046937415
94.6863608979948168 79.7904386073921046
41.3740654089315143 88.8909866062253258
2.8807354578203381 21.8629340724472172
33.7133699814890306 89.6981265919565374
18.2949462508512966 23.6185809746892836
47.8578690221771765 72.2807105159422463
53.8720889563787821 90.4338451462672168
25.5257521499796844 10.4064733510958902
78.3641018186764740 70.8390509505409085
53.7786145452930811 88.9057025854120866
23.8178999584218971 41.1239098975995105
26.6965641064557886 37.6109134720064588
14.0703820777697821 97.0887851707104517
57.2277237028944867 82.0167017027971355
62.8121390791227228 66.1536465965442630
16.2582748376078996 90.3280598222625173
78.5896389852750730 12.6508375727878430
11.9098430240414892 6.8003650694621776
42.0953809747999088 96.3579433722230476
38.3857476081238005 3.1900529448902315
36.4314472293447267 68.3608287778768755
84.7182816791415405 97.0059672747430426
59.5943026508858864 94.5989247385629142
35.7837090094617949 23.7792152459479027
39.6810782715058750 65.5448866856638119
89.1271725572916296 67.9144303187515561
62.4054579538252412 48.1219216578175448
53.5633752222427404 56.7490178736197635
31.7853876939350179 1.0790088007741838
18.6036863786421698 55.9304152148060183
93.5355923752185419 59.1715317075964364
78.4760052761207874 62.2392785124636134
26.1257578724700110 99.4697571306677162
47.3006868789510690 32.2427205787735289
25.0127935972618403 33.6465366376375385
70.9905086486390218 19.1436959299989837
13.2454108422598864 50.8500749960692744
47.2148602718732064 47.7024719267656536
13.2202914897464385 37.9497231193537274
18.8092507611549387 59.7203861565401368
54.5258167511739273 58.4819069697142595
7.1961743443561428 27.9635180529883662
91.3429376219667120 33.8575096738798678
81.9838536150973596 4.3852368151242160
62.6093565601046009 63.9789850197490111
91.5499997449233831 64.1223144540729351
3.4926663469712294 11.8561560707026068
81.8869069647688832 82.4477792720670521
95.7807274999318565 76.7045271120874617
79.7752322721114950 64.4241763850003224
9.3372288073046086 16.5443962006574843
63.8569230203268532 72.5449179792503855
61.4460056803165742 94.7213585094898605
83.5645746383435295 32.8854837742511918
31.7592990008395262 47.3596890817459339
32.4937874593133529 55.9258849228906243
55.4459786752878898 90.1026530334532509
15.9074028807025591 71.6344910029960431
33.9884661578788041 0.7164135697004470
75.2973159691411809 57.3199013231177759
37.7020882714833263 0.9140759080341065
51.3383433519281809 64.0004300936424357
41.7104007543379822 39.8340890040661435
53.6962674297215017 73.0343825950902641
16.2725683418266875 1.6110376480236721
65.9267055808431195 12.8475983922311858
80.8753620522830090 63.8624114268067231
43.3392943752495370 88.8692640145322628
78.9183338135207322 40.2644131628764015
87.4518699218006361 19.4406958020957745
98.7471501917403316 94.1028329424831327
11.0946366355268324 87.0863231884175519
78.3554213920300384 44.0540851279388690
52.0046592597760764 53.7510619190362462
4.4394610545431590 18.6817696781469742
15.7150008993632184 62.2116017644538744
30.7702377747891553 29.9769610606805514
70.5004637404395851 84.1780945110661207
30.1640488347771694 68.9586730631487512
16.4478792586107438 76.8536936370710038
58.8541271700741433 6.1926488903131682
32.9375953195774542 89.4015362055439908
36.2582658888965454 79.0520900696709390
48.1298793147347936 51.6652924729129950
72.3052711398053845 71.6679705139949306
0.5278995509148343 42.2492547471577353
55.0553997363797194 77.6336814660361370
45.1894080423626079 36.1145307097552646
16.2851816236361913 4.2676858940068012
52.6665221390394862 54.7859313101215619
62.1770691011284029 60.8160794045828652
67.1615491872400128 62.6168566967583970
84.0853364457747574 4.8761871625911279
17.6821394485412569 64.2910620366297394
97.9982869035199400 37.9050186423714024
2.1431942873694099 33.7708270671301491
27.4958304736470751 94.8386920325491047
70.5783976879325792 34.9119335847345695
45.4823711440788259 79.0624324096405786
69.6427352248126965 33.2248646646509300
5.6457720603243384 26.2495874547040593
24.9710979544816034 91.6346283579670882
63.9767060778013459 24.2329418416942204
69.0144438227340800 62.5486426188561069
95.3468134022879497 76.8870546103725871
62.4602439794952460 53.1509545517734665
94.0899139866520073 85.6571132943457911
42.7445611914652233 44.5322197107349567
83.2524303929347127 38.6057675834229670
51.1477690013934421 94.2256905678203793
6.1998238581365994 1.3277421227764541
85.0512676793998281 79.3341191159112213
33.8097622686015313 7.4022569188628040
47.5290836607173404 17.0540604784413681
28.4627531180028477 24.3853920667311925
88.8202451814593985 21.9610953832834355
11.8247847178130083 6.9278238018601002
39.6072429279229041 10.4731969270732463
49.5312165623611662 56.3217389988699608
83.1987336997653983 96.7901458354165669
29.0924977731551913 19.1436089091626336
82.1107064236671960 88.2128754921754421
34.5349610158603468 86.4259626869939126
41.5682517376143039 23.9641144952950427
46.6627356567235552 24.1627045560820939
30.4564019377926556 4.6519570482705603
40.5236495976893849 86.3685901799154720
5.9163254735414732 86.1381149823130556
12.0657385206936354 2.5991678955383235
84.8191100778698370 57.4321115367888666
51.7125885880471259 16.9976055960475811
49.7868941637288103 53.7900450356694009
20.7894283815586611 17.5327511426616844
25.1436150720723433 27.6144928830859051
27.8051534750782352 77.2726404157245241
89.9364229831121236 50.7235033516141627
93.6892327635029289 27.3715695936101895
11.7282134116719163 43.7482609027026541
89.4244108603991634 41.5706945373508603
34.9445084910255730 71.5442964632556482
61.6103434879007850 44.1682410143583795
60.5227533785847456 5.3953908613460833
4.3258828885033740 77.9189233478458050
16.6137831472963917 9.0500062154429628
11.2966374784550077 90.0825924785796985
11.7174449092894974 54.8812347169542321
19.0647267331505503 40.1050406517159814
89.8610167403379023 56.9516915124055245
45.4675070521462033 63.6721469722617357
71.6774774031337358 95.9084622726407190
79.3384608380059717 98.2091386446624028
40.3674357452803250 54.8812067815279150
80.0821779265231299 76.7114564356831181
29.1558510291504156 87.7218834912787742
66.1513117961787458 84.3508964606640461
52.7803601951671979 73.1062433688816355
48.7347784690091643 40.0303393913264784
66.8864307781864227 97.0048283484376981
73.9940861841365916 94.1713643584138964
58.4645924185039050 39.9847956576744465
43.9673418494405794 82.7743315390483474
38.8285243086182845 64.8003154538160118
10.4955356196726246 37.5869245296868399
15.7746671057784624 68.8655867470572645
43.6818094467134301 10.7804118101770818
55.4838279570801092 63.2621253473556919
37.4998529627932484 15.8239597011775359
29.3556403969849384 75.2594178039303756
16.2813439115981353 35.5707509129183279
79.6261048570642345 72.2855953860194091
34.1198966266035839 79.1601302747299940
85.4613752546736265 37.8863916327972561
33.6398857541877234 55.2839085658698011
27.3113098396832719 50.9540061979370620
54.5458205908093561 83.9660029294865353
8.7396650418128381 4.2359462838444273
38.7524552218013980 94.4247456208790936
21.9461640879693540 67.5636241195451674
22.0878715258835854 78.6910441828744638
39.2510137603687923 49.1563639228869889
70.8063939217654905 17.4172926596240742
35.9451252429248385 0.6363918422326864
0.9556815456990719 9.3813087194083096
49.9055870487673943 48.0052531034450567
6.2229825990981258 94.3935341192740367
47.5012295924819341 21.8474416832101674
86.9828069568492310 26.5435016552227907
11.3729739978388089 3.3445387522457515
48.2246334052759664 81.5671750054660833
48.7002057708738292 22.2131806929407709
46.0259248305015376 24.2040531378067598
73.6144799346585899 22.9363475275329947
23.0174420593308717 11.5178272724832169
7.8357596904565447 72.8599523669433324
53.9626486382302062 34.1876177291803316
28.0750732396540457 7.0592312375221455
67.4746291172269963 62.8493954225789011
1.3209869322613810 26.6230786076441781
40.3914980836513990 12.8397231332595734
11.1199292646789729 44.6678634339026317
26.9618669724618911 79.6309579496005284
53.8422157698755655 62.1175764672364323
44.7064641857717788 8.7599740036734204
73.0653582109275419 95.5622329327323285
64.7528594648998563 1.8356498373939600
52.8554442700687090 80.2050568385404432
14.9382095629378657 6.2950937382914463
6.1209783433770815 77.1259037100836622
92.8882487959574519 99.6374304808434630
22.3181695085033951 55.9960306300085193
43.5640887945382360 47.5291086122130579
31.6649837172080524 21.4541988369701606
27.1362283000341478 56.8777946618854955
60.5820647141137911 31.0792598740216022
89.9000559591635806 39.2639454555599769
60.8087322895950990 28.9585444115867183
23.3372332029023291 56.9664665205107852
82.0410563427602142 67.8165899814534896
75.2402505006042617 14.0796265085263439
24.3713567910046827 6.1912121857898628
2.3937488618896219 31.2289825259633105
25.2458361102267368 5.8446085209503114
54.5087063427224905 44.1198170050100558
94.8759519901628607 78.4055846034231791
75.4848562560373892 79.5712497935490433
53.7315708414147224 39.6926577987423599
28.3888059712331220 80.7199262776259587
69.4332772981655495 8.4380338136116233
63.4568527365908750 41.0288362712013637
43.7347682961360178 60.9395836712829464
97.0778068981657469 78.7440347955243567
33.9936118395367828 27.7830634213075172
45.5005146171509764 61.5423715275448728
38.2591559003664514 20.4131338049968747
15.0152406588118339 64.4400349518705866
37.4193559759773180 62.1729639545863009
70.3664350789782134 98.8580856296677553
88.4010546195465707 25.7121268567607864
62.0825823993028791 47.7407718234088918
27.8604846362381124 41.3249311548539140
51.6128233325609784 82.6182977754957761
57.9501756001951165 28.2857946466921746
75.2368581360929483 83.1470351606837710
21.9762522812830596 39.2373307140143979
57.3383344286898620 55.0318663417802298
45.4531366538985324 81.8383149368861353
8.1986968453882429 67.4819613090583630
71.6364831670222060 12.6473215644370303
75.3823692244737060 62.0705325424291274
59.6838930730893367 11.4374923505456412
25.1421580083284084 85.6879293763856396
47.8823993673959762 15.0916698127367290
23.9088041848398944 57.9790249907584752
47.8649797915404278 90.3509290354590178
77.6514194007759500 63.2654071171890848
81.4902804835878243 45.0081594883241181
86.6473220803241588 14.5957646280497571
30.3590170230513721 40.3226971915479382
2.9427070151269219 37.5687932761553327
87.8348706753174895 99.9604416457987810
33.3891497735527381 91.5819757988306975
72.5282615108738185 52.4775889012956682
14.9680877437726956 87.2357226733884801
70.1825975474864521 22.7837738832225902
17.7995859776495351 85.8045135628878342
63.5101743057385306 9.0302037584935047
69.1605014459738783 30.7461165473761007
6.4662424720660976 26.7121249333685213
30.4113653605856840 69.6011521862381528
82.9899959627036168 64.1896594752768692
44.3324701996243107 9.0387467954352712
64.9960157120844570 5.8622797225874042
60.5954281915865565 67.9580618806964765
30.0398027845686926 54.1493443749359784
10.9605370770123329 68.1945403852966194
94.1688678327733868 54.9581082449806857
35.3495641243913283 67.0976628643529267
90.4424717408980712 49.9294806525559380
33.7546146551149775 98.4569138615330957
43.4892520281191395 42.6319571033937592
43.2457459334696495 29.8267338816161285
8.9857872049886609 4.8585241509476296
61.1229014068970216 2.7058509685293775
61.8835774068651077 27.0517094981271420
91.3693290152774438 5.1269331204457869
25.0432693058850759 91.7369573098807081
97.8561153323174295 55.4803748605012785
59.8334812556716500 93.4703978178538932
54.7828398589229266 19.7182726812461198
43.0268171933649768 0.4635960190175981
95.3453378854695330 75.9253631143922121
77.4300706075572407 6.1313840480500144
95.7806936802462872 1.3800738762214548
89.4019307173098809 74.8178444402742144
72.4583806403074107 89.5054305655609284
36.0199746661820228 72.5734885780471473
97.7012923199277594 60.7960892358800322
37.2261755323370593 69.1926787681999258
5.6715212154321843 96.2217615513942093
3.1458262380479995 58.5505319574372720
44.0551558128393310 52.2953821096175915
44.7551062235112767 10.9753851972545498
99.2687177319101153 20.2222530445846580
40.8516877725920011 29.9872664796496764
15.0851602452894191 32.2179802819186705
1.3294663409970209 83.4354174209825885
44.5730662949139642 48.6044888717689716
55.2268986223296139 89.3917121329813682
33.4327528846080071 59.0492507069004589
91.7575396272607975 5.7981881037389655
93.8951731435146968 25.7846628197357930
17.4086675017399166 39.7381472104572566
81.7257261777070170 31.1141730853435448
6.2673702410007355 90.8176317631231740
72.0931252046813142 25.0513481805420781
94.7474476990556695 90.2576630706453642
57.6540425501467340 52.8492944586431292
23.5922319227653041 48.9181174398123702
65.1559661114058031 52.0239279613277645
68.2015178325837752 89.4374582517860546
93.5312578775991597 40.1697395359171239
87.3796782195057915 99.6374421423410865
70.0105606533674774 35.0723885511548445
81.3247522525295352 71.7027042250458919
48.7791700020154693 45.8070693933310764
91.3938312660273198 37.3849601272170844
94.2046709314876409 51.9821535977597833
33.1467850196133043 42.4742011442989309
67.0571091578274832 44.4807442902142682
30.5293532832494172 96.1202167574629556
12.9411899304303972 9.3532959303426644
23.2758186208731459 21.4224139696783880
87.3213863366597423 67.9887383013951734
63.7552835183873157 33.7939947752276098
84.4471630480909852 5.4565680931396248
89.2948210914616993 31.5504258298555094
82.4843764113953455 75.5236157480701138
49.8162348846158523 86.0101235171688643
20.2121416259505402 97.4134158356239510
1.3601578191440034 57.7497798947089294
40.6179667005525857 11.9571458555978829
30.4235042334688579 43.6332214462933550
70.3108172223635250 78.7070955633659963
34.3032497074851719 87.2750910671656897
66.5237895500065548 88.1199613540957216
9.0095805955797470 2.3291848996027431
14.8329194797302115 64.8939803222210827
33.8641977970431043 28.4069982718563097
24.4298378257543867 10.3287034512392744
38.6444336992859192 81.8173360956162128
26.6363502717855241 92.5498663785467528
12.5745960623846571 90.2620713230745224
4.4380778715136460 72.6715347650113870
4.2983601010558754 91.0161293827549116
13.8728093542537128 19.8211186637355610
50.8604310885372257 23.9065586599139230
14.2690403965695438 58.4666369606591019
3.2482865728761356 61.8930800621114514
96.0353051773655721 51.8026042107812685
24.8800170933971785 3.2961901537915006
14.8839155640226757 75.8863563948266915
79.0747357488360336 57.8500183033313533
58.9446153787592593 55.5532962682290474
47.3403694475557941 20.6054325932171203
47.6080602510989266 90.0118144787587653
88.0377705566790496 45.8734564345360099
15.7926781581052555 20.4366217528569969
35.7798975813372166 70.0690020682056058
78.8062783081238223 59.5088297782001447
97.8964125830843557 12.9610280766600301
41.4551875343674894 35.5726637420826535
25.6709190657805166 76.3110847435498840
11.5720727489247661 32.1553873887599622
27.3157247332553865 86.9027826221048088
51.4538435919991741 88.7669376871203610
70.8592160364540149 73.0752410223817037
66.3573823142578618 82.5515058108411921
68.9259842246769665 22.1487081010185314
45.1669364165181193 25.7421116957695091
84.1357774141537362 41.5478054124101419
77.2431487968316475 28.6882754715557908
53.0717508186423714 22.3255373693768462
29.5130921962665198 68.0403796181292932
29.9821442928078667 78.9258421523955462
88.8520457348440686 50.9897460210156481
65.1352738719800897 25.8910682317229259
42.5461215697560533 57.2368448570586565
14.4272722523998258 56.0670712607409882
21.1997295358532085 82.1294063108172168
67.2736129453828227 72.6056334575963973
25.4135806880249930 27.9682195438754846
47.0636857213606561 20.8047422747140374
48.6867466340494843 34.2920693842436819
33.9924848377338620 31.0848734421381181
79.2310838662391035 37.3689661032841656
58.6446946545892231 49.0273881183541675
13.4125638113993357 28.4814219103148183
36.5380035147238829 41.6697933038810859
42.8503500144767031 92.9052364039361578
29.5823566464065166 32.2822170109988349
60.6672437482827931 70.7776528109729952
50.2401935578014616 39.0260583208624325
62.3164378113485355 0.5435598037682010
89.6413625461797920 2.9135409287430414
16.9115230434652588 77.5612659871085128
16.8655212737750411 75.2534066145435929
45.2456096314342915 3.9679513718505754
93.2210447908476425 22.7386967968708262
28.7115435405440707 66.4748953118114940
48.6367539333587899 52.9068472014997724
97.5132532912593177 46.7919767442502845
36.8941788100705637 43.0896361294117582
12.1264422981046334 71.6332505769139232
77.6360705320010140 11.2340759639689036
13.0746991477282073 83.5629112961018592
56.4374057665160791 61.3677486422762328
78.5432802596669859 87.7084140849067069
3.5735011573431841 91.4489047032426186
80.0966216107548661 68.1387165969119621
24.1648229209265430 71.6294665436544022
4.8336861976684968 63.3122798523021473
80.0764559163585972 7.4091430276200354
57.3300799439807349 97.4321974405566635
85.8304960639904380 93.6535785526066036
2.9525015001591104 51.2453873937814137
18.3875679040165103 37.9211145623372872
55.2215584326707898 57.8091956891875540
72.6688365088656667 4.9981015182762434
80.9418427652635017 89.2913483269442594
21.5870762816729354 20.2837827022294235
37.3381536225076047 28.2862092937483212
36.5772147081373618 97.2413584368362365
16.4202061843591096 72.2107348362069530
94.1019580018888888 93.2064234747569458
41.3302637661692174 81.1713722362935926
60.4125538691035118 91.6385329706633485
84.0453490778520234 98.5512410962778631
2.5422749054683780 76.6008879497256316
59.2945344620197972 35.8301618958701198
43.6882715775556392 51.4669794938030805
80.1377206495699852 21.6179289147649598
0.2187383330416015 64.4928439696188320
34.6517226058099226 80.9419469506575808
53.5220107270732441 12.2761631275246526
79.7778756954267863 80.1165901479381830
84.7877561274836182 12.9358141334775301
34.0139765535450209 4.8677680310204146
5.5087680857977661 32.7666856731172231
59.0452804785871450 9.6324773122158813
9.6801992005343447 18.8932215254342211
1.9239488030300844 86.8331040087663979
86.5003258755877908 76.5570668012117466
16.0890813426764936 38.6615458092441884
9.2165948385830809 36.5827922581938623
8.7078179966174947 73.0350269917654771
52.6429004865429775 46.1892552095027540
63.0775469093732397 80.9307937530945765
47.4678550301286464 37.8554564560412601
60.8395891476222559 26.5661192396502557
46.2833516170202941 46.7777622416563972
38.2172456393474391 80.0219177191232944
13.9510335498226787 55.8696600976782776
67.0516810708830064 16.6161289397144465
42.1434128455776289 41.6744929502019374
86.1523084703443232 62.0211891143114897
33.4030542410988858 85.9090133916854626
71.4729822528980492 25.0277184769841057
86.8567216181793640 41.6050188715446438
66.4993890295346262 26.8775874430550274
17.1455195712796318 25.3844629029724267
87.5270708088502545 25.6959518674755643
9.0088653423144542 49.9303377571267433
6.4225072939726680 34.9719917047455979
57.9015986380518441 77.1952799268846803
6.8201825262083844 95.7671701119993628
12.7992182061851594 96.4147959024993355
48.2708722908676719 70.5111248060278086
42.6726746703270123 78.5789075398517269
99.2389048779865703 85.6328778048111730
50.0539020547339035 21.0997554491496153
52.4280588815088890 70.0770436010645312
59.4306287183217989 8.8100202977921427
5.3139331025504273 68.7532399978371842
99.7125402646758801 73.4071836008716332
48.1210638578003085 63.4265377209524814
22.2698326976138894 23.9700486425407213
42.7371858910132190 77.6580054893523339
71.1171962477090744 18.2477618818132079
44.4010410664469859 64.6341881343576574
45.7481279907400520 39.6772635091928620
61.9164777452660218 44.9398109552791993
0.8624662173983388 6.0614068120553366
54.3121419248833703 4.2308379160885696
20.0775891692614330 32.8566444233252000
30.5556245869987180 84.4024804862924753
82.5340752595318605 64.9678699019691948
10.1015752624674668 40.1103998434212414
40.8101533642230123 15.6981400899362971
34.6438082639581992 3.5300387340413630
24.6960654285078860 86.1654898731337795
26.6165238310084327 55.2459529377846508
72.7838625167869395 72.2735051419854955
58.7822753619193037 92.2062896565674350
6.0242920466743737 53.4351450314560239
15.8416969622924615 66.2995557277573226
10.3100063939343336 21.8977991266407059
43.9189132246509431 27.7016450311882494
11.7540292619844777 0.8214171502117562
71.8383270825203368 57.8754489964576138
51.4916322597619001 58.8058491728317918
20.7591016146200680 47.4725873298298637
49.0673957014232016 32.8275419093221359
14.3579578585331884 74.3144686549024271
79.6868187757256123 43.8608725145610094
78.5185389235741837 66.9314245244313497
82.9551899587450805 70.4336442657119477
95.4754481303288145 56.9790224016013198
32.6591145453428453 81.7512353526245477
85.6314104110601733 77.7768485256694788
24.7317250448128476 85.2013481412931668
38.4315039477713398 36.5210920371942365
43.2494023500162399 58.4107443483681621
52.2130548103702168 91.6038860737812826
13.1076500034913561 0.7215195026561205
62.0093374104659389 66.6421329449632935
23.2424636397259299 75.9967220780323771
21.8780042830574715 80.3766582445615825
61.8841664026734151 93.6948084529624481
68.8208947740452146 65.4098771490274942
53.6864016877948416 35.2373705096860306
82.5681354197699875 14.9153218558538576
85.3853519248903154 85.4498272181138674
47.0353260286157564 98.8588009159812202
37.1181202003220818 8.9465070681007504
55.1666975643482687 1.6996565473214598
2.4281966514952069 87.4831665134533267
72.9027993789619586 99.9270152982760038
40.8563032560612882 1.9276907264731968
53.8612726628118565 7.0695483902915797
77.8220446920829119 7.3595674569321030
61.0240570511433305 6.4172529844891972
63.3658903263026900 74.4670222049976616
48.5956433993437997 77.4084855742204212
37.2819723658605184 0.2241742778405054
11.0930845966825906 26.7117615785948495
77.2395234680018490 60.8738413503293145
88.7062173498277389 59.7162836931296113
24.3499899157552662 88.4452850523399405
77.3179177721531232 20.5725754518627966
86.8435507359311458 1.2811401787499510
67.6529133965761389 69.6450036204337550
50.2518152279976533 37.6523631812278694
15.0529404111471639 33.0201829907744724
5.6466033097393957 18.0769908643549471
4.0741350838323864 59.2215617256802744
8.4119694095507569 82.0521133106059182
39.2700938684261232 26.2722728286748577
27.5370870234746832 5.1568600191176266
60.2162183609841009 46.4054475502711838
95.7207281041613953 37.4669588745784594
95.5569820080889798 57.0367395037608560
43.9965945916696555 17.9138842484494205
76.6010454283509716 64.7002970313277359
44.2517342252428705 6.9119470941404249
61.2860603642857455 88.0270736360753006
35.0426599142634885 45.2301500680385899
36.7608371041922339 70.4430154300250706
35.9279787439070404 29.6861105319475946
14.3448190312248869 66.9279049101807715
26.5811899321955138 51.2056602871984765
18.9471965597729159 90.5936976068567219
8.2857630639045716 77.8857464238151920
48.3612206196094050 88.9742280490527122
5.5655493666453832 75.0067504408052343
85.2966578602049879 23.1915517871159729
74.6053032921941792 16.6432821335301924
38.7587804372193077 91.1070831900499485
86.4466019803241608 11.6184118489468311
79.8829768279271377 47.7835603788775884
35.4560089956425628 20.6918936461363501
44.5809521208990844 25.7833163665115102
74.7469247097569252 30.0525843703497344
19.7385665629141158 12.5672076051338895
36.9271021613129449 12.0642801401271704
35.0104444519124485 45.3390627252858138
1.3776425336610942 56.2792154627381080
84.4592315558423650 2.1083471760425354
94.6173938527838772 99.1224735986978800
78.2794253793288561 88.6141410433002363
7.5724249640133028 3.8369718576064304
2.2757660473033514 88.5143327971610034
27.1535535906168519 51.6834359662357485
8.5059348872374319 51.7801883207520888
97.8860500837980538 14.1415479209435198
9.2301473352432772 25.5161675434775752
55.2080934978748417 14.0472196347866998
59.6125205654471699 61.5330627616475141
82.2904162752217303 45.3947981168776451
34.2642348399130228 63.1342242485994376
41.9615387950700054 3.6780409227064492
53.3741391274175498 81.2978484221766990
78.8987679044956849 14.1098294263153115
16.2682444806217745 91.6098163441621978
5.9154081416495590 64.9432564918984241
33.9562402417237337 37.1943567827716777
33.6121603752592506 89.4097491540086509
29.8354644660786192 10.5785515460509636
38.1081528905658260 46.9907363390966282
78.2525520696042918 98.9211932643378873
1.8110661291202090 28.9044399785218467
95.6818684652141371 22.8369940287760578
24.5775114827311185 50.7627903581724027
69.2299201431906539 13.0164895272899432
52.3939099523749618 86.4413107592549892
54.3813582509364721 61.7799061104586613
34.6310082447329606 53.4634105019553800
35.5144096791157580 37.4566175239581440
99.9154929813798560 88.9780793540752057
81.7769578248848177 30.7643370167558388
40.8650752871457215 28.1527551090677939
55.7908388873640888 61.3941050637813461
76.8815382948115911 85.2274222145814662
50.6501036269149125 39.8549159899241019
68.7251523314107260 8.3577117614308420
42.5385513325908704 84.5079708700611718
87.6410944271239600 10.8909780008543233
79.9667791796730540 99.1777924000592606
89.1537778377928873 10.9505306642509126
97.7317648120821190 0.1089330399793753
82.6977806436384526 72.4780345045172822
7.7058951276387289 74.5497800974935956
29.4511838704976441 16.2630788043797807
93.7697871805469561 15.6554874103524639
69.7136035578733413 40.6390115478650813
66.3880890749496331 59.5140665661913602
21.2657688030921008 58.8713454803098131
35.0417950893688470 58.1866617838686437
31.4936952922617479 84.3984366056838695
86.1785935725710175 59.8839065765520715
19.0256299082501066 37.3463851333105978
4.8292510878157007 78.0632225030588529
21.3175667823350175 33.6411049357913114
22.1363696604130133 72.1960361265174271
98.6061146334994589 99.6615867178534955
75.3895353402600676 32.0226989881454784
55.0303858565233242 77.9737591653058075
41.6949397698004631 56.0899714773821501
76.8256423300832125 47.2957631366988522
97.6585586265402981 19.2449652884956635
92.9119793069304762 48.1214908186095158
69.6225551604256339 51.2755287585939996
34.0365549044594786 84.1053779897873568
24.5724169593263717 40.8871962654799717
39.6093475137672471 18.9410555192782262
15.1406229311264902 85.8063324293500216
35.3151850129325382 70.4197993517874039
32.2045881171079458 1.3311675484965146
43.0392632147119230 65.5383777084443011
6.1060420021534885 47.5610377628522087
50.7354477944838465 29.9677248567235885
31.3686529055820742 66.0357366988616405
88.7362019990939359 86.2167598205957830
5.4720677579814359 66.9981186567860050
78.8580712040676985 47.9820375787124220
68.9405340068608155 8.5599102166325167
16.0249486394010034 9.0633386123306519
4.5095955003598753 79.6844554429774377
62.3970098289924096 0.2942965468010983
10.6463292185804299 54.7340907939750352
2.3171552814270413 91.7165278286232564
79.8644468551808302 34.6624908573254800
19.9239204010521433 75.2968749423864381
5.7021413405629833 71.3979016547023946
56.6259285998151469 6.8049729126652085
14.9909839899625261 1.4433484856313461
4.5165870377730126 3.4526459487954186
24.8051286046174226 66.3169120314149154
15.9571201737816253 28.4030300226920538
17.6042344773130850 84.0359243026019982
35.9601162736887900 15.4298425071020873
75.6155721497288766 90.8366589538313463
85.8642107565552521 54.9310796767515583
94.1127436478676032 56.1897268452801626
45.2073535222710632 88.8285777194275425
11.6505642329403969 73.6857775609432650
70.8988897227328607 43.6258827467578740
53.0585717329615534 9.6214022799234407
88.0192786377742777 33.5359400999265986
36.3210835524731763 69.6126746292658538
64.4323513513225095 58.9865318040776430
9.8501113119961339 80.1929054475140219
72.8243809486071285 89.9179109880525687
0.4145284254020387 88.8002283348237285
75.8836132115456365 84.4700381133068277
16.5561230342130870 42.1337481518226937
42.6395198051054507 41.9633331904581652
18.6953017109932276 25.0114863191868153
87.4259652870682658 60.1395202394436694
3.6659926606861459 56.5237727975619535
22.1227067681982632 62.8687968349700768
67.9558986954335609 12.8590010292596091
88.0086833163333182 57.7578232808071306
58.2278830012164192 84.1079158001626439
10.4533501857427940 95.1810621898099782
44.5146424449147204 76.7820969834810114
54.7324154133441922 39.2650706980311384
64.3790755418833953 40.8122624956352098
9.9032321765444635 4.5949697298374499
51.2097250236062820 82.1390030743716864
39.1250902892741550 40.0795369101107255
57.4784591706775529 63.7319446683533783
7.6589719653702870 4.8009201852742827
83.7154833297740737 60.1617006991833989
39.3256294320797224 9.7748426286685675
65.4756521306617003 62.7740282529929843
50.9585648867532512 68.7347281999117286
78.6729533037003961 94.2111718610105981
43.6787980804426823 87.3095420344590707
53.4581963917238880 1.6481398694262794
11.8842713160357540 46.4834822047586940
85.4516135266171091 51.7372226327872511
81.9651438724083903 57.7550861402555213
12.4167199509430901 16.7886298785154260
42.4839310503941334 64.8319439910311388
27.4175227609326235 64.1518712850814126
72.8641428671118092 29.4827529589948831
53.7752774255007466 83.8953225515122796
85.2089699891851637 65.3413630724868568
73.5769458443571409 45.4351565952746270
84.3680672869533197 32.7529774207538580
36.5201517981831998 14.9536165605634324
61.3809956043282483 86.7908291229988293
29.6267031914494332 40.1858631167254643
57.3485791705052179 50.3954236007160361
58.2614371253502981 99.8652834520335659
89.8144705158351542 98.0447984341662107
51.2937898509285048 72.4885986488026646
7.9429166111065985 95.5026906129052691
22.5863418975901560 49.9944093849990310
64.7431727782850572 59.6597638435203947
17.6717879765936878 98.6680802440236420
22.7337336343956125 64.5580389805063248
91.9726734227344451 52.3278563589818475
41.9866332860000426 89.3746276341059342
59.5836619624994199 3.4568914570147991
50.5096292536943849 4.6475997278175196
64.7030284174223311 30.4726001172719201
85.6213881875574145 44.7915278084250659
61.5911135669376293 40.9782226148205169
45.8852011577895595 89.8542309604487599
69.2742516328881379 25.7473826111276445
16.2348971801524726 35.2801145551596917
85.5788532339343391 49.6600217576215783
48.4490507584432351 40.7016165498737195
87.5325527799112564 26.5978410326453769
35.9097744838064443 6.1554475121300083
15.8939567332546101 59.1295979579621971
83.3516625645807778 43.9708201835911225
68.5750797537399421 42.8937466610498817
6.0610794188266208 1.5294712709499003
80.6475623542828259 71.9987937998582339
39.0616641327629637 69.9477253724054719
84.2391174951148969 15.1513069719895199
98.5173068764430155 61.2777883788057096
86.5954482931718559 40.5958496273597689
41.7252218061639581 18.5763050539570109
3.9388500974719798 16.4480939984420260
33.9883232142226248 58.1807153894677285
86.8789328022160561 96.4930553574681937
88.5042903193334354 7.0110022133970666
82.6789877383643557 98.5742533600778899
75.1440069343061907 93.2568349112785739
90.1225497202628247 4.7442465331733459
86.8952091039501937 51.4984223229029894
7.4895972356329050 47.4172024550580176
67.5375033020382176 24.6789049461075720
10.4520737269577229 45.9752851743032167
4.0844621727274655 15.4969384853734127
50.9460148014710086 83.1416389351103930
17.6052079495635283 94.1967629087334615
64.1160270385954618 79.9969399475367169
72.9279527287794878 28.7944829967230902
68.8035734051274943 15.8936949373334144
75.5600059259415673 24.3965630988166815
57.4429211498015206 24.2516143315209867
6.8067042819288215 88.5775095875210496
59.3856428277334345 48.0842103588116956
11.0369445523095138 24.5247809395860088
55.3117625873586363 1.7243004434653764
6.6957701303248962 90.9938599663823879
22.5240106184298803 2.8475339631495067
55.4789235351654497 75.7361444228887137
24.1382684739500739 21.3296727921566287
10.2918794025330875 6.4742922469343656
26.3673775666759660 14.1173768482754092
67.1458315531008907 63.7039255616358204
57.9962082528108525 6.3526114105528215
49.2749588543440638 86.1541628047504133
41.2760907022837742 88.5022075454235164
37.3822442895141975 91.0549973001641604
79.3852726702770894 68.8709778709107923
72.8466108519126010 83.9023023157136691
1.4351235250109062 54.7095004098334314
84.1426349177097848 88.5916371573151196
49.4803234967086780 23.3853588701069306
16.4647600504056228 9.2409089859131104
90.7850162977080259 13.8206598288121203
25.1834850776166732 72.3308641955737954
58.1893970320536695 14.8051986159994264
72.6060608394517999 88.4431387697986509
13.5934556832879583 89.5573488273761740
96.3124386654027944 91.5164622684385307
5.1398187918277767 38.6835866705524154
93.8040284026374849 60.5750459205938370
45.5921536960021569 94.5909431799008473
53.9724535420051694 17.4247920131936560
66.1925009339137489 53.1791265530166015
71.9882153005092675 78.0014990141368827
17.9461456597611573 39.8628481754814246
86.3741696721861274 3.7142057973834408
29.7335352054645341 27.0599812244071245
59.4878903613583887 26.9075140505311339
24.6612913231327617 24.7725618428467840
42.0073464823290763 85.2270924883813024
82.9394565296326931 22.8647057836967029
98.7236314655820024 13.4967829869151892
58.0102784646494101 31.7508955691128811
63.2532885825230906 44.6000462482135731
20.0982094200304999 3.3802840279771540
47.2149610953173067 85.9512867646862446
58.6118340744443032 52.2921218595669188
53.5214926153644441 79.2596411719509604
45.0493696500816725 22.4067751396887829
50.6798678493977945 65.6942220366659058
45.8042467183126689 25.1652172383821089
16.4162274593765751 4.6973139540741222
51.2501128413364953 72.6991686463426987
55.1926682952371550 40.1029599080984127
53.7318245988221008 59.2677319619181588
77.4411286316501872 1.5735951492713451
19.7095786987287482 84.5409287248559309
77.9916020602786801 87.9560032406084957
16.0576804718297481 82.2237656502231005
41.4255624403458000 94.1364178690594571
48.5855646156559189 79.7116047494627651
95.0633785619826881 85.7372951038712898
36.2252765764225515 93.7307867563602457
1.3801220560010541 33.7782524437068048
21.3996901765354686 86.1021160278885134
26.8094475727754471 17.6116854591082834
40.3344158039571923 70.1028351834168717
43.0901611187340592 72.8904512009910235
23.8078077220559408 23.7192698685595573
64.5010170876028326 60.3208602837657182
51.0429582284912087 29.0840379346437601
65.2972907916321219 55.4001396435269768
89.6930650232401661 43.4909030029584898
95.0435966729926065 38.7797649274803433
59.4574260185031918 27.5661631663809068
41.9749626817827206 74.1029018700874218
92.6592251305124535 4.4250767823669541
76.9692891950332836 83.1716276390506977
72.1540560361962662 2.5341619734743803
52.9242787549636304 45.8662301534149535
37.4303788766618268 25.5204285527183110
84.1735598994733323 86.5053977880144629
72.7233891936138264 28.2755960607571701
77.1491604436066041 25.8452840568871096
60.9495697806553665 74.6316099396203327
78.5835801241018572 7.6344347556594583
79.5374853935470583 97.5810845398923448
4.6400227357263235 25.8834835820800038
90.5583961638858028 79.4398805808661450
90.7233546942659927 74.9862328746124831
40.7953408475369557 33.6656046052537974
95.7463526031996111 5.9494113485063398
68.8787888702872806 64.1699115747631197
7.6537174469233804 93.1321174749248968
32.3235813620416863 58.7583144806145370
22.3196255953796339 33.0922314582500405
11.4800601369592918 45.8596874446147851
63.0646375049781298 48.7656712684203626
43.6765482480544023 30.8792557433636752
84.2670754274704024 76.0643812087640896
20.4562315144632976 27.6821818422553143
53.4119982599501455 60.4231146163857531
59.9428275458585489 25.0958634205723072
23.7093832491595116 32.8865531256771533
18.8674248514591021 13.9438536301575873
50.0822351658329907 95.3875331131870894
85.1073465300270726 97.4967320128621253
30.4229263681173663 54.3691162341152534
14.5360503387610649 27.3391526681319945
98.5775533224236256 38.4755912475876585
36.1094390220575434 3.7101876219884700
68.0038320012085222 16.7392463194669290
86.5279796006868338 94.9293977726495228
87.4838319428449580 47.8911569254491951
68.2403599883839291 69.0246310253854034
90.2779816218418318 15.4130335332006823
33.7389926510807214 32.3220832189629803
47.0877436362393311 64.0339410340763493
75.2244162921864756 14.4740953574731268
29.8703655083651931 35.7487119533748441
96.6948819925428182 14.0844694962072641
79.4087959053188257 95.0609301479719164
12.9261854831641649 84.2374041236205784
75.7024993834563134 67.7216242375451003
29.2403087528661949 25.4176923049199139
92.8545773246649162 88.7683826589592968
94.0893685858749222 56.0012903255791699
86.9773388187833518 46.1242124852363702
96.2766456310991288 75.3008908467590032
14.5438340017775332 65.6311790144930427
87.2575591554855521 65.2549603164112142
81.5345683701261095 47.9002344502393314
95.2416477210722405 5.2052915346743500
31.9095134872699369 14.1067727923924853
36.5061826693512614 11.0220209287704929
99.4789285022081629 38.7676462011305460
62.1225162344183772 56.7755455062056740
77.2932995302828090 14.7471653314481195
71.0354231663330182 58.9207458342596908
38.1367334226002654 92.6003946738357087
5.9241514398270079 58.4074257102956693
19.3634741029890662 76.4073329008385826
97.5551877326829953 82.7725295944180459
96.0632428859218663 67.3436146724952636
7.3422000673741383 11.9554625447659273
9.5706110962526019 88.2506339629573517
87.4538669219363669 21.7484783422877470
25.0533215152726427 18.6347365066885331
29.9774835506862338 98.2870973522454250
31.3439918020998363 57.6328317717403351
58.2301830660722075 21.4068735869010212
90.7126942999571781 47.6998811839813328
96.0423554880116797 10.3282432131352913
44.2350720162172024 45.5350275664805224
29.7672648759690475 72.7621818409695180
1.6348464077749258 20.6851819402608328
50.3485803698104775 95.7032036924044434
5.1007548748443039 89.3371089484506342
33.9099572270063021 36.6182245804468209
75.7488771685131042 78.0040717771572645
20.7580274514346250 55.5911181449168836
77.8503419517305559 17.9042821955340266
14.2316637825670398 78.4587712643312045
0.3773348450781588 76.3311359393882896
3.8400413007119050 40.9273732969923074
61.9160190855844519 0.0471510001531894
47.8766715821392950 79.7807996205453094
99.1161504076715829 86.6856050856648750
27.0823518285500313 56.2510904232564855
84.9065786817415358 38.0475600795654358
14.2766154018393756 77.9730441560709409
37.5773402735105435 92.7153433860162721
30.0045601200934726 13.4193964330043833
98.9902782592376695 0.8335708560060162
97.0437343767170120 37.1297600078286294
57.6949503579387439 93.4232320410136765
24.7139393249724222 96.7203198609263808
92.2823885416308229 10.3526657275325498
44.8710298792394084 79.8822807745977030
87.8110153959846400 55.2288192615680060
63.6236257585069751 83.7145054386509173
22.9181268792735047 56.1759438847052337
18.4875128505922817 61.9203663565268556
80.4171052467931702 68.0059835179032603
27.4163775393076889 49.2287872874202179
96.0751141981719030 77.7795611506971767
97.2724319053060071 85.0512309116998750
99.7980457114381494 15.4492012516615258
92.9484093245423537 62.1670617167691546
96.8277107207535437 37.2524391771026586
46.9737102059637124 48.6285716154457717
78.8699677780562354 66.8588311309077312
42.3907389355252988 83.8869809535393784
13.3035598330999871 96.4452856277677313
80.6654467841021443 64.4420807512854878
38.9255157952216209 1.8431034119402723
88.1278053073248486 77.6913700404181071
44.2644341350430324 40.6340039102728454
4.7034174784756688 26.2430772842649382
50.1633178341904795 73.1286379277776177
56.2460529111231793 93.9849909992329202
92.0801356421365682 72.2935048813214820
39.8642062297916411 25.5725370939469236
93.5052422575796669 33.0588003281057752
72.4199381030792892 98.9513327025498199
58.7599517979893946 17.3256392889890698
7.8833405542773622 89.6263084723016021
5.8074452970525599 44.9039845460353888
78.8142115715611169 66.6163408151674616
74.1280564860724098 55.1056744766113766
96.1641408009680276 32.0864594147732305
79.4667420053748970 86.6877787671925972
83.3661815432755020 10.9622682259097655
21.1163757464467565 52.9740490791226506
88.1288892249346532 77.2247867587394268
80.5282462652882884 17.6129567175473554
42.0280923364293812 82.4529619628085300
93.1730498892979284 4.2785245250218873
61.9709471681627946 70.0793429468025124
51.5377081245154613 16.0476511303886511
48.9452932477369842 89.1557283680286332
82.1591031710423323 47.4477199871533770
49.4400690425026852 21.3301224786451762
32.2994598101292851 24.6600262478370951
74.0559700420455016 58.8419878425656577
99.1009938987763519 39.5816502554447993
81.3586171487473138 0.4360670357431262
37.4035969950435003 75.8234945401782880
49.8475357402258794 26.6261386324731397
97.6165296214292084 47.4779275444727347
65.9238147260561647 55.8708158906510945
46.1807725082471450 98.1286965106615696
85.5948969992842166 10.5287534905306845
93.9588066185340693 85.6467287053205268
81.5733484284237846 29.1739079304762612
35.0282516201598355 1.9026432418848827
82.8845388135078593 85.5128284802790546
80.8730558833543824 20.2216910381282879
10.5379107988096585 58.6058719864102642
70.3449214474594271 92.1490170725574131
43.8511457702173715 14.4631002277965095
92.1571495302630410 40.9037420352689765
29.3025929918673036 56.4289886688568600
71.7520917653490642 94.4276681514188141
50.9097037840570792 58.7611423842430227
87.0441687944067297 23.3623339452357150
63.8793471245292963 60.4702806276599745
35.3974952890616734 57.3866894790927020
54.3448472795351236 56.1648798669342497
5.2258013732169317 89.3052658031614186
95.6761611080832353 39.5569287450711045
96.7155816861845494 32.9019649818145439
9.7614505141879420 1.6986912798723441
39.9831609531455214 50.8626778678104685
75.3468264859367878 15.6310404997811787
27.8490143136891248 27.6160583715583812
54.5144172474160769 20.5653036469740762
38.7638404530827856 52.5932656986235827
7.8872169621416299 51.7389425136998895
52.5946932294130818 98.9311962771339068
99.4372218129987857 45.5101495860190468
99.2490411343583219 28.4505217354940179
38.7071926862242250 69.8319163753000254
30.3879096181498234 86.3301867952649786
90.5029333410342360 33.6999161395911457
62.2750478500692637 41.7360818056794045
88.3599810981857985 38.2956413460340457
25.3725964506126260 33.0345199487455119
54.0804546994213524 70.0130018694890452
96.7359736276624602 90.2736589022246676
62.7444858662262703 83.4037019759911828
12.8515802106045740 71.6547623458685479
71.0640222633632845 14.6589234341374492
97.4689951214695469 97.8632346527358692
15.8676138129219666 99.6447445311744815
34.1219484972631122 2.7935705654733023
13.6228484879763236 78.6020709815715435
96.6738796642544003 46.3328809397957144
57.2089522567509761 78.3507018621825182
74.9173269000747126 64.9016587543059558
38.1135078237600382 60.6590012272135795
22.7449575921737548 18.4981423093744866
25.9946271102153723 94.1026048034720617
6.3606937945863145 69.6570400020128062
81.6394165627621931 96.3266369495156169
47.5279703372671634 10.5458917771483307
57.6175743994033738 90.6781673641146142
87.5551903814062058 62.0701181382158254
31.2313267622039383 12.2863895896029973
55.8534649289800882 99.2689117542029891
62.5642367618221229 20.8763448339052928
22.7122984595738657 29.4051597355722052
80.7732530157345394 62.9291887609664613
77.5569990066402539 1.9593272426917663
92.6458560787196177 2.4836676455434858
26.8430279666607490 99.1958380672230078
4.2835065256448646 32.0598977571424086
90.9576434034624697 85.3963068379111689
64.5698577720773415 33.1945613058486018
56.6081604931779410 16.3428759456042201
68.9525108922508991 52.9004832761661419
82.6674472365989743 99.0703055538120338
94.7868930282074302 84.3854549437185852
70.2569079894508661 59.2121075753566686
68.4224898307605969 19.6174377640537010
88.2863458909933883 70.8388027864303496
15.1975737669960314 15.6874129623228331
49.8251315563661663 59.1918051356918440
39.4002634165144698 17.8446375019780099
86.5913178346039416 46.6313164575256209
40.4266176627998988 9.4244854847484021
75.5453838254426557 98.6556101532170402
86.9841987470466051 30.0072603934556383
55.0378069294582346 51.7663896020357654
76.4657549015410041 69.2613935843535984
44.9631516445967208 2.2638674571490602
50.6767687547685455 7.0445367902429723
24.9101562689259772 51.6185239646569158
89.6151634317261312 7.9340811228078572
7.7725379164975799 65.0673444784009689
97.6556060402097330 3.8063158930545793
91.3105311645599329 22.6124389072937433
41.8394201966435944 11.1618632237835413
25.0448253455073058 52.6000669219888763
81.3195500415891814 14.8564252466718330
35.1157550551222783 97.0831528445799137
73.5954028182962929 96.9688784941338184
42.3715294208871853 26.6020030637556850
80.1057057406219286 77.6014202816878083
61.1227492971397979 10.7841228890256264
69.0732257495899660 88.8074503202169012
50.9606348462510397 37.4762039692640911
11.9646864741406631 12.3104071343038584
19.3931553735236299 76.5667481679654429
97.7377505951051830 55.4761615706438249
92.7460015913171958 39.9045179744630687
97.1648802870470405 23.0668201159037736
97.0464670761450634 50.7232244133308043
79.3033474338809725 16.9974561394264363
41.0910923526589542 68.5438771642119349
21.2420487860435543 22.1447513668390563
33.1837849768359376 89.1998081697711029
40.2727352930810980 36.3426981765026937
28.4119385552068948 67.0218212432547062
87.5796318315235141 54.0286206303462677
62.8647944302843342 11.2034596229872445
91.8557971461632548 52.1668203152667687
66.2817274323279264 85.1573171861224978
28.4223746367034735 64.2398956635818053
64.5761054647831259 96.9904433878931655
69.2967626347185188 78.3165505532654009
27.7408276451460942 17.7176312738684736
49.8130401710513340 56.9362652203138069
0.6526605666182239 72.5350258973019777
2.7905984365635184 52.3654731004380096
63.5242954436896738 41.4457238564182049
26.8997123556391600 76.5575593141310407
84.7668590996331517 81.6807780121207117
38.2980560639375796 57.3886740388057675
2.7329437561113834 78.4889548111178925
48.1210061840872569 33.5055373136879169
85.3060393139108442 1.6858218589929308
10.4184869448395219 98.8720799342881662
73.3639493290649938 75.2617610127965975
17.9413749109416116 27.7658946451483573
31.0372684441163855 0.5904137124461806
20.8289958002143898 21.8093674864502916
53.0754817337384495 9.2770198262836718
40.1764265772932916 67.8100406076468971
39.0259183306560828 20.3793629747534801
43.2384337008037605 25.1569894883779455
12.2221804348497507 9.4520469047936437
8.8323815698438501 58.6198614410417775
15.6354707494843037 32.3108574995489164
35.7583742381386429 84.5632103364769421
51.6793610264876548 12.4311162552808607
81.0869936613934783 0.1380881645378196
76.4891878064743196 25.0539742545806590
69.6247757545910559 18.0954504681150610
76.8917250995326640 97.2948210869427328
70.9239874505845052 78.2127903030862655
15.9255709595747206 92.4138042963695767
70.6368169881581878 12.1738813054367299
50.0320055358426501 83.1385310744525157
43.4097385681667873 6.2062000725953581
7.4595486512350710 34.7590764265587424
51.1429025645928164 16.7951019672880619
29.6293073282927644 64.3463164553062796
67.8622638006355032 85.2271678010223752
24.0510040761269153 5.0219688574502879
54.7195964495679092 42.2368700099335825
18.3842146323716875 50.3283831268062301
38.3812050813993295 54.1679044425505296
87.5575193571649777 38.3453434215021218
3.7245699224146556 52.1637570841303386
58.6138116102500746 7.0987694055336892
41.0332207559379682 27.1160077170631162
69.9213164867587125 93.6741510069060581
57.9172534518872055 71.3630620532784548
13.8789034461756167 69.2376283327559037
90.9255666748719591 74.0827636428872154
40.0940755837479870 32.7503107553098829
11.6165976984137664 13.0699704847464737
76.8833624419293642 8.8764102630295554
67.7092681285294020 11.5864613173161430
8.7947775885849904 62.0749362147216672
4.1664383501979874 6.4448781507526975
90.4334707342304966 97.2344767347774876
75.3596620123506966 97.1976458466796345
32.4101990473528403 78.8142983376983892
46.5191275698331737 36.2570172669921078
59.6667064615865073 28.2352061811207413
48.5878570323252887 85.8664562101168514
77.6042929007875415 25.1507485463836709
6.6544121890280694 62.1214960407427199
69.1094831984325992 18.6180266561741696
31.4677725307561431 91.0208604695186239
65.0119519752566930 25.8709735582235538
54.5678958240277652 8.8398357114249819
64.6295846482256309 79.5623973530319830
58.3864657112993655 35.2791421770523712
1.5617965958051094 66.9033672835508071
18.7931847125311968 12.9477786705800781
30.1347435279645133 14.4848153523711058
48.6688269187289038 99.3009718630483462
12.4368933617847066 55.1031434620966465
21.6075841380108145 47.2607801473142644
96.9929296407861870 23.5819843429704648
17.7718009327682438 86.7048438543218793
29.2174895891195376 19.5250877174879882
2.2770422156656700 35.3137491621879605
98.9508288721392546 69.5245062351278875
45.6343529074283580 94.3507545218263743
27.3146491065188748 8.8210804710608937
91.6455036117704935 72.5689288939663584
61.3608505147885097 53.0458753679263850
44.2096198811779075 71.7827633885162300
22.9179460702071616 0.6334460238250794
48.8243510049026668 11.1926563167195621
15.2915872145925498 56.4606154882220892
12.8161518579658740 80.4214050833953991
65.0936752221079473 99.9986139833636543
19.3255938156077214 78.3652628684009755
53.3706123905084979 36.5590291371397527
18.6126522624199922 87.8347236866066368
88.7527743406373446 42.7766187081665805
31.2201056724557553 73.0627626952450413
60.4502689261337309 77.5913707772288319
34.9703284147286269 0.4346834840415092
21.0710873565537646 82.0072462585279993
20.8260115348205304 70.5429079101622136
39.6026507640637391 42.7384540252873535
35.0685638986355173 70.5998697853762849
93.4451160812521380 25.8591879153799766
55.1606727858059074 65.1934581723761113
30.9541121617736152 41.6660813152285741
16.0743871328178258 39.7584693266627696
18.8823116604044046 65.2103813410627708
39.2349322151140498 86.1628837181197582
37.4810186906084155 93.7805758180222568
15.9792516569103640 62.1628483498800506
42.1459462808294845 96.5098602843612383
65.1990588335514758 68.8084570142358274
11.3696334327257667 53.3444627119584851
60.7813245786673733 56.3758089009748318
60.6570298511766453 12.2767878373115753
39.3060880271220583 79.8192150147388162
65.4054440945448050 25.2625668875871128
62.0810299904460692 57.6044363676074269
63.4224497284673987 26.2613335571228248
89.5004645278387585 17.7918727791421603
11.4266314113495753 64.7808280525707545
97.9394939521369849 86.1509463253534591
59.9020170883239444 4.9013673137347720
55.9023879748346317 48.3910074198344446
96.3275612208996534 67.4466825563528545
2.8162349014696164 68.8851172301717725
74.4131745691138207 62.5056561398790933
45.0488768363632843 43.0307552008931253
18.4409766242635484 84.8833168062496810
81.0211110708026467 10.3652762747642022
85.1379861288730524 25.7867399044675025
7.0939788791215879 7.8882956371462809
29.0732624609989507 48.9071728044861658
31.6284874160603344 30.8531903164363968
17.7592976978778836 52.6105919230298511
27.7217244037702315 72.4800337543808411
45.6177491449831223 22.2015022154349886
34.2683613264897389 31.7869561061344470
51.9054938122881424 5.0383234655101301
43.7767275285039545 4.5912103265665971
81.2669114816896467 86.7601072804389162
76.8569488142541957 1.8682123433953368
67.0726304153208162 87.7519039552242361
50.4044429823461186 35.5128556866104006
6.3467131879202725 25.3228615058714084
55.8503469592258526 92.3309910983823983
9.7301250844950005 6.4553652700450765
13.5198456137842431 57.4408338629721271
7.8377985338564997 34.0790429906746439
36.9403804951685544 59.2741440489296920
79.5448041008865374 99.1781076965924200
12.8636957753041514 97.7847653138889825
84.2226699766990379 4.3077681833058934
25.6150605150541786 66.1622046230812941
88.2331597904014018 45.2827376159049777
21.7477919892118408 97.4676595637211705
0.0627669876353321 22.1941416446101556
4.8317550875021986 47.1695944176147606
43.4666266050352661 78.8786650192390226
83.1241081277487410 36.7722255054751415
76.3320371336610890 42.3752837705611896
20.7062946488957174 47.3156516949720398
91.2557584880116792 5.5584605078967009
1.8487015092972681 48.2015740272614437
26.3628403047930995 58.2281160363696273
40.2022612292899169 99.8218051702450566
44.1586077053865651 21.6415467714229166
56.2364777111109433 73.3271628052424944
93.5358724593621957 63.4094595406598316
64.0375214857293429 7.0227812257932847
53.1276847259836487 77.8709299390678780
44.8830743302714197 3.7328057106517765
76.7933556079389064 43.7987363397731713
97.1107616605716260 51.8526049078710685
83.2806071009441240 17.3260586126970608
75.8963829667120109 39.7089345942516303
68.4117483224435574 52.9713051119900058
84.5409015651974443 33.5877268813279031
73.2933136791802013 11.4097527306254669
41.2407885485617811 6.2468280580449065
79.1325806206731812 47.7590139413327748
3.1449014710182577 61.6333067040877722
99.9760006097595095 81.5165700087424767
35.9077290019221209 76.6029541612231526
87.3448812030698178 11.3594106870400289
53.4435038186208047 86.6657679789104520
41.6351738529989888 82.2954381579881442
79.1375332218205614 21.9003497067985151
16.3900743584104873 32.8695876164598175
39.4054377054589793 70.4231246145057241
7.1646974108635071 23.4616825574598522
5.4196752081273498 66.7801898836226258
76.9759809832405608 45.3979820912012713
79.8381887876296190 72.1801925509989530
79.1055262023546533 96.9851291218078728
77.3464036554093184 83.7052433772747122
38.2081791237652482 93.9068137290243783
15.8852619537629085 21.2435804661234009
96.4826967753887743 97.7001867062840290
65.2529218974531204 94.1523920840450756
85.0932986968108764 86.3805833595465202
40.9547738972178479 92.9265755418441728
63.9910708951037392 97.9300755558433593
19.8528681377702512 78.5183652696682799
78.6369942059927496 38.1181874901228781
33.0126590285157562 39.8727890664413849
63.8642895557644223 29.2412477712908121
11.8209957462234279 68.3194113303732280
39.8222181213907973 48.8371188419399118
28.7789468041477434 71.4825004976583358
17.1999910291132032 3.7047577824093625
41.8713411496344250 4.7848274719051958
12.5325751414344104 6.7802983208882672
47.7209125508094942 98.1083999696925559
32.3503131862303803 67.6424639936349337
0.0592418292403418 25.3457705600716139
76.6512960724103891 39.1670297788180761
80.6866081295253821 45.1999879315433404
81.1115809080102110 48.0150928327965048
56.7990246004698278 41.2340916027479452
56.3655676342343455 86.4128042770923486
42.0549974239077144 70.4064878672154606
28.5754468484792241 20.7072141963133163
19.8439351654227423 12.1601797776501819
7.3549146895156570 72.4678725304364235
76.1820276910622454 70.4738140738645171
17.2816642614557310 41.4111969238961777
22.8851889112427820 36.7859004971596093
6.1227370004338084 30.2793984526730569
7.5650811250576711 7.6359043819207661
74.3683762322447421 48.3841577945274040
41.0753130602967218 23.7673039523269125
80.8439381716964505 61.4039053689004675
87.3341708601245159 41.6497701497616077
71.3030017656505777 91.7512488350198367
40.2570528992285546 5.8358306522239829
7.9439067690807663 45.2086891199679286
92.0591314899956643 39.1319719985097407
83.7088441225959201 56.2177542522238625
87.7902397525273273 10.9545157297304954
58.5804892245768514 85.6428066715984500
93.6275707882647623 90.3772092753811052
24.9270446314448506 85.2116173144770244
54.3728942486159355 31.1974870552451868
41.1794546331547551 16.3571457897353483
54.0961845036053361 18.8565216344932161
90.3547916680270617 63.2746942678164572
10.4214410336251344 72.6803597261955190
60.1507606499069993 32.1580843531301923
28.8252143897589477 20.5087639599426659
3.2825608329316247 19.3100309360031090
85.1344176730391666 59.4447087052008101
24.7680912552697876 53.1052531745971237
73.9025789666824409 94.6444902546786153
1.3247105998377195 50.4843926385519879
36.2761955359347752 13.0991630258725742
35.6084656649217521 64.7022767144457305
6.6201422940692751 20.5768507194616141
50.4153982866767407 3.1074798617737098
47.5450771838278854 98.3450655685302308
97.5783444675582103 79.8664837916140158
29.7289422703623920 21.7237594189495269
91.5895343685108969 96.5307444720755115
41.6216657685634672 4.1480290054797919
23.8826607215797964 36.8692065740949033
87.1324737801204208 20.7180372738302019
64.1649274026154330 49.8305608498872203
47.2058753504543418 44.0362237499324252
2.0524594048926703 41.6739566486659783
46.4529784243355692 45.2856869541655911
26.4139242885505396 38.2715611540580412
10.3650214914946197 96.5246264736536972
5.9481458424003648 4.8639721825541882
89.7396953378054718 2.2070417027046596
55.6602961028850132 46.2417504450137216
12.6167700542096366 44.4247331798934368
16.5937952336946424 7.8471274582218360
71.8253931402021095 0.4412205544751857
64.3468016686049538 22.9242513132534427
83.0837448931112306 85.8181287408718845
82.6585764215640495 86.2320572994439942
47.5413585910606358 26.0242982093147219
57.5810318876921556 1.6420364486717798
20.0167620159404471 60.6628499960375365
30.2444292090079294 2.3092748274935460
16.8220643650512152 19.2840167680665040
25.3092123125525532 91.3175510993640387
19.6824104109023175 56.2571523214763545
77.4975434018231368 28.7068566472801763
79.1797269529999710 16.4771699964486587
11.0910988338858161 85.2933822643965271
52.3498769579980561 80.7632063478352933
45.5318006486094760 46.6339523760942356
42.5676121615082081 18.3188808143533208
13.6130003197067353 87.9045867119462088
60.9591183835026769 4.6954047544672584
81.9177222288198834 52.1658857350468992
47.4445113993558962 50.0756242187818756
62.4280422449238728 18.6909495235375367
84.3560869358771015 26.0613395849550464
22.8590608735754088 45.0113896867684957
86.4930522796178849 13.4821687910155141
65.0267021113399011 49.9213578247879397
82.8854489960976224 58.8204061613181608
21.0167929698897744 53.7199134858386316
29.5268418845459522 70.3531882314178461
48.0958268045214226 62.3896095009476426
98.7953391922058017 49.1033823287657185
2.3829136098879489 67.4298936977892964
39.3472915375980037 43.8590537848823487
55.2942838176807001 4.2454938117646446
71.1527242392987489 46.8129024109821046
87.2720464981933475 99.6618666271851197
52.4521145253748173 24.2087419277769236
83.6952480687861282 28.5951671929760138
36.2814882288396205 18.7725952539758438
32.5003917288361563 43.5741321880744579
81.4920866399431247 73.0215779685643582
74.9680870813910474 61.6296454176406669
79.1629032409787499 73.4585123963769320
50.7028006800496556 56.1872284466700691
42.9392029443870911 83.8181647619868784
19.4157450418356063 65.4100361244588981
29.1378310368573317 59.4183877508968692
27.7534608287954079 76.3537044133323946
46.2503604616147612 71.1380622206474129
76.4115026910446886 70.9981415053671867
8.9017431303381471 50.0931027520018617
94.1852621780361261 51.1973736961701889
81.8630888420712211 51.9571619737076560
19.1882759409686372 63.1988070904875983
88.2218726449201824 8.4806435075713065
48.1554943319252118 14.0180700247710792
35.5688831423943697 88.9119590035182483
83.8610918307720681 7.7603830957089670
84.1259813341090847 51.8915884244459704
6.0815342282991569 18.5366351613050142
60.7660300800085054 34.6895879070908606
65.0368755360380533 43.5285153097996016
88.0629343289151905 31.3549254767419363
17.8607729206528454 53.7763136240726283
82.6939996929040575 51.2211964775917110
19.8928748406845592 54.4773333608135033
7.4315777601834725 30.9239069852577195
61.5624378906434373 94.6429998495025018
77.6379376590120387 23.8101165671131056
55.4948070067825086 27.3123339867562223
68.1770871682104200 30.5644449174915387
10.7402472558092867 23.8427822734618928
54.6679784163501807 4.3877828452486556
78.2451669444669307 69.9502545112365652
26.3657048071704097 28.6366238276857921
5.3893803419505222 93.5474741584150706
40.4109296252662986 51.0454643556816876
97.8600664890984433 98.8849461144330917
86.0974443361374568 38.1568005544203004
56.5734925074624968 60.2682553248296315
51.5229615092156905 11.3714935182574131
35.1601672729417416 20.8036592046090476
2.9244843754322902 87.4043716776885020
75.7561570431648335 0.0152363036944991
44.2590015403831814 91.6628974300606956
79.5099610680943982 8.3792402695230699
28.4811816623416263 79.4604717580163680
83.7607053471600977 98.7508292707835267
49.0929702182998895 83.4733960469126828
50.1892410744844923 32.4307459603720289
86.3763076428304970 12.5974945082208194
42.2709734850989918 70.7613922698701430
4.9006502961189913 65.6466030912503555
30.7472847712372044 33.1756287063329367
92.5225663422044420 31.2088119501778714
72.9724363767273445 80.3283376161123357
70.2029669180429750 57.3224881319001298
46.0617904071732767 9.6647641952737224
50.5824577278069185 77.1826528351709555
78.2147355631746706 48.2621693185888461
45.8360907985628430 13.6362705408149552
72.8215725619311485 8.1370463848028702
1.3844919883638562 67.8250569819575020
35.6710790142358860 58.9450315318867268
29.7103675569058048 74.6979968943731478
81.8904732306150862 17.6779340722354590
28.4182198981219223 31.1080351839570710
63.3917146111189211 96.6008243293988897
55.5623110307839170 37.8628374880826257
57.7188365990853356 37.0980143238031275
36.9760273025814286 82.4208708841214275
54.7103486722100953 6.7832179505467050
58.4349088257951976 21.8370132987090955
53.8065370094161111 24.0406966777748643
19.3862468406295854 97.9310785498512644
6.7441762658731363 70.6233095954760444
64.1108399811956673 78.1023496484196613
49.3240733969879344 9.1699586583260597
63.8723163561644611 50.9305899302986234
29.2506997065437027 25.6548667523129978
78.8363196529066954 74.3570392375665392
89.2709214112957596 72.3793938989873027
19.8592124510729491 15.2297015061455312
94.7179704180583144 54.8549458426716967
8.7894411547087774 32.8015218671684252
73.0185624478530144 12.5405274023881361
12.2125923242872858 67.2918605137045773
10.1821779957246719 74.0813304021252179
46.9994878055438505 16.9929187869187643
81.7839555395323003 19.8800473532349962
79.4907632392771575 89.1108019660752859
25.7072929614988297 65.6130941145016919
15.1612023025952567 31.7980068969975882
38.3912103789965187 58.9216692036375846
6.3219986584207462 16.6696191556951021
51.8379072302947890 87.0635075661059403
87.9133313725519230 70.0406268339988003
91.8595886952904408 26.4124971574563290
74.7559756717748485 83.3861784814794476
11.0209965363478055 9.6711354951851352
47.6352557505015497 88.9977207765303717
70.7067685511106419 1.5410681997903963
23.2471251013979128 94.1869653870264614
51.1488085921105480 8.7153070876737857
91.0604289726215370 36.2168053805733123
49.1912932501895739 18.6296429871407376
71.8712231875652066 86.9170972555681942
81.5969074818992794 87.0521888320302253
53.1748106094870252 31.5414423930708736
3.4689825190297396 52.6186263274190154
41.6785289701563499 89.1862847354153558
14.8619915640442848 89.4916969811177410
95.3777952242181470 99.0577175378266332
71.2191729807863538 98.2759616621874130
89.0154730105279555 27.8282587123268250
98.0308168199374563 85.3421259888062451
48.4039365557989001 50.5417250864840355
1.8191179388525769 70.8943122998393847
18.7494150215858362 96.6350516139240767
50.5545169737825617 60.1373198019234749
47.2216830746966849 58.4769357650763340
96.1617965845142209 72.2862368859988749
91.3924442293807004 78.1589518709245255
49.3121762317043633 71.3608585883410740
71.8774914393308961 87.8708966677241392
22.7094834962284651 77.9617548839404435
84.8099616070552003 28.0588583555907753
88.9516060495620309 4.7019828024849826
41.5129436106048004 97.2552241099198795
7.7859803007161554 0.0432174404794927
70.8560078195786076 78.0543172277634767
91.8384739679642763 39.5940803585999959
66.9086839225262793 26.7767246037590851
56.1480977066966531 33.3243210296729302
6.4874032320908048 11.4322188759136587
18.6264059103706465 17.9335524423341681
40.2921026387464494 59.1781363596314733
77.0558835508575442 15.9697297629364350
98.6667533828283609 94.5934456606129714
97.7454295037143339 50.8818326011367432
46.5909228355515950 54.7293383399002380
99.9925161512422704 90.8326365314920565
63.9401443184107166 78.8341454336559053
86.5005913753637685 23.4884751293476199
0.4399576742252331 65.8993184306550859
89.5187029118874307 50.3672435865458823
27.4795676941353975 84.5422050815424200
87.1715933681652615 73.1985866118907609
5.0724231240394824 79.5762480386760416
30.9164864550134268 69.9290321770132550
55.9581538072214215 46.3801932942295210
52.7086686939135873 92.7383240116308230
43.1841569004427797 2.8563519666452319
37.8707324831020955 8.1232528396011023
67.0704157492896940 66.0214126529866832
10.0146406517765953 36.4247347048227894
51.5692582848605880 56.9162042812803790
48.1870417002497078 21.0517311984056761
30.5451032052597604 4.6437085703956882
58.3848351110839090 49.4122383206790943
76.5799508009361318 21.1294619537422470
66.9419084063812164 42.8738555152659231
53.9354338374613889 67.9121625848279109
24.5786083527359764 64.0872324925170460
58.4758942530282582 39.7972130143302039
79.9307794423692854 56.8889108318681309
17.2562165496813904 32.4936329273304310
33.9290693481885768 30.9682821889020730
20.8805684756831909 15.3598426070827969
55.4489140037771975 39.8682664394805926
13.5469231405725861 32.9441804088670267
9.3458451133710660 42.2511053230719895
4.3178738803226757 20.1524266571353472
88.6037848347436636 96.7436640790821514
44.1441176395710357 20.6843801517173205
52.3656673137060409 34.0527855359663576
66.6738299262329264 12.1207275212385941
20.2352763924984131 10.2717566451486224
88.6249237843420303 52.4523031647187494
35.6633841406042364 49.4679718975913119
38.3182157344526644 92.3094109925822295
56.7113516568802467 97.7935621416731919
83.3417487506349204 72.0390473933208710
40.1472018388757874 43.8132731477198192
64.6535126604236723 65.0843978707892177
16.6314155404807771 76.6434122797696062
51.5081504531542578 56.3622676093443076
83.0581574277454422 49.7486907762180408
25.0799292485119025 86.3731869174241780
16.5265276068528024 94.8182036989376797
57.4159821268937378 20.4678888997421033
0.5899959430568535 25.1370961864898490
83.3973921762428745 87.0424291594650299
29.4979510032635552 23.3570324107580589
32.7627308094428642 18.1111062313950910
80.6154178663315975 62.0056438669219574
79.6291399806179072 78.5557533266811419
79.8334519034951882 44.1205357699509193
29.9495077066600182 58.2917140257651596
38.4350339612673366 26.8030727557069710
29.9275683735493949 30.0998598403663706
53.0232700624465849 58.6489477071929741
52.2193124068967549 32.8340850176366956
75.1820991105307286 52.5512048942350347
72.1483042718520267 36.4354215710801839
17.0504444160336490 7.3363047527594034
98.5133998920295539 65.4205011306287219
52.9061205271832549 79.4030957094995813
11.3694608543614457 2.3198138574126004
12.5008364074737806 89.3742442469326051
90.0068675296686393 41.6213357005435398
2.5907465289091491 88.7118772066817058
31.8925247833969365 66.3915628666207169
56.7454565602299112 8.2138334175937970
24.8012419023913679 88.8322658350575836
54.3981480398904722 97.7990112171072496
15.9546902744342916 5.8629972241261097
62.6949008726097716 86.4286966742707392
14.1732273441175458 42.2486658738449563
49.0276067244304699 43.9869232072845762
35.8366060912947333 97.3159633743918278
31.8339599748337143 12.6622086753233063
52.9072738039146486 37.8270911478222303
38.1128531170166127 98.5632114908953554
34.3802956750623352 32.4953887487675601
99.6998337345611958 66.1701823863530336
14.1919288047550047 55.1861068344527510
13.5794549975415393 1.6166871267091820
42.1194990974586219 46.6613807492936132
27.1346864214192749 76.0406918841659660
95.1193344044318962 72.6974912463095819
4.9721770074770077 32.5648300623246811
50.3346460851224364 73.9707143946321253
43.7425246327549644 55.2620143315738304
81.2067811258980754 79.8687834884877077
98.9939802006721408 67.9226615838719425
6.5762591578291785 53.8736117535400965
14.0201171470062178 22.2755336701851974
2.9564308629275837 71.5463575093645545
24.8863980788337145 11.7475985405939181
63.5302850889832840 78.7092379532317494
31.4006823164549544 9.7221611927019289
85.1162991869443033 39.6126163940997955
73.4904525214927702 82.8683558532433722
27.4080788805547755 1.6241718083995660
86.2694700914999544 86.0492102249737627
72.2571617470509437 69.1179423163031004
28.0500440679558380 8.6469866290857951
70.2297537062431445 67.2476137638521152
16.1235315081006298 57.4352973200261161
96.6820386991132636 79.5807437343286637
78.7441971559374991 32.9795664416918015
78.1388685049095955 2.8955456627052678
35.1047365314775632 74.7699182645843337
15.2661689430722234 4.2039477296219818
39.1410206416087334 81.0505321195434902
76.6888739184757782 12.7837380498868054
23.7082119345823692 6.1086332500149716
57.1876545075720060 7.7570439733435688
78.6270634767336958 28.1220637225591865
96.1523199501427968 93.4475591694318979
3.1733888142168598 23.2035373115037515
68.4621842607929523 56.1058122281734910
42.6990834221491653 26.9651186570384560
61.2301504380594253 32.5781366012232638
0.7491889356625703 99.7729087412109550
79.5997741846137075 40.7278346557779969
5.1239978479952875 94.8669152899694126
55.2395086702510838 27.6706722351322654
87.8900421915021752 73.8281372397204620
8.0318401824771009 5.4721531903657583
41.9800745591255478 54.1705767411663857
86.0399580435430806 77.6962750878195862
44.7615741099634548 66.2423872570398657
61.4852887488998689 77.3648483782145320
0.5143502362415564 30.2001285398257764
94.0601112290432297 97.7245188758416106
96.5593927592654211 59.6657160198947238
92.6672347638536849 77.9477525742952650
86.0327159387102256 73.9735847136883962
4.3062213289789870 48.3606663994162602
58.4183754322113771 94.3538437747084799
79.1137376969576138 52.9910255483032060
30.6382335333597169 42.8539465776266439
5.4588893093933439 64.5629491716814812
77.0019316588580836 70.9810955726750734
65.8772314682107805 9.4656043829626881
67.4913893479498768 36.8810152545842129
75.4449397861073408 63.6987426945105426
4.2489973040487854 28.9290455481513220
67.6938375838651325 56.8865296882263749
29.2132756506490168 42.6926070808764138
53.8559868136155728 24.4667035291749819
1.6312881045374983 19.6232873521971705
36.0999820024971640 21.2689632449517205
40.4063787419273481 77.0431702954140718
45.9706958269932500 20.0567971556545821
19.4204872285637542 90.1938488639733578
83.1914648327021951 59.3595062347459645
74.8591557084486112 89.6316846411026944
64.5770218004659995 81.5676766986247230
49.3616820988722154 34.2785478155440586
19.8520210390733425 57.1176133295840742
2.5063314011215754 23.9536231134848130
74.9194707629926597 86.6461457781551871
71.8206835614527961 16.6976932898430732
89.9676091643416385 76.5965344785507938
68.0064994478112368 68.5754266261103993
64.9207397117743881 94.7643250995687652
13.5761175496134872 42.2778126689255487
98.8909258480994140 50.4401842697129723
78.8339499873226544 7.9060684404155035
28.9022744283680133 43.0859307758149725
82.6952214698327026 79.9788956107414180
17.9459290284474484 55.8623914865939994
55.5077533384164354 80.9739409716758587
71.9688466854253761 80.7606090292002392
28.3848288686370900 28.6874245050150343
3.1353803232410882 4.6956335985014253
3.0924212710794041 71.8624909915785821
70.8709038628801409 12.5273927845493294
58.8589534383630379 37.6219258412990527
52.3757625930636337 46.2871963112255287
15.5999693982397662 10.2530237225591065
36.7782806799692779 12.5931016985443289
47.4470638689290070 42.6904553922925487
36.6947295026575091 99.4348898670782120
60.2593080641313747 13.0377158578044554
58.5930023794803887 50.6825117805235408
36.2205996969225481 98.6721786267187184
28.5342135161683927 26.2995813609778644
4.4277420909144327 79.2435333736617622
54.9822690251390611 72.6374324276061145
47.9789028766338106 68.0670148856553681
3.3397192081935700 73.5691234447667597
15.0942434868616697 25.4703419019383759
37.8686465244335153 25.4620981787680662
99.5536310362822690 69.6637725387340794
19.0368340174660098 39.7484446533867484
72.3065335710427064 86.8688452928320487
14.6159818858596520 36.1792770375554653
32.0810245100923481 46.2827024484876759
11.6358108568580416 18.2690058087886982
52.7670270260975443 53.9488907252742820
35.2333289843070858 18.3431909582793651
67.1229426554257600 77.4297582571310556
73.5167687349279788 58.8021519029372399
13.5179738968290604 64.9082683517337813
8.8465970492364594 73.5196933213526052
15.6543672160821998 6.7663470120760234
66.2099298233451634 92.3767141673111354
18.5641030865040122 74.6588072091556540
47.0649376540201771 13.1453654230328727
58.7671635744019625 69.3028714089943776
10.5382389826668703 53.3535077095385475
21.2389122957093015 52.7037323971559744
34.9725691340205600 25.5176437439005745
0.3084356143352673 38.5478193892282235
74.3488572727089831 13.7419400682662118
78.7966140129281030 31.9133385611366052
49.8536766913702110 22.2937492634128667
35.2387986903160453 77.1675019970455622
60.2493885021478235 11.5182118385851240
19.9663251422248500 96.1954728397356860
26.8885722325108674 77.2528316989093611
4.6150474473627749 64.7609609799363000
41.3063222629469493 53.4324763567055285
30.9695160078041312 35.8272696500473131
97.2863789507536723 95.5182448801300552
81.2274926398114872 14.3917126085197573
41.0654251601608422 96.7509021219265719
53.4532548277359609 54.8466892238622847
28.6397666299784923 79.0818213510576982
50.1744707446127904 37.9013369094385979
79.6591912354918605 26.9163152288042440
16.6552694711244236 33.0038407534671734
98.4188582911553596 39.4525913081613879
48.8365478395480253 66.0969225130154570
9.6496819017129596 62.8366267112671650
24.7448216793337501 24.2816592739355421
90.0625622416238230 45.7656424763485461
69.4656467023234967 14.0958757279365123
96.9359826195215533 29.7039819152705959
96.9785265761704807 68.6342313326086924
79.1440366878420178 86.6521248195724354
40.4409198972531598 49.0606915781761543
81.6839028881777267 0.5127670005113272
15.9866510616100470 17.7204010577340014
34.1438220182429006 94.0517178283061384
78.7330444882512950 72.9167881150451223
75.5169040066861754 29.5480763290566060
88.7746412493980586 27.8435196267000435
10.8627396320509444 24.2915763351420608
25.4326758919635303 96.6883306420313744
73.8593500330781438 69.3226637558884988
91.2586910482538372 47.6574175873910804
94.1982281774477315 71.4442670234818422
78.0068494582466911 38.7298165586585839
77.0502382929661565 75.3666038421985860
84.6009450489154062 45.4128284285854846
47.4318154822684050 79.0140138108239398
3.4094402250861466 13.0400267968024401
74.9800468017261892 33.8363154757418272
21.7826699777346029 74.3633864663214013
4.7692680228800910 90.8028689126171855
85.9517490063944223 77.6451126245019054
23.4822929143896815 60.7417912282616967
97.1344577479339222 86.9445346926991789
47.7538955149196553 80.0542435873132945
40.2610948457564035 57.4179481125217350
65.1289741448262731 29.5948873370190952
42.6247447741643057 78.5043021448253171
79.2872292123024636 46.4577901879324102
15.2649894270979640 53.2507118103397232
52.4053853645874881 90.1511609670133680
54.6379856726730964 89.9915085146092935
11.7201249315029283 71.6105651083104959
8.8236131336573607 47.9323844578844813
13.3331271626559662 29.0744788254949853
90.9917034298934624 2.9546898491570328
95.3470987981798146 89.8546219572887566
5.1344233406401045 31.9416386414877778
53.3522807210742656 13.7188048894836161
69.6176297691174568 17.5092729738128270
80.1309602457035908 9.0136870130734117
43.1135110174096994 12.8673189982013376
62.5959320052699084 74.1534999201925729
47.7889558748980861 58.1991915409785676
61.1556637959866691 75.3562953241683999
72.7306625568000555 64.9291379999135501
48.4482190593457460 42.2497504600611720
99.6044278887938077 32.7790452038732951
5.2892007175439737 46.3684797161220672
21.1064419855673258 65.2726160016158730
29.1063359314089674 17.2523288524571896
43.8780357308417450 73.3312177797849358
33.2170450581160424 50.2335144782830056
35.9264098065066193 7.9026380763251520
7.2549868594898754 82.8874069688619812
98.4602664378295742 67.3428315260500767
68.3970248114621455 28.3341760818247792
43.5472658738405585 16.8922275255614771
21.7157017126483183 34.7344778155581082
49.4647041579807549 11.5588012141869871
12.1162044821900174 52.1147480004782864
71.3002211046712944 71.3342488497881675
52.5092249797395993 0.9570998264103237
41.9771413533637201 71.6913670837544572
77.5396915073580715 31.7050645600618566
38.6257887274942249 48.6112413916727988
53.8101398503262445 21.2342245707200625
91.8066474861464741 45.3815680411738711
60.6737697737480346 11.7732652517806855
59.2785553447516520 62.5366177714484905
66.3870761633156405 41.5962644765256826
20.0245975954864939 69.2815432353315828
30.8376100787365210 38.0033540120811395
29.6325058638284951 88.7443325916313199
35.9296719402194071 25.9393893623586109
74.7918943864404042 87.4812561431527485
30.8028432392434155 83.0822146022636616
73.4045639011722102 32.8186139707274194
31.3447508008490736 34.5702675792853711
56.6508938234989259 66.4146597394095011
55.3062263802664305 43.4059893967125987
62.6710799908978728 85.8934364791984990
18.7115286637152138 90.5561627237882476
44.0097139726357582 28.7906927365895200
1.1376142572779857 50.2074401800967607
26.0190909010780445 94.9560471699698780
23.8947375898291732 86.3534283222476660
11.2984573409176559 48.4808729819371749
36.7799970763103659 42.5416709182051633
2.8465508202019985 28.4776258962635040
53.4750622654217338 25.1719672378492447
31.5845985258950037 1.4843031431395870
72.6261548787991273 35.4658910405571532
76.4340947432136630 96.2643114509414488
16.7816309107337140 48.4656135684698768
85.1896970708572212 85.5594434590696125
16.9206930344804611 10.9873233588475792
3.6714016413622375 87.0401058902675544
50.1610423668478091 21.7951017115391892
55.5454499490756959 86.3783539709367574
74.3796049062202371 26.4490011538170862
23.8262750695414347 78.8279902438936801
66.0291700097415060 41.1791990665556398
55.1659877391700491 60.1459178814010329
57.2476552399291378 3.8981859123193296
6.1275818825442752 26.7984962244825837
70.4014849079213860 34.5337976885717737
49.9675504947762121 28.3776475216902639
38.3045284866914670 74.1171759267841992
63.3486544374034821 8.7924470950220819
66.4760573473647440 68.5899773318691786
44.9402270688797358 39.3674163050970449
35.3380939507012641 43.9083372824050500
50.4579800008136630 0.2154713858098289
6.1401537486680429 46.9507572129743806
75.1347077205891338 12.2584523884119108
56.7205200537630887 9.8933133272004596
86.3912118910893980 7.9322170334952924
67.7875718322930396 14.4999815309507127
53.0759101371984201 9.8724076902921851
75.7088267675091089 31.2363320882530822
14.7438800316997742 63.9032821539839517
28.7971163856970875 18.4646903326901821
67.7562471949025564 23.3776086416883508
51.7868345715533991 38.9232861238255978
68.5421672154993900 68.6922357770145169
59.2349638205777325 38.3805702585103461
30.5100442989165614 50.8246464581000055
18.2631673297115036 89.7534239801120890
87.8078267586785159 6.0583935069301482
64.2384043633964410 24.1118181065279842
59.2390510388494107 16.8077293028119676
92.8303779289793738 49.0833166163667372
39.0205817179127195 80.3266425268265323
46.0370028698369609 73.0556266085272625
59.0445155584775421 97.3052475912780608
33.4209476997092878 23.1740398068256184
95.4862698454802086 5.8774336997724390
8.1384193336062278 54.3545998647742366
3.9377015400088200 37.9280708480171000
15.5407451051765122 53.7479967216084518
33.2167369284164451 23.2027336364600814
85.5570437057382094 32.0713351200071699
56.4305327643801178 10.3082474254344252
25.1019212129942275 54.2667295909573610
69.8438659047131551 8.9959825788584524
35.3413004878878070 28.6552585185768223
12.5411419624692488 84.1399927045621610
45.5648882317347557 75.7940828554906290
14.8582004465177331 62.2115442081588057
96.1832131698155450 43.7477818203207107
10.9951052143100867 35.4782438737533781
0.5688100879060465 94.7755097058440725
44.1219087419726037 98.7233545604392617
2.7622687338639373 30.3386694439567002
79.5451054127918127 97.6326846453930841
51.7564874798463777 46.2906761665794733
7.8011947142040405 38.3344586169669839
45.5831891403210321 99.1136800187777567
85.1253902276050809 40.2229548994140202
31.4126118640208105 47.7756039752647155
3.0806309548385591 14.7932916265141490
95.7002385392824380 60.0602637757526736
7.1958020135738270 91.5087766456908298
46.8892256997950696 99.0673408562173279
55.9266843097718009 98.9541660413093496
78.5945390692386923 11.2497275865021678
1.8484863087789072 17.5762022997695055
33.3896709550747772 56.1112213801424602
64.5410594517333038 24.6008296133328628
85.9768734636363376 90.3174498823512124
20.8588067956249716 71.2741149488813903
98.1012872955317903 72.3170935602194191
17.0280217302438146 53.9997581046630017
3.4806991824086753 9.2523390810021802
65.5105117550295830 98.0530984136335775
46.7935870288089006 50.0857231947360617
59.0859270116827844 40.5566502956275272
17.2712898420530721 84.1850590114525090
25.1957586676365821 3.1806782883516460
79.3126088580408606 7.2564135702507970
97.4272965464816281 74.1845443389711932
74.0277651006562962 38.1762498783505535
46.1296129289001513 7.2505536708308167
33.1401317578206687 11.5937076442863116
7.7017245786551003 87.5654856369805401
77.8831155318220709 91.9826893214287082
52.3075018455374519 37.5256776012494839
24.7228188357943921 8.2100771689451300
48.4511660283060905 24.1370946511794457
48.4127093026128961 82.5213479906556131
47.8869334170890042 59.2068155263567846
94.5526208718234642 57.2945356067343212
87.8018778998088010 77.3007776887854305
20.5913958042979175 6.3315237422195247
68.9166043742842618 1.2015212680317910
70.9264808606020836 96.9760168418021351
3.1892012629821775 2.5443583444514029
32.4867734487976350 13.6800397453275107
99.7702391715244516 43.0201417408975075
56.3690833264249989 28.4598137022105249
54.5443296070752339 55.0466665076014081
4.8391782285887253 44.1434568495462045
62.4520594490144632 53.3599100712342818
51.9637440549557041 80.4953648680638310
76.4180704056574172 18.0910179224390006
76.9840152716225248 18.4836705152911520
40.4707257292268565 10.5286814664124595
71.3664101015401684 93.6450231791718579
74.0986440594700895 51.0954568244534357
75.9750540815731199 36.4880845075261391
47.5811533781739371 75.5408803344542150
26.0597837262740768 23.7564150485579439
33.4119790915064740 43.1439086386398074
83.3480321501411368 47.9577708809704433
58.6706652943978497 12.0791493395682394
47.6033588502938656 13.2393650005202979
3.2168399623759725 12.4608654825629550
98.0794800471777251 57.6972891060189426
94.2059466367849296 51.2947198836969065
40.1074989604541443 84.9633731718034539
13.1046846659907512 55.8913554576274336
91.7504187335064501 65.8886196193042650
24.2603295569673847 99.4955154672797732
49.4846484644289930 23.5494116263773243
19.1262257156755595 99.1054949432342482
67.9940183932474724 96.3737907824226596
46.1679916729773154 13.7149907964896904
22.4948550756727244 36.0150877471573736
98.3982085790328256 81.8013049235990195
79.8818823374734706 68.4771575147692459
5.8699345151052906 42.7213700815243556
30.4210368464285175 9.8566241804786348
40.6713889536845414 68.7694795958179412
28.2533049251587833 69.2932975978083334
12.0547445606380759 84.1244264615172597
50.1557658877636072 73.6544247328390327
80.5287274118240930 6.3552062092587231
79.0510527152039515 3.2169712174216047
84.8006231466094818 19.2395737676472436
74.5706297991243048 48.8750682615641452
26.1103713478593065 24.5070272036347667
58.3186257908292376 69.0975245782691161
62.6252165522751412 31.9855441418005597
84.5002586864581815 42.0335436890282992
28.3270484043878348 88.8071080182883037
39.9248846486518119 91.3995471648069469
0.9305332723493764 73.9163504719163171
61.4087277816127042 71.3609441856249447
62.7237148605530450 29.9673402516639662
28.6165608569678440 60.5850895604300703
50.7593211111897133 96.9340341243749180
73.6161803768742686 31.9106667851581598
8.5162654993371838 39.5099825282964616
69.5300501505758888 61.4604841912177662
40.4048036178766381 46.7203518676086134
39.5783442492716588 81.6165764748949698
48.0796361001013963 47.7905878470180312
54.4133780214829059 64.4269546144172551
75.5111079897861828 81.9999649897524563
85.8898855682216862 83.6549638724600584
42.9299976372270038 20.7543240647455534
10.3222354557645719 63.1238703713769809
94.8542757589648744 21.2568583045344752
2.1193276394908755 63.3048269043855569
53.1030236785476575 86.4685140980202505
66.2295675119250973 10.9754180497275033
61.7084620694669965 83.3233845161714584
8.7258979089099409 6.1682066040324663
18.0378543542757726 4.4001765086332911
62.2208821623235764 21.2823610582962601
74.0971304160704989 25.4811643096956253
23.9003426090193862 39.6108069247527084
31.3747960070082321 30.1843747604229939
86.3512551719626771 78.5721577287992119
17.1865642045959106 74.4269502753553809
28.4161620376881743 70.4882124787195323
7.5580668663995709 79.1816017396672436
58.0517323105263046 44.1629897876397521
61.7775477169186757 73.8356255383719571
71.0114493945683876 76.7897367152811370
92.9246020550726115 71.0818136277381569
50.0394862732935337 77.2548467021644854
39.6672162391213803 89.7170459648222902
34.4834798669795504 37.0874157369028268
68.5895616128866976 48.7607859189020800
62.9472533463464288 29.1956229873462831
48.2808208214002974 19.2953020984141901
99.4375554417061096 33.2920721837511167
58.5751703214277910 99.9352744434760893
77.8244808432740172 85.5484048516315596
25.5581782225787322 22.8803564722300905
93.4919286582090905 64.7694167231180700
77.6914928871991606 12.2532209843961066
75.6284229265231147 46.3753141074958464
86.7712885325882866 93.8510654312265160
46.5947996312077279 99.5738633484159976
7.6492697310315716 56.9426045230234408
24.8785902186036481 33.4331172423565945
90.0416250382605483 59.7941567791637638
27.4470847914373692 73.2291463206099422
21.7851054252172780 95.6389926406139494
52.7015906267963601 1.5190050736295868
81.0600750455929102 36.2624772172210044
54.0765587240118890 80.7825711963827473
55.7449440640936942 63.0901549050223025
15.2623944608750168 92.4371986636551242
42.4899934003062043 82.0381102985728319
35.4248528489364389 60.5673558183373402
70.8174589255208247 16.8902272375935922
51.7419159209604445 76.3347838444276476
7.5073225485099426 95.2211013970414228
89.3671335028952001 6.7104861482126577
17.8691323900085592 66.8857931982364704
13.5966655474162206 41.5852000484004378
26.7614335145367903 11.9639788199014774
11.4356526441997790 31.6890116302122493
35.5676767035894699 79.1307081335226741
52.8526388750035778 31.2017605410313976
54.0934479150786203 63.7039076229929151
71.4182509193909709 82.3207476072012696
37.2585224469908738 38.7253466074045676
76.2469636307444887 65.7822275605532809
63.3279440082836089 6.8100368605735646
78.8887796851464600 68.1187934820290906
16.0159804764588252 9.4398190984101404
32.9720250391299032 35.9277290218532031
38.0297879213545968 90.7559594212286669
25.2386559227446128 79.9540589248942410
62.1012243824084962 37.3179939055648617
54.7696271049981860 39.9806559873451022
31.3989898978757616 99.3484151217785438
73.6614799109473637 35.3971801121847918
52.7190022303573684 8.1010797703788722
8.2413511109338025 57.2516100357000965
97.4072788065640083 94.4843157795065451
12.6894383800869708 62.2676720621454649
52.4072676446493446 89.2628630572737620
87.0832547604798037 19.3904273900954891
60.5254715048555738 23.4649690597751217
2.5399898430441770 49.9972237594366504
63.7179467142000462 21.8494412364161796
4.3457632301274751 65.8322224050791647
6.1162436904822481 79.1375638457327142
8.1130613721899785 88.3124220069332608
61.9292279908433798 1.9128297031983821
19.2038111233134536 60.7525749753050519
67.3115531785907422 22.8201818036791835
83.3878658194547029 83.6501579613125728
36.6938306603537967 19.0918705934107535
32.3321870514666543 34.5497492769008758
71.8634428026769569 72.0552421175074613
58.0207546352254440 69.6697748712244760
6.4940191035647743 42.3107761120652768
91.7059796362739661 81.8025809357369411
93.3889360225383030 37.9420111474185333
83.8464800309329945 5.5058224956958561
79.6527904241852696 32.0784574090537262
58.6709828680965586 12.8075376499556590
46.3142804796343199 53.2399753089883774
59.6726892396012829 63.9105982960702192
7.6120919876792481 98.3705406413098302
15.6282595027115505 79.0794117961142575
8.1008327427203763 77.7763878101698509
47.3426443482504382 12.7441002014440521
84.5412004199028217 35.5393463641416218
51.1663255769697045 17.4469861561634687
1.3106864139229679 26.1324356541370655
40.2835931698687162 64.0446444727672599
97.2108289824609813 70.2751291892487586
96.0765982320654501 44.8068956304370829
91.8432520057854305 42.7738066543382303
56.9475564743378868 49.2825527990556793
4.8014269453663161 68.5117334978362038
13.4493109370174011 79.8651190923531971
72.5610232379328721 37.2628689419129273
24.2198857414466104 70.8236702282184893
44.1811182257303017 94.0514468482549546
74.4245668300594474 96.5969555923212368
30.1405955178725833 85.1168787437943735
53.4997717258378103 15.4901175007325254
48.1004221408073889 66.3511912724564183
53.7894655053191926 51.6347966004124785
42.6162194124207332 22.9557556743329130
47.8430713909034822 6.9843389493949086
91.9859108083107060 39.6383813761093862
16.8720042700754007 89.6076779044432215
97.2849845126371235 24.8714349151694769
38.3687709885132122 79.3571856265747613
85.9599641595468711 46.6839301964838356
76.5606836462417277 20.3425946612878619
6.8743451674450622 64.8323696128468896
94.6535214317712246 0.9848505445235745
45.9743874417867033 71.7622942849327785
35.5856138916039484 80.4596590654890633
97.5268494440699243 64.8346965367349526
29.8185909133933933 95.9023831477002915
63.5668509394358807 68.4356695649650248
39.7112473918939770 90.4943775595112783
63.4082527098335476 46.3396330552918627
9.4763467742017049 27.9402075831874157
71.6898288096779766 32.7500011284078028
8.2775093866658818 86.8893870588531456
71.6346195210578287 77.8560823253701813
84.6227965010967580 94.8284984140604763
69.5722202972142867 96.2853998560197084
35.9065884756419536 99.8907071994618576
15.9138784280125627 52.9355577309133736
84.8865759210633541 53.0123389178162796
63.9389622179530974 45.7141500039863118
32.1887527566319136 6.1250406192419282
57.3826429688775619 66.0798552038018556
56.6301712420667656 95.8886022682942496
26.0290508662055728 38.8466645806469302
88.7159694096398539 13.0918992301246266
24.8748912610869830 47.2077203895830095
22.8315285437067139 7.5562896950488341
1.0334106672359455 99.3474043982283490
94.7146529438060583 88.4271975766956189
84.5076754261862959 63.4459558626276348
78.2653695920349008 14.4713198545349027
10.1476004912677276 69.1384723791932458
8.9944311774013528 94.8496763854471965
95.9365743237990216 20.4574072764457604
6.9688104926418308 33.7752216937575156
97.5423537086386716 39.0770402443907230
12.5837827294239304 41.1967074013089274
61.5705931204658299 99.8325990775307304
89.7542501597314129 84.6606071430112053
59.2156484027893200 48.6586519290920236
68.8708708549183370 16.1161113297965244
99.2439210076342988 33.6155726830046220
69.5592636270941114 15.2205690305394761
10.1329057642471465 28.8690184588212944
23.1225273096556734 40.2569719507481452
30.2755437069219688 42.0934227223426518
37.8655353827267547 12.0903787458141903
71.0277063103445698 22.5462736727537916
84.8888731378860655 36.9703951693713648
86.7742438596734047 24.7141723922963088
65.4281645761935664 14.9590793437670460
39.4735761137532961 6.2570982868843217
3.9046847953764785 25.5061846733977013
34.0838179732611977 60.0650901437815889
11.7056766854386041 13.8009178759403444
23.6582931594744643 93.8476164814676821
66.3111195842517276 13.7143531525238735
12.2001195563842693 72.3759716830734021
53.2034797141555131 32.4692955809602140
11.6012432402206827 60.6063259770920553
59.1763424428200508 21.3099608417241839
69.5124692389247087 52.7054114192025835
26.0780114646309116 96.3510498058174676
72.7076728191606492 96.8312173934544234
18.7437232010556620 92.2111357351466978
53.8383007011268191 89.0927391093271552
25.5735697673843418 61.3266839217482627
58.5959628799332535 51.7594411446652956
88.4525890461844568 24.6042870177755155
4.3326118108002687 17.0150655477432693
93.6166606542500688 38.3212336702654213
21.5584609425953602 78.5044092184474636
15.5200370123784186 54.7929889856927161
16.0622410104190969 20.2730100029565605
74.3837429206986513 48.4740555825348594
50.5757480726166690 78.4632360635522730
18.6642555922155289 43.7249206554538929
13.5154325103775896 33.6304651112942494
67.4026016996452881 86.3540109180706850
28.1445278622852832 5.3837369266873436
17.7830290962337365 97.3181795283862527
50.9470807161510919 15.1719198151048609
75.6220515229936012 59.9682992473334693
63.2555406018248974 69.7007653852481326
73.8813633510613386 30.0987658283975570
80.9129499023822802 74.8352930922228268
23.1505948527499399 14.0440753596114636
66.1582345630092732 37.6098956029690257
45.8784049771887723 66.3119885333521921
87.2669512649480623 72.5747988396574755
83.3357770028565454 75.4904290979606003
45.9354174251169667 68.1485432186852762
21.9638381642926923 72.4792726082009438
53.5172032080267428 88.0881764995405661
77.0750899694586025 76.0554366856989503
36.8808620067759918 4.0329277452341605
4.5000748764899567 98.1429608830567446
77.4578568494238624 37.1190289588738693
44.7827552397581456 49.6586062744856207
53.2993216165494630 93.2478486906105530
32.0476576336927934 22.0414118391738540
36.5084511920831787 72.1693305042622768
73.9546863066454421 19.9727780060495625
24.8374836654964639 57.4489360027663594
45.6872501511457969 88.2504724809409282
19.5020845438687473 7.4302422868287703
79.8151475524136913 76.8758035320001625
99.5396449191946857 46.2049747101523351
14.0525742346471976 29.1287754120272417
42.8982574502414522 61.4751706313234862
62.8519233980821426 66.9332165065016937
93.3850771542522295 80.9975252878871714
7.6151464711110677 84.9429089403171815
13.3884335039293418 36.5718063311724109
27.3427324402521812 59.2342146144967074
82.6135658293793256 87.2418184599341373
58.3504424456769755 32.6175853068232797
62.6303093567437728 64.8774814871177767
35.9534903689079286 93.1318840871448685
91.0820456692745068 75.2116053798234248
20.2979842438922979 1.6682473546618004
90.4738482022350752 13.0972540246979907
19.2447874436535997 73.3016018946650405
85.9804006342386486 95.2900524582418740
14.3892031587816156 71.2436940091986912
48.4930194699884396 21.4238093257282927
21.9912196056123328 21.6412421442840461
80.7129987364195216 57.3069572057147028
99.6178343610347810 26.6271115697688359
88.2234010575445637 35.3783985918673807
59.2084721431622611 98.9412660952004899
32.6856501144968448 21.9814200109509699
8.2332481954946584 15.5590608092736495
60.3406903339060250 80.1131897894328660
74.3418482249790742 28.9952733817147355
26.0868236455397025 99.9154361686801451
63.9377203840317847 59.5977835816290025
82.1539041340141551 40.3451373996179115
67.1927494506763878 25.7310671549362588
22.6994088205749165 91.5590889689218272
60.8924379637301172 14.4994972129844797
20.5231883008482505 31.6156793583207048
52.7805409808834725 81.1629407058248091
37.6520357747582537 30.8135173133615154
16.6573988873095367 93.6732411390495656
11.7060372257449039 99.4788625946658271
99.2065117508018801 20.0735682441844041
41.6337022140673696 62.2494250840584300
22.9951376487935946 17.2035992920143279
62.3709314725959487 22.0056734995686689
42.9149912163595957 8.2299319772583761
60.8689162549661091 4.2856443425567159
68.2654224898154069 99.7672954538509202
62.9229045673312370 69.2418159918591840
55.4203179813354225 93.2829196506543781
81.4332667150434588 53.5363874683854490
52.7508359455380855 31.1861343062452505
82.2598984865188783 77.8505697289769216
16.7583978903668260 8.4944168547249621
24.3289211307160294 15.1995083373356881
85.5265432060171946 17.9323660128464226
38.0258011684979991 52.0968505507760753
39.6589245926048690 88.3280540119089039
77.5560895683371854 67.5421425421645409
66.6734095283579364 98.2606032892426811
52.2621590540530150 11.0160303932097854
87.7865320191000649 83.2176966061042123
16.3067309152114213 35.5600927267952116
52.4117647522083132 43.9995544579590145
26.9686443180944266 37.6913660752312580
48.0317389548402858 72.6649517914391225
97.1895095410186656 19.7488188675470795
41.5212031099461001 37.3505879792294877
56.9447516061247114 0.0014482371169189
93.0602311675275757 26.5526610211887402
23.0188774120538717 26.3110036957894025
37.1354258202649561 58.9104679183402169
5.7786127053828356 33.7676187765313927
32.4559388177965147 15.6117481279082639
63.3954086128107690 25.3752955234307187
76.2198491342512483 0.7945949043985823
61.4097984292475161 15.7844855166204052
43.2410677277275113 41.0290794141611173
50.2029006306819241 27.1379367916043002
42.9188733191808396 75.5372198655704921
43.1743343136781164 8.0338828411276708
19.3536372324180981 32.3389395722666464
33.2589979122272368 28.0381569418454504
49.9783447949728483 68.4678067239781001
54.2737316501124667 99.5122043234977980
34.5863646990843066 78.6965558453697867
80.7316303617343038 76.1107710915199647
4.0271656935015336 90.0999652101006347
10.0620818499072335 8.7933605819980336
43.0149712328581444 47.0088826064126835
64.4020450167846974 31.6694166011160974
89.0483987110432480 93.5291013621179985
44.1165097456567707 74.2696535848794070
97.5513344395163955 90.0681074355163673
78.1735256116526784 76.9510573334124643
81.8110001759433487 20.3650239271469182
79.3999144429955948 31.1005619118030943
4.8922300017132381 61.6044864693824721
81.2290274305473190 30.7646002248601178
50.3029087631644103 36.8971796441125193
33.1856626333238438 39.6014803008869620
89.2454727209569256 43.6432047057725967
27.2330092596781661 14.1488616953579953
84.2189967205046344 77.8878361689504857
40.3725675981930650 54.9138854457625101
20.7539031828945966 70.6134586622677318
51.8224468967748635 66.1891192985460890
16.3213467295846861 79.9180620349009558
48.7822827385860123 61.3840064569822061
8.4644587347289857 10.7358828986260590
90.1839499070401303 3.7554328446541163
96.8800598892528768 23.6189412016179503
73.3797971814510106 89.9505295399040392
31.9104097445630401 23.4671510829283498
26.3341854138239171 75.7585842162651772
36.1626157391130789 63.8126329552170333
56.7484795032994995 11.8810387272199396
11.3339989876590774 85.1706265415206616
12.3455819754780034 66.0404697047250835
95.1295134485609708 34.9449295271415892
86.5024184253434356 16.4177335269797950
72.9321011953481957 94.6782601365436562
66.2783430956322093 25.7542585056179121
74.0944536577036104 36.6692153104979681
54.1840571137961931 9.9498253026528474
10.9632023716606071 10.4831133948384831
50.0988851493419318 89.3893162808328583
94.8036865678234477 17.0033455582834456
20.6859696382431189 72.0606566784368709
26.2746811994383869 78.8456103581754348
73.7996407457969354 98.3502042068052162
81.3547832778724569 93.3861695332397659
77.1834547162739000 10.9051446725554548
28.6030885380404563 70.3494178375547108
65.2675367701109508 32.2659932879398639
7.4330693604647946 66.2761669226901660
12.1425062714087044 99.9343674940418509
77.8501078087404466 39.5802239636213784
62.9755253696991915 6.2091265681267327
75.1185240431094456 25.9210610851015701
90.1695597967036520 77.3207151437597275
94.7764362375115041 53.6717215756968500
50.7899529688780689 39.5678126889674218
5.1642580867777514 28.8204715972308563
55.9844253418777527 65.4356489797914094
82.8748947088657957 44.4323023174378520
54.8309740469086080 27.1838641504857144
58.0662995859973492 94.6820672570690505
67.2764091583877928 60.5287062216433682
17.4489936761271878 69.4844543155811465
5.6902660601144799 48.2428714957727180
93.1715288123039898 38.3225284290760513
33.8889374403285899 17.6201313235437098
41.8627018996137608 18.3350740079515013
96.5876612517738948 11.1304915927475818
51.2576242545399481 35.2854851630151813
80.7671058420080641 87.2422334055350035
68.4939679832540946 86.9910314882395568
19.8003941128696468 76.1451240040184274
62.9063679336010466 12.3034476298808251
71.7922024932385909 95.5968063285895369
19.2586504012625106 25.0747638536101043
80.6547581721646907 7.3397334481728471
55.3865246053411227 53.2475423172133020
21.6009958518559309 90.7666894391974353
55.5990576253319944 32.2026815237874828
44.7083073028234708 46.8976660752290684
34.9202194957922814 88.1844380127385108
98.1588260936175772 20.3320959640989614
25.7046306112828198 97.7700242110308437
54.3339329252685275 4.5082633241280696
86.2475078975484308 12.5294179546314606
54.1913729448927697 40.8322270693462599
25.0304766332423156 80.5123037991828312
20.2310446226240046 28.7338310577310736
5.7690391202520512 73.4944385649824170
21.8576489644766383 35.1936212369887826
7.1121337295396492 14.0260300490744783
42.8964658975428819 34.6368201234753457
40.9677060880771933 5.6274788021521527
14.8115548621531534 55.5071649788686514
35.2096481975132534 38.6310962749652518
83.9367597598433974 5.6900061189123718
86.9934023001257941 62.1675961532738057
41.2204678534553892 91.6575435681446606
4.9945297344271893 90.0630688961612975
11.9023010224565180 43.2055893472562929
32.5377374048890573 73.0617661674037038
88.9790859724302976 57.5491190297720436
56.3849125353107183 6.4651726166889079
99.7361019430423710 0.3679903490793834
22.1711220677409777 60.8517306761361141
9.2276284289659731 88.5021643237505344
31.1606702609120170 76.5260879141948465
63.0577977321397611 65.2829008943022302
66.3661040868722978 70.6685173094374619
35.3834142437065111 28.6474257115292836
51.6169816583441445 48.0642599412920859
59.1398351679257885 13.1593084731554946
7.4798234080447497 10.0453535659983491
8.2585464371081940 36.5060848828553404
76.5349042366872965 97.4510610614393755
53.0226035123536690 26.3047618736539590
10.1722174590351706 53.7432115469825504
48.6796662650307326 55.4531603907087671
26.8997110452978596 20.4029940187293484
52.4108788764574882 10.4955897708874257
14.9602613443849961 11.5114557975630198
50.7549817390953635 71.7745728786881614
60.6407830334698943 85.4949541966545468
84.9154739644873615 0.4774933567439299
95.1202841254552567 89.1888765287089313
86.5040332112422021 17.7121073655047816
44.5110485287672262 13.2558659337977058
56.1165222492233227 62.6147233101678538
4.6510119870391886 67.7719494498180524
67.1687666609469716 29.9024860298739412
47.1635126803649740 86.5170188872561994
31.2399906580721236 18.3005787920722405
0.9821540472016443 18.6068259142317380
66.3483446071546012 52.0930363729843933
4.5513377543975668 7.7770751487492902
61.8082904366641941 77.0238394391986247
57.0570294127988902 48.9704762176916617
73.9721388609025894 26.1492012584145783
22.7835737502651057 30.1900352915138832
57.7086436748845273 96.2356262362589945
63.9248817053146823 80.7569802260457834
18.1129986555465763 25.7943042035452272
21.7822601441861039 0.7993291162443072
40.0073408178666341 48.5273427951470353
46.4479452405187416 1.5518547561700569
13.6008822169454096 27.8168864723584157
83.2739421019416994 73.7242369908786657
31.3607056118146303 51.3634355386363168
24.7127691150088609 8.2918782235415716
78.8177669900121316 29.1218882541022239
