# Supplementary material for: Universal hidden order in amorphous cellular geometries
Source: Nat Commun. 2019 Feb 18;10:811. doi: 10.1038/s41467-019-08360-5 (PMC6379405; doi:10.1038/s41467-019-08360-5)
Supplement: Supplementary file 1 — Source Data [file 41467_2019_8360_MOESM1_ESM.zip › Configurations/2D-Initial-configuration-Binomial-PP8.dat]

75.0604382889516870 90.6475444651453870
84.8264365236627071 72.4200848033059117
77.8536157133247144 47.8571472552080905
99.7532013639652320 35.4607085538206093
98.6334448435429607 6.1430269921999292
85.4155397511136272 0.7416071207116182
37.7024945750577558 61.2339357148525494
83.3418347904095498 6.1020840091809632
73.3178527280173711 17.6352822100749336
19.8551418839113971 11.1902609644012774
66.4819899800637444 87.5635295581671187
47.5921924052778138 77.2205249945259595
13.1764492889695504 36.3856002687544233
12.2359430721621916 95.0701674917930575
58.8036328810831819 89.8367263543769781
97.0937421423530935 38.3427420072067662
62.1249120196007993 93.0527341257810292
91.1196655411063716 26.5285091434480549
98.0068380083518207 4.5957449234186543
6.8629403186662996 21.3896640859652436
43.0891065298474985 88.3452306419590627
67.0519584252409260 52.2600899448020257
21.1102538493790668 92.4263500196074403
26.3491018269847572 47.4114901269903157
90.2773195811564477 7.2055277007166296
23.5464736354715782 58.7480242186644261
79.8207165345948795 84.8734313735598107
77.9727974810807751 27.0079063059928330
38.7817640136974759 32.0172237620522822
40.5296133083714949 47.9643380681481730
9.6281287746433737 89.6257726130156271
26.2185560749457096 31.1353877562322694
50.8830238743019549 70.2549033089149759
26.4961818540426783 87.7547960139412311
64.0294245798770874 5.4425559644773465
70.2810517847148191 43.2169386672495932
58.6377798989396979 17.3768063971301530
17.3394324420114145 30.9929674605064491
12.6624876434756608 98.8881396111268032
8.6329448823295856 32.8845725156312838
3.1238027913574107 83.7899925298044508
99.7085383393622919 15.2276953390683154
1.2833768746767671 33.5896324426933433
23.9427063640158408 14.0185414178922159
48.7395243795646493 16.9048041227369161
14.8691285537257087 11.9573453515801837
48.5355885866994754 17.3089699438740539
28.0710686820419788 32.5042008389056534
86.2977531671660358 34.6640653675461152
73.1219314705550403 59.2632105584145492
2.9721848092892356 4.7930157300105964
1.5469310841955797 14.0924752387931118
46.4095773994508392 17.5985224960994557
23.2390915626263670 68.1652337061364193
62.0313164624977347 48.9495323089048000
55.7562257077384587 4.5631391291263368
76.8907417268735287 22.4925723911855187
56.1016309865204548 96.9463606292321884
32.8854882274270963 43.9288253436772891
45.6071841081373321 31.0261528057461327
53.8643818564661601 64.2778555517183605
3.3950947071836657 61.4846598178308312
44.3426402184699953 18.6894945425613912
45.7235352161823840 18.4502624364278986
92.4560770303404809 0.9258241537327461
29.0920241634765375 25.4643561703067220
85.9566426678157001 29.3729732896035785
67.9770088554660532 6.6750185513129168
35.5205859694764285 92.9576858187541859
2.3813178221903319 32.7873604238676535
15.1279919299095678 68.8605669507881686
67.1486422520464288 14.8466342047067776
73.4210633573082134 36.9544006965373839
55.2497965460671523 65.4102104995327807
29.6121339501550409 46.1106419586411320
12.3551473127746512 95.8839186145252711
80.6751423848563292 50.2942314506123722
54.5216464115830490 42.4125578601229805
96.7063573620245904 90.5807565711531026
93.8046111333182608 82.6761260724168636
95.1874801885130779 61.5564949214272090
31.0731885112465314 24.7773982271192637
2.1901313476333839 21.9507470582207098
96.5985968266724484 47.8252269651025657
79.3033060753670327 0.8409700711035195
58.7001814922906391 2.9056608367825754
75.6634846319289096 96.7119473624364048
68.6220448191724444 0.5883834695486256
74.5135378069509358 30.4063933336663155
32.9980257263922780 40.4933932634288354
61.8021229337787261 14.4905439592227676
7.4188545551647227 43.4764576237365787
43.5229493752109846 34.1670310853352106
25.9835862143057525 1.7250856552696869
93.8534283547612915 86.9112540209280553
3.5878857044813084 86.9888600363687488
54.9610489150153114 73.5932846269593028
41.3029391520816489 13.6571914839503492
95.4651582936037784 77.5304399540036115
0.7028363480906852 27.1727290191311823
94.1540280674743428 13.1785343854357464
39.9805837610029045 58.3800764402511945
68.9598059693881282 95.5776619464450476
84.4358178804249633 5.3686116277965041
55.1668845767606228 21.1375681905268991
5.9113320921355017 99.3740509762366173
74.3293541339293427 27.2496151526238286
62.6293142962441891 46.1862181245233572
61.8707351669090997 95.4803475306970313
20.4543372705369144 31.3797619317254792
85.3557346935783272 47.1163109631452670
3.0592365861282778 73.6801445226788729
85.2598082998536171 39.7666210483347911
78.8734008046475452 82.0797679506220845
88.1854745239480877 99.3410304567380109
56.6060559784449779 74.2994283625273368
60.1548374094515665 84.8293607613128131
5.0241038455302034 30.4513091136931493
46.0578503518323998 99.3247305714083524
18.5351490374099690 16.8703672002636367
79.3524922592574171 41.7192920875626783
38.4156949735578905 79.5482731664151572
8.6128145351435421 68.7282661311898408
47.4226954894315469 31.3558719957970595
67.3567027834544660 53.6479807136732489
5.0639334181154076 48.5062006338225515
18.2946300357163985 40.1059704505035484
24.7307699043957214 96.3723989796090024
2.3425397277589410 87.0197841072178733
8.2759137389953334 52.7149828478880025
19.9929873280344061 33.9894494638986586
18.1091153860207115 69.2403121663313357
55.8238386726101368 30.6132492994518266
79.5616188207589659 73.4357742794487649
72.1578017234607358 67.6803659076634858
18.8688673922287720 26.3274520008299078
57.6187208786255383 42.1028688541036900
96.5626993963046516 16.9721733821532865
72.9818780479173910 77.2443136189415469
74.9007639548387516 66.0255989886704384
62.5832186994181328 75.7137763951530900
77.3823812569518026 85.1560839886086853
67.2027807719960180 79.6741677364544643
64.8387741552820813 64.5475268437551790
35.2698929108718389 10.1831090602514056
81.3801056795212929 67.3414392755799440
10.4913654044553653 41.8017738135531900
60.1472793633004841 3.7194974419413440
64.5578883992081671 29.4148661265744025
7.1868448320955185 98.2659141993384821
6.8123253610771872 28.6734432189817205
85.3360386330379583 18.7994529584646131
20.1422025680018670 92.6429123384685909
53.6788758778486113 60.8230407824457160
24.0599324849674616 0.6929230989528690
89.9042495645733766 84.9489961439429777
12.8177021619808365 77.6330165688271023
2.1269245992340813 42.4294279787020585
16.0937465111957820 55.2090171632716036
8.6815883710923423 70.9644760266357792
33.4778772233549802 68.0443004982686119
24.9921225345562590 98.5323170694474868
52.6819716662539719 25.0284893087026852
64.2154313393943283 42.1040581421320184
16.6218876843218339 27.8088135054111554
71.1950396351133463 78.3708135905919505
25.6374886892009606 67.6315718462721804
86.3601334271483978 76.3014386380377232
6.8347948787911506 15.0096906743458760
19.0584831100121264 46.6175788455186151
26.2254731703853068 35.0103047726002288
71.9770289246634007 53.7796769529545173
10.6708808315705177 34.4867649022645679
81.5044681988354114 51.7683538094228055
38.5605089971072346 18.6962768829661101
86.2830317532928888 47.6372576771512684
2.0631671772750604 80.7301120881719783
23.9585900174468662 95.5267688279849523
79.0579526590909580 72.4573269687208921
94.2350030263141747 6.0123918112327530
90.1262437499956377 40.9911939420332416
9.7926305946854253 61.7244536269408428
43.7971960072624285 40.5826505383305545
59.9473138686711593 92.2381298989147922
79.0101537163677392 22.4871740759348917
80.9715340417174190 57.0298267393951051
86.9981580415003037 60.7652159663582765
11.3923607292360618 30.9653546895033216
68.6930290247977524 31.3583592567809220
82.2341584806789427 62.2050995583730142
93.3128505732103974 21.6905595845959382
48.1771364575661849 43.0803933695081938
77.6823660849287165 28.0373017946056393
47.3140808022476520 21.1887245551938292
69.9887132156967766 7.3506817496008185
50.7454339185001189 22.4857311600479619
18.7500918060842352 2.0222717901591025
28.3966465662979246 44.8414443668861864
42.3773124860941337 48.6389575446153017
40.5133835892926584 44.2096280871024021
96.2903166005292377 97.2439250245796103
67.8601756869350652 8.8114353692749336
52.4196756179901016 43.1479224187329393
27.7428593549104079 1.6613218883387404
11.4151206764208197 15.7062205177425973
70.3399307222453416 81.6813899358640754
89.7856465150703258 59.7748266291681105
89.9092984083115567 6.2672304058236534
4.5574764735363154 24.6610206313274034
24.3116634917855947 53.0368316770190162
85.1454634324169177 23.4875168105132524
1.9459474558777057 82.0638632261399295
47.3975230629300128 97.6292940013266417
6.5569236241780349 92.6726881090306733
1.5926319859235205 55.1200288395354079
68.9260048652587898 34.2808795671513806
77.4761070827630220 46.5916204366114357
1.6383819819399292 40.2790307820065010
58.0124278082562626 21.6120002889099929
79.6632586887295275 64.7744299567628872
3.5019884563241122 40.0838375509148008
46.2006345571592263 98.7189443785398026
86.3044593424589124 99.8652733693429013
97.6257662356981939 25.9451034011221822
81.6117033215230094 19.8805538770139840
62.4381151291577652 95.8767248087170003
58.4824905408770377 20.1402571326231730
92.4364053514126454 58.0855003536569185
49.0461250603642540 28.8674078022596028
79.6569960788832958 70.3209416566107706
70.9003824412748429 43.4675165900852321
89.3906263849810756 0.3540873265523103
87.6326848217409946 35.3111399611831658
30.6341531002038217 65.2301707287689254
92.4475027295548841 18.4716444958721304
61.2068814972766120 73.6872058387158830
60.6577227426796952 20.5314219213078140
80.8843908242347283 45.7474052725819504
89.3177951079956500 85.0827808723842764
37.9021734840299445 30.9117222116606527
54.3744479519322894 36.9870910476644426
87.5895022332002782 91.3839737009563464
66.2690597747455001 27.3388727443671584
54.0827671887288446 35.3582050436954489
51.1130663966183434 22.1032313669877851
94.6622204408598407 65.6286134463278046
79.1268828358407319 9.7297165307870355
88.4068612014902584 55.1052943221612779
1.0478707286034949 83.8971916761521754
28.1227716130815750 5.8694567337278176
72.0056935185048843 51.3519890736706230
52.3569955666440023 47.2221838187917982
70.1898166442975366 74.5156043901082512
59.2106516262958635 19.3620989425635770
34.5034381194596875 9.3770504098277474
12.5707648676671386 65.9350578567969166
38.9240205313186891 26.4989642843665330
8.8138059276710816 57.0812641308309239
8.3192528839028057 11.8019912280899693
36.5619585914875316 59.4324080063463853
73.3371993819738321 18.7390325648342255
94.3158084943756592 39.6613430882628890
35.4366224406220880 85.7222390914126038
84.1249793046286953 31.4875542069384409
27.8321358767806402 74.2406592129109555
0.6304037233506921 99.1653341677961322
13.2762921242452485 64.6909978159755639
76.4728476027022168 38.5148882604146507
88.6312423172735038 75.4513025554871462
63.9165179048620118 54.0360523688027641
71.2471350175413249 16.4730318158959008
51.0302130459881695 43.2162502448071635
79.5474147035427990 45.9016316896346552
54.1764808299821752 49.1304928226864916
40.4655098716546817 67.8579188023206115
26.6528705586879582 63.1152344928913820
31.7126896821342861 91.8417841040770782
61.7498155427538862 36.7979164400562908
93.6615333651430575 73.9044432578455144
60.2649635309285827 95.3693222146427217
59.0465716415488160 48.3109817241518442
24.6535143441154787 23.8814641732038702
81.5244919088424354 75.8131259642767219
66.3876341668625258 4.0137476997424537
14.8569298062099282 90.7964476699488614
7.9458913947785925 16.4499827751299570
56.8876537419792356 37.7877237673407436
41.2703092285991247 62.8146433987042414
36.3338221431832054 83.7114429302936713
79.2247860665608670 92.3075901437970856
69.0130516176354121 90.4349730775229261
47.2022010289124054 48.9423597839003151
82.9259905210583526 43.0492962254716929
45.6282436546772061 49.8536823806197376
38.6969055629442593 79.7235433270357277
57.0912667656665036 83.6187794821572936
0.3830519955963396 38.0635092755786317
11.3581491821926779 45.9922741443931642
39.7861167604637629 80.1398751148505823
77.5239241094442093 76.7122514731717047
94.8545146838971931 26.4381109626929387
69.0434750888538389 11.3220035191788142
20.3328151709950760 99.5839033015426907
4.5557932312417009 62.1770793426974038
1.0453185124562836 85.6994004054814127
91.8320581911622895 51.6813209342201105
47.8357358719933217 49.3012694504976636
71.0164546256891356 90.8181140302818761
3.0563544622700833 98.4053825109753575
72.1477394086806356 59.6426523394248846
98.1742991452991447 57.2751748341550311
33.2209277828878911 16.6916565173752858
44.9754770312837806 10.4677908765172347
7.6083937953774550 59.9411084651059767
97.2297641935410297 99.6162766990708661
52.7019304272444487 13.3017652551186139
14.6630485589469224 37.5151307710750146
96.7814044810790648 54.8455706400463612
87.6114277091285487 30.4206629843789109
99.8763094336321871 42.4188896954018588
53.1621076440917832 64.0391933942372447
13.8755245043523878 43.8720385691337427
19.8751910203448183 78.3291466930126887
67.4570722640081044 67.2461263499855590
26.3438688618887191 90.8788172731703980
48.3183549608894083 5.2673622131710456
55.1552349317628980 28.1790171357961903
68.7875842879933259 32.0578718493542709
9.1660618840482044 42.8005096172988289
58.7956543423946627 69.0925996284836259
69.1563567466807001 63.5195137788985278
52.3030637045055116 93.6159571504202859
82.7723461949909023 87.7842703627570700
7.1635259919946126 0.0467747336331814
70.7211815371260002 73.7170429685890980
97.5785281350593863 17.3069987715832383
93.3672995597545565 73.5725473631772502
50.4090405210884214 96.9495641821881264
41.4399499459981797 20.1839962861363738
94.6127739569099333 82.1820586867967080
36.7591681546787115 75.9426247247987618
48.5819090633374060 39.9179636468004446
64.2717558885753277 26.4412701777625898
30.2513780028032961 82.6735968395664571
50.9844828909896108 45.5549085563814913
60.4668988923064177 54.3886649302568230
43.2856436752164910 19.4476866510304482
4.6782872951384498 19.2300808663608755
50.1994253167247209 73.3938524311748637
53.0671695618775274 96.6844686318572286
84.0131408527768428 1.1763799335284153
42.4412264655512530 80.1637469940836525
68.0881151630697588 96.8103351377167343
50.0566068653095968 24.0584124454166890
43.1698420682218327 30.6114697944096079
97.5707317952899729 24.7510195665327721
11.0278620608197038 42.1453992675055034
43.9270982666359657 40.8021557298770432
4.5482287814277882 30.3262199983159277
14.5386350743036186 31.5073884993117161
7.5633761104967885 73.7565013261958597
0.1073726256759722 50.3641974609745020
10.1969722226238133 34.6885457202033223
66.8934766191060675 25.0354518748360917
65.1399289813168139 42.4009600443474355
91.4432726147519190 86.0151716819820962
74.7375312388496411 74.4782038988436881
28.4312441999097771 74.6925789544841905
74.8826159935182147 26.8212953366537050
13.5851810100603423 86.3555426440343581
92.6116794898600801 87.2060619272577782
50.8840302362583685 71.9189485343450912
51.6481783020385166 96.7496500670878277
8.8181715539727428 1.8527640816775715
31.0184549209966960 22.6339380329223623
10.3111365159565764 51.7361262319515518
56.7624175772874153 29.4436567311780912
97.0403243061018941 42.3159866718449607
28.0144517220555116 56.4508222711973104
43.9455563547144692 34.7232688812202781
9.4607066394518107 76.8212911446318714
19.6753350550161521 13.8998530122349742
26.7851423598890577 52.0926788489857984
29.7592956943052762 80.6755509115162539
18.4682507214833933 96.6945953825738940
6.7450580492049106 2.2937329762647285
95.6984315999780080 65.1928001685692919
39.1757153223165204 54.4129434459263095
85.1440220933931187 48.6861029239232721
34.6604593114716906 90.2334186874401212
84.5710328193976011 57.5542388470474222
15.0020728257245324 50.0623392790771504
58.8487689668995557 65.4146563272629891
67.9427846826509239 0.2001491238079467
22.0141938496404173 55.0391527606773892
32.9628521251101461 86.3844885703773429
88.0751456351907507 95.1384405899682690
95.7845546979767590 41.8407883556362279
12.5757622593841596 48.1207593965335292
5.8887767375200628 55.4790327866583368
90.4086173211931623 96.5758126089357773
23.3134366377135258 40.6945184851084747
36.9746090791224304 57.3945738218674038
84.9933793351453062 81.0557394407393730
23.7242741700230404 76.5788760493668974
98.2491052250329346 8.0504731245123811
9.7482474159631405 85.0872489407169326
16.4647794713307256 50.0954370785415790
24.3380887569909845 54.0653673117574485
63.2520834399466381 10.9799932828068556
69.8554638012122382 67.0271580554409923
99.2346760568188415 73.2832217733050015
69.5827718409654778 41.9431600903763311
16.3927521935736777 30.4645038284453236
88.9499179002387024 93.5411616282357414
89.7542330356461378 66.8738852750381199
33.7491769285189989 61.2046344573532579
66.7331329345650914 90.3678334264487688
19.3280131222848723 80.1894869917561266
16.7066003350967449 7.9644647777577182
38.2798211192490498 4.7894197392716382
83.9043024673391784 50.7129717198615992
88.5904365927257231 89.9003168174831728
23.7606611841799094 97.4391564690346996
35.4857523316399224 3.6872572389835101
47.0666885877171666 54.2997243787410326
2.5107384071138439 68.0352145055373967
85.6036841133617372 18.4124562571447719
55.1456236538935940 96.5530818272308125
58.8068406205766863 77.2269276909742359
49.0343772503547441 69.8706524804498343
29.6233698533382110 80.6608000570599586
12.4961815323723080 12.2907487938820346
56.2514486032584600 41.7335056388019154
61.1663824510230043 62.3282813859800342
15.7107415350630433 17.6312642379351949
5.2442526484920098 52.2537997244220378
88.3982055309872692 48.6676407583828023
98.8123023668134834 64.0459775580884667
46.5159483373096236 55.9343269064326520
18.0395340283499692 58.8727175431791636
59.4316079180637757 55.5962268780794702
4.5850914210919358 44.4722716201629424
0.8272251806737962 85.7207506272298616
35.7916903098647410 67.5741456735951260
78.0278230269084503 93.9257552680470553
51.4665539273925106 31.9084945794427384
16.6619845246845486 22.0995219574476423
21.8512930082452002 45.1250762809986554
54.5377085849293906 1.2798316464423753
8.5061954966958560 51.3983790551024171
71.7073793270237303 33.8633048802458489
81.7975349742037423 20.2019248696718847
81.5565936996614624 13.6081651570176163
17.7184273996564237 87.8218606790726852
67.5094086169909957 3.7080568890204502
85.8521294280462826 53.8901008065761715
48.7337974485811429 66.3441824513422773
1.9195916127308199 5.5899011943109311
21.1065336099827263 41.9205917933059524
25.6948791184626444 87.2953755554447923
4.0475407156256864 92.4146530424732333
34.8144731206928100 37.6275028238386682
21.6775170092882057 33.9496021093079108
95.6311972221489981 37.9828185890625036
79.9265395990210976 60.9204237554060271
77.1865881004102761 93.6274605970873068
57.5261339484975451 0.3452580182402465
5.2668653515358654 35.2541237381822086
86.7416952335936031 52.8081851898776975
97.0327606344822016 57.3579196385269583
43.0893746814945828 51.7479404405968495
1.5237824464899408 36.0721288732569931
75.3301049714446691 35.6077012022717696
14.9074959975358023 5.3234200172799673
59.7766235575869018 82.2137400456017957
30.8281707007189709 79.2989657471429865
16.8463735497293996 11.7649291567270335
76.5652816530593441 64.0688665236166202
55.5471248926201113 79.4231220019834581
66.1440539985716498 81.0956277177625680
59.2099106672407203 73.7248446922266822
52.4623407812955165 7.6122819867056162
2.8832619793526360 24.9287845651007594
18.7598647597383419 10.4940017189723669
76.8157647109818242 24.6903694863227372
36.2901104389230653 38.2226888929775868
7.7863014650879752 57.0635892491783778
40.7602781163614907 50.5394994442301311
39.9511987346978543 44.5883104014452556
64.3607995631894596 21.3593138192619172
61.2595507986594043 15.3389309151028215
95.2011069942984705 69.7942804669908838
39.7931634479365215 29.7513421416395687
68.0729221428251776 23.0517975399643120
82.1350347172151913 3.2928292994757191
37.0407268828229022 33.1015131138209782
87.5843087068705870 37.8873294233893816
18.2002170524092399 44.1648515280220337
49.0446575471715889 91.7869873726171477
47.1191350305466656 61.2581618889362218
47.9218695076369698 7.3572276911852530
47.5486656971204766 99.5664658933605295
23.3248824677147795 12.1803278708420883
76.5966149850646758 83.6422922827019732
28.6360805562581149 49.6272621723591669
3.6180039982381951 44.2737438972248682
27.0968754614733669 37.8729775535208830
93.1155096099615776 75.8463257847676289
67.4300859520155456 33.1142860943166042
76.6035505293227601 81.6577193779808397
47.8111751447490292 47.8421980924422314
1.6563754514781537 67.3981052196709669
58.4839147128502361 82.3586054663527989
48.1289940381333992 46.6627050248637900
47.5295692705445703 25.1745594440722513
9.1163037570648147 28.6714417867118385
86.2035183494828630 88.8442217156574685
24.3149618004423580 76.9267616211873957
74.1734429812628235 41.7391429866371482
15.6925419611829930 31.3494245753951120
40.3692395639941424 23.7400979121988556
43.5913129564232875 54.7709352060469001
98.2696065203064961 29.2245836729714163
70.7816048282645482 7.0560769757922026
29.9856463886752032 37.4412679217329796
14.3254560418629389 34.5812815572035035
19.8279153566859563 78.1835444302748641
58.2301977005129743 29.2908279666232225
4.6029146347824295 66.3337599626135273
95.7613814081300063 59.9047730754765695
58.4125994378500764 8.6755139769396976
14.1212710741589920 23.8193559663216305
64.0872225431524782 24.8658825932049901
9.7948099163288056 33.8827451200900711
68.0779936449616088 69.5360407785296246
39.3350559988157471 17.5222143729831679
85.4150268566478843 0.7052154570853841
88.9523593493990035 7.3713862737483149
74.2743740650085016 90.9911685663966807
49.6822994074191868 53.0096794363039336
23.4758945052997205 87.1940464154566257
40.1624668118852526 38.2752866260183353
49.8634934390013811 19.5438898952379994
94.0830417118395701 5.1184639197338955
90.8356843694254934 83.0392493055610856
32.6499824795186342 17.7512107604208005
32.1202896781725897 76.7099536864796363
38.4831680860531122 57.7740175678894872
19.1151083053190938 12.3333461685162895
40.3363670046795875 59.2586531564763561
34.3483897454792668 28.6101527456590894
90.9699620929396815 51.6741859826839374
11.0456622932211701 63.0371882513639932
12.5752600432780142 50.4352536969517757
23.3874964545466959 73.1263542572715721
56.5536760386293764 1.4233885222451392
54.4485941446434154 13.9129910041405509
19.3958821667259080 11.6823478799815703
54.1134211596246075 95.0243722317657245
24.8416653343128893 28.5879554321104443
52.9952388682790385 43.9667893449210396
43.1029332028463301 73.7731429341077671
42.2018425200107572 14.2957992770902713
12.9489095363028444 41.7507515261101076
75.7917271200161338 82.1473414895900760
32.9395638272999349 76.3956385766844477
1.9755013702393964 75.9179013435533534
61.5282869175887939 17.7678105028861850
40.3441621289598018 69.7514586171256639
11.6672038104937990 88.2260951333881991
33.5656061166990654 66.5102204927571705
79.3399656701011367 22.3308805447097178
61.2993701815548704 81.4105083448442599
56.0986004657526323 38.3453853058457810
3.1591368276241205 60.3736762847212205
31.6075432290329630 49.2329067299376746
91.0766413727354518 8.7632611134372382
97.9957521140628671 13.2412560389552176
23.2119321039360607 99.5437660443514289
83.0331138719413531 61.1901833418718510
68.7744000296839175 90.0816679236680358
30.3521169863285927 65.6366043183078602
78.6541335951178695 68.1647269608924802
46.3893319305515774 63.5512391074492342
62.4016622829563161 78.3429283795710489
42.3090542988839289 99.7132026859169400
43.2401297049348798 7.6389491645593726
76.0779389786652445 51.4159831170182926
41.3593667587025351 29.8175929283779340
79.9793279994015904 14.0386602837065730
2.6834455042955785 36.8993442946260544
37.0606449302040701 35.9070823788285693
53.6362230966243700 77.0054359031595226
14.9956484475852410 86.8942234217733187
54.3843878290003389 16.3611702984635912
89.8932340832062806 40.7620630150980503
47.9124936968269637 40.4312475926359127
11.7282321927479227 54.9926759055037095
81.0088535874372866 96.7625499048155291
99.1449828780259281 32.3787403528399764
50.9986929561354856 73.6436377778509268
53.1044791065262558 54.9533881699071358
68.3764419774763610 2.1722480010352374
67.7930171671248303 16.8534412829235194
82.4076514429904421 31.1895067592941260
42.3663327125463809 86.4317570043821064
58.6195839577203230 1.7508386728351311
40.3529164579241026 84.4175552989194387
38.6310351709127175 0.7591493747289180
56.9637628421655648 98.4886188129392934
57.2719134652863815 89.9840263223872796
31.4688296281193978 60.4402166812811643
14.8044924789991548 64.5971184552996505
66.6610052094443972 10.6563019920026250
52.0858985332940492 8.0722585273972243
50.1389954896569208 90.1162233846960987
10.6144145050300018 99.2522597667927613
28.4074965910398056 41.8798959850688846
66.7833564842214003 89.3339992826147551
54.8633525554168884 91.3871490545500933
37.9778603740861556 1.2426420446093100
16.5827548532781464 8.5200942877255876
44.1762308219325348 61.1624234437460075
99.5421489120041230 16.5554487963475374
97.3562453729020234 49.2581521241302838
15.1508960437960365 4.7382685531900286
5.7456524423182165 91.3803345619858760
29.7678173527209502 64.1299313456759990
57.6006297032806174 75.8354974556794730
96.7749287531621150 24.4115782140172826
99.1688607922696548 74.0192302765784973
58.7250824232094430 39.7116070165173696
46.9800689450431150 5.4684388486566533
76.3804524145098895 4.9305765414153990
62.9584574071898615 42.9994978510985533
80.3393498570463009 3.1080422449919376
11.9500197912544728 23.6353348297796977
66.1207993757168708 58.5459222976809386
89.5689755994371808 82.4336379231519913
67.8098951257718738 9.7121549831509455
89.5538210257192588 32.5702853379369230
88.4627193179490661 51.8514846156813078
18.9770923250879946 16.6292831260306819
38.2637462561377433 63.6348594508164069
8.5924527932180634 51.4509170564366869
53.6734313868134620 59.7932896491537704
63.0488482004229240 9.7320017495168933
1.1799062589137321 40.7362476952696113
59.3778376711543459 78.4568229511582729
50.0324364443228120 2.9005224014853281
33.5651872372565521 14.6750734188850309
78.6139289156080423 21.7303770443531334
33.7476879165176769 13.9249577219196610
40.9766427023200634 31.7597216604632031
76.9733862353094196 32.6634741863211389
24.6531676735479479 65.6151209965614015
15.0632216223446349 40.5919290243460509
88.6712488467987470 32.4529137846184881
44.1601702164071028 71.1398674193688692
11.2429026640715417 41.0682820258109302
43.0707497713032836 39.0300445035661099
78.3956715314658794 83.5310403898714355
41.0927366501327640 10.9376251903731578
69.7814257386372390 27.6092986714021826
83.6805365778359658 78.7029011760462822
33.4651627674554604 42.1708535934137956
40.6391663832929240 56.5386908173795106
63.9322965803429923 15.8930227646327147
7.0793078109902430 10.8742848234242295
66.7271370061425131 68.7414723024248815
39.4881667932198397 75.6505385222817210
62.5119873204696219 48.6346948116845965
37.3854014373385510 63.5863428955757541
99.1917010160335906 54.7454376840091825
38.0055128898732804 93.2331514392374885
87.9662171179376458 91.1122945349991511
12.9665891850473827 84.8808001913951387
38.7773181385836239 30.3067521399688609
2.3853830855670388 91.5915634387302902
93.7123222157209170 19.6078852753895916
45.9295221686422579 85.1502361046530041
56.9533853380045230 48.0300025069782635
86.9558986639226106 56.4945291183431380
28.0880245460081959 51.0471307851633540
17.4973430201007751 27.4002436323151564
37.5081182991752726 66.1354341014551181
52.7383746296617772 13.3366316999325996
84.3397264359996939 82.7620710200463066
35.4279031219322889 30.9980915911606800
49.4375712429852214 34.0939169887632190
36.7660669435346605 91.7284591876204161
63.7444972142655502 26.6638713273500656
9.2589164944261722 39.9841625440687665
65.6258964735054633 86.4096940930548243
2.8235726105055425 59.0613418327896014
2.5978147597470191 96.8393084285768424
80.2421138156613409 22.2889958983537824
19.8294890730246181 73.0675534426086557
50.7232807835453343 45.6514167508575852
15.4405048705361310 45.4236228084892701
79.1513468367582931 65.8145435199953113
23.5564348612462773 39.6987235649655332
79.6715746806714122 58.4122599387727917
26.0764036661970451 41.2592491102316856
72.8804136045136062 41.2843674653729096
57.4586870857048950 0.8611252073944420
29.7841448913389257 66.9583673722841297
92.2921304962178368 63.6136831778534955
65.1934549830952790 80.6381359546513892
64.1001097646493321 45.5851292916477178
22.3132594071796646 72.8932122604278021
83.6616108345450442 81.5449093528875579
91.1479244013487175 78.1823197322735695
52.2583945077157637 81.0311584501179851
41.1218271438772547 15.9081728141040486
3.4207866683226285 80.5039645941933486
2.5598908256723951 78.2275310775533512
5.5353469457426252 92.2690363257220412
35.6933216417087493 67.1071387313022569
91.7139396160408893 99.6522735047935697
4.4533970018604592 63.8954573484312647
7.0674183581515226 9.5420159155622635
62.1464100042758432 78.0506055822143878
52.9460536851164676 95.0362281956870163
40.5689607452328431 43.3832616938584792
14.6751208142570917 55.3873983940186747
37.9081405093741566 25.2368125624640598
14.4839689335321538 25.7544502063115957
53.7246954562045644 24.2940032291750434
7.7409012336248200 8.1126561655657561
52.5433914715350951 18.5275787926108890
91.8883136226980923 95.4678961394811267
46.3792004455080829 76.1486471324643475
8.8195972067674937 85.6891339751460350
26.8022427596070543 31.8555702625942025
32.5860990847839460 16.7823524556089296
48.9512397984945480 43.2450532844303126
63.0879704977375226 66.7468450538652718
85.7541986603130795 44.2109674446994987
47.6334548252350416 10.1884805118311554
61.7340606043699438 9.6713401707561921
10.7590453341251280 70.7498166271116133
49.2626382371427383 64.0611814597417464
6.1935188199369833 90.2987233175474273
6.1253052789483338 66.2201081804965668
31.4009828379550271 1.9700154979303885
3.4769591873394790 4.3914483128174586
17.6526031091844615 32.8390923722693984
20.0996565518858361 51.2821728963188761
64.4741695027458093 48.6850369189841459
21.5225159502178478 26.5149478344852270
13.2922062946131625 33.6941582355887874
51.1929614802530040 3.9031303623258795
66.9544912880967331 62.7180776411958689
88.9763328091377019 97.4806403733822719
86.9112519828300663 39.2869810454009709
18.9295396092445394 52.5385347722027944
9.5193877892529866 48.5291927890588610
90.8090137999655980 83.4609277807807075
75.0314717098344772 99.0097253629270853
29.8855485944637955 78.8337725604572199
72.5614441646541053 76.2845050677909029
73.2675443074627708 84.7789050244699354
59.1135709662515509 18.6994710348914239
17.0188648453422182 60.4290637056762350
41.9976663405206239 96.6581636469232848
13.6441822894792786 12.1782478008895190
87.0444041563271185 19.8035127429794464
81.2472657283001212 92.7193644592961164
94.7538324652857114 14.2932906823206594
2.3224122319663532 64.2423074885000460
75.0935690243753413 44.7847769214753910
27.5947545315663127 10.2159734504721378
12.1500245616523941 90.3530609564499088
92.6557423032816843 38.3612807502517725
82.4384847748703180 5.1711366104276513
92.5930983680153616 9.1462921486169080
70.9285797899409260 20.5437736738472765
3.0350469797867485 28.8933444707200380
39.9006767669500064 62.6772062371712337
89.1025500507985981 40.6914581937292468
10.7630114403264088 83.8575131216383625
28.3076172227893714 5.7072764529952691
91.5381580106983108 43.6663913622803292
77.4507946309538227 69.7574269005676797
29.7863598649003478 45.2842595290965804
59.0541967784963688 69.7226048227301334
12.1265687521261771 90.3189481420420037
18.4175866446695693 97.0450690830353011
18.4278798062366675 67.8450580185191683
31.4918091587209190 91.4587249755426797
53.7846047324337491 82.9037051488868144
24.1311367754785131 18.8836250114192481
28.6637759755496226 89.7842722513249356
18.7822563124964468 46.2814819802661290
87.0419415212385701 82.5329047849553064
16.0262137302885854 88.8296327966937298
2.0288809243918515 87.3074139724622995
83.5128572306239079 51.2551535009838943
1.5408961516816366 76.5461973663743720
65.1682676425700720 92.7264677633540941
69.8439357854039997 65.1080179711070741
48.0016675755334603 47.4395925727509535
17.5495626512579115 66.5721924832961491
91.9751412382740909 42.4948113686976399
75.7142404766519235 77.5208839363197910
3.7229681200079301 95.8329952788977550
70.6611425466564924 42.1285908624809409
94.3471643791530425 45.5889077690972400
42.3894184856098448 71.9185593959902008
80.6137822920650962 63.2246449011279381
4.6984948919016283 12.2351093646887232
20.5385754859302665 55.9728979580843671
81.9753285098503284 52.4458256393892341
19.3554754968555116 78.0530257885505705
48.0377857429228214 79.2768902562254283
19.2337064667576705 78.3482746346612942
88.4702268481756988 12.0565298129462040
14.4337145191365313 76.3323199313350642
20.0155915819030135 12.9245345883013503
59.1719410604332410 6.5724370619134387
69.5218538854635142 30.2343985871871297
68.9593879052882102 14.7372363156350943
98.5665635028997826 57.3735108558373170
47.5995494111402095 35.0782791198143613
10.0278045379209697 11.7762743800814977
17.8725895408584634 81.2737622598061904
59.0890282382537464 10.4236938127309280
54.0139639498172812 12.2898694859432283
79.6214471472166849 33.6379848648995932
60.4826261157234484 60.9734772262305569
13.4884266546566494 38.4245259943112671
69.1951755013394063 44.9838430550614135
64.6125708541393067 98.0953293243281337
31.8356784782760975 74.9851419946029694
40.4780934660242977 34.2468136876233871
52.9850529660468936 47.2767255546310281
70.8094195529575927 74.8454140202000673
14.9252024374991965 59.8810322732011429
52.6843800856235589 30.6908489661387058
94.0571928338606114 18.5949753162681368
98.7274591709085456 20.7773760909764960
5.0155389564328079 39.6220816069124098
76.3969875234519264 87.4200041444623537
61.8459607777079086 30.5467115556986784
12.8576776620001549 13.5820731578951808
25.6358354107522501 3.8862499102405468
22.0764315006505392 99.0914308922013163
45.8641465127466148 45.7314656486910920
40.3329623915863564 79.0245823274779724
31.9594821676835821 39.4871185682953083
10.3986644460928090 36.8597930671190426
2.1984923955794433 94.5233502849680605
27.3224923676383185 51.9663999738158040
54.3214205203687115 5.4482451658040780
22.0393669235712899 86.0952470455614360
60.9002200970219292 73.0430925800934290
86.7870146480288440 45.7505434216944593
11.0440483984968871 30.5201205805826667
61.3042152642457339 83.7964646662811958
82.7682317426563117 73.0569351554340614
55.6884365538113570 69.0804534448810443
79.8327755153825507 83.8772225900483761
34.4874846915260136 41.4232094612377111
28.6282099030326300 64.5790249316620617
26.6168060309212038 41.0730989765480601
96.5684012605795203 21.5738571129571746
10.5440470968349747 10.3282730131747265
48.4813944278163262 16.3761755046612407
64.8844178821303785 84.4745589600048987
24.3928285440710546 36.9326793186788507
38.2459284001674362 5.3597321340850268
66.3245266264422924 9.6144611485581954
95.7991924295482420 34.4682679807904790
72.0252171804225583 36.4656964971713649
62.0668820412234723 19.2975265674953924
37.4753000415084330 14.7358948175102871
63.1887760232639693 30.7457454241215835
48.7581105306653342 20.5816002947082914
10.4275686041228823 55.8769710050731376
35.5865097825782328 16.8354163213187960
46.7438798136455631 84.6080906073246837
78.5397994376261721 87.8819286866196165
25.0053320073350243 69.9118252328714789
16.8996936106498019 66.3637693818069891
0.9746491343309072 58.8880358752974828
64.1418612764944669 79.2745416808089374
43.6228419926728748 54.2494574730858616
21.9462295941042491 56.0214822607055041
9.3174832236705747 87.9513693229638420
11.0470141978445966 87.4624734855488413
96.4829783815143571 60.9913843015399735
6.2984326240249082 47.1073066070804103
71.4421461468171231 69.3779766692380235
87.7551166461563383 34.2340437433074953
15.3743748908977018 96.8505800709910432
21.9123803735678742 42.3389275280904940
56.8466509520904637 35.4014126481232765
12.2177279075337371 96.6266252031559247
43.1565857956272438 68.7897159932538500
40.6083169218007143 97.3761462239716025
65.4051517270583247 71.5815144738626117
81.6847614833681206 27.7606029188620198
48.9338765371315390 80.6355325901624553
69.2810009767365216 76.7901284676785139
86.4489388693114762 6.5410768669664776
30.8060314155339405 69.9255678015626643
55.4984733127918162 3.9505970283091441
50.4572368733586814 21.5555958888440600
72.5884613749037726 98.3096027644077708
58.4231968273378399 49.4043199738408916
2.2763767522405942 4.3242355395685772
29.7755486747906097 74.6583752275240329
91.0728551824898176 26.9124480157530535
43.6172428321907049 35.6187999019613599
50.2330690071299060 56.5694537518129721
73.1818123454825837 25.8519600841044976
15.0670675244971353 12.2052520499931418
69.4250003179821817 76.8100283850518366
99.2873038024207517 23.0467386327910653
38.2298339091139283 22.5928423862649446
33.0543789978044700 82.7315641428095319
83.4605060772380796 6.4911720540903328
99.0716015187756227 58.7731087731629742
90.8651652817563900 36.1084119796643677
51.5719804823498436 82.3022489659840062
58.5372596525818309 86.2361971622887324
31.8773477121198745 81.3498216535300429
7.2285803927188086 45.4830671970181655
44.9036871169107954 83.0801043291895382
3.0125938192808066 6.7332225192697326
6.5780666026380334 76.0954613877564299
47.6414012227811909 98.5720047146396894
82.9962462435827177 33.4500288656696796
58.9350231487933414 92.6642486674715542
51.4670575024443053 58.1855705763143831
88.9713140039681321 51.3047633931554756
64.8640048960884741 51.1247770532598267
24.9365847743462155 51.1517342939903159
80.3997795456973847 70.5044413861248103
55.4022356805426526 45.3002370253084123
30.4612222969853015 86.4033910044663571
68.8292625151850928 49.4487944464508189
18.7739644463932649 12.2728558177894307
36.2244309221916510 56.8012555508148083
29.8990900574200964 23.6426267634596528
76.9796918436634741 84.3383354332168977
14.4551107606574529 99.5152412261981425
16.6034808180072879 14.4763984785721718
7.2831502838485829 38.2153257032688529
62.1266055279914298 89.7710100710275611
76.1822826451892894 43.9018865385002783
51.3534412026031362 84.7153071903725561
93.9013237537655812 76.2068414161488903
5.1886202443218181 49.5149231894027153
37.8976358941902873 49.2030812645982465
73.1707252417821365 18.3275286805636775
81.2062693745644140 1.9829311517197135
59.3357731068480092 38.3837087862143846
87.6833981968913463 55.3000125202271846
29.8761830493688194 26.4057519154826466
21.0855442662313486 45.8222001943445107
46.6924179705643283 3.9815868112979325
91.4406971984031571 2.1295405251575028
89.2246766560948004 0.7722450097391587
91.0408682198270469 83.3721086364136710
48.8299148323928591 17.0745043773540814
94.9985885464026012 16.8015130434560511
7.8107135703469277 33.0314936913768875
67.8293391153184899 1.2893828983629230
34.9166426964117917 83.1050228644393769
76.9284708028512227 43.1906006520419794
50.0040346691880799 91.1945784133974939
7.4871627844957604 45.4588377985035166
76.2455153802248873 23.8123863552387469
18.1716705043486364 67.7010815401912822
84.5805367874632879 31.7243483243354056
21.2067709848501984 60.2495835274484790
59.0107654037280369 18.9219223187344632
91.5823189635221411 56.0243454471141078
67.8370150274080146 52.2824567195402921
99.0390879743669501 57.3171532972788569
67.5803420256937244 56.8450959574959498
12.0973423960537563 68.4480043468277586
17.5160183379520902 16.7485212716890004
94.3390592137499198 68.7736094390531747
1.6058008845843741 62.0540620023857983
25.6344005077586701 66.6458605691099706
53.8822315210462790 24.0644096089248194
26.7771220324705688 70.3020942186454505
22.4071849912531249 7.5543371694081651
48.6553720112131387 21.3272355477805746
16.2182411083561888 53.3504989604489239
74.0648932956318902 16.4332055995364286
31.4163812886250611 73.3826923201416577
83.1192491086606253 85.7861600456703286
17.3514961253788407 86.4891618463419718
20.2349523970082430 17.4480548914552216
5.9495688218965999 64.8799467398277443
95.7244389232598962 41.8964118015577611
15.6563587870694789 50.8012330604872062
88.1180593344724343 58.4439856726188012
89.5068161836874623 12.5620113450571118
65.4004541439203280 34.8346412333420332
14.3166588228765832 46.1564058749397006
90.6381594629644525 1.0668180261152349
54.0929168087818439 77.3677146804631519
60.6832594284277604 84.7484349973842939
92.9701923503582606 50.6086584848639234
93.3629779623894649 73.6152799065403372
30.1028788000095702 59.9140325154553324
85.2911116456137250 62.4081352824551345
57.1478277423458607 81.0173263917815234
55.6545036429107114 83.7197185451455539
59.2726822709535597 80.7872160395848340
64.0759886444075732 16.8448407490119259
42.5093453468735731 58.8824158489129843
82.6462962670222510 96.0387963591054472
99.0647042654167507 31.9437669806809552
33.5538875531786971 6.6281042335345042
57.8314733039213777 26.0526904911175592
73.9895847811791896 19.5198348030793056
50.7733677274642901 38.2338350206463247
32.9548757514055524 6.2713146612348281
41.9895121820107988 95.7941774942724464
98.2188740313591069 96.6716301631058172
98.3187396273116860 93.7869961568442676
69.7409467981059663 7.4132045639740296
26.2053106797671447 51.9902889172055822
24.8480332792228147 11.6610083612967088
99.9598031917626741 14.2580384696988087
80.9210472735751125 73.8821778598519501
91.9452897241883988 0.0833878889185402
97.4853960985270618 3.4420850150824855
23.2814561454207656 67.1055909759642333
44.3294197442698277 81.1752274307524004
35.3274488335085550 12.5777243728575687
86.0845634362197529 26.0696610708128098
28.6996476075828681 32.4959557341247063
1.5013358533018661 98.5006756298894857
72.5571569148406752 51.6373021353749664
6.8388925850012221 29.5778379983145143
9.0236920253652713 75.5883848636846807
94.2818789708521336 77.9978285518326970
70.1068590497718702 28.4757210186602734
27.9919812330888256 56.8548882409970062
93.3029516526767253 91.5603975696431434
67.9872662449476763 9.2035548341823699
12.2697404293845800 93.7087480510305966
91.1993309411556368 21.4946702926228070
13.9677484980621376 61.7886319832492674
49.3005457273620635 53.2159251912329267
37.4030642101102231 7.3793594090206920
27.6596136387681000 15.7748175588045765
51.5713824375928525 59.7623503448800761
26.8999620575316243 77.9142741575064832
83.6787602563627502 69.1955011674111375
19.9076901788893608 75.2179313002054357
87.5154746251946278 54.2274250075821200
44.1660843255678586 3.7894493504196602
12.0084044845688904 88.1157389428519622
63.9875272279648613 49.3957427512818796
3.9797638438872851 32.5074670909028427
34.3204423134330838 62.8734051424648115
74.8686966828671245 68.6151316496513175
21.4189990874496985 65.2950515737006185
10.6004351504755299 16.7385861595491505
50.6915620823461524 23.6259500100098450
66.3117720383575033 78.0835430408277773
99.2897788179090526 23.2925105635890191
83.2376666768124664 4.7416734292565437
94.1020718795165863 24.9505602125516752
60.3915213896947378 51.4798111715691675
67.2355717977821570 5.2398763018329912
98.2621958337129655 1.0218250008317442
25.0872036906899076 51.7499997015365096
83.0273133066542357 29.7027675173532444
79.9683447232161768 56.7812119284519454
96.7657981477007496 22.9254090732938458
1.1208641744830050 89.9773100867213742
47.8253604993891273 16.9393419414817998
10.3921454558678068 64.9718570781744660
62.6381913809638888 74.5139895049878760
45.4416244964222145 1.3082678715931051
48.6558612644887845 29.2915968767739301
78.2939798699468099 47.4165197278847614
7.6021328618586796 57.2786246065896023
2.7649637874021193 96.9176241324639847
88.5796571522280090 49.5111272979745110
35.0246443272192565 26.5518401355691047
47.9545357675965604 75.5141056808463134
99.0882083025640412 91.1026854061874758
39.9482864318493327 61.2244597566045883
73.8021833275347774 52.3362538706692106
46.5708961563526458 25.7410316524621443
0.0071760905117846 97.3285293178686288
73.8946584888075364 1.1934293349129543
39.0127650144481350 87.7519381014170534
39.0805071569013904 78.0777704459082287
86.0381699047278943 66.1614186104740014
12.1591904384930505 59.1801618390385897
57.6136462312950712 15.4494458697894252
40.8696028849484634 75.2969731723016906
65.0711251066736338 84.7809635088324143
42.2152333526076617 38.1633842501761364
30.8021728946525002 62.3038754848203169
63.7955185650084147 93.9565593328602660
71.6940594965173688 8.5757413179105342
34.2760196080661572 70.9075642336560037
85.2801967853189353 14.5821585260672677
39.5776687082823102 52.1178601241843040
46.9476256809774100 36.8765234741461967
27.7352214759876468 49.3342611135414657
36.3742762739389462 58.6394538443653417
86.7256673377725633 2.3521243478014653
86.4093576572109043 94.6577026835094841
82.6519095551679897 83.3993578933319242
62.4585662671124808 73.7085019871658886
84.6308662957082305 12.7607540726779831
77.5628092924444417 61.8737249796107776
74.3891426567330143 1.6472601681115639
36.7689582151375802 43.9915648562668054
42.8882567028961077 68.9325312817679219
99.6010173875169045 28.2762824382008837
96.5794295592478420 3.3196318684289849
55.9688373297763349 86.0855586980598559
99.7598760443248267 28.7346321562878551
78.3824044331556422 34.6467663830477193
62.9573381438790349 36.9366750450349173
81.4629225136718134 25.4836606490642765
46.9814553948809248 24.9935030598152466
93.6770400410458279 85.6783583980606807
41.2870543266924770 18.4799269487019728
75.2341704859499600 88.8490791097826786
33.3155567524359952 63.3539763984976219
40.5579062554648573 51.9729503155414250
3.3150068854750248 19.7051759962152389
32.7213628153449889 66.6746519774289226
2.4764001565829363 73.7111165000830795
31.4248794071596329 86.2122841316166557
51.3029395076377313 23.9204036396207798
90.1792102643355236 18.7108744832828151
26.0235512942751726 75.4862409169056718
79.5623454287098184 60.0011763837277243
78.1417778723440080 46.5913004330809031
59.0951288692488674 7.3177519845775691
24.0573065560836028 17.9746303047103488
11.4382822791634595 49.4422320977295868
58.0784443979285498 35.3463944353603949
69.6981334061193678 59.6746139398228834
35.3249166033242545 10.7132875226855226
44.0214524197883748 70.0037512952925454
28.0785171575972505 19.2939733390010133
25.7995265655447596 0.8915618869367981
31.4634052127575004 92.8690454741873310
74.9995900379067564 22.3781992387112396
43.7712558691950662 14.3115769646274380
90.3597555094346205 66.1180076859652388
40.7813101986571382 29.5476830718723100
57.0214344634164618 59.2718422059515646
86.1681514859202196 17.7088717656922583
63.7229125490001564 80.5711507659442816
45.3210744281276803 24.4387697405055384
73.8759314975220747 79.4394764238627715
47.8336531425388927 9.9420262188753767
72.4517730980337404 92.6823446479893249
40.9958904820862600 93.9908561371602786
0.2872361291452075 17.3603090163223968
62.6825791664414993 30.0888399265761066
9.6989828965966645 37.9164619238919229
40.3552505217325574 30.2385472267234547
29.1370744088160443 98.1202974372406089
24.5230905412172184 37.9872524218829994
52.5358333835690061 50.9386995222077275
86.0595342771175922 4.2786599602086639
15.3270639636425408 34.1392745322700506
2.9852303004040626 15.7830566456733319
48.5671554904697018 78.6558532398654648
0.6397723251031162 87.6931631583350537
60.9228282136503907 63.6396032357654491
77.6217679263452425 58.4309619522873191
92.7131243961833036 69.5480406290113251
17.2721775111333358 31.1795436080771751
15.7322455301265549 29.8298233350459228
22.8149113798265404 36.7396864046542575
42.5065614015317408 72.0411807476927208
0.8052373261897450 59.8556560008693310
61.8499997751958830 38.5056015474359441
89.8083114389319803 85.5340911211470853
67.8814747023816807 46.9450904291618514
61.7557267818999023 49.2107932728852902
72.9545745121425568 72.6266134124996370
99.5794213981048557 43.7519182379485372
19.7228415506503829 85.8528832591475037
9.6383489960968127 65.2537741812231644
0.3140794773219269 92.0253969250532862
74.2487961652918358 45.5515177093085200
51.6497727248092033 54.4295620465889627
47.8917881030092474 56.8928747396087431
21.8132243490189879 66.3946505742380282
41.4843645662015490 48.1083436673256841
48.0570100591570011 77.9041109647202035
28.6920499916754608 76.7119951204287958
4.5150984930550813 44.5114816318904047
26.8295700980273537 35.7243243528985701
95.0578724142819595 24.8276502697400083
26.6830477414361731 65.7616097165856957
1.0399962046540701 95.3221859156604694
21.1306645229318733 25.6445457023109959
28.7242370834050575 61.1524518687310419
43.4149579543291040 67.9025321296747677
14.5289015367196619 17.9784691453136816
81.0120546559923156 69.5482023940524812
39.7900680202530879 70.7399419152467885
97.5395593787653894 91.8341171178967386
68.0915982313980805 69.4928729888112144
57.9118403734367391 26.4547868169280989
67.9324426671300188 26.5143694630549760
65.1118274693719599 47.9309241634479193
16.1057607217068863 68.2688134283681620
36.5781604899883988 99.2886340350429180
82.1529701848508438 79.6901766778215261
39.8916417333298412 4.9276589714132735
36.1567417601176473 68.2744062726474965
73.0120605364906368 79.3350308742065948
99.7253761071920621 66.6543493205823125
71.2337494791470363 62.7604573605955594
40.0219218160730890 38.0511873700490426
45.8517475389128109 39.4936133903269777
8.5323692796396511 95.0246414590832984
73.2835159486209591 0.9359311110910706
49.7567894327435525 11.1192593384983986
92.2875847490741990 67.2724975543194432
35.4542309984286135 83.0371909202707599
58.5769487112058442 39.2273748124861612
97.3366881137669253 78.9918312427989662
49.0362682089789601 9.7613692669871632
59.3539872586774209 8.7307546643473071
7.7865095653696699 48.7309895066888501
6.3338095284809164 18.8469945705113453
72.1077828700935868 4.5804582112566106
64.8096625806516897 99.5528845737789538
1.4894723802148957 41.7819742282937199
40.6976610997674868 56.0332850842417827
25.2730006101109979 3.0972317443684450
11.1166099213197427 99.6427932478185454
5.3154710902126983 52.2707474967954440
63.0161071193664739 0.6206198760827619
69.9946290894406786 69.7779767523328900
78.9416913296639535 30.0900675279563323
59.4317597549822807 42.4280284624878306
92.8201169567585396 0.9162834212418258
93.3832444220889357 34.5848302361268765
74.2936732648470866 11.1216933329962195
17.9238380435421831 94.9709931406880798
24.6101411669716335 11.1050406577777423
86.1987450632376238 10.4224500577565937
12.0207273780544295 24.7674296934719536
62.5997129741327285 37.4652225700071924
38.0512451969878356 42.4934054147151770
85.5357116475586281 14.8684819239334622
19.4749069763936262 86.3633071013724987
29.7025321209797539 89.1712187468622943
40.0456268109469207 81.7253519649606943
7.1660684129320913 59.7942553678270841
98.9392605308436828 72.4444766732497953
33.8668707393347077 94.4658393119383248
28.2920800189709425 79.1213055925107369
17.6315587443426125 25.9422846934883147
71.4651082713533441 63.5430262560134267
35.7089685119172628 37.2429523045676234
13.1643994455719398 30.4428871198018314
85.7066834778166964 71.6884493865896815
41.8866985336319360 83.4470800190563153
33.0726469898133715 96.2686018972485584
15.5567772084559621 0.9087621869275031
95.7746464610734307 75.6723820480549136
35.8870072758836329 56.5703386338018959
28.1126432328700382 92.0904977670153073
68.7558469038673366 6.0039452911572528
0.6145520259208670 32.2365945005377412
37.4424607447497522 49.0897898252836598
48.2653324805269150 71.7862449757376737
4.3218930558792668 62.1546303282817334
82.0523586817955533 25.7853356373889611
11.0076944933117922 34.2176572639711480
35.2430449399842587 19.0626712102231366
94.4180490039789504 72.6749491466701159
19.8370052916250650 23.6250532393625576
17.9093006496687792 23.2672060735449868
90.5831651872521348 18.5637265336590183
4.5833739577110455 34.1620019288448731
44.7068527803291076 77.3754117956968912
18.9050896104711583 27.2510841904413219
8.7337007201944381 59.6065228305883039
62.5352703969456982 65.9390289851332341
21.7537910759424733 38.6460974240106623
4.5003297738753663 74.9653772208537958
81.1186141445750764 32.1929598115498052
80.6955934752774056 49.8384825998166718
27.7695950206986453 76.3746630364197330
76.2350123976683705 28.1457710353613102
97.4536825695432185 70.7106175662220124
25.1616346219890694 75.5147858785849309
11.2639440602850129 38.7343237380253029
58.8976341757833310 2.8768807098206950
37.8285569003067792 96.2763786448731338
55.2951019276034188 80.2153243193212973
33.8511470168006454 14.5752848658007306
54.6900750329644794 97.0202553488856978
35.9223596476280633 1.7683051680544515
92.8747467852769688 16.3107289982430643
58.4047217721008423 41.3394975162397103
11.5190543430658607 12.7234520876204122
37.8515852388358951 10.9677759029865420
85.7290555727948913 65.5735759335971693
34.4922635631017229 48.9634507645969705
43.5230568742066097 31.1768442402287391
83.0154665641657914 93.9430188704913292
14.2431719603977704 4.2575496358973730
6.4630069673492052 0.0809714453295030
65.3567020446554778 64.6851762975767741
38.8326739794607079 15.0222185139368687
59.3214404532757982 6.7786151531086913
39.8557513687070397 47.6731635899383051
14.0493836645780306 96.4835733694025919
6.2371426997101960 97.2130376764906146
60.5342741638939188 7.9347178508805127
37.6187374559326955 1.2720977373097297
91.0697084020452223 76.0083523608600444
46.1773906386590340 52.0326205705759932
25.9980252469227722 13.3003634708410594
64.1827687894070493 96.0720890704689339
74.9417275954174045 67.0614005786216296
75.1696237021605072 66.7360006769828829
38.4091864051283167 18.1081848825432772
29.7920276612386949 38.5896073631424414
33.2642499698483149 93.5420823165536319
75.9236688122051646 14.2298939070742527
3.2233966108005219 73.2989467194037303
72.3032306026063480 53.0874603583500715
62.1961353731058324 62.6333435719089806
54.0313103917413500 94.7596633775850989
50.6596564726252367 48.8844153855892287
56.1887465299807047 73.5777685860487622
42.8138725440182810 82.3297501615703311
16.9034118088482330 94.4077108860327598
88.5172168774499397 24.3260468320902312
59.7810605602229970 27.7598590763132087
41.8925534069945940 3.6836047335805144
11.7920970529017399 44.0733144699921340
94.9870267125092766 52.8690482902494523
71.2664597356951361 94.9676069737971886
26.6357435997959229 20.1219434880889096
96.3078941522299772 52.7718717368321464
66.0402160440000046 84.4486901863364068
97.9812533728470214 69.2142519125422098
31.6078783346699588 39.6590708535196654
47.9199087881245731 61.6848838572657954
72.2504336157749378 42.9490882098525120
64.2602916176995649 50.9837407486822016
4.2878652607126311 33.0394415660733927
72.5502538285583682 95.9785500535713254
19.1377817891231743 72.2392506496241111
57.2281052362301423 57.6782385738815364
68.7660393970854500 4.6588638532583104
22.2282253832895584 44.8855040290378042
5.5005856791980339 44.5793148030774873
63.4083767149508901 33.5120081850215357
60.2630728794992763 75.5488809654716391
20.6519943585865455 87.0513330712533389
8.3951379559588872 0.4419123534791014
26.0266446079743901 67.0082203085296726
55.7605032410172541 68.3948255655276398
77.0799133478270022 91.9184522777702284
8.9336469357086497 65.9126394192540062
24.6633885704875553 56.5355331029431056
82.6414739574915984 74.6229241553707112
2.4715564014099911 71.4196608925451812
43.9215169121274656 94.1007158401580313
73.9907287403152623 83.8084580462100348
35.5396032634035066 8.2311669184393139
17.9579917751806590 77.3082077309526738
29.2015775015389991 97.9058430164570410
42.0696048599567334 64.0158539485189806
40.1138696936453414 69.2568876953744024
87.3386556605496622 60.0096571430173142
18.9720027272760063 20.1382427303318998
89.2373398634976667 6.3743874480822305
36.8874300105403989 69.1830879211846508
63.0449544653672618 23.0827375934762529
69.9848686042974464 44.6854552266520386
99.3617961081080523 45.8511416042383075
29.8970785634906768 35.2522049127492991
54.4971295523364461 72.5334673713845746
42.6409545438255790 15.7001479897637353
38.8210675482091645 73.3240541401600154
74.7227804881534183 80.5535751308347017
33.9407383641596496 74.5825328399164107
81.1800961447066385 90.3242563950509805
0.8630021730502646 40.4186320498723148
49.5615048397734483 50.9530558982312911
37.7656892579830838 51.7353033166480856
63.3111287648892542 88.1223996024757952
40.8922424129655298 87.2738665617062850
76.0098761603055380 63.3865624382914277
62.9209358819158950 40.4992345804507607
38.3759958347239305 14.9064605563821946
83.0186904600630555 79.9794066101890309
99.2668433762196543 37.5598725379336997
40.7960493125762866 29.8365915157052584
45.3365521396001938 26.0084286875293600
88.6956071457639155 62.2960313301887396
98.6895994276245574 68.6835190950831702
1.4398820823695035 43.0215120653981131
29.4655859064207419 25.8255573376888314
50.2912315962614187 18.6909100271164021
46.1302510338590679 80.4852442108403068
59.5239470292419668 3.0713295665992013
75.0888919535820207 63.8564498768586475
48.1272148334336052 93.4230641363305523
6.1743141381081834 3.4253932982013846
44.1657361949998304 91.9800421101139705
88.6236778678326118 48.9584673921961908
72.6119125658672289 52.3208059076163110
12.2655635632943909 97.1462234315372655
84.6583080766977503 58.5613455549321174
14.7537600970754070 69.4949413460994236
35.1561854649624195 27.0578757125453109
69.9428488546930680 60.5221650058845100
35.2680838372677599 73.9434172701159724
95.1786212982548108 93.1257822040865619
28.6361665550215356 84.9360563427467525
11.2570929443412844 32.3600950550864610
6.1827004863448938 71.4584468960630375
46.5289259703321676 59.9174594423077735
39.9387704699627122 88.3698523098158120
60.6525518931854606 52.2747165904335986
72.5338163455893579 61.7346189844655484
49.4758690702362216 50.1381058409046929
31.9023595584044486 16.9275578635369897
10.6147465083683219 27.5328623192743649
9.7657441507838278 26.8307099551789427
59.4788141016997969 67.0842812776069337
8.5184680300789068 46.0522578738807198
27.1417274088558749 91.4447472623441655
6.3515603856135634 73.9006681389833631
91.4713105032987244 49.8374191287281647
71.1768013442757734 60.1714329558024161
80.0882914410339311 22.8613191737889174
74.3807287582439471 96.9658382005593893
93.5435199794007133 51.5474495435472662
89.8210104649140249 66.8940395766367146
44.7801141021526448 19.7920498016478916
52.5418610983283259 15.9092318470294138
49.0860522083777369 61.9409024317294410
82.9730318513992415 94.1725024800252726
77.5255572819338710 60.0639812812474148
15.6447122100743403 97.1069542452426333
47.5815176663506492 68.6133500365034337
22.3129331602624390 91.8333150991479670
21.6745044022761277 23.6490047689754554
94.1383833079077021 95.4577838157030385
92.9641958848709322 56.3205918017870104
58.6659618903486191 10.4364972261294824
53.5766984502205261 33.7316756011547341
77.2088967950026017 67.3191413884705980
66.2304922074985996 14.1907922409288734
33.4032391104645114 46.2821366579792439
57.1717563601535161 69.9104048211877114
67.8346218597577604 43.3569980191465305
26.4876199737843159 86.5786143181098851
61.8556181213484848 19.0344284070271357
3.1709341709853289 32.9099285891199287
45.2911776257288636 62.2192094797990336
16.1830345292601656 29.1037802458247405
23.9331068638608535 87.7142117559005783
16.5349290985275843 71.9263075963937837
14.1857893436386888 9.5041919528551784
66.0138480391876215 28.3982693165241287
46.4072893570860145 15.1489465203907265
81.2296125987729738 7.3912973905171935
73.1748174428870470 4.0102535201761107
69.3304293189419951 2.5088653338342204
81.8271516644938259 70.0180768982276049
40.1047758934801379 89.5047232552132073
62.4725905143341151 99.5141183565398535
77.4978961313856018 0.3858977619202508
23.3317503985189560 79.0840920665461340
86.9097112176984012 96.3268593649333411
2.5500225504252572 25.8489475139964675
45.7145365362456886 85.3258285624978754
24.0828114831637805 48.3335545372634456
0.4218372649944402 57.3395392752856807
11.3630330656830587 92.0937501137718613
26.8813714101296064 37.3539592833856844
71.3060081154838485 63.2880339438751420
50.2456545288917056 34.0343754845796411
58.5684273331666816 21.2201611624926905
58.2892067337495448 99.6169449920763697
47.4414806360260570 72.6989516485856910
82.5586159796776968 85.5122303864155100
22.8510717989576548 63.9786728525233030
18.6405431295785675 78.7661562246956777
12.8261948716979823 66.5056267221849851
59.5054765804449914 6.2503421470572746
89.0004459276700715 61.0588128132960151
65.9853806608249442 51.1409780588554668
12.0438939768768964 51.0167353675407895
78.7882445968361651 18.3624554796909969
18.9011476076785492 88.7713522720531216
1.2980228279524386 32.8051466323892242
10.1968379761689487 32.5934649102431848
56.0613939803328876 37.7712071424241671
6.1068760567068896 65.0388441933986314
94.3386211132673651 63.4432120177734618
85.5002576818142330 92.1723839304805921
55.5519013625626528 91.0812784354459808
60.7867221960490340 33.5399807137525485
74.6715781236521536 48.9096400465498320
58.5008795365347964 24.6616360745835053
63.9805466512437633 27.3782380218236092
90.3251535033082007 60.1710930383107154
62.3235122069040770 85.2899551968748568
15.8187431029888756 4.2525165960493050
8.4036656941234291 96.1856674922506443
57.8885237281406262 90.1875797694467281
12.6436687546249367 21.8298255830029824
82.5961242453812332 37.6991576265660697
67.4520901156733999 82.3924946213693516
13.8538500134784535 2.0124881879542311
17.0873220836129427 59.2677407453815235
38.3836889077664907 56.8308511339515121
39.6869221411524791 6.2923081735538506
67.3972676942398010 25.3759127592897435
95.9177578756396088 47.9777198543364420
65.4050146651552353 19.1281369460715496
0.0337038588017480 34.2997276398254272
65.5873072757120923 49.6906150732079865
54.2166158822989885 66.4699437916743250
40.1769396266164733 2.0556475791525086
73.5884450521037650 55.5358989403283445
31.6912431689304483 15.8832124509328700
48.4600017839888793 9.8974735671105822
66.8273622338805353 61.3171439316381210
33.1357557198499606 36.5375648610939052
42.6732753488541476 92.4853423167569844
30.9777229344546647 52.6261754041942638
18.1418117225616307 77.4190274922566033
27.4251796001670058 63.0199815972737980
35.4861879669673286 60.3144900342997801
71.7287643077195298 70.4627200036978394
86.0081996892928657 50.6871404637918275
42.2287652810556580 10.2867487515478810
47.5772171655498539 48.9244201038586155
55.2001879772713409 58.6384556898333571
37.5633123632763102 84.5834393196461463
29.8879265417864808 48.0871144929873040
47.7910501073459031 13.7264646030014532
73.1865863364605218 73.1575713902275879
74.7858158911166981 16.3679006044001305
6.0914095629792886 77.5770295132702898
69.3109196669792453 52.8417560951552758
66.7053827011747416 1.6257161205487369
69.5856452886524579 24.2299059163354684
51.3138634143520704 61.0644658892418590
84.0659179610145202 11.1846617808745936
69.3103423250783948 17.3164173487740030
74.7953687970593961 64.8274446600314036
50.5335709376812687 12.5485210777274592
34.2132997661830487 95.3196644569332392
8.3682193548853867 55.3310381134182876
22.8519428717024482 75.1701064098550660
65.0169189662795191 57.4891734822567386
83.9313008747877092 8.9073605304264234
54.8492994483189591 12.8787111230675997
81.1044122031674561 18.2812715859502539
54.3461562762091432 61.1666717906644521
74.3870457593699257 52.6174418404272259
92.5039529611949547 84.3178023556169052
9.6520866344189997 24.3536586821802459
82.0847228219283807 4.6226025717060697
31.6693545970380477 93.7622817440087033
64.7842025902903771 39.7809809642628380
10.2745702009141571 2.0326202338659560
42.7843458969335373 14.7663768267199629
2.3015358676411912 2.6222895719882344
45.9830880608857342 1.5849070777401608
85.1730371493798657 19.1841968553946849
76.3449900820641574 32.6056029894314250
80.3397356595377516 37.5476236730798405
6.6835163803279691 18.9310894291515268
4.5772580720724543 46.0146736071108933
92.8423583026426797 85.4630586987550060
33.5227309142289158 30.4528612866903039
83.7150391726774501 48.7644604853022088
96.5678920086405697 55.9622743749781577
32.2491803091358378 35.7085118296547321
81.5481365506291098 77.8698754584782193
96.5157429656402570 8.7088324105337840
62.2012294222218287 76.5516083943977890
49.6538906590701430 26.1192706678330850
11.4322781325414411 47.7915062378398616
11.3802013151741441 5.1832942490309009
10.2835114336424009 77.6137538812359082
20.0677171036506614 13.6644064981001012
70.6113948155803257 0.2936298353701017
85.2732479958116016 73.6541501491138462
95.0402285462034797 26.8465049568135647
87.9501337597391171 71.2127261231794790
97.2523407203027261 57.0984451372231163
39.5981894189441377 78.3691233433171703
4.2194076151053199 89.0897829824591554
45.5901401087099885 60.5710228147967626
52.4852766714058134 9.6756436929871690
17.8843487955542066 38.8874480068242292
54.9483412539782634 24.9337807518336128
24.4152799377256216 83.4983824473643779
56.8871782112759448 20.1747188773222170
71.3472847041407192 33.2447509722844003
10.6798202861890132 41.8639715825094498
56.1765377002960378 72.5401892719319363
17.5854983668518159 57.2588991489415022
77.6961036139925056 5.9890923783005761
80.7784478430630344 80.2890839882323633
96.9567884568404139 35.5648915524670031
84.4332652474679861 15.9710828167683676
94.1475724198815271 2.6616338158935382
18.2106945037370132 6.6724897896170532
24.9383765300480782 20.6402983422054973
70.0634263668894306 36.7866974256136317
35.4639424002024839 29.8113479370238146
12.3093384167558213 66.8908185080530160
95.3461846172049121 80.9217901297914040
83.4083111445657011 70.5264964352943338
52.2219331711300541 0.9833719981760081
45.8236697809105138 4.4906436697357393
76.4108839714367747 81.5538465919815962
6.9474256807976476 83.8576104560216180
35.4104981747459746 65.2579917115457278
51.6218880808042542 49.0550357762524172
36.3163259961006091 44.6001386913498976
40.5495339023352699 17.2058521548161600
33.2899741196118626 36.8040267443446183
99.8709139947522004 19.5128507371091899
13.2439013871462166 51.8719782293999288
39.0859173250967160 81.7526354836266620
75.8016270802540362 87.9789109805818015
30.5013111363822915 89.4686276537981371
33.9147439030406090 53.3104253917932382
45.5218629968846002 68.2162910086183416
91.0745270645271603 30.9254419689747984
11.6029861840986630 39.6785224654256439
97.6049601134116926 18.0403106077434714
0.9033683527603475 28.4738539648830447
45.2756206064007571 6.9992092847366738
48.9633323343748899 49.1014913644733895
33.8532553756283221 3.8692316763413781
17.1919693576654709 16.9326446106330515
57.7310874455335821 59.0052360544765477
56.9707107159305153 43.1613342932061741
53.1399331510740396 44.3442645949223646
2.0581744998336204 19.3854663202654329
92.6906767758201369 11.3383468671790606
56.1406113566789244 54.4882553804497149
11.2497139276037110 40.0405355497867177
75.8002696439482406 11.0891038670936641
89.8093331181672312 5.1261944954613110
39.6435908509254915 18.8761582604255693
77.4953955956295175 97.8270847253143785
48.4413604265209088 3.4001846395994684
39.5268835861660648 23.1482170957428295
18.5477749726604237 93.2995292259579685
97.3303522433724311 1.8404497658139007
18.1475734615202491 55.4927200670468963
58.0300511756029280 12.8596619862505257
46.8458780954815950 37.9583237400534870
18.0613635070117198 68.1315445039904404
19.4508994737914058 27.1435082248408186
58.7695585371754703 26.4355065005868575
40.2766193520986064 69.0504436672952124
65.9525212605747271 47.9726585514642068
23.0171877455801912 31.2751456109428574
22.2193504684510721 56.5423081368592406
58.1410848788158532 73.8083139699866564
98.4179065520866772 42.5872521266028343
13.2177895435958916 35.3731435253516011
13.6682467202385638 26.4725019603145775
67.6669252692560406 40.2798327541386811
42.9538999219470909 17.3402689826782535
53.0324484312967499 1.7115281201317445
46.2741831065176328 63.7748217572424139
31.0719942519241847 57.5483371362651468
84.2591097035840733 63.3724766916120998
2.0214786005985474 48.8233533546994423
4.6476346796998751 74.6915064032080807
57.4631850125877364 73.2824513252111700
73.9165151928468589 94.1263357161332976
77.4666633802375628 95.5773022706798372
60.3634026363009326 99.1849358617393762
95.3610820421359335 47.6734588991268424
12.5455259524556269 12.0546973128574102
54.8732867719842972 29.5888008634344395
0.6865837065197500 74.6986506135335588
5.9053702152547789 8.7761957119921856
20.7279881399616279 60.2912291815009382
49.4706971318068298 46.7037438446371809
41.4439296390045868 84.5529675998197376
11.9754309352856243 67.7428988105651371
6.3136514804639337 69.0406517175427581
91.0639092677395894 47.3969276649510505
18.3918598129970690 30.1185064989170748
79.9676898899602548 41.5901823521736844
47.8947340133066959 98.7918670903525538
10.6119367996090013 23.2010306967294753
55.3520250754238958 32.9750751024720827
63.6382745960394374 96.1886983819559021
27.2627626910037932 57.8452595048819944
35.0524604771145221 34.8484772208846749
9.7145508701932837 6.3988971358184488
71.8270361943393567 10.0353151664344775
17.7143835252645658 54.7931720009191565
45.6361044447736717 80.1343470834165998
94.9247099718260472 51.8858067192945924
48.0773381619005491 20.6646621641538566
12.9765497371558620 76.4548936451463845
71.6023366162217059 63.0740633070914782
84.4852858280689247 30.4345068665820335
16.6954947596839709 61.5038404707287327
59.1374079247900184 13.4677262826932935
43.9615602068197191 4.4984033420058740
88.4075616646203457 71.9877914034401698
16.5119618639267820 68.3917674850239479
23.9859103131291107 32.4179072752192283
16.3836492165523886 72.6943972632972901
62.1119733642075147 37.7483319885339981
39.3851955509376381 16.5295630875298087
80.8201895184582781 66.6123450615030492
10.3082186692130211 97.4148011119617792
54.2383557784084900 66.4596959472453932
8.2346708658001759 28.7248544563182158
62.5806716196825832 94.0650451147697169
47.6838152886024815 54.8940701995696543
16.1036324911100657 99.7083761586178667
67.7426846171067183 12.5254356754664560
16.4334214673565810 37.5902626040286592
88.0291344069739807 17.2351475781740575
96.2342241962396088 31.5873844926729994
7.0602696766096651 0.2233310033801117
63.3348952562049732 53.9749540453377108
44.0932005883921647 45.7579316704725088
29.5893987564525247 73.6587809787748142
34.6758915512682151 2.5303102415980105
57.4455631866323060 77.0601806865690122
27.9862897281762848 22.4086855603374708
68.0230517248428725 22.1620705055035714
74.8872422720121733 30.7629951761692944
76.1188756004605693 96.8117130922688318
15.8997199097566266 84.3559674897336436
14.3462667966630768 94.3832034518484448
62.3501709770267638 71.2062320444916423
12.8444590666826119 67.6322272332849792
17.9255865072007090 4.3707837977894020
57.4272175126679159 6.0247589869011016
40.4463955612665700 21.5848934338992109
47.3975026271855810 1.3821962852102465
2.8437642041454936 83.8141244700548782
72.8076366175027374 88.6008461904027769
11.4714753849689757 81.0973217479585742
15.1457302001052128 30.3447555975982510
39.7311099360638167 67.4902528578044070
65.7090072681623667 66.1873646269538654
3.1270219488702788 36.0919185592810550
99.2328713092967831 14.6580018754113421
89.5272628617849904 27.1491356471793566
99.7452020449126735 96.3404497332827816
87.1504880458965800 31.2202123017579432
1.9949319896743534 85.4262431078928870
84.9330253562080202 86.9885617881374174
3.1397409696549472 8.3721323296588110
7.6732863155623114 83.9041856649746336
56.8773640537998801 62.8629905003882499
48.5342465002814833 88.2847752328241313
88.6550563044386450 41.6201662648076152
76.1652954515168261 99.4871211784277563
58.0023914885653937 30.1410587011890385
77.5099569510020814 63.8371178282084557
56.0284693396156044 72.4628216569856960
55.5631828582899061 79.3091130831236057
52.3840450979898975 99.1378534781902516
20.5188354479216457 3.3371634303482112
47.6124988946694074 22.1882677831050330
1.1430498805680811 94.1781967851659090
0.1657789137509358 6.9535940644197662
2.3117979401608091 21.7232414558606415
45.0115807145807452 26.0610257786431987
57.4414768266782758 74.5113434769891398
39.2643782376821306 9.4927807190405833
1.9436807442707815 8.4519442259394229
17.9760569125926075 1.6625675254153038
67.6916156147325410 50.0345534806994507
18.5103866969368873 53.5575143633426762
98.4595399321552094 5.3796679512560956
17.6457738826263579 96.6143804953373007
36.4944465951485739 72.6117269656720481
28.6092029873080698 73.4453096228139231
10.0958771117831354 12.8201190436767369
84.7332149914998070 79.3691786869437834
26.4550287230258085 92.5507027294323592
57.8775482383902755 34.6704819662518773
18.2188408695550983 81.3124198142860735
36.5622446777549541 81.0997270526114562
73.3988025784628348 96.8038811265853241
85.0125089050428784 31.0947832194438121
72.0668144668262300 24.4485376797004434
63.5788476976294561 45.7298490817986121
58.6375393753478562 85.0409184326706367
19.4469001233245606 66.9491030376954512
19.2294203293852703 24.8906185005413718
77.2096035957285238 73.0101710297909676
29.3228403633835519 22.5014969930156461
96.8879621120927794 64.2136899595194990
70.2769149518413059 50.7833584183444131
42.3398414070083291 5.2665421915306094
54.4432240594520422 66.4904568108394329
52.3902338324923420 86.9448397064091267
93.5216655386895894 36.3986145676045254
9.7538469891857655 8.0886086663985992
58.0653309323692852 95.8699360702234884
13.4628355063842626 25.9803875879796031
16.0795334010870086 48.3583160816914770
39.2753825592071166 13.4401833257825736
96.7051519910480692 28.5168658671444355
67.1197460655032216 33.5895258798878587
27.6860518101296869 51.0844936966809087
40.6858291134942860 7.2776525435558241
78.3770823581601377 38.8286491442418793
82.0990547019045778 57.8246164251157282
51.1542007349341432 87.4937264705337441
36.3590765889260013 24.9290078211112807
8.8076815226361465 77.0050438799532344
33.0969863254286665 75.4259423348901947
7.0354461115022975 93.5254631608663942
45.8366697081159771 20.0182784003757668
89.0545295121641942 82.8651446819476973
43.7759128470066372 68.4375751539469235
86.7075693807079659 99.8407663221651376
17.5727869936272327 67.7893914368719663
41.4666092409647717 6.1174323793849350
43.3906975910179682 7.5751038412015799
32.8018571304180782 8.4742854652593671
59.8100854973338016 90.3417745589919434
47.8088107254597148 34.0770055471716091
16.1254295948464730 35.9071988442904555
74.5936660248791412 70.4614946891893794
44.4032178683683867 36.5270778682621113
34.1115973079651695 82.6202052392407467
44.6262593910862009 86.3057490353884447
45.5573217847738547 83.9466147587561267
38.2617844994321601 70.5143632008106209
7.2314533986048701 37.2797223360536449
15.5483241520907978 78.4823257764524982
46.2367802390327256 10.3603664833198046
34.0834033459889909 36.2273118850816473
25.8963920408079922 57.5596122912027255
96.6887992170248509 99.7448478321727663
41.1579908004978563 29.1268483331363335
1.7735878888366918 77.3337173301693213
83.5195368828645996 0.5770633972060013
61.1053637274503600 37.8882495391032137
46.1150313015580195 40.5311947561568644
6.6601703421129592 96.9839092187148850
82.8337671628504495 62.9165906455497392
76.2185727194184750 2.5169733437353958
62.5520934008335630 49.8098513486316605
85.4570824524300861 51.1344059140164120
76.8852957514162085 57.4776150161813391
11.3436980568329293 73.0858028284314969
71.2439256529802947 62.5748014101522614
10.8491311966922748 3.1037885419998523
56.3138981018834102 51.7479166175984560
27.9792626808365128 69.7980718897097177
44.0299137132750147 1.5734435464492158
38.9103547570546340 45.7224596166141168
0.4208753897183892 37.3648082750813515
82.1313069132226303 76.0623631442745420
1.0621212540807390 4.0713859393576417
59.3791177039098912 95.4096679197205475
11.8176764653390656 18.0019101487114987
52.0040582547535237 42.1414023895974594
23.7983262821521393 55.7526238503728493
74.3500922616893121 3.8753370566991019
24.3197001713052359 37.1696335586663054
36.8150333374529879 56.3160906483917003
34.8298256377192388 14.4721133715457029
7.7070686848685455 86.0751693029176579
23.1234704694660884 86.3647212635503649
47.4379565370059311 82.0673119878802879
43.2348794162772023 92.0874382418694211
2.5765138612713456 63.7869800125259303
23.4548073475940519 87.9789066422382575
44.2144197260109664 44.0625179457743243
55.4105694147260763 59.9337237080850755
46.3957472037761747 52.8914134023707874
96.6521115424754100 95.4240898167537352
23.6511819115038726 91.7319287282038403
53.0554600140869326 42.4780755809508364
7.6558820962152607 32.8380059869552099
26.3107928475423876 48.6407169203192069
89.5364209389659607 66.9742781492238919
97.3029507340728657 14.1014032858743139
4.2097146242587087 16.4677559778920610
29.5801441865547012 8.3131709516450982
55.4628185647977361 43.0196295823446846
80.1674015506035005 96.0373637361846590
1.1836130578609882 18.7077234749305497
3.7302111324559850 46.7871018072264633
48.1416254714219534 41.3505423533113898
19.6150161702886692 86.9553738233608158
36.8042495536571010 31.5850055989194232
34.0698389794916707 95.1373086562829684
31.9526600580448132 53.5109606569942429
45.4871404075065300 70.6321487159900983
2.5178234995745452 15.8797342927528113
63.0212212470029982 53.3289699047567325
75.6426003639786160 35.0717563457385353
95.7914707221300290 44.7403893378640376
87.5891489755807839 82.6177260769319162
76.0560473838373525 8.1334517130090660
53.9287240273498583 24.9083982037788800
88.7947533727975582 79.0547030126792123
16.7032365500238491 73.6352545579995592
32.9562227130647116 27.7905067189120238
30.3969856829637273 20.6942847457604380
32.0919598356614770 46.8513463603905578
86.1137873151395752 90.3477073796715899
74.3591167715613750 72.0562602143701554
69.3400767809769292 20.1214646235461032
2.5320150892596094 83.6571627254238450
11.0699432420266142 9.9041940745070001
91.8573750643337092 91.6698969872146989
7.0400623961816677 94.0767197645258904
7.6245558409662184 29.5154166285375261
31.7457095811542018 50.8106897812306642
24.5967767226821010 77.0327362927172459
25.1092899800581790 70.8793488429376310
4.8661970053131327 75.7543293370725337
92.4405233140751648 59.4866441502302052
60.7209798932273799 75.9545456793624680
28.3460930782930554 24.0262500667004701
70.7575493191613987 91.7241006577939402
13.1714864192050243 89.2086943992534458
24.1790702960645660 51.9564164380740294
7.3038488718951466 70.1914230852011940
79.7554626432247460 95.6965000320450372
69.7129360895042680 16.0190553004672438
38.9691460794857250 71.5909675274334063
28.5302709745664735 98.5332740785962216
33.6543694964493625 39.1447414961274234
38.5108647072530701 96.9500780822837243
26.7488177302121279 65.0393718578723252
14.1994245359317706 97.3090051308572299
16.2072251648418657 99.4306334800748459
0.9791706359568608 3.6305846735192104
93.3055492392585961 83.1033960207410587
34.4962589318665422 75.9176011551038670
66.8494985360462692 27.4456538266056853
52.6680583122457264 81.6337616585198731
38.7177661533915654 53.9348391358809778
74.1895755748337251 76.5804112842863418
43.3146707891274616 9.9333643928508621
8.7960454970829502 14.2737756210788334
26.6500506160779267 77.6709962995594054
67.8715525173408452 13.2535598872292937
47.8461666237317331 25.1422928217494785
88.5212453736453284 73.8849690718704437
23.2145125766911704 24.5381347290390863
71.1854979678423661 3.5941623254952537
64.8254653341731171 52.0354783456017245
78.2710181992123495 92.2932810682429476
0.7178497609390266 49.1998540842676348
89.1220101231354960 59.1635784101090536
94.2243358756377347 10.4899618619856856
91.4494705755187027 33.2316579577584790
91.3209201766039769 37.3646309832740613
1.7917513293990051 43.7038674556626958
57.3065588857324926 61.2037044382580220
71.0972150716609974 15.7844492469914606
37.5171331513124997 9.9517137569345877
21.3339638266753155 62.3811392395233071
11.6063237603972418 78.2948500441458322
88.9192623297895324 29.4115828754435320
24.5008242481937195 33.7058785546508020
64.5258030917326977 69.3143736422226198
2.1334529322989293 74.3181528867607426
48.3884101097371087 68.2343995848665372
62.3589836326984965 23.9171377573572776
22.7249151624388190 22.3431158634752052
9.9845561613634004 32.1550108754647965
94.4656228431293670 47.8783132021216673
45.5613153394943780 86.9052590446082860
64.9421566542448829 89.1451036014393452
43.2431905905607081 3.4302202152975303
14.7054376226926067 2.2334250733910377
55.5056974082598344 95.1306984131599478
81.3495400764265497 88.7030444045944790
18.1965882306935995 12.8134803211155344
75.4648417500328321 51.8932322587086787
25.0864109756790725 31.3492936342895092
52.8783054310701175 52.5600402638475970
43.6083674420214535 45.0756726809333230
11.2605154747718927 51.1926893959433613
33.6209947468991999 61.7447811275555054
18.0031204860414675 57.3128936910500073
76.3657568460412932 99.7205144137047910
83.7186546106614315 89.8593922074738600
95.3521814320511822 48.9448121106054046
10.9142346118390918 23.9494640552241336
71.7709266211272165 77.0040480123691680
40.3525027364767226 69.3633460924910281
19.4679335495299490 94.5272185480661733
60.4893703282725426 13.5939573845391788
97.9963263580312116 41.8807161654271596
73.6752192250284139 76.1925933232326287
23.2209419090490421 1.3800468719670778
31.3111459034659418 5.0245239316439871
92.1401650810184947 56.8911126699677823
43.7099387356850073 19.8064745940631290
21.0017070009251974 23.6241118008239006
23.6457903643462863 32.3144579426640846
88.6861302287566815 2.5080041854786406
40.0036652489835660 22.7978451070472552
21.1053743436494514 66.5560161760440252
11.1367295213763651 38.4851089101045929
55.3097809813218646 94.9964650714821346
81.8429626346197807 97.4501638505248167
19.4983291320848231 19.0514194333279079
42.0080777322881858 30.9344978555587176
90.8550156285671875 42.9036663736749944
87.4742776202665908 0.4085107986849246
8.0234752693710725 35.0648468842447798
35.9102389110791833 1.3283391334656280
51.3575859388373104 72.4400197932912420
86.7094513212689435 95.3293924464452971
55.1602042545997620 22.6824920691377621
99.7258660987547358 24.4974617483773045
97.5677077726388831 47.9272735503580734
38.9314566297141766 16.8508282137091250
34.6467348095340384 15.8519494011262303
99.6721012708114245 54.7749976561729213
46.9784301591872762 66.8396337011560888
48.7462024994543484 69.9129604599317105
40.3357393927447845 63.8576850867052528
87.1654443398179239 94.6460310560169376
64.7305626010848130 73.2452798529143365
55.4144139936152982 38.8082727126231148
24.3962993618888291 58.7174417437585277
99.7345793195558770 11.2519294771905578
99.5851661777808772 5.2357478110777507
15.5224013252011517 41.8285769758007717
25.3020901137480330 90.9947131163692973
88.0640675630515801 16.3173927237839642
66.9852030291386455 85.5925078870027392
15.4454477150139606 16.5470531046042133
87.6104263008598281 73.8367026555155519
87.6298177806396126 39.4018887458364446
7.8059362013100042 16.9854390199654084
69.3849598789458923 21.7005973846055369
80.3773590312647883 8.5760535491383081
25.8324817091963439 48.0161044176682452
13.9859980675258946 58.6933815960408154
12.7786105850786100 88.3491034563576676
51.0939400348063373 92.1184005948490352
32.0092963477618255 19.8802158397844444
44.7456673027969671 47.0731482646713744
36.2698641235226518 23.6491139852794454
58.6595925948927430 36.4336969418973666
62.4196258255251522 80.5959690816908392
24.0880797773884048 28.7878268942390676
63.6766433426274148 13.4055745289162189
51.0445311991740738 63.9705308652148261
48.6954668910583166 84.4145794026311904
31.3827606807661326 81.3025115910685656
74.9027520666674178 96.8984294837837723
38.8938579591344009 89.7799029494301948
74.3706551116063963 87.6658318695862420
73.4436030360115382 28.0917057924150910
31.6293902511200606 12.7663121645541047
46.1186650143827777 79.1184251674748822
93.4218453852889468 77.3239296813601413
49.8977546783785115 67.0453668404824299
46.4878102333228682 43.6226982893606632
93.1662070423088409 14.1660574142869482
56.4079211368410114 73.5222066750910841
39.8736042905025485 14.1896590889666783
64.7216265543330849 36.2987593090119276
92.7844582669314804 22.5527952122057016
35.6628056985526669 29.4660431164678549
86.4204229280126697 83.9175627105533408
8.4129803575790589 33.4878946446858308
96.8065361125547241 53.3155185965670242
90.6630055234664809 22.4345739901119501
60.8792743124136209 69.8860838971249620
81.3794759974282869 55.5526716032948684
92.3789756489295542 43.0147748775883016
38.9934178814842056 65.1487494483006628
33.3799141014267420 52.6327021803706359
83.9623893518699731 56.8328214023394196
74.5595728117522327 75.1302926611164139
12.3167946639867623 59.8651743065210056
55.6997847405962574 74.9391345715256136
15.3334000275276772 98.5837799309059193
42.1050672200686833 50.8419495484444326
59.8585736635982570 88.7545051790931581
21.3980743038045915 63.0686900466464664
14.1659159465032491 22.6829837320400500
54.3304579617259193 42.4756711875442718
13.2429213903959564 22.5037954491175469
86.8403420043937331 38.4512765117171469
56.0283126716049722 89.3200106965788052
63.9152961358006237 29.2632410267249270
77.4402793517828059 67.7626484171472754
16.9325656222845886 10.4563854583514591
43.7281249487494676 38.6331238233949747
45.2939217251113888 93.2990261098923099
67.2831894488301145 7.2013194627759454
21.8259502636212197 0.4292658271917382
29.0924839879354806 26.9410253220550224
46.6193854329297039 7.2887814307177390
12.4539129509198876 4.0422937886154369
19.4366339132648882 20.2641991064974363
78.7561128272047313 56.5376855616481109
51.8942519350504625 32.8425667070600298
78.9541902226534376 39.2214752304207082
49.2908374625923429 89.4518337746134478
54.0470207467039074 87.8974747011552040
96.4131343154980556 33.3602030926900639
38.4345864741727823 70.1072632146217387
89.6211537896410562 70.4141744899141742
79.4808523679656105 89.9883518902976363
43.2808001651614944 8.9930932631924865
3.7349409749431572 54.1238993881950208
27.5650635886595659 94.5465271140849808
32.3456442022311066 39.3987010304970084
12.3296571672132149 10.1145285223071095
54.1891252407983401 4.0287214191115144
82.4979607562393653 24.0558559103169820
69.2428427414767498 8.4480015314588481
60.2822007552216235 33.0778965876830213
8.2235692071758741 43.5000057480807030
74.6449193828416497 25.8635846829029390
7.3721445290149461 9.5505569572289062
72.8339532472408706 74.4864568882840956
73.7272025165262193 56.9893805955342785
43.0563695082104800 22.3499669484496835
40.5201878387500685 20.9085883632543208
42.5126297375026851 52.3869268094039313
88.8967477210096035 35.5725665870064631
6.5201830332954902 31.6498336131119444
97.1829755041764543 3.7440096532975753
88.9666215859924137 1.0219167324086342
4.7090448255108335 0.1106895246345108
19.0954110860036117 31.3796918581060851
82.8061763302467284 14.9974737885435694
64.8443352319348065 5.5533232020643979
56.2765865383609949 52.3386373297204628
67.3224470464631537 81.9933582942055352
8.6667231278640173 96.9807972707639578
15.3641835827476250 98.5942734306038489
22.0923940405559058 47.0455642695917362
81.3958314706845414 73.8800835434707039
63.1433864644349612 56.7393905274669521
73.8397285467746656 34.8417675399363063
83.3117420682684582 64.4365651858363435
30.0209468347783499 18.5626257607560810
55.2811178780489030 47.0196667168069524
63.8728483972389469 81.8700218553960042
99.4721181396331247 88.1745412570435008
0.3311856843000061 46.5628524180425245
67.7461359115769000 72.7211216836166585
30.6069793528965910 85.9751213050929408
23.3053258992766743 86.5089371142976091
59.9059592475521328 24.0675512623222509
4.1360646470711142 42.2637175092868773
77.8087757120535741 59.5823240653113331
85.5954456117710407 58.8823989940353556
61.1555901835579832 23.6539163421373821
49.7893219388234627 15.1972375064141190
59.7809832070341685 24.2032148306067008
15.5274635448797493 50.4283814258265863
19.1504731263840391 15.8437745506570309
97.0055497359537071 45.0670886459143958
85.5269807680095795 43.8716685247999010
96.1962844765519947 66.4296106050544068
42.2741778528735281 23.2239784383281069
90.3303121029548635 9.0778312144911268
90.4905414593187771 17.9376419889597294
14.2923522062357584 84.6345176051969759
84.0586321205645532 64.6888034313390250
77.1470322080295006 41.5077079345483995
44.8674112165890904 16.7642713194206081
49.3879573650738095 40.4309795258215843
3.0543635724554208 31.9562911416346616
16.1637947766038685 65.8260536007253592
65.5178855665597553 75.8471469447527511
18.7855717654364369 91.1262374586325024
62.9725973296752528 9.4008001049868390
0.5950407517409384 16.9732456426230343
21.6082551501050588 1.8844552034950279
84.0684765170716446 41.4917322494200462
63.8665053802524909 30.8774044619706700
59.0449948359433847 51.6077588822250846
92.9058241950854438 90.6188168000448542
63.7735708872152927 60.9948234189253924
65.2901732292752683 15.9385578270310635
71.0425082503926717 87.5338557208001617
93.5716357176813176 74.1097795345118584
97.6787020534128061 36.9537470682342217
42.3389191555909932 10.1673125844144003
52.2544989716697401 79.0244937760813855
35.0379727905480962 14.3155800455975974
84.1047984953581675 48.9012768305130763
20.2366073670775535 21.0377082824900299
8.6041230881211952 75.0505122218918785
58.1254834752202996 3.0294498284734073
87.0235906146279348 0.0768297756406522
55.2887988101091494 20.4295634072454675
59.6674924314621862 67.5699635523621396
20.1817004392832224 91.7005549511324460
1.2135103960837945 75.7277683066964471
86.6144584846019399 34.0361851524831138
92.0705621873694753 44.2211202559160483
22.8523212402684806 5.4821954654705740
72.3551016559449209 61.5189175984947170
83.7433395343225300 75.9556297112996504
32.4469881363257855 22.1792026281853225
59.6690264431517150 19.3976323212389552
86.3224110207698772 29.6827592238567242
83.8679849345206350 22.8210839366889573
85.9352525532175662 21.5680995259303394
11.5796065896877192 38.4364460692695502
86.3579267778489879 99.5536372516890538
89.6076124849898719 54.4861396513755096
69.9076023593734845 59.0566501802672477
25.7376052391512289 59.4984930874157172
51.9162455456493674 84.9648095609388463
66.1596250403119797 17.4101484245183116
55.2811276742610431 33.5133810952128144
16.5342405578794747 38.7533163919477488
2.6344008209827408 51.0071066258724528
37.4771791280548072 41.8404401404250592
78.9601745998351703 97.0328356236817626
6.3758564558779813 54.9188935372105078
87.7049800856695896 53.0098679927995988
8.7947112030346659 76.8453659029961784
7.8519753206305998 49.2652163995978469
47.0069716434665850 86.6119685485070931
46.9628418039433768 38.9253509871730046
76.7045925638523585 24.4322039661049359
32.3803136028853444 95.9939418080002440
14.8132627357216879 79.0318014665353274
71.7281222906121485 87.5429276234850846
59.9263889750622312 11.4485518762143084
4.8359669732150445 62.9160612477233201
78.8774101787402628 56.3800422389452081
46.8150545772907947 40.7477220006563599
31.4010015503789930 91.4791520274868617
15.5131726245924302 31.7306926170032995
52.2442782268426100 20.9394501293293303
41.0698757852370306 31.6924032830923394
37.6477207179287987 94.8842343916776656
76.4898898001790712 30.1022637073890529
46.8094376692845628 76.9092101294618260
66.0813419960316395 97.5182030095849655
35.3330151990377175 40.4707356204950131
73.3397237585036663 85.7544985966480056
33.9794253318246433 54.5452191005181177
82.0477835051593019 57.0700644003875510
44.9880408380458476 47.6717363193230739
91.1701523978402548 68.5732460120250522
7.2985348224943287 67.1086993931427571
72.3246021609593157 44.1649857202766825
84.9250964843911191 59.6751207856386685
45.6260795636602410 60.9108209845407131
88.3667593432142127 4.1218556693632387
44.1347844332016663 32.6376863786828508
31.5143486239103368 74.5761142339324863
3.3142217425182086 22.8110198895975493
86.9542999071819196 30.1265017978234013
27.8065219201924947 60.5600804360477056
12.7289296703303236 91.7627924185181456
70.1660422183053072 44.3830328672790841
55.8413597786389104 50.1011338040960226
76.2971735969227183 75.1450337009583507
24.9372721809317568 73.2204638366372222
50.2526558523303066 12.3711767776395813
54.6746282767844178 32.9636093290416099
71.9957750363791433 21.3809611490584075
48.9284411091238880 60.7071169690128087
76.6334194800477064 23.1313426508595086
42.4335242982789467 71.7751645160075071
41.4840166466284757 52.8741134010337746
49.2066651725916770 17.1486868263660668
62.7837169989693962 12.1696829130885078
40.7392989953108113 87.0344848063683685
77.2684278339326909 39.0835829568095576
11.7389638139534735 55.9265400057676203
52.0035775401343017 2.5453794377780281
51.6479263183582518 0.5393825899116411
88.5359805273910183 63.6310202932547568
84.7762081696586023 83.3015059066474919
44.8929403844102310 93.4896781075008079
81.7686583158258884 99.7846177746547056
46.3583665308386230 49.1076537776135780
10.3141428098054266 77.5892138470377262
73.5669742756512761 55.0480359247726625
30.2343447137355739 56.5367486833140944
5.7514127022821659 28.9851753984720304
89.9370263641634295 30.7684682092839736
83.4900039888542267 67.5892097927516886
28.8055319984181644 71.0160358631983399
28.0909095610353923 97.0192967438819949
76.6172604600688345 98.0144154987503100
17.9626165735257040 69.4190548207365055
13.7474234229083230 70.1145820997775786
53.4721991337576554 86.1218390447862561
97.0032633885587074 32.6838753667743731
34.6957922982395885 47.1357862329586439
11.0769513194465716 48.7017391208721691
70.2348631398158574 67.6634405738977733
7.1478889337527773 88.1068740542667541
29.0144391434071558 47.7315737131142370
25.4622624679895502 30.5598923347302325
85.5831186159955735 43.6527555430080696
47.6592766055464736 63.4533864566521402
53.3332748618839503 26.4588895838066982
98.8287719892159799 79.4893346165565333
7.7362785396116625 22.3743986570716693
85.6915328744811688 46.9703977978155578
52.9925277783215378 35.5415422441268021
25.0739574970999293 90.6480358267369866
53.8452313249530121 64.8203627296016833
1.7940287725749071 19.1629865005625959
11.7519042157165359 22.2400327521750540
20.6515576750383474 33.6097880472608566
73.4749844724541674 25.1263271570872462
45.1872379672288673 75.0706528077655548
64.9661749313723931 42.1476690007203416
60.7412630783088261 78.5607225289823248
79.8536876637558635 87.5489191965805418
32.1047438629378803 88.4766175236760404
19.5809256812311432 6.5850182038802991
39.2071430820474234 98.9639424359259010
86.1366828470354449 0.6801170436694481
79.5144803130454534 40.7651818092467622
90.8881732786837091 42.5125026024787545
34.3756076953596548 2.2629405278497661
34.9682340144523138 86.4013658189610112
30.1017339230216798 78.5183213024719606
51.3813631573491136 71.0464479123422308
86.1465123421141641 92.4595727525823037
73.6270078175324301 88.2217216847001140
10.7365767530894889 82.7149285708547666
84.5993703706744498 3.2917907057509854
92.9314507406889021 84.9665732114041958
78.9831687985132191 66.7749911434230370
82.7570101518002019 54.3919232732418720
89.3689205309157870 15.8225910923166744
53.1489417294448643 76.9747210683707124
48.7651203222410388 11.9162891006464378
44.3362374508464470 40.1354203328587928
8.5783114314480713 13.9439753663700987
15.5479166413667098 86.2335449182044016
84.1063804676188624 46.6706128994184937
35.6855095339679096 33.6582708474490886
85.7771497251977877 21.3877166843672768
52.7526683705860435 88.6778254735678786
54.0916266628675757 46.8991706831638737
81.5564102960278632 88.4854045525578670
99.1435976838732529 22.7428347861341820
30.5190614125084636 62.3714067295882657
3.7364390635512001 38.6353335820946242
6.3742393659330876 34.2807613048058641
97.0940916831024055 21.3931894908492062
75.6804241896398366 32.0185979660611153
3.6112681261077362 32.5304461026644347
65.4205988590480558 95.5047108026442118
16.9254406488336109 55.5579096485574766
32.7143537959617916 41.1087057513909713
27.7762806119775902 84.2878406726801757
82.2075373887020788 43.0842764674897154
59.7013963916275117 94.1024817521946488
83.8393234600081172 67.1723531027586063
58.3394660190446501 66.5455653017209414
59.5784144075231055 50.3105138810232475
53.0118145901913209 17.9515065667632534
44.4485041702470198 81.8611893430062025
39.9576014064818921 31.3519508143471413
35.4665064745194982 99.4308214180672252
76.0122931376481148 58.7807079392363789
62.3235891626025662 67.6762393184683617
17.2014559075893700 50.1276434973533824
80.9237114421118235 77.3773074687717610
36.1235434547738095 4.5685598710707769
16.4980838938610823 44.9270476821372569
28.2073563945853358 80.5344914222865071
80.5833349590759980 95.6290398930273682
98.3119414527941728 53.6808632920833020
29.7502972955996157 38.1496445763286474
62.9807872322066160 87.9094538233207459
16.4849970226555911 16.7608982506743835
93.2319112007923110 89.1625065576225637
64.2088170986658326 92.6391989440593306
14.0974697401223708 40.6231653932585175
29.3344342026570004 12.5977027694664798
32.6058199331683127 40.4217990565642538
57.4389058746645560 34.7140617850602382
35.0454871336125393 30.2856818007852908
55.6186083727517655 53.4928587023430850
56.4598866706519047 75.6477359832820326
89.4021073334507150 58.1786782929343502
8.2713791646393133 36.0351703516764630
65.8769364956999510 28.3767126685273148
94.0309167243989918 61.1733466393878942
4.3214953439399633 27.3929033103052504
40.7783509183353914 40.9513059043246770
4.9973991688944004 17.6807580133386608
1.1127626694919734 67.4511665927081765
73.2996672167898424 37.8891917863209642
18.8220389807108219 35.1300117454672716
42.0185164012642502 86.5569579944858560
28.4359943319391846 55.6068752318229684
78.6257716587171842 67.8323260326441044
29.4370520265137223 39.4482978414888876
21.6007587491942274 96.4266814557056051
79.7090859946351316 30.6647428786071004
30.3692425338338730 39.7294298110473889
50.8144280488882742 66.6271281107821380
86.3315934330339871 91.9950219713692263
0.8955142647043668 99.3890074532421579
58.8931472267714327 33.8563344276868321
26.1214845983952060 26.2691554764747046
48.0357394137757012 53.8470735426032761
46.4026379963258648 6.3678342699291290
33.8950939472746242 77.9664051626162973
59.8327399787531888 84.5936863446282672
79.7422300303937419 69.1915011661503883
35.0846550331229281 49.0119837573721000
5.7648145986779253 80.4060714335672770
77.0601989736713051 93.2009520144185757
6.0713808561356437 19.8424301985192244
22.3390650632571024 64.6357987420080349
52.8995711653484264 81.9023906545273945
44.8825732235161325 98.2502938192371715
42.7027503743315435 22.8994790474894145
22.1509309532989960 34.7723246757308502
60.8730215156299792 68.8702853465572105
21.1322654284788243 54.2647920456407533
32.6482257751527811 77.7239755047996823
20.3488545911463916 78.7406449293087860
10.8784727037267714 18.5609446275141750
75.5410506853023520 26.6015975446117423
33.9902032431346726 53.6822600390353202
69.1945779800491039 90.0517574994269268
15.0239952921148223 45.5965866737796404
84.2641481897407374 64.3751437571694680
93.4590896012369399 24.3049605570229801
42.3134350944813562 27.4954177642787947
81.4601681874775068 85.6303681604605487
85.8298132695897920 64.5787265481608301
97.2563377844306416 78.7557326273761475
95.3904876880862531 64.0816033026164575
67.7469635820102525 72.5509745746625327
87.1539395625936493 82.6785765460031286
41.5490022870443241 61.9889770014810466
37.2976829453748877 95.4966966666534063
62.6140885903650997 39.7104276744805276
58.7289060190123493 26.3716053887445447
15.1237865180219977 70.6105066690906824
76.7043222230186927 3.7033672570810139
97.1381075961935636 96.6717404430847864
42.9490492730223750 59.5723262575249777
93.1220811720008754 6.8703617985515493
72.5813722989075814 40.7845852117218612
56.9666965044616020 81.8211868094986130
74.0020126044426689 77.0114025291031368
11.1689417125463883 78.0467350406595273
61.5200936663188642 97.1206833718111824
57.8363467388901071 80.2329721306832226
95.2511433699858543 74.4890630213448759
85.8966539742394275 37.4680582750509004
96.6512475649509213 33.4519841699537750
41.7466133462399895 2.6916512941306925
77.3926825504549640 69.6093173458769883
58.9517337807242114 50.2467185260162452
19.1283016891694366 68.9425017570661822
25.2176119786452162 61.0422910325705814
80.0155859191046375 9.9842001418501312
88.2971661714816065 31.3232747646889784
74.8759264308279597 91.2190303916556786
38.6923328846619370 86.5259949149912160
23.6284596009048506 25.1075358792628087
67.2868981431855246 41.9690233225877378
49.6231740494181821 47.1429769442656905
51.1316544195861127 55.6306943396130720
26.0218472336465538 16.8573535692311722
32.6922641308587814 12.4458493587697774
62.0407175444480004 64.5049085585666688
60.5989311744749273 93.8514559073809664
45.2220201649462297 30.5460784444293694
85.9214945889832364 21.5348109111678667
28.3210920639084804 43.6821168580023595
68.0501089050753194 98.5622418352809859
88.1568891072320326 98.9320078819435338
41.3140191227046074 98.5309666756498075
47.9919136852899086 84.2289014718408424
38.6082697626744960 43.4088880492589766
0.7177252000438838 11.5888364440988045
66.7265719417316632 59.9528032590440105
83.6993547691429711 28.2511462985548647
85.7349868478754047 78.8588208333170257
74.8890739439057711 68.1082641488914788
96.6797820670071388 28.8746439406705875
41.2377858560741402 52.6681198079987922
19.9853249379269968 4.4700083233125572
90.8629086251388998 31.3479653797272846
35.7882428273523345 78.4161992881533365
98.8169357466112359 32.3133383989506058
75.3308030149952117 51.2837796393047682
76.1214756409789999 71.1359365331988442
43.2490229707961120 98.1310358291726033
62.4267164759015856 43.6719405719406026
46.6732636136754735 90.0984388521480355
21.4273446537871273 82.2830344143264227
93.0205653154791889 47.2599738038066519
77.2261475415925815 0.8677008312453771
11.3313846612750790 43.7023220118264675
65.0936629054697420 47.6065186235159814
64.6430289301209200 78.3722683434104681
41.7029176603662037 30.3147901009110612
17.7241860013731660 98.4412154967780282
65.3791620167534262 90.9321766985400757
15.5101020551706270 10.2083795671675475
24.5399043214684518 92.5459266613115403
31.0880865658245256 7.6265936567976862
31.5054828411686856 75.5160809841394922
39.5011329276552345 25.6588412941807356
87.9916039599690265 94.9219066399597864
10.0410801179713580 99.8214261537900001
21.8052568581043147 66.5391199432987435
72.6382501288998981 48.3126527717238403
12.7717284368718538 34.0615708636336478
99.5100934514116489 43.6398756217070130
68.1465820631361225 2.1755689611800300
89.0154542029373204 23.6683204218605887
26.5465092004307692 18.9974887103357410
75.9029418078957718 11.1093418355588511
24.7419324255466542 64.8853574863452280
73.2417365689326658 48.3406888726254280
74.2772097979051011 11.8000342938616836
12.8187995284549281 38.8742371523204469
61.7122820782090358 33.0543616482897988
15.3716962026279482 16.8939000630762060
61.5359876806632826 95.5018197204776413
82.4393728969661481 80.2254156072265516
10.7664620902076518 15.3946269215317617
78.8040678988579657 39.9574464661270028
13.4332932196749244 20.0442213775806621
27.2521606383999924 99.7632072463679833
21.9160503231836685 52.3066537796644440
14.1065476369207516 57.1155189197034687
34.1894709511763253 15.5796721712819668
71.4225119106936859 72.2047518874612564
9.2209406791409663 79.9197693197345558
74.5740117134295559 55.4109293542367070
8.4024749545159150 21.2540929675901999
3.1879775530104237 19.9006193698768605
38.9045157320268444 67.9320582313985568
62.8592220243603492 49.2600571439314905
35.2859917973810795 54.8860714497828610
32.4108643851654392 10.8027130843972081
92.1660109348839853 23.1578697741022346
25.6103930685173786 61.1121269945368439
69.5071376059138117 0.8126265003528754
31.0355178981909354 56.2306358940817930
36.0027384832559676 46.2744572490345476
82.3600548356643145 35.1241113347617784
65.9083328068126946 83.1066881015504038
47.9340317732936825 58.4094429102318458
97.1789077162157326 64.8854849289657807
20.2010787194208490 83.0224816506289187
85.1142894026592671 20.1035175233249426
75.3316466339172450 17.8031854210653826
69.0343766055661234 24.9208988667618527
37.6904435590423219 69.1663513231899714
10.2722170366024379 90.4426441861677262
13.3095868925768634 23.1698618015841902
43.1331997326584329 91.8009816342194256
22.4075284177695835 43.9007051066795526
80.4815811011416855 34.1048339010877868
15.9937549267682435 31.8998915046683749
47.7227921113564406 31.2180831674047212
6.8037297457732677 98.6249304563450266
44.3649210562801173 38.6189509797641790
65.2212942297750402 27.4615101373693484
75.9784663872759012 32.7093312288248796
4.4065702574854875 96.0086757498901591
15.4159343994119897 95.0732018751419901
31.1825970973427360 49.6341621596207432
67.6058677449034207 55.0510989487524114
10.3107758295087333 71.1427251683745254
80.3007098060500368 1.4035429422476375
27.9860466372097818 29.6236547773511063
45.6490674008518695 87.9152078572408016
9.2444897077369586 82.0139028099046925
84.2426121178251890 18.0175307892566430
68.2075714269288227 10.0825820383544809
43.3527417734180318 96.5929216560852240
16.8652404917795415 89.6427435298372046
14.4977498500621245 33.1323425462456953
98.4683270595699014 73.7864420726342587
36.8711230246768764 89.1402239432022725
35.3378974800624661 84.9801508838168900
53.6636790726248165 93.6011130144978694
34.4894101978400229 17.4141243309372094
40.4690306512912059 83.9372482009752758
80.1108331395228248 39.2440521849495738
66.6236915073502871 7.5009759955337767
35.5773996105118400 0.3532274060747076
8.2669182869086093 44.1086853724031229
28.0584846938249477 32.1667102880175406
99.5859571842793230 86.9080773103289914
37.3764195582591654 99.9371075795335315
62.2653605085614927 49.9000582577791434
71.7030823304952207 36.2451390181840836
0.8678722239344183 3.2731087618595223
56.8000002409712579 38.8231758076269386
54.9913849321265218 17.3565927829088977
34.2304815850559194 26.8620618515907807
61.2974652985337514 63.7932480678086407
81.2185045635032310 5.2419187986919580
13.4879115500149194 80.3318929533710531
71.4655029944304232 20.7475855057486669
44.8747488147051925 40.0883947367470768
78.3100942227483046 77.2794638341331535
99.3033434236963615 78.5431163358542221
74.8734027186264228 67.3079892440459560
3.5578563052356516 3.3513741573570011
96.9561990879955573 19.4168705021341523
83.4172655546193056 2.0862755398411759
5.2233453246683936 98.7176150181867627
39.9610288861394380 92.3426310742775343
89.6630836768366635 14.7922098346945923
25.2245883127986694 73.3839564602918415
22.0126000475710626 6.9228078054191062
1.6627126826863958 14.3081531232845283
29.1169764916385674 48.1664568190784195
98.7869308824367209 5.0790461595664365
87.4433499299939712 72.8116209008998680
80.7043072869454505 95.3015755511851097
49.7321302019424962 97.2470347427719588
22.6564468224539475 36.0245538783947694
70.9155309291520979 35.0394994444665286
19.5893936966162094 61.9286580280080301
10.3971530909733758 55.4281057453693293
59.8358803791214413 11.9086346883039536
11.0972848589405704 45.5965765661389355
1.9171179897980006 29.7832900223013013
18.3052833542041604 81.7780926068309526
35.3321310812057661 19.7425001228278099
98.2177844367190431 71.9210819029615749
97.0471264474214763 88.7819211328538529
28.0952711503628549 58.5678980435487020
73.2911347127630535 40.6855784607069850
52.4623067637082201 29.7811689505063661
69.6196202896389167 64.6121106049480005
35.4862032974347841 78.3880275080889248
22.0174428453945197 39.7602063863356250
10.8932290942780678 7.1827437252042881
97.0870370408815120 96.6338828800118961
71.2572655732286648 89.6289012997745260
1.6082647279057838 45.0983676864557737
16.0574534610293576 89.6044072533675546
2.1809800440745986 68.2067258645743237
45.0580646763752668 69.5886620521086030
33.4248137429960508 78.0259673671082794
63.5320514946678188 21.5662910359439195
74.9547681743421492 97.5318519727219382
19.7163896594959240 64.2770639853282262
84.1763107278473086 38.2719176383398150
30.1225936226048319 10.1425769727170216
66.5036177182758479 17.7198806350769011
97.5926660777785884 38.2418851256043055
54.2468278319757644 52.2792664320226450
14.0914627105061854 85.4665418453850805
56.4061069510317665 3.5270136609560576
92.7506102229616545 27.1478986449680058
38.3056994314350945 89.7794134254492775
27.3240384439617401 4.9745440900412996
73.4867266149400393 20.5877942118732875
76.9169462876065495 8.1151428545816593
99.7436452808547926 36.6984372557308305
55.5860268510583921 94.1846469419445782
68.1920395602069505 63.0782671339067065
24.3762849533284651 60.0765252383565809
70.8145051629689277 27.3784281212503409
57.3246558441203646 48.8453242267834042
22.8826500450410748 78.6881025182692326
33.1788787254031234 4.9715703801667672
73.6767557566394942 47.6669422484636698
52.1328230857356019 71.7100700632655617
5.0903044324362767 34.8543238167818501
8.5842616280516921 10.7227451907707216
11.4167872118568159 50.4429955794663343
96.0645916073378743 54.5913792530318673
21.8788428567289195 37.1775756735404315
4.1677690797821132 60.8100136441654513
57.0284165229444824 62.3068183202508123
89.7434395424710800 64.0515063714587285
73.6854611281506067 81.1104341226857031
91.1293917343500226 60.1826321194923182
89.0544112476172529 73.8884375883521898
26.9388901719804892 17.9859478579518992
76.0320718309447017 48.0884296858829927
30.6299584851665401 66.9027576614383435
42.3689137207860966 37.5576674732193041
69.9505671357798349 1.5922355694304002
42.2795837513061628 54.4881600446877030
78.8630449991459557 34.6028716058089287
77.5887130642487932 22.2129443472482855
73.3029374541012118 24.3061162601042398
76.4282417909402483 85.5866671593020811
95.9864467494671345 21.0694288605624003
97.8098956450339330 10.4658059701057908
78.9735003643154840 5.4955612183672953
11.2842505201370393 14.7694771419821684
35.9878528842750853 43.7352743428957211
29.4444331735778881 44.8622489645241558
7.6650191684783264 26.3665953834625206
8.5728435213988430 37.8676652434799550
77.3011710345188590 35.9733534634404393
91.5756717130116158 5.7790368038905022
90.1496631497855105 57.8232870504745051
57.7370437779956873 62.2776785358218916
18.1528092635682690 77.9798128061470379
59.6819604749731951 37.6492204968888799
78.2804433272092126 76.6478141320868929
0.7526651777620796 77.5997157245458169
1.2432626788589696 75.9546274605967398
24.1979899030285921 79.2934047916903921
17.3383313926260705 51.5572697493342531
28.8825450292668258 49.7537425368278576
77.9945297955759571 82.0756442192262625
75.2963794083591864 33.1296500426010425
3.8099131520505924 33.6417426711660497
56.2886104787210684 84.2109403326759605
66.5253501251748673 85.6831913278055168
94.2579966039510566 22.9935685122039644
58.3176931391684690 79.9166734944435575
90.9898118746541513 17.6440648008430507
14.7395835938263442 73.1709088230883253
28.6663930329996823 79.3405425865967402
19.9890107848229235 70.0940240876287248
87.5668073284820849 9.0841447384077298
72.9921442106430476 20.9897412758266455
29.4311643605507101 84.8857458879028997
60.1963216710756939 81.5486750375035143
33.6095350372655943 63.6354464210368249
32.5799316767390792 44.2725249030079695
33.9024505810292993 30.6270982662711475
98.8445015704693191 9.9996233225080893
57.1161296504701923 39.9446873997340575
50.6359177184261142 45.2182894174324232
66.4107778398120701 97.8763297573986222
24.6458428956859983 66.9799998702800821
33.3824966694089227 43.4254477698972323
37.0630772603764669 32.2361914725715408
99.0004987226246698 10.3648599991693295
86.7448355850757480 53.7493296138304686
52.5551337146820146 84.3630846607300100
35.9112332542365067 53.0338674735932543
86.7754453606403899 73.6824620349755435
88.0683976646816831 29.0612812470788526
41.4113038239565157 52.8273705351470966
97.0717452050477618 34.9067584173433758
72.8993006782568642 84.1698026076643941
7.9195101097525367 53.4768443383582337
91.7834423266032644 86.8238423194132451
48.0126829060255531 77.1846985988076852
46.7478568776659529 5.3940897088197719
10.0964844722391422 85.5874128160237007
4.1822981331291249 71.0140412948375541
39.2935407764202651 35.3455146974103371
15.4522417039857256 18.9859098149770880
92.8777578896492031 49.5873009759843058
94.8843458377739637 97.9849036604479124
57.9169664075493174 30.6635056784147153
10.1949427851845584 53.7109585986632752
13.8213969114672981 56.3781922062562515
37.6188583028089027 16.7932319979481441
79.9443900958381448 62.8553524541224604
56.5101238467160130 89.7764324278795698
26.1782022246381700 53.5939324016836096
84.2732971584757422 92.1540978336352197
60.1519190784980964 24.8899636566810791
44.7543267530555511 29.4792238927259795
95.0769801186043679 20.3104646236718303
36.3224364267449431 73.3977392266935880
37.2628517566338715 45.7060026712571741
7.6006397855328807 40.4219174211838208
65.1742588517600723 5.1191744799607424
33.9510267668082477 55.9340945391400695
99.5473856877281520 68.0492596295483310
3.9729344856171744 32.1055370357342866
97.7291711776383352 94.5681811195613022
17.3070633790780235 55.7735135853770885
50.3308366974194357 65.6561063458781007
60.7349713044630448 67.4519136638252519
34.5818151592646714 85.6895151380175548
66.1993271207884675 87.0002863953215666
96.9714562027185991 84.6395034823203787
34.0935603341579707 15.6360143121964548
61.9161173981389510 85.0044169031944392
47.4573827261854930 3.5089511449276412
50.9510232226446789 84.7465821864450248
69.5748398796263814 40.0088475485403521
2.3797683510606071 29.1181668991140832
91.6291739817853710 7.3571012598034446
24.8347787007018752 89.9825894751255504
46.5206227385783109 65.6550322742494075
9.3619033885684484 96.5201095498967447
45.5364131820166520 83.9261803109196762
18.3159906745954615 10.7799364157388329
72.7516454857643282 87.5667644409931540
37.0538787561254708 88.1351867408825882
5.7802115360471307 75.4146044572366492
63.4555486270995459 87.0736355814375429
37.2859674041070264 29.2593988323700636
42.1500537070923968 89.3358257170442727
57.0335734207408578 56.1251691134292656
1.6006094984151953 64.5554426606478984
44.4614575687616096 21.3469590420002149
5.9189475073059716 37.1838347400262350
43.8798368054544170 12.2421468018035107
88.9068770266507613 73.3119433383607628
28.5566821835226641 82.5867433843163212
42.7067995906616957 64.2865355810327941
35.8893051617507979 66.4098121343404699
96.1239679821981809 69.6832865062251017
87.7261994754563688 34.8612091917346092
77.1571895458355499 71.5019450462447139
14.4934561105160000 38.0579353805695888
98.7682317317258907 83.5683446053484005
24.4875003741272259 23.6505378914173008
93.6004870914108267 45.5797445795675031
55.2571655039247460 85.8311663145445607
15.6626562438015426 25.0696679093516792
52.0009156306171079 37.6925136259712374
50.8830908482869404 60.0024551314868191
12.1140355525371834 30.8655829149280585
71.9647456641853722 60.4594361960137689
58.8302462511805615 53.1843365644219190
14.4621445095116758 51.0613811005310794
35.6749576324666862 23.5141012978055670
23.7668748541975745 70.5459197527436856
66.8431163651797107 99.7591832642994234
95.7086039485965472 77.8377735840124387
33.3367640306699045 82.3522163894527210
63.2311162513403460 67.9633101414362812
32.6886154965807165 53.6425434923731430
26.3092142545301435 22.9112179650267080
42.8182209587462665 54.0178891934207783
69.0888804562500525 73.8988971413503748
55.4431284614799935 74.0614810683023563
70.8961042713270615 8.7723195867316797
64.7427399860898731 17.5096939035501933
73.8967741799482241 52.4520070492565864
15.9307712627289373 80.2141531886137074
22.5912658195799203 35.4186027414297797
84.3298565483044769 43.6475595374328122
11.2032104216037034 39.3356074707816177
74.9902407833857012 24.9041867671994872
47.3346283850200251 85.6760670390306700
5.4013399997926097 26.1924805156275013
49.0739330857858675 21.6787300006888728
46.7870827941311305 68.4588908517318515
56.3093288802658378 8.4833448928644639
57.6480857757430556 25.0575276595373282
16.2775315383081995 0.5032925032111502
47.1145513265565512 85.8173547986726390
40.9276352552925360 1.1852316861807988
42.0913616351659385 85.3861085192804126
93.7729490107889205 70.1586855490933203
66.4990242295623801 19.3253444412884043
36.5172141893218338 13.1527265366778394
49.1437141611633308 15.3667010002122684
1.7357237866860054 29.7594558515424588
95.6072513198511587 12.7212591416603011
27.5123723332458923 13.3092320869941041
46.6228967956617382 83.1349144177469412
30.4221746938473494 52.8310942883992070
31.7930299263485026 6.9388618571405107
8.5210784741417847 83.7131405864184899
80.9484667777356464 71.9676046154752100
39.1848446666470309 70.4853223147533470
55.8729158059021671 19.7815557854988597
49.7260303911751151 99.8996542623170001
36.3061074192314237 24.4423830905227462
12.8795053222789395 94.9028474910091830
92.0129021443246415 6.6385914546365887
18.3316093057790717 90.2553481784040628
10.5145628667043134 55.9751952832462152
39.0386090620146646 99.3724529950511482
5.2174406360012142 55.7283877764010214
95.1561091396943510 97.4705519139739067
27.8926999794963493 61.3311781179497331
39.2133997186286081 30.6816078935815852
56.9622489946127715 66.3563819513283732
63.8044351832275822 33.1269990628690252
17.4858721602114002 20.5126411789775531
51.6793929892700916 10.4165721088522183
82.8025708971206740 70.0022432677010897
65.8780627511020214 4.0203297245279712
9.9632446678947328 26.6449658239821474
98.2675091832901870 60.0291551513666661
95.8936706578370917 53.1628340182429753
30.2549182883275165 75.1237179539444782
5.4192184794423444 7.4262340981320785
66.4067853733050555 93.9476090140165354
94.8824005151334973 56.0016201718500994
76.1066310203953265 21.3649195227238025
66.8601164051068366 65.8686935607339876
48.0505302066750914 46.9981555645349403
40.4756047077013932 49.0498261793663204
60.4166063458708393 3.7037459857127808
16.7464539533695778 77.5291051884126716
93.0806900774370405 5.1396148271775299
3.8386509292804516 74.5948905377450728
89.1925583705952789 38.7380155253958520
66.6003812339279335 33.3787720183019943
81.4267004817256037 47.1607302972659994
36.4067746645508592 61.9945697973851892
74.7211983198323537 5.6894358843411874
5.8483213635116549 99.4285619971078489
74.6885203973680518 52.5188896786478168
25.0168359014524277 87.2824848676606422
85.4478979714302369 7.6355956439393635
39.9553539998491942 12.1565316653890925
86.6868815225073490 29.6140355731875786
15.9373203734849422 77.4855525948015469
60.1242456751430936 47.7876039296689399
53.0882367300086173 25.1718841565946825
50.1463001436165428 13.6614680464586016
96.6583210932119954 26.1250546016444041
8.0515225800085197 85.2420690251078952
5.8818203698309706 68.7754935010841564
24.1606486847988151 5.4966696410344129
31.1405303757770326 67.3753318053584564
5.8074550548042669 53.4495400379251606
9.0888197352542051 38.7948527539683781
73.4368289988640015 50.9042518158931188
36.1074632204244494 69.9574418720971778
76.0163230833047976 26.4388147737066532
61.1396661976465694 22.2719693785176744
1.1065933368743175 27.2383504862510506
25.7173514081434860 58.8725668028552391
46.3475229013012964 73.1238119752669888
27.4023601374312022 1.8690214370468472
2.8598024461495730 71.6298419880692165
95.5104680015511178 66.5864972304983667
82.6476198754452440 51.8868648715697063
20.7589311373933896 0.8100486000336748
84.9206887190484281 67.2137261717334553
51.8507991415491318 57.1251615672008910
46.7644214791616193 76.8072182377879926
89.4790701530324242 98.3191168005089224
48.4992332474733061 6.6104152754495438
84.7992874707137503 73.6150347909929792
68.8562598707984961 17.2804009453164547
38.3144361113631930 24.9703165867406724
92.6141307368497877 65.4238793162618180
75.1126690778064869 12.8968405531451502
31.9283424940181568 65.9864128307645785
90.6207257353233757 86.6719062835618814
52.0449712695123097 96.8786551160127232
93.0069852242627348 23.6824726199781566
59.1112215528185487 23.2199705285410687
86.3375879406616065 77.3685075039189485
48.6534604178734824 48.9134761909906359
37.3167399699231979 3.1264900802071893
86.4692319568290060 6.7109226620573059
87.9246104656202192 31.3769098112041007
47.3998880042464634 66.6443289809227082
59.0709884705459061 67.2238285622743774
34.1371846296453896 37.6997002924267193
94.6962842541663861 78.9360047410844601
45.4397956194503436 30.7507291607542079
67.2125934424040707 80.6036589950700346
63.2058168474826303 69.5686350021590840
45.9092235048256327 94.0391278248649485
33.2698997984171356 58.0381024659975182
21.7178954966557143 85.2677888279417857
86.2550795644067279 54.1018403134782204
71.7157406683261627 59.1903628802454378
97.7706340546015724 55.9716834919834270
42.1359828424366469 91.7067707224304485
18.6662399636796330 38.9732293522502147
97.7088620013104219 36.3012725454458405
27.5485139368215712 95.1270055129893564
10.7864555836629687 28.3390232934269477
53.1968853745916590 59.5428234254161168
71.9512015154133309 52.0589928172704433
64.2988982158996976 98.6215008150165602
51.0218031201625024 44.6610560258452125
18.4885368663219012 92.4847697636499504
21.2197576638270000 55.4517880456756629
38.8307876357864359 81.8185804250429385
74.0513780814986546 26.7370556578755085
2.5125696783280027 2.6415583221038097
90.2510801330412846 62.9204050831559272
4.6166062274144331 35.2172624812077544
16.8644093990652486 80.6247215561708686
18.3541710236644988 75.8738652086103968
58.5361739094436899 45.4039723355890459
2.9000672204799405 76.9526726963804322
92.1455029520596725 13.7290159740935724
70.3607587555585923 14.6964103268439228
68.8378980208114228 6.5347813867270066
96.2331398707193841 8.0102281288645383
27.7259801632674829 7.1662687525586914
88.6362123527065791 73.5239721611073804
95.6701557749077551 67.8004291438075057
26.4348362403493482 35.3850203346395489
57.0631675253565049 5.3581407890212596
74.1457088338988797 65.6408465431149892
52.1589453215094778 0.1915571378639069
23.2670964320966895 92.3280326731767786
74.7422659593510446 68.9718724344798915
61.1839261990500347 58.8087361756580691
80.1559848991208241 40.4932604798929248
96.6778172731980590 78.0841950750410660
75.5766296552546635 78.7551673110771873
77.6203646953427153 6.5147416784102070
3.5085569228154645 93.5814316574811187
21.3132873319044833 93.3522165962707646
27.5027827831956557 82.7534869811477307
91.7853920711493743 22.2779102088249701
4.7402947473506600 32.0181399033473539
75.5213305861334447 71.1581692157264030
36.0723663523728106 23.4896126075564773
2.8586195372052647 13.8205581249590708
96.0291990787843730 15.1253238506427028
79.8815067933833376 20.4910886362989046
88.5177500507670061 43.9009609318034322
69.1145262000009097 43.5430598610600441
97.8459274073255614 28.6118078702126120
89.2234217608178426 73.4178548030009779
70.4234336301053077 22.6853129389940946
62.0195438118607640 27.5895390222128185
56.9481645809406558 81.8077383749847797
96.2083140535339680 55.4337569676774606
71.3454075463078823 83.1787106157108838
12.2237129518141803 28.7821637757855413
79.8256066686134034 7.2749804755843472
61.8529035687612776 16.8870499054295280
62.1779231136226116 0.2279499262070828
58.2315113902031811 3.6297052791457785
15.9122654782882460 24.1591005930279508
41.7454365595203214 96.8337978408781481
24.4602530893249472 70.9161386545274297
7.1495652062176562 15.3192487757010110
10.2054122806782051 71.6135913811209832
32.8531149315869442 79.1395536676189693
92.1086380713368129 79.7473430679184503
24.9508141717568641 91.5954535473150457
78.9593711889668270 73.5691461371469444
40.3783415392245857 96.5700900104715032
35.5152715494359370 84.5860319434935803
92.5346327611715367 67.8324992137398226
81.0504320512525140 44.0988823483397638
49.1902937559885700 2.6110905183221678
15.7067299247783403 39.4688166714343112
65.0216930860799920 5.7006528862250878
36.1557261650835216 97.3366725721826072
96.4921445084317355 37.4103510046806278
3.2589498132467032 2.7897228693447684
45.6818371071677873 50.9118326061637347
76.8704029096012675 72.2726249479373593
96.9520166060762421 32.5207296582949681
75.7974545967529707 19.3652407307976375
81.6094910102522135 39.3113343554734698
27.4008129410711838 82.4257815198730412
53.6572117035896099 81.8131832709176905
59.4716268366429404 99.6172655509556790
9.4451881053171487 8.3869471739785428
5.6975617483299157 81.9546286102843595
54.5017618739353864 65.3059170860497318
53.7244949337297157 15.9191827975532227
29.2495528918853545 34.9219299719945937
7.5624684035021090 7.8216140907872873
74.5055683670454414 41.4431052288515502
58.8354545664521922 64.8217277159657357
25.0214221348695212 34.6284132123344861
54.7353831110819229 48.4577230936932182
44.1639851746298291 5.4600673812389093
33.5156918983468586 17.0165260630143607
83.1443070922695426 11.4526884411229712
3.5746245111978769 47.6054026289517012
13.3042020511432657 36.0700148173667543
26.6627064790745045 8.2616049205349711
45.3747973086343990 34.8677748575654931
20.7495081698280686 71.9491569309204948
46.5051182853284715 13.8231267527778812
54.5330675623403067 82.8173455963376455
19.8539305220198372 34.5353316688206462
20.8048921219832970 93.7411806711014037
78.1498602875352617 41.8305494531263662
22.1633834410905024 33.6023519796648813
19.8254790817005038 45.4328716758938924
66.4495077963973841 91.1633594249281174
92.2934979950770469 62.9348650017657931
22.4583530095907804 77.4695109528626915
48.3291053499786614 35.3326715737279926
86.1474045599659064 44.6341776576605369
53.4103399288440386 23.1726059518723382
61.9095481276178532 14.0292334084291532
4.1739084709454861 64.1620190370840220
20.1590208855654716 58.4673871816389976
54.7227533623242621 40.0348706537375847
21.5669119205972422 91.0903553015158849
29.0094670061912794 97.0311617730995550
8.2517465219230530 5.2851953222105674
74.9810309318822874 94.6926705710304191
3.3019005641924504 90.6989036220354308
33.7187590323253517 9.1991000198751731
9.9718357281644803 99.3616335310726839
81.8833179636453963 29.9088716449584666
93.7375255135874994 24.5943686487494091
27.3699858242564495 91.5022446752540901
54.7124964050014668 98.4360342316318793
4.2278973062462537 71.2107625724822242
62.9053837883893152 13.9033950830327218
72.3822009751210658 69.8408469611084399
22.4305032876902608 42.6409107600913089
98.3846373674694377 55.3246694002384132
41.7525309728120391 53.4504318824066047
89.8289410830930564 71.8839889102148959
84.5639555363851372 30.2841923717123578
29.6966321816533920 37.1455241426330787
6.2024160401813795 5.2460038597174075
15.9219785831455134 35.7332167060127190
4.7577644356269104 34.9325505655883504
88.3715314014034448 61.4754243423279689
26.1143174316414992 77.1737288604464453
85.2023334493277105 14.8609558646479183
28.1605011057383123 90.9959188431993908
48.8524143549410894 21.7387736632873931
24.6543691759015360 67.2944766816193152
1.2070060908015212 23.1303662374145240
17.8675784574625744 37.1253744950218803
16.9258062609511910 76.6752702328937090
96.0250150725444200 87.0124868927026540
16.8470618749181007 1.5589593323022566
50.9348544998036274 52.0103105573718310
59.4082399726737265 86.5183362061718384
1.8623323719836216 24.2902325634079084
92.4784227045568912 87.2634222356076918
2.3609064411595493 56.8668771299953946
93.4035243266820032 55.7897149368335690
62.0726736983344693 55.8945054176237051
16.3441900017061599 29.7275640945429025
41.2945168214938008 6.6607228591443635
99.5442091902774706 39.5032038357217772
57.6250379243993791 93.2738324913350993
90.0335567208245777 64.4182000437930355
18.0383273821579486 96.6426511480356396
13.4834411057470405 53.4378664479085188
49.8423668881636459 82.1206129436810528
6.0428120414484869 79.9903877831265504
19.9496633880225751 43.1997568551944156
65.5867501184500554 55.2032915100890733
23.1883961766498068 2.1534886793492025
78.8222176293075449 57.3057483866285295
43.6941897029609621 96.6204745577687163
26.8627938364486063 39.5770766886932464
13.5313218376191262 81.9464120102071831
46.3016805243303153 89.2596000945308106
52.5446842958806073 60.8094334233830836
90.2359586254428194 77.2076308132889721
8.8527608734166545 84.9077369209009305
65.2241289793622485 32.8564775701914087
5.4657492880771592 39.9861223417736440
22.7507668377103123 89.1029650421812391
94.0404735673460124 17.0383801498402363
58.4113663005479609 58.0750559090775411
97.5457313086063778 35.4777244820494886
12.1715441888570872 22.2016846157446430
50.4009342877801174 47.8898967950644234
2.4674673729040419 94.3897135494336226
10.8282754692434757 54.9252769207866365
62.7815034297390184 72.3689327730363630
86.0863263694281500 90.0278891362787164
60.9636164972136996 93.3173715372529529
33.5812615940244825 34.0724613578685975
17.3348584096416971 11.7268731164527082
22.3707950195676233 19.7453930133530733
41.2984131449833285 6.9218560385481016
85.9799843737252871 7.5071137264682068
30.0383925068175017 45.3372501496060565
99.2695063752500317 49.2203118028374149
41.2685797553258382 28.7055108095958929
15.9836034608478723 57.6589464193779975
4.4661089869151738 95.3959024697895615
18.7640439657627880 32.0890135623842170
91.5890133499060966 31.3824932679283144
97.1152930552705271 15.3698443189754119
52.9348756686451907 62.1392938951777509
34.3355056252214936 13.7184360153481890
43.8778469230611847 36.1787969397730365
31.9005639914974104 46.5083020777857712
88.2753845899170244 81.6016790945103878
22.7376301090400510 50.6596215889854804
12.0300262093668504 44.0481088775425675
51.0480782574982399 59.7189872548941096
58.6153153188915894 88.6640008546133060
19.1424334163040619 88.7691920008748951
15.6083548056143773 7.1313383071756054
77.4528172711447098 69.1580527456385994
2.2217462289638834 99.0157531684412220
99.1854644160404888 57.9017012885649578
55.2675602360909721 88.8170791963720774
24.3246745113386638 56.4491462516758986
40.7685258446217844 5.0161498566538176
2.7024290241951077 68.5363773552585656
73.7985578902641208 93.1134758378573224
5.6751782067281269 91.9170128924366736
67.9128483814762660 95.5592823906274020
54.9274279303788262 0.8939737536845294
22.8780860369189867 98.2760055434734880
18.6407027131168626 8.0755837794507244
3.7776920336848763 46.0146541491510987
7.6784121232538531 15.9442748147232916
22.6533914828418439 18.5345403506448463
54.9009183791272051 9.2323018676191086
11.2703112436615136 88.2525775128744243
14.0841171814066186 64.9169562133384659
54.4773542491688403 41.3811848708989558
86.8453167583989512 63.9335876145837645
10.4278330995179243 22.5335687573313450
14.1066576392844034 70.0924760934892248
20.9419693832848424 47.7057494401046469
51.1757609325023779 36.3495542087015977
62.7718029643402531 30.2020020157105940
69.2050437239004452 61.2536670088685398
99.0224479859572000 9.2861086250371159
33.6522835410477583 36.5636906745521202
34.0525183511824707 36.8374128827242302
86.1965246909078076 80.0255090215887748
70.7494286885899726 24.1161322294794367
27.4025104780509352 8.1865904340126647
65.0864700497841682 92.3377800237828836
17.3484309366702441 2.0289050649055840
48.0998638947201869 62.8354811184321491
3.2877373382056985 98.9325695077403822
47.9034987639034640 59.7088791897234827
43.9273598898474305 49.5349098272759960
25.2830498464271400 44.0775243523249571
93.7716884940372921 55.9574603405583062
61.8094943200920497 56.2662442412430792
79.5582154025101858 51.4983919191583723
71.6857775798861070 26.0809395865000084
96.9537861523394753 24.4978130953393922
17.2161551048444004 78.1543919185283471
17.8191675560774634 42.4194013259364198
57.5342026271622373 43.8858952523511050
83.4557550820597527 75.6737552967606319
46.2827366026326885 91.5420459482799629
89.8529340330665747 92.7400486176902916
61.7237029542995757 51.5190898438886435
76.6514896302153659 95.5745063371144141
43.4528847587526741 30.1448888086733078
52.8508522833014851 91.3521184028667506
24.4405257083829426 14.5640300310974968
96.6479859989132422 17.5742182755887058
5.9620131706701773 83.8947539810643121
4.8157703835856269 1.4940047367081322
13.3483892851254833 33.2851415030070541
15.0433515484367888 84.4202678369098578
47.9841911790327202 15.6228063597704026
21.7728900241207732 3.0043799731543808
12.5221298572331214 27.1286914122716105
68.0555352638953366 14.6381597794660081
45.9068128253640069 67.4066949263021655
19.4608907845577477 11.6491711803147773
49.5641537638105163 4.8082862045856434
92.2660743900053433 54.0563678959906397
97.1113761860668490 52.5196222021996917
55.9867928572326932 10.1067908104586319
88.1936834208881066 36.2068153888634683
27.3460465952161655 86.4815400819542219
60.6651581004983527 82.5195999990634874
28.9253958698681082 8.7573985553735518
61.6479495017088439 70.3892819420632350
64.2227017574712136 13.1963707687913878
16.9701101987226082 21.5370038070990972
13.4912816132506830 56.4163245361709116
84.6140690536902724 71.2143209954112564
59.5097193452909821 10.8930421544644496
35.0067971667023414 23.6983653112847961
77.9481808909325480 75.4435196522953930
16.5149159527334461 22.7151988420359565
96.7727405734612063 99.4146153216276645
37.7638890794512605 90.0714928617803565
20.3218812235259279 33.9112406488508498
20.9754967712522991 52.9936117918626621
41.8117137614891874 3.1488410150257717
28.3694991073491956 17.1837473550900839
36.6142902093030145 71.6868022320411740
64.5128913345137676 23.8101209069668904
10.4393887530112028 58.8976945405826910
98.4263755937566316 21.2150185447866555
62.5255580859379734 56.4752167502082756
95.5051104003224083 88.6939132870953131
35.7601614418462148 51.0762037333228349
98.8459873449082380 88.7154288296401319
70.5693109689511431 89.5629308422491874
30.8021523929489547 80.2329568743816139
79.4411953799035899 65.5702155798678774
88.9641858308026912 67.2888613240065183
4.4587984824352001 30.3710150673119124
38.5836506774697412 68.8256945936967668
59.6500721322215313 7.3680810083035952
92.4799031340740214 78.6754301102133411
28.7101402424736598 95.7193276275216505
85.6922166668936569 4.6796084634912472
7.4406608696074183 70.3055432049082611
85.7411670101705994 41.2204244261439783
70.5690509753777917 11.6817197804894413
64.2322776841544396 97.5684901109695346
77.2890459554313054 31.1467812129400130
8.8973888419239486 92.6569590638590768
42.8201111863305215 17.1820297513082139
42.4456753432133738 51.7309584144652348
46.3381149294659025 86.0698352198521803
44.5097397503835808 57.3667999960484991
53.6997084586684181 57.9557951529364530
32.9092667308470297 86.9107581975508623
46.4936844821990931 75.9392021694163049
49.4208776440972741 38.8357020806123856
93.9501711809069775 37.2485446614530531
35.5837648273187170 50.1070994958187867
14.6872419046815033 24.4294206624952608
33.5000057267876983 25.1181819592950148
16.0942802382538872 55.0980959896328102
55.7947187430363201 8.5496728802153203
36.8377697946117522 54.8949678946365509
47.1295790009387900 89.8683269231016766
62.7098803828221278 0.2835474172334096
22.8534788303071181 28.3489231068651755
67.7610763129813449 84.0373753201093905
85.6242092837729274 76.8728685538017658
67.7384293122265149 50.0705951373606055
61.2639297369592200 90.1914602197240498
27.2850523737801716 81.2190265632879118
29.9751279646931827 68.7082590491690581
8.9556842709517692 70.3847324821159361
81.2917218280503420 62.9733002805347581
11.9291286614452758 63.6559045044062373
21.0902755682044649 68.4311246920699716
75.4823618853259006 99.1960053950726746
56.7630429489965778 22.3751581657204532
44.6312636733487409 5.7402685560335120
0.8878948209415261 48.7543741003850641
39.5784368040879784 91.3194710570455896
26.0210058415971019 95.6855252351356000
11.7290733598610419 29.4664369623914517
78.3008743281955475 48.7470587433512605
5.1816686080234931 39.9207066625239193
44.6949272596965628 25.8860556856292270
32.0053905216633154 94.7293407105725294
16.1007146875143725 12.0121968445976002
91.4950035789819367 57.1015898944806537
88.5090335683938321 1.6088615506474002
97.8775879741350394 23.0857066892166003
26.0789113714731222 1.3101388968297711
89.9533824778639968 65.9768014801440756
68.3727073160753491 2.4643440644864900
57.9345952059533218 62.5423466339935814
39.5246222222261494 31.3086122090753705
5.3351692760539526 45.6554904433097448
78.0544702729399376 24.1016320181485888
20.9072552909441818 55.8963734304052906
70.6105780249656476 27.9502921961146669
69.4670697814863445 88.7173234330359719
77.9214111780020602 16.9737586952813153
87.9370020443834903 0.8721368776189231
15.4949167522714255 0.5096169073290580
58.8100524999325316 86.2551826514789326
62.7471309007117526 52.5909543972713607
53.0782627351228697 17.1109238850754366
48.2138650355030123 74.1982244431682005
36.5380448179174167 5.7920304605313389
43.4327866020352786 47.2306644467236012
39.1019049122050575 60.0388437075811439
24.5765908802708779 50.7398716106464249
37.6485555785364383 99.8923779762944122
78.4675046882487521 7.6531911578726630
54.0789333210688667 25.4689221661745790
25.4033202062990853 11.2186325442720118
30.8375688399949652 65.0013291884862667
26.8996091203659518 93.7706815324164040
20.0747777910126892 28.9746745224765405
90.2192288120169508 50.9425613745619330
72.9925506425431081 5.5225176871193105
5.1725659276766756 8.2994409773692208
91.6595471849238805 8.3976242361064823
57.2725069584520980 91.1989056168770986
55.2822492304064568 19.5824365851255635
99.2534597824199096 5.8060648871931964
95.9765799983560441 29.3535176515795087
33.5090866147950663 38.9783312970332858
50.7720497612857002 52.8753199857424647
56.9284966177218337 64.4922211734803454
17.8339271379268745 49.9366952054762478
19.2950339888092088 82.6077545948435414
42.8824082165668798 3.6143891724443766
32.1146019096489894 96.5777857817237617
69.2057046540358556 82.3637488408030833
82.8428559505142772 95.8052606458666673
22.8549092064305057 20.6643458592306715
66.9656205456129072 78.3385280524675807
30.4259175299989018 77.1471962167825183
11.5413734410064865 99.4692319062564110
26.6182458475720303 4.0544995559702475
51.8163895130504102 86.3836123878710254
42.6677612141638249 24.5144605789955214
66.4713143935372273 84.8345038162974987
94.8110498467502936 61.9872377668405647
60.6873715852193101 61.6818021084121852
40.5923534755547735 92.8196747044966770
31.8592461513196525 3.5857680950980853
44.7449147573916761 17.5420115851450689
85.1501338199219759 97.1241728125623638
42.6725013205348844 75.8200398616522335
75.1135037407551778 44.7411577366643272
73.9102288248064667 17.0741438988446852
72.1863748196225430 72.8466776884809519
95.8364696772775915 28.3663750788217932
97.4897806330711205 29.2606000598533917
75.2188319305542024 44.9403858912099210
60.1455593876857861 47.3499353315749971
28.9985050971321989 20.8695828184697554
50.1638130798519057 63.2992763889495862
36.9270122918436954 68.3175070806596096
48.9492694037150216 92.3946005326213538
86.4818750010618800 31.4971689934593577
76.0826216760916623 92.7332045960283438
37.9971404263402235 57.6183383809346168
29.9791502342117475 31.1880221157536006
1.1509519663998602 24.0884661803965621
29.4265861862857321 9.1863826883902924
54.7616230306232410 70.7248081099663608
89.1295019718277501 11.3717744523274877
43.0068147534886762 89.8414978219376081
63.6856711510831133 29.7934984566378915
69.9013555271717024 6.2612273081361298
52.6806335146907472 38.7861221314745066
83.4153394828018691 62.3692361552572265
57.0095764739689628 75.9286949986504851
63.4776288205787367 8.9825958180702941
93.3509290480456144 47.3824308351438646
81.4818081160121039 51.3823056670402849
46.8367470510387989 79.2039234077309828
11.7006702343400377 79.3683791011120974
35.7764327726786604 30.6779591293586549
44.3480591770964239 12.9034269262891748
25.2519715386073536 21.0812188838128591
26.7813058758680782 17.8800269057376120
29.2520537419475914 54.0496911905972297
8.1176011598413371 56.9075311518634877
28.1861009122558173 50.6680251281636984
47.2719414200633565 22.7976081884504787
66.1275809314650189 27.7440787559129589
12.9066233786116253 10.4946632870343883
26.1316824052665098 60.6352955693734259
62.1299011801361516 83.7830608408215340
17.0835870909964562 44.9813711171121327
21.0600661630859456 27.8348466570704218
18.7164901641108230 72.5365992669677127
32.5668118268390145 76.7747346062390505
66.2712778301691543 5.9349851286934925
64.1167571769867095 76.2502239566378819
6.3087305045149256 63.8493546602386886
15.5897928015988683 93.9694203123048055
25.0926482404593258 14.4887035943551901
64.2456851570888858 97.3342573739337240
50.3017738130764585 18.4766414694025336
49.8515108948016987 50.1750590312899476
40.3852137605896573 66.5984344921623972
43.3619112705577763 78.5980109401034355
57.9671720896746479 75.3681061034282607
52.8625723205674660 77.3235164962880503
52.6442412626154521 71.2883811633913638
74.4239181758609334 51.0786696822899131
68.0873171874741416 16.7058645807874555
85.9885630345390979 64.3780817196792583
36.7490015341358145 65.8658931458234065
16.3581848373859593 53.5781162453686335
7.2649293940660993 5.0960442788729132
44.9261621896289256 79.1432203964316585
30.4293690158160537 24.7873978416130569
8.7519315543470810 12.9643340809501684
31.7150812349718763 66.8845021265448594
26.6844655009690328 46.1714058845795421
93.4281005523446026 62.7876803524997200
33.1687620825374978 22.8744150120266490
46.0717546704364906 97.7296227737279253
65.5220167258224251 17.9944331701037079
75.4096394017047089 44.8927477218459856
58.8936039306807047 50.3868770265944477
9.9911236939980839 54.2032370731119286
40.0941819133013979 20.1990287548070349
47.1004475947162007 12.1702977310423783
49.7972718200684810 49.7745645276849515
47.4134357329740510 85.6015754320307991
95.3033933846246697 59.8396152334815028
62.8911300295410172 17.7347159890375856
9.8625896354447402 14.1795997987152589
51.6984305008722700 47.4814634820056938
11.8103831818596525 99.9361294032640899
56.6586850633035368 97.8584748027200675
72.3866055733100779 11.7745222614695884
11.7622758022224883 99.3613108208596003
73.6507139717586057 7.3252503906351745
22.3774291040731867 95.1009211453952474
96.6180646845613609 7.6168428600731142
54.8701864948120601 29.0347800448216624
33.9839459901738579 4.3096682400474933
77.8742933814415608 28.3884592169013850
51.5190484112828386 89.0885175573147023
31.1430992154042912 52.1429072229965840
41.8037843954201662 66.9619984304219997
47.7753352446043991 5.7924971785220380
97.7798645782185929 88.3474000549041278
64.6441583480016249 54.9442354794145302
86.6663056568729360 99.3519614558205717
66.9701798737742564 34.6935934563517137
88.3932535623954294 31.6735478417951022
99.6084278256404190 27.7438927877792771
20.1617933432004968 36.3743932606596232
85.3979669161961397 73.3377015642694658
14.3021471980825705 14.0644553706973046
56.5643747864520989 63.8201535409519636
28.3850427490698110 60.6177030415443596
74.1201823614689204 76.0944548616732845
45.4431457055765691 93.5411563507411330
74.8024964042195961 38.5086528728850723
89.2139498997019871 45.7612389834308502
19.9656819769207452 4.8737249502461832
32.8442413789136509 56.7736078456481437
3.8273232376826338 12.9539408247488659
41.5704028875359839 9.2628249154736331
81.7399771843053884 85.7804017419196043
14.2756601158408039 70.9284008810859916
51.8152733746149678 61.7302309041152881
99.3930403419903143 75.9679671077867766
10.7342831619374088 41.0811859761204374
17.9713313733331219 55.2256869787811198
61.7809905211043642 43.7905889870588965
43.0653622184017379 28.1080818838447257
19.9923875216957754 60.0041355916334780
60.4278909258230712 32.1245748364019761
48.1115952532203721 82.1425784103309269
40.0371195735641692 66.1816161168628270
18.3107360835145769 87.3317053061829540
89.7853625305874488 4.8879351451529773
21.2924768891744947 2.6839579377930023
16.3504193303767202 22.4039919847156099
16.5512102695679388 39.0330884553006001
75.5477569503291306 24.2423797009454596
84.8127139116732423 84.5150149486830600
72.2666388043515440 11.6041174316287901
51.9663070786668655 19.4824132349716059
40.9445195766661953 24.4780670011758836
39.9662081331575081 84.3384007491833216
51.2959169835066291 33.8417723211888202
71.1152780558350344 23.8651561250198370
65.7374010686773715 55.2378594394971074
93.4036265517722626 15.6139139415876755
2.8632693269769471 82.5817307570954569
88.6592875499982966 87.4931489239485387
31.2700685997330368 16.5976451315530298
69.7448094966132857 52.8908205596058778
35.8583614112223401 69.0054001597584801
78.5155203121963439 35.7885697867429045
69.5679008166131325 26.5135663338576535
59.0830728023519995 90.4950978114904245
82.5724764416846568 97.2172807498978955
28.2637288717796586 80.0126749942366473
75.1724132688314342 40.3145320635750508
16.4106336439472251 85.3073627475931033
17.2193936623250430 85.3322370784634785
11.6160689355976228 3.6049807062679906
83.3951277349105169 37.2365967330635783
40.0329230244518186 26.7968684058786053
97.0395696497419351 12.6940695397303678
67.0517898321915879 2.4683760219860185
57.8144596857049891 17.5710216010443787
9.3136271753939130 18.8371311822557850
31.8640489819432489 27.4807997185986359
72.0713218881688391 82.3264609353972077
32.5628371645809125 23.7657953971613480
1.3863836580147670 76.5882967497561822
60.5238552752310213 57.8188534465042068
36.0280194298595404 95.0197802259612274
80.3572334117137785 99.3290500487748318
1.7752797696489742 56.4675924276930772
1.4859680597799296 70.9909128447570765
8.6099477951292904 56.3362057953993869
19.5400395250227135 90.2975095059342436
70.4432020395081366 89.9852132366562500
53.8678396053398814 54.9718199558193987
71.9985393795095803 17.6489488180509255
55.6805825526023668 39.7045169947790484
75.6165059604044103 84.0107549042808159
80.1993979199551461 66.5795690858733593
49.7931718798518475 39.2494333395033053
13.9028129111869010 5.2939900605771806
3.4954304389175905 34.6435872354935697
9.1488862543369862 34.9445623274165484
69.4597086530323224 38.6567242718159676
50.2677314739699881 62.6404735956198806
35.5173388102510117 18.7947721146144886
17.2113072759627279 16.3307789778085919
31.7543574594514197 39.6635536901054451
67.2028080519071978 68.9291095539894911
4.7807688518827334 93.6555682264011580
94.1086250949285699 58.2765837844315939
56.4884294998059389 39.1415726548704583
89.3053240337189038 43.6165659784757409
88.4016284049839385 48.3186025493208220
69.7390405189953526 67.4172106178802579
57.5698619040672668 99.3983133287043188
16.7749932600619225 41.1729253345653916
97.4319435042393707 89.7748756357447633
74.1597680053808546 6.0468470842485527
87.1338516703767425 46.6721361681528037
38.1113399523991490 85.2713309733594684
50.6530773462097841 12.2814134198553138
76.1178122476549959 99.7210243340965263
54.9903996075946750 90.7792170025327749
62.1823305928942318 66.1319759894625605
55.8355963489150184 47.3855334068518630
0.8319494822959239 61.3980598369081605
56.2892231225093482 63.4437220330462210
45.0992197115173568 59.8992758865677146
93.0983455193572951 51.1396667256822965
99.3041529740853264 81.7718473377126713
11.9270949593630942 35.3623679473970682
65.3891405458222579 28.5677658941791428
64.9359241199410633 73.0014142640606423
3.1116567483665536 8.9108764265105620
55.7961083557453676 97.2004492867350791
28.1257955879705257 17.2197506712781774
35.8211070270856311 51.4210713569492697
26.7098598032930248 25.6081297246481761
85.4266432352279850 16.6114181868698978
47.6267120452163368 80.2788074507764975
8.2427883971812896 11.1293105556345537
23.8737202258234795 55.9307280011226737
58.6369913744237721 52.2841630714265904
56.2631117917306582 69.8202610358280538
0.6402763662891608 6.3031832331565729
94.9156863612702182 34.0140594113990247
58.9148601525771767 13.2743368492467937
46.3643138054760726 22.0569488975701731
30.5257438626880919 73.4215568591980201
25.0527879010434731 54.0988100689520834
38.8339489498486756 52.5001908788189056
27.0543028969227670 15.1718084320288433
23.9164792568389863 5.6807029995384450
73.4782302457708312 19.2779402063632759
4.2830922163512364 62.3093761474370709
93.9303200339884512 26.2299297106418088
28.2810403598152362 60.7144431330311818
84.7569256881183719 21.0413705273309475
4.2009348399968616 43.0372135340918902
22.2860542961626713 12.6248685400285119
4.9468054209179098 5.3726179286370019
88.0450254814998772 43.6069463847927636
21.3674047144851045 83.5079773183525731
78.7737870915499059 56.4861880032813346
50.3476479303687796 31.0772918450029394
59.7245154100988458 53.0644278613131206
93.5529203237797589 74.2072997127062450
41.7027144466760831 45.6727810111740666
19.2139877220594890 87.7925828574132794
52.6900803514484437 65.9089415715055651
38.2853822686983989 59.5264699402620465
12.6288276082022648 75.1340897623267807
24.1044676219297038 76.2144973609689629
57.1903709527911559 38.9675675776148793
52.9827328360059724 80.7029316938014034
73.1846138134838924 55.0129479206723033
35.5337103292406979 16.3217114369332279
89.6388758855087389 33.2633840043161442
10.7556923225907486 40.7152395630929433
58.3664173026388085 47.7660718317838615
39.2148614556118602 82.7539772152136806
38.1316299641024870 47.4261643552573915
82.9202152879945515 0.6516833103331510
73.0311762325550689 33.9724950500137481
88.4219130486782348 94.3128505233013499
22.1271290867073525 93.8075983949601948
69.2876000296561187 61.2032832043595363
67.9963786812155035 23.1041289044977347
88.4899822187466896 7.8146924293868159
79.5060123726299821 76.6933458528358756
80.6737706224470230 69.5797352350701885
42.6325061785465280 63.6064502313592683
52.8694325086087034 96.3068937133201217
62.1207928184477041 85.7567123550520023
10.3880900459375596 19.2091209272363130
29.3547897028746299 6.9574150328696511
72.6952072321478227 65.8134640063528025
56.7944515509568006 68.6851760036226295
2.4670243332963748 15.6055841471257946
66.0571548126561794 73.8119669976128847
28.4317035613017133 73.1232923558700350
42.8558585673645780 98.3417040002351399
33.2122187231107731 73.6342246477640572
27.0491706133939900 51.5287180953671111
39.5602418723538207 86.2633585953003461
86.0148070820632427 52.2839181878580703
13.6287598200972475 46.2633073371570305
5.8807807104432559 62.2787443693509388
49.8577569872958506 85.0511203239688172
84.5158962543287799 41.4234961487161684
69.7864905115893208 40.3417963469709377
22.1166399652420367 14.3570517653175074
29.8622047646169939 87.6571425996544491
36.7439643426727613 99.7254064312104305
6.5645837885894620 39.0761074121937710
31.8886731105852981 96.8044241889133303
90.6539241548890971 26.4884416787403580
84.4735593729876797 84.7337435525230376
13.6047991258280927 93.1443550123942714
33.6614910745239726 88.0253542356543335
91.9797315566744089 48.9691959892551623
11.6285947154909035 15.5862324343972958
85.5165942413714220 44.2245949340655500
59.6957903465923891 90.1203469535141011
17.8866009458056645 80.0578041038231873
88.9677984307679708 86.6093534600356776
29.1119280302308816 34.1193933047280069
43.7320227348825128 50.8830496321328454
47.1868674813359377 20.8950174694996882
79.9210255912482808 33.4191229936168313
97.5375872059438223 40.0686320654619763
20.9179877517652528 3.7811629075055864
81.7736599737599761 65.5064965362778651
92.7217919114078200 33.9997698979638301
45.9459726542971154 88.7105688064153668
59.7602368398502009 41.8558816906967266
22.4537010176906087 44.7633978632093417
41.9403257981828972 62.1733032690025311
94.4921100700367589 30.6041822584340437
46.2806923297528385 52.7669176141440346
93.2157063730000459 57.3317960081923061
26.8306911792726908 46.1502481617464682
46.0457826123960388 79.2372392445190314
68.1141195408391695 46.3745850847904961
49.0341666946084800 64.1255723239286652
78.7564698333242177 5.4969091011848992
66.5768919298584905 92.7594067555184409
80.8595183054860200 39.9364186638780723
19.2931610897017265 16.3404654824305986
56.6457297184694042 54.3769501560310218
49.9664666371261390 41.1594975532855756
35.6808481213401265 17.8957968822600186
60.8055039237882653 30.7111289721380025
34.7722672204156780 90.1593924609626356
8.9616025376505153 59.6530065145930095
90.3204569119394449 14.8159695130952613
34.1591818467335102 41.6884394063982953
90.4663590428124564 38.5007085577285011
85.7184134128918771 20.2840881425911377
36.5530072001036288 31.9139157988125959
43.2964511092570845 26.7385001051107842
2.7341656963330241 61.1438864608141230
68.9476987141300413 5.3110972663030998
10.9312453115638082 62.0465825592573879
24.5599739721874890 11.6901563169911746
1.0484477197595599 70.5518180225910214
21.8978318669288754 70.3463463119075669
56.4806243297643249 91.1532333852735945
19.1201870887418579 45.3029663574306838
79.1808420699178015 58.7407754303179033
27.6043280393096211 35.7616456917619985
97.7209097722456477 11.1112170389849663
72.8023864430202821 39.8399581324359602
88.0767195733868249 5.1537905459432931
69.3224975225305116 2.0502257431322501
9.4385355890401321 38.9454320559986300
14.5468116597483714 87.5726399809641265
74.9479786373383376 27.0046447610635454
22.8501226042483339 39.1207678617546790
14.2285260743305830 84.2319017100791143
44.8061079433334086 44.5335121368228855
4.0987325275031017 25.4633072575417998
90.6518159940484338 28.8597049188668464
20.2862686045552891 9.8887922059722300
29.5073558735574153 91.6645788770763090
60.5183969997764137 16.3527879762803359
43.5363449615231772 59.3117449328657713
56.2465695633839218 96.2291102570515449
65.4150080324170347 30.7117270335483070
98.0596924082659740 3.8894058687935384
81.5483094736378149 77.5479476963708834
48.6142417376795422 96.5278555209407045
17.1253499989940998 49.8771667766678917
65.1127923401400039 16.1446342948193937
30.8551026069578178 0.3269399798895400
53.5099785210110355 19.4436529697682232
6.4224362317409245 73.6238423280296388
97.7373852686636724 49.5114069102868157
80.0112640646163271 53.7232144056101220
80.0361682899241771 33.5239883049496257
20.3145019684871748 34.8325054169171722
7.0342612754385243 41.1414102821486267
76.2632961439530135 70.7957220004270198
74.3281234716073982 56.1664414114988162
79.2022108088326888 74.9826016830140247
34.0055412943337174 34.9000017700154004
91.2480006521672351 6.8574468269570250
55.7503913608020127 57.9997724973828497
4.4293284471978449 52.1008614038893967
57.7682416171948816 75.1439214133895916
16.0313366410499185 52.9409739436137201
81.4922087766542091 69.7150969136953762
31.8557767848507183 10.7270669376634871
13.1104493445568515 1.9839071515880491
18.1168124254672094 99.5134657372009315
86.8278950743258520 72.0477082882982387
95.2835008560714130 93.9566921257284093
29.8737745277698821 72.8081578007580958
79.0085372593539859 46.4720767496272984
94.8581597726886372 17.8128206098398749
2.0673681983568226 59.0818242796912401
32.0252708235407226 7.3996156182406398
37.9975699900943624 59.4657368412320224
54.5821030491430719 56.4609099116620925
15.3922108660668790 68.3666537144023749
76.6959870051356063 47.1922074929264497
1.4741572481612120 16.0186980396514684
81.5564525668288240 40.1312525394404318
46.4098698694916010 95.1745326277686843
8.0746556377138567 17.2094996643607061
8.4535141144189030 16.8345200582713517
9.6326747466933362 53.9317441759465694
81.8998140807035782 75.8728104937219712
96.3696133413474314 32.4831891542112814
95.7369119243497266 17.3770103741096378
72.8736468606788605 15.8254525106658601
53.6052325776686160 1.1726393071902264
75.7722654314408288 19.3424139784333278
26.0959895181350880 13.5988913139540539
84.3681619802163283 34.7491686632291561
7.1440007861740646 39.3453999519432926
32.4535446171794177 5.3673198797524524
26.3462777245219257 20.5258692267765817
7.4907210509740807 36.5556226021656911
65.5381616189412313 2.1914299418501981
50.9096176890961445 37.7274700782563173
2.0933502812087501 31.5860633223054563
97.5744116497714629 60.3575896497641011
16.3215837971086408 0.0894404906709334
72.7207788129624220 16.7349259614584369
91.2565560437025312 65.2592667290852404
38.9990382005019924 75.3492525109437139
22.3304704962511984 87.7454918703153908
13.7951507934346971 43.1609563764050890
28.7103013866250585 10.8154971972135865
97.6435204429146353 38.8005317679590362
71.3064038867691607 95.4515477079747541
42.6191853925230859 6.6552730338339305
88.1530622872371765 7.9961081333466355
26.1835423613134708 36.6655877816954074
19.2059203110975005 8.3022831110208024
29.8192267146086927 52.3751221376066454
65.7274792978084008 48.5615950077250318
27.5659101423960884 24.7740602790730051
78.4561531479564138 25.1914079314343056
61.9068139220533951 15.3151635315618595
99.3744164428884886 15.5396438461736999
80.8326610039662512 3.1686371434467620
58.4532255442586433 3.1964400893241485
88.5399925668310885 10.9337987464641415
12.8831889001831730 82.1951597794626849
48.2317173758819351 73.1101908372584859
95.2006071200680566 2.4584861111861533
64.4287164365495215 18.1371733190973892
42.4547875818936049 25.7264611010991509
98.5107477593790577 73.3519220177764737
51.3415089176506356 8.1565056705157133
33.7676610125566796 76.1471640744083658
96.6589984552042694 21.6222079864717536
40.1666455452431279 33.0552377590709909
45.9993831347658784 40.2605908024839607
62.9294590846222093 33.0859901517143200
74.4310385186427368 75.0694564877812667
85.1726219463916863 89.7426780555981622
63.0728823394075206 0.6559912895754194
93.5851300189243887 72.3512896034050073
35.8926933733354048 54.7397734865902805
54.8136944749783837 57.4716291403068098
46.8964321289023758 11.9033986994397818
79.2456357257976975 17.1664546714933692
42.1238572750457934 97.4082339445674847
39.3505560424484813 15.2465169646732619
93.5158919130703339 78.0493453654203222
67.0280486033179841 21.6541671523203263
69.9449286732193656 97.9813583707128402
20.2402333228450466 94.8858564923073402
86.5802394840651459 30.9377907691755318
56.0456344419499288 86.5925525097618305
20.3631591936885847 91.3805534642005455
57.5600123330480926 36.4042608246107662
33.4848039161733126 8.4537841727456602
24.3652115610117583 8.8865963221703925
52.2125449469267551 15.4047241926229201
57.2510372913784380 92.2992294277038638
24.3827826695429231 78.9472367680536138
48.1050245261069662 10.7646876405879439
60.8347819582964817 75.1780491337297576
5.1795083780437290 89.3643831377263353
17.6808997542484931 86.5703953536730069
46.3144776019826523 35.7225262743718233
33.0937235573348119 39.5414166701694398
61.1094903358658783 77.6959536224026408
11.5817289165124464 78.5807896627487139
62.3259325739438879 71.8599339534842585
3.3119972490282423 87.6077498115801916
91.2690390798186257 11.1521759179011752
13.7338415567948786 58.1108105330642033
83.7484129638070272 42.3953453614750373
69.8039998675508997 78.7734233711625365
96.8818542827659712 10.8863713206181050
89.8848332660255949 97.6787654216348642
39.8811685088677734 12.7942958446137567
85.7020704599059684 22.6174386434112797
96.6058884327145933 1.8599844607631089
72.5645316723246339 68.6854553679393689
12.9106815090909155 52.0120295405015582
10.4059827951321182 49.9347331730540489
75.5105254023220454 67.0224106198670029
56.1367852951395037 1.6844001729291902
18.6983695401685814 67.6257154047311104
33.3824886598198773 69.5161161005162285
40.4737612747334552 49.4768903384851271
48.4379981691724169 46.8993456379456006
60.9018614621879308 64.4737776425636611
33.2762184825465255 48.5446083819470502
20.3677854565412559 79.7194388144378934
31.1202698656988339 73.1921604747806498
51.0823912827641706 34.4021420802203437
27.8460180862335491 59.4145393725755397
84.3672941429749983 3.8772237514802410
53.1387337842109702 12.6428238621995810
52.9231492308369624 70.1281275725316959
79.4198499213200506 0.8095543084577939
97.3282310083368998 51.3514904344857683
73.6839928276971676 66.9553903670793318
44.5478771628517691 48.4800182196018525
96.4363649757102621 63.1757850055010266
40.2804522288184330 66.3681137885349699
95.9657368280932701 53.9082475667142162
82.7133768867367962 49.4134172566966470
54.8931016435309758 7.1897270820713954
60.5863764539207779 14.2629736490981323
33.3386365012925836 86.3592775811119537
38.9707154756779275 48.1288414097958750
21.5771178332146327 13.0777679130248625
76.5875473098484747 43.8289063012906297
15.8491481181371352 43.7945778974838760
17.6254624159342796 8.2183166019571203
65.8105209347750844 25.4978323485008822
61.5514906769002437 96.3154937128100244
58.6547080127101310 23.5535478995123491
60.1695486797196750 60.4811360090371082
49.7785996186102295 87.5747975537932604
10.5961038727844343 16.6242777033766203
0.6139479543341486 37.4803277425006272
79.3542818842289392 35.3539781445097319
23.5657606154219366 47.1963638291477565
93.1912432464830687 10.0063342847282364
23.7106113925353981 19.2125094617467305
8.4174996946927312 99.2123362125644519
77.8400721282719559 58.6793340746626626
4.7988883234268531 79.7243076005138391
90.9275246101931600 58.7242715086715563
28.1947191601726672 80.5728618755011041
23.3762266137829577 83.2102091864535254
65.3281448847460808 72.0772305836646439
67.5691173412060380 67.0124013233459692
38.2728278565403173 91.3249259828334772
41.3527854944136450 42.1536991356619168
39.8466252338421469 45.6096184492332810
7.1112897889134778 71.7633673454262606
27.1348862389953496 26.8461352197059036
2.6814201215728861 86.1982280233401923
52.7489980590347542 85.6229266634887125
83.1098401132968121 0.0235088221025026
79.3866604842093011 20.2447943450721937
58.3550178211573609 74.6483984633098316
16.3207487907785378 65.5037253768790890
16.5918990375673019 30.0346550117141504
36.0048112548502459 4.4329806263499361
56.6320297479152046 92.6316472981114600
52.7304862133893124 10.9626250732399395
78.0255828718239854 99.3508110476233952
63.6358450768967003 68.6423688200563049
71.5816859694698877 3.2668835914507310
91.7095284588512243 54.6867365303353026
18.7950961782820336 23.4264413094262594
86.7098577866513409 52.3039223534287459
82.0934716987157742 56.8327861567020989
69.9670584841447294 22.8466273621744875
26.6932049695005631 67.5565775014502350
82.2334043491888593 81.9735430876087321
7.5137471400015148 69.9475743317534580
65.6400333817322803 39.6989997456647004
74.4648762838212832 77.7682787638111392
93.2098252071568822 84.4283353893221431
73.9460146312692359 38.1863815379082894
16.0945156067726742 98.4115263558974789
60.3080425931241138 21.6144596291355313
16.8550575453295544 62.7311768360244244
57.6073273939532342 73.1559909056713451
53.8434325976014492 87.2830348872059005
39.3762586256042439 82.3322832883166598
5.1826257340472637 72.2221576043500022
36.3799095443411460 69.1477298451796258
92.3377903069363128 95.8363480526480771
71.0546950843650222 99.3876243521015112
18.5599043473913881 90.8624030589666631
28.4754410031311309 4.3583962345719822
42.7781488671585919 87.3665297916773937
61.9757083065140293 5.7781149884940319
52.5670755055455459 9.9942042825449491
8.3292963636456552 66.7743949695663872
90.5192458140883218 6.3823943254322941
89.7087869936376876 61.9484278797387518
13.1816715687097634 0.7761413739777900
36.6145608377470992 41.0398621798721237
34.1823009256059436 7.3520032567234939
43.6511112869270903 73.3504249783318159
65.5114603686910613 6.9328874559898113
74.2810684753809198 44.1637361871737824
26.1419407292194279 89.1156970145480614
6.2470417836417163 65.0360758856459285
88.0251446154268677 15.4648719533700518
88.7219325514360975 59.8692602268284801
98.6846452201255602 61.8556550384125288
84.7874952652289835 46.7253597867098662
68.8507426070045625 57.7493298231956373
9.2026349488370958 62.9803472414004020
25.4082642560144549 7.9806226058582013
96.9367085702249227 1.7763951029806768
16.4525077912422226 64.7393356665312751
99.7155852378009797 43.0180084733816983
36.3710036220862918 83.9301160331102238
78.2222816206246705 7.3743926803018329
37.1214179138968703 67.2827168303782202
40.9082764956309717 14.9686764398917145
14.2891602646162070 66.2156298480583274
9.6949772298257297 65.1772377587095235
91.1489201180474993 87.0389706874033635
94.9349607558603310 64.2519890147226391
25.2023489959967932 23.1141690846861536
69.7019301658781814 52.7618964874538108
60.2368141947367235 82.7268645457100433
98.7346716519889469 90.8964364548759960
75.4690666788186633 4.5474374916892879
22.6513398661588603 78.1066772359506700
47.7761565580727776 66.8848699884666615
2.0084085664034745 51.1402435529112154
98.1076051791035582 33.8310615435665554
68.1504191828202721 21.9905198506335182
23.0556413565686675 29.6454438000564906
72.6463342910712981 12.1330994680239108
37.2135931203363839 50.5237413758816700
25.4130761053948397 32.7271905766350670
34.0645428726316553 61.0430582229241736
81.8549003760473681 99.9645086448806097
50.4740702769822320 46.8817363796242290
91.0135769529653089 29.9561248816072165
69.4354460141171614 34.2300062954220579
34.5526138429181771 70.6240090280694091
87.2968453697067019 31.2898530908365515
7.4380669714307786 50.9316573964800483
94.8549076605316515 49.9594048617445168
95.0546352308869160 3.8728975722874481
12.2042902373489692 37.3311101225332607
47.0846470356189784 22.4681925787186358
9.6630772266527281 67.9508445426909020
99.8110120771258664 11.2383867899640286
15.5514547254959936 70.5491784521359051
79.0054342031701253 76.5678363403132636
26.6335068768092533 57.1452414187369229
85.9638552040720327 63.8920138882379405
89.8463627867935912 1.1154934762848789
5.2583154934137566 63.1907503011797758
62.6651454435633610 35.8713786703925948
61.2382922092533306 60.9881936490090339
97.2436983744180168 87.7227138938978470
91.6020239257150877 25.0052363895247538
17.9868163177077101 37.2130529160246724
97.8884133461414621 55.0741767458455840
68.0846383981010774 79.7433835317861366
34.8926652818613121 42.3766870832113298
67.1259695753699646 42.5663798230501129
33.9315556021891638 13.4386065582391865
0.9724222864576748 71.0305987284096432
76.6609720364349130 93.5055144387122397
9.2563845810685219 39.4337879930906610
58.4708369156838756 14.2818501602682950
8.5476978370643053 50.1934613799850169
79.6860210108593350 85.2516552152134608
82.9535720559901932 28.5973138086358496
53.7644605200471943 54.7348140573264956
0.5218160223213530 0.0704429321436217
19.3440740984195294 48.6237096588564413
71.4732215043046466 72.5719552237212042
55.7015756116014487 95.2826927710702165
20.0594861295068085 48.1689092771812923
71.5126734234515737 60.4835622144221503
42.4459844048362456 50.2914209719799530
67.1350676605706411 99.5049006612192244
48.9109164754955472 32.2058454605626636
39.4484289895720579 23.0678615873814543
73.1996708197197989 92.8317740053765164
90.9192972120595755 86.7886424954542974
97.5199547713996395 52.8735412703992509
52.2119636146002293 12.4528002640319713
6.2311981071625500 54.9183481771043347
22.6575591886534760 69.3081976135792388
61.6773103178719140 3.8175387883467637
46.6905907223287642 39.5218786747499848
37.9700027210029845 20.1821216743038114
2.4216002194413777 10.6540862006129551
19.2530098220749970 20.0446933029820080
7.0205212129176742 28.4388370133469301
83.9363740102475901 4.9450613340169198
13.7979965357959422 72.0782316778790744
87.9982932167319802 8.7116548872417265
92.8790712993172463 86.6870156303272097
65.7667636003628218 41.6816964330199511
40.0073987013536438 60.3970068987976703
76.7931794381033370 44.9634925010813831
41.6659969784134248 29.0666382246798065
85.9917106712091481 79.2822893014739094
50.5844590429867296 86.7427711768835650
73.3717861668870626 17.5632117793059415
72.2304837189705182 61.4981147540115600
8.2045317741177293 0.8901940618417981
80.3299975365998478 59.5869626932373322
85.5419986701938910 25.3257618876897226
20.4723713216968370 59.8994835136523420
35.4857486528159498 54.3713353981303058
71.7312186448635885 92.4421793855862290
38.8515316500436469 51.0165844468100289
49.6874549039435180 89.5014531973629062
96.0110542014260631 30.1376559320680535
49.6054189503370964 13.9664516039875846
47.1639153960011299 29.0432030196355768
52.0874802985560308 73.1158748038186701
83.5784073111854582 41.8502438318900190
26.4223570853552090 37.1418635936906014
79.1188966570519057 23.5163536890352844
20.0335837124496443 64.5135307072123254
66.3553323734988680 95.2930395818457896
57.6960787591806721 97.4452372873285810
65.7925623874540975 77.0547202999584187
64.2523993318098832 79.9162612259625291
96.6395205690159713 75.2604765665540469
76.4355692251061214 25.4568265913216472
41.0006478537167425 24.5129345485279444
45.1057153530575405 52.6025896322650652
34.8563060210663096 2.7123897478727232
81.1406884771321728 7.9974121875484139
33.1579116182735945 17.8918860706029932
19.1554963900113293 87.6896473781495871
68.9015795489262359 70.4146776886184824
68.4091146669964587 58.1331668813171092
76.4589534624031018 80.4013278488191645
33.4871243776852410 56.6071998743686393
34.7191847200693928 97.2172911323095406
84.9314984034896696 63.9000765457423441
35.2523884722098870 68.5782237012107316
20.1814100749418515 17.3908087012613848
84.3213614730251635 15.0325402171155194
87.3898189234641904 91.5740826613641161
88.4856676573518257 31.0878591606131423
67.3526445267250864 78.2301171646849696
50.9285099136637527 56.7867451301163584
38.9638533426595401 87.8210938570346542
15.3776769286778965 28.0409704758104681
41.4104191826133459 80.0187394355481132
57.2217974684478889 27.3397413030434748
82.4824192416929520 9.3937985899832270
1.0619509313482878 75.1406304543033485
97.1679369363382364 31.3837767310601308
61.1314815838178163 61.1860968595516113
53.9479985845287970 7.2447811045968642
57.8341799215402617 83.1502678678372860
44.9694656468206091 63.8247409282134655
33.5668651158231199 47.7000049341764552
31.6014791377038264 12.0719038186456906
82.0352395481361611 32.2902725050127088
38.0576093776283670 52.8160057965984748
77.7203139555866755 46.4488672909777662
32.4260239591441604 38.7373033571455565
95.8836774472680986 65.1257847095303362
71.6268700485839531 96.2211817375752219
41.6962492643071698 16.1612008572187733
57.4333104474408316 43.5527408171220927
71.1023687785736058 37.2513768985553071
87.6449366500563940 79.9200227342871585
32.4443835275041295 29.0365739202638977
20.0465608803704463 47.5474615744361699
45.4140379424206273 58.4283251151873841
42.3240974263363583 18.7334288587721041
67.0266694057365982 85.8041837189967680
51.7995127169070813 27.5744149140033770
43.5578671375949327 78.0537714286511459
90.9111094508631794 2.6203567383909498
23.0048764763224547 53.4707506377704007
2.3210583400597007 48.6876211300243398
49.6105009487128967 93.6924768682775522
61.0309476920933847 76.2971367890387882
66.5159377357817334 62.7010454907756625
4.6033425401744594 81.8747916055705218
75.2809959191261555 36.2656218501079621
87.3941489379189562 69.4501566564822497
72.5932858519029907 31.9339268655390320
80.5942744087447380 97.6295448868772979
76.6288610810318005 69.1670370088882152
96.3891262962781212 9.2489157836784237
97.9711131490370377 5.6299660941236507
9.3637375701245080 30.6157925031649967
11.1337691219097650 95.7178305150529667
82.9599510498245536 27.6106344949379796
23.5773942570970050 95.8293023175593817
68.6032561568821677 78.5987142197469808
80.2975736967089944 96.9192490964654922
36.3819726783189381 61.5843604554330852
29.5243928654209355 47.9585660427219196
15.2658691712676315 79.8516717878165707
36.6010705372761294 61.8527022101191051
97.5184579794310054 59.2814027377673227
63.1894759667167136 87.0077216266122946
32.0292043889490756 93.4964150833753109
40.6695410109964683 62.3890319687540256
46.1139641652871433 94.1734670087649022
38.1283386327651499 12.1720345429081274
29.1857935890900606 24.0983451796041876
1.7630120991259823 40.6129298024294627
0.1947703806269852 41.5052971911535877
69.1290197308133401 53.4291341593054128
77.5987674171110484 80.6291240836233101
29.3457811012521539 91.5077209603111754
97.6217754293091673 19.3698816847595481
17.6551223079445592 33.0856726256984146
16.4872734359489002 56.2374782361319774
63.1046834347777335 9.8649323248807814
13.1402118195796724 39.0755276165857808
43.9567616036178208 83.5879135017407009
54.6018439046727337 90.3898368313742395
57.1490424287825363 4.3959203768905937
41.3385811488895385 96.4384905130970651
99.2654693462085618 53.2190043904026453
45.6610589043835802 11.5737250278322037
11.2111565189897959 49.9046829941031547
55.1522134935046751 86.8094838685815944
43.1635983323520946 2.5306702627640898
58.8429952847022406 71.1266408123233447
86.5638261863671943 6.3353385107877580
38.5857680603430708 8.5030827221702623
79.3640294979120711 28.6786490207293312
68.2148964309602377 51.3181243536205542
60.5919133213240784 40.7113706363750651
82.5212776799698133 38.3928277847814670
60.1785785680004963 57.5446634036869042
26.2578809283908079 54.1000276699798235
52.6529237450526608 38.8869163488883771
56.2209737390777917 15.8671428144908653
5.0617344692429844 99.9370840921567662
20.9076120410909070 0.7058111346515350
28.5720867848524698 62.7444346155353259
56.3396596432693357 2.9355274089497341
32.0594435962073803 27.8431346156189043
31.7674384933433345 65.4874501208146285
92.5275255798329681 67.8188993605404988
64.9769670996033284 54.4872337174841519
22.5586480103314742 28.1747889318490472
5.3647073208718199 31.6285122331215085
56.4980918015528957 59.0464125075847761
86.5591728506959015 11.2438646638597817
6.1642382096844255 12.0832222457661569
73.4684560394065329 80.7721244132815599
9.0705358830540987 29.1764099564390094
51.0623681762640729 70.8504308352724763
51.3175239995392971 75.1946083451521048
70.5515149595490669 51.4267688009888886
24.9806927060165052 17.5971295816019015
82.6269200643269670 65.7327966003172008
35.0286202620110103 73.9513868154967611
1.1385081427847665 80.1433233292815999
94.0096566354308862 44.7689950663804694
38.3521236026265413 17.4422496533437332
60.5951984084569162 43.1242370854724868
13.3931523684369775 68.3799968834701559
63.5018371574234806 43.1615900442490101
59.4740988638864394 46.3322675683991108
15.2868389125323194 14.6148594814405222
10.3021575579688935 41.9096003505078230
52.1619052073112357 39.1971796291003542
29.2443120426484029 75.1131844620621933
52.6318668865703074 58.0464652781021186
31.7188486908098639 4.2361907633334024
1.6267822071971638 53.4176069956458264
27.3938207799198636 74.6137128155210689
90.7840164870693940 23.4383489801740517
64.7739699175531030 87.1349322425266593
1.8793363060471746 5.7782674415788104
63.6163767853592930 57.3486331503012892
36.9157343155042881 20.8476213262312022
96.8958984429136052 92.9890914627702330
92.9812643011153313 26.9084810613622984
92.7477160978167063 47.4103128410148216
81.8564538556622665 20.2896530699131290
75.8634541871052619 78.2750642516950847
11.8846014916245029 60.8723773593529671
84.1905518403297464 67.8239167754482395
69.5719490727296375 44.9039638877760865
23.6947671280670420 68.6702158907093434
26.7145885689120348 31.8243027446311153
20.4245022561269423 61.2662886335485837
97.6371062613560809 36.6024997913571468
19.4015200731109019 23.0161527364895591
15.8914299477794572 88.6305617903804972
90.7460282024322851 64.6375159509128423
0.9076328973327885 6.0380988764691885
49.1143196754669660 14.5131123266081570
70.0527268057909822 41.2359068677478149
54.5856939069212856 15.8093639944261959
11.2952371812524923 27.1196877194738057
86.0141940920341455 39.0461662281436830
56.7449829708011251 74.5492559794986960
22.6211048705871178 32.2938760108427374
63.1239005199204826 65.2038382548317088
56.2158708203057245 40.9028821299972449
8.0826764919710747 45.0262607444104432
6.4314618030002491 29.1980825845271532
20.1284645355671366 30.3160940948785651
67.9271275137311221 18.8478425516197987
30.0420554436600220 95.6395945204841524
71.1250387182553538 67.0692298015514723
23.5335940436801394 95.5151792782768467
68.6941287175555146 96.7459714327144269
82.9614974415233206 73.2910507316766484
60.7762002157041010 40.3651415923089161
57.0225433815067078 59.7485814287968751
0.8517281095642315 94.1332525354052052
67.4706309802133575 70.3110773809738845
23.3063711133649107 69.1307888137282873
14.5559228247739032 88.9878815869811035
22.6535934852894805 79.2481131496485318
77.4718050661837623 24.1346717475296906
26.5777779251423638 91.0358881375982776
99.1693292323425055 5.8354636222571088
32.5244859647515838 4.9016211513762453
67.3074674433036506 42.3818820892241632
65.7790177120074873 79.4563685675580587
64.5634482256841977 46.9665376679938547
44.1117187154207429 77.8685456131268126
27.0038745648159448 41.2005142494526453
44.8163142639064844 98.3605603808412781
52.7637885267711937 33.0028352573567432
14.6481292124435729 65.7964036004763244
57.7158007390613648 86.4721377303822862
54.7331452807938277 8.2613452552665283
71.7131800231214385 13.1298366498627921
49.5771437111280804 66.0104556566958394
13.6862195636203605 93.1342480788599545
77.3825224037437067 52.1290140080502482
27.1487474065855814 80.4471044629057417
74.5104671704126957 50.0880116266131807
82.0644768933901503 75.1256146118761450
55.8963357659071818 38.5110921411013578
79.8898144332672757 27.8616926515005794
97.8307029615484396 99.5156126892084671
96.6101162138609055 48.7346649800149834
30.4258725771046166 27.7967126946257572
55.6097240946239992 77.9791746821091039
31.8247959078588707 33.0058244182072968
55.3110346550071839 96.2090881152988544
15.2512731621715307 73.2568111287482111
91.7769227278260047 12.4047983388929755
62.1602263649693256 88.5495062722788617
19.9354210525300211 74.4965151724702821
41.5320366610294158 18.9168470628546466
44.4199494209788455 10.8775379350284478
51.0825436864593030 3.9774165241211912
57.3364002485114952 58.9068863043929483
28.1116798544154278 22.1531473487044934
80.7667044676191352 0.0551355811156728
50.3094611156230798 4.1942148298401039
65.1028397907686127 12.0884075691682131
75.3348970337445678 21.4547550695373026
70.6738635290857502 24.9929018481713001
72.9441483814136973 87.1830436631364023
62.9687467203707527 21.4431347722109358
11.4708764237465459 1.8262892622561533
92.4074085614575438 39.7945637149377021
8.2243545420842992 26.4819918512323333
21.0621433624172631 11.4666337943607708
25.6453434187942761 40.9898936589924290
26.6465891454876527 38.0234232268717420
24.0769051446941376 11.9447947710832345
4.7737898305852173 38.3322548010817314
38.5425398816825364 56.1750161352390549
80.0592629134120273 30.8520070079207009
38.2529284205195523 9.3347055834540846
17.0674212468034696 7.4809313026134809
8.7941343360078523 7.9996958396924889
49.3312373485320634 29.3598613808380691
74.0101174807071658 65.0969841157755980
55.8981798086643735 84.8471985715693506
2.4895933950086602 32.1963257675335939
58.5290610260207202 76.8182916253006596
53.3042290305560513 86.4862640501473123
70.7028370261275256 40.5953682730238796
52.6646131905078008 42.7788759266814793
8.8135173149820787 77.6586520777263445
90.5773812255091144 42.5664117354373559
68.7309785080291391 0.6917183007017158
26.1400849475163639 77.3195215118284835
94.6641735994037958 60.4473928241130238
44.7415299669218811 41.1389257574007701
47.0221617245157972 37.3809723929911186
29.6169397857286114 32.5375110912156984
91.9468810709136761 34.2325921530571051
13.9223193748511669 97.9198923183424341
36.7703240137746050 8.2006305171754548
60.3608268004629167 17.4920673764867196
85.1403689812252935 84.3772163666395016
63.7426712839992717 93.4586217526818785
16.7117062933959559 0.8492327290324564
31.1863525242900934 66.6085358014080242
45.3205756401879967 97.9905112584469862
95.5104732907683029 98.9407005097858132
97.0809108801589815 1.5699375685910510
79.4129928975193735 39.2955635436146054
67.7499165523650788 95.3669110103068931
42.3709157870348605 14.3190537478449684
33.5463162381087869 95.4364311990533452
22.5934545177175714 12.6119215339329127
23.8379861711310994 50.7081730714395249
99.6002756464817907 28.4346573097355133
55.0958245284483539 11.7788522761857131
53.1249862055247277 54.7241362667367994
40.7580448286474635 8.2492463490994705
21.8280032240927184 84.8996129893006923
47.8607500508251817 91.0985402442547496
16.5806214874566358 5.6299343771128108
83.5137223404338300 9.0266984405903745
98.6694739346908278 64.2264803940766313
77.0732966804349786 41.6804277097258549
95.4663295331945108 91.4234221542140801
57.7948671884346297 58.7626077175106829
76.8361244261408700 73.8357440833563601
27.3986451399640849 46.2762428535838595
57.6074343544023009 15.6919755668876171
25.4801126272445764 15.0233804826390482
99.0682167590102551 99.4508069251242262
69.4850009450119472 17.3754859715627639
32.7328045816329762 85.8156298534592281
46.8388797785906235 44.3170250172795335
94.2227057181457042 41.8785955232598965
39.5328966380419047 3.5329458462879382
21.9144270296800947 42.8656264942496179
73.5699241529638215 71.2082071047413336
31.9012858160199322 43.5777619871407822
24.4135605210379261 77.6245129609179685
68.3713437903548851 97.8469481422623062
91.8783946772979760 9.6698509984007863
28.8691885912878661 81.4802063806729819
37.6869488374602639 64.0895293812155558
10.4608561506121625 66.3896948538214531
81.8038447732326688 26.4561145680563641
5.6174341920975257 89.3459344507903808
97.1514912315310966 42.3300329672815820
51.3954238139154853 72.7671548447767407
66.7984343230645123 97.2821655671593817
8.9537064673833715 60.1725279660981087
3.1329110934908533 27.7124603325970540
70.9645221769119132 94.2125941302293626
85.1859550446562110 11.8269563189610238
10.6282433646091476 57.5246324852478210
86.5952205166122866 74.0253402739754875
78.2110466402599371 48.6958366148158461
30.2060204975904583 82.8328957241948984
94.1615464004074170 0.2194315748934250
85.7958261436535565 74.9184846970597107
94.5571335681267442 86.5418533619351535
6.3300599798248207 5.0592948469534660
57.3142341079812070 98.1995264878758007
59.6104266362582820 36.1195998245392147
10.8000093726542961 32.3248281412902969
51.0316294698458321 34.1528990148569989
12.6787502968430328 75.9961042472622808
77.4394792724478265 80.8932288373585635
67.4585917224992784 2.3524050444211908
56.2628916386205162 40.5779940123270819
43.5465203729556549 4.4965496805949972
10.8648411756427912 45.4059729597559354
17.1259985063328521 62.0855781173219583
1.7439973625718364 94.5155521851692981
20.6243117556372155 16.3631473779541246
81.8853457729233156 89.6306077030062198
48.1368913747706486 94.8408709721821879
73.1060185447666697 45.1960743874840389
15.3735077955290063 6.0588727316538531
4.4630327326392933 84.0617277827274165
32.0305846743910934 27.3582472789086886
6.5311408350578359 13.9236507280812596
41.0721999851199087 79.5618071800487314
88.3597391723878616 28.1407923105919657
74.7837856607013265 61.1157666786238138
39.1626357326740333 79.6904864628561853
18.1954238645501860 87.9441690953356954
19.9077540665013935 28.0458762865661519
78.9254735398075695 26.2461026630950620
58.6519281817795317 98.0396864964290273
87.7885249923281350 31.3759905305417526
25.4599573305147366 5.2746149422636552
79.6771999927893972 66.0284678046527915
34.1382753070265750 93.7407525531760371
70.4257297711739341 12.0415172791986222
51.5246572581779674 56.6102043629883553
60.9290929169489104 11.1991565010161498
28.6849169421496057 20.3109376104786641
71.9091222426465464 52.9213149110948535
75.4469237678086131 81.3081560551625984
91.7798849377423949 68.8166795525092283
3.7510539898195194 98.0541510505395451
30.3627342204636506 82.9867487426267871
38.6207245236946832 46.6119680878171110
28.7464885366447440 20.8781715351314077
49.6547595790600127 44.5060825313751209
60.6521651855722581 98.0147935293686885
65.8415843821757534 31.7973570940753056
85.0358833520413810 24.0208186121200669
36.0006128785014354 73.3070437831107569
47.5545835591832713 21.8892772350754221
73.4443075124965219 74.9292281227934609
61.5790169067120132 63.6195301195009009
89.6989832125520792 62.9130721454806832
64.0133546431956120 79.5768295351198134
53.6725821875335143 65.4217945950045845
79.7904254047601995 34.6599740058099712
6.6002544592959955 61.0771689449165578
31.7419030527930204 11.9244951106900476
49.9506857360794001 63.1830373463550998
54.1301222885596758 10.2405548030433895
82.2420936764704180 85.1723645980088406
98.5233743242203133 45.1888476916191948
77.7326933906851991 9.8072985270763358
37.8255499394080061 58.5344294786778434
27.2268288928135469 28.5604179678172976
1.0444666106613654 71.4283506853366532
20.4281690796560795 84.9675104117507090
39.7669300208930849 93.8050824675187300
75.1854651105138316 69.7409568271963138
42.7139390430846788 36.9292354600581660
20.5522667202233222 22.0387945899735556
13.5234882514079224 5.9844741706233222
50.3595331478512307 48.5716693206923438
28.4016816788560398 93.2549580931057278
17.0963576721620782 73.7872693818165146
29.1735564726046341 29.3619033081780181
6.6563691751476810 22.8201473017913372
8.3419925303362845 55.8324987433918452
2.5297578213280381 26.3546796146104541
77.5820061181646849 23.0179703950533892
5.6670258247712102 22.8087800979286399
56.1836024288141189 95.5011082206907389
89.3531038774999899 59.9673940300074406
7.9297854330846569 1.5248366275730674
30.5965584529449544 63.8461219612288318
35.6299532969362787 69.1644273864942960
91.5852283969966265 31.5328886669689297
46.0748462091942770 50.5737914545125378
44.4771086017173545 78.5548650120451413
89.0215604623138717 39.8125255016160793
35.9079323004135489 65.2097296039158465
29.1919394890438291 96.2906512206433547
41.8251771685259186 82.4239699079345627
9.7442146319273846 31.7995040551885531
18.2100556903106323 73.0684981587707227
31.3728843337340528 23.3113021599737564
30.3318057466725470 22.1895885567136695
33.3448854885451027 2.6209613662693032
31.3143658979156179 66.5982644696863559
34.4738852382256624 2.2390090857772438
77.1490171101333715 73.3621612851920162
57.2585523404707928 63.9620437982593586
41.6591934508192736 32.5324547317262258
18.1720346136758124 36.4753998626921785
31.0682017651298210 43.8341547309303436
83.2543688383995857 83.0137884597098719
22.1343045595128416 77.5553539618720720
6.3321335269547969 60.1281857151986117
83.2502251369198376 45.2906229333187937
24.3736413801526872 42.2944316054794740
20.8952799340655133 45.6768061978225859
9.8239685520327686 40.8780734764654810
48.9571208507179847 49.8669049011163921
41.6164866416144577 66.3387697857850753
6.0762391629374024 54.0465448574456744
72.2522538238770125 68.8064248350356849
40.5088836007573860 19.5841000414188855
82.2116520311868868 23.2045733776183987
45.3910034462036691 24.5152416522032013
24.1843873525615223 45.3626470703856342
15.3566978516631369 59.0878402576485371
21.5207115692643498 76.2826384521220575
30.7813696948475481 79.1750946586459747
90.1300775093511533 90.4792160213021930
22.6639742646805296 64.7119420784487005
36.4617302223683168 84.9812271251737457
35.4201040582446254 92.4099313567047602
29.7213217345046452 18.5592890902366854
6.5139835252874034 80.7709013618981402
53.7475611236896995 10.1174230952932316
85.6116868929850909 48.1930663847076630
38.9518342279560059 69.0205600815407081
93.3033309194504028 0.1684763149046753
94.5562458619650101 4.3933586096716386
28.1671781758544242 22.1009052857819484
77.7005342087486781 48.6031658317939375
72.8002936845794579 78.2129790626874950
55.4951900274924341 20.2223281911086517
23.4970861309181309 98.0467880742173747
24.2842629583780010 25.1629013611123007
86.0089292553866187 45.9099921820851904
15.3809880060718385 56.4491317289998449
63.1925216364052389 85.0555596231822619
64.7329539930537834 35.6051463841624809
17.1892461936858147 44.2300813797044086
87.7515459743668629 1.6070805576187008
62.8189159696292876 4.7063132149099633
2.2769811774153825 9.0445476181095330
96.8384990619604764 63.4698324108793770
50.4132478997298108 99.2075936510937595
55.5925233156731622 13.8846213895603814
0.8469557510877079 69.2488412994438391
69.2906080476968498 36.9971250950986459
40.0295929963235579 10.6324339383856330
51.5735287403171228 92.7433412625608611
19.7999806495886332 73.7078098948298361
77.4549449613367642 24.9819909492003518
17.0297891554316401 47.1511602186754786
63.6564651628476881 14.6767879101936565
21.9388036837553599 10.7258890641446332
0.9781785704994328 72.3258397977611764
7.7450901599540263 20.6924568339490591
97.4583821584023298 95.5036355253809432
55.9328902385367925 90.8996843443324281
41.9598816067829006 29.4704722342809191
39.2280904556336765 85.7721201107880233
80.7829201936470724 88.2577194969570087
10.9949566543621646 36.1549207583737910
25.9732123477096835 48.3501653543000884
95.6026181935253305 24.1938124876997946
67.8426616551910087 48.6448106901928838
25.5934842821575188 97.0437466851692250
27.7412839405945633 87.6425901646944965
17.8167793775450782 72.8291473770986499
42.6559557376187470 67.7651859586064091
70.9381203473623714 19.1534371647092634
72.4932695881021232 77.3431980341323708
94.2804103130140163 7.5252397420340849
70.8280673356380390 71.2658926468312615
36.1486318889892360 83.2881373281255719
99.5485878844121714 51.7543892112108352
72.3101631081326985 51.6564142557605948
96.7162241929085980 84.4872039014362457
78.0859700958199738 11.1517348211068850
20.3967981438972643 49.3411175197434844
22.1732681776208409 82.6362432965811990
50.2945212122104834 94.7934737882035705
26.4350079796840873 82.2811227577579558
1.4888703341850995 49.5412037513704107
50.8022313859818127 13.3240257167876468
3.8928392746463869 3.7782475846393271
77.0434494157278635 81.8173774779405534
43.2291437353766881 72.0114997671812631
18.1673372073315029 5.0851256556524120
41.3802688495605651 11.9480504871276931
95.0327776145061733 20.4082074338886805
64.7857374105608415 30.2842370241202765
15.5063277654012630 38.7100826808589673
22.7313285091646513 93.8033839105927569
23.1831047371489625 76.2741633813882913
76.6583685270983040 58.9768355754172759
49.9729551851971863 78.0651485486954471
98.7827839806308248 64.0010760637649838
96.7771279867874625 92.1659361261855850
96.7491105006558456 85.7327362811259661
49.7663002465103546 42.3944522954408072
88.3224632832147876 68.2835719232080152
30.7748493267337899 42.3071938636338274
51.9943498627558824 32.7622121859746258
74.0341384703719427 28.9259009222517349
49.4204120622906231 9.3619897943891921
54.1454750968452174 36.5579848783105916
41.7963923153523140 15.4703425922833695
21.8081242235057644 32.9910047349832567
25.5159009581320646 47.5667795205705914
80.0279356775204604 55.1671486113567511
79.6124082779816007 48.3819005540019305
57.4632977588952230 90.7142106525307952
47.1622586734137812 76.9766917149148782
87.9056850512833137 21.6819229805261138
36.4501728143998065 70.2611276428522160
70.6018017395883817 76.7746585636694192
0.8252961706316175 76.5565423211253062
40.0993367814542339 56.2055167665452018
50.4843569320078345 45.2165875284129299
77.1461075484588577 33.7485138243211935
14.5055408592068105 48.3769423285470239
51.1359423158712403 54.7055143286729546
97.2479620309010926 60.1130305811428656
64.9449654678814881 71.7441734068824246
33.5586630643002621 54.9441792025889697
93.6669455232005674 20.4747921220072584
70.9921023877021753 2.9932104391027003
23.5551991195644952 1.7969466178543669
14.2253701773012438 16.5584501252092018
38.5782867592233245 52.6713530179180438
22.2038189665168737 55.1939269113367672
53.1654969817860632 58.3047659064517489
61.8887402944338660 48.8568313289259635
3.7903585409092111 86.5475805436304597
12.7967329572031723 95.0556528676341514
78.4128314153185642 12.0250531674247814
11.2994231383607868 85.3859746575207623
32.1144837103128467 19.6777659942218399
30.7546768899368814 97.3930327753965344
68.5869992647853906 49.9647888944198399
65.9017695765680429 49.8667956401792623
97.4027962325727259 47.7240391997922373
4.7206268379480498 68.4230833549235342
71.1477274786027323 3.8084349048801314
40.9496372218199340 30.8505686219830082
40.3598873086536543 72.0726290823794216
68.1914849834011108 9.4573570316852198
97.0363108479026977 53.4494281522724251
58.5575632892764943 4.4823811015175181
93.7837739357588021 23.2528498499078964
21.7191715888664696 42.8606664125472889
76.2874490757321979 67.9540693093401273
83.7874079349288081 88.3453955779466327
42.4756233702681669 72.6363251493437758
27.9845204140957691 26.9155832563286808
28.4746594150499739 35.9814919366288493
88.0459268915510336 28.8094290039407888
29.8580842099333346 31.4852636820623140
74.5857893621631121 70.6409088893396131
3.7363982452390587 27.6380101308030035
68.8096458922002086 69.6046713748255570
51.1347086124194519 85.7134392228054054
84.7367387440109781 29.3942240091387461
14.4061937218845078 70.6341099292766756
8.3976170462693904 29.6424348929061665
11.9083891849890104 94.8976440279626843
36.3429214262847609 41.2018436280049229
61.7262321132475336 16.8882470357767360
13.6370803178198603 49.2174388082216723
90.8556419414348682 30.1738643053063527
58.7199580727427275 32.0035482714221118
48.8031072975515485 42.0153375335260861
25.4228857319152013 81.0880396448532537
96.3657108467272252 30.9645096361729202
86.5007473500289876 58.7617123760821514
37.6098333225915979 81.3549278715355371
38.2843644144064044 33.2865123833365644
54.9932211030123099 92.0857038995257398
81.7964132190177224 71.9282544690541101
52.3992594086688399 84.9658261521794174
72.9674570659952764 23.7358940482544014
29.5431995683018016 59.6420532503458176
59.4330792786188482 88.3196996655089492
82.1178706429092813 30.1332856539608720
73.2978090388358083 42.7979571492200108
86.3337715038754823 94.9877776043953901
93.4231175792621542 9.3939976141752766
21.9287445349756531 30.5888648571161710
52.4608438264387544 14.8165900425513257
39.0169239865526905 27.8109313022049669
36.4821595019119727 22.9355140974048091
7.4708594514517834 14.1627879066055335
18.5199330822313435 72.0268064938331634
52.0943200744844361 73.1609551578766002
94.7070064148122697 23.1702246953900506
98.2219619758555922 79.6281086148630664
78.2612910631396943 87.9788267283981895
85.8767131331343023 3.4162823926213393
94.0724168045264548 76.1607350465915118
92.7433303447757567 91.0816735254584984
40.2231078650225129 13.0331292991085483
95.3283791680416783 14.4799801478896821
72.6350877880646948 88.0746615830370843
90.4158123034220012 51.7423713070291242
42.3808633978647649 83.7997102467870150
55.1759951020081800 14.6010689260803304
77.0229461201170409 92.4648148040737823
95.8370722385914888 94.3193060085297645
31.6791267251416500 24.1317180415516752
63.6014565601970006 15.8823567588657788
50.4674962238888085 87.9494918645615940
0.6840603894754160 61.9068841604380680
4.0468572398675402 35.3811654070367538
72.9658687451063344 8.5243063933024050
92.1731105497337921 17.1695047499046183
99.2835729875033479 65.6350484030469090
76.0367703554534273 20.0344306481588958
67.6964137810958277 29.5468135151965789
14.4097650779736028 50.5749093508250382
80.4252566025804327 88.0410190686387040
55.3132043119110932 32.4284384981756517
6.6915225487036434 35.7855097368080379
86.8477136505311904 87.9204595888577813
42.3256643025538750 69.4320097620402379
24.0103041732431706 41.3717438717321926
45.8586994648654809 8.6155865763927864
2.9679721031860673 88.7994542879540347
7.6405516575679506 46.0635214725852222
98.5875560859336417 97.2088436445509956
95.2704378309413897 31.4010546602487608
73.1040554775772335 83.2920113742791131
27.5512369292131538 39.8643248027745329
16.0902581793276767 14.7903418019828194
54.9125129066486792 80.7551369907433809
58.1386132190262472 28.2948221240860960
85.5170940850683365 91.3904855649087295
46.1864371469294710 52.0031568315152768
8.3421858607138137 87.9474985767422055
7.4267797553701715 33.8443387779751035
56.7520956008812263 18.7969552471972321
10.9347496990290551 79.6604521254505187
93.2710386892808856 94.3052660423096825
11.3037958492617108 47.5729373533333870
69.2334064087571477 34.2415236569626771
43.6261794644562357 57.3545534235920726
35.6077013278115615 56.1209393684427553
57.4170029105910729 43.9620463093041849
32.2565640668068951 56.2821302062423285
24.5997559479848675 34.0020944331160706
62.8588196090989229 71.5402980377946420
16.1823367549158483 72.1300519190474034
81.3741021006783569 46.7613945032383072
75.6520788651433236 3.4150627892779228
13.3883180111314388 88.8766993352134733
82.2763681217128067 62.9317879722640541
98.4330134506446086 15.8912530571788899
96.3065769894251815 1.4719778519022508
89.4919180672752503 31.8783813207169970
57.6483824198897779 10.3491306927966260
90.0349388570113263 14.1145995216094491
33.2330251875701776 80.2957976509856906
43.8500282148755929 80.6421922001082692
69.4448067889998555 8.2882629503681535
64.6799808868700694 52.3028845276069276
42.0102148632376640 40.7564569077935701
77.9806213276496294 86.5962543627328216
8.2036581719747268 81.6392907006797941
25.1898660192998101 38.6472672757888560
2.5950621764062154 55.7989114852007191
20.9511572283422751 20.3772900213866421
28.3699384077048080 75.0443059847243319
90.9024154073445061 99.5310889994849646
48.2625003681761982 95.3452974322342612
91.6097833847883436 13.8288434674035177
55.5465728911105572 23.2460757397854998
3.7840359318882633 21.8314663414097900
94.6558104812930736 31.1077835453099070
20.8912090322561959 14.5001741350110454
27.6055421196857012 56.6916714030819762
31.2474863612459117 43.9691842917655080
33.7270376383453367 34.5386578410117124
64.8558991586144771 66.3563950932247906
65.0647282173431591 3.2539952300887132
72.0998698616249385 98.5867471377582518
18.8716461602086980 83.1348149567383530
75.8885858333886603 6.1550696880533611
30.5268507738756796 20.2560733788479723
46.8343161158321735 44.5615313677952898
6.8594881424641425 72.4029227737096761
41.8250547068887499 51.8105079414333787
2.7530064588549230 33.5280848934088240
76.5601046675332100 94.4176478193141406
71.8126516443776666 25.4774600433605656
17.1925818117821052 61.9919337647254167
33.9323144479680394 82.3384272739729965
20.2787318754397816 52.0869946779113278
83.0696871536716515 58.7739868876467924
4.3242299151073027 24.6504716393452945
13.1990034562067713 32.5616907887769216
38.1364491037391460 83.3661318666508322
22.5573312166162943 10.5130582618376049
0.4950505442262165 1.1242294904663441
61.0847655672359124 28.1556074184475378
72.2303471069662208 0.1829705233145296
79.1505778408218532 34.8590772988430544
91.1107175727123462 43.0847012756022849
91.0930972985919993 51.6005233105217087
17.3255738981163958 16.2562698292769916
79.4684016179056982 94.6146321289457291
78.0023722042516710 32.6786340813898590
34.3417531609435898 49.9918624358731023
87.4785107852501795 35.8861678242134090
26.8535324005503711 61.6740728801271487
85.6524156863139439 43.8802837884366994
97.2582399933396857 85.1608502577233821
65.2858308593127390 11.8758293425140096
87.5673960176206236 87.8257613821037353
17.3129496636899489 12.6847043947755811
55.5863170438852592 72.3393250982401241
92.8420839690078736 40.9147488125118599
62.9081842313261816 34.2527867651980316
62.1893167196134655 50.1006880652674766
63.1445053834652228 66.4212008293924185
21.4431416593730546 13.8889870946086518
87.3574280633310138 79.6062135027714248
28.5293815439173528 58.4843332715048732
17.5168431404963734 61.2236819564825225
0.2308555800926149 10.5285896205069012
20.3799968168323922 12.5647113614064878
49.7961426455348715 52.5301937971357802
80.7713140425123584 52.0800725814396870
53.1770820531094444 41.5797808918216418
45.3329022795219672 80.1009316249904657
0.9527922922628274 41.3390055915251580
45.2652420668133360 12.0525779191775975
54.9174389217003593 13.8195006378192708
72.8385496065804716 75.0399813242796938
93.0097835886709703 4.2707606134855913
23.8841377773699399 99.4817453711497279
18.0600598368081613 76.3135162255134816
32.6376451750086432 78.7911825613543044
88.6572790218840083 34.9413837578033224
26.4790433978615027 17.2333748817147807
26.7505647600455703 92.9655983709406257
34.4593698265861050 68.2627669236024417
55.8424810469701711 99.1172135200438049
12.3039574468401085 30.2940410827643447
52.5028953070760451 78.6973037501750241
87.2104043480564854 44.7487630422761384
28.5492366952100660 52.1527380187793739
82.8882505736433330 3.4932993681932034
11.5207245304005834 81.1722223752468039
60.5812682670385669 87.5237131361372320
73.5008203165643152 73.7401813861602164
84.6599076167433395 8.2837033385596559
41.5053286271741086 66.9916263072119307
61.8458794738020359 72.7208633285227535
25.7101437671306208 46.9017542494618027
17.8413747873103148 43.1589695911083879
22.4297989225746726 23.6494802572575828
25.4267262279086346 39.8520728186991562
84.6054317185248550 39.3757924433087894
80.1916261782024549 7.7628603957657809
55.3257279850883350 83.5504144070531822
1.2774935713958713 58.4094801486663613
56.1584420320781703 91.1102810890344443
75.9664784070519801 30.3963144625279611
35.2758109492834038 84.2596181407800628
66.2497115736964588 27.0571517848410039
22.9768915904129720 87.9834163260956501
79.4406095552804459 39.1223125547431323
56.3389325298326611 24.3186663015242068
91.2721943640873548 27.4823810455107065
38.8811978298069150 56.2866759705321869
19.3420077879522410 92.6778797952042055
34.8726684943666427 23.8829202566622669
55.4501750203411206 46.0905107286342925
82.8430596333968765 2.9128374259528411
42.8270488100966347 79.8880391723354393
27.1524316847901694 10.5702624442083568
92.2687712788286944 28.1554301084791518
46.2234605686225350 74.2416523882357495
32.9144413155003406 96.7591139046137272
84.8941457399959063 15.7474143720572783
9.7596549264508443 62.9506811797637980
86.8267922597760275 64.3561424849453374
34.6221575930756060 1.1434466212322802
62.4806282075772259 17.1566876809172264
25.9653742675595502 39.6388144275789926
15.4017656005969723 22.9271986787117257
50.0509275930741779 45.0303031089374315
61.1391753425833215 2.2142335788041367
9.7784906094583679 27.4654550955178998
55.5040978896629937 12.1711670009694295
55.1233661285676959 14.6083465426190777
40.2148882230608109 87.2112377010835047
65.8953849562318652 63.7908980445982294
57.2611665293889160 26.8501582672795465
23.6314227207988878 69.3271730419619558
12.6396132386872413 94.6312538754195458
14.5790492324928245 49.7278763913035817
78.7530579683118503 32.7145625341650685
28.2967295783873460 30.1901910349415381
96.7575688838225716 36.0571096173894716
9.6166040865756983 42.2634229976455913
20.5370512923357715 37.7395092425687722
80.4284537536126152 25.5936500317123325
30.7934748362053909 93.7424063791956002
45.8779832553002933 46.1706285380607966
97.5999690244038760 68.9760183802420244
44.5592445902336038 78.4296961835524229
15.0338304209128086 57.1101726934561711
2.3483240560702723 16.5815996974001187
97.1790875764836386 68.6971379699206466
45.0180311436094627 22.9113739841698241
62.0976013781733869 97.9977914745203265
49.2460164057062286 64.4422413248088191
89.7460814430693290 23.8102144429631402
34.3919341172222204 47.2284890978099341
45.4370170362275800 56.3168894540861302
69.7020900497879978 80.2067679495592500
39.2688499785861751 73.1317457365205854
57.3955579277669159 79.6729353498936206
13.0741498295171574 50.4811765498734104
2.4542200728498664 87.4161911896362085
82.9973888772416473 87.2801189450691481
59.1914920889719838 78.8529991640847783
1.6371727081997856 13.0863153561503349
99.1445301080902937 60.1285847078792983
39.6751904176933863 10.4362960572193746
13.2379128425932358 96.6442822472964309
69.5178026598639889 66.7458674645969694
6.3395492418383377 15.8382629461190412
70.4156939470006193 67.5789804482623282
8.5125197896059763 67.7248431272743829
41.1363367942750884 83.9957482398750415
41.7647254331734104 10.4126749021729470
17.2512746679581923 29.4725909370232131
40.5145863752997215 7.5372467275244492
99.2694382972126590 76.0064508661347560
91.8968171818658703 27.7075008534740093
51.5771668159860610 67.4469413049448150
30.9819891554670725 80.9415839136336359
63.4640487252830710 37.8359361470462758
65.5809305057025398 93.6762630553076576
10.2913543012654216 40.4175429915838222
13.5455104209062824 96.8508699775209152
53.9832604243885328 6.8524363265343720
91.3528644478404601 11.2791428928319508
89.4815084496595432 32.8129307064290643
73.0403039133471594 77.0846980828502240
17.3310053972302356 24.4952261294681612
51.0812771228921321 17.2561001103946552
2.0735204218208403 20.8546359533585033
31.3470731992182579 58.5113240118545406
65.6500391718238205 22.3242441418629696
94.4945597053402224 77.1495578287639461
81.2146014380929557 99.7590749461654411
57.9395995152331196 36.4848619528901210
70.7581575400793099 88.1430991695041968
69.1327622958523023 63.4530471693564166
28.0743570601762684 32.3259378835272315
90.3652029082728632 71.8377078560822042
4.8518772022174588 1.5066561263508804
63.1149017294669576 12.2780202987565872
52.0106252634475510 97.6522603591918710
14.7512862578876973 97.2342472824852848
72.8164415609633977 80.3815294511173448
54.3141291779829700 89.2934910746056403
49.9894549353733026 44.1342208961063704
27.3172589793187477 78.0164791316069710
91.6871188440228337 53.8947792291517658
54.9409732093873586 18.6136667030908463
9.7369654608373324 20.0563697092756001
16.7347495686651193 11.4883042581356740
11.3334256572120484 67.6989613952861191
37.7352799463166662 9.6365613219162487
20.2921897912189628 45.9687828372126077
22.6780184250021115 33.5901457550549978
37.9314932784405769 0.4971795218203345
21.9296812294035313 22.5392468852151140
72.1288624931209199 43.1545028790805887
46.9666202968242601 7.9503218650899150
27.2571496806340754 76.1450443013780784
54.1461762299576961 78.1609097489888995
24.9115683216061683 57.8943682823980339
61.1964163117220465 56.0236697102945911
14.5809309787030550 54.8020578186170013
60.7991363858480298 9.6750504999287497
55.3562176734631919 59.7524640400983102
11.6979414296212276 52.1465421767337887
89.3064002952066573 50.7528467043893201
75.4101001153468644 41.7946828220666902
53.5251606909068727 41.7296886429601628
94.8072273031475277 43.7037719105812243
63.4193880881152126 64.1592567177136317
65.7570691881469429 14.6182202416751288
20.7464639616037338 43.0693593287035910
94.8266116453919068 65.0448875193260960
68.9171947303087933 16.1636428858122336
17.6404445091924984 45.9929254885932082
22.8069785628223016 17.1520555838404967
76.0945638467051992 31.5561692132553908
47.1304091354757446 71.0231164892385038
14.8727497606881531 74.2825177581641185
95.5857710185850351 53.8883402565943825
96.2757133738238053 91.8682682506320560
26.4598393013515079 4.8116477628871497
5.2426979181744766 63.2309086643227687
56.2052999314942383 77.9715492509370591
23.2327141762114984 22.3497017708143559
81.8072075470777520 53.9289079722670053
55.1067459346618165 45.2281120204507161
37.0709518437096293 46.7014588863617561
11.3732847724657091 82.5511199805735458
30.1931639895844270 5.5206155142299878
75.1834509588847055 6.3849171150506034
56.6019793969504619 9.2922046553365334
27.3748713004809616 93.6351485309642726
58.3104470613257178 1.4567319656474842
53.3345563014188428 75.9647654584542664
81.5753625759769392 97.9998152956779762
49.2501433521720031 64.0670994120874155
76.5473188804677136 29.0199733104610118
54.8090141303828489 27.5046259503195607
20.0563134547499402 22.2264740559338421
14.7280284846511229 70.5110321949100438
53.8810569771119106 54.5942971228026934
72.8999718552323088 13.1260693018988341
3.6412981905647901 10.1576005263619535
84.5423988383564762 31.2798442567485786
26.8374033855833467 75.4679945842830335
20.6881768205052978 37.9311254193443901
11.3577537684833594 69.2918212500478177
70.0941424839361389 95.9341272258859306
91.5182725210986234 54.5511018245252615
62.5342032485635784 49.2960334553034016
73.2060637821015661 11.5698260490764824
95.8033168140032814 56.3913928085636016
58.5646194844120060 60.5204147640825312
89.6758027368446022 38.4856271190207053
62.2531834033513221 44.3599250480126486
42.1881434845544945 51.6537367366815801
27.9145349295896850 53.2227076022906616
27.8801685016088925 84.6278738232799412
87.2954477364358752 59.4863698939800045
11.2908678418262571 57.8318536449325720
82.5822844733606587 11.2952949757762831
21.0708150571149559 50.7087262448626035
45.3069363942862253 81.2089034302794062
48.0064690541882868 1.2643594370702615
4.6928979316152368 64.7271312215538757
57.8242904086957807 13.4476289069567656
10.1440457585867385 73.6925400815914600
75.5689598802131570 72.8655491262129686
0.5650083791157057 57.5143033391820282
15.0930692203790286 85.7627273740576186
88.1237956130807731 7.4422695767777043
72.0658152390059854 16.5285425405801938
78.1294408935960121 97.8133034477032623
27.7326613942281526 40.3188431725133327
31.3888273810156484 19.7032784722750876
57.8412261624823500 33.6284090601471135
42.6455920765301570 90.6542988100619169
6.8207376459557434 92.0519080638551230
27.8090255253860228 88.9738001706667774
5.2492123103432657 84.8275934973013790
80.3892381662278837 10.7895449318032632
25.9307117291912022 50.9589009560860617
11.2516185517607994 17.5195270764038611
25.7432563944931978 36.7461774424096461
18.5321799069359194 97.3852615686180343
81.9624507464243095 30.2933836107841756
63.4339617208720554 43.9093430473949766
65.3174023890747577 72.1458962174218073
52.9820045349012148 57.9609512137682614
29.3521779957829700 52.2335977734535888
17.2364230690653315 49.8226973687532961
57.9000474636007567 74.7913354534789789
9.3794419956978121 21.3123557895061992
2.0429018145271427 28.9535296833057672
59.2312927068970083 36.9244169707213885
88.3582520892398833 18.8376392386879097
86.6520882010994171 11.9640103908859814
3.5141124699394788 75.8556376603565496
98.6481288604610427 97.5766234873852625
58.9946622526706506 52.3729822450334837
24.7985429894136189 9.9790664585383322
42.7379919600615352 1.9720278605833585
25.2638831031039572 52.9601927838119408
49.0749130065042607 13.7586890633349839
71.9289671961460613 39.2509682247832927
12.2785868519781012 1.6204770395203072
30.4200680071945229 21.2996154690625943
34.8921406175959774 53.2002337508248857
99.9640044860869494 1.8316365357216813
97.7198689542286729 28.2569864038306875
24.5005625999827217 86.1776971150316342
84.3807365425626443 51.0001121382332556
7.0876090020541511 76.1679530346558522
80.3132819255050947 32.7343530213750924
91.8673377125631276 37.3652308129505641
28.0178753444692887 43.0064044181944638
5.5748853846791846 29.4445563916034381
18.9916597792268540 55.4547761566659219
98.3298856076649201 99.5867279195396122
92.6664388863137560 55.0664053184273996
86.3273559282301477 37.2651658572878404
94.4183810323030741 93.7904209565595011
53.7864917804262461 3.5747196811737769
67.4113445158469204 98.7118671539266046
71.8173601888240256 94.0190613050114194
49.4997019658194901 51.6351555162164431
67.6281520449316957 42.9351402251936207
6.1613191364980446 95.2301454878867872
74.9726205948542344 61.4117743256472579
66.3425982164815480 63.5949775021768389
89.3651298884394976 44.5967416391804932
58.6767465905642993 91.2862074915086765
86.2867494010412202 19.5665760353358245
0.9800169990139218 29.0067604545173765
95.5676030008509798 47.3339809688062587
74.9849692681307118 2.7167875607550074
62.5754000430823822 69.5401549819536768
11.1189096241859904 6.0037281680142440
22.6875211674171560 15.3791619426393531
33.0584308223234942 83.8616664905033389
32.3764610303843199 43.4700802240398616
42.6651798073866857 58.3497941766817831
46.8306324387320032 92.8752234406119044
31.3490137952832768 46.3191975219962444
42.9215046074256890 0.7837186289306852
23.5183541897656880 17.0192560361938092
69.9691125469360315 44.1966675492037808
31.4983381258238779 16.0625058464137567
64.7059945946022026 19.2961704577519946
65.7096380669169378 21.3632722194625266
61.9144323033454569 94.2502225020660660
13.5914315536263537 44.0362579580736906
17.4958415811519927 84.4056791183098056
21.0739118090418458 49.8379338156141003
98.7364427733355967 18.5852941410828976
35.4195540116010505 71.0981886022312040
31.7128549890225102 86.5122156096421691
11.2386876262394289 22.3653961821538729
4.2346311603708724 32.7213067493013909
73.3125335370357902 88.4857004629028268
59.7197219740854948 29.7158752591875057
25.3743677692577663 73.1407695859560505
35.3699154633498765 12.3411775811958062
50.8214431696900419 44.1623778630959336
19.1021101300999376 59.8582601358809043
44.5605625813312329 31.0582341899410821
28.6781628914413709 49.7685652927193232
4.8849237670794405 18.1526819549076137
50.4229692021639551 91.4166500183508361
90.5966460524855250 6.5866705028102990
0.3473446140564662 10.3046113455300450
19.9545266102608920 18.2996213174355873
66.1826742994170161 40.2737783500262339
46.3371168541972338 70.0359195030523267
69.4251210008503108 17.1517964801689899
88.6964940949287097 52.8247040258128990
19.7150659031341000 84.5829620428714293
79.5269246374163004 15.0010408374548589
10.7379631095437684 97.0632108754719667
55.2983387732219427 26.6361023328756552
61.0734439227915118 1.2689922034122114
90.2918809671276392 81.5242184855315912
21.1620684529071355 64.7905810583030615
77.0211376080953869 19.2413846144992888
71.8175596302231867 40.9127950259547859
44.0746236308832664 55.3419962445561993
78.8501697349332034 78.8605624641120073
5.3291616131271873 75.1747671783548697
18.9698736037180922 5.1427965535482905
10.4055435081946701 28.9071143619802804
13.6650157005386177 98.7989912852093966
71.6679316343484487 97.4682399935234827
38.7859166138278653 74.2354743233923955
34.3787403615130529 84.8486547704816161
21.6700255109998672 12.6158222055358422
61.3097606717418628 13.1664735956968038
48.6337619523903726 35.8129070468369051
71.7937274071852727 40.3291777292994595
91.9177144920613642 34.6541252554872088
18.2050495479428314 30.9352273013333345
95.4408859205297659 65.2630706946026891
94.9617647465305055 46.0016404499690168
77.4007996182043740 69.0522186264293651
24.2705248115153260 44.7142470661288982
41.3750028400624998 46.1479734119478309
41.6758617063342598 44.1946100159245816
62.8245241104767658 93.3823348526967152
0.6156626466813142 56.0963464433102104
51.3205626292324837 1.7349656524972445
14.5999245489529024 54.4894810416729456
93.6848737050900127 62.6671222720819756
51.8009876382317458 11.7845779788295246
37.7167749925978910 36.2117425735180376
46.8439786944599632 89.0001459391712615
49.5507314283052622 54.7427576743402398
84.3197304040886593 2.0598842621291635
95.9727337762558363 62.1109395083522671
50.2276742161742575 26.8054529625080029
66.0753376003050334 37.5382781165349613
28.1205102505315843 87.1931972491612015
86.0175529960646656 20.4375221505946776
57.6466398482876272 3.3411837553921186
8.6793600404392652 71.9504470923730253
80.2384612161622641 67.5324034492686280
21.2175963999592945 17.7006807914613660
4.7403512179646672 18.2961625641878456
3.9653387948460295 56.9018217336141561
85.6929606435725617 13.4952918457381656
52.3224164583557823 20.1127679232204315
68.7109625438929896 30.7508064601679330
97.5571097239517684 43.2155291252100042
45.8090772037704284 26.3891416953223050
47.5121168188613154 89.7290070772091042
6.1621659315345578 64.3980505003809611
38.8673196224068036 31.3540540057815065
42.7466142790640546 60.0134828895316801
10.9867993627274174 79.2396756471328700
71.1382396820637695 14.6183129522458266
7.7251229967934538 69.5773996615448880
10.2724909272759568 87.7800084272487027
24.6360959801288253 71.1626417971577041
88.1267327210295122 41.3071212959211707
82.7966462124485503 54.3407637846492406
90.8302068935309137 28.6801504047112026
96.9152568736845836 44.2462712764623589
90.9146482575093273 50.8463512620504261
4.0456560825118721 70.6212741286355765
18.8836900955459797 32.6943838884350058
26.7044730405401438 42.8978287844232540
48.1033046344990112 99.3358136682718822
36.7520225866229424 60.3884874745576141
89.3211190066054428 38.6914843136239668
18.9536829852332787 2.0404117849098791
69.4513850296264366 13.6174368414981863
87.3737405942750058 86.4858441992441840
92.0149953250189725 73.6843450851421977
24.9380282342509432 85.3022720230060258
99.2571061405327697 97.5861406221651180
18.6682290415806982 47.5361171181046913
3.4834818803739065 62.2004255780626139
15.0572914710219390 6.6810318867831509
98.3365015379707472 20.0503275916503192
10.9359357933555117 3.3348019719895206
73.4953606961801995 47.4496840730008671
6.3512202329629952 72.9015121117762135
29.5953583805994462 26.9336552968173386
23.9799329275708679 14.4892830966077071
88.2844591415527589 33.2255756956743795
26.9901316101323303 46.4471055237333559
69.0388619572368896 82.5395178638040079
20.0096183007633321 80.6134345767795111
72.8374939897384621 40.3814504623434942
40.8070617211299336 6.1927396739644198
74.2577106115661536 12.6567584410380078
8.9890756378261720 68.3869486943800382
68.9175675151535501 19.4931535558323006
20.2430020731728106 90.2591047134018254
21.0897538284554251 20.9589197003563150
27.3907169566208317 31.5716207061636496
61.6758323203790297 96.1561939135341675
63.5298402291012536 23.4628505882025884
7.7705364291173478 92.8257018634077014
6.2734871390780933 35.7788572143529962
30.7290893364596016 79.0570349762895006
7.6331251086617087 71.9137320741942716
15.1198860422167343 82.5570118911743975
23.9818929027682550 72.6366864706197646
35.6509020252587803 11.0027071345224829
54.4631732004753246 90.0436433394692841
65.4576643985457167 49.8277629256111609
82.9670358630842912 37.0174242986701856
14.9372875567542973 72.1340007394237119
77.1539813247233468 7.8666372711520101
89.0346685955173029 15.8729249129371812
92.3693775041429603 16.0501874038508348
18.4627404506877646 58.5325741259928662
64.0948451372095462 99.9954777094453533
58.8810588542186579 80.8719978475483430
34.9140871137480246 48.9153822507714438
27.1940956197658252 16.5432027992691744
92.7571671787653997 71.4555876102299692
37.1142276469721111 71.3448953755331985
42.5235417099771880 50.8805845354559736
29.5904731774995327 97.8345295432991264
17.5494245950251191 18.5826778198810452
74.2958154729261082 34.2599924743199651
71.9223670059480611 4.1942072323997710
92.9999482938222712 76.1110148386883054
78.5919695127454361 58.9479839646058679
69.8495598008306047 18.4960561704196387
8.7801437172509758 80.0685887928301838
76.6909749854482641 57.3322796256600355
25.1520752817132482 56.1897184754065933
10.2329704096959180 19.0838425093241462
90.4174807338020230 69.6733652481684089
87.7047699618759253 81.9185019290337664
26.6120588694502835 81.1732169580230192
41.7931595682872228 29.9955242475757764
84.1690118645404368 84.3245081408858965
0.5857014219015522 3.0863704811892378
64.7515562979295822 34.1450813810677758
12.3777740303542494 5.1964956125938322
94.3593200721665255 79.7470048004047811
16.9947873585951079 33.9772361470494033
42.4368075608851782 88.2353328711316607
18.5437769777573962 12.2629484411310941
22.1853021983353216 40.4406967263515966
71.8679135346172444 59.6827960705042315
88.6838122498235890 94.3924903856612474
76.4949666042336958 25.1107902714891686
78.7647677451360551 45.5758671943858218
2.3067679221188020 3.1436393689956876
30.6309096375095393 63.1744589180627045
5.3860304456596282 75.7931590753935183
73.3525960996979478 51.2328641443218871
73.7560585776205357 42.7289349121292261
92.9127462770716619 58.0389368809839468
43.7471205881624456 4.9359617153524553
4.5600964045341419 88.1706202238957388
29.0954481441053723 50.0854732610900868
61.0330388109781552 47.2497264424756693
72.1667947114340791 19.6557788587705105
42.5993776168695177 5.8609975224053201
27.3322545912709209 61.3132622736892259
16.8527033845868104 63.1566192013617780
63.4881106832616027 75.5625875017132245
98.7724318150842890 5.3548535764240679
35.1895541635315681 20.5254538408397025
8.5457987881337516 81.9312320838562158
93.7049551741625777 26.3715684534901555
62.1274465755261431 82.0986714936192215
80.3435596188101186 98.9041441044711149
23.1977474468871740 38.4343577455975947
58.7594384868351440 19.9829953878443369
26.7286463377364960 73.8000749813678709
99.8966903062628404 80.5728921603643613
46.2494999788985979 69.1015947611780206
79.1451244266261398 74.4108475407042960
63.4617840601099914 68.2242031481499822
48.1663606342918271 68.8880804241878764
98.1734999750623416 25.6096293557588659
65.0402383028628464 11.8524197464111030
74.5981483367280305 50.1075084841210341
2.6751158361768224 79.4914357587526439
79.3744284036710894 14.6777469225122914
62.5963062953213267 16.8322144226883736
23.5722110251871726 97.0339418188612228
70.1954006981406309 62.6408049222526913
76.6449355713715335 47.2345933594818916
51.7496404469730891 17.7140732109743908
67.6210118484584939 6.9423516028769399
46.4580621980542858 36.9799821870984005
4.9691365313605074 14.7500329975142392
82.5807768347943352 12.3592076582562438
3.3771062330348878 18.0813472406728621
8.7788473451679394 51.7631345919573818
14.2300396558964088 90.0727551660594656
28.6141118725850134 67.2794066280026186
64.0300098914119218 88.8593292620939366
63.1566200536650584 23.3916255601337895
33.8841974641886168 4.2974685398425976
10.2423641653695103 59.7963226238128556
61.2093600081690568 60.5861812761303256
17.9870098651695329 60.2143515737018760
81.3762285642744132 42.1865218209141801
81.0666072603180368 78.3184925963552416
5.3726997996845771 78.3980517377037529
96.5982897173814479 20.2950963775143443
29.1632878395107973 24.1184206806160581
59.9715309748685002 80.0425860200434869
44.8351514387096870 7.8448663105006089
77.1586897959944338 53.6176220311644585
9.6368307552110011 27.3297334139062542
72.5539130438698692 2.5514785555126540
14.6818597369129620 60.0445920865145126
83.8821019495631219 8.1351501522792020
6.9611855400380733 11.8323461453541441
88.5136409481015960 83.9165492508399780
26.1139660296681768 79.7811464874956187
9.0981043904222680 24.9199458109524805
65.0610285771466863 0.4229574303897032
82.1078405072841235 44.7472561255364738
84.4779594013934059 95.5323231349800466
22.6845975301182570 33.7433127168469653
73.9547857368360582 86.7874663335387879
94.0194468684188536 89.6172343647892120
56.8599238759943333 50.8741326674415504
78.6915607062609013 93.5972479906663750
94.4941154379195751 32.6003738806209569
37.7726059329846962 25.8529935019283350
24.5209519711711224 22.6132562924070797
6.1605563866766300 99.6083381048448899
86.6556879670538365 89.9962157770987403
5.7091857771777494 24.1506304273838914
46.0691729434764312 31.4493049073172557
78.1882503288293123 77.8615377532118487
28.7834937053506152 89.9802089242999159
32.6192563413950509 25.6603063754845984
26.7049823669048294 44.2403510055022196
17.2522288715114556 31.1095894848387715
83.3541877470020438 77.7268789914326845
36.4802756857258146 73.6345484766793135
51.1385868650615407 81.5254094863274190
39.2635601453772054 49.8639878075413989
95.8664876317987051 61.2037039415366877
3.8911308755745222 95.5075127003089790
44.1531028270005450 75.2586699297327186
57.9785706723723990 94.7664960342724783
2.7163790312774716 47.4125780044371652
95.6472902504813476 94.2859951003455024
67.7542146414341744 25.0444559385787677
23.7514889615070501 72.4763772368000758
89.5876287761436032 69.7366754128160693
72.9675671077970804 63.4818220669797313
62.6092565470598998 31.8483324627943816
41.5304354894020733 48.9866417731008283
8.1552487595954801 46.9195207387890250
6.8809089061120492 67.3721143783067191
82.3597302192656429 2.0998517134507400
9.7499623196907965 30.3098469270061130
38.7260942404002861 28.6486676644807545
26.3307709095189750 25.1277291998625252
70.2395910861691988 19.1220300246654276
46.5774682815603427 40.2786442366948307
60.7936025988171949 10.4320714502872605
48.6508644604156544 65.3524568220604607
94.4880946830768380 12.6991386533875428
93.5872488273534344 20.7666948901431354
55.3830208816496352 35.8845826723797643
19.6093125860425701 7.5572718025849639
83.3538217516939284 48.0904859062179142
84.1667639423200598 26.4924537035453262
6.0020130937356031 46.8234410507135124
82.5153949585530881 91.5091734600230922
16.3768256913133357 78.7090322648809746
46.8283176928662144 22.2510385979782690
5.3449839072592038 76.0272888457793101
46.3157679845000203 29.9136876412679946
9.0184856544898384 59.0068093463298240
84.1954150031632480 12.4737318271478710
34.9127393838585149 91.4213712932947971
51.1154822221431857 27.2954357804557688
39.1233830486907834 18.5834435633757558
75.9270289984172848 32.0498421038503380
67.4800350089131342 47.3429415891531278
98.0197058971253625 3.0934625869069921
70.7381197831804513 34.4041397608327628
10.4533520453591429 33.1183854845534569
4.1219435396645849 51.0007494342396583
50.4140092602362841 78.2694198948646545
18.9472246950129417 77.7642106043459620
76.8322402705992573 99.8598318556922777
59.0137744027588482 33.4470208259774253
46.6917629241345509 49.7528798919316344
61.0623545629013478 24.2114864284571070
87.6369443073923691 89.4287882465140882
15.7587285261550640 7.1020795207112357
85.7681483703437522 45.5155984760747501
78.2048262902350899 36.0949831293277512
81.9633105927723307 50.5576453650534248
69.6853831147764708 26.0004538371897418
90.6821326542609825 64.6837975358777442
32.1638847418660987 14.0137463781858873
88.6211911801519818 94.3138857896550604
56.4902944749752436 12.8212879148426389
65.6608514713825855 39.5786781870195981
17.2462337592744639 60.8938428926714650
8.7271798922039068 42.4280817190920274
95.2536370460583157 55.2475210552548646
44.6190840637498241 56.1485265352568490
87.1507267245015242 42.9875585951407402
68.4996662811579995 36.3163676162842606
25.1924220576491109 78.5735541431680531
55.2377923743706418 5.5056047212672095
8.0810500948466419 34.7512807216000965
16.4645930482822820 96.9802395293683759
38.2229433887803651 20.3319583844570175
96.4259446523877841 21.3135709628993979
32.1797611227858198 18.9327790180099491
32.1001035359049141 22.8271874110714812
87.7577760671675975 64.0734314902603614
71.3223394468445804 20.5781392587302889
10.7499607150002401 26.6728153987050192
89.0152073109849340 55.9690946599979426
79.4249912696147646 4.3450012262886357
84.8156136733053643 2.1982914645045093
53.1987892462346679 90.8612166689131868
80.6800289538659854 77.0113476468038129
37.6685187077518080 0.7968181273200758
39.8515887614149165 30.1617460704446074
38.0134893127154783 7.5386345427730710
67.2568193323237864 74.0672357433568465
70.8475924269227164 62.0330490323851151
3.2679053064761154 85.4468216630898354
69.7930989855042014 68.8626037745205934
99.9570751931006782 96.3890854711048632
6.3699234929897486 64.2929728743281572
35.3085998392396050 25.3685693829213150
0.8383109151781087 54.9493417420596089
36.0616794185562455 34.2773944440470899
4.5611019816692133 33.2464650361232827
53.2492925623047952 8.3851362365556348
2.9928044133674336 87.1213191583585171
27.6937198764886752 39.5253094817904511
36.2865040460955939 78.6036632143959082
88.8626434912807213 23.3108485598722766
89.9447955005398256 86.5693749384238771
14.7659009319689218 83.7786566252131166
7.9102691577553337 80.5709325798142260
63.5162936165380998 60.0001246124254948
23.4844380548724807 69.7359562642523088
42.5533377881728612 71.6137022842517013
51.0052183502159977 90.0779929080096764
20.7986271277294286 40.2460602008200112
28.6616141961997819 93.7820524705488765
4.1916134999916981 60.7039328475930020
66.8433843544217581 45.6266855761969552
18.9562195499251125 75.5502745991080360
56.6271611395681802 23.5145261492548343
64.4657686620383146 28.5499351789680986
97.0819198651439024 82.1236903442969890
55.4857131981275629 89.1618209111949369
65.9649311360577855 79.7349942460525369
53.7113663158505616 21.2276397058050890
14.0812509552831635 78.0100007065165642
79.1014901778276425 89.3301259898417754
51.7161437062042069 26.6703059246288134
19.5511900814469577 51.0270738130740398
11.7187037122155164 64.8880467342278706
45.7239714880646204 11.6022659269617741
96.5286791741999366 8.1489437775829501
41.8062243849614674 76.4888429186692065
45.6366535160600790 40.4781400896597177
9.0112390943350782 45.3615465254235346
39.6489761879538563 79.9385723655240525
64.8771588589725070 46.7343397040038582
91.3821575899840468 36.1196805634145477
27.2440239472037113 62.7859462657948910
61.2318593126638078 24.6427721678409313
67.9593648616419870 45.7130867726062604
29.5653414426290340 38.7670086968330949
41.9636124220775457 20.5964206698948118
68.2051863018913167 49.8324520561865683
18.1001544118266509 84.3140757370045293
78.5617319024473773 60.9137823162253724
6.6903712964898832 63.0120256917617283
18.1323403423423350 58.7595455995819407
82.3849299253483309 17.8976904718656584
53.6966899047305404 76.3031007447682157
12.4548178279435984 7.3969172102800407
85.3590877971039248 34.3153307483671881
86.6073460617399604 77.7500806781315816
12.2853901645120551 46.8021524557978665
52.7854097117611474 89.1874546225724742
80.8599998610546180 59.8537218684268666
11.1425520203907720 91.6446978239099224
82.5482268527350129 22.8054115346307142
31.8111253604917081 55.5677427474826402
7.3692755109198593 31.3141327673284380
49.7985412742095761 74.3173623548846223
50.0309842262094193 66.2030927328373053
33.0219109136295046 58.1560069992354087
96.8406549857305521 35.6602875503399872
20.6869114288367406 4.9858368450867889
92.7747138081365250 90.8083319858383078
19.8425177964285950 13.9914456918394983
62.4407088167929416 57.1151078931123237
18.2316047155181664 52.4223958089123343
90.8867354844638271 49.9883373474995096
17.3821834825281449 57.0041030773450217
15.2931496748263669 36.1646432630523336
99.7727911976006823 89.6330931988325972
22.7005468751607893 15.4767018458312862
96.4686826972035050 42.7499977919883278
16.9692492962907231 49.3681771910802993
47.9625318886081615 96.2875423941964499
56.2750159793484102 96.4559869222896680
21.5283164671627212 83.2707750418601762
19.6526048966927824 44.5385455196878866
85.7949376809450968 60.2140839075859944
72.1030258766337226 83.6453063588242856
91.5722877093062095 67.3369168246311318
76.6440298116153542 9.1893537338415214
4.5623288903426378 11.8096185477378874
42.8382880680738509 10.7967050503884554
95.9322656777302143 38.5887530362127507
86.3137941321247268 25.1551736053574189
16.9289628199925417 99.1757860778183442
43.2813157382354703 85.5046141192140539
6.9184437026825645 61.2959762992168677
96.5254889006768764 5.5299940164604156
84.8446901929235509 8.7334012787036013
13.5490525143221792 63.5257460770989439
35.2263149470733126 4.1249444925739116
59.7952603641854736 67.5938894994455381
64.9305113185824467 31.6472919314445988
2.7207971440408318 79.7488547033441790
71.5656888263852693 18.9904164051856412
67.8105981828797724 1.1423809085885139
67.9543978996935465 39.0330839813474526
64.3575576170855896 36.1743857717159756
84.8340265570119811 93.6502216851729941
70.9223654817855333 14.6067800222000272
2.8530616627711058 43.7857463891542693
42.6696973712862615 51.4066709290394854
18.2680340262200147 12.4897682662664771
65.0615438458367663 28.7325830199967953
25.9514649300298430 97.7017471473827470
71.0143650222767064 42.0716818496028395
99.5520285528765214 72.6927950823014015
41.8485137677231478 73.0081241508065091
24.9587262354668660 32.1721820732497790
66.1160982852255898 51.8649645865392657
5.4561146095340574 70.3770337394500274
96.1276812840040691 66.9152297299485213
11.3434603819553281 8.3488734704947660
58.0642446559028400 29.9392364651162914
42.5242054260723492 81.5616790779087637
32.7084129891451880 9.9375105947821503
3.2730892286909841 4.0553579168570053
92.8791172282172397 91.4824111736106431
27.5302003896889289 34.7427955839737947
75.3418121717526788 31.2962682385257693
81.4609408945824072 52.5466675059514188
48.6961886016144732 83.2387031903935082
60.4567441336802602 46.3885456392881821
0.3173846311487649 83.1178033105495615
42.3473417584183238 71.8865665237957217
81.5785834521860096 62.6352361890019083
72.7636212395148902 93.3372783591983790
18.0743709144799993 4.0893793688156936
1.2920412785240365 90.6151983695533829
86.7808616085543889 42.8382825688157425
82.6171872007145396 22.8478747960215500
46.3271531617345218 14.3473502409244720
53.6927022060941113 76.8332855402655781
94.1195531479868635 50.9376360653594702
18.9258933337725708 85.6137139813036896
4.6929006005923863 37.4404681760582818
62.8350161619960517 80.3066725087756197
12.3300725694025495 75.2806095614550799
43.7627356696255205 55.7506098686028295
92.0986748382703269 88.0889118079244611
96.9752006528987778 17.8081763859322066
36.3535379143791388 92.5466583910237119
61.6861460165763162 60.4053423761794832
7.2267851089148234 85.5326979834589025
19.8359248972928661 25.0366748973924196
85.7712821926626106 10.3606961386497822
67.5924002723319859 6.6398793660003115
72.4271316994986876 37.3874134338043049
86.6996313582192641 31.7938881009904968
34.5551535790545117 33.9741708685090558
30.6455751489959312 57.2962087742469706
73.8921054641131860 78.9206220530763005
46.6093207361940145 79.8588261015340777
60.8082515616533499 59.8773749386269003
25.6418869145842336 95.7983705152794158
66.2123008529352575 85.6142710669905398
21.6303359789954506 17.2073045311273880
72.4807913653122711 8.5076870987705444
1.3007529453836875 0.1850604434872172
62.3710178228812566 63.6404225291455035
13.8358470077133315 9.8723380817452462
81.3609531105546608 40.4935505250106687
57.0059908609122274 20.0253627957125531
78.9830249253441821 4.5178192250790117
58.6405254129081044 93.4498453610657265
63.6554338461488030 9.3781109594846317
9.8791679107231971 70.7736733225890333
66.3412075209011505 75.3330524280906531
48.8195715683176843 49.8665089640919632
75.8356311952806408 79.5842550522139049
12.1625769330489959 28.7204642377371187
92.1707146507164055 60.0669725693805034
34.7133033879717630 51.7171425250731431
20.5590168941407576 25.9153754861337831
42.4833511696823294 30.4343357479017200
22.1033283435627226 28.1925781952565906
67.8640885184995994 53.3010656296158416
48.6283129673203831 46.9431089635790499
30.9597798347076782 39.4060632672633702
82.4343815022898525 82.0453888536941065
31.4662268412544179 97.6487157958703307
32.6193808988947893 85.1839301175276660
13.5738688221472508 19.4193265099874992
66.4708305591746864 41.1371442296062142
10.3437608772994025 47.8869021478003560
90.8860127466737850 68.5880617775354153
84.9623045514344426 95.2508974191035946
49.0494306620083975 14.4911133882956840
99.4181116531722751 60.9599218497173325
31.5067429863993063 13.9547456818015050
80.4119206814191188 10.5446987113597892
94.9003024045288299 52.5595472488665223
32.7024339811230575 95.8041232984989222
78.9470280267913722 32.3865750424684933
23.4404044075187343 92.4381579724355760
68.5642071201066301 48.6874411975856489
59.4795269868605061 43.2762511016664533
67.2736973382739194 54.8089298273662919
83.9650548269018913 33.0082126786354095
29.0436893247564711 33.4355658568447609
88.0534390645223937 86.2053479256398703
5.7373783537624012 51.8294933518610463
23.9678273131861523 80.6348705195863289
33.1748011931589204 33.3482903544729794
57.4603622764092137 61.1726428156349940
38.9162619961751943 25.2773042501749039
28.3666895819046232 27.3412152185476778
78.8475023073777521 5.6627761826643859
44.2694736041344683 89.2616611160479891
33.2126124852366829 64.6549103759439987
60.0702210661913227 98.4310441762210786
48.3206254147349057 29.3290512421358969
10.3650748039653688 90.9327284435071732
0.7417691717728547 31.6410837093070718
51.5821667594048350 47.9175833982121162
68.0183711629058223 88.4128009063610136
36.8858849756047107 17.9596708208060285
67.8685138197125895 42.0113027754762243
47.3814822941341234 66.3302370139418116
9.6146267875517939 85.4532129739900626
26.7540018087332747 41.9830725771911020
15.6567180758706126 0.6552584794180638
99.0649666835415843 74.1484272596872103
36.4198175223563254 98.9876019912629914
45.5490768470723211 17.7961364676267770
2.7350872314382269 90.3243342665252698
62.7137976798073709 5.5444283969246495
11.6756297614160616 10.4741012092839583
58.3991555002201537 65.9097508590024290
16.3515093827961380 88.7160651326830703
41.7053577409897258 41.8739119124279640
40.9262107969926205 48.1383137289659970
20.9725894856504596 70.8502574538226355
96.3833326692390955 91.1316754287622501
82.8119560613839667 70.4312879005431256
74.7991828632824820 38.5429911880381866
68.0800884642430333 82.9534444701208571
78.1667374376198865 48.6225210625491755
59.2230525811930804 14.6836178378014655
53.6423399633033000 80.4880310968089390
21.4595575158955683 3.1413596927596044
32.7488669776172827 21.9017696856554593
73.0457413668333260 78.4936872919243456
52.2874852145224693 70.3677640481383122
84.3927746602292927 20.4540544973139902
54.8871789821196785 18.8293998466830708
3.2758088670429730 2.5184701006636723
78.3990641018376095 64.4420614093980646
99.3868020513384351 18.1318119543561593
70.4043410572213588 24.5845539167508633
6.9884941629507535 84.8724119771480332
19.3427453340118802 42.1214226350897363
38.8760483507851760 48.4784967533111768
16.9950565010180910 31.2436999228157823
12.7064393432866574 48.6336358571644780
6.6862049166053872 95.5894470225907469
69.6109210593639745 76.1433743454705336
31.6448191826948069 75.8507953900781189
70.5418170564771714 58.0034202611278715
72.5330038849476466 59.8322251079369778
89.2241919349696815 9.4302954540327448
45.7253365501854390 97.9537973523122503
63.5034384074191323 27.0156108058574276
65.3852569120792424 27.8798011705466600
82.3050474556025762 18.6899917621108145
82.4557086857617918 38.6709709646480206
93.2159436012131408 90.2203468606416266
9.6860455377949517 32.6377693760632610
34.1211079894326446 93.4023532495697566
15.3803041197271835 75.9384633736349599
34.9536115839227932 0.0760853293208519
17.2570486888688244 43.0059420790992348
88.7784068833065874 35.4538980408459778
57.0271258703375921 64.9182941974173815
88.2546570794673073 20.2523394118424243
42.4194978642869387 37.9457274111152714
92.8399978151124827 74.8688679520594178
5.4193391039978440 91.9381463056839578
50.1569019602503801 80.2791389408961038
90.4482140909653793 23.8060900319032172
48.8664334639046700 2.3451583095016382
41.4066763831936839 31.7891770846838959
71.1741956885967397 63.8412791183193704
72.3445679694047215 90.2563259664581778
20.8680885131955378 35.7611884377492899
48.7117265830111847 11.5776668189411787
51.8422579986392407 35.3386445645442393
89.3768266495251140 5.4239508937981356
19.5436499204243219 1.0609982889335456
5.3014388138647668 57.1573228272504821
96.3198970661171643 24.0655258604733682
28.3858980458238541 10.8765572372972681
10.3958484082031895 67.9177352821534299
43.2457507871120441 35.8757557665017188
42.2200747131505238 54.1322475390187776
33.2472960194479441 18.5295294741510084
19.0900831662671919 19.6513600199999523
47.2659323168798693 33.0851650949281009
99.4445660925320141 10.2471206224184268
68.3996604517846407 10.5453730146375158
41.5437779860700260 27.8289599726973549
99.2761964170757238 37.9766901641930161
71.8028754348438980 46.8757405010450512
45.3289225807051466 38.4736187563079710
59.4761961133851571 71.5197217692087719
60.7523848921026541 43.3661759781262433
80.3994463461148285 92.4795395163585141
86.5029453078730910 3.2916419519579798
31.8137009621355062 79.8373055676254637
20.5548061272065148 22.0256633374255841
6.8207884296734411 43.4449149064361180
8.0816149112916449 33.9237139855353718
83.3868883118299919 93.6298720241389049
93.2778614984653416 59.5709621921816748
4.4385617706521270 29.5064714800269954
0.4501855276896394 26.5411048931942126
5.2412595505091470 11.9028679818649952
65.7941836584478210 60.0917100504852044
5.9479840454756960 84.9139810680236735
81.1452373758288985 64.4866732284485522
19.5837990467264476 77.0562259927653201
52.5793743549458839 71.7956342199910722
31.1108567421021540 83.4135103639950160
23.8426325318543348 38.1319054024710695
44.0583700973309149 65.8890734182944584
21.3290613252188805 39.5219335504636078
82.2743576506220933 66.6332881523863563
97.8541836526328694 58.6348135995430866
20.7306070786842938 24.7024985323207495
39.3427307100777313 13.5052584047531852
34.8335309959570978 50.6719999584914760
20.3552332137296297 82.3488058040552318
54.4331155899092423 75.9051993679809982
95.8361693305765812 11.5238034819117878
94.8535374728232483 32.8185101579805760
81.8427431744926537 57.2038912396371515
85.3880520407233234 49.3571533365536581
95.0401840529524975 52.5391879785975036
5.2259027959418507 70.4896431864800519
17.0583190819372454 0.2398412304094544
75.4978620393501103 78.4947986746759341
45.7891646768131011 81.2637521733028194
71.6565624299362440 71.0736036566203069
29.6919848080752793 14.9974087096473205
25.6241480656845582 68.0111045018413307
87.9581504862077139 35.3721139893332861
7.6486073450925058 72.6291561354418036
97.1564369381591177 69.5478002928385450
88.9968834557363095 41.9805834106928728
61.2453441029002690 95.1697842409357264
97.5992102387551341 46.8629353715109076
17.5489195780966654 54.6214332328904462
24.5151547760405393 44.6935831553673992
84.2261062185569784 65.1981346380921707
39.7099548308178640 94.0016413785989471
49.9797339089734791 67.6047160848205095
46.3766456082806187 61.9347325903566031
51.0851831837713988 72.2788565957996383
9.7872049011431432 37.1223781560002806
15.2739642502669586 31.5302602895362050
36.5829745050133965 65.0510670047977158
38.1844869627613903 11.6883877896668213
52.1173050171237051 91.3294170925998969
31.8264510479073657 82.2819907051797372
6.9970515330808114 92.3151583144033623
73.1588460841075374 88.2435429884236413
85.3382373473932745 40.2248718794356961
34.9522766588018499 92.0014658857891590
40.7153758963179158 92.2938210899962144
77.9994918218482525 53.7277149628060045
76.1291950314888339 67.1051468695653739
0.1475030015771872 45.3840440873898743
77.3890046846108675 15.9060587784333620
94.6517466950277111 19.9179300319344605
32.5396850461726643 65.5490263614011468
93.0770684091897067 34.5171592877595472
27.5029678076861970 76.7357689134926773
43.5494796811992870 94.9833013118575593
58.3565356315600567 37.6490992499837986
51.1039341769608626 40.7053614167592670
59.1368468055959795 99.8301753831226648
77.8236388115817732 91.3845838901526122
45.7354802813770149 61.2624940554666537
62.2268122399544339 62.2595522640369978
39.8446143806127608 71.8767931923793526
46.8930900194206899 77.1830751897920777
0.9758345894500531 83.4177439959162541
25.3089987530335954 10.3368661665040769
12.5871916833644519 33.1886931334863888
89.4071295003197548 31.1955701737681288
22.7833488812059457 54.3826260774678687
89.0690693106786426 66.4030759536444890
18.8880475270750239 42.7253407668727760
63.1985298990324864 96.5097894743122851
12.3105032720243415 37.2633084756774267
25.6438715240057249 48.7285193674536501
65.0179526849635465 94.5309808910398175
11.6558236582907639 14.9564690635468622
62.4656623165769389 28.6836478954707985
8.7726643756026128 69.6204134281985461
86.8596961600742787 48.5437559483776440
0.5943112723079902 20.6705021288644204
81.6249155414431868 4.0966378988924301
74.8474574444303471 91.8281711154140083
26.6614591555766829 19.3251508552103388
74.6874431648891175 79.7976232719592531
96.4172179543770937 91.9474908648185192
13.3911114065958454 27.4294899931898044
37.6950910376820261 30.6594714558949271
42.3912820888217610 32.8858693732198901
20.3980077123992913 37.7179022289308961
35.7224087210684971 47.7526969079038253
70.8315004428058899 69.9594849245766710
6.5070603798862869 84.9679853580240518
3.3400644875222985 16.0998829501037157
25.4824900449423417 84.7305870566197257
32.1041213710617086 94.2853402448714917
69.5055602730162718 32.5740502689187537
19.7345622743181579 12.8127122825592679
53.5982174671212803 86.5251617846076755
52.2136392584312219 15.3210285376715767
31.2209041324868046 5.4329781192898334
52.9806769361100294 88.0488237672204832
20.5720732653271163 30.5752237551773725
16.3040040483757416 23.9802893046130237
55.7661350797376585 67.8956973392491818
71.8365559171200374 87.4583733989499308
73.6337013618949499 83.3189926818107693
47.0439674237482208 40.7741609530473781
1.7288749171116335 64.3381088058088295
54.2737243391237314 92.5788858088200755
85.0897202537007615 54.5382539679475826
77.4231428091611349 78.1287344373049137
8.9687854775165832 63.3841698123586283
81.1646915317395212 22.5690784895873229
85.4823476369636239 83.2653345105855038
36.3837778959656646 52.4398197875524019
87.7528067739036146 22.1192138132357279
7.5226147925149256 92.8009838358674983
87.3504320991346219 95.3525507522011537
90.1134354686625301 59.1087460403030818
11.5677499014022693 41.8701123829081112
28.2900564198200186 80.5003015221864615
0.6839175523141061 90.2331564916218980
46.5229601519050462 22.7314111983332729
11.4455594563682155 96.1369227278645013
81.6852717243770456 41.0682429243772731
38.4056812242937724 19.4995192877694308
82.5355098989861631 12.5564171532517541
89.6244895282410425 95.9953114370991045
23.8660293388794003 68.5176269459828973
20.6444203762076839 9.9036066660313615
19.8746843587122477 11.5375104041790859
27.1498003884208750 27.9466490768212950
62.2032651426768695 86.5449467881830685
19.4004083158426539 77.7896255202196727
9.1108551956045396 57.0229342810233177
80.3011664846839466 15.9631308011726318
21.8288941803576613 54.8414803636079213
84.0248426637802481 83.4315940609445192
68.8301069246418677 9.2972082783772123
99.7948637394735982 84.1744772662198386
55.9371780177366134 41.0060728463539377
13.4415392222457015 25.8786603013072565
73.5930292235580055 4.2638187908124348
96.4018197088633144 23.9492455051586219
97.9524361086868112 19.2903567536382603
54.8262722918414411 54.2484483327855500
96.5676251191703443 32.7924939949198162
0.7358303740028216 20.6804883931499219
19.7067119163200957 21.4917690220349584
20.6195921938413171 94.8754229072887370
58.0521473864157755 98.5094553198744904
80.7509546259961439 24.3890686386110112
1.5911859572164011 4.6769818516694368
43.3200592333754102 78.2100577476303584
5.0569077221298215 19.7815848472062683
96.5497456023807104 93.6323877113037497
55.9206089127214838 5.3064220096034624
52.5903159169988328 74.1906528155094662
73.5329622956838733 92.6694524362421674
72.6208473634581537 74.2487162129270502
68.8930279442221263 21.9791301601654396
7.9364894747747332 77.9509353421285880
87.3054874865907919 6.4747636924736955
98.1367570899300006 97.1128154254786580
91.1400589345311118 29.4566200083045118
47.1248126880156804 55.2839088072720983
15.5339973247105139 13.1360939546474658
61.8304544663205533 39.4720435428625436
18.5046158548491384 82.1044659248683217
17.9979915003688831 19.9272515490980808
52.9668122364130269 19.9555408362048432
67.7601138948354560 62.2624482353213011
6.4234162403743795 46.5824203055586707
32.7534917361687477 18.4571695760524790
29.6953012004756651 76.2369230089152268
37.1528406338295767 37.1835949042174647
56.0338780762767996 53.8892964820662144
22.9296572464023143 8.3675313638034492
45.4265573057365231 87.7567108412185775
80.9664142104960973 67.0046762513840974
86.3358495654035352 92.2961038159659637
93.3489687205471341 77.6383130584729884
75.9570742277415150 76.5158855549485253
1.6611668137192948 4.2847575492937722
15.1907875007106128 42.2548977921325601
3.8470265337832821 5.3298669403366912
18.6520882910401014 51.7910638508042069
10.4939897163163423 21.9357483677266032
31.2750705689779380 41.1600096227658554
27.1492908282937151 15.2426895636641575
73.2510823367080661 12.7353734233330407
51.4424599844952155 50.7677422327094021
93.8723806734959538 3.0462955948135750
4.7124121887611832 58.3384389243459580
41.6412849459667171 66.9438791230454200
89.2821392793801323 16.0480950502351014
51.2478901498639487 6.4564124519482906
11.4884245036724337 30.5149376608723202
12.8515506491316600 10.4303584996701559
69.6366000876243447 86.6341897892838233
64.2557889580248798 70.7218123427758343
55.2789699504408176 46.3645431108674586
53.4222008510202073 63.6756871272880858
59.7561766094779969 84.2743366910737990
69.0661531318521185 73.4584363513744449
31.2628379789740336 96.4159640857915718
39.7772797704437409 50.9305013403278792
62.6060329158206414 83.6906934307334609
34.2842038255590751 21.5862748223913812
37.1881447319729688 10.6229582536041640
16.8112031024817981 24.9060190334356548
5.2281743031642236 44.9535972997767175
32.9291043134143067 89.2438007874402501
97.0994098210224905 4.8565683003536142
37.3060392381536658 63.3894595803130798
66.6443021937017193 23.3546833920746586
52.7166645644268854 32.3168926490268547
18.3858925371401583 71.4555329084521844
2.6865104377105209 4.9261712760074738
45.3376464581188969 16.6933983403245492
69.3938075424913308 33.2009757237120340
91.1966995427904266 23.4581104825930318
57.9627133904208804 9.5756382611911448
72.2762118796550652 72.3312323152861580
98.9740083673898710 45.7688280556835210
61.9195471503039201 43.2935571948972253
35.6069470263847947 4.4854837803309566
14.7410653783647696 52.6765605459615500
96.3392656448487372 9.7087887566643651
20.8362532563393543 67.1554867756626379
20.2721442588318048 10.0006461118839258
1.2763360333979734 26.3219168806120614
64.4938212504342800 71.8492663160123612
17.0333110112366519 95.6359251999343627
37.0208120419080231 27.0146729218960893
97.0019602581465534 54.3481305074789987
71.6493114991759086 44.8223650400320182
35.1068359645792327 49.8858244871627008
44.9909923041524209 99.1591711075635658
42.2859408817740317 57.5737868014141156
45.0329153559225617 61.0668943318959379
79.7664821634898829 38.0141546058759374
46.4064683179970530 38.6465584130453976
58.9373594965220562 50.9143284461679215
5.0679537444704437 15.0139834700471440
96.1377275583614477 30.8661825002750874
63.8108012091772352 53.4656928013471529
34.1414972961723038 71.5959386046318542
0.1425951033446671 39.2991377878290749
2.9357073875252437 71.8183110321998868
24.9722555514114717 19.1918271894237371
0.3907463489964735 2.3947221341185321
53.7991776866888287 33.0963342306842563
95.7913012971720406 73.7631151956453976
79.4184799884019128 90.3845558872110644
80.1142901724954157 81.8431221228364763
24.9495160825269338 43.5953261422744944
49.7076438350767731 31.8295639344164059
65.4149031240082337 81.8172643768897245
48.0028720385510113 27.6819786298368129
31.4431612831978953 41.6729387971518719
70.1722129498842691 79.1425713993476165
0.0512580440117705 54.6809168827854108
33.3946365211583611 0.1073438851163733
50.5894108923112285 49.6330434176624919
79.1895122966917313 39.9515552501985667
94.1268282048340836 5.0511101043325457
70.3461379973244334 45.1682383132089882
15.0505041713125287 88.8920711468638700
19.0749258693759138 92.7225979220932430
13.1464875748348753 55.3250880361881983
71.2273611150987449 55.1799038258504595
5.5731250778709329 75.6483980711797415
67.5528016689544302 73.2218679926068603
83.4801885299174984 0.0502887544069464
56.0379671830426034 85.7991526326577514
61.3968610251005344 70.3995800136705583
49.5934571810161344 7.6548419518178807
17.9441808915339571 77.1946810249077089
74.0393793711354391 60.8551023778699403
20.1960244391520156 38.3731607076314560
34.2516266153719968 18.6293583660165574
4.8873305122610784 24.8200006502174659
3.1595320297746254 35.7683666598861763
6.7643856960835302 80.2649194506938244
14.1311971679385131 80.0113622124900843
73.0138712634186788 29.1272563516202787
20.4500267719859750 32.9264243846632425
15.1479809685148954 11.1411231156398287
93.3396033755776671 13.8460266864820483
97.6819868895353665 45.8915865684011308
25.1447809011709609 55.2923798191083193
63.0666932856671067 90.0617301345807704
93.0461118991330949 6.1595826336789727
37.7575029124713879 17.4593233770147904
54.0181499356503920 23.7979617838062865
12.0655662006608928 97.8994897414363550
1.0270395061291238 57.3883543552736839
96.1232287453385652 53.3816483158964274
41.8271010282439590 14.5249559656769556
42.1821172802073505 86.7603231744227230
2.4857544593506198 35.4110318062190714
49.6735274976845247 4.5935894937725212
86.7474086028171598 23.2021459580661116
19.0773241825586517 16.7228630046329165
83.7288944213441084 4.3047926587660097
37.1426834456996744 73.3483310663010428
75.5359907478464834 33.6647103680094517
31.8667148297156686 49.8334631835536470
61.5250147984293250 59.8409522696730178
61.1119168480299706 59.8380141122917735
85.4615183577852662 79.7313581123897706
71.5835390426911289 47.7124049318188739
96.2025359238163276 88.8686248794581957
81.0686958454961086 52.9383616765907163
63.0551784631254151 93.0870427240519831
6.5721805975658576 17.6854586409055266
32.3036210627463163 97.1389177012361671
55.8849030794712505 30.3433658565449242
28.9842630210103600 30.7645645946799213
90.0517333365425117 8.1428768143929080
64.2477016299425543 11.4074410236624129
70.8051961185451830 3.3753482603729457
82.6842228333483575 53.8918508908674312
3.9300781436650611 67.0573875017881136
29.4155641620789332 30.7496066311891418
11.6018076133112551 77.7652557747916688
31.6819646482152208 98.0631478816649462
16.3816344810858396 20.1109282520606101
24.9044851374925500 21.0771207154769940
40.0733768223708111 19.0271406713943598
69.9719825039096719 67.8465775180207231
37.8217653221840635 34.4400373166146352
50.3191351360491836 27.1041998394032539
67.3668395717144364 49.0444694724454209
67.9865228847327643 43.8695958153274859
29.4756786661054981 26.8743493738303094
87.6637891035859127 21.6754944797303288
25.9732462492117335 38.6635702216325825
8.0952127343770783 32.8727364766358221
96.2401618534621122 71.5437307890618683
76.8802518709332787 11.0043393498837521
3.8190408379063956 19.9500307757335840
47.6924229634012278 71.9259781888585650
63.0746800007661221 5.1945846118882528
17.9876208553007686 17.6210034441282133
33.4181543525718610 11.4668876575674812
71.3128902583826232 57.9884969387652305
65.1856094328157951 39.9222300381162469
85.4507204637512103 94.8430487692849198
0.8330510355657239 4.0617258857193033
92.1257097916946321 69.6965569158448943
21.2846902438700205 15.4613291262430170
43.4840238432263035 10.6332898722507849
18.6722284040860558 39.4831899353997429
72.2984759448390264 72.3893269036948652
79.0754554412630313 61.2719429820317671
66.2001891223362122 76.4635193747227504
54.9951342632509537 56.3770256159133112
73.1962705096014190 42.6440778264595366
72.5724614681613645 96.9989204770831037
85.6677763912259422 64.6929278886325250
73.4316085893536155 8.9782978224888339
21.3992568571358497 47.9057991924842668
89.2043891856140618 28.8230424270175547
2.1621645847643145 44.8454736055309269
3.6746478794274395 90.7141999953892935
54.6069686641775220 1.4899421559391390
4.3669069603661903 58.3190873685547473
34.7215706563243742 54.8185399819370645
81.8166784594688323 17.7474686275656559
56.4649355863030564 16.0093726498221081
12.1243119220702749 30.6789860015869600
90.6354186861080393 55.8090990751091240
17.9078443410245605 32.6485362468002052
65.1601086089769552 66.6393615916357192
24.8457199044025643 65.0704638152470665
60.6405681574901294 94.2364035389655612
22.6168528405635954 50.4674708125514755
53.7400779025117288 0.1660823828359970
65.7363847107016710 97.0482306462277791
48.7034368334117644 8.8831140839990219
96.3941477705859313 57.1833855591119686
60.0673872157508981 49.0719151629170440
11.4289254044728779 60.7574002078477875
17.7180318100339420 70.6269420811486270
10.3549583141600117 13.7479821378314711
73.4891299646340173 52.9065320157050465
59.6939424448243443 54.2279676326627751
69.5950512086680106 6.0606197252260134
5.5562156097318187 59.9531228177304101
54.0942615191896223 70.2982087188988061
45.2972846677322423 26.7759214726453685
34.2928159212691241 25.9140314059155266
55.5983673224941555 25.5275194062996817
98.7629216037169186 93.0557203522963476
39.3112124332591364 78.7745943008976042
11.0773581111325079 97.9455165096662057
24.9831885866873549 47.4821240591701184
25.3426765554413365 34.5632813376490873
57.0279760230964357 28.0150748395110334
31.1709584216350102 84.0157227742306816
66.3965830705078019 88.6761649628976727
70.8964808190384446 35.8743551431257686
65.2900162098741532 78.2316055050245751
62.1618486245782762 79.0704465904909739
41.6699849701598453 10.0109169483053364
85.0253415641250996 83.1819608864593789
90.9285273954680946 59.7877960288107246
47.8209277830936799 98.0550095665984145
72.3232800639480899 17.5178213583750413
67.9103695452266294 65.9858866884107726
46.9035383503160901 40.9374683173539111
51.5179897284860928 1.7033597403832257
18.9410416158842807 36.3963099492633688
78.0316543269695586 65.2353235540310408
5.1396237733505217 80.9256952222036858
82.5177515952821921 83.6922879602248599
97.1019537393247560 36.8174239060566819
74.6444663143361709 86.6605559071679750
45.0359082695392630 7.3146092645248846
15.2471238813793981 76.1548644522685265
89.1143321052603596 22.2776255061271620
35.4651717103366835 42.4174133786158620
30.5556493418708506 91.4611476861956589
5.1032210153830526 51.5818332196642046
30.3789857425832857 28.3436616121426894
51.2102431497314257 2.2870084701347992
59.9311001993328532 27.3117476962683412
19.2095322455700703 31.4972085307087077
69.6678260733957160 17.2085514878402073
83.5572440998744810 46.1059895851000405
38.0235868789701854 21.1485570665337903
17.6227989199399175 53.0754809635074167
82.0952164582224384 69.1393401750284937
6.3780385387054555 50.9448466339239658
45.9049238586096351 1.3548984249781126
39.8897848815736538 78.8703072647325740
22.2472056146040167 34.1920669816443876
47.3725513245289349 99.5191525770328695
46.4427610300911411 44.2995740306120069
40.0696593617545389 98.4717787822174841
0.0868238741003391 30.2849815428528402
5.8755400808001124 81.8808531453511677
93.2827463392847847 41.5556437357515662
41.8950195348573047 87.5397713632293915
63.1330269358889140 56.4699415997077310
58.6400854527388304 98.8780370202583612
6.8686922663519390 26.8454113355750650
51.9156056817768246 84.8156441340622678
32.6672515253413707 13.2622887590990057
0.9543463142252850 12.6429678912077463
76.3890092906045197 77.8983891918938554
5.2540976224972447 36.7935130499497092
50.4905671292621534 20.6244763864971929
65.5500424226417806 89.2092060075303408
73.4348430121564633 46.6024050457124446
10.4549510788143003 59.4610742642204926
38.9106093304754950 41.4639952206527838
46.0892754553006014 94.7212004985938876
56.2224818072972994 53.9272457625113191
62.2813123544983185 76.9589983901596923
33.7133916631954804 42.2011393879270429
16.5154647976275868 82.7356373734545230
3.9240110761587399 96.6159929090405569
91.2981907115819524 85.3242739366846905
63.6930313249662063 54.3547269649070728
63.8030709230103383 1.5918876381361580
28.3874517572859517 96.4442077161361482
94.0675799138275863 64.2200835837802231
85.7060137649832257 94.5279521597664285
46.7459989886845548 24.4450393797897689
66.0121070827518395 73.9284208173997399
92.9431294246926569 15.8761148908743479
87.7521006650474789 38.6453744414794329
43.8026345297377375 4.8873285683825767
27.5725619009425706 6.7273558994114246
51.5870213102255661 8.6925724643888600
71.1009797178622023 74.9836900586379045
37.8870060092661234 75.6368119217185182
2.8525588704128468 61.1139309705347884
19.7019463343978245 14.1977977408417786
92.6455197778322201 25.4896494688530026
54.6694120894790387 95.5933543934999221
53.9402568439687471 78.2627967337838015
65.4083487397566898 33.3912089917897106
55.1445326142899859 13.1105583157928649
92.3297342947273449 93.1956658588226787
72.5216632408211268 96.3203977467417758
54.0816875714649967 41.0878634038474928
40.5889935145616860 10.9707037324168315
66.2362937893358605 1.3922505205928748
80.9041092601299141 56.7372902119640514
89.5174908971865761 75.0926171429977103
84.3472707409229230 46.6681804042225039
53.4783527192537633 58.5377352599029024
46.1739979403226997 2.6282881319114937
89.1125212939073066 73.9151652775086347
62.3127709007918114 57.1855343872382988
67.8305335979775634 67.3012475366847127
74.6952003350294120 3.3829114247014735
62.4485983761445596 77.1743478654232717
51.8055363397147985 13.0999697656070229
92.6408505857661169 72.4840608428984012
12.6511393045838023 15.0429897528653882
74.2371538432390139 32.7717962370535290
14.6332698568040875 30.8323767320463418
41.2514439815958909 22.6920498487809468
70.5522173468270921 50.6898222310969047
96.7436599363065568 96.0209033966017245
52.5670649237976804 9.8165734008847210
62.1084986007236068 68.3123781639312995
29.3453092841126875 70.2149368483464400
33.8362134566037724 0.6802208074696670
14.2775521209092098 91.4224830845973031
15.2663550206905256 2.2911458035230203
62.9846641207352249 40.0673591968697878
69.6539647609262289 4.2233150541281965
90.1720487542384319 6.9432846530463666
68.7777556983576517 82.4152031179680478
7.4336923257194769 6.3951819332392912
60.2616315136157539 78.8833131715208964
76.8773877483739483 24.6146931822400425
40.3531260563121066 11.0526948733152821
58.0846856828802416 47.3657338812072624
43.7951093788706416 75.3089356884911894
10.0008517823749870 75.7587567351169469
94.9756825618724037 11.9303846041211248
62.7294002359304557 14.2915979252211329
10.4541629197821955 77.1947253957792299
5.9133462236507173 43.3101093751904287
40.7779313907744054 14.0093572194773142
10.7434749068480819 45.9819604830865956
79.4570549607413312 32.4928129192255142
36.5824055514499946 88.6997700340299389
95.2833980539592886 13.2716623207613118
77.1701587712851733 97.9994107580198488
61.0404685587163982 21.0098121504759803
69.3703018695912732 70.2567202574452807
76.4819457206735649 75.6980594509308276
39.4930682944367746 23.0279118960648574
31.3716974227868803 10.4753788761222992
96.4496412009407749 17.3266505331080438
19.5867504521795688 48.1804323921453772
90.7081249117890707 63.0824090301325597
53.2891465161969720 37.6946876693724420
69.7362479254231289 97.4349053566403995
8.9215418285486301 7.4524745666852299
56.1787703509829015 41.7985606914079142
37.6942404281700192 59.9772448216302507
75.8524938810741816 58.7516711508087468
54.4115045884947293 64.5304164944146521
84.0565033097866490 0.9197003680670446
18.4331819540646826 93.0673925423485287
94.1872581860696272 38.9115433111820721
59.3382498128632889 69.4211867012935500
52.1226846479894945 34.6480731950793555
87.2286714670229486 72.4111129924536101
87.5345120225799178 79.9992487355008564
78.3101418961745992 13.0778079527893887
87.0017021744229169 7.1705088365180192
4.9238249888273744 25.3613951575952221
22.5399772623697139 23.4212267143983581
34.5266751924365849 57.1343926343802906
22.2816832453809681 51.7146580937947178
83.0719440150392643 13.7227556460962639
18.9785114338982268 60.8692269765979361
51.6653327360927719 13.5690903965079439
79.2578434331067285 73.1654576307419973
24.1118215996438110 47.1350329183884966
9.1483255986347878 55.3534182361284124
56.3709874230430614 11.6753310705124846
91.6310983559175583 71.9149662996238845
18.5106598728792981 34.5217722304267198
91.2303372490222699 35.8657121717388918
26.0816592306818968 67.1776620722196043
19.6004532481411822 43.4612093197750369
48.7891308307028453 7.5222107511881298
85.3749523894229867 20.4037016476112818
84.2985101186074104 98.2461260531444367
2.1008440367782044 46.9042809131591341
15.0130857948715395 16.0086722038923384
9.7079510844251367 75.1111283009294795
42.7205911923159789 49.1904828313802227
45.8451786289701815 12.2256428669745958
56.4278307142922841 91.1526005672127155
90.5702452204819934 58.2906955672843878
53.6216076038549261 69.3473597064646583
48.1571077990897294 5.4359580754369414
44.6773558159961865 7.0843964083521005
23.5386737383788791 13.9746574974974447
34.2307319899647453 74.1921207400003340
9.2180265529091425 3.2320811265408200
80.3931138841184350 82.6758152090978626
20.6844573945126662 89.5058429057049381
65.9776596868166507 49.6209171670211759
39.2142923248208533 90.1679821726264095
89.8801773224514307 65.6219982673103317
99.0977289587559085 87.3506085487605901
2.9593852004864751 29.0296677441616460
11.2415147353387983 89.8688709152454948
73.9375313315287883 23.0945596502560520
83.6135004981619261 37.3424458609225027
15.8788311598897280 16.9977859521490231
20.4547134145735683 44.8982620742396890
68.0858404121839556 79.2139364964392172
88.4853489987256978 35.4402472835977562
90.7184255445526873 6.4562818302793428
14.3733714633085601 72.1809589641908218
99.4283025183540019 92.6558638542670963
56.4449364358311954 70.7358597796122694
68.9919365625342778 85.2428906536594155
78.8831490679989855 25.4680767005939437
0.8199383315608433 32.7092616324624075
35.8460200510113651 77.7586115179240096
22.8960813272628201 37.3856092381478646
92.9280310891457475 20.6833875113785375
40.9386703233572931 10.9671231684813861
44.0898407222920312 37.5392723590799022
38.1034136266825953 60.2675713606915551
58.8490703360837770 51.4304681331183815
47.1545516218497198 34.3173438078058908
54.6262391459647532 21.5890836879163110
1.6381996720896241 86.6545924191575381
33.3607249889074282 3.1239496400175981
44.3385606527355804 30.9569169919842295
73.3237558438353432 40.8174180784156491
27.2989456870362375 53.3195511830735640
62.1054162361251656 84.8834457481634388
73.0279535599668179 62.1240586440328997
64.5420749772138862 6.3463050105307284
11.1898809140977828 82.8691517732466281
68.9457275929542703 63.0527324072822424
53.0163946438738236 12.2662412308889852
33.7832089082514528 81.9228879553931506
64.3692147517174789 28.0503825333372383
29.6780668010546265 83.6458122818179817
2.8777308479041142 55.5335995685186532
24.2352550736467762 50.3820443470467367
76.5434850907939648 63.2778060002824247
51.5314673018497302 69.7727473617871112
36.2762264514063801 64.5164684552869261
68.5980778686037098 77.5443425433335278
53.4515041244338320 78.6092678082724490
36.6090424933650596 3.9565655579041126
4.3551927922908522 89.8064554286292918
57.6708517915934920 45.3223513974749324
95.4502356995973571 28.2878190732870465
88.5029028491835135 79.8068478104554373
67.6682552245127482 36.7510329330072310
30.3088170946613005 19.2712118931347334
29.2819274410653918 71.3408840504666841
65.9454886935886435 61.9048361302762302
89.4177751801697127 9.5410515029244021
97.7701725678840887 26.3465426409996830
72.5187283217388625 16.9558092824632425
48.2687523400578655 60.1695507059990078
99.5348203155798785 31.0809675094731794
97.9592223224039884 37.5139236034156696
29.6001461444732143 27.0755393864893676
7.1984684566550499 36.0533931447908316
81.4196187257762176 36.8978224146253595
6.0107179656473502 30.1150006316429426
33.7967691523348392 36.0982888308794330
19.5739033861048171 26.9108480421189284
40.5131026475360372 40.3621594055855653
48.8221289425480904 76.1128730827085604
66.0968124147408531 4.0619276533779285
91.5094927186420790 43.7139737646271200
49.1382389504197121 36.8500136450871736
11.0823479318961411 63.0458926660094932
98.6008962291219149 36.8063356799296244
86.3534122245425380 2.6519569485520589
4.1395645126940606 11.8301739414481855
29.4059795198092573 25.8196976010548127
1.5529113730434085 37.6398531159757539
8.4537795670368112 9.4456834230535627
82.5030765061501796 33.2471714369711933
17.7411408597413427 58.8513010280055298
86.0208624078557591 48.3942992045915048
38.8798888213787635 26.3233408902159063
51.2584328758822068 98.5003219268777030
84.3439062264480839 72.1972530090130391
53.1714208998216549 26.5675794829645646
60.5436049312510178 77.3891234428391073
7.2221258289938639 34.2264793417110056
83.8082163201885635 77.8442569162952793
99.5997801507396190 76.1322620204587110
95.1506028481402808 23.0799462450510404
21.6564252007803937 25.0286983937866303
2.1743321132806526 76.9005335923245212
42.0844162048148789 76.3731510774657778
85.2329524642143639 1.9027602365369378
69.4739154569180499 32.7410574577001370
17.3226916961727540 72.2476945931036880
43.3212333895188237 98.2777187453809660
33.0155546511456635 96.4248700217941064
94.1449149770501492 46.2357790659434400
75.3505548642120431 37.0922436188030460
35.4878722389785324 86.2374551044895270
98.3933536195697087 46.9664848204444780
13.0927505231896113 73.7897263918969486
50.8287351441274708 15.2275676926819870
48.6945484768151786 63.9285371129065894
47.1119332990749626 74.4484253705193737
50.4815239767020785 67.8252074606871815
83.7656652626607325 43.9525963745736803
28.5201319405138030 8.8041505662918240
91.4862975617374730 89.3955078210912859
9.4641453617866240 39.7371179443189035
45.7048769851075534 52.6800555931559913
75.7150238469608325 24.4539535708594435
46.4921780986814568 35.5684696956940698
85.8278530665404986 11.0229849601471201
12.5723815669005710 47.0027017322142271
43.5999802496253892 34.3117139555085515
37.4459343939419611 94.2759700453200367
30.8133527716732516 20.1867712651757394
12.0157309970709836 13.7604746638739783
89.2439404391553381 99.5188064733232665
94.0603022187317777 11.3784152142342379
81.2886675143337527 3.4282957478918408
94.2406442459546128 76.7104183690895667
63.8062233234875436 62.3500774304331813
16.1490913309666588 18.7931716068070678
37.4980829834541183 89.2983871041896435
30.8600683010081802 84.2675627563687470
22.5977835232798796 7.0218491057532084
0.3170163171134388 2.1663682413162744
42.2816842616827060 90.0423324602153059
33.1045706594477167 51.2334004158917367
65.5516706398960736 98.0715945845872739
66.3328943105020841 61.6792488701486974
21.6788422445130067 90.8827782085298566
65.8764167563190597 10.5234866448073898
56.2992083675049741 1.4257131813093404
30.7138863044083230 78.9209710749888842
35.3784743220980999 56.9980179298665064
91.5659770904461112 16.6323453535353067
4.4881820112363187 29.1008650115773939
59.5473783096599121 49.2712643474332168
99.8482667671577815 26.1717727845388168
56.4530967654052276 21.7822277759838627
31.7991532686797349 64.8968180773659356
2.0731009154832836 43.0578678262451007
98.7080477304761246 24.4977790552914350
92.2565050832963038 32.4681399757025915
17.7353408975402758 56.7386791608062495
59.7230652155705144 41.2711228382360176
45.5158679524649301 21.4781590100519217
84.7130827090492460 12.0559257855130326
43.4881854362814977 5.1730674784596591
49.8788705992555350 37.8046340436280062
9.4060579055359472 77.9503614660912660
86.4810864372380479 20.1196263947670744
75.0606738942618819 86.5804128791053813
95.1428097796477346 58.5811172004491922
50.2434279073831078 90.7327473999669394
89.9793077233067606 46.7570267435059392
36.2435251080321379 30.8388669431024383
31.2300041953934233 44.5623512388422469
45.1963242321746037 19.5214245453307669
61.0798952828206296 61.6959378963871856
59.0175353071762601 58.5087288722572438
99.2818910586149457 63.8389748713627228
24.5085540246812172 88.7819018164383778
20.1904306140426648 97.5696117534608476
96.6357848824335264 13.4353938100527195
91.9868511860557021 2.9609729093556414
65.0167126897536036 45.4424610586078828
88.4015409775943652 48.6219093139361860
94.1772853249679969 9.6801816095491553
91.1545464108414052 42.0966201588610005
35.2261546932154488 12.3367947869845942
34.5032202630622180 50.4247056408505756
26.4163674297758782 67.4067752820467092
37.5387889124548693 46.8250493443840980
82.2657974134869221 3.3669689630578703
74.2054994165940940 80.4515232111289436
20.7385597704223947 75.0067526309613299
51.5750336343006026 87.9191170808593085
26.7654449327230033 53.4827154664755966
80.5175764245439893 74.1574606000513228
95.5340614636436669 49.6776891863088395
31.9127058515842883 69.9878995481681443
79.4512424951455927 47.7675902691946561
98.9824514770707395 25.3824246434841818
83.1303608824939317 52.1763897257838423
98.2485191307040253 29.7491652405203482
10.1098146986201005 46.9753026686784096
78.5501838878506220 20.1854003812292788
62.2138684621734726 39.5362971178120119
75.3096701363553933 62.1247456424216438
90.9168032379213003 22.6746342917998440
15.8518970801087562 36.4747598394756807
76.6355923409592066 31.9434248343918306
85.2838751364703143 83.4949271747013029
75.1586367449551744 55.3587845046451648
81.3608801077466097 98.2863799482948366
40.8093172385676297 73.6930289753953502
44.4118589979661138 9.0334011923769104
74.8669648135022499 99.4060207051513629
32.2445293046681556 25.1598265141370838
4.9527320914780955 74.0391984176072100
89.3448964532209544 29.4542692409356164
53.4581709655900355 22.3454514321706696
62.9911010599927152 84.2556042258334230
60.0629772250546807 68.0408570744803853
41.7302515758410379 30.1703979857415021
42.1038059102306192 48.1411211356369790
37.0212342408600819 8.5425482078487995
8.8999973352280044 39.1110160342657096
84.0837967834473545 60.8851925127212539
70.6477358130090494 56.8344639597144194
85.7660071142442746 71.6691594097515434
82.7240850099578324 18.7679205222402565
85.5279151120083014 17.3667905023301330
82.1490963713481648 76.9798118865605403
19.8423751754481792 73.0288487634047385
8.6629084056462862 12.8089964159304852
35.3844416957648775 62.9941980736394598
87.3147643235509037 89.1150214128443707
36.9630066816425540 83.1158634590164525
48.2416017440299711 76.8249134244498322
97.1584159044234070 76.5457127899324092
72.5535163803201328 80.0344411936271882
4.7643084776688882 28.1351464152691300
89.8648770216500594 44.0369399001174457
57.9902179207186705 37.9850662624197213
2.3814586826681583 81.7145266642711334
6.3271044446909341 69.9916471129136255
78.8032563297523865 81.9170654337165018
77.3920905809582820 51.5558669282965809
24.5336796298711874 15.4411272297354625
19.1981665125593892 97.4524411980811180
79.8345892051263348 90.2051538770161869
67.7841491814816948 42.8219064009152675
50.7017405708450326 29.4867550138848813
12.9154465220121537 87.3577154034017411
77.1807135345523676 46.9549428248030125
48.8147183414793133 27.3150114934024089
14.2918991986591859 42.6548185080217337
27.0293782503716287 90.2333019878855112
47.3652380254550920 1.0144253227216571
75.6666762967324757 52.8020852984289704
42.4194534116959545 48.3435583199066770
44.3091374201562402 5.4540435482387402
39.2310166470175474 86.4984258326032034
29.7505790081385335 35.7820223734181297
69.3325333577481473 43.5441157611161174
5.1685352199378638 32.0044987984764120
58.3510052569153004 3.9978898474011038
69.5196381323232941 70.1713900832643134
30.3704616644618106 3.1814989859015208
32.6697786794820004 43.4713741332547059
14.7991542305606743 96.1418449904268329
1.5991406878652747 14.2587373533451860
81.2067606516702511 38.6675965476867987
35.2704309282729795 33.1562445453895904
53.2999710569182241 70.6381345052171810
57.4725428707203747 2.0610992369160419
94.3858390161617535 60.0740500458125553
95.3572812172303230 79.4742350777852522
96.4030326304067557 62.1430441156962345
44.9794968665902104 29.9326134860347963
73.6841623960451102 84.3190152437576756
73.3494489478781304 82.3464654001546847
17.1951889207344593 6.7756666239451206
77.9411671693874837 43.2917387624580883
45.6641840251514424 38.8252946008092650
51.2984796145492936 64.7243685893495524
89.2686983513868029 91.8953100247073138
32.6652239565724969 24.3852650082530857
20.0713687973307344 41.6149574060958187
82.6761086306114663 14.4788054442048786
87.4742001406076639 2.7123310735733375
58.7016990006287287 71.7268291875410711
20.3374887325865075 28.4155327901834518
41.9313928508538751 88.6758076400338666
90.0360003239940312 7.6474364379079951
58.5083549204929554 45.5912524951539311
71.5262117148116090 97.7323060506119674
95.9760764933580219 31.1044777867241606
53.4782020955760018 42.8716741208411634
12.7843061295866320 75.5967064571943723
77.8800826938582702 85.5674579776379289
61.7316181781296081 94.1322985389610096
23.6972615278321825 27.7126415155551129
42.2780169469608396 46.6235815273846157
24.4761300376681419 70.8000713228012160
66.1003423002629091 34.5323633280391249
53.6149439108788570 39.6237751009286185
76.0523923354360676 85.7226479806448083
80.3408763052977406 76.6794897893190353
79.6884319344290333 13.7962598374720145
34.5185141209894155 72.6664874596452961
84.7935587927046726 98.1548379254785885
28.5010923809859271 82.0953340362084703
65.1497163051569146 95.2144477459023335
75.8866177563074871 98.0406843867904598
48.2983501945023903 98.1692733620222668
11.2817348364496866 84.1963925522625800
94.4509352668775364 97.1834686207526772
56.1309232267203768 85.1444074955810635
94.9361478290671812 12.1803509679380149
32.5948166715669956 40.6753371412271889
33.1112023032784961 60.8126613634221158
16.0456326703958716 12.6330063215669526
42.9165981731059389 14.0081802254401708
39.3413115630877002 57.4475425867740128
30.0022673447791419 92.1285744903560015
78.4520712430590237 68.6889348160715940
70.9334190458520339 64.6310006971729791
27.4441712152715738 45.5931711162783841
55.0719857024853852 64.9049134591011523
59.0774914194544749 58.4314454776180270
72.9673762051315578 68.2613682170784273
38.1313941933885161 20.5598470417257104
5.7265214392020152 31.8690618967055208
78.2592425987900953 84.0267091945275411
48.0328972576454873 74.8906525743765030
80.1242793538431641 13.6721828932275571
32.8590239412943319 74.3586842735605273
16.5839266820135833 65.4649882070026905
96.2675536443547344 92.1265884276718907
75.5270327164911635 56.5519605081318346
35.9804700538635345 43.8580694976953964
84.1248153480831178 74.2596830131798953
38.3029933356554793 81.9648139276918215
72.5490945215575351 66.4259522898499313
58.2323964909677869 75.1928892133707052
60.2552245338469419 24.1088209814265362
42.1369018390557599 19.9170134770544358
35.7361745178522909 36.8956255984297954
13.4059044774974101 84.6698530344826850
91.1972157304425934 1.9481950215959221
5.8066003677645472 63.4206362211433259
31.9381465195222489 37.4669401112410085
58.6958890115195118 73.1289782860427948
31.7795982670549542 6.9076600007076490
65.5064051394262634 32.6146795269203125
88.8080972286839199 10.8326103270401823
94.6767686889536151 77.3256293327581119
52.6679193179773293 95.5789902649704430
59.9357345572549036 2.9312880170904387
18.2264766244917062 61.4748907712527100
21.1901603258285007 76.7219979247620216
61.3233510634530603 78.9870584857294347
9.6493110276649414 49.7694835238449045
37.0577701449737589 85.9217999119222640
5.2713329219432614 4.6801166740124582
44.8189501802510790 52.7801695811860228
23.0720029737255921 24.3384343619426851
52.1952687743495787 87.1803448552006586
25.0055543544559065 3.2469449384805449
95.3684194305366617 33.2281446771801470
25.1283445433589705 42.7819699499966930
57.4890214909503428 90.8694915304899382
98.9258605255209602 43.5776001353356151
34.7741077887315981 86.6326226765415726
71.2012035443717650 28.3759065979473881
20.7461631270988249 62.9394252871509607
35.4132368863411600 8.5279731315288316
62.5442632785098382 53.1481869672869678
95.8010789659585242 10.3141751791379743
73.5124002454648178 68.4940434423293993
24.5897989569589761 85.6099417974182160
19.0175305164341211 22.6637570545851972
36.7894710171881272 76.2485185778918577
89.6951620457455050 52.1997051593049335
11.9297036875567137 13.5576774000591769
95.3571754534320348 51.1654313103286711
82.6379671030825307 51.8737308710675720
87.9298678582967312 4.3874212363884109
96.3411615100706769 75.3162337624170988
81.3795913314929891 76.4754356534371880
11.6600542472468316 97.0743018713051100
7.1709590327066923 23.5467808434577712
14.5331361454585366 34.7499871003399647
46.0777177476708957 89.4277725289268233
42.1003852609134341 64.7597306240694621
80.5281089749600909 37.1898859924824094
86.6392866029114970 73.4376265294343256
82.8825910553167944 80.1331769455860439
73.5511433698216024 28.9974047491236675
37.2794644482308897 13.9481952113688195
87.2751164606331002 27.1214502777486040
51.4390783215313618 49.9450555379148042
18.0683237736569566 96.0935404400568700
19.5773848733369320 91.2640478556049715
3.4221494458044566 13.3572576324632930
40.9340401233123217 13.8651489991237327
45.5698810517009321 89.0389429986571628
74.8831432331407711 64.2584731323746894
69.2445473512704837 33.7364371685037554
14.6975278087122625 74.3664001850906686
71.0742923979660617 5.3799764138858341
65.3636816697176499 1.2527107708760088
91.8716862216338797 33.0085195322696450
51.7031345201612282 90.9101261146187483
76.6684453278182616 14.9166786241992089
57.7427673655923073 60.7815350266754137
95.5427915758096162 45.8590709555862901
87.3060818188650956 47.6523251006259159
74.0423864488835193 7.3470770427429999
99.8424449411143229 54.9122486913012438
55.3302126402144907 24.3507886871528250
58.5832597949675318 66.9186220700001684
92.0851675813908059 42.6828859018815479
22.6445135812903935 83.3018721996732978
65.1357825335213221 12.3923057858795094
85.0094635594559378 34.5896257281117059
3.4621218313552360 94.0769896130534704
79.6589740962518817 72.1342754660478249
97.6200834134389339 37.6668102815632651
56.5741228911763514 56.3771257922339544
61.4597464497929877 1.3278309303598412
85.3612283116604260 91.3955327684410577
77.7385916307158880 6.1648664072789350
22.8176558399386451 89.9737546433047015
73.7619842277202764 78.6988322234286528
10.4377714261987276 25.9758173377504633
9.2688849178314765 19.3737525793316259
76.9532827317874677 75.7898633275163434
15.0570507680219396 49.2964033589047190
24.0715541410759890 22.6871584230028631
57.0888241791552602 29.3029382725932379
83.8764170030641338 61.5082142903642151
67.9861073456675058 47.3328975773669711
69.4542665996222013 38.3604975667291370
0.6796589625491012 50.1641452654520634
30.4876555451974447 81.7033187293213672
1.4116245584826159 56.4619158878022844
4.5092844761803867 64.1433831866083892
18.6372353484260529 86.9154491907349609
44.4406000848048706 3.4117568803337717
34.8331842003550136 54.5324971868857631
22.0984925094861353 88.3185202116296324
7.8740722424561760 67.4565130384301170
42.5140106940257141 59.8013566722347534
38.0916593394617351 88.0090915917784145
72.4317155700833410 89.2312678091325040
51.2614271697778392 58.0419769243322605
69.3506443093554452 49.8316105358994506
76.1997146376666308 0.6576406356882614
76.2019693157379692 91.2815822382375046
66.1305092502397116 77.8857652130020455
6.2430611170799732 65.2121299152632332
17.0452112168084327 85.9343394184606524
4.3671524321414186 13.3652889949804390
49.7068697330125246 57.3326772071636768
80.3947608441449972 6.7888846876382409
48.6846673864629409 10.4742088564587768
96.0606740241549204 45.8914775701786937
31.4508068114657355 25.8641254385923780
4.2720588394646652 30.1373369168149381
8.1148888833999848 77.1975175451146072
55.9158462721815113 22.6499414208607739
89.6185241695449264 77.6055092874625529
65.3239031492073678 6.4360152678249900
52.2297106356978702 4.5965307739860624
50.3299961832132325 53.7853849694730357
98.5401055406422728 62.6300959608440451
47.2623725015176603 30.7165330374298726
45.3400535573223564 27.0282837290007905
27.6672710384340732 52.8363526995984074
44.2403294167711039 41.7173489172351850
52.0284163429553530 89.2940216712399888
47.6769145059810384 80.2044768986344678
9.7107977848162044 40.8556149595879248
50.1206275778845480 23.4761537746675515
90.5735692049944703 82.0613365063803144
36.9485479212870018 2.6049794596649356
13.8402009494626341 57.6307756271521185
95.0509926990050644 95.8460667056205295
43.8466527108585566 42.4593674394221239
72.6812988826543460 64.4205112723911668
50.6435081208052225 98.7932621632046164
7.8677973719503242 95.4439107145745282
17.9362292071935876 99.4696865692758223
46.3257932051007728 56.9674258132086351
14.8164759262592547 63.6390962625079766
2.0540953723568456 58.8028875318473396
54.8623323957334961 35.6380933908705160
75.5539981422627420 24.6293949442868296
34.9737526971140440 91.0133529119392222
87.3882201757471648 34.9763095613147428
31.9807380014375937 41.6729647730952877
90.3308427638578593 34.7686307469154059
98.1729172956580953 32.9442803799964921
66.0769077755359007 64.3576423124632271
0.2839957501678314 73.4375726102506974
7.3504338985246553 71.5226978510079761
30.0698642095722164 58.1805297929412291
25.0330508255533601 94.5516943137868111
23.5411950894132360 77.6737120043918452
82.5906397449308116 6.3542193123815256
39.3303604139443621 40.1077781965237392
69.3495567486062043 24.8633287063275041
76.4917643684742217 99.0067044216576448
85.5288033062424375 48.7176696450357127
87.4621464473627270 79.5612757845041756
18.1149621316677099 81.0577393743883619
18.7527818369732415 31.4788940805538111
45.8382989531849390 75.1476003552870822
85.2910617161057871 5.1324743235350301
86.1566207864491389 15.2972833621135571
84.9032154288629783 78.5072061611793828
26.7506005294550384 39.5638190549099562
13.8032414940709618 31.7193995044933494
2.6931162218217675 44.8787456386090966
37.7013590689980873 55.0913441392215972
88.4937605899963415 67.2310364445972795
97.3823140777894167 2.6458668117696704
3.9835690026949311 79.8403646057744965
44.4312498777684297 81.6898008847407766
88.2966548507362603 4.2556770684652907
27.8303197955205732 73.4647039466620555
56.2373503386740623 14.3210285439942524
48.8458744193982639 24.6580043813864229
21.3917400226767640 64.2279930560662535
41.0436357728556445 47.5582253186337098
49.4181092415413943 29.3306929861606349
21.5108919308844015 86.3035944749910016
35.6378395563821684 27.2247453800108055
60.1608950788906327 55.2626369205580517
82.1015141861330591 17.1552683548126588
67.9004721344816176 63.9606430209979635
17.2401899078253322 93.0362415391761743
97.2336674582623601 82.8959491515317950
86.1924458502600288 91.9492115336731501
73.0538970403847401 88.1015315250694471
55.3004022341853201 13.3643944623594297
71.3057553329569487 32.4341077861229010
11.5055163361249981 69.1734014532789416
35.2644745503321033 86.7636050130733167
89.4332904559160653 7.2601410202061567
7.2500075284715031 54.7305614380373839
88.8795910052601101 87.1217611805937224
77.7106278142966715 78.3519367056222933
8.8478455463868784 59.4932782926687622
39.0299676663567823 37.1123494903423463
55.7022169793416921 19.6343343001829531
81.0169973098843030 22.9156728940378080
95.0782114016450777 89.7125854013987265
26.7477963524386126 75.8374905587697441
78.8217661820891493 69.4169316635943972
79.2300477159721339 68.2165540740628984
81.8462912293259137 17.1366011303797912
66.6801968296533403 44.6457188089185664
7.1975521799532816 23.3695181426552097
25.4525485238080371 92.5353328429274029
96.0450037289806886 33.5437214499772267
60.6459268738642621 13.5750579496242025
72.1774930872418565 66.7744804741306268
17.1734253446973781 83.7711640984199732
68.5717101069845114 61.2891084355744908
75.4811224425363037 18.2956928459156671
23.1894147118820158 40.4427606103068911
44.2803760928447545 13.4143469501371122
98.1223731521561575 57.0308181325739483
6.6148012397935663 97.6764890394408241
16.9785048713688589 60.0099056447382466
27.6199904355223360 67.0132551686955082
68.4604037890699146 6.5316063880861979
10.6909415928290947 89.2022907355570709
95.4950308627313404 25.1355451233537970
16.0061152108042819 4.9640762503123437
81.4663370867616692 91.7200840354907285
10.0930936764145542 94.7325006505402030
80.6632091891568024 38.9480824601548505
89.1387406272586418 0.4972069942026924
47.7376430918225125 49.7523812937241487
62.6858805825903502 38.0965537003277817
97.8248946205815884 22.3415933041913526
99.0226807563997795 3.3091334547720286
69.5586276523796272 15.9273619893031579
53.4821451704411785 26.6793164339918505
31.8263315116865897 75.6038504058113858
84.5527185835354089 87.8091744960060652
81.0541465615876717 2.3997944073901434
31.2334276153640076 50.0936193931616174
26.0205633587422334 51.9804526292237838
43.8297712648462152 12.8920600609680580
29.3125276343414001 42.4249301299207602
91.8838501792299382 3.6993606695871484
32.6135491281330587 66.0895929248906668
72.0955818526103229 12.8234980975821315
17.2277763874962844 81.8476791143440607
97.3546083232891846 25.9662686038496524
89.9308655772895662 49.6592933828235630
22.7782911316685812 90.8131750422188446
82.6247880616311079 41.5408107222040144
89.0665013431985955 62.2872019654431526
31.8817019600209370 33.0207640793082859
60.3189146733441177 84.2202592189794501
14.4752229078347945 57.7851843894939847
31.1818936677404004 71.1662657149959870
15.0556684325562014 25.2147248476861101
20.1675483054281841 4.9832663351880191
13.0910138155634126 30.1037152642888763
92.2307578894692455 5.8508522098483118
28.3771476291646323 77.8015852089995974
10.4457139351844752 32.1650329734555100
33.8115961702781362 28.3921868410721316
34.3937976437068116 87.8883081882482031
29.7844132879015113 71.2089253119934398
2.1517083835610462 98.8465929203968869
57.1141685068623204 71.3300230218085005
42.6321622129075664 98.7845359060166430
73.0064868923864196 5.1079123182265267
8.4345867559512904 6.3322470118980174
3.6586158639134392 96.2209413511778138
61.6167267722510701 55.4918547818765262
25.6761180592742555 84.8775119324886305
28.3724981134762615 80.4289185896463721
86.1337952031098695 29.6257445154577859
68.2996604738714694 76.8357753253914382
88.7808521007514884 27.4388711081337213
65.3967244201926263 50.9462887772917128
95.4895960295321373 37.5841158019423389
96.3952146451337484 31.0288162059171881
31.1084948320073593 38.2168328428275217
89.7188343482221882 55.6223920694812222
59.5823900553626871 15.9989414732392916
28.9957247920961656 63.8301575501756560
62.5837255365184646 88.7514927489218906
3.6007224170969132 51.5974201626327442
21.8395202456520678 17.0800493891465806
35.4694899635170771 66.8226536844790218
29.9531947180522344 41.9437412960250171
47.1139046292345824 97.8639241770144395
5.2283878304971720 41.0234804690417718
64.9192158062409561 27.1603379351963774
72.4247704434071409 91.7697136809586027
77.1892101328352425 41.6352982852667068
81.4774233496297029 97.3801026630575848
34.8875522335804646 54.4908814337817802
45.8190723155771948 22.9644425260066214
15.4089511174040013 52.0782891081662953
52.9561436699399053 36.8702452895108408
64.7545778168905883 5.0834701875950739
75.1383244700149362 99.2781211875388863
63.1863772482503379 94.0104340334908812
60.8874001145963035 62.7362557582965579
49.1682259321301061 95.9305698649948653
69.8979302104285978 87.4679555785194651
73.1858815617000715 24.2939371689281813
54.0476519999198430 89.1905611556218503
51.3873052279711828 2.3377756347371492
16.5484337993951698 44.2968293922698351
92.5239159509037279 70.3425847417866805
72.2740923779261522 40.5339209344607454
94.3441744921738774 43.3297457814120293
1.6042755823395982 96.3573993317014725
69.1020699946801074 72.2522870790267575
54.8674887012627366 57.0395799492642510
19.0425958054318052 7.1045944268706362
3.8888844788034005 59.0231956431134606
64.7205122437390656 54.0635499571331621
53.4468348851914214 61.9052202082532972
40.4131878663912332 19.4005270043451681
55.6955209382030247 1.1715540821661374
38.8416583672568620 45.7491636487240569
65.4649433638542746 35.3423571412905844
62.5402246388953671 53.1584075323165237
11.1004452906089508 49.9014851769140861
52.4962869349195671 17.9898876710960955
1.0739189925383585 90.9437681561032605
20.7164757536107729 59.6466021752553175
69.1000722914772751 71.3820839622025147
0.5518395745250926 64.8236492369418897
6.9371441755651357 98.7746700867168101
32.7320463277853477 64.7040528881705796
16.8665069485702368 77.1838836308505591
96.8904427348298611 57.4186565402165030
43.9211194681768475 26.6198216402996337
93.0635254678696668 14.8049459413125195
27.6847942215603169 89.8750377161454423
39.9564622803004639 31.6245274550590700
65.9331826855677292 17.4322341567400549
66.0064989536689382 98.1797960043001439
4.2313204533675481 64.9405266854947882
77.9847987368132607 8.7050713823457304
97.4821049003460729 96.4474757399303257
13.7211332702963151 21.8895854275320652
73.7165214954257522 9.3212677075330106
12.9471573480559936 77.4352239932403137
96.1819665954789542 12.7514061562274961
18.6688973872148232 95.9159392391399308
16.6183859995781766 25.5068829933816517
22.5824350093974502 2.8946252391017668
57.2564463934512204 58.3687941040696074
35.2868269888486523 51.6183429058646794
67.2483236856759703 5.7876910108826891
38.4157775474484922 82.8277352052449061
63.5076314760958383 57.2704304317702722
62.3539033977479917 81.1101863573162376
25.0234345115870518 14.8513749037730065
38.7958824951698773 8.4970279499076984
14.0050890839717006 52.1354886677649176
75.6024070204159671 58.7000135307653750
76.8990644987365357 92.0065992101541781
37.6613192062534381 24.5373650278105657
88.3872198166488943 70.2866089119364545
4.9902002951480391 51.4455965189011692
79.5367618078167453 58.5812252783386356
92.2000256877344952 83.1712155910582140
4.6162039145032701 68.8151313500510469
69.4205294699735873 37.0722141127205376
93.6798408409466106 1.3196651680824401
81.5837109605917874 61.4095189629691234
41.8141319811842465 67.2252581667099491
95.8802387583249356 59.8741442014638281
84.8151214184582614 48.1908069042939147
67.2589470032153258 34.2775912163263499
91.5826919183288908 46.1381159613329928
50.3682409339823138 63.0594502682301083
13.0937589920812059 5.3452551036710760
36.5488197779543000 92.9269579239246184
73.9865254169557147 34.7804730490585783
81.1175876974027119 77.8009197411017084
71.8835283236599309 21.5257036268350568
29.5558411238497669 30.5210148205749867
96.6587055768068666 33.9609493122530850
79.3237882443698794 41.7483488285316113
11.2158194510949887 18.5406013038880033
14.3040363935441732 47.4351187660844076
7.1166722505327513 50.5360988941807108
25.6884531843843753 18.1154931724255022
76.6230642527624326 61.7244222957492497
74.9279661759425437 35.0134888629254348
18.9866463653672319 83.0309434284835817
3.2992722670385222 55.4265602504992430
92.0786467484971070 91.2541501732026745
28.7757585397318429 21.9539338370599566
16.8253615617078189 8.1865725250813917
59.0013886942969776 18.6102800439275633
53.2471639143238065 17.5157765350070669
9.8393144019165995 96.3617060802764627
27.4914775245328471 83.7250980742013695
64.2331836706417647 35.9859257586427006
97.3481760984107893 83.9629737771563072
39.1819968261376204 51.4939728168983066
53.8633146460567716 65.4467156333198687
13.5295129965763437 36.5218385415537554
44.4614556616064647 13.4356906997780907
59.9598008485207146 84.5715450320470552
87.9206985529604736 25.4913734998022399
93.5064321117409065 85.6675312745179980
60.1442164101944527 82.2474026847959578
51.0817928500406992 93.9894602307610825
68.1003145846459716 74.6913876818654927
23.8580357592125480 52.4687091825215361
50.4160814147321190 38.6212519426011980
0.6567901546406518 9.2648231380679569
48.7054959724333116 52.6510466021748016
37.7220172231065192 39.9753778999394598
30.9572398557421131 64.6664277364589850
73.7641890858523510 57.7808195880195470
95.1473415340437327 11.4695716103510925
28.5676863527404734 79.6921934217679961
55.7308686546674537 99.8296014642665170
69.3247964823117542 52.9547294519226099
15.9004845473294196 95.3891635355718392
28.8563134569555508 54.5927989200187014
48.6225267145258684 60.2375702185590143
23.5431066224354382 90.8265275957996749
75.8518325381607781 55.5633450693930584
12.3074127993100468 86.2918211927990484
1.4663653550532563 15.7675758731448905
9.1753303285066590 12.1955912674391200
14.0480593595669561 10.7865011072124197
70.3383889002270735 66.8693227889269508
10.1247143391241643 59.0823777060664810
99.7390388158151922 70.0184057607034731
61.0572487963626500 42.4171580097561360
23.2971972697208933 30.8508495451327533
76.2111204327836020 93.3605851915916958
82.8861549884567523 9.2395161083159252
40.0887439673951036 88.3368226834829926
55.9863938756828148 92.9259029088694319
10.4512082732139078 39.2461915492807947
5.4991002722777687 12.7176811611897200
54.3074390394187390 17.5433647193196656
3.9739538121592921 14.7768215759654495
21.7162661390274749 69.5243219218323389
13.1318906169344274 96.9177783359686345
16.6945384279804223 43.5562779083086369
82.1310355118239812 45.5409095317716108
7.1267113823545447 85.7161839009731352
70.3031876629917463 93.2581351843673616
50.8740333165739074 86.0900327452902303
44.3932226039434639 93.0754427716201036
66.7516706038621095 10.2375698938424016
18.9663680450043657 15.0589624918928244
64.0151804452159894 24.8969182123457884
54.2598522205071419 95.4433338427576246
85.3959473627755017 28.3549573630131455
14.3568528085218468 80.3265887869515751
83.0047692417930705 29.8469420586606411
65.3281022704396150 12.1578013104966622
42.6419744674539487 19.2323220945081594
54.1037948323728557 86.1929494577386492
96.0328962137756861 44.1653230166874664
0.8938580344747149 10.3066770170114346
88.9416523382668061 57.0687308263359583
42.7626855823110574 80.2909180079140157
20.0776773754705040 57.0891063985986449
32.4074726254616721 35.1356749296694488
69.0928803360148578 24.5323357921223959
23.9081932042415133 37.1499383966432219
2.8580569200906236 23.2616708667233389
54.1393101207318992 33.3721422238141727
35.4539954056699003 20.4473206455975429
19.2486971781212546 41.2465463236415886
9.2261665086598157 90.7619479228137465
26.4365855074671714 87.6577090736566191
60.1106240353483514 94.7144335290153236
21.2736067196711574 12.7954093440348800
31.7117463623867266 62.6154731676892737
59.2863660470712404 63.2854939152848956
19.7725904545946953 53.4555318868295970
47.9993379890278220 99.4794667232070395
54.5079409466635809 5.0134183895262252
37.5985516091464333 93.1676863102714918
38.5429932459357829 96.3551659356494099
42.5445231281395309 12.4940749978086245
5.2159309192321146 49.7293196079323394
87.9183621353757445 11.2246293789211578
38.3317261950683701 39.0145910554847362
78.1746579042312533 15.9800680584509465
66.3508727488282091 69.0865678794604747
30.8056594589611201 55.0203364611068366
60.1158487527971843 31.3057210430032988
66.1947895626998246 98.1616237890570744
24.5251069131112160 55.6839225471632986
89.6324879917432042 6.5838312394922109
60.9736318323057844 46.8789629191051134
96.6019056641771385 19.1300880414985066
61.1006342141797703 40.1898288522267251
6.1095381818364380 92.6282271067900922
92.9572763268734832 42.3344058963679970
24.1209094029752755 3.2603867345376458
71.8398503181146566 88.3169812320441281
49.3331120431431032 75.9150326137524871
53.5754983168172600 14.3162634742106114
43.1243434709296807 15.2341479962757482
45.5607973135982434 10.4247516429774265
64.8105837946794026 15.4712173822277421
85.8082269415863692 97.1133456159906956
77.6652187286775160 6.6479217293378685
91.5971979367894278 24.1824109624551475
51.4773043717973025 64.7559010904463861
1.4259539021599488 66.6288155524421910
70.2484541273214376 78.3729891427336440
17.1345902884716850 28.4588461562054746
45.0546742455999549 32.8893210845494934
19.3840232665634886 38.9650429643075924
80.2373141355598136 6.4235671996455306
2.4235516980410043 69.0336324692389525
84.1953611992794322 78.0755424424945375
93.0696803321457367 72.9081089452261466
94.4845719640441928 93.6073492298920655
87.3453991777372920 5.9500299080208263
94.3997185773351504 49.9097765284021690
32.8995523169909418 72.1268317625734596
41.9175535758069842 14.0633690011144115
66.3710328272088077 85.8841311704223358
61.5698620437057897 68.9065074500093999
94.8110578133927646 86.7097607460093940
80.7390729283981443 50.2961136181835045
78.7520894443449038 29.1831344083696713
9.5356189704223215 89.5180842408193911
10.4881071232817540 72.6081022259318871
59.8074464220846878 29.9793017369916939
12.0052722528623654 43.0344183686918313
76.3383837606265701 49.0465349360541722
82.1756333027843908 62.9204671219059648
53.2244377997603948 40.3914918637181515
78.8646226971617637 31.8203569310184911
85.9697918485218509 68.8663673798741200
94.0855455992335123 69.0980038487677746
17.0119353783785741 76.5438432054616698
30.7263347562341984 88.8903326099883913
7.2158486226424845 42.0190861354130831
53.1804156943302715 93.3941108076414537
30.0525636944640411 12.5158531485429876
36.4869726510789221 91.5365318235361087
15.1714361391517052 91.0194419682490548
46.8497382010999885 28.0744091134112352
40.9250130039545255 84.4930151629029353
45.8401558413152017 77.5776048930182753
89.8571017010534376 73.5611440912177272
5.2207704926724663 27.1291396952267441
63.8364056531860911 64.8417283100446724
59.1879586871356125 49.9094658497716495
44.0670002880970770 43.8777200538358585
61.5983688134647451 70.1894516228071410
56.4515717064690037 75.5578070255663476
23.7002163930844070 42.0364429905157735
97.3141902349185841 33.3852965296862152
70.9191137747089044 77.7607575695496394
71.7503327452383814 12.2278553337483729
13.0021331604114323 85.2791702204393687
43.0933934945236032 43.4696201971752600
86.8838906805166431 16.9802867652404359
53.5291434768341929 73.4753149857282892
99.9805393442684505 1.0822580336872667
51.3669068717801736 82.4109717726704361
61.3162801712492964 43.3090684615182440
99.5648593475239210 24.9519060750409629
29.9779603454936385 47.4630827598473530
78.7728135285333906 36.1925406938285263
62.1700933087126018 96.2761821456104201
65.7569652335339612 92.4836502690722426
10.7926472745900277 62.1795023725725926
54.3292436100578726 30.6377520897415891
48.6665765684205951 45.4216892342480776
81.9373119455940184 22.4327003167129604
62.4948710552082360 74.6746539777315377
20.0298649568698934 49.7279600212775037
36.7007513770187117 78.1751544912302450
86.5624055866201161 4.0359141269666328
60.3984643133705248 21.5049102208258560
60.3930565418403518 25.8187462587139755
60.0810363075897840 1.4751475271559622
66.4453018283797547 4.4446784910539776
78.9681706419455338 44.1356555033689872
2.8940129827813577 63.1074534616069798
58.1058587956347239 61.4327440870263217
78.6992097072405414 40.1877066971893271
55.1038678022670823 94.0968634415705054
39.0762433570237135 51.8557597372377472
14.6464815656530138 72.2406925141460476
58.7535305611127967 20.5445801260044512
30.9684646277029287 50.9133034492984962
46.5847032891354331 90.1571418862201313
26.0098821444531900 52.6062685033800577
76.9840063065598059 79.0127613291392805
52.1868208957235851 89.8702052072383424
15.1251018627247102 73.4195012171581283
64.7479739297793628 72.8814111266518267
49.1259768710088380 98.0871310800062446
25.5264623470387129 16.9898748605849974
37.8392572384549837 4.3071994346179139
45.4135274767792367 76.8247077056248031
7.9517771700199580 42.0428240027008613
77.8216624690341234 14.8031282137028661
3.4825841102124500 52.9492381478958265
12.7999562127800495 56.3515062102342128
37.2791592350422576 10.4763647878355233
80.3305620958487481 67.6402505278291244
73.2559442391362552 85.4515413369445866
96.9907646335197597 98.7556441736735735
90.8659595742151112 42.0677950027677028
45.0732949835079353 83.6683775528874065
22.8712126472542465 75.1383871196211715
96.8834214134448217 74.1464228139983845
54.7662950638461368 83.8224351067556341
26.0229155964896712 76.3062715507984848
6.1162654375419905 15.4635658636194666
98.8732384540402620 64.1968875836700335
73.8078589580463529 71.2585148897998977
69.3770227114328293 59.1960220479087269
81.3779320859669468 5.7465881386869704
53.1677199082004606 27.1959944286099038
79.6123127041284278 74.5381931800671538
39.4256061315331010 46.1018228947086115
69.5657631646637356 68.3041494127762974
89.8573845428699371 12.6465665347177065
87.2664294438087325 31.5863788042103479
0.3108135834067105 12.8557727536288464
21.7337543248745888 88.4091924561207350
17.9239460402338402 1.5094715783024348
3.5487371382625810 50.4896795104521203
51.4040119109164451 58.8744067809279485
17.9348929872006124 30.0223891081604641
22.1258937447573736 61.9422408778570599
26.1744629742139630 85.9509036135194719
3.3981988398704255 27.0712362642167257
54.1780071844790285 72.3579324041149619
44.8029880510326564 4.2921967206979943
38.1745812591824247 19.8686825025971885
76.7928097108623575 81.5627520897482441
39.6795281397568615 48.2622523265255694
3.9953780335438838 70.7690621519222844
77.4542830948563079 26.2133290051813290
49.9755248151480771 70.5847432077236192
0.3315635643734938 62.3795943448805517
80.2102535257118490 65.0210331395116725
75.9270658558017146 69.2080069306786925
32.6777171106590671 94.1028492059813715
85.3180581913108966 76.9996278965342782
71.9542762324206393 10.6233538443904152
27.8469927209164396 87.2884245541234947
70.2972400990092154 17.1748752358707222
84.1468206360568587 82.5867959349868812
99.9337289394860164 30.3529916838910516
86.6949520179079087 85.5377011126169577
19.2326714321909051 51.1828948729323940
63.3701570826205156 9.7069263198647278
97.8007168553374413 23.9692258153274445
60.7922296016699448 10.4867077714430259
51.0704334407411480 36.4287605332945432
68.3825108826093100 7.6678474015648863
33.6416594604005752 62.1267124530853394
84.0831095553190835 28.5266605157597724
40.9328001783603739 86.6207975306415960
4.1131803897369696 99.3938081340633062
94.0645336794614195 12.8779418545809108
23.1049231072529508 65.2718532759054284
38.0020433626334508 55.8588916565161213
98.3351286396602120 57.6648149688526956
41.7599032563521817 3.9139305884348996
62.7558604993040703 27.1444460323881813
98.2765932815058676 5.6525202396114471
21.5273528902385394 92.4108719858566019
53.3174740028438237 16.7009976620657881
7.6051108548465196 1.4409919317310949
51.4551237388754288 59.0863031934186083
95.8633078688199731 17.4431372476330786
1.4300425984659415 19.9700388219563045
37.5856669992268522 85.3628204138360758
93.9930601511484269 16.8357398129425171
36.2376209216863217 62.5627804550678093
38.2926807267038996 44.2895163738504110
95.8343610484387796 32.2792318614843481
88.0383594572742112 61.9056071074345908
22.4857425347731237 90.0995660078118590
56.2934066778525164 19.5049043334305630
19.6532765674972900 7.8919761562126318
59.7900899686318681 24.1157614229651536
23.3491591487375203 40.7256326791632688
41.6349470152159498 11.6190394005551205
28.0748500432866486 81.6720507822623318
19.8639752162766747 23.1826808748506679
96.5650083124728695 25.3625724993605708
40.7300814427783351 62.0337458399159090
8.2036869518394173 83.9322687447147047
20.2207364075974496 9.3505170002038724
26.7736395216513721 67.8229832274264481
98.9779752588828217 65.9890652807006006
8.2113377997787733 9.5377474331807104
39.8371367311928921 22.7824096021763225
94.3589277196108895 15.6300570545444337
87.8320046198621611 19.7380962349661857
41.9153732719560566 62.9150363986625578
76.9320573281787432 45.9201995594130636
24.6972739124458727 14.8250257522741347
39.6693011745634294 64.0276376542754662
22.9724878986851806 63.0181492547728226
7.7368929120617880 72.6449818708540249
60.6035880339395234 12.0552491968948914
80.9802679684264604 90.3955101931120737
86.1129496675530675 98.8670802453821125
46.2795178075741518 27.0058295542868656
24.9945823910631368 65.3483538153159458
80.9170860118765205 52.8148381344847735
95.9451523798943242 86.5946895171067723
43.2975145706810736 11.9904559722216693
18.7758609167454225 33.0055722046186730
22.2442846199382274 35.5547882761610765
43.8904030655137092 31.2078367105203327
76.9427707423406702 32.2482817612638115
45.8185240662542483 54.7108813446920621
47.9353566415991139 1.9010635100750073
70.5008891059195122 21.2642722231751726
50.7041059018123832 67.7921979555093088
81.8648223846998206 1.2247259133043364
30.5152217711002649 18.6789602115155482
63.8969015476711704 50.2115769135517596
88.5367840213959170 72.8782046952685789
63.2130795185644203 2.8736522811711573
83.5193807177106748 4.6381951591640380
11.0857910376627622 13.7486640167085117
31.2627805557690088 54.2842570362339387
53.6426871313667704 68.0605935813828324
18.9003553108960318 87.8057200205927728
67.4972011981464419 92.3637117086364725
17.4873746783318111 23.0703382943998818
93.9660152267148590 58.0653537569712057
94.6128246080722590 42.3412051560821396
81.9956181623477107 13.4039596484786685
30.9953432710149421 10.6380262766958449
62.8053093069984811 93.8050046919639726
55.8877029404555543 53.6327326463976064
6.6149213990171818 62.1784335934440264
6.7975223823549484 53.9139764126914329
46.3437898684993073 94.7541413005455979
43.3414170737971816 72.7267699806906052
47.4592307250978820 53.7523517954443975
59.0324102082128945 96.3017944419274272
56.7937984743117070 88.6873311621999250
75.9098117684912097 74.3018610172176608
72.5598794075593503 82.1662904292133049
19.6130951646634628 63.8472579985572750
99.9345278781194963 87.0953997808081226
2.1434986427055436 0.9006471476642020
5.1269215485966075 86.6446706403225733
79.4497934401473600 27.7401403877182808
75.0201740826562684 63.9628216690223752
52.8134167795391818 65.7476355724571704
92.5294902197098708 67.7141286257242285
20.9777517702958818 67.5195970317096652
42.1537968616983534 31.5710803805246059
58.9862544331337872 76.9114023616009490
30.3207447303505688 0.1875770234573082
84.8255081119154113 4.7700975959212748
3.7712204616589529 67.4402670408294540
35.7419289411350363 61.6936226526583553
60.2305614114857732 64.0778261278962731
74.4892457443100682 86.5336930062408527
14.2763320439326939 44.3561353448400411
96.5182572754206092 68.2744950898739802
50.4011361753005218 40.8443622073638295
85.7926171122481662 55.5900563337180884
63.4885303819275748 62.7108213973360265
99.1904939993306130 48.0788979185980381
28.7440659982996074 6.2476418396871347
6.7300428095517395 27.4108469158736092
94.3644120818577079 91.8730762049234073
92.0084214600554873 11.1798488651394088
92.7513654640686411 86.1288461534206959
18.6349608727116909 13.1313301318280011
47.6674392348085618 92.4242375978839164
92.8737303355781592 34.1730882951896149
64.5208633259617699 86.2449148878441889
58.4131206088296153 0.8018992706690264
76.8277750917808646 58.3016945756752207
27.2322348009348509 21.0686084055308527
77.8287551078955460 78.7984048992826160
66.9776059880836385 49.9250776286139129
53.8926216920144867 56.0499574485977305
36.9076963183505882 73.5463055081181807
49.6036413555710283 91.7427081316854185
33.2445165715959163 85.1835493955626788
56.9002753658716784 43.2861684868873908
98.3437325303917760 78.8429219678731812
15.0036651453149936 47.6043546176794976
50.2748179573068299 32.1456345055289603
41.2358157119250492 90.1273542635021983
27.8654134167811804 33.5500756841040939
96.2396244389851887 75.4144320733773270
60.8627252899615314 16.1957099723285758
57.0250834439696632 6.9837039088656461
39.8931790997134925 83.8462097766231409
69.1422523548235120 83.4289337601863679
94.2897925734809945 6.7989363731770442
76.3553017180080502 55.8323005901861009
63.9130741972664964 85.7883825094180281
40.8319423573266462 92.7295858159869795
94.6506697629739904 19.0443451284038510
43.4838925807253887 29.7063813977571769
25.9050548281916306 78.1946009490981453
43.4123252700931346 96.4589404601485825
95.1847107363058029 40.6017544943774382
70.2585672093197644 20.1624026772387346
41.0243950601746334 41.7657373538891790
45.9116424710796309 2.6932951559505813
67.5064806650537292 33.9857517463730261
64.3835372274842825 46.5240705138138324
87.0821305174479647 76.9231483684189072
93.4119124423464058 99.4294858901725007
6.9142843255398319 48.8447370544720769
54.3369722871314877 19.1643661649314900
64.9660614317729284 67.6222614789146093
5.9385305176094416 22.5003960176872084
23.2276988204215264 84.5934615095531655
62.1469001220708464 32.0327765464949366
65.2182260144462447 46.6842098668972341
60.2353836198436738 90.0743431558756953
18.4966462895084902 81.7230842899262910
87.8758918280740744 28.9553919386259189
37.0611070053814657 1.3911972005326789
84.8114971076164466 69.5015344995223643
34.3203424670308195 37.5490333903443769
82.9831191767138989 8.3764166088971415
45.2117273774869446 3.1211817466822778
84.7967258270234083 62.9294759413624334
50.5223199798124014 27.7829516841162629
23.1128167869180459 74.4319710731100628
95.1000247490618023 86.8341834489841347
14.0325551034925162 77.0598131152100194
28.7954605878734782 99.1937995761085887
90.4782655806211693 7.3785123006811837
32.4166091999857002 87.4634421684266385
17.8223655510854968 46.6798105430961101
1.1115685639313977 8.5783287046553021
78.2053404912896610 14.8946190756887304
15.5173678213344051 68.6490046563020826
18.8867707554685182 31.3520892651945822
16.8844053123759714 83.5246509284859684
88.9010674485071490 66.5783936726264471
25.7510962689574505 34.3930352262655248
99.5953258932198509 97.9046786513658986
85.9662214574931056 45.9087368048384690
13.1856165500687350 64.9428531404645213
90.7900515346516670 40.2434203880991177
75.1432103657394634 14.0733773058057565
84.0994565339193798 98.6049212292298876
19.0660328414927207 82.8979033256437248
33.7227001870095009 13.9472922477429702
29.5100365509842639 99.3217258100371936
61.9155224764205485 3.6144306631700207
84.9313925087640911 80.3905299873957944
63.8283921098784433 4.2650958222912312
90.3183872000125803 66.2639961331229443
76.2981957306170386 8.0739384394174269
90.7621700388559560 88.9634675792132015
93.4370423443322125 91.8832542381177007
57.5869967155718356 18.2965849260739546
16.6693378618625871 61.1049551747162809
38.6117470038126669 1.5651268720269340
65.7066027702152553 50.2238438382386434
9.6903547021799703 62.0416130629442577
64.5216545576045064 9.1354263788884555
23.6432949454170149 82.5607436629082940
55.8192681456588957 84.5267880574823351
0.9953410347077973 73.3538764468481190
76.2267023728519462 79.9153456655952112
75.6804124123395212 24.1935869979302716
71.1851080250248742 87.7988208638137024
7.2754812248189697 98.1745521140938280
91.8240221611655016 23.5834885028250021
52.1709647727036625 77.4009145958165306
79.9169356228804588 60.7152451965066504
73.0550728012724022 81.3955446837906038
56.8637616818048812 63.1926990048728854
99.1238025608574560 68.3964051698956297
17.4242306081983998 65.9005060423293259
58.2370175120916045 91.4776935570805989
35.2636081598114117 3.6801604495485973
0.3263271301927384 71.5175103008705833
53.8351708924793968 29.7003327909322259
10.6429304847777786 44.4762184705883143
98.8467030575772725 41.3874975606296189
0.7015165524102196 79.5407045828732180
67.5849278421294457 5.4171679442901910
41.8925395061137209 95.9362064409427404
87.9553808144696205 30.3583305723958752
86.6530997787507289 57.5329391211675230
46.2527210791501417 86.2202134295983740
21.7723559865593757 8.7651122731375537
56.8732182302642784 4.8198401351399749
46.8466712711236326 94.2204157172484287
19.5961227713845823 27.1705951042381173
82.1119320628028362 52.9955541958356378
2.3873064672860878 98.7459619777314401
78.6717070984852995 83.2820728569304833
27.7539321363401648 13.7838323180609947
8.5131166429002310 10.7085904622452261
69.3145100029057204 20.4071625717837541
37.3693898057596670 91.6901745713163621
31.7708051732176422 81.8342590978491984
81.7936505555794753 75.1362217702954922
71.9922878054123174 28.7386298964067990
85.4899364141167268 84.4065746644680956
9.4554002657919476 88.6076004358550904
36.6726266058654318 28.5979233326908222
51.7012242472547925 65.0005358870515266
33.6710766690892953 68.7110785289158628
31.4552023106702840 66.6132893836522584
80.8168634654022924 83.7212418580443085
59.6217246408510562 27.5593221559064965
63.8068944617166807 54.1617395771835533
48.4911377307035067 42.6944390729179801
78.9357101666881817 47.9387585603450503
17.8932627511899298 98.1811075994457525
51.5821998554566576 18.5707893515216007
30.5450144330652549 44.0347853255909740
31.4411386864969167 81.3774322692117380
77.2349245377171201 45.4242510547210898
2.8610791967673133 65.2724286481605844
87.7785014088171494 66.0141111112544223
55.1540742787895226 9.7116747879853911
65.4535935652302356 68.9931601956205611
55.5688494730435707 56.9096510118333612
2.5248719870343495 51.7679457897364372
60.6021329544219398 3.4999296486980302
29.7433468573670936 40.1803578948277789
82.6634491354076033 10.8438924022642542
85.3968121794407438 72.0026611857408483
18.4426349584117411 91.0312799735908413
66.9117491359122027 4.9559507104709351
88.8808335883767882 57.4588587176295817
71.7537283589146426 49.6225182826199998
50.2843964600275726 0.0366855986807302
78.0928165683548769 40.9908404553506642
22.1515556793399959 37.5227111203445745
45.7053317327732103 77.4580501830224790
41.7204888520835482 84.1694275825743432
8.9182288292033114 33.2642849549527639
37.1979719001321314 40.0633714764808104
65.9420206711315160 58.9879172700413648
61.1738625006900207 4.9954045509203677
90.9256848043780792 23.8914183940675109
90.4658186893127265 16.4961402467909011
11.7966495064583903 22.3375768764094502
12.1983926525503161 50.4918765456073046
34.8897948657413082 72.1789419681863222
4.6678389052463238 70.9803767865400062
14.7570104969551696 21.3873823797568470
9.9221167195059792 31.7654627664771496
31.7840358132577272 66.7034858290903969
33.3571990499552413 20.2635570536766068
5.1357706812786503 40.7862466996518407
57.6378268635215818 34.2102851008534117
70.0764693999601178 1.1465478628161718
60.3731037039674234 67.5800183211486996
7.0415443634982307 92.9137214092760786
10.8855085070986508 44.2936701794079966
13.9826016906947288 97.5414304835551889
79.4882595651926493 13.9567538978072605
24.9810761467202695 98.7084953727053716
7.7604521036788938 44.5277774468664660
52.1895286838922061 88.0043231588488339
30.1308288382876590 19.8494760529039809
64.6285755658594212 99.4207317209892238
94.3610069255069277 80.9214881890207778
45.7379847932205124 34.9317450195391714
3.8926088794119851 87.0384826187672189
96.7240990938250604 15.2100452051242900
89.9535917363906492 57.4201872795771706
67.6139450989235939 46.0440556341514906
77.9364591347255953 85.8874685813953818
76.9847749715865604 68.8179105655553798
41.8825526739509115 23.6521899795786759
71.1264739121522922 6.6973946814721685
0.6606268917929259 46.0480083529082620
54.7073963623594253 9.7275173755582358
7.1764656954020563 70.7939287862043898
92.0087530586411191 21.2756231634257951
79.8817542853456359 93.4946584212090244
57.2524685658316486 46.4867592201002253
47.8658484048411168 16.5904138271913766
36.7907684421030581 11.8518195100552717
24.3263547532802669 1.4113061766465429
75.7647194152360726 38.2754980610847895
38.0980317518344407 33.4348389547330598
77.1913250386519394 88.2348449851053829
76.4794160566361825 29.8039063036329992
13.9441935065919065 32.2320824986828995
86.8039214367851741 14.8074562906292844
12.0149036692922646 1.5187660136291803
86.0346191893764143 1.5352768722575849
92.4003846409191709 80.4438972621328503
43.3833972853926468 67.3487990474181686
86.8138951347775389 17.3996433766481644
16.4288759418852450 13.9197089150378535
21.1538909718173365 83.3240983551809933
71.1566637919158467 78.7914366592304987
90.5977268988716276 93.7581118902012918
98.2793199225200738 70.7419497068466114
56.3807376152003457 68.8213039910822459
15.9951618961717728 43.7058024854425113
97.8198214539939386 18.8140821869495660
65.2080288730337827 78.5592992136572974
52.3783933664594272 81.8838782468125856
30.8950271705546555 77.7346307930807967
19.5675114067339280 99.5557166522879413
1.1195388896313663 18.1952842295586521
33.4473481744984795 19.0112570838097064
3.5624088042407132 39.9639576731665187
36.9265542637204121 69.9818457205896181
88.2727282256011421 7.5055886309668747
18.0529207276813430 87.0356420481755464
20.6966671920956635 2.8842403593109744
38.1633188669403083 40.8846006458906430
32.0855330570523876 72.1705646148051443
80.3153451342829783 75.4833263173582054
76.6677937936088654 84.5893894575550149
88.3628767263377739 43.9951384411635260
32.7153066184003336 19.8430159726121538
50.5573564277653418 23.9237523133863483
1.1677940341110804 38.6950427954570131
75.1891352882860957 45.2848654076766479
95.2626106888649105 29.7616987212201636
39.7536749934147906 55.6121190732099322
57.8728839563864312 43.5256591291601964
40.8457738609775518 72.0126950768665353
91.4976694841423352 4.7414241326335427
91.9145703189360574 51.2045286301520264
40.0302775750585340 77.1749276176941805
97.6380196689981261 55.6071463056809350
68.5696458091379384 54.6530722647972453
66.5850346291835251 57.4679012855811990
8.1078623580135059 66.5765657247508500
97.5413015430226693 45.8734620331835572
62.8720245809740490 72.3359663903237617
51.8300515248939462 67.9533427969111159
23.0829409645166734 50.8310746056293326
86.5473237282567851 67.5615229921051963
0.6409676650076523 47.4949421143214252
14.5731013523339499 80.0028118234563550
63.1577504819789723 74.2174699614921280
78.7034513407404006 0.4287773281286489
20.9113619627870229 56.3906086359339014
77.8234595767806212 36.0700183304603854
34.3625734324255347 72.9640084278444334
4.5986244513206209 38.7218322345859320
94.2450741474950320 21.0789841202704054
22.9958661804581475 64.4789099527666849
82.8129696518274301 59.6085249125849828
40.8367918397794725 98.4517207175757250
67.8986202908507295 4.0179274834193031
73.5068894831941009 51.6105851441816057
37.6022509434956049 4.4216286256898325
83.8737227110296857 21.8784699588711291
2.6843903245720169 59.2593677642410199
26.9842748574973577 6.4937243753537039
66.2387852419116854 61.0796789131725006
54.3955434576128027 51.3224262774972928
79.0232790351159053 15.3501406434104819
6.2462717186174910 13.6029986851163738
38.3809153322418481 78.1901621572771433
19.0236762876654808 62.3913431165234798
48.1519522626476260 11.2525067694510543
86.3014206162589517 69.5816627901655380
55.2301425272393871 92.9328071383884691
75.2857985162384296 71.6867618274608276
23.5774382585644524 98.2699525989188487
63.3040576395545784 92.3525971810066295
37.3817863659664411 94.0788941188491066
38.4917235628020080 89.9297328282373627
70.9933550348802100 82.6634624869298449
69.2173057509949814 80.6469398697966540
5.8055898095922824 15.4896075368818114
46.3424098004498930 44.2581713919164770
43.9162867300596815 77.5039010144585347
21.7731699433237225 84.6719533642865798
92.6844788759702141 55.6168424404431789
5.8675341911197165 22.9861763712375087
45.6291128275845850 61.9434716404144936
86.6925281729274246 44.2203444519102860
87.7991171858315056 35.2460174861781752
43.6336410685758764 62.4044813715069466
17.4798651683191650 95.7902533041358737
83.2439334883803639 71.1849099669976084
90.1975928385762842 89.7805714517249953
66.3036228397912453 45.0906302123958085
51.8977167166289419 9.6899298977441983
39.0546658466641361 24.5355559741402232
22.2119651491873746 22.5092553571397112
42.4571192737150582 42.5436808680483409
56.4918175944053473 9.7692080365489158
32.1882628852113299 57.0225803173188055
16.0673293292471051 43.9789626508908498
39.2131269839158705 67.9717218844411235
20.6050762961292975 63.1883854154951834
48.6315912411909963 9.6572048808866047
50.8921365580534371 99.7198740804560231
67.3403929644458543 31.0633125004873953
85.7831666212887569 86.9674279366221441
83.1590615241006361 25.3385424329179969
33.9770374707486837 28.8746071844728682
34.7218215994117401 72.7320762964826173
48.6725780757442124 53.4494527550829304
9.8114853629166952 50.3198944269131161
37.2898305201501472 46.6480860126183359
33.3880999361230622 10.4540697838322423
21.7259117279962624 62.7820161875878213
76.6519658729773283 13.0991784608651578
57.7076896898996452 85.8109867169171991
22.6181468334115579 47.2316663610579468
3.5109915221844035 49.6555751437626611
84.5599923212017615 43.4780868131741016
64.2596617799807461 86.1694093304561193
37.7863878512890636 89.6405293301571646
56.3187103064823660 75.3048748509793171
92.7829585015291940 86.8779273019651583
55.4998365379595882 65.0062075824643699
74.5307953997260597 51.0618707175882776
73.5968307134291564 20.5514753665108287
58.1605575398822410 36.7968039677997965
48.3032176025990765 99.0623324373072052
77.2841952526833893 55.9896307416391608
20.7479820103559156 75.7443038266378750
7.1595484707298818 32.2085036523108386
35.4913770503505930 36.6845680481799334
87.8870325173761699 87.4063422247630939
99.6064638811720471 77.6463406289440030
97.7900510358664263 4.6329136213414834
73.3389026282304002 85.5064447699091232
67.6824188891363008 15.4089191911519148
6.3300529112657706 53.5666354820941919
38.5369869266410277 86.4569828567435223
47.8117466595780343 43.9059866399078089
47.8269740422026075 6.5867939567653577
91.6847048160912976 88.4788597417790044
27.0140861322381021 74.5770065149556842
64.0546257502496985 77.6581210210541144
46.7845420591347789 38.6001154500246102
41.7725679592477732 83.1023407944124557
40.0526806282171535 67.6493458955539211
88.0813773783117711 47.0216224274618639
48.2355615653131906 26.8624269002802798
91.2268780178993097 76.2248754679859246
18.4541256315413733 8.9087568607755898
57.7753577536206251 97.4506112937803834
87.9723496376528971 2.8402759857919402
23.3687665308528594 24.4844206009125926
40.6048431666726302 67.6055009619466034
17.9254071035117164 93.5731301017964938
15.6619286299976341 40.5570704196974035
80.4227594039199545 22.8752352471009672
96.2068617941966124 62.5904418237790878
47.9178384963706776 14.9449626510073763
73.8240364791430892 39.5862034177469795
63.5212742924619960 68.6691572834772757
44.6986465517699685 78.4487846798079858
36.7955228240132257 67.9407316958723868
9.6201340953029337 27.1588299923341197
46.5804921814116355 13.9522167361974763
73.0117834299517483 36.0259918444589147
23.1725349958215574 70.1836120091998197
28.8622077545454658 70.8190707178762153
35.5905103582179834 61.7562425926705885
16.5614547357004867 1.0229899483473193
59.9559107208528133 68.8748456330410193
62.5791342254140659 70.6960255741603447
27.5174046759964490 60.0979464686070557
77.9358271649779226 31.5879440228558970
90.6612827079948573 47.6961559685678651
89.5949621800746172 90.9872485161266837
28.9859400207043478 5.5528552579658275
33.8919454371144440 24.1240001493041376
36.1693910080471142 20.0579375576256922
50.8755242256525477 43.9909158498391051
0.0333700169303897 84.0093509248638100
76.5313800460718738 81.5859542627422485
13.9379695784478947 23.9379073940136351
36.2693632890801112 98.0557598746834458
1.5682082948086262 78.7489325860734226
10.4029710529039860 91.4940734620663960
89.2072613042450939 4.5446756705616593
39.2234463356338026 99.4588366894279261
55.7759419517955806 51.7158705517766890
52.3895785145451782 22.1563150009973384
53.1739467277148066 26.5048712407979323
79.9491683780365889 53.2720365997372127
25.2396796098043872 40.6409098890284071
86.0931952636410927 15.3460224446380966
61.8702743012973428 38.8508334246296059
1.1173631926462479 33.3423523690186556
90.4417353574103799 52.2888007482163886
21.0132392094383604 50.9883080292433348
72.1434796519587564 25.5880663574901916
49.2096811679655346 38.0536239026087912
64.1229217137462513 64.7264064220053541
68.3298488490917180 69.4680458321683716
53.2603505336758829 4.9564367691748323
49.3819926611117737 44.5323071295200066
39.2896274831699515 54.8498292410305908
5.0130312624038780 15.0416360217025193
53.1299834187142181 23.5570663092072081
99.7661594035891426 81.5707261729793061
43.8410463889342239 97.7130492318748622
52.5230169847379713 85.8032659374932933
9.4883161091913752 14.1842097697792102
84.2523404642216462 78.2857091738451345
20.0537181627164820 29.9161370261762265
34.0366594637057531 60.1754410498496455
59.7969459524996694 23.3456516739339328
38.1644786794410393 57.4938215950852580
83.6131100818936517 89.2923678768987941
74.3883211688626318 71.6550723094467230
49.5221664963801942 10.2742264664770211
26.8456573193494918 3.3249717273987733
21.9806523082109351 88.2207100608154491
71.2750545975588636 18.1540802338671661
39.9504880937988887 19.6002370644528980
95.0367826298402605 31.4479317211726404
47.2333712719101868 62.6331617199128630
67.2343784158042723 24.0757855613078178
6.2108007298935846 0.7751213617021802
79.7172762116028650 45.6548710953603916
0.5626001717102924 50.3493498180705430
1.7210450453320814 40.4826927539090207
54.5615485841606898 87.2156045359763255
36.6653207190880579 18.2127991624301480
49.9526240257273244 9.3229130762574446
56.5982162836965799 78.3501201618541216
84.0549430623935905 45.8323229520584121
53.5062492247580863 4.8159072346753762
22.9727795137115507 78.5513436873815039
94.5413987696972669 48.6533697203688362
93.4670308719379932 53.2957463805859177
65.1784056073649651 48.3941982786893519
14.2792196164453600 9.3669577639896922
37.6050205120898013 42.2876402783559868
63.0489197064540861 13.4043459708745427
41.1962271989947482 2.0121907799444338
8.5215559815064452 12.1107622088122309
3.3582486685060364 82.1670072956238329
88.3767476667076721 23.9747672788969339
42.1704100356725533 76.9433554042614389
27.6297843244980754 40.1578457298900275
77.0190754672236437 60.4202586669437807
98.6385313536157469 16.8401979445698906
30.3797525405920545 38.9831103940800574
90.0344208686710346 41.0437586635630467
10.6950300858853602 76.5432086768459357
9.2902513662551982 47.7982308241664313
59.1293469978614183 81.6652167319988536
1.2112845379895432 64.5933246068692171
10.3091792860972138 29.3421301019701666
41.3309299270292598 21.5276880514537190
35.2944711273766814 22.7928751741834574
84.5989693948151000 66.3361075251753078
82.5946460851820916 2.6352446031449595
12.3387628612526825 45.0287949429438044
83.1817997652456995 96.7371852429212140
21.2767599201507558 59.7084176170975667
24.5654223559144782 21.7378197045882118
56.3892819882073297 67.6838134963521156
63.1338116557927478 35.3717032924774770
66.1978155137364013 64.3134532744517600
7.0373838490238487 28.8804324866699389
4.1635439187847396 95.1076287468078760
48.7898528974165089 74.4790848185417076
37.0285126497381469 81.4014321413739026
0.9777983820499547 71.3209772605058134
96.1568609576164164 19.4278828635384819
8.2353594953375122 89.7991135441132116
98.5169771496694295 43.6398242027178327
40.2698155548517320 3.2239495159983145
39.7472470674811973 32.8449910535797329
19.8021385701506958 45.2245770749032019
58.6230203346099898 59.1880448018889140
71.0730289295523079 82.4596092442648683
19.9795603074240837 40.3970278508003844
5.4230161808763384 69.3937604379467530
8.2444149969077678 88.8768921258311195
49.3010147255291429 39.5652493337155988
57.6804754666074757 15.1179004240837180
82.9304383740384594 41.7360396914088412
51.7594147358921362 80.6821621773437840
92.4309571011157516 62.1255481443705904
60.2615530059519813 75.3240438669430574
98.5982476702741621 17.5678969924342070
51.5789854661001783 44.2195783819546691
11.6377818066329741 42.1910948490055944
22.2447783741770984 35.3177224075171026
64.7548021451416815 6.3586977946167300
28.6079916986206158 28.6445627004579642
43.3361855220467902 93.9344210747258757
95.1043291408499272 9.4463055491364134
80.6416581219524460 1.6831586910022733
51.4517493706495372 65.1471414506042237
41.9123925248967382 77.3948441937629781
94.6871723001956269 47.9117060548477838
89.3363974803209686 95.3958688594397870
68.6653180120299709 66.6349537485645556
69.2336281952072738 90.6803264689767730
77.0615199162782147 76.9852156990633034
77.2664189399174859 5.1425950323874652
48.3455899695203399 28.4991805849812643
89.1033102760866029 82.0184428293309082
21.5937435446196488 81.9951886128595220
45.5945484925057514 83.0750142524985193
66.3576074509306011 43.3328615489226934
16.7336088566596857 85.4516356958136498
96.2402323054428166 95.1903718732596360
89.3715004083258719 43.9335358711707116
79.3498876052501743 14.6340611613837268
24.1219543732887800 96.0969364847789933
75.6389159618397997 49.7654609659778373
20.7309766621895051 7.6760415340636934
79.8844600237661098 66.7074467586801347
26.3181282132217262 46.1317922925101200
10.4108586921046076 96.8380322754581186
19.4901094430966353 79.2531676347819456
0.5261700040723349 26.8141887602394107
79.7254411147472553 78.3233464968422908
96.7746927027233710 18.6970093722220412
95.6135035286627470 23.2158359897719038
15.7824002322597643 32.1413584326517210
67.4733152656559696 41.0247102645982054
26.6359045698155725 64.6188258250785879
49.7107454797251691 85.9535571830904104
35.6882670863066593 98.6037511132379478
22.4734051874633813 64.1907537823534540
49.2256383251387106 57.6866548419398768
52.5179966676396788 73.4135225837087120
46.2843975369984761 19.5442020252912130
38.0852392512249764 85.8503551870954453
34.4138122069579850 25.1970671855747170
72.3431209554103702 15.0612713098672302
71.0231308743982481 43.1741607568266943
37.5668235017246346 96.8692036188140975
98.7348201645963996 14.6886383943553795
20.0946197370531223 5.2569742403379642
27.1483797400181359 26.9777814620250425
75.4951541308854672 42.1652899339283209
37.8387582088384420 26.6453512942905206
73.6708805883876039 89.9309148314332134
64.4406954769710723 54.2653005482292130
49.3125546196783731 88.2232152934607967
67.4805840429831250 86.2304956817783363
55.5117003379656779 25.9338933487776160
67.5562740465717866 27.1266462737754672
64.3235186398584773 36.1998779459847739
73.0654737960005178 41.1436173125392060
25.3078237431759732 21.9186618349960440
87.5051326484977352 10.1577687995621613
72.3967610452346690 44.6868332024997628
82.9243631608298557 58.1660339448006454
59.8849378197020741 58.3713597382703000
92.7364024152194588 9.9552537035922484
66.8472070070503861 41.5708207129070288
48.6926604735996591 46.7928225470359962
43.0050917670081390 41.9862631205329393
37.3283019620163827 99.6886454268971107
66.5583935668523452 7.0192029655690824
91.8939004281850771 17.8205572389092524
8.3666785336190213 96.3628559935204834
40.5789489979767595 80.9853455602039958
1.2101770880964979 10.4455005570231574
18.1720543162957284 88.4727695639202807
10.3747939253080457 95.1920518470354580
25.8746387750447333 23.8206024157881373
35.0500371372634660 12.8383317294101360
40.7705435966135212 86.2957047145223868
45.0629027838845388 64.9106338410035448
85.7426639495552649 98.4117635898053180
61.6241469478139621 24.5466606735228225
47.6857787404985203 43.3069495386736421
56.8485532022994207 19.0556702089953127
80.2963765781426702 77.5159183383363626
86.6520693083398044 77.5486332221695847
43.5696997050914803 97.7507844121696081
6.6486035967388553 57.4384160773198005
71.4515079830036655 21.4973499320626935
20.7088312489425164 64.9373630046828225
32.5507237144362236 91.4284793999863865
78.7085791709612295 43.3676833200810492
84.9673185635704442 69.9258007840228970
87.3910652167282223 44.6843279304502090
52.9665111801202784 77.5545802441576200
42.9475674830376306 63.0719258357033326
71.4619909771741675 96.7387212040913198
49.2986577838968145 19.2041724910068758
84.7620205446555417 64.8714083869917602
41.5036808012066984 6.7322853960048556
56.8011513914285828 68.1843747928450767
97.1293065788796639 71.2089422992291929
42.1196920179265604 75.3683136804386749
69.4839974481078428 84.7320733173353489
16.8410654749451254 18.1900754781585619
92.3435161345500148 39.6480792476656134
33.6667792685484670 37.5443677010513071
42.5095735112223849 52.0505985996679854
25.5839469289333330 99.2529975427138567
76.4550383838665653 31.5815873731219980
38.4403564238953521 96.8997822387875516
42.0885058702205797 45.9110510498550752
95.3027819163911545 37.6018217588100754
10.5856052381047778 75.2756019385521000
2.1892673052157474 71.0378510028045156
76.7759826191010291 82.1845753524914358
8.2049881724207125 37.5903977381664802
1.9045775754901517 45.9257194433213343
75.1316293024113548 21.1936093411011619
2.4500826816254984 51.6214180041727673
61.8685688294321565 15.8767450294699621
34.2645859388812184 94.2821839204983121
16.9738850727308979 56.7687530645407321
48.4364951924281826 62.5332661236252392
30.1330912950861354 12.6658655177627750
46.6293314433013677 54.1132717187276384
74.9576830017843747 30.2445162699366712
64.7813426461063813 76.8501372972477981
22.8183953340366905 37.8702201779394585
17.5325264399951344 44.3195251339226886
7.6450710194122635 70.1076201296664010
97.7785120718562837 66.2838113508620239
36.2859664042552907 42.1282735979056966
25.9936018341264123 75.9807262680932780
36.4940353615224353 23.4328998444373724
29.4030638772299291 59.5648166689424698
10.7970496873377009 75.1581679019638500
79.9651949835757705 35.4135529577123549
58.4158504464479051 66.4377093277736748
35.0770334834966562 77.4440100491720784
39.9193355257746489 63.3833795475417077
57.1286855848060711 90.0566984309648575
57.4609502721335375 97.5565836099355437
7.2067404937146247 17.1762560547024670
27.9958839497704943 26.5662686289866556
7.5644724526241935 31.9177074723972716
70.1671499236803839 43.8332748112393062
84.9353586472925315 64.5655181398918785
93.3567917363713207 15.6728264544773950
29.2547407431719257 43.9300466191289800
11.3444276757919127 96.7003257574356354
63.5395855044425275 56.0145192487620065
18.6351242585015555 16.8319326898558543
1.9662908742292151 59.5683078950795988
11.4794797241798427 15.5420570261920012
11.6434384318422897 18.3623156953270268
64.6311963534632241 8.5092134688403718
96.4745812379559595 32.3412212840332245
65.9834673022114089 68.8355404244350950
13.1072948971007968 32.6827858446998150
28.2932221081204744 2.1130699332482905
8.2348134991218629 37.9137370863605128
40.1868886412412607 57.4049832278841734
78.5121147407600262 43.1405226098843926
34.3073155052694077 14.8266869910878007
78.4851483491885205 20.1481996837615043
2.5473898973479403 52.3337003878137068
0.0283207507384642 12.6153421050030126
50.4506746989406878 73.2483390862666823
13.6028129951333732 13.2807029426328942
82.6260394794654189 54.5026560998137839
57.2972986148113534 53.9082185188505818
67.6006281819106505 1.1127264780734336
66.5273836421565647 44.7711717109540501
30.9459558187089598 15.2828673031739193
2.4809822889491295 7.1287531356549199
46.5313079329948351 93.1450952082720249
51.1891421133933378 35.8449019785800331
26.5911021681823456 89.0972470132118559
71.3208787202864301 32.6199758615823967
28.3691673868068470 50.8258159705209138
52.0596530483806959 7.1008941595716806
87.2261676777655026 8.6229076518676955
43.3412858675195380 6.7539667818054872
64.7215673069854347 49.9160975625388517
88.3248312808400016 58.9963063047643885
0.5822855478702316 66.5393996755522750
6.6719930363773106 63.8647430536914271
57.8589004926650858 23.9267940087978914
50.5135938734484284 64.6074586315978081
9.3789498494537664 16.8144733177470478
59.2514172129934735 46.6537016088019527
8.6314828766665066 79.4561375354692530
69.5753434493701377 80.1811173223719180
41.0542887259264475 91.4713259848474536
95.2487764423289036 37.2332297568229365
76.5786170540014695 3.1643537130623067
98.8635123498073654 44.6955805000469084
24.9505558749861009 54.6258305530128467
3.8803950714465518 80.3842455560272811
1.1859738660250141 32.5845673827173670
90.8236226924794039 17.1946142061335863
96.7779427200274256 6.3384368422419683
45.4652804895307483 33.5696154527270778
57.4644541760464449 10.3322161170177793
51.6293165760718509 46.9928991530613729
50.0218852224339230 49.2617910038072750
81.2331529112130397 15.5149304884616868
96.6692779068219750 83.9481316709920975
83.9032186407913088 9.8155747979068781
53.4738604718183268 20.1229743097307683
64.4722290987147773 7.7498087777475018
42.8294984531282665 76.1637135010435600
29.4471105102759871 94.5168498671661723
14.7447946757377384 85.7828657293666907
1.8461985836218275 57.7434923015073736
97.7889575494104548 42.0576011954266846
85.2465898108655011 90.9511084755921928
45.6105967803292955 44.1637865329124963
91.4487603077176345 99.8124328888243042
73.3989012449873428 16.7768113215069903
91.3987274791443696 0.9531052910339954
16.5731333610660734 51.3834621328058887
92.2892430884144943 23.9477422403724596
12.4203204157360183 40.1459160983557908
69.2885684273821454 21.7613957904899458
59.4271917516400094 97.1151788873802673
7.3099803729263391 90.7690772005091020
97.5652946171892950 44.2441018720138075
70.6773198334330175 92.6585636233455858
54.0381211999303588 51.8982113706934456
45.5862218113859186 15.5262904463779439
7.3029086128427174 41.0800395464006911
5.2471363547325396 90.3912872146996449
0.5736474165064176 55.2401913482572198
36.9727054764984260 58.0516371128704449
2.9905312770701187 46.3232496333772517
82.0939626039618844 46.6361960431592379
73.4009999986942887 6.5100470068891303
54.1074596993456396 24.4541337802173473
84.8997211664235323 25.7477164558653762
9.8540544351738983 42.7887293910230966
4.8378574416558688 0.3759448562494994
35.5285560771163915 12.0649810777799686
57.8407791443932595 90.5981063637722315
87.1973070936183206 43.9412358002293360
47.3619122886130484 54.3375199528411059
75.1320559640958834 16.4928742745144454
22.2462408872439177 99.9752017122333996
77.1675526102912954 26.1058359983730490
56.9757310439440587 82.9212433730507286
30.1337824251877393 15.4664724875059552
96.2135643475568685 4.6808899719758879
20.3862406189081149 50.3921839170669585
27.4557818530180668 99.3462651673293635
7.2706174512922601 35.0843678108960333
9.4146067730330518 43.6957167777356261
43.1729529049715595 52.9585675251535690
24.4359005769306030 27.9441266972510043
92.9395118909524598 44.1408599683227294
78.2410716421714909 18.9906256658907715
36.7128899148909014 83.2926798697638304
76.9914882483058420 25.5871006099554492
4.7466521571991604 4.2997904222525811
19.7534523976602969 29.5241144304429817
51.7023437536394681 80.7166756980165161
3.9691004138377117 90.0004851310233960
41.2215244418607796 17.3195051904470141
2.3421988702974628 86.7367296370207868
1.5417630620061851 86.2402989021757094
7.5455760734811967 60.7563665052634292
36.2590112454193161 95.3495187519270218
68.3898604200036999 42.6536058086862226
70.0239842910860659 29.2779030335200048
10.8433490608501373 82.5616451453410889
75.1719888241604650 93.7621379831753501
51.3389110937400659 62.4835942626358758
92.9609891952298426 40.8862347689988539
61.6689926425177504 57.2578876072323908
50.6043684246367036 82.9538510224028585
78.2719224691133491 28.4936743673646617
20.0982700802677314 96.1625906876891037
79.2825345485218094 39.6060138846042733
87.2597400297215131 57.6589099632418680
6.1804334360786362 81.1959243416064851
4.6950008091200868 54.4128954849604582
94.5826820023583821 28.0359750863062764
91.0910595263517706 10.9176338460880817
86.9291396757455459 23.0488803285242447
39.8106243172568952 83.9900092911592395
96.8728275405358517 6.5662167250883137
94.3417791392061531 4.8282449282888944
61.5649220323411441 46.1966415710223544
64.0802129667685705 71.9006377880903500
81.2013952149790583 26.9017070370232716
53.2719688066678714 19.9993011820206448
22.9512975077895796 17.1392934423922441
21.5461104600007332 41.2188928844502840
8.3239963142602846 13.7187199292475253
91.4787205857414421 40.0365468972896252
30.7658860703749824 35.1001433699852825
58.6066249204503649 31.3336357996131021
71.9992454624444349 77.0913723089221179
18.6040688867362149 16.9000417959417675
29.8087266632906527 20.6513100474707727
8.8981750177064551 28.0634419650270459
11.5416168013808615 86.2300708827147560
3.6392451347063481 68.3430729118734632
89.3269898265064484 81.7143277913752115
39.8226681260864126 75.8744013797337971
0.9437134697857452 64.8824012830175576
87.6542391961348812 96.8373643824241128
71.9718175360834778 83.1181387126252957
65.0489716561530571 38.1223176547706970
56.6930383256328696 52.8662060363876520
73.1529561081253945 84.7534077008970712
62.3863089249751539 40.6871812722093154
47.2746696560933941 60.6925586510632584
60.9404947305393421 45.3892947628476549
80.7893080500891898 65.8403457654175241
87.1783596493780379 76.6895509677564888
77.9502324602075305 73.5103418785447644
59.2524482953892928 32.9757640992387877
81.9149985986319962 71.5451865922126871
55.8970927150227581 96.6189125117902279
51.2072167340424897 7.7179196835573389
67.5783728570514342 84.9958439372632739
82.6004029380451925 51.0854328363389740
3.8092123925372090 54.4814705519268614
68.8793042232648816 73.6898168206434292
99.3904791687393043 25.9596304039668837
85.5475255408203594 22.6900865075179041
21.4233621412263311 73.5080099779922875
3.1595826145088268 66.4772551794527118
80.3870468121121888 89.3353244920616589
83.5291303932200009 72.2743238725364279
63.5061676805199653 74.7574919104850579
94.2529988203138487 83.3428989512358953
69.7525922454733944 90.4082158222050509
97.8132891210456279 55.6848293666177412
34.7544447023903089 7.2205765724139166
5.5927253710772229 77.0694447523659392
75.6224461953303262 52.3423985351883800
37.5960254776357274 39.0099182531550710
1.7565513300675017 60.5275523447352271
44.9286734993806363 26.7868295083096406
83.3102090638749360 3.2681616481738063
17.8090183726011162 1.0212623760953221
64.3112309195829397 60.1044532360995163
96.5376946310939843 53.7610550400137868
96.8176626469032300 10.1344087133924177
60.7441206464716856 43.4853911399294049
23.7394534709732916 98.0772681995959630
44.3981089653368457 31.6006143293166559
27.0711087463899602 2.5678312404739390
97.1965794559377940 51.7128062101800481
86.6956851854011319 15.6030125239932751
15.0129661620834511 55.1180071128220064
62.0636086156360776 44.7548517562270121
45.3949179450218310 72.0075511434868218
14.5719362804450974 71.9447682054775441
62.4114071583960168 52.2326329955611683
40.4209154676956075 81.4875889288222481
73.6771865070900986 93.0014052856302271
66.8943050991573926 80.6969935409893822
35.2946835572078967 25.5371066449249113
51.5244705355492130 56.9818657555767558
85.4787508103410829 32.4700723441489245
27.0539637644210842 98.6326428941643485
88.4032420750946955 10.5505976157511121
78.7623768902963093 17.4410197992443052
45.7616832753864102 9.2843936772503461
31.5514478412601385 68.0132305654535259
18.8958609012076408 15.4233969098193757
23.8396949272020500 76.4302459569201034
13.4628323344389234 37.0933175862600635
71.2920697960844905 89.2620457517283512
85.6729601585001745 12.9636008040078909
39.7291608815409063 26.8297522113719609
40.8662750381758286 59.0240535115073115
77.8599597569034358 90.5310952961488766
76.9736320646480436 87.1401909535620121
3.5454428428224327 35.9996381399451550
41.4375708051253255 27.3520932642897776
44.5248144655967266 92.8193140609513136
86.4913446838214099 86.9207782162508664
25.2317288158595900 16.9911843646066139
71.3339428696680926 14.2079426835417184
7.8262062190320725 0.7736254775586926
64.4010106520844943 83.6882150070019719
25.9473821680773362 23.0584723171634245
23.9997887203135747 58.0103842684073001
88.5975430901842742 44.3362684890949126
53.6496088861365337 86.3037380159929768
1.5920855705272352 8.3828340622432940
16.7201765026964395 79.4732575065111035
35.9852407364356637 70.8412215170482114
65.9351859010624537 10.7010407509090513
29.3957101711124658 12.2290526453405768
52.5176381245801380 53.1164549633316483
94.3834804716005920 55.6180449225352689
56.2763565382608775 65.3182077763291460
70.2195476669899108 77.8055556278907829
90.7724687960722463 86.4370233889220572
92.8306012183549285 25.1137411422739376
45.7003202360480003 45.5596977885905687
25.4477530384171189 58.5248450797016133
10.5560309146491722 67.4758622364743417
98.2877048114583545 67.9581741720997172
24.2997575266824626 54.7875915234065545
22.5924353377994223 21.1763380729683277
68.5737768737050004 35.3507010507297252
9.7032823440933775 40.8122768745198385
36.7946629549691124 81.7458520505080344
49.4531940497961031 9.7687526381741829
70.3081176609211695 31.3448436446075682
35.2472863230466373 97.4936705791530187
24.6017112438571175 6.2783482339575647
82.7643037905635026 18.8287658037850960
79.2704539114425017 67.2449332751794060
47.9100244042340861 23.1794423475798368
58.0269376483250952 62.0804983467888576
93.4548353159535878 84.8995291679157162
75.6032361954528653 76.9313331678513634
82.8856303352062724 54.4891432260239270
1.7125625653647725 5.4961552303884780
33.0886727454739145 63.4468683670809028
28.2765159588008750 96.6397869344727525
15.4438535508004016 98.8873077255975943
25.8600524910050034 47.2024614923694514
54.7128992350229240 50.2374728578757015
66.2419616172368819 27.0462915235789154
63.8330431982573430 40.0429034095667404
82.6379438058235962 89.9451864998189450
62.3708809869435470 85.6494572855824288
82.1415413058150108 54.8121721912188349
51.2678839529226025 42.4095821231126564
2.6050801798898737 98.3894323280787688
2.3247844159007269 39.0191308438827775
59.3290287309315971 8.7502900814214186
52.9180107390862631 16.0583092121546969
18.7883717498802625 67.5976990301471972
26.2563872067944288 17.7528837113284261
34.1313867518725687 44.8260587106858921
10.3893045188871440 60.4177965061981439
79.2322844448017065 10.0721565548997471
94.2510211522249364 9.0459198394089775
64.7374461314988423 86.0023678318399902
53.1794174793339565 13.0167674936439326
11.6359370802784348 58.9632215599992477
21.6928363239615400 9.6115647747514021
46.8557146582724968 31.8078273693592415
99.3476899111704199 53.7327503506228012
84.5087759885932286 62.9943031506905413
40.0023666747201503 69.8270592156226400
95.6966779419906430 50.3703693395595380
49.5249609636717949 75.5615984211276412
52.7234819046701872 23.2903560066819466
12.5253343669307515 10.3006587707187069
26.7154618806287765 60.2084131294687310
27.5289292107571804 87.9950188307121692
71.4390430961220630 83.6028000789854673
4.3530576804525767 35.5644392957657232
88.9543657365176870 3.8561955591360664
30.8315765008454363 7.0722027556369245
91.9843119236438298 21.3770762269719690
27.8685909784974299 51.1935243685124206
24.1861885321720145 92.3992863335259358
81.7304441098405334 0.2693359534369000
82.1888793724715754 3.2919407579408366
26.2818555395055817 60.1745073143435860
71.8473091729267139 53.6332462678086301
14.2080660683916342 15.8819828953728930
38.3551244439968002 88.9108484946455775
62.3620604121464339 92.1962892987735501
44.3899646332817284 12.0700825520977606
80.3066736666679333 12.5147946723510923
45.7466906868347110 54.9072468851170257
60.1357158321842888 9.6131491303181544
37.8106304140909302 56.3634794363567977
84.5042637418767697 12.8387949330884048
41.4331745710935806 71.7958135239493771
82.4898549979321842 77.5530100101228470
8.0344349749371879 42.8572432825834682
82.1621712817761107 32.7525842191054508
6.3435374993499387 16.8891327589930214
67.0152294854297423 5.7784587428025063
11.6711585617474185 30.8589822721645817
38.8649584320297521 48.9872284778880811
70.5689441608010242 9.0907546252081524
2.5856227639725171 20.6934421434563873
12.8969407501293265 63.5079466891181781
65.2065288592340551 12.3312639057035831
31.7238582592592522 22.3287491914260237
74.7339930478655816 15.9725451584764695
6.0517723824184300 98.0477408046259740
23.2902421194376643 42.1508618705174456
96.5900317386503389 99.5743709287846599
54.8847693701243529 40.5534948020768482
29.8707084214077554 61.8227223730557611
68.7134289273300993 74.6308394229720022
35.0037340989119841 43.8576868337270156
74.7399328738891597 96.8712864074035878
18.1952344145150278 62.7611926814357091
3.9272319334029748 58.8775823499217452
95.5305810833227440 42.7416723825653335
19.4645699137065300 79.3209471098163021
94.8308430454344631 4.8012500065345742
75.7779713733280289 57.1808978225158739
97.4234791075446793 65.6949185757221272
19.8045403249792571 57.4953059257558223
35.0329416556908839 3.5222016497872599
54.1617103984173980 10.0067906774498621
16.5785839489096745 41.2473391242102778
94.9102500986983841 32.8696825267982931
54.3182050703221933 83.1648287542080595
90.2040519790319735 43.0685566039736756
19.3576764517184543 45.5045165112097436
16.4151071346140363 15.8421329661571733
16.3802619064796744 71.3345151095827106
56.3931316566332441 85.6991984046527477
50.2072518848566531 1.5770469846286717
76.7824216142070242 86.2805488320610863
68.8825639395210061 24.0353270280905491
96.2665965784613888 82.0751889154264802
46.6081225354893718 78.5291179945331095
35.0911259666228617 12.6651711830767955
3.7047258412268524 72.9666027167710070
2.9887797444893449 40.3134148585066470
13.5761420253990508 5.9714107208410976
73.6010805411141149 50.5195263953286258
17.8476201589874997 22.0725375383748599
99.7044493758833852 66.0463941496243052
95.2621920070217669 83.5551525077085557
80.3092214570675935 89.6362184066431809
7.5903318854981361 50.2569455849032565
80.7218031697779850 76.2499576925877847
5.3149262850036960 83.9057078185124396
92.5878219973386791 63.1013233908798696
1.6486134113470330 80.1141362077108568
18.2323622467313591 85.2812775378689167
1.8898640280314294 60.9644145981088101
13.6085000364082767 43.1529981225791559
58.4846298100535762 50.0552191309298209
16.1003982988656276 5.1700793530022775
36.9985998486996976 72.0095153923390541
35.0403712280601169 60.9353585861559210
34.9367819487541453 64.4512967491661328
29.6349493209959078 0.0216329531212311
81.6721181228451485 22.2470284403486609
41.9857484076934782 39.0158400934349388
82.2889782890346311 41.7186003974653303
69.4945305205403372 10.4753173461042408
16.5123577959934487 43.0348658519962939
64.0275665910356508 95.3039219255911689
63.8171346190065805 60.8538195802054247
70.1437947022099877 26.2443285204783763
47.9209003176257937 49.0416250113421484
91.2170647994759207 18.4488978041797651
60.0843925022709442 49.1229295149947305
50.1221217274212663 54.8884120694452164
7.0111627313997449 67.5820879988510654
83.7692678318210966 75.9526238614924409
74.4624781906446032 67.7810773985202530
96.7453845683849778 43.2102204845377216
3.5424554546084730 84.5645949374122381
26.8067495939368285 59.5462894162552345
27.3456135508485261 63.0393131694105620
39.9665254049123035 44.1648041994521989
29.2087257070608111 99.4515611219663356
23.9832915334405001 94.6959333714312663
30.3898796137381346 9.9239977586694899
43.7932425949952417 69.1438076808806272
39.6937384186797573 10.4200292169356885
60.5458186754392358 92.1842670809620728
61.0775421054803616 90.5952663213625016
11.5350800418677188 6.5887444530650985
9.5137209373690972 46.5660410248162080
32.7181175475983324 7.9468833668480681
25.6088585040615584 37.0277514336615852
97.2069810408169417 25.9112295516290772
40.0150047772627104 33.5238748132714477
59.2685632907727822 83.8027886994933482
91.6894287444720106 4.6035277792501272
95.9136684873438270 74.7088051221648470
28.7651381063548151 71.8545053719911664
30.3876287112212822 75.4279651875896349
30.9079931190162398 47.7599436088752469
83.0372371152602256 70.1952189641309587
3.6593635249984380 24.7393298828514148
37.6579672094998656 98.1493832461860904
37.6160811539819093 67.5095506581958773
18.8022264797098586 10.6169371527857219
30.3855420382856956 82.6824692772184591
98.3194357477710952 3.3631361895194334
43.1494134715684297 23.4187118209109428
37.1947136414503063 4.8375700122402439
12.5625282507753955 47.6884609076036270
65.8862950189488856 81.2556294924413436
64.1116948414696850 61.3451235022030019
30.1544059521200651 29.8722202015242004
15.4889916498231699 20.9670059713307637
98.2622509199825913 67.3072158202800352
75.2662746185684597 73.1577861463227350
27.3554364326613069 41.4135949826792924
95.5115421115716288 77.1042147298039282
68.4030500509979333 31.6369899393627492
83.7067304688513758 82.2657763301095741
78.2152736193222182 91.8188757910959623
51.0819630981573454 8.4693357753213849
92.6146648843816109 96.8581868224161440
65.8176944905753913 87.3190779115877405
9.5716593957234970 79.2795792140808970
76.7425765522022942 22.2514302637273111
24.4782375233373664 57.5057071679715293
10.9426555964787795 8.0283902947543950
97.0211636695017177 97.8362739446709213
84.5150643581965397 22.8122235395172837
13.5533249039131558 26.1894775462299236
42.2316619109526812 42.4690267549634797
19.6181349142130799 8.2010356655645484
92.7325017947605090 71.5253342512886832
21.8653736667797638 23.4826224263710799
69.6445488092190601 30.6561696174776017
19.9572302585728885 77.4632453298719952
56.9543253773718519 47.7288287613014148
59.2359817209989004 60.2251249179429067
66.4983228480336237 34.6757114169799294
99.4768421973858352 29.3256879236816879
82.4835216292299123 62.5725171978553618
87.2039957020370338 90.6585737800353542
14.3166384006475855 63.7140496131375684
85.2099407648507139 27.8311849328366172
20.8695727695051971 2.5808141345094793
40.7230881008825634 3.8408164518564991
22.9014720987720679 80.9704964128318494
18.2097549985686058 18.3324611113433562
67.6413459176103231 94.4467513021524923
85.0233769101558181 99.6123956902925585
57.7088059104882944 88.1918974421897559
44.6476471741472452 84.9310888398078276
94.9390333946190310 29.3012605736782454
57.8484452493656534 44.5904981127375066
48.4641041981483198 93.2958690710557192
88.4281020354046063 47.9899683206105578
2.6077903178800543 39.8124368466996614
84.5941442742058456 18.9701693150700308
0.7212375403114479 17.5527035780129417
0.9808273159026992 36.2310248704563946
62.9982676929606313 19.9759450463333330
12.4446412996942364 16.8034328513475550
58.9046517053798766 94.4590301872933651
13.1870046215239451 82.5933048643951935
45.6160802019881757 20.2129211871022960
99.4478302246823915 81.3092154030414775
28.0062321244515466 27.6156109573691957
85.8341990684843381 33.9875914808451469
67.7004480576698882 15.3553279894344428
89.9492016382248636 9.5229586378434377
71.3485159742528197 19.0231779814473931
47.8506626028503703 20.8417515841216812
86.1350640538611287 95.7457944583946130
6.7399540598770180 69.2290284598832670
52.7188022496985695 44.7104379103197900
91.3672050431548257 11.2795900174776147
84.9699260186708756 38.4488948595016495
30.0281224908626534 12.2047016813356493
92.8746234595836171 70.3287551552273840
72.5903456899192463 5.0719259729103623
62.7775879774983707 82.7395488460353761
68.9748811464505991 25.7533644385939517
8.7459744719944776 11.6593363534575172
27.0470870496344098 73.9151172276643820
97.0372984279514839 16.6922947708772256
53.7765839030725203 20.9107400415803220
62.3444881085050255 84.8021482310687560
40.3569120175238254 44.2023558993639014
37.2227170276683097 77.0111318656776263
78.7022741788407956 62.5610291878488169
79.7709094026781429 82.9673072932479840
16.6157570445641269 88.8137440758939647
9.6127379484271636 8.1478771255771854
75.9723658419366927 9.7509782194995847
48.7207172550665035 21.3630896824892780
6.8723401685079395 43.1959370800695694
26.8656386353971364 5.7032894752449987
82.5372290393406729 58.1765721585340927
81.4376395199005145 97.2330904432309637
9.4931490708138213 12.7160319549737171
68.5137168335273827 97.5432493805938492
42.0932315993740573 35.1618533723739404
73.3969732517824269 32.3248825076644977
64.0311922446387456 94.8283036311174214
44.5706390215526369 73.0327121516781546
14.5849020892928838 69.2499621217835966
73.3062843241469437 61.7937024690477585
76.5512985086573821 78.1714904476156676
2.6675559424722217 75.5104634419298009
93.6949427247632940 66.0953175551086218
55.9957439508953954 43.4607879870177811
34.2187652169910734 29.3494699413874507
70.1053460633737160 18.8881736300001712
47.0649167720474679 78.3328546603200948
85.1882049035680780 25.8141031363720010
79.5187579118282457 45.5222473132135477
26.0981447921993421 85.3994075260601733
82.8890404317172909 1.3878293384843254
21.6832813626128384 13.7353618290001585
24.0436256579173460 45.7961690047871315
58.4175519246000761 14.4596522681489148
40.6762380439625986 23.3197241751866287
65.0126719412075147 72.3075025959568904
80.7552867959320224 22.7948881334301809
42.8179157591651816 39.2419996654508338
94.4561260485551912 29.1190580868632800
50.4544244524301249 24.3996698450938858
69.9634784695483347 85.0239254490669083
91.5527163869677594 42.6710858745626069
55.0011607293329234 52.3054298920256429
17.4553996105231484 21.4271646394081685
83.8568180059276074 81.3928265424233928
92.1089544156757398 99.4830696432216826
50.6548815719546681 47.2885595555245430
43.7655104053834663 34.9579695133921646
18.6807947381614987 70.6580648477296762
71.4605295554245288 46.6888534997411355
37.8650790637682135 30.0234764480674983
69.0918679620007055 13.8635895338996455
11.1237499795093893 24.6835341190375992
23.6211708304235977 72.1112509862892352
69.6706405308423342 50.2684956661571647
80.2493944199179339 37.9426364917799788
30.9119281260977878 95.3806377318947511
2.3082879492263286 39.2788403641492678
42.3492649474263985 17.2075162243874438
14.5271846535746878 7.2064846339318089
67.6164877557662578 66.5879377838634667
10.3915776055070967 69.2309023429136943
87.6418804922867025 45.4607934526702238
2.2524011851984826 86.7224140704066428
55.4936668182107553 69.6795510670460629
62.8544582811796815 68.7879087797195155
27.4453074743136725 36.6238579274316365
30.6150550603741287 52.2715832429524880
5.1453010860719406 86.0143230259141802
43.8580218556751689 85.4208484124465031
29.4062100006470253 52.8853037820953276
61.3812643378069538 80.7629282942039879
70.3591610620413661 20.5061919175651326
2.5978005909339741 56.8992304960524251
31.1872787180237800 42.4325960552874406
49.3611122874638610 63.8090695224367010
17.3694453819491557 64.8033911582607089
53.1751273955593646 62.5703881117903080
35.3954275033366983 54.9293492582824356
19.4973407686957927 26.4404511990097504
42.2798217452248011 29.0318024386594828
4.1301092973429654 86.0446873412262647
12.4320561817498394 27.8618844037104587
61.6138444241058139 40.8417045528917768
79.9687020650959965 74.7077087194355158
74.8240625152633640 82.3663255549587490
52.2844952473574551 39.7749287580896151
52.4600506778524576 42.0937553151172779
12.4749658849983796 34.9910882093348761
74.6888869154484922 46.7609668751404968
42.2138471389103103 19.9029505841451311
97.9639467225160985 15.6374186669691504
2.3642419674859028 55.4896038657603725
92.4185906257700935 74.4764768571099012
0.6465151617128573 4.7707195480255926
16.7458182492786101 36.2708821561911776
91.1916596357651486 16.3322694203344980
71.1389508481195776 22.0089693977998273
30.3409030258356971 47.6907172434150155
20.1536086228410447 21.2978259459660961
90.0330421103063543 50.8009474018797178
72.8780872566430276 89.0545377087832009
43.5295078615049320 26.8310470207551042
28.9732440616888738 99.2972208449577494
3.9029914820517764 72.7730623948615687
62.2469704861782631 19.0058631825138171
2.3973049762488929 48.9606918078826823
99.2322983733604360 36.8965352628514012
96.2689796495945842 35.5966302309959630
10.7623684681292353 23.6994846110273443
92.1518922504197349 67.1833251258134823
20.8734896102072192 55.0037030566707017
57.2625693713489170 56.6336359904629632
92.4174438788854786 65.6201625309928858
53.3997835370914800 62.2037256017823523
62.4971303030665197 4.7752498680034066
33.6896574890412950 23.8477745427992502
44.3326114987850985 19.6582612357367310
62.7757569892012484 92.8121612282403134
48.7193520605370551 32.3603721889500164
9.1027578214993419 28.6076200982932960
69.6485786910117639 89.7212973517627574
30.6512521921907606 28.9440230141825516
95.5634578599738944 64.9218459124625156
40.2720185857121322 52.6889157892670070
77.2770848980430429 48.2617357025080693
63.7079195060026180 10.5732061621358842
8.1522588157655012 46.4006283779889301
49.4360300339523135 76.2123356676898709
97.6147863921361818 27.2769243595222690
93.1851240140355088 70.6824475378474659
29.9541082454921508 66.7350122571457689
73.1981147090834412 19.7797901518941721
43.1190110691712007 74.4166930493166774
2.3842439142225058 98.1556613288254880
91.4796510641153020 37.0156945673986044
31.2195672600173566 80.8949561449260273
9.6120798534985337 52.3656465677948404
70.1727688767044526 91.9257269711861227
49.7895295396064697 74.1602008118877052
79.8372677248670328 31.6237526992936182
83.8965939932806748 43.3296616925198137
92.8702940104558508 75.3697918152638096
79.1274267602094312 17.5535303116984629
16.8729390983161984 90.2327680351552459
51.1029857936251446 97.5988077151564823
40.6035049070240319 8.8988155262746389
78.4483045885626353 84.5817468959623113
75.9456062569798860 79.8370672840975857
5.9211278689674245 97.3217979240318556
38.9180650886876336 50.5550353740349863
27.1774727947181276 86.7261746094421824
15.7030632893834223 46.6223902820161697
76.2062596272234174 63.9266703187288599
16.7952600606254272 79.6490029432760593
63.8946372996776617 3.9585870067218365
74.8990302642640557 2.4809911661569983
75.5833784073254265 67.5670603741349964
51.7383197438321361 19.0471762104823306
92.4661128050054231 61.4295512688608270
46.0928876993010448 69.2868699645989921
0.8369110123776946 76.3188814741174895
64.6788812088111627 65.6752959976390116
89.7868563383702849 15.0137607070231933
82.1762059200193988 0.3241402554847395
4.4158639398605644 82.9406072769010336
81.9514044180786811 65.3298378639076134
53.3768832336301671 99.8509360138793340
84.3692160145423458 50.4759754258247852
84.3300616190393697 40.5550959106980784
24.2694848527321376 87.9606484357365304
83.2071319351094871 3.1374763665886762
69.8226853122549329 5.3456609099587276
64.5938801458432010 83.5871995534991754
84.5822183231626781 86.2633780575826989
90.4544968073119833 10.6284137725777832
29.4353886642411595 9.1329488545089710
13.8040613079592802 12.2667387899889633
45.2959632521849258 91.4521350410579856
80.7225182434356014 71.2819309104243786
88.4214727039686608 35.0413653253690143
65.0420274363017370 87.5833568209647808
29.1447081386985154 14.0148635292977168
61.2590943099233982 93.2761350744101208
90.9118153531330933 46.8988037265218409
29.0966309445667157 75.5537313492943525
62.9418576001025798 24.0204989716782933
41.2244922201796413 85.3666984852204820
19.2679166020786603 14.0055518259802447
87.2881593129926614 50.0459412579120766
85.0674726776581451 8.0118896370843231
60.3877410356030353 44.2236391762834273
55.3676600554851461 39.2442609416221089
88.8424037913577109 0.0318168284696885
24.3799686409188574 47.0551439479415592
71.3877536513323321 64.0362768600324870
10.4514153214996135 55.5157996420910891
31.7095941495490585 98.1915040842026201
93.7937223254107693 34.8936193676322262
23.3385396770582574 18.9171497403228130
45.6145646710208936 59.8999758405882048
47.7734241766085148 81.4242458596642251
34.2984530810505177 1.6604652132996445
70.7568635341301615 64.0394954555374483
45.1335565229674742 92.7455099575990829
1.0312337892259826 21.8639541542763780
67.5102362853175748 41.4442001636089117
32.3221382621729276 3.2820984364986150
61.2348714770105076 87.0186977530406125
60.7786240157430200 17.0736508631486821
92.8174676083042414 68.2291176592850803
59.2087067901299591 58.4337638512540138
32.2405741554367609 46.1359864897735861
33.5244685298342304 32.2047090607000541
37.5588343478095226 48.6168124830410164
65.3086854055801211 18.2554178613865687
62.1850730991679725 65.1609165238229622
32.4299071900980920 33.1784823867167447
74.3392775262149712 95.2024250695950940
4.1936656729317123 76.7453091420059081
62.8366128500040375 52.8206633131518188
88.6620331691143662 25.9561334912653443
75.7578732923180524 79.3117288813227788
85.2305133388164791 31.8309844747485684
60.8966881064160432 79.7615982213046806
52.7847052785807094 32.3476235166831643
54.6736916049723973 7.3060703755957306
44.7455511245267061 87.3670286906251761
25.7473004823196128 99.2626756076822119
93.9172329282674809 2.7033851022148503
85.4160936719005406 1.3276859340622171
63.8907149359518556 46.4250813084642644
4.3839764704563189 10.7174205827142099
75.7965859939631201 83.6360353751799579
67.3779114180198064 94.6051277296322013
69.1999760252845988 36.3218981555639573
30.9986552052864610 35.0169252032650817
86.1654235853095400 75.1611627776371307
40.4694497364638721 74.7297811763940132
59.8915973979942891 80.0505118630898522
23.6063010851383588 54.6223846308423475
28.1628145593966970 45.5205754295655041
89.9293922749427423 18.3172524162496622
71.6219527286574618 43.6110550800772643
28.2006508865838654 40.8428045719073296
98.4827699005495703 52.6990997290775240
57.6548496296422215 74.1590218546116944
10.4664366793150378 26.2179795277570058
93.6121492953147225 59.6013098041066840
53.4550435555208452 89.4699042672670402
63.2921730324538814 71.9491962898824227
59.5128050103499362 82.3570873823382357
90.6434486252778839 11.9974926624617400
17.4978240271691732 70.0243685738697792
94.6245899589447532 60.7464861757948356
27.6884562803991763 69.9677027036472623
31.6247611148246079 58.9804544569957798
7.3322914349473800 46.9440115971267673
81.5522613975699926 43.3576733199226823
31.5999537499540004 84.7554011879145861
4.6218175787062110 10.8870489666150547
33.6658377737141805 67.3729596150637065
17.3502512702002250 0.4637246371569925
23.7468184487657936 71.9303015712815039
66.1926772067335634 3.9597494755633900
49.2180445065781385 28.2225090260870495
22.1061293773079051 69.4347138008360076
4.9013639662843778 29.9563403442804734
60.7605401861537118 86.5992696991390858
5.0533392341499113 8.6244838217886866
39.3840543233810152 80.1062810180127940
91.5959610819355561 96.4474555228922270
21.7533888883600248 73.1499377117870040
34.4209860529108838 24.6723863927619682
55.9462772742007957 32.4725314662465578
32.0589276923183633 36.6111779543336624
65.8915674311602828 14.0164527305026372
5.6896570099583599 26.4974852969776968
1.6817015084437337 79.8265177787278617
10.1529189500560779 66.6696838470435580
82.0907420063780791 66.0356067437495255
47.6301194751212549 99.3188581848525018
85.7859211968542752 98.2870148297792525
17.4296157428408520 31.3320389695070354
57.9664328395397419 66.8149632970554705
38.7437919025452544 89.9711988133913678
56.5142904565377933 73.7945662616206590
85.3905255795789913 32.6686194024702914
89.2654930395373043 52.4473276339884933
90.8365518565812096 95.8850490211304134
26.8072343033669114 10.9598221851333619
69.6648149877185858 42.8930634792488021
85.8238469166765441 23.2317626465000657
61.0177822408158335 94.7272430419963740
84.3295314650186896 87.8215868495946523
13.9229312321862420 2.5757387771004669
61.3369449811678820 19.8272270903543948
77.5043782036538147 70.2307712176936150
22.8513723306077985 84.2961602404424468
7.7016203483179719 80.0495840836747448
34.9438295577233191 63.2311868300684878
94.7781667457062440 0.6270844794980968
29.2498623806282438 41.0191036636521034
34.4502738127217469 78.7883045614460258
91.5294639946509818 82.7405499194951375
98.3106447301572643 86.7277322599715177
35.3587077453850114 78.1565651452127952
82.3538195780879363 80.4218013563833125
67.7797909733102557 94.1171934769447631
5.1931947020493201 79.1160633725864244
73.5009309427342714 30.1553860470527439
71.9180604772738121 77.1617083111748201
84.3713099797249555 89.6650091610974442
19.6786004964884178 27.0574647339475014
96.8062340074441892 58.7837991214836251
47.5136429933800244 83.3492110259752366
33.7659250757138878 94.6506663820197645
3.9626677386826459 15.4863361659962067
88.5523310702435680 69.7057394500737502
84.4497876619290793 51.7164870641254595
84.2263601820421144 77.2315838519997016
88.2734493359906907 70.0981950706191981
91.2334301806688899 38.6863316785124312
25.4735713569673834 25.9359953761559190
90.0071524084441705 46.6894664003819742
31.8538540718372047 63.6639549752720839
27.7668140989663428 2.3477139576391526
88.8547663671610053 28.4405713044541670
94.3157646335901916 38.0377372877558457
35.8953889839483367 39.5270123967912923
55.8123270040632349 22.2832911344369222
26.8642964851653971 72.9516482122294718
37.9808729312943427 94.0036128269469913
5.5253923701184426 26.5667727427522777
44.2493010978479404 87.6443668668710956
28.7084448302548303 66.4304170074223777
65.7913124507132920 37.5749193463444726
24.2652457223517040 14.0342050827958147
3.9550586123788145 2.0579821669540865
99.8494115974900325 75.1218857047794160
80.3583300890023793 76.4739099634379187
63.9427642715109315 94.9359022998299196
36.1146300144379069 21.8824632066049070
64.0510458495744501 0.6067782759098916
23.5407512969041832 87.7508087181196146
24.5600195506850518 24.3227814860484379
50.7363813624144271 81.3441780483891108
38.7860237456579497 9.1851112537188246
7.1006716437469919 96.5743310704829270
98.3973850102311474 75.7298856389040651
22.3239770112059084 5.7991271037479253
34.5840739711591212 84.6509934592643702
76.9339169328575423 40.6083404359028890
55.5044021792419500 64.3493322062070092
49.2513655791750082 53.6263681389954954
54.9050256618124664 19.3329676960744763
99.2331502196713018 94.6401202112201645
32.6754166325911726 95.5665203369238156
41.8296342877048346 73.3066193774850774
85.3354567129153878 85.7262909636566235
51.1174544073681147 60.5421262738169119
45.6130047629236230 56.1943005178545434
58.4539186586820492 39.5984505986674478
24.3890871057821705 63.4383279197130747
99.4180423592974734 75.7801818045626305
88.0114954402574909 49.3983689112280331
35.8212207451591240 38.1226926450233705
4.1707787351742081 54.2052949437519658
1.5705415791089972 10.8269673182178945
89.8531579902332993 81.3590216421270327
94.7019880724663210 32.7899433501171913
49.4649330309123911 5.2965382263341905
88.4076100303041841 40.2406090765996112
94.7244599829743663 45.6447644079659796
96.8987908902817026 87.7988189990273327
55.5455024957922987 20.5416730521779449
97.9066754291706332 30.2244700195215756
63.3301113176326567 58.0806321410562347
1.0058707081200269 4.5679451768332218
3.2009391881472227 67.1758450394358704
63.4314637577301426 3.0446101298488903
22.2460751367729692 69.9664357292100192
50.1508229196083377 52.0481800394322462
1.4611418616004790 54.6767138371506292
93.0328625766462807 95.6188438211642904
33.5155315033046435 47.2861607943207289
30.8941761113433628 41.9593311435024461
6.8938275160396412 80.7357238692465842
95.6848066710413718 48.8911911616334720
74.9690479479494911 38.0743539174368735
49.7936742977811733 27.9124987368158273
69.1383754517531059 70.1496166890130581
46.9539170181726888 39.0800016710423392
81.1564568750778932 99.4559044617840726
71.5133461160282025 49.4314819508700722
25.8356551970729704 44.8444630122544083
13.8074346032679642 34.3594386957867286
22.6270969000109474 67.2842197711493526
29.2466241691747406 54.7314250012590833
0.9797123871162383 10.3998718857115193
82.5946355589011034 21.4781053405251541
37.7291644610394457 96.3299609746420060
23.4412328683160993 60.1865660096787209
48.9049685910354057 76.9218587369928315
38.1718725369026970 86.6486393899859308
58.5521615221005902 54.6188172445096782
23.6637422036320757 78.9587266771868883
96.0527700450870157 73.1657607615189107
75.8361024853179657 79.4121313933709274
3.2023374065473731 86.0504803219727137
72.8736490320782195 49.7242971322659173
1.5570875790056893 84.2202892492800146
59.7625465706768750 40.5851026301408240
79.8143625050921202 20.8356659709657563
40.9379996996962845 89.7169728253853265
20.9559312407304290 96.6078469722335456
82.9652276346486701 99.9430396491854225
8.8308623711631498 2.8363842292101094
69.6399583470755204 13.6857224044086614
25.4751954140512566 91.3066492896815305
0.5007766388325452 31.4759347847653927
6.9957119161354946 8.7587425676464719
4.3336283604918595 92.5155330293779343
63.0773394106434964 89.7764636546734067
86.5228176848092261 66.8007536470519057
98.1544531113961511 53.5886512384595051
60.0992504964518162 51.9270234884527753
88.3460779912612111 12.2259660210112582
69.2447593827211705 22.4081364375643517
84.3501188865128881 40.5768443963539482
2.6159909721916619 83.0783119483976407
83.9530690273096525 32.3172875147865213
1.0641182534886440 62.9854918617179607
20.5489985283783589 18.6543058433758162
36.5282920313028328 39.6084430439521213
64.5081210244733683 34.4191137837001975
69.6819842238833473 93.1159115176232461
83.8301962087666084 74.8729442258332227
73.6095673552351570 93.7567413174981539
22.5520884719784931 46.1616861838159522
8.5996945892468428 5.2986396423414073
73.2450825202516143 46.0164352974276412
43.5264530820233091 95.1575285600024188
80.1563808377214286 51.4803622886685801
76.5297098552216113 91.1673982318520757
34.9083596939974043 59.0690235302956808
14.8266454454876406 80.3710087254674050
4.9090533791134039 14.0284597579428567
31.4272595314148866 44.9360931128446452
5.7311675377188180 9.0546982403034377
64.8180068056547327 75.2320012203116448
77.7232059392220691 92.8596567107399409
56.8983602229240475 39.9474759459711777
46.9882908041193730 70.3098049366553397
52.0194751489748128 4.3026211749857772
53.1220929328055433 27.6168064415033179
5.2697602342252070 73.0702561371043799
90.6891394655755505 31.5458054479178642
16.1419815129128636 61.8570537412346013
48.9382591525606472 13.2500241004959385
94.0688335336088812 49.0597516079369740
9.7750960264503135 69.4741388880541990
10.6658045800459895 26.0666506484294445
99.0435875830472838 47.2936949046228108
18.8801896103053544 2.0373470844301189
62.4695913383613330 11.6489123552540264
14.2873949056828273 13.7482889492131939
26.2677319388981978 30.9787128622575523
51.8865660696811943 99.7693081635125907
40.1942370875862167 98.6376977812236362
4.2222326862306421 32.0282758739558915
9.4181189973040027 8.9808902393931902
18.6469465477121972 7.1323726018842297
67.9073634448106986 98.1783402632352136
74.2257225825163829 60.8119104037969507
23.4956692348515688 82.8165579091377282
15.1675533606033817 98.6445841037857747
18.4943195522741846 36.3319519125219443
38.5967938544232751 10.4908426940730983
25.7670010162743033 32.9266087666121194
36.1849150278821838 86.4789211887330254
68.0545307506291408 91.6067680278211043
7.0120782380123874 30.3087793228825966
61.4230883209797156 23.6360679650880599
75.2903390536046828 63.0083419927138451
69.8595777244801326 73.0665716533776930
74.4012104062814359 99.6827581020912561
2.0832340776057667 45.5892128823336051
98.8720193184780953 22.7720194739867026
44.6551507928219635 33.6111808299089816
34.9288907585913719 3.8371106210151273
53.4785215343488858 13.9366420846335650
1.0873276915507102 66.0699548832045593
53.6700432881485625 27.7023572095686070
95.1585716077337054 67.2831492929418573
37.6641482443706295 1.9882667043616964
66.0517500118096592 41.7590982205924846
4.5210035697264672 84.5671856496671239
57.1774694746296248 81.9114111988207156
71.2828808421970450 54.4466724584585791
14.9433326017961896 52.0653747237067108
69.0859301528546439 59.1081418135193672
8.7649364449184688 18.8753512447151977
66.5382782077951447 82.7808818319585811
74.6945714883331107 60.6765608125173230
15.6116937423294573 6.8199443997596916
37.7795941760155713 18.7635441696929242
58.9330151669785494 78.7338170574825682
28.9250898582554470 59.9881530484857066
42.6977663887167935 52.6414285329515366
3.1027126468169186 36.4180499302105147
42.4029106041610575 83.4461317372244480
48.2348546145645045 62.1758321942926386
1.0767104334863165 69.4160862609538043
67.6492400972102104 50.1561338660733043
9.7591761011563740 78.6578914767160455
73.0045006336877265 21.0127046980134295
82.3089076970367159 94.4881680198317895
4.2534306413452132 77.9423148789168181
89.8480263272854529 54.1291942547959763
85.3695329376810719 84.0885733941729399
27.1127285858258631 77.0936919771268379
72.4948174560284571 18.4497259136472849
41.0700987269513220 50.6113930326633437
46.6410689569941681 16.1725585930730702
33.6319189115848687 65.5132745807484440
57.9987359193205521 37.8394615104521321
69.7456691329815044 39.5977804207934625
37.0829428544252693 30.9878062198466928
61.6380085047783979 5.7759203356534510
3.5334470169153254 16.9184200148291168
1.4670610118264427 81.8272133039978371
62.9051331248075627 66.3023938515558910
88.6833289985308113 87.8608276440379967
14.8238669821773250 53.5575207166766845
29.9749025657291099 18.0424231696378214
0.4092191853281801 79.9033247701760843
28.4234988506419803 28.8971503222594457
87.4065646399499627 63.7315105080947930
46.4277208868639093 2.0739977432034928
35.7169792607837664 53.2945394326589152
59.4877814103479068 91.0955588710527451
32.8832862234156096 91.1361370820784344
22.1804163494446875 74.3287579634311442
43.6446630324714775 72.4935642687692336
8.7238985291741233 49.5952889538309378
14.4681219701206629 15.4308611237899953
57.1163272298908637 9.2746650992081126
38.6343073877779659 63.0532499664301795
63.9223764067321483 96.5169016812407676
28.7405584744971030 64.9354688988327098
63.0798939350463499 74.9690527557241495
56.9480227755788135 59.6662544367066801
89.2471243942526513 67.9706793482662874
17.5502936903557902 2.5070577575223796
85.7452801196994727 44.1700776294004527
44.4453793979009504 10.8567164942318328
81.1909821655504089 24.7857254794712887
3.4434501767780401 2.4068140679298966
51.1672650626187817 77.8458844423529683
34.8896507881333733 42.1329478734608571
55.5697611556353337 1.2396895761783711
16.8586552502269846 74.8268979045531921
50.1523917679978410 43.6570702964372828
92.5505276385141968 97.3410959272044209
98.8830859375827345 74.8609991907417083
11.0658173185800948 0.9137234884634693
10.0530222256391184 64.4077724425373503
20.0631514835775455 66.1725292671640091
74.2143586445569525 58.1266600727636913
1.8242748850003876 22.7061934120265754
31.5624562106910460 7.5754725573221275
36.5015477517147247 54.5998362953673890
95.2443737346945056 86.0611419706577294
58.7587111858733167 23.0820279062536535
24.3510643219387326 74.8406501610263888
83.3907053565377225 12.5025231017249610
5.0178912207048061 72.4459628728534994
13.6360726995120913 27.7232807105138974
6.9995225745767780 55.6245339785508079
8.3323403654393946 72.8264364490321299
80.6225346225879775 87.7107587731646703
39.8818957568541208 87.1145240427056677
92.4301668613425136 14.8643592912933613
50.6917771582612957 25.8870390612788057
22.3021366871959295 49.4897317199347384
38.7875234482575308 81.9432930196060596
48.1761344305218202 22.2459276283387481
97.6837436032438831 89.1960306298989849
53.5567634891702653 9.1116330552666991
98.3130063838389390 67.3114139194956351
34.0022797754230695 89.2277533851794686
43.2710367053396467 34.2839447108009310
1.6412866474841525 16.8644489721300737
41.8447844659880133 46.7047744185401754
68.2714094067068231 76.7958773134300259
16.2326863564644555 55.7191901054699485
51.3738818728007516 52.6845857503387336
61.9779636009115791 64.9331993582769229
81.7349823756165677 44.0363088361176978
58.5116113125444315 83.6434710620068955
6.8394932424412191 66.7962557520754672
3.4423399024350432 57.0941411054839847
65.6137156623008195 39.4031956829589021
20.0014330027356344 36.2853445213771479
9.4922037005068738 33.5202201011085563
68.8578401038496253 28.5075702140767611
11.1722224009937356 67.2869217243910640
40.8214243172775326 71.5068320399972635
77.8834642546561895 8.3804686824632384
66.1773848386079635 99.4886208252233786
48.3280451085918799 28.0609840592759170
44.2517567588766667 85.3420869082547000
11.3833643154005451 67.8003996255973789
48.5454014331960764 21.6210862130728820
90.1744578519150508 73.8170032067023527
91.7079096956939424 3.5382611436555855
23.0436149515233595 57.1819208857893031
84.8585017018989731 61.7754643189260335
10.2215051680905944 67.3702307782533438
68.6140222812465623 13.5065986204105712
60.3573191048706548 72.1997324817543813
82.3875240597631233 1.9049484685718210
2.3957015602374732 78.5159886432015810
57.9935426606396334 12.3836944440121393
83.6414832515259121 38.6158865655481662
94.3813221696078557 95.8410276906942187
50.2300062857937846 99.4821959531293771
16.9096542370057321 21.5876642255206548
70.0054166774943525 79.3782164652286610
11.8662730009457480 95.0144830661636490
21.0508111305006018 12.0207094735026772
67.4633946184040099 98.2619021454740960
30.4280801832823116 13.7231336702527962
44.9542629058534118 53.5982934575451893
5.0509024378867728 67.1118501804912597
17.2972160696017170 50.4642160612839490
52.1989510412294493 11.3151481038383679
16.7654726248826158 84.7474643963383301
76.2457046013085034 83.1271563051836750
26.9580361216578126 48.8260935340027800
68.8669722555697348 33.1313054711153114
83.7698316324300407 74.5143848456805244
65.5790206326135774 86.6117049335513656
79.7784086984974579 20.2250859259740494
57.1157597513267632 34.4397990268230814
47.5286880122659596 47.5863948733473805
85.8029601796920502 62.4446531960569331
2.8714609051900264 8.1490692221207759
12.6766295224830081 45.6189548868604859
38.2743149670905183 59.1814119372675833
45.3196081280686087 92.8271933888657088
14.8613400672532379 70.2309323437253710
89.0950157952981101 73.4532245618062944
96.4454645461072317 98.4682661776714241
14.4540926995634482 25.1836409236214323
82.2309699349961960 0.8863133007778745
48.5335990308084462 88.7798031698716841
10.8729579271117149 80.0191644537027571
64.5096082391875143 26.2243263947601015
45.4406479498002582 83.4155124934764700
1.5437110073911686 57.8450284019985546
18.6443799077621541 44.7304993038600145
40.0188612619000210 77.8436615054830412
16.8326302984252791 69.7666473421552666
76.6147912687028594 92.4560219518603361
62.7633071072876803 35.9096249114653645
6.8087459528935579 46.6428372559056470
95.7358201601685010 24.1388647118007995
45.5766450103789253 64.6275817994789605
5.9532383617849405 74.0002792055574048
8.2111140494794057 36.1796273826310752
92.8475002817811941 34.6049834997076857
67.3695884922238974 96.9652651914512376
31.3760800483440114 15.5380167749114673
30.7316754106604861 80.7535230381071187
1.3113692373856289 90.5121562449296704
10.9697552907020874 91.0261034648683562
44.6534547444788927 79.2554659996291520
96.4821639695170177 61.5042285846461922
3.6312071180674033 47.0426332254740416
95.4747817538222847 41.9398726973265425
91.1735550608197229 86.6233972967228993
43.6379213275037401 33.6791873665805213
27.8564433432684240 95.9759922155326421
61.0381954814287013 2.5665389003334482
34.7000864516050314 49.1301337549838522
74.6178632095667069 57.9407836437117112
95.9686891481426869 73.4570613066061355
10.8394886100978702 37.1633161047905816
67.5715728731234293 60.0468673830779593
55.1470266257461788 28.1430361765431805
95.9248981047581140 24.4726604729260551
19.7952075541529169 79.5527559888675597
45.8761328833758668 82.1756832141760469
25.0997397765832950 88.0943777763492477
52.6915980192704225 18.8966185020314938
5.1903933324709328 79.1003056922860566
36.7704242431452855 61.0170491951008032
59.6494488616485583 92.6845677974443305
16.2780295223594820 29.2137623958403161
47.0910488716378737 36.2409077675599178
20.3084707378203611 59.5937106401849732
92.9559356287705754 19.6802632268588518
64.5442399390115327 69.2487783204310432
80.1354566108341544 89.3796405713921018
64.1368079169276797 8.5286161763470041
46.9200451919286934 74.9678814253937702
10.8021941263204635 89.3747811568084529
55.8482963431759600 72.3314525777456652
12.2282444937390267 51.8606688162519518
52.8735584099904088 53.8604543532744700
2.3564935715198576 41.7804166341035241
43.7290294847746495 54.5466519881429264
20.4262145304193190 61.4429333096816777
22.1004856307827851 14.7567255286537797
23.0366295431064998 82.3493516529158143
53.1251082304104756 79.5399433251988341
48.5372932311223693 2.1603966073092562
30.3862396183314907 20.5084137998256324
77.9433663046636411 84.8984905116808335
68.1158419447701391 40.2430458214211839
46.0233143983495268 44.7755030522691158
11.0086210217854479 47.5788160730265659
69.8501358562709100 20.7176465184485608
69.6411993173616821 25.6768878459783139
46.6217763536937895 52.4927679127977527
22.3772865683800823 72.7677920736581285
76.0945907385559224 75.6674468945808059
77.8897503209245627 60.0912391856497052
9.9556895386833659 0.6974158484641890
78.4738382315849066 5.8848032029407138
77.0450502663919963 68.2358043290234519
55.0670753646459801 61.2509128629404671
54.1850006581078958 78.2483385489521766
79.6434615839824716 41.6766828663930866
2.2816392410355268 24.9216223514225561
9.9284822592196740 28.4720611506844143
79.1755859910822579 72.2913133797021885
48.9372930990903612 84.6441947263186876
98.3786345873510726 51.0140082001103607
93.0071077373641373 27.0316277697041158
73.0462249532407810 74.8778180095385864
16.7833411358726323 83.5216934148276522
15.5823732077090327 28.8653410372929784
14.2684535663513792 35.7401141848111124
83.2134456003681038 15.1100589327295083
46.7417107114306631 87.5014003728771996
97.8250631735794229 69.6662276100508961
25.0200878887453690 21.3914254677562319
67.6563117919382222 72.7209982573564275
20.7818185697352540 46.4115592189652375
71.4903802017930587 76.0271043279694965
84.1727344954709196 49.2278624497316528
52.1943154036116468 73.0299232118116350
9.7839178588870261 83.5861578747197740
47.3507354100281788 52.6995268216534001
76.5745029389384086 47.6720172365895607
93.6396242402124415 40.8215037437607862
64.9111970393161215 8.6413477183202687
25.9630818874951643 61.8208446489772925
49.0585833918795515 82.6823877827656872
77.7216987924097822 40.0172519349158406
15.7751800854313622 78.6803587000684956
56.5350824460283476 32.8020697198844431
4.1927669654267969 29.4872935319902005
8.9596076389727450 77.8115361779760661
52.7324323029981201 66.6336998908549418
17.5953644874671227 65.8284840166113838
23.2146933815683418 42.2388610935223312
99.6934657598908558 7.8929562677191756
70.2592361320970298 13.5022662869916150
74.6732797933979668 43.0032835698993665
12.7299043070030713 21.2696915914274989
50.2040154713664606 6.9540724458296843
77.5590394450095317 3.5398052182345485
98.2848088147980263 10.6170989717909272
99.6869813018184914 31.7298010371241261
54.0494459889317085 30.8030067018830849
55.0494935413175739 22.8908251250920642
10.3402936642924317 50.4785718475884266
70.6446802022453539 79.9483331172721989
52.4872707691987230 41.8790671203555718
40.1329555884705229 33.5714113771420273
23.1925369309799798 55.9191634761904623
75.5272803687821721 19.6210021839877911
58.3997772099625791 2.9596528726854365
24.5382689008749040 54.2886438096827106
74.2766378103315219 91.5931555448320580
65.5487756268304622 81.8911015172147643
60.9479138446789577 17.2261569136920478
56.1752172008370110 93.3814094174970251
24.6785027654164537 87.0857428628099797
5.5726663960594340 43.6187570058142242
38.8120279554890146 61.9408684133579399
1.8827831730087508 88.6968573597101084
0.2196574452473121 28.9200457799227415
42.4686503927694332 33.7720269393403285
7.7762094639329593 6.7697257616210589
57.9661795956749941 60.8536706361644946
21.0026152270918800 68.2557114408913321
85.1246281814667327 67.1377633894408632
4.2104503329972065 0.5888089535182717
84.3431042850182706 27.7368796356910359
32.8038120554091392 92.6398276468143536
11.1505176672769490 22.6363766747293411
11.0181446570953963 41.5070564936856030
60.8072977225622040 38.1984967437050926
51.4670178757171257 36.8117770946384866
52.8925676844379780 7.0811967563405247
66.3535054274693721 95.4178765618048459
80.7868602772901028 55.2699544317394853
91.4951655414111116 21.1256821268217543
17.8843141885163490 87.8338947982992551
33.6575098706734508 57.2941535558767612
32.4151832649167346 56.3194738716541607
16.4689760472816467 37.6953044561754282
77.0724756456700675 33.0647745982486470
58.8207517219322824 11.8247737349790327
48.3720330524686091 21.5112590652185567
43.9929425747256460 11.9770231990382179
37.7804149072144071 83.4940154844282176
34.9582197596684310 96.4254426147797830
19.7145210925507399 85.1983991033522159
94.7285032549326189 40.6089681726555582
44.4944732088404677 96.9262260699703120
31.2674056762227153 2.6861774733195731
30.2338549285933382 90.1793384300451351
14.1333696506806596 42.9503737520767217
68.4088207220322460 44.6032991638148602
27.9586858872620461 42.9516764796796124
56.0463584202776630 66.5228727793853665
76.3205963778644758 50.4846988899601996
55.8986697556077772 51.7050634562343916
32.4164578472176501 33.2602700435051659
78.3683553207020367 50.0119753565456477
42.0958885967980692 66.8608469808760759
44.8469223973015474 2.5780527634815531
69.7718103552873714 5.6652737811886622
13.3502372145202877 89.1897117701619777
42.2672916818762729 43.3677108272323721
19.2797720386449036 31.1317914724916207
48.8261716654359148 43.3494508043660431
15.3893262247743579 75.0268069467333731
91.9587153366150432 31.4091981917858583
90.4254913982840236 30.3088086409472943
47.5733895642077229 52.9007430660681308
17.7568039798887014 44.6439407097442356
70.9961800027664793 28.8581462599367136
91.3860996007656752 64.0545142277746322
33.4582989897164751 11.5097394578683065
0.6812400626961646 6.5173524895699275
81.2715025786194474 60.2143919428527497
90.7919910141683175 38.6322860072441543
94.7295322792648449 50.8783678297153656
12.2328456317385754 56.7672216079413090
12.9975097185693773 70.1665413889190148
44.4516785856129104 81.8692506275272649
20.9217437024191391 73.9126799941546437
11.4192503537642658 28.1488437363607744
91.9972935402319933 30.0479684116220405
95.2891659776197884 35.1297061469465177
72.3067892244549739 53.0117614580526535
70.4903174909269978 39.9987049642230090
99.3741494620603021 5.9081074133614404
61.7098236870135892 80.4416683274526036
28.5460539099796726 18.8238049683843727
41.7852708004051294 23.0870919920207704
50.1181990622053490 16.2219200961931769
18.8575842334267598 25.1182485270905360
10.8377127735677199 56.2431075575104629
12.6884710738198301 80.1574330876584895
11.3541709421998593 14.8551971773150271
54.0059216286940966 70.8630595475922149
40.6627562904279500 57.0020053900158743
10.1575619335221301 86.7103767971917279
9.7014728414069555 30.5486722447634982
40.0419975137971917 69.7171515451226043
67.0489131638598792 43.5837798238593237
85.7608217274791400 79.6994049207404061
30.5156896907201158 69.6994305299955101
72.1987526237788728 83.3321236836180361
30.8915469820560844 8.9288623439599650
42.5041408077780360 76.6718545515806369
28.1487680893317886 76.4652684257099935
92.4323172846630001 95.0145659534259437
33.8274847414219195 10.2449248130374038
39.4212921197791744 78.6607516240224669
84.5263035573148613 62.0998096294842270
43.0127083722465997 60.9914340506809225
66.5070517395952834 29.8651876352496224
73.9491687136787732 65.9068656541098932
88.9424997895155940 5.0864612043093116
99.1818227830220138 31.6176670257056074
15.9761360200755380 1.5736146953789998
5.8470527643464614 32.8063871876287863
87.5175066570588029 52.3671183830947911
36.9620341237076317 14.4517129281081296
32.8003120287160925 96.8473721562788370
55.3626464574047645 8.8319417605124748
84.8941395796477849 92.5249733586466334
9.8064351747237932 15.9553902520088613
31.0616640725403741 2.7973782719072471
36.1988127281010250 92.7166213601885403
83.7553856249247275 96.4630521058365389
13.4289026289923683 30.2655906643667691
60.8007212161852948 22.6334279706331678
34.2148563920673467 70.7641540140081275
38.8843274715555154 67.2436100157084269
58.7784326886132220 42.5210010889897774
97.2164728916239653 96.8998536894816027
60.8765105340623549 29.1368645540996276
43.0839122289256267 71.2503802191679370
57.0505322052914963 96.2052073420128124
32.5697511867012679 80.9435718911843907
41.2288814906578622 66.8821908523915454
47.0563112956441287 19.1601882403042438
3.5550559674522031 55.7523430248517116
39.9771806638134279 54.5490690431528762
82.9457214816586230 68.4694241950421656
3.5522204233325749 98.2499215345647343
6.8032857644694129 7.8007658489431915
54.8095078897192423 53.9245289434483652
73.7183412470273822 99.3698573144759507
79.5843715420018754 73.0907388801398241
35.1737015475612651 43.6662430117810487
48.9709614358562533 61.9032286052793665
28.9318674539330232 41.3656642723084218
90.1576487334585579 79.1886769478647778
51.8076207767924188 54.2088592786017713
6.6271670183142390 62.9628345307760000
60.4538674704126180 16.2435067714799644
92.3769924700190188 5.4109925348044596
73.4757731594196173 72.4812766303922302
35.0713585869817805 48.7323920594826063
33.7838805844098786 95.8160205022729627
12.6425931935563067 11.1428547905064299
51.1498534721248177 78.5395199076417470
12.7975038405198855 23.2686060339644349
19.5417194997690622 0.7317717292398718
89.7833541996356388 72.5906522039207971
67.2416192448588532 84.6556367148266133
87.0641802081031528 14.1330521518144856
39.7988502234835053 20.9639717593186212
27.8799633646087948 59.9548703818988074
75.9381004763169329 40.8238364351126606
6.5681604334958958 21.7787935334918679
37.0556887484784312 23.3803164090415585
97.7369080889163797 23.4140055006237020
13.1022920927804432 69.8945007663303102
67.9301473958140321 1.8279122757533073
96.1729730550568576 8.3741335962394636
35.8241275256512850 75.4775619006019269
28.1086946681149534 8.7955612524866176
25.0492196648693266 56.4102014067619635
27.9005343081050512 81.9929290360416587
97.4261881687361182 7.7148701152237713
98.5527734662584720 80.0744853688429004
18.6215268034494841 49.4824449720533863
84.7430070379015206 69.1232736169080653
83.3041030075971065 97.1886689203246874
38.1343433081933441 54.8065916569092408
19.2262928259179127 3.0533539226741846
91.9429842052527846 39.0935234133675280
35.2125802248712034 77.0604070355887529
19.1661068923296050 32.8920671169422363
54.0432024518258913 35.7337702569373903
60.7745429804851938 76.7763088764420445
76.9932533281037763 94.0889643785265406
19.7440199786104280 52.8412113049128962
95.4744251032769853 46.3823144741210527
32.8376553703225369 64.5336919590692304
52.0263521045782582 40.1562655938266815
82.9476702882191859 35.1346032677486519
1.2222461171360388 37.4006652339539798
24.1442396484768160 18.5151338411435589
25.6011641588503522 12.8813980686046214
25.4218383371876868 79.6385393145262412
71.8467639643708225 28.9883515386624140
30.4638601143179741 66.1133915228677580
34.0995128899178610 42.3018670134390291
25.3877401256629618 81.5959969004881458
0.5569754783883440 24.9387348199039636
35.3295900468919370 68.8286815731540997
8.7557592619164062 63.1567182530999318
20.1031927673384274 12.1360570127442280
4.7454443730652107 44.7558677781795708
68.5020227949886618 27.2479627721145761
60.4646375454802794 94.8581092810024984
28.9285421849083235 81.6208424738369018
41.4364306518449794 39.0103193597858251
25.0796649398029032 47.9594733305755199
8.6851678974517839 62.3419129519024011
6.6441671939225788 41.1661532602337203
76.3275428013106705 9.9733364373329358
94.4285760163258345 49.0496470983269788
85.5760265355281149 85.9048414642854965
78.7409083049465437 37.6302662469404368
54.7030504451976398 83.5594504669286664
7.7888826899498609 95.6220456433969588
46.5285554589662667 41.0985155004403921
35.9324047848619799 87.8070979268148193
9.8889356046331311 23.3704930760166860
72.3746224726242673 12.7047818348203556
11.7823087910996822 53.9416107558044828
68.2069387188553691 52.4654890912868979
70.1972828964875077 77.6765744358964128
92.4647764797275329 79.9850984639959535
21.4772106423747111 36.4538039184594851
92.4385139339379123 56.8886024876366960
57.2804922695489225 69.7390907552106682
66.0473029898384709 26.1298039864547249
73.4268432127024369 48.1654256994014958
54.8378731785789526 63.9029721918694804
76.4171579250839699 48.6882141231637178
66.7225088045247645 21.1466278673657087
61.3510826760627097 72.5311538014901203
48.6379454995480955 83.3290801307626623
97.5205061235692767 62.5836742600406808
86.2881028667274563 56.7227511530994377
97.1235224903079910 53.7743273010903309
72.9671277497474335 3.2146501257895088
0.5267898805745741 17.1618452290801962
6.8896737882274461 25.5049286725200872
61.1046019801889884 35.5085395369372776
51.4257637828397804 5.7939125837131904
95.3852409174305080 64.0919267839969393
60.9053525270745979 25.6754951921031811
26.9203654214545161 16.6105051354678572
48.8751365291001463 67.9236204304074249
27.2960296730163741 66.3018123759763398
31.1712796660398759 23.7503102799167749
65.1253169661534912 8.6665577556978128
53.7382900740143938 98.6568007124337072
92.4613994538971724 95.0910346852572701
74.0603124755107132 49.1599218341855249
40.4440084743093919 93.7806071352922146
10.5603451084916866 64.3519316391039808
91.9224973131398571 25.1211259776263560
63.8392012543964285 10.5813304419268732
32.4220041604355913 22.4065846585279402
98.6851762124266827 14.8666250390280812
10.4475080210153273 43.8993918392226021
15.4541529547419501 85.5160035114305686
48.9965487648390905 85.1313517697683579
1.6324010224477492 32.4271450925030393
82.4785679477496245 39.8939541928410506
34.1510051342442367 31.3255426439921223
35.0898141957867864 26.8416414830590853
43.2525707678312656 96.5761432708116132
21.9123590330650657 60.3332338298817064
89.0441517685733857 54.6947912818885698
79.5281078456369670 27.8236751827434361
5.4791024714871961 11.7621241467970261
35.3535402358032158 26.7624336619795677
85.5340327550765522 42.2616791193488623
34.8104764680882823 30.3367546826357142
56.5097107464091479 80.4877663445456903
47.0807899181921456 97.8758408762619609
66.1889142688512919 36.8140165614087493
53.6187353724635329 44.4371826089088628
30.4830393077251998 14.4034943831809485
81.0603846938446679 65.4154497629027532
44.2740036184012595 83.4195977177671892
70.8683760344411837 14.8309197133071553
55.5974344754605596 3.3198559141758843
53.9327056622392575 75.5764850824915726
46.7285319342102241 38.9608886263129648
50.6956277460938978 81.9353891738855111
33.7216606242103225 76.0415863191546606
19.0723048438941625 70.3157190440897466
55.5574133388311537 13.7196788976667321
93.2782180935764984 3.1906510330533822
87.5821033192659257 72.4071576920908910
8.2196506074038940 63.7432630304688672
37.4107975161651822 10.2142911400781795
60.2694835881407371 87.3522055694959221
83.7734389589950865 74.1301978702236397
5.8946101805781197 77.6229010103154735
77.8900511913973759 92.9922003268140855
42.3087229240622378 5.5361021387654201
45.1908584664498036 75.6555453025426488
32.7396044548428762 54.6394775353676607
47.9560900045866063 49.1779493984039320
50.1573105750790589 52.9910725973727992
50.0537873071449795 64.3212500374187783
72.1591439027616701 16.4564924148907537
22.4593297641158429 97.8241654041468394
5.4122159704872779 30.2056551427757789
16.3170458207998905 56.6985144222997732
13.9940332981351556 93.9816687580948553
73.0636685811788880 94.7838995776786959
3.7481587680573414 9.3530721945068613
97.0812050589533158 57.6187224123779771
93.2517018215300197 43.0140854610280172
70.8568992186605016 54.9926494656955782
30.2200596854415799 76.2794865191648341
48.3254358991771298 67.0309681950845686
93.0061442441739672 85.7688332336961565
83.0790480729758798 53.7905072624025635
16.3398572987509603 88.0728735479868590
70.0765012928996782 69.8604319782318157
46.3037048291445643 85.4553231493011509
25.4149186892359218 87.2637745936056604
79.8897260512496388 95.1939040548876392
45.2786397304221637 49.6838815095935402
44.5864341649263025 36.5179955503584281
82.8847791114143320 22.4393093701601671
5.9600496806512027 73.5239696602135240
8.8491386720666476 89.6687375109233642
0.8195767291080847 20.4824886564040618
78.9083900118235988 41.0592759081048868
33.0996201357189648 8.1823009405140645
29.0171405116954269 38.0695260421383352
19.3090750113748335 65.3072751562053639
88.6419364540820567 72.7820667003770581
92.6291250589804491 94.0701914039428289
90.4231438265239973 26.2960333214044653
46.9845983671447840 38.7375289289348927
84.3737708574304577 55.6834895067117799
54.6515295714648062 21.3389741659549728
55.0917439181096285 91.4389656611809301
33.9277246671286790 26.4968165435339529
