# Supplementary material for: Universal hidden order in amorphous cellular geometries
Source: Nat Commun. 2019 Feb 18;10:811. doi: 10.1038/s41467-019-08360-5 (PMC6379405; doi:10.1038/s41467-019-08360-5)
Supplement: Supplementary file 1 — Source Data [file 41467_2019_8360_MOESM1_ESM.zip › Configurations/2D-Initial-configuration-Binomial-PP9.dat]

34.2465763135137777 26.7740136323213349
53.7891051197399861 77.9218881795194562
83.7354308558541618 77.5386289408265270
14.9637925006823487 21.0609281258650540
51.4443185063475070 46.6246040349911794
1.8572363554470672 50.9659575732300354
40.4460142706407382 24.7944904132534774
43.1673584099927936 35.0090406041087547
16.3087124750120438 91.8687288488830802
17.8897867929229228 6.7849542674754186
31.9104256341930501 83.9242346457097455
2.9767551311116636 67.3985248057646373
10.9295628072606732 94.8559204750655596
54.3733073103531552 41.6516566678602231
10.2399520555420906 99.7575075166837308
17.5334874388170299 23.1737430432778595
98.0053180133479316 59.9112789323800712
42.5196187104787029 6.8467511678492299
95.3330161922169879 29.1376798754748876
23.2571989696456534 10.2869568675939327
90.5419571169180983 75.9518629667753373
48.8233307596950183 17.7247265106932659
80.2600759497470762 46.9059760955785521
1.7584779450170673 75.6366809022033522
42.2728272681343711 4.0330860314863219
17.5274803698724284 44.1116777334828001
34.1695364950958833 7.7719882442240040
75.1635290244853849 39.2070147807464622
58.3184324042419178 61.9726448368258431
81.5666266405301172 29.9445087364047495
11.7949223127944425 27.5866818601995583
58.1796627224185130 60.9314540831287417
55.7934610979011651 3.8537482974425608
95.0660531322933480 38.2601378224909325
29.9585386305793229 73.1935587409494985
68.5366260101234275 81.0247489345613161
51.4287799809716262 29.2696087372330211
24.8675355041735102 17.7564996936626969
95.5570667875733903 36.8449794924590535
88.0299701005720294 73.5402606078203434
16.4581524576981622 75.1305829676975492
40.5749393383520882 28.5219032001366877
72.2301574027140418 44.1815060832098894
9.8172812590139884 5.4314088482043772
35.1263563708803872 38.9452495310247926
95.7633710439653782 6.7177614446639282
65.4640694661444371 35.1751332545444129
13.5246269226201417 15.6373975163406556
0.8161250920506902 37.8812610746447547
1.2820640555429419 68.1223033653527494
81.7534640955035456 77.6529216172405370
42.7739944326452104 48.3043549208181275
35.1884396306225398 88.7949288804428534
14.0815064955508102 80.0365688217299294
3.1085417494890133 38.4364700835544326
63.0006041779130683 75.8560486731011707
36.6899999215047359 92.3786350846809654
18.5449971364399460 75.5685047797873892
66.6038846803772628 5.6004390321579001
77.9619634062769791 56.3635068513309392
0.8365063863925437 79.3325435731210717
77.1531757390311981 5.6762613190042615
74.8860603703011236 49.8132476620517295
43.7445283756385166 25.9347927677437760
42.7982653630637273 60.7229584325460152
1.0812371643280194 40.5115799581060827
90.8344301835588226 78.5725591043263591
35.2016964657890767 88.6643933225385013
79.1382108557451858 71.9762595582701721
80.4645990506345754 8.9436003829903790
85.0246662011698646 17.0931163834096118
98.7706755905543474 28.7411627599686206
88.9079568808366361 32.7723232544069347
68.1090104398849689 36.7837970463654713
96.3349620077959372 16.7743613634281026
39.7007678443414562 90.5037906479968797
78.0135514403186647 50.7622429702749187
14.0331278643479607 14.6326782434384022
72.2995049724462433 68.0347687402454113
54.9910918446545480 56.5871732793549995
28.9019505832120203 6.1916643330134358
21.6825831097695385 1.6222662123102194
28.2518743610349361 23.3434193936410956
32.8096494402198431 46.1628643247272521
32.6481020278369130 16.8855699766670817
73.9945881088548134 91.3682741817336819
78.1660476866330498 25.5767405235573051
97.3936350549955989 10.1379742698269215
98.3247707545712188 83.2004114687946981
79.8517574080858878 79.7878050103712724
11.0782940311282214 85.5431649273514410
70.8437931534228227 59.8460941622584315
12.3228363936558232 20.9382387410853035
73.9888431233047328 23.0060135985391874
70.9025390558793163 87.6515554419762850
60.0454983032003398 74.7228778832930800
96.1655081260078362 12.3587645909667092
56.2748922503834450 92.6812793454720634
88.5643630763661065 69.7656018116004759
95.0995724116708914 41.3677246481173100
53.1857885181573096 16.7590019814762528
92.7818208692637683 66.5796598322084492
14.8631804853807008 38.0134672527721378
37.0592434705310012 82.9582661311554830
74.7131232235149128 84.5122794182655355
54.9071100143774160 94.6249764371582245
0.6540042971604820 29.0792664500864042
25.8880274218469282 89.1864255270719042
46.0856609002978104 10.9252721133557209
28.9555030265078557 82.1002194655291504
76.3805852174672566 90.8787476750437833
51.9758457465665060 9.5330742170426692
73.1794803013282547 32.9730107961315753
62.1560108085573688 56.3681334102434732
27.1578369640615449 96.7829064028918253
2.4450652250530891 78.0837492618847051
16.0491000375563182 34.4313097185474319
53.8277271402270969 58.5337146024338963
6.0103721818890570 51.6489141259049305
59.5636703266549148 99.0302439677288078
52.2993220399480947 55.9102085107732591
33.2275272650060955 61.6574466792310005
29.1560154984839457 69.8812258879810315
63.9972708414835338 17.8280588611676833
6.4473433274148118 15.7544611858278945
97.3894533845928692 22.5434777084540308
67.8238237998953508 72.3567258890306135
95.9877582590581255 27.1929391476571034
10.7835931479308478 22.6504172471080913
5.2592930068546035 55.1167485285018017
28.8208505527957755 12.5702970681957122
96.0551162392247164 13.2617148482148561
85.3232329547380886 79.9708361198271263
20.7633494443446800 65.5408908216635950
71.2485339928517760 81.2748438069184687
44.5380683553367263 10.0509386716557074
20.6638386124850868 56.9664031873335830
61.6208803451085885 72.6628036723022745
15.8859394586101104 1.2806656901447111
48.0879607291882039 9.1105401041362342
81.1430298296431971 72.3348281958778756
67.4552670649461845 42.9098026658781606
36.0031251543051809 20.2365820255461699
92.0983386461441000 81.3645164480507503
99.0013821192949166 94.5178029217631774
55.3816050745674175 13.9931161189349780
44.1311530914452064 79.8516235837584247
29.7739333615383508 8.9970345469443167
87.3987181869800906 47.9768185758948960
18.0465458024040473 63.1251588404826762
56.8780180376845550 7.0793907573676318
90.2669096476246438 96.7675085577495651
23.6089502627703780 45.2455614992626991
51.7882075358340543 37.1383528110713854
46.1820835032717554 83.2861929321002350
58.5389145116303098 82.9739207742714626
48.0186878946914391 44.1871179679015000
34.9579244018251103 48.4141869476354429
60.7322709462608827 86.5700948099380412
97.8136034280003912 12.8030322508636338
11.8608486265227580 70.9758481622570230
38.2954170626546571 39.0828513142805321
90.4123710744443372 83.8059869199350089
21.0474581490384551 25.9072894617619518
62.3598835372282210 28.2615030476654141
33.0928115068930495 71.8431740191891777
99.9584371816259676 55.4789148057106232
15.4911491961328807 80.7227810137129467
21.5587754979856498 23.9580648256789495
30.1375964030681800 7.8278794453142790
53.2424063239378853 2.6243815490414657
4.5494515125153567 54.0207750055229283
79.3448512207585850 98.9084967769635455
84.1425935516153913 53.8376702040451178
73.3846308809487198 81.7417612670859199
15.0062364721018966 66.2675339603238172
44.1672578279089123 8.6626915904532318
54.7488169080749287 6.7013364496125494
65.7712918397812984 9.0796891513749358
54.4217724845488462 92.8904322087565362
67.8736933312058426 64.2409130866083302
11.2658447234907033 94.3145755445461589
46.0845142244012536 80.5502896581832317
57.7109314519452923 17.9382868959775941
11.3608234466565090 40.4124629168761018
82.7644634992421402 37.7779911244541680
19.8501055797787096 9.1380516379822261
97.8761824680794206 46.4757597985703796
55.2963221736785258 16.7963135286060670
19.0345156282778589 94.6354282414494890
52.6809350612154290 27.4055296228589604
52.8769272810046260 64.4602498144092380
18.6268278425748335 59.0060711701044269
70.5273700297850326 40.5337210508256760
52.5190550813225201 26.3703500018263242
70.2833484950740228 81.9726869627346417
89.7094653286941366 6.0472721356258141
24.8989986472675220 19.8952368992496673
93.5038921322425267 51.4430467231928077
5.0987451796686294 74.6964472631522511
80.2636650596764269 21.4970823140210783
8.8267251014710659 25.4889513141989603
43.7636308325576948 63.7693380460965713
42.7659178954517429 50.5080611139338629
60.3047109914386468 64.7589958928535907
13.8229625591715592 57.5917464665579715
8.6558478926976221 38.1190024033760011
34.1180635664802736 37.0021118200609536
99.2733214679160909 17.3107090948171667
32.4761427780012824 93.5939552428733776
11.3991796384035009 16.4694570785702936
52.8021830731345574 64.1793002237798049
89.1786436987824516 35.2340517116407881
30.5618063804601121 80.1036830024518594
8.1469987984944652 14.8193697481076576
42.5157649673702878 95.2862939552676806
59.3047188289331118 54.9125438406921660
70.4684110805268773 6.6238050144613814
83.2906166848741236 4.3194667578839159
40.0800833439616682 87.1096379403909538
72.7023116732026722 55.7128256427839474
25.6729246249816185 74.7528589041728253
40.3473107190177842 54.2976407138995754
39.6131257836057600 59.5110311680350890
74.6830798960141351 71.7387860718928465
66.6352967827918548 18.7422896230518106
23.5779528565383636 16.7588374913287375
69.8475665528473399 24.8374999496221207
9.9032040997324664 17.8560445633993972
15.6814614650312869 46.9187499815354343
57.4733652581306842 49.6675038694177644
37.4299812255079232 29.8716864197051777
49.7003488998273610 7.2760038150469057
80.8942107721724426 27.0484938481214918
38.4084237093724212 8.3318159117185093
43.5593285172558993 13.0059593104251086
23.6504241555720256 27.5373479871692126
54.8935657898108502 3.9132756036895922
1.1420441458487640 2.5129237259030157
61.9770934669289773 92.3862404158825115
23.4256427943474357 44.6304075014065234
8.8520339382993747 5.2482985360044037
91.9822286093283310 44.2509211028869061
57.8655224173730076 85.3184487972789043
16.9138329217035093 91.3952034778269677
3.7804318830688577 67.7223010435646131
1.9775475158568701 52.0768404900363464
54.5806592047918926 7.0951333019458769
35.3931202647634464 65.7795503081890018
63.3168760131781241 45.6712775135517219
28.3325206358823962 19.1132922162455934
39.3685020069062617 46.5241615407345890
59.9701572860745529 68.4508800955997145
63.4586134776487043 37.7070675601330549
77.4409076062840285 88.4556264586841934
7.4219171607548091 23.0272909736333311
34.4567091082678161 61.3863387709183144
77.6572514710998831 94.5628831147255227
58.0333883841651428 6.7156481428725883
90.0588908353588238 87.5039346788364156
97.6614588133956261 99.7554690351880282
9.1724373772533401 5.8190430453934683
57.1121432075838840 69.9102752968129693
5.6516004295415918 82.9523351171896763
81.3989050052845471 80.9781608755164370
2.7578258512502063 81.2156584400165684
71.9463113723258658 71.9024757992664547
36.8785267913545241 8.4305156651641617
37.8937148114358990 69.5104134161056635
22.7865569243268382 58.6919409646643686
60.6592710695887618 58.3024956874304365
98.5814020708662042 47.6289852798659865
35.3701009393955346 63.0339438222171395
64.1181122843026259 64.8918275782580309
20.6419017629004706 21.7645272570955441
38.7216621599551587 12.9446046740553271
97.5638048451957047 15.7680735777085737
57.3764754658456013 44.8968405320981958
15.6206278079660255 35.0879705820101861
47.6511591005108954 36.3109250170481204
40.3653587801405607 39.0438925642088392
65.8293987530660871 73.2661192890835480
22.8557672441166417 69.8389139529398761
87.0448326204366225 21.4359629747261202
23.7442367875817837 46.0308419974450018
81.6955570904881085 33.3031707225819744
63.8907666652150681 86.6706562422837550
27.0264099656355654 63.6264039337540908
85.4105562254708843 99.9662232279746803
55.6475796649206345 27.7441879045708504
95.2000967727226026 55.7475854282286392
1.8252626280361506 58.5922419784951316
8.3245375512034041 43.3428808878122069
30.3935932808417029 21.9261044019092637
77.7045716897639664 28.7389394826332953
93.0135674487814157 29.2970657156471859
9.1287236028691154 85.7454885768181470
88.7248280376274607 0.2406448946720707
42.2397274064336159 73.2556631820217632
33.1644211475108364 48.0882229961095504
71.9091380084765603 81.8325890662574409
81.2496091031777894 28.6924702547991082
48.0178280800296022 71.7643585548392480
53.9472575446875311 75.5424737184059722
9.8677753519943892 19.0288645264624527
86.4202204795617774 72.5052644901121255
1.1000152724250367 52.9751098289236850
6.0051394564209160 72.6381350770451064
70.1842852067413645 90.8913837567867375
11.5158974501619937 98.9225446814102867
99.7256228875146036 13.4713448788603358
97.7305894014450161 15.4429244156201406
1.4445715886603705 84.6858213868885628
88.5829807948018413 99.4060018875450311
6.3638880975630086 2.6371066094636242
8.0890187183020430 50.5377707838863586
20.9537921304644641 21.5951501641953421
41.7447849645485221 28.9994233736456941
67.6971136083445515 52.9250549606998391
24.1020754553192376 88.4170805616528668
77.6990124343869866 45.9087631784078880
36.9520008937552973 73.7376847719770439
94.4369602453643608 0.2551199430572137
14.7274764804721343 73.4986362279362453
40.4538621723062732 97.8803662730954613
71.8627841436703818 70.6758939121686751
23.5853953442887843 3.8105106654003351
20.2897942808407556 57.2401544505198956
50.0251499422690671 55.2432309378717648
13.3401909537418035 47.8806999945271414
73.1346715645159691 60.2055619962052617
42.3562493538528457 74.9918987717810950
80.5700176506034751 22.7880411112842509
79.1906594780314066 3.8480112497201180
50.0811496815717447 65.2132864868099063
43.2086613975528593 52.4801191618512135
53.1407395502956135 39.4454135071847247
57.6422486819180619 8.0596214052352515
57.2818124853656698 43.0029708479874628
0.1855110979419261 37.7066423359311287
12.5314471162205727 89.2236745393950201
39.5077828805633828 33.7411183430744259
72.3538956890433980 3.9251607809700828
6.1800747981440303 4.7827626829042957
8.0481570219910203 43.7852653671054526
84.1190586985617728 20.0247001245198568
46.3629760439312832 93.2855412267175268
3.6622094728703258 97.5715159404622341
88.9556786860976985 30.0766737488198501
77.3198397612977573 56.4197315490991755
79.1037751890300314 52.1577556436982874
60.0398744753935389 52.9541453239618320
59.1987886208892746 4.0343193401774720
6.9622763572124153 25.2254748539284961
93.3750111522979864 89.5737414504057625
53.0113632926023541 78.4034045681919167
62.4126383585579916 23.3891091226888221
72.3288357435884564 2.3930183121723902
7.4359436908305820 72.6466562689658986
52.2827104370660010 54.0184887759087360
74.9426514557308678 11.0704235320979620
48.1642342297137063 9.9496104665329650
66.2759934675660105 44.9846781025829543
26.8532841161261970 98.8924794457453373
68.8287537906904987 95.7354143832391316
11.3425641107476221 69.9487107629343257
27.1730861957313650 95.1361001320774449
79.2759608755337268 91.6088096919195465
40.6618914675635352 10.2065492287280577
87.6990570326388905 9.4257115317300197
43.1291383739530332 94.0519710443717116
43.8793650068111205 48.4953671926553511
32.5182102232669195 36.9430637647119582
9.1359591534698090 48.2396502890307417
48.5399620199547286 56.8982376171794044
66.5658261104483273 39.7978151571891843
92.0610445749704667 86.7498380574984367
36.0652784830827500 90.8230430195095124
49.3681208165327092 72.2942994032754740
95.0861763983849073 9.7171811872744822
71.4323021609470601 98.1014399833767641
14.1858640548213071 54.1893175622761092
37.2889063706639305 45.1914728827634420
29.3416725851976317 6.4585444930980067
79.1930304854982836 20.1104668971399114
65.6924014794910960 48.3183416510625250
6.6593935273476461 22.7173724272221165
39.4237700278613801 27.3307883678972630
78.5385954395980264 66.8689258407234632
2.4816103705540882 33.2582414782356963
10.7640549994063477 15.7965182551618728
64.8475678000351223 40.2712201541758716
88.0951264237584581 95.6335565892151465
97.4510268105572237 88.6088903376508199
51.6696590505238618 70.0572841428331259
31.3084850978091360 96.9970555723563450
74.4688994965859052 68.0705025235356658
48.8801807759409712 43.9243019273008315
8.2495864783400652 11.3889471706284500
58.0167973139315478 41.0770687652594972
30.6740131704353765 61.0871868192453675
98.7722200475621293 94.6753136118640697
94.8172407339664147 13.7597271347774210
20.1836411848364534 72.6717662280460246
9.4831247078524523 30.0940778950700718
13.2945623784729960 34.0212824731174237
21.4601868104745357 67.1028149349210281
66.4516999275610232 54.7000740124362395
8.3200251505069716 3.7874293278792881
77.7062922472754281 87.9017453971679146
48.2801626238792849 16.5668673089569012
60.4766625700281253 94.7694895722337947
9.9570605905547449 43.6090755514176180
53.2456474819431236 39.8279028637880756
29.3438847439240753 68.6449635102910776
59.8586235006797835 81.9933476108669623
52.6818905268809132 86.1631601101070004
10.2659355266275014 76.5939853294855055
70.7988658230980548 40.1555606922701074
83.2421953709331461 92.8008554859581949
71.0910445383595544 14.6005272330255398
18.1485333496650654 57.6725835154224953
0.5912441154255932 88.0941126363260025
2.7982723488094718 30.2203981334924769
49.9233956964027712 91.1503092760899278
39.4706423470343779 50.2297744178514165
87.3310190892471354 18.8553205616305277
30.6944384517997335 30.0465337727479422
58.1192023893778753 88.1244250046336504
61.3752307050466044 64.0279642022187971
69.5412511582443074 93.4915436349407827
57.7617551134090945 44.1833443381250319
63.7591619301978838 96.3127910907655860
68.8724246656178281 35.2921436564247486
21.2243962307133955 2.0821803497120595
0.6999119178221824 17.8479077835893456
92.3999683519989645 98.5744469056481307
88.3488974517186705 48.4544488981575512
26.3964852532120560 1.5758418359568926
84.7017575967623060 3.6822073987408555
16.2999672719465245 44.8077759892494001
62.2511433431349062 93.7197034936511102
26.5225258789666967 65.1809677273420078
86.8189489221161068 52.4048301807043728
46.9806736874212376 9.1439874621054855
54.2024077062961993 95.2362403419444945
84.0906910416496203 26.4576051394074909
31.5950857831870806 67.8133861379629224
22.8125970146032309 25.5966352768696268
34.6926320780605124 8.7614821794738234
12.4629107331305278 77.8934801084608353
52.2662151307018661 4.4802099623903917
13.2570304233733953 32.2834976510041685
83.4465575056719331 63.7946988797278820
17.7388976898946069 6.3395204662052951
84.7956645194142453 32.9984123115566916
69.3981984402200425 15.7666052051129935
46.5737371191555525 93.3982429737260702
12.4262847522237152 78.8721121689788021
66.3854221401356455 35.0296264427616109
39.0350280383156019 68.2964845512756540
41.0505397650672208 86.1862636950205570
87.6549248690438674 84.6643237383884042
53.9124275080014002 21.2537520647246190
4.8564552825041352 48.3648929660183811
50.8783659444652869 60.9434142285707381
46.3896666611830852 27.2268048095786988
23.3442795783338362 22.2426860270582907
48.1978140256330789 27.1440933691738486
36.5264624298020095 16.5071495149948682
63.3057067439771544 74.4135362454705245
65.5034979862071509 77.7944469060641239
19.8691435361614950 71.9135279100624416
97.2955100837922942 71.3371489100324965
21.0525984673663906 40.6620988070053500
90.1879655535913116 74.1900575758429000
26.5650938379714532 59.4268831495662084
94.4938079681977996 70.0393437013519247
83.4862486386098368 77.2015687289817691
98.8843261733653094 59.8410953557387373
23.5512396352613322 62.2855287389414229
75.3215709087430128 79.3875901245690443
77.1440697917191045 12.4365831564525529
14.1505446031181652 47.1802015275271245
45.1167536616709413 29.7496050302306969
51.9498391149415397 70.8733780990846896
60.4880670187423277 1.1678117235864316
45.5400097905940626 88.7859373969212271
78.2475556420754117 53.6190407233950808
67.2191542769831472 40.2517727430165237
43.8033251665286301 30.2658374900407807
41.5829987335027269 7.0404933443623090
90.9280971128285387 6.2619356483862969
80.7483369869731717 45.8543156610393652
5.1015954004897113 23.7495441730101184
14.0508994197960817 84.0420436379510960
32.2959906372781944 28.5120087836373450
8.4948117157064509 5.7333665099414288
89.4883529857356592 85.4002225638803338
92.2081309793436930 32.4381867248792730
96.0086933047066964 84.9670269752559051
77.8464484937832850 86.8666058772795822
43.9769860156680394 7.9091320412390314
58.8842045870034170 58.9911610606143597
93.8221711178227906 4.2191405349613520
74.1631603849368162 78.7474176996748412
43.0398593858988932 14.5784188478024319
41.8127494647420264 49.3673519620986383
39.8385419381153127 15.9750075250750356
52.7520024490139150 0.5869913612361000
28.9755268959142818 68.5555109953819652
49.7443892392250717 7.7553677269387000
56.7988155595489985 59.8947449934581897
29.5060665929197228 6.4947360333490352
32.3968360987738322 84.5425433663150443
74.0943974427800640 92.6890029479421571
19.2475283471341356 37.9773568286505352
85.0236992874697535 43.7945441127617130
11.7074594802066159 64.4176055148336815
25.7599546239575155 38.8389720023131133
87.0089150678787462 43.0482396868758883
58.6938161229178377 61.8576188286201187
68.1840087764781373 22.8938115062606187
97.6314424386648625 22.0934785335267989
4.4024181780596416 74.1516291234146365
62.7797713274048022 30.9897863266655911
5.5018125948655410 87.3327224454764632
90.8009045428429289 66.7359257750375150
43.3022405419133705 80.5906948092706159
35.9301436018069182 34.3688700761924011
27.6869661472572304 63.5356747766680741
56.1762783125387841 94.8272308263635892
79.3270580162106995 15.7279458804245547
51.1007862414909013 67.2262378067795368
10.1892736771508012 27.6766002035262488
0.0995542719021802 53.4856335555812379
98.0655147283101769 33.4353764812010397
44.2185818385987943 58.5669025986940497
66.0328328635758339 67.4938869909742323
75.6983229157112874 4.4390171943969552
30.2392047725694297 29.9528724635088963
62.8511206138080567 12.0472469850712578
85.0389578735728122 26.6676579321015979
8.3722030305874107 68.7984137392871702
99.9920044638625427 4.4546337012974169
47.1848829272071484 98.9111615687018286
1.8596610200930619 94.0588032510051022
5.3462209359150474 63.1878060674755844
96.6164220019631586 72.1170044150287310
23.3847942242330866 32.0687849499964202
33.5565707522518792 61.7990417078588905
78.8976832850857903 58.8933103548573627
43.3147996609403805 48.5779190737433169
78.0200608520406007 24.2218150154212566
80.5974693608494448 38.2891725491135162
10.9890311036561670 27.7792620830502486
37.6201423204488918 29.9544172646086579
24.7732513013553692 75.2912622575944255
4.8615526849254742 32.5619508781826141
21.3452823644494813 13.2390399125841718
66.8757798450796344 38.3758019012659304
93.8388317208878391 2.8113541677677989
55.5732318184891128 8.1970565675105078
87.1235951495240215 26.8847378375363419
11.2946693951798238 97.5706144186777209
67.7351977554686187 74.4718613939845540
33.4431479911392913 53.5328329310062827
51.5860186849501616 99.9093677828143285
21.0913580347221838 50.2966941379831027
52.8897834930315867 17.0876556880248280
47.4023645516605043 26.9537194920214667
84.6306841467113458 91.6363682732833951
65.5876883180600174 84.5508984185824204
99.7201132255236473 54.5311072934155732
44.9554196184080226 59.5678884147423346
14.8899532378165329 83.6607021413812220
26.3734381202755266 96.6783289432148791
10.8727904782570874 19.8769796313718032
20.4452282164081289 29.0663823064546634
86.2872989949460845 70.8947613846737283
80.4076239284292882 44.3995290726339604
93.0989404873112250 48.3970965431148841
98.2060054362970192 41.7341668016530818
68.1092896617180514 65.6315890337779280
35.5624769343437137 75.2664440921629847
73.2059292086343731 60.2858469912035702
59.1602921457029609 57.0113669704297550
35.2407664624225347 40.9382469630136043
37.2226351273099851 21.9008040968976623
23.6705048818236747 69.4115690174246822
39.0013054578146168 13.6508539271825278
98.3174816464496502 35.1918943998144158
62.8805775183719859 7.2471767183337583
69.1761663167259542 68.9027203816418421
59.5422603520839431 99.1707330943589795
76.8538419124051444 38.2383332628516897
25.7642025139830046 56.9233900757170161
5.3935550443737874 89.4219139846596676
84.9289459848348685 17.4520579958796560
47.1908435548008640 15.3467862200394869
98.6756064194257476 53.3315758479759410
56.0471032201700154 42.3053222832393345
47.2841181762342018 7.0847747579708242
37.7654062381330604 49.9481319640072385
40.0712049156068986 69.7296524342274324
73.2481911205678671 39.7309344450641149
34.0851251567902551 39.2395428692219355
95.2285248389608370 15.7270117688609652
91.7666131446351727 84.7536986892240947
16.3442186882222131 27.7802969221232061
98.5487378300941259 83.3770169477583920
66.9876217565221452 38.3821747044991284
18.4882085787388171 3.4814664606585888
73.6753577096569501 65.2694148948847186
96.0531964347651552 88.3932006789957256
81.6711826512635071 95.0554260598095766
15.5897659144378249 34.6755808000091008
51.4049422680769794 43.8664986860457375
9.5255951014276423 42.9584963987993405
93.2635158522809746 49.5028647694970587
36.7155318941295974 50.5241981641492046
42.0811701477487787 10.9318649168401620
12.6064847037277605 53.0688093087506303
22.5266296702059563 83.9320674544334935
37.8667510629135080 63.4039780192838549
54.8725529515818451 36.1326850466380378
32.0464183362731063 59.2585959674775467
28.9374015904670259 32.4112407738469273
34.5524946569548490 80.2203492492490682
58.8362094263590976 10.7520262727256455
56.7273157193120667 16.5842627568164040
89.9068526830850345 17.6211313926207715
91.3759108679060290 86.0886046871457182
15.4601631372770392 3.7189967026836968
63.0393096454562993 14.3017976493999939
3.7322080861622253 66.1059243691738487
69.2824060528299981 19.3407791251886572
15.8186624097507949 98.3192008570311486
98.0947224027216862 17.5547314321957586
11.3106188836719639 51.0796768967279888
49.9784756756533568 31.6690045594732013
31.9788362084696729 9.6301480473252923
20.3953307158654233 11.2966478238263779
40.3477411498977503 23.6296250531831795
59.7243462581824289 52.0891975524272794
4.0350576544718519 39.7468034823173255
1.6268372986321555 65.9045982671303250
65.8488006400494612 18.6435402996321677
24.5873074575494215 70.2340807218849790
96.8810747322315677 4.8557296079476124
1.8163938545173730 57.3616989605416165
43.3343071999424154 6.6474929573804298
45.9066105742327863 26.4040177931174611
26.5843911664524271 99.4568770237104616
93.1157781178145996 64.3128727943235106
80.5976698218863845 82.0899904678963139
17.4842606205610878 92.7093246907701740
96.6021013684958660 26.7455519197228533
66.2580541568789272 22.7607766915332341
60.0257220763689503 90.8893189993315644
25.3449038051765676 10.8458770649242027
83.7899623267752531 57.7458216105020128
71.3899326777745955 93.9558943352445226
28.3753659248345720 22.9358946732412647
18.6909426034507327 40.2499800169468855
89.0681823539420350 2.5032282453354537
63.9986614867560490 68.0738318571370229
42.2901793934246868 17.8680744169073549
32.1168918756218247 98.5799796895646949
34.8715319269927804 55.1525829017040863
15.8554767269186598 68.5649441018220926
12.5418114929322755 79.9506336374449944
59.8776748618820136 52.0806026029152846
75.6440335828750960 42.9256281150165933
50.4528788555451229 15.2731100252480605
72.9851484772613475 15.5848028233336766
6.6906753826230458 15.9704731392630528
9.3320365348781298 64.4504489029413037
19.7758351428497612 77.9211157980798959
57.0053612856284886 38.5282245390035669
62.9312773267536727 58.6253398442336717
50.7107409709670804 71.2437610404075059
4.4959250789016085 59.9181274463043394
74.1379886789842857 90.2011241157956221
39.1753163957844350 6.6263959103204817
70.0970697094824118 85.8399569652445962
2.5582804966384876 98.1875008385497239
22.7284078074253770 83.2615625093781091
28.7549902587544750 63.6086880475099861
69.6560391054473627 61.1851300857796687
11.3132995472938642 77.9283348719224449
78.6951440334871108 5.4155027231824970
78.2054353227630372 81.8864683539171523
70.5557166856134614 53.0286471882369668
21.2826953289903429 18.5373940455197399
9.4480584179372542 39.1377460680484930
42.1105186250566064 24.5249407259373484
69.1104114067982493 71.3799124362105317
53.9711909232433484 18.9161605953102594
47.7903643260841093 13.3295348081866383
58.7450421583290776 34.9859993865947487
72.3272566592291497 3.8293902881033293
37.7790766130528297 68.7982628023528804
58.1224098119182884 96.4913252995852986
67.0166229450271658 83.0508460090794642
67.4047016367404268 40.6155634177755900
8.2010660924498939 89.2071578614195744
93.0293158510235685 79.0466178248147742
1.0918510405081516 58.7122077651238925
36.1508319792476556 25.4795111146706610
82.2177356354479940 92.2953642767499076
21.6631649117419158 9.6287774188666742
28.1108149345300831 50.4043791441044391
98.3014906293652473 80.8285861382617696
58.4610855843926132 10.6053951549147421
35.8873380934983999 13.6997143436671571
55.6091036982171758 87.1633763677727842
20.4231477394810845 91.5957443492119552
76.1515001318830826 89.7610975818529653
93.2181706449362082 90.9085988497158297
60.8421292964929847 70.2298630897560230
9.1951273216616780 83.3695182082567499
0.8599035761513774 29.7190977892152546
99.1500005095417407 96.3843600755345733
27.2593244548434690 16.8860992615566090
33.1337679809041958 91.4507613366570808
82.8364447262085832 89.6203533877970528
10.2669084470033987 83.0083846484514396
69.6372817808632192 90.1819807535674443
24.3261108995487128 52.3338269314476676
31.5993082164364729 73.4863456481979966
39.8204308213973235 98.1224808303690565
45.3863438186359573 81.3188313593658449
38.1457835107962637 69.6316706909234995
81.3209969023100712 84.3998549322990357
90.3499195269143058 29.9998365794265851
34.0379699969482488 52.6458249514959817
80.1319668503316223 49.7071110444342921
2.1187442961418501 48.1220784429740505
47.7450795454349546 62.9940564251992825
5.0652260394690174 88.2078873580921083
42.4263023449367083 80.8685802297953558
82.9464116141098060 28.9134613640005576
11.8000364199661760 96.4536026440937349
63.4073544667623921 93.4769345877896853
80.3513103036351026 43.8126273479457566
6.1642630750365024 67.5852029259795302
31.5123962910690452 75.2357325794466476
41.2008355461822759 54.9633604490501995
25.6237141099968753 58.2354049471655486
8.4076965665736854 44.8427939592009963
8.7925327301493272 16.9965929965447238
62.0282167385184735 91.9868786572426842
80.2804898475811370 51.9087064260070008
92.7101936458024340 6.8273458856824458
88.5629113256190976 80.3492921359627985
18.6540681756429585 89.1139790540664904
21.3645070798412888 89.8243583019464182
17.7942203870723219 98.3394629808162790
92.8318948687829391 97.4651629239333630
50.1578534123435205 51.3843109112173124
9.6969609183666599 59.8912488358638626
89.9994546616933917 21.8571175704785219
75.7124046778851607 12.8752399390190124
0.4180165484810705 89.9204734575946247
87.5396665249900110 16.3811674915991148
85.3754114466929082 24.1491537599933821
83.6931380596457615 2.0539654465477231
12.3684241893545099 61.3831256827627385
50.4352067842445138 30.2385209763426310
60.3832361089377798 10.2626953783555344
0.9223687463818631 65.0349919946972364
8.1198076747804659 78.2552513673441297
50.9566124434509007 76.7457760183158655
30.8220865036255347 15.0408989669920565
11.6513033892685307 75.4542381319224091
4.5591110591473694 60.0621221764934390
52.7566355155395499 66.8511635727291065
59.1984021347351046 80.7675575725899222
59.1091505855722232 73.8091471722915458
43.8926467575960757 60.5683106888760960
65.4082139942477738 77.1626253180520081
5.1882190895496727 54.1763382408298142
87.5169015962957388 90.3280566536475504
37.8064698641077968 31.8600849108615520
13.5362705217344281 99.3581880411624070
50.8340346284232822 8.5370433280811504
17.1282381951891480 11.9893044319402620
65.9401644330176424 24.6805499250265399
9.8333348997063688 82.6843800903791220
81.5253557743103414 87.4539408235673932
97.0245241723388290 95.4917944323933199
19.1288244970551844 78.0798397368489248
43.0012808132013475 22.8050599969539256
92.6406640188870227 11.9136979048514053
31.3257783547115309 18.2546502575217744
35.3087036461375590 57.0246781954828776
99.2782953755106661 30.3091658787566942
63.6605560645229360 29.4267669814084591
42.2296008913039884 43.8500519879555739
60.5873448141249895 85.8880409709245782
72.3217711725181971 74.8123924458050880
86.1942470221090389 90.5314239223699957
97.2222554110704777 73.3105017894647943
80.3423326924829553 85.1007581827259685
43.3617516027925518 86.0797707453051402
47.4125089681867067 58.8591569706914157
6.1458827851705644 31.8738976089431922
97.4863447442812685 70.0952130142433703
0.7675600778548564 39.3213114929668848
13.0174128703374627 60.3558787124212373
5.0355483990275012 47.1019484985043775
85.8260623335285402 71.1162826803676751
93.4737170463821769 82.9549352812270655
43.9090613834413048 20.0002341655608689
38.5638908458851830 72.2585117134718473
72.3181660488327083 65.5135452420904869
36.5209562676946362 11.6315163426060622
69.4532542363553773 20.5206727942490303
27.5025017615827991 46.6325563690305387
56.7029734195959776 78.2459538610390410
9.6136685420531336 31.4098806664027137
64.5817065827392014 59.0357390312594816
18.2340749913151967 28.4719892398119114
2.9280413858353338 95.4953822898970515
93.3833745547038490 86.1463866341624396
0.0149445631554945 58.5036238333684651
47.3878555066642662 99.5281397293628345
74.8966954248265750 87.1529123410334989
9.1403323214247489 41.7776514958778904
75.8817256652822607 79.3361221239748033
51.4905042478104562 38.7028361252672610
37.9767825724153028 91.5708217725409526
90.3957673237107429 63.2926160223336254
82.4590699328073242 1.1199262855120184
22.0411850823711077 42.1402789475482820
52.1809404587856847 74.3235102633696698
9.8195735648355829 12.0559828312633890
65.0508887737581460 90.2506777446883035
7.2620695207558317 1.0733492075832185
26.9124163956327642 76.1585091751793755
68.6411049965060442 5.4483444669244152
17.4284647495395291 55.8739078129769950
32.4729351640103729 24.9997968213447450
45.5672911257373627 23.7041305077968047
96.4311410758512011 71.2347611083262819
80.5573678007759639 91.2102526917966543
58.6930622933448873 84.1703305034059923
89.6591311818794310 69.1210595878519314
36.3028041297327988 15.8317679535656008
1.6543167640828971 77.1289295575307676
23.6442725128326536 42.9590694487443585
26.4864809149537805 55.9654563355197894
95.2194217910558223 30.9514065955201829
6.9457219705245539 33.9873361799465599
46.0096092034196005 7.9820107092531289
83.1937777900908202 48.0183775683072795
56.5839189462632461 18.4691540891645403
86.6169324086324366 57.9280738267866653
86.2504695782911597 67.2188429547187098
52.4155376843254857 26.4987681642385517
52.2766226453740401 85.4003273289398663
78.2084298842899983 74.3736104432550889
7.4036547062462983 58.4744606584553495
41.0360356742536894 15.6609574339569235
85.0078949002460575 98.5505761227682626
56.0704216616552671 75.2692743428791999
15.1509248700476213 2.3323454247729969
65.3599663003813163 37.1459439803511913
52.8522995226663568 34.8769135109131341
79.2737528038257580 35.0907541024441016
68.7993210739536067 13.5371059093350574
65.8336037543008956 88.9390423116907129
45.4897824087957972 0.9338760317474049
66.9695229592119432 45.9546538779168259
95.9687684576587543 34.7583454173688651
65.6998910233902222 36.1234980310254699
63.7317273248795502 0.8685869732175555
95.9408724564528228 90.8335935424387060
99.1138754328637788 6.2347476997327895
82.8637566862409187 97.1519553126848763
96.8021490945510976 96.0648239056960733
52.1908521055669681 52.3240308122929747
16.2580506749663058 13.5045787876032719
78.9782206377825275 93.0158914494411704
30.3402467301930656 4.6505061477476133
31.2297457635271840 96.6418698764453694
83.4452891421427125 43.6107673468961536
69.9646785971173983 39.3214548993466053
68.6748587815330040 29.7697939446154862
52.9208222889336639 94.4870609299948114
64.9077670235739532 46.1559907675750480
24.7987338456344126 62.8101721079908444
80.0926022459029241 20.0759054444384013
3.4641366102174276 21.3537008491520695
64.1492697800837561 96.0225992732327569
38.6719381235956590 34.4302515567004406
87.2567663988045723 43.1050922643637193
10.6902016641321254 25.8983491376230432
77.4703004206201484 40.1969145056437966
72.0979655601738045 93.3108801525918068
61.0555217521040774 40.3444091005236629
81.5525620321302966 73.6769969552049275
19.0184471691369410 61.1739823512399212
9.3194708967612723 50.3600525673166928
32.9311357057642837 91.0386205211181476
27.2341262006453704 38.5958422616408470
53.5446960878160354 79.5106757776834883
30.4478181213717072 70.5942741717806399
82.7938907458814555 67.2374886420177944
81.7447029846616005 54.1839035960885127
19.0286446906758897 73.6778750462960659
87.6007170313927190 89.1334502606160157
34.9618675317222554 58.9630625795200558
6.9891803530394370 64.8546672145651257
14.2614453100348033 9.8036072754867813
46.8122178077698621 8.1677681645794813
66.3373476183904813 52.4867855106805337
65.6413385766879998 97.4106591866829916
24.0726457955643056 49.2531178894680011
31.6052222329227703 55.3714613826107183
39.5457846199852696 2.7121495457362532
80.2451381084217843 95.8246774424456333
72.3762452450616820 31.0501263287991094
50.6743856621783095 92.7216281218918397
21.2808486228339362 4.6505713753759998
56.8700528326080530 67.0596972756180207
35.9250537536632066 76.6436125062572700
22.3161825167712422 96.7730947610231311
97.4198184317203868 37.3582985494554407
94.2599819488691253 76.8874280311894438
24.9301921189153504 84.8882580128515798
21.4958437374169975 93.9307780517623883
31.0311823383111793 31.6350899344921572
77.8623401498620353 20.2131385270805310
54.7696905540992702 83.0128082696105736
48.5931460804399222 88.2806587421164011
23.7812482692063440 27.4339214615803257
77.6663835927941903 4.7486428553523030
72.6317383371262366 6.7506562768240848
70.0789457403317044 60.4904879444818633
69.5785598106295993 82.7192770836199287
64.4812742812658826 63.0643326121044225
59.6199337945827992 47.2216040825441183
58.4634783696137674 10.1456214852385767
29.0693107788890011 43.9073969007305251
22.9352386781259234 16.3563892274798519
17.7887410742342951 44.5513725114751935
51.9249940232176286 48.6637204410988033
74.1979897153139518 23.1234930737335915
49.3999355806476217 42.3502339099836007
1.0897725631534017 47.3820012181990009
56.6578390501703524 53.4214925782432886
61.1046120164604929 28.6160788301779831
99.1340490218466073 37.8372759541083639
26.1190333721264984 33.2536174557967215
49.6657340141805719 16.0990219805299368
0.6170254815960119 22.9827278055351627
57.3266906055903149 13.6338251161405530
59.6170520373903159 19.4705980476427278
43.9828710070529070 67.7870359627625021
7.4027251481938006 38.1502244546054783
55.0828546270029165 17.2776587983942456
99.0239603833109783 78.4100412136875491
86.8330469556248659 93.5256087915789891
90.6769957015819443 74.0353265393559781
38.1418626193926116 22.3105870241355433
76.0348922069960622 54.8066921054272314
37.0659088587498502 8.8761366863843065
89.7545322353778801 95.7197552485191494
57.3433397704175150 92.7453247346249725
17.0375629183521795 27.0098010257314378
8.8102463681392962 46.9295604047276882
18.9554414873781560 89.4368258836916539
43.0969667225044617 28.0238208771374175
65.0224760116424676 40.4611312343672012
26.9601709918194423 37.9569966354471617
68.9321712866322116 18.1509682153220595
24.2793220043903695 41.2634959734767079
52.2976387472752009 83.3783012131785313
60.2412136556104585 64.0341281839546781
85.9601148459855722 34.7422023845395103
38.1718153314943152 14.4876634012175209
93.8858112573254289 94.6358785552809110
63.3472857419289355 77.5971120147372631
55.5669866650835047 59.6391384702959471
27.5160843880955071 59.5680095310628701
98.3017545627401006 20.9590719923613769
20.4030145862752050 50.7968145121309860
44.2869197539356705 46.0905642198478773
85.9834669349732934 78.4030867340886317
26.0770578048983310 70.7579669483986606
89.4882592701128630 49.4488086281214549
33.2826215582680192 75.3101559505099942
87.7684046163785325 21.0506230050733656
63.4102443096987685 24.7506525435689184
88.6584976578680539 35.3611025468362286
58.8153179531004469 30.1946736701426026
36.5960738717421421 41.8225292260987587
8.1444537096797003 67.5211210020242589
54.5090893970100367 43.9101361657369225
1.2147391189271550 82.0679119903491028
8.9492331881109273 27.4750052923618213
42.5119623854018727 79.6539519101001616
82.6671908905968706 62.0767982704003103
56.6903594263978405 3.6169060548312593
63.2716121140838084 8.0024536099917558
86.2832702145922923 12.4033138941828103
42.8893799238297149 72.7421378134949066
9.5146290541351259 33.5981501586760913
97.5054060107177634 72.8510211000871379
29.5958980895937316 63.9329621392298435
57.8267770725158314 57.3774617613639606
99.1588538887819055 34.3209852470383581
89.4707484201975802 93.1721044974313486
32.5939087831116581 2.8707546352730429
17.7650709475851478 12.3270228396852755
24.3194229233643213 88.0333753865928372
32.8913304007899185 9.2122336044933704
82.9955361731827423 85.3263500459786854
52.1488170827745989 63.1883985267731703
33.2915708105155232 93.4341055985453863
70.5566680982181396 45.8102225664910421
30.1473670907704587 53.7561206585054805
92.2804990261825537 84.1333386610955785
51.6722793854777507 5.1138514225069098
29.4240550802006950 49.0909604492515186
73.5757275985395722 63.1842905597348690
20.5162875559133369 15.5564688565070668
11.2993378626267020 72.0258218265329333
35.5097462108126791 60.9551580803343498
15.2549187802171975 44.4722803916348539
30.0336664797381410 93.2685935755598905
90.7175165191120243 90.8101373752775487
67.2036965596800115 36.1576396311816239
68.6010099123045052 59.7375340201447216
74.4249858322099840 30.5322925473122773
13.4572910531458376 75.4177393974844961
74.0877947557371925 91.8571756594705420
97.0836542341164090 28.1696051930067632
27.9918087559308013 0.5806825369948365
64.7326639223987854 2.0810316938200568
85.9229610438171960 9.8584251925666564
66.1619606871756787 7.1164990571724429
67.2568857619763776 84.2577688592525647
34.5262289312191584 13.5760744712719585
97.4205016431318143 86.5360896221052798
93.2817124862800853 19.6674100399853664
23.1168060166814904 76.8696225057988443
18.0866136716705697 43.5603286284085627
36.7571436523790993 84.9371891429169779
86.7519760130951738 36.4267424493476142
89.3291716875402244 93.2999670986076666
14.6492980997159137 0.3519058552910570
71.8303513480504847 94.7637211370187913
31.4230959916172772 17.2832335668528501
50.1060873245744247 2.1464602783890063
70.9221592205189779 36.9556011374186397
63.5666140139601765 19.5589202781122893
0.8341383974364902 50.2375324740038067
26.8187709620963517 98.6390219928721734
47.1526076426248295 6.1964268561469744
29.2084477382876564 45.4316997613833919
3.1476621607891775 6.6154928363082899
6.3584801808489910 18.6291060869893883
13.7610724265220590 17.0156257332791618
81.4904928001836737 51.3209467529963774
90.8914413545545301 75.7987552782569480
16.4435221272950756 11.6593800069407898
29.2603786866671101 17.4169527776698914
98.5960859625125181 50.7823616965454434
3.5671513446694614 46.0085263830888209
7.2770801722107370 50.4930812763042880
34.6901216301656063 45.7543419389386230
39.6093341654360813 32.8980915883184792
21.0437874219537981 34.8378969616930902
4.5488017171153583 48.1901130626802825
45.2905273239988659 93.9430744598752341
79.9109926743205534 36.7335654654663131
0.2916336856648938 92.0184040675186452
91.2481257248891495 9.9877523882510477
88.1111705822643785 55.9143789655695471
9.3161978202878757 52.2496096942718395
36.8332568313770849 2.7883677790346617
99.0723855579648358 21.0682926304608387
9.4973378207352415 79.3277266667487311
77.5611350429897044 79.7640662647394123
83.6680494073073078 49.0713978146031238
99.7120382395325606 26.5482679427551531
56.6578902861146787 6.6128903255407323
26.8182412205133076 16.6586281817741693
98.1478790200608557 33.9565088963084563
65.1780272717778217 99.9667324603964715
85.2220333421604153 67.5119951952234629
44.2960147842039049 38.6800843410525985
83.3871815419967390 47.9319036157794827
27.2927501762287079 8.2041307712356506
38.5184868762537178 15.4893013658083394
26.0903440505286568 94.5013057441034192
80.1861138399806208 98.8756989816470053
8.3822316501891763 60.7125006791707449
82.3858094755874220 59.9760318802777377
33.7431487674246142 8.4150118501647988
80.7982549122553024 31.7290839768397461
67.9495514117681125 11.8400699868159478
93.0295882728909618 26.9081734252989548
32.6792211092913902 40.3281850769824004
39.2988503136120428 44.7325065821979280
45.5251638296896175 37.4942133007578633
31.9394894484885796 89.5631273990529593
79.1636063483730936 39.5712356434826944
16.6844710061717763 74.0876333080690586
85.6732678001973653 46.2424069000095912
1.5415567828655274 46.5099279689941696
6.4442398208787832 92.6681979419762172
22.7432888594514608 80.2491386014432635
2.1757511630752457 82.5563991878636472
19.9041757556109751 29.1743977407864286
37.5865803889045438 57.1829175261565723
15.6898688854978268 68.4402829560926023
35.5916535847104569 41.3267165248577300
65.1988287039135628 62.9048960093532727
17.0265622786644713 74.5002054622268588
90.7317203316857217 49.1507816467411018
97.7208465819840200 14.5260033131824446
98.4180462589485927 60.8490425773110317
79.3128075086157196 44.0873748870345281
95.6773790770136827 65.6136797077516718
79.5783494987811366 14.9847562180050016
8.3352258150119596 67.8727562197361607
44.2069521358672048 50.0908138637573543
1.6635276652517073 49.3165058903663791
0.6200175118502016 36.6315312596479217
70.4000053592999677 91.0330853234438564
84.4487865864353466 90.2026771114340846
6.8088681645325781 56.0907844755534768
20.3450326617466217 75.0231711118823625
50.3138015784665242 82.7308725141720629
61.9613529480490968 97.5680152702202577
20.4064635239855967 33.1974741815507883
87.4535180592763766 11.5508253464535073
76.6108548869806611 85.8792970837974963
63.8130917784603540 6.3290196291473695
21.0082042334031485 71.3966844379429517
47.9752231322070202 4.6386752120438306
52.5053471932500955 71.3312999658037370
3.5202487055984943 30.5804358696320264
26.7428788682084075 85.7560789436448800
56.1234193865051125 24.1179563406956916
50.8737523826771962 71.0541090985176425
55.8992963570301384 92.1962506006794484
12.7886370687121715 25.0951416218583958
7.8901443445879789 71.6385028379407345
10.9646109151929956 41.4776108634209635
5.9324718099049267 21.8808122660787419
87.6150122819518913 50.4642541761557766
42.2415556505418976 73.0204320457333012
18.5978751349548759 86.5893157899073174
13.9323897564904602 70.8926417771557169
94.3063780553581097 52.1113745833659792
48.0731709429508243 71.5719028190384137
87.2465965510438508 40.8913800410760544
1.8699213795088543 23.4672669876378350
71.2428317133044544 85.6817092295017915
66.5008664649526082 46.2247995097776112
5.5674181185176197 85.6363360179407920
2.0618855232377498 90.6006278895920332
33.6012262704385236 61.8962798630720314
45.9494720867769217 10.7982883259578504
89.8353340559101099 28.6535784586253826
21.3757225892863403 96.4527712691063925
57.4140563857775419 98.6009045676133837
32.4016403915979936 30.5109278378659212
20.3031541579582928 91.7387671593175043
29.8330713836959092 97.8291312943478886
7.8147894328270624 41.9240238380022561
24.8094839031225654 28.0673707591399868
52.3718938389096422 47.3472820515452000
51.5853797371802472 98.2354193037878787
73.5054051075343722 72.4015588169339708
6.2675213827051550 63.8610932213127285
52.8485797863781599 4.9248908243761154
84.0540995351794606 33.4554365003735512
89.8892023070501409 57.8321346719436704
55.0295266561717114 26.7716880504248707
18.4528308184584660 46.8785256679510312
81.5189515438589041 11.2191981284310405
21.0682564552281946 85.5025368765525542
11.6240987289955022 80.0166651529904129
11.8707241425156429 94.3477844021808494
1.8890010951784664 46.9101953120838715
85.1689691957559774 96.7323647249093455
84.2357343199089001 2.4027197312764370
91.9084605404187016 25.7855321348233524
16.6306658907438241 80.2516574628200345
27.8495696270989228 98.3896181726257026
85.3101745070355975 80.9212563559822655
54.5783772580186408 75.3359844426940555
92.7858796747849226 2.1615895662647766
24.9740383825363139 16.7641710211680497
20.5354833111412987 48.7247153931589025
35.3970322792186423 39.1059069223415179
24.0668531615721655 44.4593307760808401
39.7218861798791281 53.1409687453579664
22.7960668549028647 45.8947783101844493
70.6923402406056169 65.5670216439473847
5.4044063411453518 70.1674381395688584
32.7034854390490537 55.3461889999218428
57.3776403245331323 15.4118663603985073
30.0322396038550821 43.6053663200648955
45.0921010964042495 59.0280950154981738
18.8317935410920576 94.0767639843386689
8.7845029228709848 0.7190595618419726
84.7667647761231393 19.5670605679307954
82.8226316105294984 76.4913748066124271
38.9533734881344316 90.3895760290594836
56.1010114270005360 18.2481844074901858
32.9149594318783016 1.9170485846444096
83.3636442827590258 75.5341607405156310
34.2916463951380663 69.1570727706147323
64.5190296942709409 80.6182025944058722
17.0625517861678127 88.4394618932662979
24.4487923303416501 16.1765236923815294
26.2619099440551160 72.3548237903214613
97.0849057828322231 26.2710226947140200
39.4508005900324861 99.5437921676719668
77.1462412991357098 50.6400315068741165
15.4648939187661547 96.6545415250956523
6.9867126915116984 85.4554126259031932
60.3017842174700789 6.3591624767478709
43.2934786284266409 99.4515404339239950
53.0429278920282812 21.9387294561653832
60.1943391578154490 29.4432297269246028
48.6640019799616823 45.3809468719746789
82.5866502654825325 79.7420251797537389
58.8476077553665959 52.7554825136830488
88.5741076268258070 10.7283622308316566
64.1649688830018476 5.9798761647362202
28.4241363981963531 59.1013632894487060
39.9866765271053239 0.0607185272704980
32.7858490790873134 55.0508871532744735
84.4404205665004355 71.7711074700917209
3.9692253213781115 88.6443222848783847
31.4822300298071021 79.1186736800172099
45.4721804470358251 19.0972822273613900
50.0929129467582612 50.6169895220318153
34.9101605423643093 10.2230273135820333
23.6878986426790057 92.0956187510497699
52.3765826243775763 89.8738177235622970
62.1889220884078142 33.3466931036794350
78.8039923635438129 23.1645789088871332
72.7398369111067069 15.5261851155060864
56.0149079092903932 40.2088864378251216
23.4378628939345930 45.2651735271788596
85.8068790716050387 7.1192980871351956
5.5743635411199417 96.4681675973533430
98.3573838764789770 1.3752539622890581
94.1376491443748904 28.3850028618951029
41.4003031171038529 4.4167741662979321
98.0754136530869687 93.9804876041384318
72.3408698124877390 67.1234771608422847
0.2642448406222853 43.5315716962220804
70.8800456453332970 84.9796908811231475
94.0857715364413139 5.6565331524648261
65.3239146818311127 52.4897746202368651
37.6295952580505642 61.8103711681202910
7.6438564449563646 69.6935935642946589
89.4491790642996136 19.7826429512318533
38.4512336961988623 4.6370612367348958
20.4308532668682759 62.4209460478602267
34.4612208601466463 71.7857982637944900
20.4765997942398243 30.4416701963171512
48.2749197068508948 45.2675118182188854
31.4423379579204756 15.0622307638283441
16.7964796836431063 65.2160459330631852
23.2531997402913291 54.4822140466990064
54.8375249210160334 34.4457381546699821
82.1101318884596054 76.6513563808772176
32.8268097177350811 65.4197824039671474
79.4902610183427925 64.3204100630129574
62.9772672127863444 81.3876991401897243
84.7292975620759847 59.3463364335440033
47.5871364859528541 5.1565865975864655
39.1166177998617712 28.9183601812688877
98.0116450999848752 20.7178875901158790
48.4228868780656327 70.6162281717361395
44.6431017276090003 84.4528270136019330
86.0444896307517126 72.1500102989891587
67.4870268388026915 9.9670882554638407
13.8479066716499339 49.1620556620447431
79.5346663203128372 52.7596011632575426
98.2404669315894807 31.1313158021384595
48.0478445492404376 68.8933165115433184
27.2588620610211265 36.0365581140076756
73.1876086665021433 99.2242766759705859
15.0699545811859856 36.8393613884821249
76.3742846545410430 73.3108758915912659
45.1868754385544946 8.8226044894506686
91.8929908331815426 43.5737069988446777
92.8505403233958759 78.7019690110099077
60.5407046653813623 32.3108189214341834
49.5573692559223460 22.8571865572576698
59.5015522425349133 31.8194306151886259
81.7160013822724949 15.4024486271110419
94.9052006373427304 53.2382986009370711
73.9063681100606260 85.1209370889030197
95.2479682964338537 66.3850315014991423
70.5944290066663314 61.0395803050770240
93.9165929955374992 75.1588518028095223
82.4094557006794304 51.2115553513028985
45.4168262755542926 2.9811077726955348
4.5276016887958459 79.4618758533098486
62.1247702088846623 99.9553978751294210
77.7240035484781799 0.7607027347830253
46.1595936823489623 9.9784837178467978
48.1954756853109103 16.6794114523518999
19.5268812613133349 28.9219437862210036
13.3619124185074494 84.2135749879747380
2.5731666502260775 21.6593038578573811
84.3753233846431101 96.1891824299079872
43.3692952553476090 46.1391220304693235
29.3143722477498088 46.2229128399239784
79.1420960185307791 48.5409538269405942
18.8005615703567770 17.5736185734906556
12.5872476453479543 73.1320727445363872
66.4673941268824677 51.3829464602520289
23.8199369056655854 62.5348847019055114
54.9820770416963072 80.5679859865726655
28.1832267447496569 17.6576098033670235
10.9538915080746975 1.9562519955129143
76.9242604502483829 81.6035868617989308
57.7655280290452424 90.8064099001666705
18.9147311450977753 92.8089848310661267
88.5173276639750526 73.1513175762707135
83.5977588155629689 0.4864235992207977
65.5827659602501285 95.8275716216611357
72.6709920879274875 92.4942719583984854
29.0933549297280649 1.0554348732388030
38.8563771836518157 96.6350329353020072
88.8146383879839618 77.0098542616535156
79.3559901072437981 59.0631526271932685
22.5826851353868605 82.9320789251512736
93.4194779087136595 50.9074832387850336
51.7950756069006317 29.5806823533811709
27.0848661430212374 53.3265839490887998
49.3573803469718655 60.4702751677866814
5.7593274160082641 2.3349040458180093
29.4878186235429816 9.8656470392546662
14.1547878132004978 16.9562042703290992
81.8580427210285393 73.9111122990859570
68.3645689859785080 48.2432029138200704
40.0191507113383267 37.1657096770656139
32.2867813001213833 87.3509352582495779
12.3994910462094214 23.0903690613703958
90.7757879585776521 88.7762883969204637
70.2088511598580709 36.1711390910028925
2.2508135363896509 91.9109762780762765
97.4097873476412133 61.9793787029472512
70.6160172562092043 87.5644371946617497
92.6065158889231412 93.3623968197604626
70.5324311912214910 90.3066777691362290
66.3054532187287151 87.7290600623280596
13.9546437976342368 38.3428802411371663
87.3764244511210819 35.5052231748528371
92.8040150168117179 84.3959266619546185
45.9267939907159288 72.1512453517295143
24.4172183224200090 46.0315296341782556
18.4204241818051067 27.7777366509959549
73.7425909269018121 32.9229255249951152
37.2558659432175148 70.2204875188542843
14.2560052735204330 14.9339614877768483
97.7271303293064761 38.5367649816139277
40.9134025331727571 6.7655631483773515
61.1937360741489655 98.2189186629039312
81.9635112090546158 7.0434969912274159
10.4465402046968627 23.2059566170711555
47.6380525888471809 73.0945754831497396
84.3828678540602084 70.1153590298034146
46.8557838909170670 93.6903436702063033
80.8010901239594688 13.7843513470240921
29.1795595593797401 18.3682959521250346
65.0301592875106849 81.3396243141560404
62.1359961428139229 94.2005569286636160
70.2727793735217716 95.5195287537768394
81.8470410756922604 59.5459537559040655
2.3448813618625275 59.4285386955721719
8.9959326904058940 31.9992706247676182
76.8787653057222258 58.3149888907835035
64.6005283190882835 77.7946327776757585
60.8575053766464009 39.7302729808377748
11.9176909517099805 87.8283401805672099
1.8258009511223583 94.7110982442582525
8.1428846287489911 50.2800073914931218
62.0069118582822512 5.6644392112194968
98.4077140415162859 41.4604257080316572
33.0635689103744710 22.2223496654561430
48.0582665406404814 86.7593698609832416
28.6292725667015908 70.1571204023722714
65.7597317278478926 91.4491929311907086
3.6804142811333929 76.2037839861121995
29.1374834500406017 29.4436659103187068
59.4980138059733292 44.9200597775749486
67.1690499382458341 13.0520262072587272
91.6288094609292330 39.4972352427030131
93.9622314908687173 28.4541788260478157
54.1220306861209011 37.1026650709710069
69.4418941034053887 26.0924663684647165
86.7168363827419029 95.2669081120745602
21.3243289511489635 23.8218374391419694
49.0689376013232135 73.7172576303165528
26.8209736097251614 66.7422166842991373
48.7551389695271808 98.2348397210375026
17.3947788795679621 77.9390094510748526
5.9944603149531765 38.2876302296552140
19.2654962796582012 98.6178723534154500
4.5995205543129085 80.0856265449702676
42.3550959042129023 68.1633087732085414
92.1786361053719077 4.7570565060318426
36.1238665197332054 26.1560384978222551
98.4667683952399813 0.7344661440351063
19.5428981459616189 22.4281798156494503
69.9393404645370964 87.8579808711929786
15.4059477982854460 49.8811947818077996
82.1031089832499106 73.3253613661497781
29.4962362767748658 59.9080641653294208
46.7959090397371398 66.4747235259271037
5.9428024853646066 33.0598528691920421
64.0120003798815702 26.7590567743063659
23.2997005262395298 46.3614790101046310
95.1306314006367160 38.8401401881918389
28.8121115341659966 71.4089331676222230
36.5711913566702975 9.0314252019118584
25.1480430323247752 37.2932214469744920
49.4921477263996934 10.6933543938554365
95.1729923465751426 26.7143534450244964
95.9111413470407399 77.3411409689108069
38.4520909876806343 90.5743074694063779
4.4746903201858812 56.0574804632167343
84.5849416554164719 8.5940843260566382
8.5302009103225060 32.0375748396395252
82.2471835221452068 81.3956355256358250
0.3020239120846258 65.7189021734825616
72.6991272719281199 85.9447549869345977
84.8819187449363426 56.1901629419911046
33.0203854170675797 12.6926889948246746
13.4050020187913681 43.7595256406068529
55.1934349660823784 76.4636366635243547
38.6518841221950922 33.7720452075834459
36.7802513867661034 25.1568126511883747
69.3755323857566708 36.6301692328615189
48.9736886201391641 87.5462163608761301
49.5177170236815840 51.1717431327748073
17.0409521500734300 77.6335363384622781
22.9778258685010002 93.8176704561501111
66.4155187007436183 91.7336579108551859
8.2939496690137116 16.5845211317531920
50.8593531005417177 88.6975194650402301
47.1745723677681497 89.4999229099248765
57.1663492414319379 73.8233567440662171
50.8153313303804097 33.3227863961529707
97.6833296094110324 50.7463902274861454
32.3312319454467456 87.3646934797996266
18.0654515478469122 12.0141801136103066
4.6169591522670856 10.3170849519918733
88.5948584661925054 48.8319922485495681
98.7288845473062224 13.2401115994982614
20.5357050013872851 29.7511768663141893
29.2348038963962438 44.7317727902782138
57.8595281114922315 28.9976401797431009
36.1604173113885707 20.6889004296438657
50.2651374579733172 70.8753090384207809
33.4954519864432498 98.7871776122741778
2.0810326852489958 23.1331789147099158
1.9168419257136859 53.9199659745109514
70.6016583822174937 11.1932933533901000
14.8322430454335787 61.2287642377761046
72.3845601137644934 1.9775659786690936
26.3519976969621936 15.1018423843737644
90.7072195267023886 78.6306221731142614
0.4142521689949330 99.0500912210910371
51.9973284690192017 27.9928108282350934
21.4663674159985547 49.9281425729591319
91.4176682315472959 76.3486606563102299
13.6475641291583401 27.5745146630002722
75.3713420309039606 18.8094803113870626
54.4550034744470750 46.6836385236727764
86.8534137319183088 35.1188498542038232
86.2328292348083210 73.3662721914341063
70.8711919131439032 76.5186878299484619
67.1810341651000158 6.1781809048828906
33.7299873728668089 64.7102941530418576
55.7958022810201655 33.2014645748937269
15.4561255392767993 5.7456980304966159
45.4788818435995736 56.7544818624711098
21.3231439670590781 70.0727433695874709
45.4871193256106707 73.5338340933661385
84.8439180799759498 91.0768736362220750
16.3724481517644733 73.0373597415984932
61.1224481038333138 8.4360376021979882
51.5970957493442270 3.1680277692147318
79.4290177546012330 92.6608874744481454
18.4139880202720434 72.4551525601381741
3.2947685431510942 59.4933560540132831
13.5910693201609760 47.5144381438234689
65.4590831775011139 96.1901511889246592
10.1582106154126670 78.3018919624362439
22.7559687483985797 73.3777270505481596
27.5895137361886995 86.6699665869303431
53.6217605217064062 3.6919671857272740
64.3383576444099532 57.9255228705177174
96.9206261704036081 90.8687245546023519
83.6480829006329287 0.9207685054094528
89.3893783308595999 26.5549618731382182
65.6691582917456600 88.0804665129994646
24.8016974384278619 95.4887637059745060
88.0827190493451440 13.9953230028350699
67.6423193674199013 18.3194470153147044
77.9831968088337959 24.5492900863381145
24.7615826190674007 54.3033639872858132
79.6749647845742146 3.9006226865409888
34.6231826221503738 81.9966566594754909
24.7606824328729722 45.4756105267960180
64.9509248858235964 45.8860593512921398
76.5499834608572627 11.1688874338765398
91.6452766881893979 68.2119715518617653
85.1202205040998905 25.1268988932451549
43.7724663392972246 31.1069663263682017
12.5783188190175750 60.5067578111444178
7.6447113021079645 22.9493072915630023
6.2832982005021076 16.3091518477773469
36.9615588120067997 99.1011660916036163
22.7522808626627331 29.7411172844330949
96.3296293243092521 24.8181895698455506
4.0080931674862157 6.6216854790119406
27.1202365034623476 88.5485502746874573
0.8123411561149818 21.9234856034919652
1.8566671166022064 37.3748371306720770
53.5802253486255324 82.5193434183699708
38.4025381628204912 73.6001886966269439
73.9039939572190434 87.6997675886690473
65.5390901459811772 55.9782311401707773
86.5132702514451211 58.9056988076378829
18.4777204882133681 73.1327271164398383
15.4761368444022001 16.5633039688884196
15.8494703640020163 92.2521862341601775
63.1078652235334872 17.9667937319503608
42.0231108493288588 71.4489187153551342
14.0202404493065540 45.6364028992884769
98.5314753365363458 7.9508805411592558
55.6723075672341352 87.2063670281240348
57.6112884454569070 23.2939206513219546
9.0736454406551648 60.8889988916712781
75.7989540332359155 6.5417728507496609
15.5033399551777187 85.7883896258138918
72.5461705083260853 0.5590950901317671
44.2881240847602626 30.3230696494026901
63.7709472469444734 33.2815728517536371
75.3545728854668653 84.1367785257010752
56.2108961452825753 54.0014502576901876
15.3195233323514373 34.6229577283253889
15.3060521040011217 40.2831985828066692
43.0690782502373040 95.5056819135971296
12.1728616725510168 73.8194033852737164
36.3185123474614215 74.7389154737920620
12.1897589748178667 32.0903718406983742
11.2624830531125149 3.9428692960860268
38.9903549088710193 26.4684707785735611
13.3718500039956218 53.6126205535040725
10.0978005162491122 60.2907666820497923
74.2186537720826038 11.4231582619773064
91.3691088441567700 49.8945595943537512
10.4287851703411594 34.5652501675864485
53.3396017381840366 98.1054028222374654
16.4090275733898672 98.9907322700315291
61.3211661487313435 60.6184484973481972
84.6868212425081310 82.2033852612324552
31.7824123832908469 91.3709271954872548
3.8267492087628030 1.5166265887860408
84.8551457905839897 57.7083221974351162
32.3622861454570838 89.1146429885803570
93.0324204066367315 68.5635336576638821
46.9130480260740015 49.2711605178262815
3.7667282529162072 80.4238481864521901
78.0717635301308945 11.1910226280988123
57.4771209557960603 22.6316274170794145
6.0315284304904733 16.5823115141979898
59.1611832557129134 56.7749377047977788
71.9927312210607795 8.3326455950640916
65.8218932350747963 68.3761021924252930
59.5072692434344006 81.1712605290708495
81.8929013987821577 31.4768045439871251
41.7007345147623951 4.8930144729555476
17.6302629695475837 88.1356159442655667
44.6358011513582227 38.9807204499147488
91.9696186823049260 43.9505499038117620
95.2781240013111983 62.0931564126497832
27.6982523335071349 91.5496811556654819
20.1880891384376717 75.4543946451372989
6.0042777322697694 0.9755911467858369
24.2749884157914195 38.4578331905182225
95.2618496634784719 49.0545658213206721
85.2235837852111047 35.2835218684000154
32.7713576889133194 46.7740330910491835
67.9120773149162034 84.9485337227886532
49.2684714056030657 30.2650091347265295
50.7285039558590469 89.7975157067883316
96.8147469307390338 74.7580774937946444
9.6114573328068609 34.4782255022341388
47.3837339391869676 84.7041528613273158
67.6617420524452484 99.8752273380770816
59.0543995505231436 2.6003929928512304
46.8324677114299561 41.6461094555598734
38.5172579102002217 47.6842896265308056
44.7262109267877008 44.1460175596674489
73.2185357581779215 52.4318443449949925
38.1718829496610539 33.5533667965773788
15.6458866196855002 5.5809068417905010
78.8125351012535162 78.3456833262722512
60.0039327733632533 88.7790714224461937
15.0427178545244686 19.9231993536468259
3.9950365516930875 80.9354687649001647
84.6431735001599890 13.9186507053769564
90.3881582560768067 85.3737721695232210
66.5509745107550685 18.7543279782813812
41.1749876595362778 9.4523170980586038
99.8594611539913899 94.9392691668749791
9.0752158826150957 52.8201988951554355
88.6444036364395345 86.0849532239430602
73.4555010134771464 85.3330419234359425
92.8727195427811836 62.1812013547207059
61.9981646381041713 79.1498037240384065
86.7367089887116407 5.1130847709195626
74.1697747823249074 66.3036831025877689
54.2621620549093606 85.3071425785509660
93.8449738287289676 64.8033661400222343
78.1418892259232649 33.5770821773079717
97.3879241328992862 37.4350173300069784
97.0981630049899280 51.9806141180877859
48.6853929400585912 83.5325495833762517
16.3188184887770440 44.2453475243332335
78.0920371546004475 71.8914837901896249
2.7317692689148187 76.7398469152408467
96.9933075338159369 16.4193414223111276
44.4076417724785557 25.7172541622673236
1.2185902624648803 48.6936391829828281
45.5192078008708734 65.2599158840485813
84.0726718367141785 86.4528664232787918
68.9622705718301319 99.0444590403781717
3.5217495644676688 43.1718350344816884
50.0989071985117675 20.8876989331740575
73.7555787989270186 50.2646442148879657
56.5414140322736429 31.6467835654709688
0.0874022751989334 11.3810347242913164
17.8170868089008962 76.4102166039712927
85.0659844292659102 24.1080411968577444
86.5521368114565917 72.7736844866849140
94.9352887624559258 97.9945064623365028
74.2305654563420205 16.1430415394383964
98.3450700133027311 36.7664042087757466
1.7224408804388802 22.9240496726249248
82.3697526219652474 70.7182696580482002
89.4057310035458102 64.3415270681312279
34.6624017975075702 75.6981796160250013
81.2431201917715953 70.5920987900049965
28.3396768763740106 92.1138148445955380
2.2125133761158322 51.7431765008148545
70.3228655926883732 61.3182032714215666
41.5846370537581649 57.5901262938041256
87.2297366608877667 89.5353203314225397
80.3314912871718576 44.1200083484153325
0.6355166196981177 55.0428776127955928
33.6398931591245898 97.8993195413386275
20.9264244252564282 48.1779839202179403
81.9391547753093619 85.9375674806732093
4.6729738839115020 10.3699101515666641
64.5426807438269918 27.4488002156225939
30.0744612699581744 97.0705878607947596
22.4801582974537908 5.3854892368508267
29.4147257340388038 31.0229153831633298
78.9025403876594709 33.9512785534259223
46.0661506434178136 56.7272682865678419
82.8067083765732548 67.1976473809316701
24.2238267194915586 58.8808816778351485
22.0795540971423172 40.0567757081106350
81.8915660567912482 9.5568346174776941
70.4054548921084233 88.7574559704857506
99.4144525646788964 52.0980511943912603
38.6762960479918334 45.9916292856254145
7.5345053098286101 43.0895339776197446
73.5183037990729105 81.2409591113344050
91.4325383024355887 63.3192352776521190
98.0636479469296773 82.2437069928074322
22.2167910931808095 21.6312371742652729
60.9830709592356399 19.5743711337288744
14.7510382869661107 92.7276608432163556
8.4089960173060483 37.5825274955104902
6.7732773022948889 42.7964124532700154
36.8316395558907814 55.6004970247789245
65.4696500544169027 11.9537980748084962
30.7089008085009816 82.7762157788216797
1.7546809624332749 70.6532227585935289
98.8744945341590409 42.1003413929684314
82.2969560874624051 2.1532689123413440
60.0952701774323117 75.1074189848221749
38.7971702900723443 94.3122103933856977
3.5819384101319462 43.7277975012847619
82.4672533217650852 78.4141722390481561
9.8153314350877814 95.2056738873152426
0.7382959129718203 23.1380806287913678
3.9275623009657368 13.5693742590096811
78.8198876546152860 1.0365612347157938
24.5965514911592038 24.7556540186900094
74.8255510177772720 84.3830179827507720
32.4944872842639541 95.1689134346029419
12.3586249270581696 10.3857569065622926
35.8445648312413070 91.1314127011168154
64.1084518027986121 45.5165014571247255
84.4534232511569911 59.8033223435885049
3.5546338546684542 37.7859917664018141
86.7269703767664168 21.9164688567694874
26.6207047761952680 92.7920822448976281
92.8014046139557536 25.2390655094410938
72.4688297918139881 41.6129864081228007
67.5073904698814005 17.9770517637243046
52.5449286044192405 31.3966559784268782
25.7709049855151875 40.9046562084061094
6.9335262040512768 70.3943309585997667
20.9962933072157512 33.1805187625777620
66.1076910268234741 23.3277073994141873
30.6086222318302958 94.3135412663840782
92.2460231139157827 27.2963147970648699
61.5081460273558136 95.0993069994937343
17.0067206489969323 35.0284246425553007
21.3347711405241434 75.3799518691312898
52.7820604996558842 40.0157162317265360
36.0581909102092837 3.6392606421817852
52.4773106923128623 88.2656706405781932
87.2227332186644162 59.1269713994336286
0.3485529243383079 21.1669121316886084
14.7169896937994427 24.3568086774430874
10.0865170849498078 6.3750443753345483
36.7509427034804190 94.8514014285033511
93.0347099679535319 10.8629949695588266
3.8791765072531570 59.1934264492256972
94.2600499954338460 88.3973843731941713
78.6528058297208617 42.7299068158777828
9.7985964241928727 9.9898044433465181
14.2547654054661308 53.0884985690592401
62.9779428616722114 0.8275321585144768
24.0247906057978398 93.4521806758533558
86.7119850457362418 66.1492734498143875
67.5878373964691832 22.5220907806056729
34.0226447040741888 41.5577831551825483
57.2161138212525913 75.2414619353972682
12.7292720531692041 4.1620113132871843
10.8572055218085097 49.0283676880401771
55.8437097175527342 64.6928372462419503
64.9973908945500085 33.4917517620108143
38.7055973172837682 66.7720721104355164
65.4229703844954145 46.8809216005140570
98.6219795473465268 42.5888692967924527
74.2358659245239210 58.0775940551257790
32.0492263437749969 6.6347108318279613
44.5134684156687115 90.7819630114613574
67.0746508105912795 83.8551734062452709
73.8364382324826920 32.6740679754878158
86.2193371595119373 40.9068954063869654
5.1620165700877019 43.6098179745984851
63.2705569127448442 47.4794441496346096
93.5914192575460078 2.7562181061074997
93.2676002413000163 8.9673840280407155
22.3476448347932468 67.1817796529004738
37.2335522118915989 98.5653735946117422
78.9259668658904445 12.4968535787395076
4.3913275611692555 79.0871101613156497
25.6274420313514000 59.3063883411446113
3.1373275167946080 23.7852525380968025
25.0997170314120055 51.6645422365815534
53.2894520512630407 26.9214470718966297
89.5079535611333341 40.8543551612949756
78.0315601057539112 83.5648242255180094
64.0513030179438800 34.2718311471504364
74.8954129899052248 18.4571274288541467
78.0903605550126230 73.1706914213843334
15.8961767132816298 96.6789381162888333
16.9740294668036533 88.4831430553049785
98.8527711569420120 9.6380111171552869
17.7799665333699082 97.5256480338452150
51.7924973380912590 93.5613907519967256
45.6047601327998962 37.9859855737821306
80.2474386592129747 25.7123491740625774
71.6543029853936844 16.1369868064410547
78.4672862984800474 79.0062386964380323
24.9262822786676672 75.2435333443868046
83.2411710960963944 49.1101775825385261
42.9838136311902375 50.8097885281793111
23.0432730540929178 3.4251682205427403
81.9629769824386187 52.5450320395856352
11.4706460510807453 50.3370257178498122
61.1306701289244003 90.0430616903313563
11.4415766567478432 60.4549065485112465
40.7931258342650622 90.4799811531373877
43.3544338569398988 61.6656807654678971
67.1182835179538273 20.6513968110527237
64.3883356766311294 98.4350266585357900
20.8251738501575865 26.1515899651534980
69.8985647251768967 25.0738595823636210
67.1350870841718574 98.0861726854577540
31.5639594173357310 62.2736315752002483
19.4545326486732932 9.4240765824562303
12.6903127282602224 34.6196799366633954
34.8136482537614285 62.6721260496907036
61.3001111705009905 50.1941366615114148
86.5859050608057856 44.4597753776968432
11.2802040698889545 31.4236357376952320
27.7395419541097148 58.6753834084779911
78.6137714759725412 39.4552726461386314
7.9119154377481067 53.9008291448568428
37.0409518332148409 56.0125039486758638
55.4191924945394518 12.1149577309328738
24.9863415088189988 59.2018839881978920
78.9199769607070891 35.6936789990195606
34.4737206942250296 44.2868139806374401
78.9264640298345483 94.3023655165312107
8.4103766247552780 54.5547568198560313
71.1824710902475033 85.0584261334739296
54.6291024754655439 16.6243103814855750
62.6946774660874198 39.2201509616378345
19.0354291730228979 4.8450973172554868
22.9942123056592465 54.2835164724925079
59.3407347938746810 75.5974174897777544
11.2199573265986068 50.0656638288987992
46.5639588019025581 29.0010027303710274
72.4692475162055700 8.5753317152219228
43.3447320472468931 63.1366051305525602
56.9815269086105616 42.4200338787020783
3.3133989117704599 83.5978416028633546
91.9101751769202622 50.5248910301902328
98.9703135382694654 53.1693602613662293
87.8586588911840352 42.6341815467094349
59.4667868412386724 83.3017367167349931
64.4185242537705136 1.0280408579332545
62.7731960993565679 44.0228045014229821
22.0457158387767578 21.2017372226185543
36.4296696060520944 93.3087505604525376
14.8778341304443895 64.2834945425332620
47.7048965691075466 65.1761887622961069
94.3933782818971849 20.9317233251344881
22.3199740176855066 14.3414929142459577
84.4231210489337087 78.7548215414755219
54.1435035976460810 12.1465537855972023
50.6531615206129970 92.9792780046581129
1.1894387854182731 96.3055375022946833
12.9924630011990949 73.9762461453523485
19.9332227380812910 81.8179875569212101
76.3880449992936121 56.9041197152153515
13.3937429025559158 63.7914877992508806
48.2934416278258425 66.5089356381503762
94.1401808875177153 92.0599601095397304
48.7154377619911685 24.3831010122443033
29.9104609089173010 52.3249501281919933
58.7984166333539022 99.0913110889586619
68.8995550911711234 52.5687090282570182
95.9107443468156333 79.0316111713531484
4.2414221290708154 89.0182877525781038
89.1954610676000357 51.1430719890785142
58.1335437660109449 8.9548738985059213
5.6327027920393125 74.4953321739788237
61.3363649445780155 36.3943467766788231
2.5326054162844502 26.3269077050528608
58.0860498750228729 88.9087950692007922
65.1327435598247320 92.9039974341018109
54.7799419594147210 97.2423090185737351
40.1901973077203323 23.7140539568723838
35.8856767713944151 97.4679591583421399
46.8238690449846260 37.1466995210455195
67.1136211436886470 61.4492394028894182
79.8399532747250902 45.7833132692758795
27.2131321630207594 85.9263487652904416
83.7601202826244275 54.7776547487810817
78.4913344810307336 98.3015084005419624
72.3210552761799192 51.9096749135201421
22.3416656246890675 72.7899702563217517
61.6147316481563081 17.5889103896970447
20.9145545100547174 80.1378134033318048
41.7649644352199942 59.0932688674997166
78.0813885986811727 44.7529933372019997
99.3148400864986627 72.5993451681935511
26.8552602244871217 19.7057086505001422
42.1627820363360968 38.4153620702060934
83.2400106534609137 35.7179987287014740
21.6558579842340180 25.0196138463791513
91.2139569264078176 25.9062611451214231
60.6052146617906828 50.5949957650860469
41.2502520773876284 83.5897767827588041
91.7557741467881982 64.7054843792251262
60.0498700936840066 79.0462224584914281
33.8818043666552668 28.5412154126613125
89.1507461387384836 17.3359048964324316
6.4477421941851576 5.3341349770901108
2.1640334666909178 74.9543545098828758
80.1506024648110440 34.2098339215097269
53.3833226909309460 94.1486777542799445
56.3455833300128290 52.9448891970369147
67.0318774364073278 7.2178926617997856
97.3449360888480584 32.6247788131971106
71.0545225050281033 97.8382803690398362
83.9612394898017129 48.6340286033055378
59.3574892201905868 57.8807097525636109
5.8329550511758370 65.7637370372552255
0.7163380237409811 11.6074154434173025
81.0669237230797819 50.9609189753565843
2.7018545076864298 4.4290665503282645
24.5883370793211995 90.7283476660259538
4.2459648867776423 25.7442493817131357
86.2641767628116583 49.8152338378861117
67.7729849202784322 40.2939758003024266
88.1089132325807611 12.1838292105784340
85.4556265474908798 40.2371970361389586
32.1705453207406933 69.3431643106775084
58.3372663890311145 41.4214603710722358
75.2870048255035726 9.4156372488450213
5.4814157857012269 30.1020300306904396
39.7537126942170573 56.1903345800873737
96.5868099368478710 35.9597723642963629
50.5531036119346595 40.9913402595908281
57.6038361069659643 9.9461009847633726
57.9543019996364137 86.4552600810147851
87.1735161525214153 78.8851757224336723
43.6628712406922475 42.3846885104102427
18.3161448849296740 0.3236948100489023
90.4083846534181390 68.7337657192789351
95.3094276012792250 74.9766200622776893
61.7498837868091428 93.9244180516748628
17.2310888739140573 98.0275529223926299
73.5277935299701824 88.7771895723588642
51.2612212093206594 51.4657011025653546
49.2269379393993631 92.5769964774192573
97.5154928808569821 38.0919852184187704
58.1234069926709438 62.3288219792863387
34.5361355741751979 23.3726046030914958
52.2554979180967933 75.1827213042526239
92.9401408538778782 6.1494365324118334
48.1357162620461168 8.7712773988144690
58.8699168026329929 95.7640224922672161
60.7343786944917525 93.5532343463716103
42.6966501385583470 67.6402292128805129
90.9219653998493982 85.5470120114176353
4.7786738730027363 29.3228884580863607
73.5772091338858161 19.2790550550901223
47.2422760649443774 2.6876162077286936
24.1583272737954644 8.3503926514443947
58.1912565862413231 94.3081738658600273
85.2631251209609644 21.8092088604585079
49.1842287059060297 37.2243572100708704
90.1967419378086248 85.0253885174853110
55.8582545921571665 47.5470215396387204
47.8517849728215907 52.1253061037099457
67.3640340019929340 93.5404440207351371
35.0892545334236843 50.0703772360352986
8.3170419538359912 6.1915596142443015
58.9546590395809815 82.9138398289491505
28.7697098157494651 5.9834087038747601
90.6545122348896655 6.3019942894619430
68.1088848710593453 19.7060240462567968
45.6413277433386781 1.8144720129659841
60.3268343184279558 71.8332818541871632
90.5447721329349946 95.1505804813392047
40.6691357599370278 35.7160963992501834
46.8650432653918472 97.7208562083318242
11.9459043243269392 31.2033429132108395
38.5888549738030093 70.2103111665928878
70.5142993940837641 83.2403591099351701
5.3182417409180616 67.8531157341935085
82.6108638578989911 51.8594807951236234
87.9561819469406885 68.6774213532706170
25.3604804862881181 10.8352810612449613
45.7104461622113405 17.3989226241870725
25.2139399857298834 30.3542031570663156
25.5006848368123258 46.7199941856758940
71.6593649664418280 48.1585837843643958
44.8211549381549048 4.0138871201697013
38.4667905132750647 95.5492609731654881
97.4323120954048960 8.2629935227151776
56.5055113582877553 58.6285934086007359
22.8022309545794712 4.0975942603508120
2.5486392643555233 27.1856457363056521
49.3607205120463846 38.5774930428608300
79.7349806976444455 28.9407359034309799
24.8042736853295800 15.1190437590636773
98.4459206581301203 28.7776600002373470
79.3491053289450861 34.3941181515393666
17.4769751316285813 56.7502658494117327
51.4964396384159926 1.3571300244158646
2.9064859728451631 72.2417671644786026
23.9864864425831428 56.0400333011404825
12.6485547016728539 65.2258621453644878
99.5944375418436607 32.5070140467263258
6.5746957154412033 67.5553569043487983
0.4381237516629777 57.7160482512341773
15.5964343215641126 73.1964548448180778
77.4577065920540377 93.0044410032280666
16.1410950348458329 82.1500595885990776
6.9674301667302156 14.3748681700283214
66.3087503176777489 5.6153008518387111
17.0483126735490487 20.5093442807664168
78.4129976319557471 14.6838696993138011
77.7662617012581734 61.6688349944720997
2.7020283129979505 51.8973582469269488
85.3003367504351644 41.2116801441590326
93.4996623106378735 11.1969459117150389
1.8296670165845574 24.0285112612135698
55.0688087179799908 14.4402878722506127
1.2720343142583523 69.7887869568865824
53.7809200340224862 63.0709616481130126
58.9176133869241383 97.2915649863287086
71.5219292916328868 79.0202539302566578
81.3369040191594195 30.5027938981284983
91.3643676446915265 48.1283553013549650
9.8705453117352349 37.9426062488080333
20.1451358625223556 92.1023014684188723
82.8645544534798688 19.5212992948337032
21.6938038901397618 49.7556144694711762
88.9114854136843178 83.8897247939644757
14.1354431139452235 64.9858824655404135
90.7123929190779705 47.0568057192931803
12.8546060009503531 65.0013423027005501
46.2038727518798069 74.9131600749337565
20.4966968767675617 38.3815376919102818
22.4739563659418735 79.3838772151490417
14.8862127718924491 27.1545180362622318
90.4090738338236122 6.8279294793507583
99.1819731643865339 93.5996795740293948
55.6957681692708633 33.0094254354303729
35.4869252584815911 22.2588625237425184
48.9805873728115131 28.8657619167995598
15.2593985507138434 68.5844817694969606
79.0767269544695779 15.3814562547198506
72.7874774705859977 81.0710223746493313
77.5446617264005909 60.5295080972105950
54.0209640375903319 58.8376448904088605
61.4259226241026042 49.2078967482950347
1.2339733762138927 66.7605990523514947
80.2014931314482880 80.0161859279104277
98.4521536223434879 61.6042310224004694
33.5009497849490714 69.7654253312302615
6.0709321612315570 2.4445826698274775
43.3126716471649900 95.0867623533329720
44.7194908207061630 12.4486625252056342
94.6370705898328026 93.3125435625338326
18.5655128706936026 59.1344767923290249
18.2195769325438235 17.8230198674350966
79.8136646062267374 20.2154600084758833
76.7214246458093214 0.4131347450403999
29.7812759122739763 96.9706109328343331
47.0726214504923917 61.7183815946485410
95.3017176491363358 53.0321808213804573
71.9214470790709726 26.9324943048153926
75.2675886400374168 73.4087294881161796
28.9797371583463423 64.3688936092553377
54.0621551368188875 84.6086872374495300
45.4155669868552039 45.9571284946419993
24.4242009493977434 19.7718762112865534
57.2006988772846583 50.5939491564732151
19.8125246716218015 4.6740712505247473
10.8293278727407127 39.6546928746757033
88.9704543500760821 88.1592162749301167
52.5605382728422370 5.5344519546288158
52.0118450650564910 88.3635194570105256
80.0788533728598537 87.9182678613226756
14.0988785226655580 51.5787904793341596
75.1547800971526669 67.1402592417429389
58.9278989337653343 79.8582971634260588
50.1601869156188087 85.4257623888004218
71.5402076203341437 23.7932449697439310
94.9131152399441618 8.6022644109567956
92.1744466570822141 14.3531652553973714
44.4871771571682686 31.8582346120859334
54.3309179305761702 2.9745997018638004
27.8587322808598756 25.7324919242666539
33.1331118550470336 64.3524041386000789
48.4387895435762985 45.9778282482476328
38.7051221853531047 72.0190919716015685
72.3995811173020485 79.4875555042622182
72.5860312986478391 6.7100468616053011
99.1332929062699861 75.0730781907840310
22.7760253827810502 24.4992909690746501
75.8959260467114660 91.7484742972562657
34.6854827842029039 97.9316074527355056
49.7503756980171374 14.7099577684815515
94.7455055787889791 98.0660218283953213
68.8970831567627755 5.8904168480025110
73.4284070877758950 36.8374128194192565
22.3838790409379698 27.5506818527597410
76.9113344421891725 9.7247522803755260
20.3278247436202264 67.2253618193704341
44.0035446633929581 8.9868029129985700
19.4175159032132356 57.9429147332350496
26.3040550076939255 75.3358651252920026
41.0876311905378344 0.1642385484310283
60.5306296874256873 50.0317704574803770
68.5062475959875172 15.7544734380535836
54.3420077242081447 96.4116385488537304
51.9121334837791295 19.6704306328428835
35.5011971779679030 79.6857518890026881
45.9307786278043437 81.2331898210460110
6.3770961231970347 76.6823638218237846
12.3220390018461519 46.3081255874754660
55.5971465530256665 31.8696716843239756
58.1718795909212574 32.3903158796257955
44.1829395967485823 74.8516708568601388
62.0411427887922287 81.5269231609880478
80.9973717677143696 62.6495957491472595
80.9172395604677348 49.4735714492702598
58.6212861048049731 11.8320223315168231
73.5049268998446053 14.2544126427421762
19.2237704357599561 54.5863731794846956
64.7001779329262945 19.5325601285076687
10.4515465819432158 79.3706122729127515
62.0357562621149157 5.4187524509473732
22.9706236078531241 55.6981678854504878
34.7486811698143896 26.9495491711769688
39.9887127504139599 61.5656463950262633
72.5473740056935696 4.1467981109726164
0.7084867799171168 46.9702633101088267
46.3403172457530346 57.3255508083948868
13.2174448709722174 64.8964804599071385
4.4749429232900368 19.8015804159233575
15.9634207551947682 85.4682871641455790
94.6819348575307487 77.6784359638519817
92.9827654499037379 20.3510251200416334
57.5298694701820850 0.6449547441579218
75.7014597521801846 38.3608580691591570
43.2384596873996117 44.4681726277556990
46.5342333633395242 11.8983131782960943
66.3996486507605539 15.9529110190922196
54.2444992570972104 47.4105412896475755
25.6351388539391429 17.7729279779197498
97.8825085369578858 69.2255573877657753
7.6449892653323914 54.3148765950845913
34.5023219772595340 60.0797332060400322
59.5856615981701054 69.1337567181280832
66.0956004404430360 88.5611312805217494
52.6456765145744470 13.5312324003571618
94.0522245345328116 11.2290821694498675
53.5329096563399105 45.9533815803976040
60.9077429319018222 32.2428620064701548
12.1640151560814544 96.6350609869810029
49.8377985718717511 93.8156156383518152
94.9496216202728363 92.5640451267665298
79.6693067938103638 84.8444399622520535
68.0865999026744646 93.0630987152768228
69.7694268381291067 29.1634841475804762
47.7898634642640516 11.3069065927447916
9.8401706772204491 48.0301816729143169
74.3288771451004067 39.8522957624972491
18.5461215281726552 62.6785297302304372
22.7171917187627201 86.7956257245919005
88.2291691226757706 99.7291056856921614
5.4191198518460553 68.2445492147834187
90.7322112923326927 85.3725395919211820
44.0582522649500490 2.5224099440376513
89.4712765390620461 88.9748377045642940
76.3735271280647368 36.7762018319366604
16.0722397924250906 99.1499792671965423
16.2589984731514328 5.8312123069170880
5.3683467386161805 45.0366694117768418
94.2605882878213492 60.8511145361703925
46.3326331064965871 86.9122068885519496
80.6179801062190649 33.3553083244130235
49.9558738396527175 10.6179935241686234
96.6543261662340143 1.5201214621695769
3.1009631891460443 16.0903708654692181
33.2312444093600590 85.7893955454545960
31.2309747197396028 14.1942426231377432
39.6979638127398147 7.1100033129270601
13.0980398754885545 47.9038174722832295
44.9884833666149646 26.2143497343677048
58.8481820339421660 24.2576789292822212
92.2092061945146781 43.6467264631763854
14.9710850564565128 53.8997258395717864
91.9651984351223319 77.8487315650154414
5.3467533001877676 12.2556604274203114
0.5524483997499052 44.0909205453847122
79.4598176064401969 38.8501100437039781
51.4805678383035357 33.4858264639887437
45.2196775642827262 50.8188322781280917
33.8094290391343435 66.1224275635302092
24.4311846256495819 76.3560548230444880
52.3903025365719088 51.1783016585297545
25.6219857772955208 30.5622650705445373
30.7525801560189365 91.8308676470380902
54.2887487386938403 66.4517646557529389
52.3456967474800763 84.4208323568957013
55.8086461419239157 12.6719566157428858
97.6953737417145902 77.6406816656370751
14.6691785884884407 28.1309253834541515
45.6673300781441114 34.7096715125572146
4.6995489766926806 47.6042580857318640
67.6395564574659716 96.8043084254236277
76.9816418671232441 69.8639105969275249
1.7631659357406737 64.5859710371260292
19.9352845908881378 85.8963212919491497
92.5270696029310500 89.5286871166629652
17.6880332436799357 47.3141078471673282
30.3701519125728723 10.2234761280459949
81.2072312738762321 53.7403898739768024
26.0087331249774678 8.1713367956219081
20.1061746394165404 85.1059520702623757
84.7043991117853494 60.7473870548494190
12.6251749611183133 70.2960927396619581
95.2011574545360304 20.5013161561490200
58.6141357145387474 29.7384698361009434
84.1006912420272954 14.9535801256904470
54.7272673375265413 34.3986937739780529
66.6446741227523773 44.7080816037602986
14.6304568049205770 54.8378535697847695
70.0171908442140705 58.9880155754959432
54.4957107200026556 99.4360616226282161
75.1732681254768096 1.4564451912723597
89.0295811220838402 27.9551299031151288
15.1803726057002990 17.3245035211167853
37.7297660172593368 84.7024301622376612
68.4872054503003511 65.3715830099785222
54.6305553861390436 4.9895585749568427
63.1978140229454866 38.4432820516733784
38.7806027578224359 86.5409360074410756
59.0086717082817103 96.1623181231999808
80.8403513238555718 48.6164913667914576
97.5652221546888541 72.3725474478307831
8.1003362244824082 3.9315217057641183
89.2952381381858231 24.6710400748638818
54.4978486086431531 8.6729509742114139
47.7974025764466575 83.7886435140744084
81.4462788379445897 38.6497761626876439
17.9326722268772123 34.1366468164801304
15.3385102457662459 75.4489273797190947
94.7101617750867035 73.9920742273388754
88.2832868447731300 13.6440236607416772
97.6509589579285802 39.6955890366670232
95.5193514325363680 98.3004086164944795
87.7187202722984409 39.0090131008538847
16.3620549758430549 0.2272365835779278
16.7265585731479334 1.4345863752954324
51.0894648875760780 10.4391919092108214
7.6582703817015485 99.2409758295644195
79.5854472664618555 25.4751186242556429
75.7039219982231799 32.8618387516849495
34.5668950938593085 82.3511312846373897
20.6985299062259607 0.8226638310436241
42.2513832144505344 26.6748313540548061
23.9029191102119718 80.8878365748553563
7.7271572148145289 86.6222759875979023
52.7204639467829921 93.1764169889472811
81.7673465413637928 47.3495277303944704
1.0200947245289305 52.6062829161778041
54.9103564834678011 17.0879809385677817
45.5835054761507408 71.2199572939928913
86.5422051542578146 82.6178831209048781
52.3447821645699563 72.8104005232528948
19.3918623153179190 6.7412551178600015
53.3869817215122495 52.9196216595591338
50.6905756679824933 61.9040953331625587
6.8013791603351637 17.2835111866243665
48.4865712134965747 4.1672721537317825
43.7093430745803317 87.4844055825459321
25.4197883014807502 97.2788281633619363
58.3167447163988300 51.3380725618929787
24.6154796153361204 32.5879539270426477
23.8077663701563473 48.0137466448707571
26.4652762355346169 16.0674603484763487
54.2476315907528672 71.7196408915951764
77.2827367359772097 22.5034688613888108
47.4068169244704549 36.8283442517571302
39.6939194321826818 15.0651845180390769
7.1732931196176182 49.7282730457654054
38.3187957587261963 88.0764690576199172
11.3440724868752003 68.0673251895005791
65.9855053662433875 71.1320420692959772
26.3240429888039102 33.6892069069119700
47.1467868692345462 70.1008620536700704
65.5016112751896031 54.0712320718510142
42.7127520592519829 55.6949570958162568
12.2289973255234941 96.7887308904616219
79.4100595090823163 89.0711214567897969
21.4125659347957367 29.1242201431126766
74.5940513130621810 44.1522069255846716
36.2058014579281107 93.5900426986466414
93.1792338744531889 72.4696426854847573
2.2619302069501135 6.1008034780829501
99.5821155481805675 89.9655682384453428
43.5941143424225288 1.1008038822831301
48.5031227022135170 97.6399592390046109
91.9830733533408278 87.3312150920367998
43.6176771176990385 46.4994761836609740
65.8987569649002154 39.2658337976011040
92.4683075177996585 76.6941999517611208
80.5856227408196588 58.5923732314190460
84.6849680905580158 61.2831130222776892
15.8124406394453914 18.6366340789148808
78.2768515752809009 67.7907831471324585
34.9018925501113273 3.6451012243721603
31.3921038999411586 66.6105236520374859
31.4582607277803277 73.3352738705047074
50.5516705414129532 10.3511766504714160
60.8788291427923483 73.9643699338594587
4.4962143468500582 54.8919127288231437
2.6880322099101961 89.1533127608606435
17.6695761602215100 22.7273125114696093
83.5471225159332818 84.7500639215981977
78.4535834573514137 12.9951517279929369
48.7636493849236103 6.6409153745878413
61.1836038700138829 70.9432693875436655
57.8367748616541917 97.8431476723405211
12.1105764848333024 59.1414439228381639
61.3734007655138427 89.6872080054233578
38.6072368753685566 69.3639938771581654
48.0838276067760972 10.2144611431918548
22.7577405833108806 81.9082541748551165
91.4260088030335965 78.9127999718531044
99.6953878529313471 83.0515536165402182
82.8122695591106464 79.0498498332378858
28.0844503611545235 57.6181593416709958
12.5206979454331684 18.9365341477379729
62.8072520643189520 10.7133211220424069
82.5731899268322707 76.6833219349958455
13.0045631123334786 50.6026406750971631
37.7310335016521563 64.9863468630044565
59.0100694467953346 67.2716713916774296
40.3204920702058800 61.4673206900747786
61.0283600372927069 24.9128922828598434
23.3013780160826869 58.5026233534922468
69.4384094461589996 41.5044946053285670
51.4813355865931044 38.4575361805411546
71.8505387037175041 15.1608978996219275
42.5547127402303502 45.4135574625072351
64.3818331072592258 44.8202916610665767
54.1479892496560140 29.0169143864161150
84.3418897456621721 41.4663500127331091
62.8823597735877229 93.3808961472519883
64.7039024162181136 84.9731846511532893
61.3074627706728350 71.3377937010085361
28.0386751074157452 18.8570917271020377
76.2483891829063225 17.1643952509152662
48.0500856377213950 67.7779518658080917
84.5262236176916275 23.2466288401583441
97.2503145507126021 2.2369099445244345
19.7152396377025738 73.6460475353886181
89.0813403721688957 89.6870101029886797
33.2010076968460268 56.2015928082628449
22.5497973236928999 18.5288460767870085
1.0122641151586009 49.1591669070501425
31.1966751475723711 12.8036480726653181
79.1347499975944260 92.8011312162369961
10.1556452289131904 73.0357446201053051
75.1760067104811469 7.5690128573132949
61.2939978782376400 61.9038232224825364
20.9952483247792152 40.8458005364694898
50.7981093319452199 71.3532405637013483
72.8436234601075796 19.9980046150537341
68.6179908766563926 0.2832498977770270
26.0132756651238708 87.7718436920755778
66.7654097045722068 54.4228098680799235
73.0728349825101020 26.5624879192366201
55.1928848489475996 85.4441480935315809
92.7231541151720222 12.0438298602638767
24.1483436183795313 70.0323066661739659
69.7207806793473850 2.2995001569286244
60.2456302309679828 76.0268751081963075
44.0547062680137316 20.8556832613688172
86.7900328357085584 75.8120310260543135
86.6960112938009786 46.5093944742499517
33.6476029777944632 6.8807720268892929
6.5015867040175479 56.2185336972304697
94.7618939950039731 35.8590643576126880
96.7063657655618130 3.5364762817992168
48.0237681875505089 18.2565517472895387
63.1627538921262470 93.5450070233560353
62.4399958612704822 69.9533663038322260
96.3916899396583062 92.1903680236460730
82.2839466810456770 45.1696335996223510
75.6712584479129902 10.8691227257949112
14.9474194796933020 13.4993892433842184
12.0595234675954117 2.9483352640356286
60.0165199642549325 50.1697712867433552
63.8932663633008957 95.7614599527272077
11.8882997367098291 90.9351137237607361
5.3717978605644756 32.4792667293143467
29.4266965338664370 80.6455706410269357
14.0508643624285163 87.5391739104577198
98.3448847139294742 88.7673648644087336
14.2855353007269041 70.4419173424727489
28.9345032126526398 34.5856644550259418
3.9956167168982981 77.8221605297663928
14.4225092499962173 32.7486450278561492
59.4467140600420691 97.5241422296533074
25.7030737020342848 29.4728660465884538
5.1135140005345470 67.8976574705267382
88.7531740010796852 42.8465712263956675
1.4226607309471229 43.4475730475889037
22.9146514777110468 82.4457519590820596
7.7941937777747494 16.7404954235426118
37.2510986642038375 0.1741962214593662
58.1067948343624323 98.6751462959286130
44.2623469714954254 6.0554895857979352
77.2806853113490462 90.1645829282453093
55.8410717899712310 26.0527376019835764
3.2369917757301137 60.2496431919807733
6.4968867178529344 37.7213114650898333
59.9108133524674429 56.1800575064107193
47.3799006521348218 97.4907540555645227
61.9192434205218305 94.6710942033696483
56.8270239265126733 90.0184470085563078
99.7611363530527768 91.5126098125949738
39.4092236668515596 13.8902493406505840
45.8745856578549365 75.6699718243765176
95.0953546201178170 83.6785079462305248
59.5698722774133955 64.7481715133267670
12.2983044800690884 11.9467652076560622
57.6600029118636712 3.9121768943502278
32.2525185730867747 64.9551048007438396
67.1566890127264600 19.6125204840369882
79.5369067924389554 64.9055217609469111
88.7241991102504812 20.2304217442309522
52.2912989169085662 97.0210930033741761
8.5342766240434020 35.2210133474649467
74.6218574397767185 93.4321497153568998
48.1673909313925535 37.8456663446723098
28.0920311984209512 7.2520446307402064
21.4990877862538561 9.2266662379913207
71.9249438404701493 39.4066427888960078
43.1757912527316989 81.8048540257828023
14.5683597078441700 34.3985960295310278
77.2386929624710490 35.1084911373092083
95.9767861388329919 84.8937368276804705
32.6687913136770618 3.0931792967028193
97.0225065928026993 70.7821826477056106
52.2334014311794732 15.3277311951520829
17.9622590371399511 79.2337173275982565
41.8103625497930267 13.9893971953485963
16.3511234160705357 85.8211018381278734
76.3938835353460775 64.7043072960267551
65.2605521480986539 92.6832594396616969
45.0823090338685759 56.8457296527005838
5.1535710265700025 97.3992995520395084
79.7976205995528858 57.4547563972058768
80.2859087562831206 47.2364315308473337
27.8925799064372306 39.5049776590827619
31.0262772665584663 35.2300793992586847
63.4051388540211462 27.9456543362697438
60.0985377491070949 8.0608645396218481
80.9143773002847411 99.9424405796851829
46.5653242338201139 86.0508711654199345
14.6654377234292532 6.3243753964647986
87.7633296691493854 85.6385636244528854
53.2482348481523289 4.2712649676841075
89.5164943850429040 90.2250678371700303
46.4234519347885168 68.0259181070612726
1.2996548060904778 40.5248585093897589
8.4633511573427143 46.6639268109155267
34.8081718604351238 30.5993724113253194
60.3883141365860538 84.9396052790616523
66.2684464420430288 32.2849495350881668
5.9399056217665951 49.4710925683278901
76.1010899003551060 84.8509227422874233
19.3376857171377523 5.3024202009293919
52.8612002234308491 4.1535875613541222
25.5793512653015753 90.8355565940589003
40.4737451011662799 57.2417382252447524
23.7563984873572558 56.6975591174151887
75.3842209670526273 78.1903434336239798
57.6015209799621530 74.2245692984171512
48.8530985283008192 26.8325397268642902
1.9350791482531049 9.9982287228226561
19.1961044428377683 67.3029264744091478
29.8484263354712027 12.7477624405434860
6.0605884902568352 29.9487389681607823
75.3218170533375968 1.4580573073320169
16.0256855116882377 15.6250966277102883
2.3125082139691666 15.3293337237178644
43.6951424309787413 21.8688905851758051
2.9306730077041321 80.2810951053166519
26.9285631965187413 4.8052005191991594
89.2662284614530392 34.2129647359350031
11.8087733910096198 90.2882254284579631
93.8888270217124727 71.7507150526400608
81.7383324926328214 39.8696001729177283
34.3791072264897721 37.0943843707974850
91.7864540049056785 72.0166243098992425
22.3699293428833528 31.6569971649003818
76.6499223796671600 3.5567497987082031
38.4217684834354927 57.8967130127156082
18.2222483070180061 29.1563340332896210
75.2822990551122615 28.2523199733143642
89.8187304032729088 52.6770511348592194
54.2702187962190408 31.3618381449615846
73.1619845339877486 30.9331514432554471
39.6166736726791484 15.2408759743702600
66.5411546618547618 42.6929000729943127
72.6086643825410363 31.9841044151098366
43.3267832287585506 86.2895964435162739
14.2167309176385199 87.2852732376544935
69.6394633578990323 41.0860025505001474
60.9302252814907774 42.2058361264335034
84.0082594867965753 82.8553019516715352
8.5784207899465272 41.7869003511777137
30.1650275846278006 71.1896437126951867
92.0606881484601445 27.1424375141189991
5.5375746704573903 4.2265914214635769
59.9631937229796819 95.1248823896976745
6.5909097922158155 82.0778205409442023
97.7654986376447397 58.1915069446441038
71.9665834889290181 17.3698273974271409
47.8119633278355636 71.2147411127876637
1.8745818280575199 78.8872480506473579
24.2430305425200601 79.2610865200192904
83.7100902013367119 60.0492028617821134
51.7585223627953681 38.1046114613095313
94.3812339845371042 64.1017744727205070
88.7554728641147648 68.3245502350779361
74.9691447779644307 6.8662036422409756
50.0121666889240899 22.9088188852628925
56.8067979731547439 15.2244896835713526
96.5138197389940728 64.3868288761540128
29.0289123828971540 4.8924264559499946
24.2632450276218918 24.1425650574421660
43.6041602118195541 53.0413737660034599
29.4699502371003064 64.0587137801287696
49.1560113520355415 88.9285372837933892
81.2172786224871714 65.3773541479702942
40.8549140442147305 54.5823966152268909
96.0968737293303406 63.4158253345812781
77.4484730527678522 81.8049976761636799
2.2470328438656928 44.7416544007652703
34.5202987319512502 10.1529019537627043
49.3971812027075217 29.6768943624465038
30.3535327583072458 69.5107278564934603
41.9665362748281794 34.0875066440527235
7.0828384506504749 50.8144723502797717
34.2392355846494496 39.2944070913247359
91.2497747654212503 61.5975983703603518
31.9276579360096235 51.5165943183360611
53.5327506225166090 44.4810459060190695
76.3216648299954556 18.4255719143174943
17.2179548045148785 59.2452367005483111
11.7952890570442896 95.6063157731291398
90.5502095036804207 17.8638932506117634
97.8209979262711755 12.4328171313619293
70.9044888209938193 33.9242496556133233
4.3209060242827118 95.8078957643253091
34.0073555930151059 43.9081465526379517
10.7204928259014398 89.0082265218790525
79.0688526638181060 53.7984893119549668
34.8055516535362131 79.2532294166312710
89.0695118513266380 85.1383978675886937
60.2818959830208740 63.2664054184760332
20.1082144981378441 6.6083747669448574
93.3716135615387515 62.6164140785398970
30.4605993152428525 65.9861707240347073
4.6388653828641102 30.1923844018200818
87.5439265580439212 10.9024759582220572
80.8490950670087472 96.7936127380647804
86.3074761078065080 24.3077228837724633
92.0287838603106394 58.4124211955075268
89.7168205807036543 84.9197250274136906
48.3911543596280396 53.2904093557481602
89.0231458249012917 35.6201385036447604
74.8112354998400235 70.6681611179569131
94.1386764735452459 32.5997230349420164
89.6696767786176707 25.6483501985692470
75.8753203813996038 70.5354108531883242
73.0368945703976209 27.5890657145453027
32.6518042774432828 86.1260564737343657
56.9150453265146652 85.5846052450297776
13.6845437141134276 96.6850459333071370
7.9064746243449395 44.2426488253145820
59.0037931179284030 63.3772938569911588
27.7237963558767611 97.0715062308769348
98.9872241520317147 53.5591439996653804
17.3322623882084095 20.6267081653636843
0.2326931928841702 54.0002848965667610
75.1521101066600181 67.0969153827010558
27.2235473644610551 90.0542949276048574
1.4586450496468006 22.5299056517971792
40.3382957476048318 17.2248747928777881
23.1159980984247717 99.7639333417235719
8.5143917558812117 31.2944990451493048
49.3244969110892342 51.1979505252592588
49.7069759583443869 84.4928825204836187
6.0599865228740724 5.6622698129865201
10.4315723406379846 76.3181388697786076
82.6447568316635284 24.8342452796124995
17.6636195988774460 44.5633717214508849
6.2110161369073325 97.5173462824351418
93.6223322540920151 60.5828083631273486
8.5607733194899556 1.3793123149268949
19.1433572185872549 38.2657139696339499
84.4957232316707234 69.6073649303507125
60.3587018678119378 66.5676509752831720
50.0454427680884919 73.5941764099448505
7.0991921409411018 38.7007945056435574
37.9037884291611107 47.3381525833757948
23.9464886234173058 6.2304723512545905
52.8965743246465721 7.7692124019604574
37.2653042399056247 29.7249250063355994
12.3128138847841342 75.1054210301483494
10.0000060229659677 8.0740239377773406
57.3217310890024052 35.9103521317987813
54.4494554713976981 35.9013551713848429
30.7991080331048153 45.7485616621636524
17.0802964588179904 0.5830371898098430
69.7224207025855804 25.3134187495935628
97.1047202401127976 64.9384857624256284
12.8016225850110850 39.5884591556441592
79.4793875150575246 38.0588715997224227
61.8356609277454652 72.0670189384448463
5.1016866658833209 82.7785614429823227
15.2410253766296240 85.2845872893619514
33.0396116464619070 78.1878648815863073
7.2105920576328142 92.2487428607968099
89.5166912714443441 63.8666428006771625
92.2882548650696037 78.2814004205395406
20.1988688423086380 6.1866342751471404
62.1082752641366937 72.1840669662558696
13.2380616101617896 55.1482906104907471
20.2843480140779242 18.7398158149967742
55.6616796897666646 37.3130743970378802
89.2083283182199693 22.5664718106746918
61.4984488263104367 82.7741296078778817
12.0668646208143659 72.5334412057050884
6.4673778843998715 7.9024111475593406
3.7596559279665653 73.6322658164894790
31.4264790466394892 85.2587415280789429
0.3736022270410033 61.6280070343228630
16.2721802191755351 95.9363502964949646
29.7650313133491338 25.5654219568829824
41.7234357569664667 1.2202164866843224
12.5475450240000619 52.6639959461422507
96.3288033128444567 1.2553564327502542
37.1961498470370202 3.2933283863892160
26.3169927425904078 46.3145044109157595
16.9456223376012289 0.6890169044649341
62.7363007734477733 35.8373093081694662
37.4741941374820442 51.5965227181304229
73.8983942135129865 50.6519086850022688
18.4390776342973304 60.6660570559369745
26.8313520227826743 39.6296711899621812
26.8977161494745829 6.5855497278903048
31.2223392061815694 28.5917677181964152
29.9143942505181712 40.6614942255953977
66.0565920963526025 96.9160094126954306
72.3655673897580414 31.1269559488302257
7.3644722014483355 29.1889945584766011
41.6313860245108103 82.0548443234276306
32.6952746568159895 90.4753471151582715
17.6967148285968712 55.2103782936104324
75.0607947807992986 78.7096220788829584
48.6783449637426173 29.7388027892833904
54.4893002682228413 39.6748197955342476
58.5207154281031663 84.7248077047143227
52.5740341868324634 52.4346530676024187
32.8154746100859924 42.2002256202156474
12.9101008214657860 66.3178894302955229
54.9805889677786439 99.9498376615355397
54.8847109443601511 98.2747281371912891
11.7463557737779727 19.0297892947299587
16.3783465617130659 3.5429986351494969
55.3434398341842737 62.6017065506731498
17.7054482970120262 18.2852491294768562
98.7146516449021476 16.0863854040429146
22.9721549274189094 58.7003752269945807
80.0821596842938135 97.6102758326513680
35.5144466726326939 68.2134241820753857
12.9961557825149949 46.4103611227556954
67.0922618124905910 64.6301542942657079
75.7996608165013157 0.6416849176019479
66.0606535157246810 46.6087942450007588
0.4048242567747828 53.5880912431822765
14.1353892401364192 65.9493558634334249
62.9733381335744085 10.0359568095179661
66.0020549531943033 2.2134485509444968
88.1823013683234223 14.5507345967183621
7.1190705327560444 67.4597459786315312
63.1635097250910604 51.8966093464623626
89.3544150248637692 44.0161350498584767
78.2015663968872872 71.4565714908762715
76.3915354382335750 37.3813218862881627
53.2480189353204096 45.5004176023710230
67.9228227007236001 82.0345039416335027
44.4270723252341071 18.9033410229993777
87.1453917302970922 72.8365546585601891
5.3575031783508420 19.0832073692166375
12.5907689954478546 26.7257580048025680
99.7922639814639751 1.9702927814972848
28.3437862698446175 35.8254450949629515
96.0875816458777052 48.8497319102187930
34.6160956702699210 37.6476100560577152
61.6947288718535631 67.9510902677364754
80.9765164004303841 18.1236303502729470
37.9224442488278584 99.9814245028820068
24.0955739909822206 21.9517817160548532
21.3929193260608344 70.3110992132579042
32.5329512597447490 19.3468442668192750
64.3947951202650017 17.9001435418590020
40.2209913644223676 50.7193416912696833
47.3627137028465057 25.7141103285471466
77.3702622424232089 0.5849754254557915
18.4525483356442130 34.3705541102291932
91.4460849345547473 6.0430995586154719
31.3368047868997301 22.6655261532593073
59.2896142152590642 4.9059374064122974
69.8937390930554869 98.2902009553455827
25.4384431306521783 12.4617383533652042
32.8724792622725488 92.3768261299275508
26.3091812033707804 27.5109943031017998
58.1242689170255105 48.3743710073772561
47.3134335910924477 94.1897172233705362
0.6797363867003914 94.2726430885703053
65.7636029199272940 98.3602988539530401
14.6647488336739578 55.5561293414035049
14.9298926305511230 34.0311819664157156
61.1977255805197586 3.7962073067395630
9.8956994279683297 68.1095009705007044
98.7775174213998923 5.2119031677183685
73.0322286329247561 46.7929764153345289
56.8698864564973121 2.1442064904102165
36.6018426705063149 77.6784505779434937
30.9802254341948853 66.6720502122046383
50.2597887295738630 38.8917919330231925
43.4687350687242429 64.0131084742335474
55.0720407851815068 42.8567541340041629
74.8420093444599956 46.8217450694696424
0.5046211167681669 42.0859904686033488
60.1047176071699241 76.6208460063455163
93.7632103255808005 55.5173307931732154
44.7933856015694900 58.8208836909363413
66.5625734447957313 6.2395949689570411
41.2352552078120951 96.6630701368274146
38.5980762388708030 55.2250146189139244
6.2781717020115586 79.9143935449690446
75.5370467131746324 99.2479940337143489
76.7539126283915465 17.4110530978187725
83.2457636681759823 35.6369719812806878
47.8062079126478991 25.0862227546666858
28.9091294655377204 77.0509116855205747
58.9872134798445273 26.0451286188660518
30.6678771072815159 35.5597136163075973
32.2127376375170087 75.4511894566674073
76.3858227182291500 32.2863642928000303
26.9592781492946614 53.3983068268156131
54.2070656752619371 17.9959838750817767
84.2951089919714320 36.7015991222983757
63.3562507691347676 98.7758570063175654
0.3584220877423605 92.5150582465484348
53.7012444459348899 82.5405760293969450
77.4549543916351979 9.3692402322796742
96.3711706501369889 49.9524012087356937
19.7671074806367919 91.5548269317770291
67.8444541462192916 64.5223731542543248
21.6908577460052534 24.3273850739725752
18.0185980820982152 61.8046216004667457
85.5607541926369066 9.5334961448027773
68.7529649748838523 99.2497567779129213
50.6688043605225928 24.5631741846075187
26.6778850013516973 29.1772680037648122
34.9334162975718385 14.3780843687041369
49.6533518248896826 2.8906559180863267
69.4067113109027787 82.6732196412989850
1.8668869036990499 62.8022011003617067
3.9173265660971901 94.3462074805616879
56.6351484960991058 37.8489027409390530
29.3810581895617808 92.1356180566311593
98.6882623296351227 29.6506227679454462
6.6339064255004914 29.7811958975757172
9.1296693008301784 82.9280412080263716
14.7614897741977558 71.4974168173536384
36.8652889415703626 24.4537313795337496
6.3529126421124626 21.9918438291873848
60.3276963200242520 85.3765297762904112
16.3084320342961391 84.0341774529411794
64.7090430867768305 26.3814929507667273
51.2271531211750499 16.7466471692334871
12.1647912393274993 5.4663572950677590
31.5543394397716739 81.8507557674843440
35.5814235085465640 48.7512026898956705
20.0662890520794228 92.1834779684787549
48.6092833796108579 65.3554190604097016
90.8254181636242208 4.3091146480904952
48.2631322158350997 22.7845154907166823
74.2998100324044799 68.8833960738049171
51.1253316797937742 14.8520204001077900
45.5785416379895096 48.6511992674091971
90.3116669040615676 42.1904547992881902
9.8010094387602216 93.1979710051225538
94.8386636577866540 20.6756398564978419
86.2474732587485136 43.2326244684764518
89.6242493737468919 90.7066069896923466
54.6181258773943057 16.7643063765328577
68.7149011802756178 62.6160274153016303
8.3212670979196268 4.8920498199850009
97.1712162958068575 60.7136521970889049
59.7693233599637637 50.5144381007191825
72.7998636905429777 74.8364012117885977
29.6728427358415772 85.3593633592711711
68.5392143973502357 7.2891690914944522
88.2601742929750372 0.2678306029359812
93.8123210401982988 25.7000247504746611
96.7497333447709025 77.9023425080463738
43.3949709591237252 72.5878726366044020
61.9416151928148508 49.7285344497827140
22.2723960790518376 85.5563093446334619
35.5274508519308938 72.8971712663498010
15.2831353227282580 8.6155696862982527
79.7654588889702012 80.7583205296406987
92.7485125873147069 51.6806973275376578
59.7579962610057436 64.8063957575143235
0.4038397923203596 85.1714899001597132
84.3165958139981058 67.9724362454172280
11.5714627585307710 11.6319299129104987
25.4660682209046598 83.0492070215235429
60.2208354830670345 56.6153777273174157
14.1697461742049118 35.3818908787632225
91.9325337741244226 21.3006222285523918
38.9554938054545303 53.9243572706481515
91.1435826078011644 69.9505140433879831
81.3242540794213369 82.9419265117620910
88.4157593347609065 3.9786936524559446
48.8591619049249175 55.5302418995349711
1.2431505189615999 0.2055733357644529
13.1213347502005853 69.6534707690735502
31.5337045152314417 90.7969559066129790
91.9395495091071808 63.3616923255569944
35.7092793272957607 14.1324780805040398
71.8555080774290218 6.9715387649451515
70.9979370590257446 89.4573523767982692
5.9197647026972948 14.9576421496008809
73.0869108039896389 98.7526308778875972
18.9913817853705638 32.7084806536899393
93.6025590843108262 80.4796325548422260
76.0802929710086744 34.4373529756233907
68.4827565834272178 42.9425208188250167
11.0147537988556028 9.0646633810445465
28.7293375109390787 83.3195202023073023
7.8709170651215743 24.7892363067068864
29.6652118203414652 10.8272170738011990
77.5025417000263985 57.7256169628896245
72.2441260450488869 98.7428556439820966
32.4921239961745130 2.7534707828951621
51.7390979053971591 17.4347807519603890
28.9643685554889494 59.5840540795124269
57.1848283958803734 99.1722887361155188
37.1861979763592458 28.7630819279611742
27.7104092006801075 96.3345840155535882
44.9458678762594346 46.2194226630441847
78.2717151260039685 34.6844302725421585
61.0105582462416436 57.7206673073948693
4.9730760924432849 78.4724684681279143
37.1063101180325674 90.0520048070606549
31.0652921810072762 52.4824578269177948
49.4964926365649376 40.4931716580705938
18.2636470477876998 66.7990639535079396
8.6409354235030822 80.2561114345738247
12.3647189740261005 29.0816265215140142
11.3863110695224705 96.5103501433253399
7.0389186711612872 54.1274959685840571
69.2995181530123290 64.2819984946109599
34.9487903394615884 86.6539779040500093
30.7710224775150536 20.7428153299246034
41.4433523228835625 31.2252125757607963
86.1310789851892622 32.2231983642481623
27.8369150573626776 39.5264450068128710
3.1417904997381840 73.3366643160880614
81.0537395182733320 7.0450267163898346
72.5488751557080320 70.4540965996623214
12.7821870423342698 19.5950597584633961
59.9279718933606773 55.5741481222648233
17.9459997101176434 14.5192871463983302
99.2272189015139787 98.6872362977780142
55.8981620329566908 42.3736088641560187
13.1730905225964428 15.4639249640445513
11.0619072030514580 28.7836640037276261
3.8459684478058698 33.2031596131242424
79.1557510363141290 31.7040741793182193
67.6614474269865269 80.1491199347887289
56.2639697583890737 78.9050401310456238
36.3588653749251947 67.2188969400841643
36.0697468143148399 55.1957606053732235
11.8894065436870093 65.0187248954985648
33.7660758732646329 34.9377127540199126
65.7324649380554291 34.5486505011022160
75.4026887427163928 47.7269280215822178
48.7559838872450655 85.9642761571495697
47.3411737296064246 85.0832388526935262
59.9270473410371451 27.4929298934563846
64.1599946165553661 95.0402661809163050
63.9155268847392364 24.2154061838080850
57.8393262601049969 48.0036298795944987
92.7794649271346969 48.0328260124744943
91.0322892675209800 9.2883510373901181
34.1898616079052289 99.2263796876738837
54.8799466921742294 29.8563040043496883
51.9365263052644721 94.6164741723591618
28.7543015555505548 88.0067573035877331
72.2590944103610724 15.3683532728312819
99.4729308897993008 94.5017546616208790
99.6488407528190265 9.6557823765058615
9.8796995758887682 10.2838780693998881
59.8103515312073171 95.3866129693042950
71.3714112405986754 49.9225909556532912
50.1087179998159016 40.7893360204756164
12.0284902900073867 38.4294504066967519
5.9967202948093545 98.0515663443722474
50.1894808781360027 84.9287515175381031
77.6967691241756881 50.5867810742975692
63.4713171478555864 12.2079383738980525
9.9784075790074525 4.3406924623529353
47.1466564613606138 56.0441404729309838
3.9237592420905409 13.3309988675446078
28.8959783664053518 19.9628477228268153
21.3550741578810701 41.7840944498408930
11.8978426524843801 22.7320679862688095
96.6220422059241599 44.1218462828623998
34.8968672490765996 2.1948945861420488
27.2404201385852645 28.6920514425626934
45.0367311839248927 9.6720279424965856
63.9051196370369894 95.6840378788414228
71.6066954678854017 68.1438164575432523
31.7731078538896803 92.9411048694344260
19.0607470563400980 94.3337374833784992
99.6575197376554200 15.9616439427893937
61.7235200486050744 59.3113356520004658
34.1328025698302682 67.6852358970169234
31.0023570967333697 72.8932882207208337
45.1089466344714367 37.6118590441030989
90.1370637225408728 7.9259859929778571
78.9676283810246673 80.6648443254983931
44.8478451069482489 51.1375674925858590
59.0501098009634049 64.9586681341070857
52.7611055412472467 25.3508177538636978
50.2534607833211666 33.5414757100715448
71.1867708240086756 63.3307029414528131
97.9793056580437849 57.9338074714182838
17.0372966966149910 63.5057809964350142
19.9810175127972158 77.2811033115574020
94.3450913514991640 62.0857054429899549
24.6180346121662730 17.7549393310902133
40.3308259888319398 62.4729568336725762
39.1394283695696146 26.5063817644224358
26.9650102549774715 29.9771399050416392
93.0510923276218307 9.9796415502837128
74.2395522708841895 42.7773284679554564
69.5102233728603949 56.0795400845635044
57.2839093996897617 80.5254564041649559
92.2413502870586939 57.1718586099412036
34.3519059644423876 16.9382912065662019
73.2562610499932987 39.0248705728993954
87.1514686868248134 49.1750636487244606
78.6116936369796520 35.1966711616915617
94.1203121933299656 95.9483309674779861
99.3482731671126089 95.3756297705699438
70.9383651192386822 14.7528807394524897
15.6012925310817785 92.4264655121085212
85.5454484738370837 91.4339504931619587
70.5906800397556538 78.9947273331639366
98.5576692686910718 83.6263526875713268
8.5306822508703704 25.5247067906076666
54.0960852047693805 83.5844447649938616
22.8747748014209051 19.1259405333915709
30.6160246786104224 50.0210753696785773
45.4129402969564353 56.7948654319566657
83.9527075227951940 1.5224404993081864
68.0541901854688689 10.7986677247173581
90.3642598626527871 60.8373432735234445
27.6189204008612030 81.2507766525871062
77.1499325209376252 99.0258837801515739
43.0723157608649316 16.9484334194655375
61.9300902749273163 32.8539640124967178
25.0647067366864711 90.0699730170483406
44.8404654464685990 9.8628316470650841
17.2605118094362631 23.9464737397054535
68.9843843177733049 52.4430719168742954
53.0275571248165463 83.0524366784034243
63.7608112738671267 27.4116857584449605
58.6507256402812871 87.7055341407937021
11.7451570545112123 38.7825252821345714
56.0152323818925311 22.1903851329890429
28.2398302836708766 42.5186572830184133
90.3788716960590364 19.3849242852976111
46.3683310828660211 22.1374766726509797
83.1921296245910185 82.8060956550421707
90.1318863249124149 34.4566088817032892
40.6362296526813438 81.0748095374049456
58.9532935628463903 64.7021692088056284
16.1534126262422255 25.0575177741485078
70.3258937567718618 27.9153071864476807
30.6964385195432996 37.1844229336797198
27.4758995671497317 37.7024455323783840
74.5558564103852746 39.2142499143701002
50.0990676738709979 31.2611741644907788
10.3137172445813441 15.6158919863704000
3.6749998790756355 24.1007569439460099
36.1610734652063144 36.1515594438965735
30.5725929059041519 45.3903452106910166
61.1978809633321958 86.3787276093509178
98.8428092268542997 98.8947029453559594
65.8170388035042180 74.3933507419076534
87.6061616058624537 79.5405767046753027
23.5871622477786929 93.2329585666127798
89.6411396442716324 78.5812042105352617
30.3806345514617391 33.7400109024125641
61.6560662002121376 76.3798247691489109
83.1921406743746417 1.3408728729637720
27.9132152915620431 73.3479840311974272
33.9472398135253002 93.6029812812581099
17.7645290319807785 6.6110100060581711
55.8057752498505621 86.7300006113574540
60.9841842454187031 75.9712566507364073
24.9084278032656528 4.4974439143200655
67.6565628518842033 32.5125950881269361
16.4486714851401636 39.0262614876176954
78.6102593450162175 20.4213548622375605
29.8125634393560226 97.8159735725436974
36.7813650580144227 78.9567052738656514
13.6938389507169305 60.3250040541867349
51.0853923632838018 47.4996489047867172
71.9627640894888998 38.6999922603129960
0.4232765574343822 16.9363295892667409
46.0445869888917017 78.7491854762125172
1.4339673697669086 27.9571252874071803
37.0317190219336538 20.4420423815316887
63.9431381371561756 98.0338156695720215
89.9615310393904792 97.6756523340865783
63.2790736727360112 67.8014194618879600
57.2792102314856564 47.7036105630069898
71.9377240026608717 88.5280982962002128
89.9324911976569297 30.2418994431292845
45.7254705671866546 79.0732275583603439
5.3967362281580282 75.9829300771617966
76.8444689671987362 56.2043162515666808
75.2630419212472503 5.2967683791928843
29.3080169609360794 91.3906494063137558
5.0578442164260657 4.8156466638557553
15.4816409109130859 53.1048287635898291
21.9876064979570138 46.8634861447409605
81.9397163791239791 45.4149223339230588
85.3160430568718056 72.0775357896578726
49.9444329612778830 55.3204016339444351
17.3323957745987727 75.6159134398404120
31.7913344903897439 83.7426086179982292
50.4910989056199213 1.3046932851922266
12.1954811232770073 8.0691041257890959
85.9717882534776265 65.1755031259469888
35.5987466659938434 82.7816403921290345
5.9411918158412291 77.9179963000735825
34.5136503829327665 57.3656972468494786
33.0213124521796217 4.2948395067259000
28.6235846058051955 49.7996093118566066
19.9533917248615147 92.8672116348014214
72.2090454840582510 69.1199173867767911
84.4004052624680270 70.7871216070395661
40.4612581712373327 75.0404781038969304
15.5070186541683253 71.4422978295330040
9.7716359866970137 34.9494213017182958
98.4444563152529213 29.8116471781679770
13.0405220678986193 92.2055036090550573
98.1082173173183207 28.7896413177332278
59.7252749612288909 53.1866353737927824
28.6156127520318257 51.5858456795092124
87.2801444280240588 13.4009806551827477
67.4021166118387498 54.8079176112686781
72.3455874612878347 21.1758677405248683
26.3988136550744485 63.9767885260663007
35.9311099627872323 19.7770037465782238
12.2059940904268966 86.2138530169625028
98.3426139868008704 51.2539423627836328
10.5603341768185643 63.2964582851033981
1.4887158559473090 78.6361621934628943
52.1855695073776360 9.2439462490335629
47.8244216871759633 93.0130973260765188
41.9078471959861574 36.8114502816475380
92.6532335053435077 91.5527705799902805
11.5525311361686871 76.8363261857574287
30.7763866925847225 43.3495894210960131
56.4703363524292925 39.2395666646141876
26.5638183903946548 65.8592228861518265
34.6416682682973089 81.0696376972158390
20.3168412145760655 94.9443698304975499
80.7231659669702850 40.7029850909732858
36.1615135145130111 37.5333180435830940
7.0334199978762673 60.9513484002988548
66.6726936179541099 39.4334102242929845
54.5618529275281006 20.1008476378679468
5.6399948713134584 89.6747011508697227
16.8434222068350117 72.8714893222633293
38.5905626929272074 84.0342467754712459
88.2801576758401154 79.5133972903233968
66.3776684530668604 26.8337748857796825
86.0504030109778455 30.8630053075193977
24.1218728519761676 96.8318430611747942
98.7016040761961904 34.6477088746981323
71.0711705224980790 29.1947715853931875
15.9717766062668076 78.4874427094095068
96.0097224444186708 28.5003635918196672
37.6956716542568273 39.1655541643486700
77.0502834801535528 12.9251004177860516
80.1040277109621002 56.6272658058956182
73.8938698330112231 49.4560551453154460
42.9838055785148185 54.1230001102819500
58.0579793367722488 2.5025334093695561
34.1202446389973915 92.8627302479505659
24.7206014475594102 29.3297482748338894
62.1915328490415078 81.4318362274624690
85.3399972931195379 22.1827525646493093
42.3520023599054625 76.7151764587975009
14.2392380649735593 69.4067033012866830
39.4876222220432922 36.4687059029262031
28.9650410985166644 37.3399042778624377
66.6227060359130832 5.0098648799249528
21.7539481982135463 28.9551003702213663
12.0965462203624590 36.8239987979214760
87.2283332417082420 49.0807481293260679
34.7138619831702613 29.9584100383581422
64.6773026638808659 35.0788687816800149
68.5342113902437120 95.0932768371601753
21.8013615493862680 89.1098680897340500
82.7877671869199361 94.1009342666098973
34.5831683559994403 54.4197898582621775
44.7123254646046746 3.3661447837059266
71.6519831708736064 23.8098750770294956
29.7640345096113705 3.5896032123058252
42.7942777288272325 50.8092689674739333
79.2980791039777131 74.6463739961025823
95.3594578072970620 84.0163938523009506
99.4438185059722741 48.4449150101964889
91.6153941702073809 8.1905699998731976
47.0755320228936611 1.3805200262151374
6.7010820761021161 88.2903836537032447
64.3348022891234166 30.9584625748870366
69.5975328571748548 47.8262939970862533
91.7195873521667266 85.0593428700738059
88.2487585022041401 2.9812587379133837
92.6992013714974235 20.1846846635017734
32.1365727739030689 73.1866320420854066
99.5001841008449048 9.5408713554046116
58.9115414724250641 79.3681298982457122
58.0539867793572668 81.6967724825658763
1.8001790382528804 14.3067575750120533
56.2233444234298361 79.4842977426619512
49.3236641373946512 67.5291852755414226
82.3108741571394944 22.1423587433391731
13.8916288376825570 45.2643755715917990
45.5741119932293373 3.9375936709577619
48.9692990609951408 33.1221840264890304
23.4942708413728880 65.6051492529347087
86.7162055473372817 95.8549540006308263
39.0388546128363814 82.9233319228804788
46.2769485306080668 79.0621733790595584
69.5587991197020727 13.2176821477116953
2.4285358302158166 39.3529750162327190
42.9393220520782108 69.4959308567609639
81.9154657119694320 35.4883778805600159
10.0766624660028619 99.3962818864463316
52.3322527354363700 61.8028272324399239
62.6814738988671252 63.4282795059511386
72.4249726124554911 53.4807037253067534
96.3998794838594364 8.6810984452369233
6.5469401366572537 2.5064519824963716
30.0897373342339129 39.6003856707667552
57.9052879098096085 67.5096478813238861
7.0151347764613075 9.3035991457775307
16.3826590801451246 54.9072468364070403
1.5894770693063220 82.9974008983140692
77.9955051457117605 83.9509819070461845
76.3107058723997227 45.7813013017069679
16.9941735169816575 18.2696418964962248
28.1971380817807251 65.5213060794064290
9.8061908221979905 60.8192621352421554
19.5685013328960480 51.4837243789843271
58.2937574542919918 36.8336946444420832
12.1598770076938312 99.3928023696770708
0.7289882975895945 0.0934016429084972
39.7091683026884894 83.3415457854202515
22.2724239257845014 65.5256685166396835
87.6010995808759390 81.6600041532530696
20.4906702873714366 50.3593240469090375
84.6224467991353038 36.8289578128727655
22.8038549343109977 51.6296149915477542
11.4085441834891004 95.6678009198254813
62.6058135456725395 12.2480904717173882
37.9850512322354348 81.7975390498943682
52.1485104773296797 22.4860335576018713
70.5866539717700903 91.0784112408422288
80.3691220980592362 42.6383063349741391
65.1453046899151218 15.2839604150511015
62.0784430966653389 85.6002935175958015
25.7670758529748731 84.0125644017081612
46.1026227303068197 60.8581321776455937
19.3415241103348166 78.7079375484500332
32.0009661801721847 4.1242608553506033
36.5490617072488320 82.6227137070209210
74.1204059885281481 43.6447967884544639
76.0945040212907031 14.5084279188980041
91.9196976023768144 62.9394381642829757
53.6239195114104348 16.8336483157081958
85.2244584044157421 79.5631493695753136
77.6693074049283609 9.1102758226181422
36.9108466305210356 54.8905083282678703
89.3190805320568444 42.2626683128138012
62.2585649697308980 49.9765339547457756
2.2673386547954366 64.8124576519636975
59.0774404258654542 88.4682834866958672
15.6699549885639495 44.1850513965025087
10.5830667937372382 89.9788299256643000
14.4913216567268179 14.6404777776520056
89.9894189302261935 71.7797191030484925
25.2458244071860243 33.9140752099582272
62.9241632370625794 39.1491409010225837
97.7897346999154706 20.0090458331712462
20.4581211602560167 31.5080525618433036
8.0236558520129790 7.4223622961666074
21.6756209795930701 60.7492700805070598
13.5789438436949244 50.5456384856021614
97.2181647487090430 56.1705032810917544
91.4570589470794175 78.8322601944628900
36.8899732784393564 50.8034430098852994
17.7291703189807031 61.3808229796607634
35.7998747095174750 33.6357395311287632
69.6505269469178074 92.3610566514435476
96.7516615569630716 95.0053698321597579
5.3234632284006711 8.3466194804234117
78.8610263524008417 2.5481784108389416
83.8733758527421998 79.0197015356973225
99.7842524856127397 38.6213214199102808
72.2487104756727376 6.0600635330083197
73.0578932509890393 83.3578712526797858
45.4828696285810139 35.1956677702746532
77.9579510851696824 79.6092794985592747
52.9805076315267058 70.6848425881906195
13.6757590266040729 43.8526693034914885
7.8498711692713607 18.9186374340367003
62.9881993270770408 71.1074231402582058
61.2847374596432815 94.5416204677808452
21.0987789499351166 67.3147105306471332
11.7324404501469424 34.5349619959974063
92.8567244952465387 4.4850242481379476
10.1304423569024582 80.5042631256152958
34.1725739864940792 98.6779845471866111
35.0222421123337924 0.1010791606762762
29.4997567492496628 12.9850885428072882
77.1329678973954884 78.6381649897548840
70.4129821915643532 7.0615492949274605
0.8092710659278857 81.5388082016190481
46.6948993203241542 31.1996972282716172
56.6719412708014403 74.2863885880919383
95.4409166801015516 40.3356392609940926
47.8870993794575313 32.2188792874661729
53.3551764685356176 45.6453339941465615
43.6929655663973691 28.6542985717154650
35.9086544952504880 87.2059696516170817
22.9883239303287468 67.0159014244566293
15.4845689902163635 78.3022953164950195
48.8768149021078457 97.2425026639899102
95.8748964527816128 62.8037962596986219
80.2941424948720055 60.7637287740861680
49.8525912667178801 90.6444953911951359
78.8019243895220853 41.8803308132154370
18.5761330881650046 74.7048098822119897
36.6997113518394471 98.3813897560358299
58.0993901802099515 14.4996034560133111
20.5247492458285343 14.7590362270090143
55.8056328018183478 6.3527862020693826
38.2828948113037342 0.1580417094009245
65.9163610696028712 91.4391585342339823
26.6545763172122321 40.6134601279603444
86.7284196936049909 62.3999950819966713
67.6608145243289698 72.1593117444903243
80.0564561751044437 91.1815853793636819
34.7039153919543963 80.3926580137069919
20.4079177863193308 88.1640503967422546
47.7385712300570262 31.2509537797677872
33.3623506581131295 67.6159646673461765
21.9078232350814375 68.4674260986772936
0.9866221346599202 54.2842298950743327
30.5339194645836365 44.6194446559864843
67.0791823478199518 26.0115949776232078
66.7187906399489208 58.4046108023077863
89.8737887142040819 53.3573268676707286
80.8080235886897071 60.5678981645646033
75.3387849338105156 12.7870196547062562
4.8685434533239258 59.3884991653158991
34.6005019992681326 44.6977346575163281
47.0815212373755685 20.5119576917485276
85.9122774521093220 49.0407382665789413
25.4947426536157771 16.3400723230072806
38.0242565526648733 7.9804197667240562
0.5411178640295278 74.4321073345169992
43.2013123199928160 99.9870760899443667
39.4525943446874550 85.4705065816219474
73.8341666820862770 43.8674215687889131
68.6512186489516694 42.9009228724295895
23.0492800215720841 52.5618344365177634
35.7381337878979295 53.7772984526907436
78.8925812062227436 50.5474451629635126
91.2507258127248093 62.9091630499572645
26.0517063421270016 90.0541532403730400
5.8340261697584435 56.1608350934546721
94.0405086638561869 63.6256375759514867
35.9716607727880842 49.0942072969782970
5.8464083056444576 91.3031910878403608
50.8997883095348413 97.5858164869181053
47.4353800349048598 77.2206080502829479
47.6625854753086244 67.9142569547554018
4.9085566629894606 17.4788699954061535
3.9313460203557749 36.6557930047764629
14.3434133168939830 63.6291267142375361
51.5854233421788280 41.2192121212402682
15.1457069143480219 3.9488537612925922
36.6424725813171079 32.3778335416727927
5.2387568728285983 74.4046050580309668
41.1985002322663689 36.7891815438449825
91.9027562311041493 94.9259686144115307
71.3516492666163629 94.6616037857669568
28.1636865066667177 39.4737535081877553
48.1272957895788380 4.6128988667508475
12.6665444940913581 54.1931037363563775
19.1538824464567945 88.0361052085775668
62.0798392927974092 89.1418821095337819
67.2930105347644769 59.5391333539535452
94.7356953885641104 55.0397575547097020
70.4033480605603046 60.7272217197343025
87.0707071909329358 38.0294518992994242
74.3157348705561702 94.2638896993581596
71.8036443140803016 82.5305926247255428
32.1227206342499798 92.4993786188878460
41.0259822293503120 66.9585837836319797
58.7969261568897394 89.4298539135032371
16.6498060260347529 96.4477127421883011
3.9424236014322322 84.4563945218020535
13.8967715596651331 78.6575153144799941
4.0163731109974732 67.0109005983748744
80.1284794556709699 21.0148438304348026
83.7761605070785578 68.4639641878577550
7.9614435445313436 50.3561552240449402
52.5952275344494922 72.1141353201599173
26.2046240723089916 96.7689211608091000
40.2090858996625755 10.4726859707373166
95.1787926970482943 12.6709453468466968
42.8456740039891883 80.7984552796353483
38.6761758955543229 71.7833068985787008
67.4792998199060889 16.1346645296672406
57.9398748228531204 15.7707185847891331
3.6242300506279412 9.1900180611992894
4.8548748017333665 86.1529859530718767
71.6386255848350402 62.8443919263549375
38.7358442569585648 18.9087379292617648
8.9282919378162457 31.7394843489844156
20.8007368188078630 19.1659192172050972
45.6637265323757831 68.4591805831427820
33.3533239211894283 9.0891155407718855
58.8598260595368785 53.2369315580584868
67.3162607390988654 46.4196129160346587
17.9021938255324855 54.8569332293714709
16.6251441481701363 42.7950290824769297
5.6326800759152418 30.2090703655766291
20.7408504314343318 1.3570955923341232
50.5699514165562150 11.1700029322406085
6.2436497891525828 96.8928150408821551
82.2047831397678834 33.8168486004931239
2.3242906895515558 83.0453136990284406
90.3935527539927079 67.1431484945145769
99.4515575810732315 58.5179444802125772
83.9818415937651395 31.7931312524949234
90.7122981461612028 96.4335280224736380
6.7392474901272426 44.1066980628936918
71.4979278111000411 5.0347577780045505
54.5864339943552466 88.4877454878474055
94.7146125250747986 59.6188132365810830
43.9824290563748619 32.8618933371417583
35.0238186085093304 92.4802511704552472
83.9948547791738491 88.9085704000739696
26.3629153424607701 20.4020118690058965
61.6963599250144910 69.8861258994544841
33.6140095517616047 44.7492807410844051
83.6314129624138332 98.9093506357723129
53.1782325159040639 9.5696428166801013
41.6760215826835747 64.3043896153170067
50.8949133675309895 14.4511142317383161
56.9502413987019480 79.4008297321522036
9.4541795502716237 32.0839526809517324
27.6004623095575390 50.5787112000402033
42.7241486821180771 32.3675483352171227
11.6336521596471236 42.4093114340245663
10.5779248601169158 20.5275267811127939
15.0451073654325747 64.3112868535393574
39.8244799816360882 58.2751233690340911
47.8445654185901432 27.9445037660127511
13.7595492878307297 24.2299157028749619
47.3227107926109554 10.9876125124383712
60.0833200643636971 26.4581600779990147
93.4646608002224042 4.8910953368077053
74.3194469326129195 38.5359319486701111
86.3793941156665710 24.8818305265723474
84.2430039433930347 51.9595285708206447
37.1890764976436330 69.7470822956966572
21.1891535829516151 86.1767515246170603
80.4395092922366501 52.7997800082579047
20.4963417441194942 79.4458117721181196
44.8333854822694846 89.0739391234044859
59.1415594831913722 22.4953381472964189
64.0976627002731476 18.1348121308998245
27.5238711609941191 20.9136341490017799
65.1803906285259274 72.5878016426482020
85.2971301505181714 92.9242624327651470
56.0330911727040544 78.8361335320898746
15.4044882164479766 80.2337103571324093
47.7820403783498406 14.7182523035632506
62.2701977151246098 12.4443663205948916
15.9958620313534148 65.0083484667627403
78.7221667683670034 14.7679890426579021
22.6176716683985326 80.2734647220810871
22.0036987437122846 33.0095831221143143
65.3396066892742340 34.3169766193422561
18.7663928396210693 21.8418004809088906
90.9177496994964827 81.2240079297243938
47.6232109138992357 27.0551463256808233
16.3398540002223420 17.1877804661013762
38.3264902722826974 41.2209215705193870
78.3116198281084195 46.6643513371058276
27.3098561010182692 7.1187803451465577
13.6130985168014806 27.7173795671816308
78.6927951002309669 79.4156377612223281
88.5909678577507123 1.0683958093801182
24.3267466274300190 11.1650444074488870
66.6231732939999262 26.3895887893617953
87.5648489487906971 91.2279671464210224
96.5993978399606021 54.9808832977850983
76.8976961833773913 13.4891897262050762
67.5762801851960404 81.2988916575318541
74.1959964046877758 45.7799525726505365
99.6326845973977271 93.3366596544982059
39.7962933229682463 34.3225073505567622
4.9376640324709786 52.9701241425178466
4.0613503984922472 61.7205001842894916
39.6379350107530328 0.3092046749419430
88.4146281459575079 39.6356283671944780
68.9018050976957994 51.2862161861901242
18.4394801564910154 39.3617854072093252
92.9207377401565822 8.6191580602005153
44.3953514199781765 69.4682711152986911
8.8286915235368468 31.9172102998061078
75.6656027023755087 43.4814206153179228
80.9911455556420776 38.0864940824536404
6.9877296034672192 23.9158563731737281
74.4610793460756923 23.6974895659538873
47.2678472046873068 4.1388774572228559
73.7470656462609924 25.3468014193610536
86.0180587465895314 65.9656969531419435
11.9425046842001166 54.9536578101311761
76.2831836928965572 28.3986404996335970
38.1664804215221736 83.2435267202386200
14.5167778126462430 33.6702296012966116
77.2770174364345195 47.3702249749228557
1.6361731939794955 87.7413306186745245
9.4927721662962377 58.3671983361519935
12.0090773145672181 47.9441055971019026
93.8824663936456858 24.2316403766543722
49.9980125662519725 89.2543733037430229
45.9556224102140121 95.5411244481770865
73.2196363293573000 17.9603296162477513
29.9832237768946293 21.3666691813063743
45.0913438331215417 50.5210205520344928
8.0088934918229544 22.6840753771779582
74.9872290660354395 82.6268394767907211
67.2326135582530924 28.3622766230160686
58.6810779396374187 51.8885376654565675
44.1970066907085837 28.2600271780128800
11.1875750426697067 77.8337669993604919
97.6916484072852427 88.6000015027931767
6.5204850114866879 71.8207445629887644
55.4216206143828387 65.4027060370390103
83.6021196510516944 83.9781955906478572
0.9593650606902537 74.8350479221167149
72.7566633053502159 22.6852454677869417
19.2231501249266010 11.5686550334163307
11.5070095131237444 70.0194529954821974
65.3165669769706909 5.6156560641774211
28.8506331845020050 83.3237385578270136
47.0287393787018217 35.8295390382043593
19.7170200752906268 55.6298510136253554
69.4378401087352728 40.5175373229640954
45.1736205955693109 97.0800498034898425
32.3716846022566784 18.3727673732739234
33.3098397581735668 53.4884085733156027
58.6676581934120449 89.6080284084405889
95.5699686883365302 5.5197220093933685
90.2030906916111093 31.2792716390460797
61.6046919878732027 99.1401305177066092
9.8504940081845955 41.6007033682066023
84.4547915398833453 56.8875529013816674
11.6066999797031389 55.9745384831621067
80.4324626552560318 63.0642823614722587
39.1986640830653954 98.9045515594858244
70.8274524486173931 54.9044964512421672
65.0094002503134476 49.0597593708881590
29.2731646280597992 50.5979863703642891
90.9797407310184951 4.7797849221021931
93.6326220688043662 47.6831270105240037
89.2160341800533985 34.8960434384586549
28.4003792518708345 40.1619278145103564
28.8958868686091215 27.2822175112871115
56.3251691316529559 20.2907707735396698
6.2152323593239522 15.6928166827627997
20.4697764660223172 89.2873029075372955
66.7274859420400617 72.0468646300475655
34.2126790775153182 31.9161980038688569
76.5136041894845818 78.3498480167892808
18.5820826380463480 96.9075211221866937
47.2479030986066562 27.8629211032031847
58.4202264584376962 62.4020255035859535
99.5697837074829266 55.9192011537151359
82.7715321475920547 45.5245295906832723
47.9188576038668046 99.8529472432156240
27.7259673079959583 66.0939528957401734
32.5252775298930814 13.3762301231739933
61.6938056564512252 15.2915140900633961
9.1594491132186420 14.2383388089324932
39.0161386580763505 54.3702782855266307
80.1532552673227201 43.1153600206266461
54.4747516947297044 29.8475292581175218
17.0094088185972048 24.1685305524830589
23.4174272207607572 91.2962303834732012
96.1011847312100826 66.9209393226813631
55.8453567543781517 94.5446902345601785
86.3783603599523389 35.5078619930725097
45.4769494221997661 5.7294330625101031
10.5080227951831908 44.1015487657180145
35.6332189577994143 89.5941343531934820
26.1564968430968889 88.4655608450711526
92.2176782960954995 8.3792827805028285
51.8206093403297956 2.9852105158091558
70.7119550124071452 19.6313510321000741
54.9447471320021918 13.6326797139342375
25.4344659283738963 71.1217200858230996
54.3634630179008909 67.1954428101914232
11.2587607377520715 71.9731392749916665
12.3276073535142920 93.4331911759211238
55.7117136317191708 55.7996153362689924
85.5302929936316758 9.2509683147838135
53.3235328384003751 62.1969419873889393
59.6135889924460400 91.3362373241741494
61.5767678876620863 0.9786846704293528
46.1285392704140236 38.8936503588600644
94.5962620796362472 57.2521009402359624
7.2208872601430052 59.3612998746233274
84.6976505435972626 5.5219059467097704
38.8084736581306373 91.3058892156400503
12.9837884462962290 87.9805358408250413
16.2421582510980258 20.0111449143606457
99.6053329828403093 89.8958672619909862
94.5044575114964687 84.3321612357352421
11.9739851902947123 75.4687298325990383
73.4459346025612803 57.9009385160624745
97.8172726945089863 82.2739738334167470
8.2456317906000720 14.5728581195952103
71.8247470271050190 47.9798362618576775
28.9249939185470595 89.1495640320825515
24.3697780230328291 14.5934441801529484
3.6225873820438181 92.3834577363716249
52.5304231710876834 23.4370580609443167
42.1255587395112272 44.8866112180926109
51.0387661460856776 37.5749258783400180
1.2836336096803569 33.4373366128424863
12.3486884591563317 33.4647777394211161
96.5467407882618716 84.2551859389722040
18.5979345171388033 87.9374674833153733
49.1219427788399585 35.0952253692889187
22.5565819673464674 28.0068076251728897
53.1260034170958235 72.6707113093354735
21.0693933262063418 0.4681649095890861
66.1954452481032547 2.7540828890185609
61.3700038721938697 25.2245637446500197
74.3962144505492233 16.0418657561354756
45.1193720265545366 89.1645845197806750
25.8651577674204418 60.4046264332164924
66.6795447464210866 70.9491793796257895
47.0297957279487235 95.7033724697874248
9.7604772599692797 12.2214251426771661
84.3577823182793054 32.5454093657394736
0.2002643083051092 50.4099877660148934
70.5212163043778588 42.4229189645687654
39.0611479201961913 96.0347896625574577
2.6778319310005183 98.4111686405280182
14.7588948342052504 40.1882855779748169
32.0310101589075060 2.8838601163547639
77.3361558767284691 12.0700975162672428
66.4661559017475128 87.0977273738626252
70.5175058079559562 72.3926886108938135
39.2783049451108397 28.2818292898146986
23.1461634215861416 99.2901807347625009
14.7235275513325270 56.9952182724281968
90.8802880029437148 4.4665874289074541
50.5519343844573328 43.2298574477937834
11.6037786827444478 3.5257494607217388
31.0984878697490146 4.2377034559617606
93.4847768922086715 7.9407960188670357
63.0462767532815747 41.9603070183481748
41.7061171759910181 76.2184682192134346
26.0193553028461046 43.4735430724079137
51.9161061819348646 53.3715292896851068
88.2665969927815439 6.6384808017133530
15.2850742686142844 71.4713764813537296
58.4941462488480113 87.4137375679525377
16.0489390772004512 78.9854223463825775
13.0319392862141008 40.8784075558288080
61.5935877619168650 86.2634292323401439
58.4287134701463771 95.8949330467102357
68.3897014125923022 55.9334318197545315
61.6506081002669006 42.0137776122805704
27.0273869554781605 9.3971280814908020
89.0096636044583391 42.6094372650761528
30.6701831731405186 85.2350697125448136
23.5017390000012085 62.6916512856989101
40.8204438334156876 40.9742617706919319
34.9863585306211888 6.2089866307768693
42.2621199424303668 48.9927418462579780
40.6154882066456437 44.5198741917036642
55.2641346530701512 88.6377300638206123
69.9165116488082390 91.3025171692314075
68.6688423641392944 32.0099744851221288
52.7580898278347306 46.6914899036794040
13.0291343717294783 53.4880527620458821
96.4672665585221552 84.2220325103277787
30.1930855611970301 0.5584100701753636
80.1195683441691244 43.2077041554715606
87.4121506213177355 14.4099372534083550
57.1982609347740123 97.8288180197981774
37.0064360721825452 95.8295279961700714
17.7158164085198919 25.8547783442540364
4.9910919406968564 77.4090217710750608
30.5351953529531492 17.4528678715964674
87.2320550794685232 50.4814699840856278
25.4162575411872353 49.6911960782074331
35.7816605932308036 24.9933676931228490
76.7430976118081816 11.5811313520243324
14.5070322257052293 77.5916971870448435
81.4800658558030761 1.5434750855531254
42.7917897279046926 97.7236754171836424
10.3760318239505605 7.6159747693613333
40.9556471371144042 58.3973424439524393
77.4078651062100107 15.4659722255806145
84.7226547837789639 51.3463875916549313
42.4204480829668640 42.1339704266839448
67.7163088381169302 77.8896405494234614
73.8916854828942604 20.6166164489616328
15.0990831714283065 72.2728349441774043
70.6508894442271327 12.3771034362118559
40.7164101681620210 11.3694530401098230
18.0287179198837855 37.4112472925535755
89.9978952759623496 79.0781946226636165
66.9246341780804386 28.8813496300731281
15.6739914692318081 93.2234350010192543
21.8543125742555979 68.3690691811591620
15.3576488698329623 12.5144341805448089
75.5096208210718487 12.9671561485221520
24.0557787296811654 34.6596139644311450
34.1365653564010287 78.7699182370899535
55.9463144449922538 27.6852277290582478
49.0822185020445829 48.0703795908163798
66.3339317649178497 57.2287850205317810
23.1153249869473392 75.8215302115285397
53.3924541276169649 74.3004608663121502
8.4847355140539200 5.7341356662125804
64.5451260089747194 80.3413309283296257
21.2102081523780512 66.2451619970431409
13.2363309544576975 26.5567445213894757
99.4686637175301200 10.3294633809111183
23.8398242701642324 91.2777046657190567
11.4069806762727044 95.4581790135331687
36.2306835164350218 28.8329128950971629
47.5821839830893225 61.8828509288889208
87.8882888962276638 36.6635583819055810
80.0622566047780566 93.2550777556416932
16.6972484434277462 54.3217741952714235
48.2766766740896998 12.9279644642583129
25.4965025310085238 85.8774389328229688
73.4260449926769354 72.2171801657168828
95.3777021774284179 84.7160031306255092
28.2189373961451828 0.2277573294712565
80.7854432798223172 90.2960057442181494
69.5059488694917889 90.5465197505415489
39.2313911574458061 54.0269656910436922
68.8089966295166562 82.4111676890905613
21.6346234508608113 76.1330268220263662
58.4861100765494655 10.0071308995006483
24.4942152028892366 28.7381564112632368
95.3534957247705677 42.7106393815996910
14.1707701167908198 67.8653512667501388
64.7016677901932127 96.1578524145110265
18.6597212377030743 49.2409535084639245
8.4156111843723060 28.3448028752501742
28.5843870197533008 1.8926497600091796
0.0776425480126908 71.8886949523140402
78.3034333768823529 44.8786605194938772
66.0177787033466217 37.1235244885972904
18.3858730832688764 33.7457202853591625
6.3526198002916594 98.5981522892802360
15.2935116301785570 46.4932860328556927
3.5584656956484939 90.7143098033371018
15.4897163596785621 22.8281917432568981
71.5881299984913824 53.6973149229612403
80.5471482426068519 45.9841258569768456
8.6670497726974887 83.4591257030930649
72.4532325530828416 79.6424744165217504
87.4710468745761460 38.9636191142683543
99.2677292816865275 93.4424450210232607
9.1801507273645218 35.8602011080749747
93.2211936511370283 14.5699778348550311
94.7893337234040558 39.2003151668400278
65.5541429867518275 95.5849776182036095
82.1903067221533377 56.3838831081717942
10.7231590856016865 15.8493199948085852
21.3027835919283639 53.7581683968671697
80.4178618296696612 21.3424479641882279
88.1468093446031133 18.5884637141624189
43.2611678838520035 63.6663379560067497
96.2885944188582954 20.6433249357532596
23.5640870458289307 84.8573789277710091
63.9192557842037630 45.1417053370429144
83.6959343918695424 0.7403020934796722
59.0881730290164455 16.5457446281330647
85.3173257500415474 2.7772801482603193
55.6644853558329373 52.2198653375585167
88.8454205780985262 2.5940900391216437
35.1931726802106581 91.1393212437196638
28.6657017115812280 83.4199472729453930
42.6381538521594976 47.3557744483934471
28.9673870541424563 73.0058417110131899
89.3760027451820207 43.0801929131690571
66.0587242979611204 73.5861036290166481
49.4082139025408296 86.1118643113333349
22.4008812824964423 13.1462535025445462
88.3303947861633958 55.4243005024889897
65.1650453695140470 99.9256014045744507
35.0082243395185557 65.0140079568495679
19.2142930765638056 40.5493000787085407
17.0594327453246635 32.2266551212843737
13.1109960214911503 86.5767967549373338
77.4652764570376604 48.9291697447767433
57.9903844678944154 1.2187375443228565
61.5121373080180689 58.8675389029718943
47.2998776205135201 51.4935197589236324
34.0045791912103610 59.2921913566047181
42.1727834234837076 41.6659374360150423
67.7870622095481536 6.2006935885736585
34.7784549978671578 25.7405891099204318
80.9982446222276735 55.4812027302344788
25.0450168991502728 17.9522502895528859
3.0657735275519515 50.5328831911293506
16.9064183473469534 60.8653579430547111
64.1591119143731845 83.3054254435268433
73.1930417687418355 17.5275889586883658
64.5360292653615062 57.5745825027121683
82.1929543612031637 59.0836653380364041
2.2659899774688741 98.0484916502173860
29.9251405693296562 24.1443665105427918
18.1189783598145624 35.7527774499950795
76.8155325288901025 68.5307677831343796
22.9447151944129679 29.3768918137255355
88.2907609208118203 70.4558768136204492
62.6935121364197840 32.3749681893122840
92.3155066057890537 97.0005836856905290
14.0545808336487994 87.5289750467277941
32.9781154145892117 31.0498331067613940
26.3290967703410743 62.9272407395462494
53.7532259520818201 20.8791926901598863
42.9851701382303659 40.6121424228717984
92.1531627614863567 88.4240027999076830
87.2045394788589050 25.9270729689863870
88.3069267623055651 93.8882410636108631
93.5475250683259816 67.9827984104507550
53.7028368804650356 95.1145882787057104
78.7027683683338353 43.4675466331613478
43.3453234770525739 97.8215784083545969
9.7019881224099880 1.8621271399273054
2.8895874771225682 43.2531959879193479
62.6387594016873521 54.1126696811191650
46.7227066563781221 33.1957126697499803
4.9608077636352776 32.9302259798276680
16.3165275468116207 65.4493272031907480
36.1017446776184059 67.6999247844405687
80.2540782374794333 15.0992254394448402
13.4002935876683544 43.5629839259854350
75.0331375915595800 1.1663396346498378
71.6418415259672798 94.6996530336102467
91.5533803612083972 21.7100329413054141
73.2261728350605097 96.0483559456570077
66.8203492091614066 74.2303589708169937
2.2738417376737208 57.1993232229352415
16.5485878506386861 3.7245120647804497
24.7302862756910926 39.5437531588846412
37.2912349419277334 69.7551893766348172
33.5143589756358153 46.9982890902735377
55.5400373447680451 27.9915674324363835
59.1185685357375235 12.7561232286739887
71.3196045614370604 96.8401591363437859
72.1008412182260088 48.3055585224687718
89.5642915317072550 11.3637766894874037
11.6657719022544182 12.7160036022663014
27.7168565494244170 40.7758520347751485
46.1346913893275286 72.5392707494808064
30.7101239751043735 25.6521572317867204
5.9420037963731183 80.2386234433489420
39.4716833736569654 38.2650060014185556
26.8333893486190291 3.9013078167107196
99.6292011157597841 70.5322086867548705
95.0367669765494867 53.6890244872109648
13.7776129858555141 90.7493541325284099
51.1000879630228582 56.7744215506433818
72.5304902146955044 92.4527490393897864
46.5174194597760007 4.5834075658873203
67.6778576183246940 8.3072919955575983
82.9622771663206890 43.3399850581902442
91.4217239375195874 84.9063104495516541
75.7210438994378592 94.7669216298566397
70.2329217483346753 76.6156836959598593
85.4098514399352382 40.5494545199553826
53.1266489498062882 12.4589091063982629
82.2046182140205417 20.8566241961407819
8.9657772896459598 87.7818653671744329
47.5594455268454226 44.9608799442771456
6.5555301998313720 30.9571555248006263
21.0831888328401824 83.2464006060082369
16.4795441907558242 83.5714725789494395
49.0022684341231169 3.0335299941622873
31.5769393886810370 79.8769044872308314
11.7704284152596372 40.3449054000084715
98.5479310869143603 45.5318142872150986
82.8446397961396457 91.8693086814581790
39.2535049270167775 87.3167047362648532
18.6775885998001989 13.1040371393664206
73.9659451253423867 73.2128441201375040
10.3017186334051107 13.0244330326435573
49.2379503247300150 44.7145431684606933
91.7974048014371107 55.8641521677905146
16.5862282980237765 51.1043342855374334
56.3545384128326319 83.9504638422204863
53.8938404611415507 22.7348673584104937
29.6935815899202815 51.9448028802022108
47.0874043536258640 2.5687283570394293
30.1008800664118716 86.2098994014279185
14.6341373204873282 10.0971924808753162
42.5297223587564375 69.1379585574325404
85.3932133893966352 87.1374264944316934
50.1760288418374714 16.5833000917185345
87.3714236633931591 73.0824334088739533
87.1449891717021643 7.5452762643820392
34.2815736510446740 49.0100584548211344
10.9576921445765478 80.7204453634583814
79.0503302323200217 93.5083742630398831
51.0475968999682479 92.7402841852479014
32.0309693964797120 89.5530536082060138
10.9365744727038088 90.9208863385329806
39.2360233073792841 22.0249755082531209
71.2106806578924392 15.9375475499374026
10.1585678272780537 4.9689870308121336
65.9660219510593606 13.0490645219274448
61.9166336085303328 96.3079415090745101
9.5275723264360845 8.9082732460633363
60.9567096218329283 79.3655712922386414
9.1905814951497753 25.2053918900793974
33.2900305960532634 81.7566237814382362
84.1268040750023260 55.7653902032612478
58.3532578860363458 1.7620415241397014
54.1426660239335078 11.9210945047862893
36.1642939780085584 45.2004305951826808
62.8193611723461416 70.5867074279896372
7.5472381257929877 7.4764300868580662
39.0295645643391254 72.1254959919430974
9.6536785629085529 58.0887113409963689
64.6615564278518917 87.4821672411902682
14.1472839846287677 80.7292401672598459
5.7176361898345851 79.2828115920602130
56.4463827896244936 10.0695313830839517
25.6439545564893336 30.6513886839408727
41.1059544475401637 84.5165526957707556
71.3794317278072441 91.1638797388447983
41.1169253454999080 39.0952891586451088
71.0216452967708705 36.8185380775456679
67.7778965579126833 76.5054486254469452
37.8518871482808166 21.0015034295322529
64.7352891937031103 98.4880812373258436
79.0044018332043549 30.1974840224297338
45.6789230598280938 33.3430704084310889
59.9435886262407607 50.6815812883914560
19.1457445672200812 33.6974789086133981
96.2207134419578125 5.7645785720391469
76.2253578087959909 95.8399145164869424
69.2187169975437797 6.4602096200308328
56.3980934870386719 80.1984342511616290
56.6230329777049235 80.9640044123831757
41.1709550934232666 61.5346529644558160
75.0847647425179758 32.1483095447925393
94.3169606625841368 82.4182980297366328
42.4164611644177612 41.6259179060399660
64.3382002249927325 89.1721522612115507
37.3150140676699706 9.8805943130170100
64.1868370979466931 38.5548749623693325
98.2274846339963688 3.0949344075510976
83.4698486602824801 23.9962750741815398
74.1079974740091245 98.8673272261118115
57.1971656917484736 68.9537077565626504
74.0626043935258593 14.6241028490234690
52.0971106105390973 53.6241632967132560
25.1044848722775669 2.3031183748572159
45.2988927308103371 88.2849222052792015
62.2020108007379733 93.0625898040801474
93.3009613094216235 4.8336741758824857
43.9796611041213055 27.8507827164609658
42.3212064251847195 61.6536687305549904
87.1957005657300073 57.5198558573184826
46.5441856216759930 1.1197405315339415
56.7482626451448411 66.5991306591961205
80.0559402378970333 58.3386599179087852
19.9386563182474710 39.9888221578928551
85.4415511682837092 68.0841699094419823
45.8676252470096131 50.8403668047531880
20.5053643429916406 59.4822082355787956
10.2710526952390797 36.5610385457302414
42.0832958853652599 64.9003686854776305
79.3649970102563174 75.5937512021092886
60.5424571407839238 83.5058378645013732
97.2416539185906856 94.1247359523260485
2.4248109741644264 20.5088828538564911
37.2766745658707848 9.4518928891410336
84.5753083179127003 3.2183236744652288
11.1294945138523556 86.2222201413363365
68.2316389218850787 94.4033091515347138
94.0102547831843935 8.5080134762273492
55.1326501060171523 35.3474310297226779
88.6982667163704122 79.9781135729371186
88.4542789880920992 28.6724516920548993
68.6265563750204706 50.7539487728755034
66.7087637273885719 95.3336550876087898
73.9270923008013483 32.8825720301818123
57.0130503109857827 62.3610945001562698
58.9465635753856887 58.7126162947177903
37.3968465086375588 75.7007802276255433
35.6449767320262652 39.6456335497961092
59.1790499443588089 13.6330021883826920
77.7939046769695182 27.6162525184727166
1.7772785175618977 28.2461143578537346
51.7129607089291454 60.2631685366605510
34.7331064670822300 65.7689970940622999
87.8354314783383927 50.0216249404987749
28.8537848164300499 23.1217078038330790
48.5864262415682617 97.3448660286864822
86.5347562159080894 8.4935831538191628
34.0166104368450632 9.7742153010440642
79.1006125325553313 27.5602378059672688
47.4092690974807454 58.7850834865722192
99.8038978044621672 15.9411662790043920
4.4193409234645316 93.6705379889766618
35.4113882365258306 62.6132890578433461
18.5109363027793670 81.3513600303091096
15.3029325835292500 14.4758368522272196
4.5336414381768613 22.6259746812117903
53.1078630693337033 17.8531708361921453
8.5048837230361727 53.5150210598248179
78.6401403817456099 1.8996249543155042
32.4495836379301892 6.5239799000941456
1.6290221656913295 99.6405233281634821
81.4359359011650241 6.2066008761059610
90.1948843285750854 3.0132254716025875
77.2629141439490326 59.7454535293099767
94.1184871865240211 80.3130534489533972
85.8741135723600451 8.1057620041937621
28.8134744598731913 78.5493430756256288
4.3501122685168925 40.6764591417345684
94.3601930448522381 47.6687739834762780
35.1253612308768624 30.6102163195087549
34.4553791453552236 54.2822679890452378
33.0291581446925164 38.0762492060690434
9.9503413800152369 0.3602818418776521
50.2183822147505481 48.2233366827808467
69.4995910325895210 58.3169845384429593
69.2480955309564052 59.2159857683777631
2.7436507400078192 39.1551284286962158
70.4480903186999967 63.0224393088663533
57.8740119956656827 27.9763527114201942
39.4548286869571996 67.2096925606063991
20.1263235299720904 13.7957928945775183
59.8228733597025908 12.2625919985605130
23.5058103345297624 56.4464518295460707
88.7481374557567193 30.9054128215373147
42.8398876119475247 50.6981470617119641
28.6276742784069889 72.5543912969686318
61.1330761601715267 48.9963973190642008
59.4739894256768125 62.7809535973753654
99.1636155694717019 3.2767938241326511
32.0275991097636350 41.8637224673447079
40.5771663221103154 29.4198755655477484
25.8366324902032254 67.7093656104830472
67.6453138654956661 99.3195497921651054
74.8890042522844794 99.7069665114354819
3.8329596995438808 13.5252611289501061
88.1780276062289090 31.7997995846093247
28.4271452661269635 88.1802568370076045
93.1549658680255561 84.5859947823508094
67.7349821233674874 75.8892595859501569
39.0164042002958382 99.2223826959662318
46.3412808890327668 74.5802522809087378
0.9796973421436150 72.2943394668512838
25.0391081879728574 39.8893682546582227
78.8448175348095930 89.2837823881691577
50.9451178865747849 99.6968279369475141
12.6966758173812764 86.4628655832590169
72.4125511358224259 80.0673752739951965
10.9370830956745593 32.8798464982256959
49.3696208943384605 66.5262668091867226
17.5100353881054147 70.7679239452733100
44.1954710301761153 24.1918078148280031
76.2736784655238012 3.8024283161473660
36.5115283104186403 12.0389574599734210
87.2925406771066719 17.7859544245047587
4.6873552217190806 79.0415003986046258
95.9213156214695601 78.6980200332539113
50.2188263272521169 6.0461822358781392
7.0805638794864345 43.5978779853751917
32.8925404433907573 6.9291853380753938
68.0762419273857091 94.2304517827035681
63.3671782794770095 29.6578966595975615
49.6528023831444258 24.5011891248362659
53.7301903128882401 29.0573808468952848
96.5501482548933438 49.3993141724247806
98.0794397323807061 38.0283458951904052
59.7323930956385496 70.6361589168216994
25.0655460881530558 24.0242249792961395
60.3821880175699803 86.2511221785922118
63.9003296516383799 40.2218934273089559
58.5294928485404071 77.5356185364599924
12.3073497491885462 19.1771631809371392
60.6515526026731067 82.1002795033444812
23.9570332474209096 21.8029801020051970
33.6952935776006015 95.7510120065077217
73.9225832984647440 42.2286966162346502
3.5577875231225686 30.6657041586895325
3.5632524290726275 36.9512690844138376
46.7043542623260208 41.0242384931786646
20.8818773792955312 36.0097073000376540
72.1420958096956184 19.3498857546224627
22.9143088909230173 95.4972748972681273
57.6353355808077126 88.8246449795113193
22.4357514271092846 24.0615047505449056
35.5242496090366870 13.7721536282936050
81.0851926342343745 7.9353517825896276
14.7785607483922448 56.3545584108785391
83.4309703679469266 46.4572205587980420
47.9346582509757368 16.7858036838588021
34.5846921187065277 31.1400081333528931
6.6223928923585635 6.3141046576706721
37.3493697883366806 5.1512165932198872
54.1623672049521545 36.6987814235401402
44.4071486271580653 28.5921354307038236
88.9904041646567521 51.6874795238667559
43.6829036751294169 2.8176520522397497
16.1702790987875886 26.4064013452030686
10.5937403640335113 37.8698510183633843
8.1289164527089000 88.5963961572261667
22.0841382369159511 69.2839502489506032
51.6679878098176744 2.3513312321400304
9.5419285350864076 87.7567975020625823
98.0661016945886530 47.9159133043229843
86.6850413582770756 69.6168378634416314
19.7258011191714822 43.4569230949147709
48.6884224442684754 90.0591084841672682
28.4489328750203931 18.6597475487305751
66.5114649019620288 83.1576062222609806
1.0863874302519672 25.3614077285955197
41.8624457170289048 76.9490662413890476
30.0394915622596912 29.2372971635471615
11.0922750883169936 37.4567894520885929
19.7825715807761995 35.7061323407856435
38.1937877187474726 28.2701288812180032
31.7519683014395824 22.8885575093026077
28.4080094457755941 8.1023075006761864
14.2679812926224443 66.8871640815596606
99.8833969722717683 12.1773195679865438
50.6640425802232031 31.0388132677634303
0.7106620881780712 6.1355648356056669
88.6451006427160735 20.0841342955897630
87.7349224589082013 90.0548722610481747
67.6534327910019044 2.2674367253809891
64.9914420146902785 74.8093222972009499
16.7488497521811261 71.9947567467322074
94.9481757179462420 81.0467128307975457
1.1989554910026179 65.5023212576094096
8.3835869617397751 94.0696602369129948
56.9990123907397219 84.2560343505984690
6.6512858155403976 37.0525812911057812
6.5775467990485055 37.7769506538068498
27.5597483929817990 67.6948233658074656
56.3966589934968709 15.2865433703997198
87.0581345433849521 28.6816420686124012
36.3180511175944218 28.6392373810821717
99.3818040842359238 62.7457447104172701
83.6556997382385816 2.5888414666077608
53.6332527898841036 3.9435502955780577
27.1453471425130424 5.8979445546313958
89.2553899966275139 41.1287469744744172
28.0415373149393119 56.7590960107817608
19.1241892087401837 14.5552683185001257
2.4418603401554106 82.7218472426208109
86.3143551962478881 63.4610191343499466
69.0099372572878735 8.9913029922713221
49.3903601209126677 73.9087671984045045
11.8218215091495331 54.0337744081681421
81.2615369560705858 35.5597025135626765
56.4762750875101389 83.1285572583518189
21.8886663785724522 16.5694100077441249
92.4389209308931612 22.0766883986356355
16.9678820790418854 18.4732356132334630
49.8798333972640364 59.0603081319454830
36.8117531463940679 91.0094107784655080
97.6767121457828722 13.8972780784644918
80.9946556008133598 13.8716965333620106
9.5116784947764756 3.7007693442033140
33.1295642408665501 46.6667327092225435
63.2678031264755774 32.6103438082104944
25.5270201012348110 63.2853089315022856
15.7532006183259803 1.3905243662443167
79.7421975026222754 67.0443900112078950
90.5516805395083537 80.0223614278930739
40.8356261736480235 36.9078443491394381
61.9365550681730923 13.5993552872227692
80.8818776177144088 55.4509306279153620
98.0970074924872932 97.0335394312155586
40.1438166855053638 62.4840685545872674
96.7908070039642467 75.1472593585981059
91.4019512938919831 71.2417968544959166
64.5880977401305216 68.0024375012908138
12.0752239260680572 30.3313758681538879
80.9266045707456243 47.0427531025745651
12.8766853553427314 46.5050675003867511
29.9463747803382816 43.2527776450957973
5.8240014745456481 86.8241050250024671
48.8634041585162890 29.9830251186257044
92.1619405047672302 13.9863384713313170
91.4599301814820649 45.2131509217877721
63.1543833143017750 60.7062349402900381
90.3469284503532037 95.3095307503208744
78.1888543691150062 42.7289696542142750
1.4328258054719378 41.1129174085879541
29.2372521813797697 96.4133745926085624
37.7119124731116955 38.9874713256533241
60.7213582689778661 14.7014083649471878
21.9617718855084973 31.2142629933715980
36.3852108344400094 26.1949708142653819
10.0241172318417888 16.9425039245724172
51.6586280339900483 89.2161165418968807
96.8658678291826902 98.4127065897744728
22.9819326837196982 86.5432518539725208
73.8340811021030134 77.2109827688264971
23.5935256992927513 75.7481568948730057
43.1781005914800815 44.1244030318438618
27.4878896173471929 4.0890371536949965
57.9541054741180375 53.2335612190308041
25.1799522105706117 13.3833416603381661
75.2639518895089026 55.2018579027638054
52.2105173040879080 95.6011304892210632
80.8404943735978208 16.2269330204273601
68.1326508871083405 31.9509151484811973
29.3063515634134895 95.4986266994016830
14.3061982497296292 67.9210291228909853
57.4677756273786144 30.4347952050775490
84.0539457856370689 27.3145485217919699
82.4668698877083557 72.1182743362145544
79.4361839515531756 56.0433363407478851
92.5171166331549273 75.7325439690379909
2.9324124847899147 46.9240569812010264
90.3626483654446133 68.3481381110008925
4.4924699306248979 99.9347439243425271
25.9427714669163585 43.2822796166543071
38.7979063349758491 76.9168801842780852
76.0318859198167445 76.7388897840940274
53.9043064235766067 91.0728269417188869
51.4552691802808582 63.0212370223843266
13.4812990194939637 59.6045673538925769
66.5236396033682951 74.2242078419134117
96.1144436948492995 61.8720510903899665
46.0568291305205122 88.3286889944813680
12.3928570443928798 17.5965040873876433
67.1793721322289912 27.1119535962780276
63.4177456074776842 34.3902283985089809
8.7971046071319563 76.8988000629722563
6.5367532963537478 4.6783317934908091
34.1559381902774817 93.5654307123389231
55.2490868815196237 86.2518935702234302
0.9730870413485748 19.1386509170208612
18.6774877759216764 75.2849128674599228
5.8552958436251190 12.1773477849767993
80.1831824178020298 27.3584859348411484
34.8314932726744289 33.2642537867927999
75.1887582678793365 99.5909213351680762
32.2445446231963686 95.4192236421980766
43.7326148959525796 10.3280618233603896
48.9724032499480160 27.6275633170830162
1.3132062138659251 58.9576521032528191
83.7712142871368144 51.5383691821104861
41.2331263897863707 31.9437663414127826
3.2074767218119526 25.7569910264323525
11.6412285899113783 63.3443733896904035
72.5200223084869151 53.4671307320628486
0.0054153416585323 88.9964617334033079
93.7065430393804348 51.7914579364045835
26.0553817294177925 49.1828650041343494
79.0728048903532823 40.8445656432946507
79.1421414509804038 75.2044240712269811
80.9424677278766183 41.2371856260612546
43.2150675484887259 0.7162224008860907
23.1267674636694522 23.0706339172103689
91.4280487217546778 26.8725019195905510
72.2192644334329827 44.1198986882175532
36.9618604666680284 92.0151071045858089
82.3554336824407756 59.5275965148951656
95.1301845619622810 11.3557766721655078
68.9053834191386301 60.9592432430274513
17.4162531803741736 76.8171347910849818
31.4869357141034811 16.5258147627992962
69.6334603267730188 70.2825011340722341
69.5904843313728207 1.8861263508258785
49.0954438837761558 13.9917028500091138
42.0757561340784676 80.5928587387356572
65.2720257710062555 36.6741224215611936
18.8162260252197164 16.1968961415854835
71.7121832657574743 11.9214593747876023
7.3759857238948179 14.2628881318519483
72.5182513961731274 65.4369977627831787
1.8959128019921279 46.2773419377246000
89.6722602018252104 71.2927713794467621
3.7572869401959252 83.0020985507715352
9.1366577825803148 9.9730067299271248
1.8902964073988504 3.0546768712877981
8.9428597793345670 28.1381160688054628
18.7059838536234189 55.9754297617737677
69.2059614575270814 55.8586667642709003
83.7078035235028608 58.0973126111381930
43.4557466110794053 2.8724086829701845
26.2093283721890131 52.7895129697452461
83.0327574903284358 99.5383125942135223
88.5999455859693654 98.5239348309173124
74.0703934226943517 27.9246312926769598
65.3549642565492803 59.7872264844769958
66.3939384078433079 27.2026990276659326
69.2879994611146657 93.1079214110259556
89.0711491191284495 45.4227774239406301
57.4615089985477425 84.2620311756123783
81.4049927165336129 4.7606187231537422
56.9888687282518092 96.0367576472777245
11.5309308316659198 26.1236064358512436
91.0999606106370834 76.2188884847493142
66.9465519156218534 7.5973753517676990
51.5593140156376109 94.8302017700804640
2.5864276741751180 62.5681968113491180
42.6387683618001176 67.1924359707905552
50.1985974173091094 93.7764733116182185
80.3957946696329913 16.9846792486691989
85.5948068843278662 53.9733470071687478
83.2963507082912287 97.8813357979894505
69.4829206601539511 28.4021064864952706
66.0199933904022913 36.7216726543834753
61.1106638573503460 26.0367501445236798
27.5576540555350071 33.5655394009419652
6.6780675083362162 96.1793043183518250
8.2115889136458513 64.7001052812938866
31.1284120471992622 74.9922983693093812
40.7148045269069812 48.8588829747460309
84.2575014229587538 12.9215040803513652
66.5525462690186913 98.5976916407702646
54.8491845595100216 85.6994332556720906
3.5731320350211870 5.3731237907594593
15.3457719952980742 79.7301907331027735
66.9862990598671786 82.4280864212892936
9.1500346471392611 8.8483826158837875
33.7297375521938179 60.2893122426796495
63.1387643840980317 20.5954293019677266
87.0239538584817893 22.9368338513668562
4.6934246680607528 4.3468171034439003
33.5906013248572606 44.3050011940119504
77.4653918963396961 68.8846985384549413
48.7539480983693068 46.9895900976320249
45.0655886977135651 56.6138911526535722
18.9199013895625328 91.3013936432329132
1.1539418947142388 3.2295531957018953
1.7459821888935578 97.2404954673499873
8.6618196435061741 32.6264132144041739
59.0834333717716618 25.3927189330838345
19.5963073152489606 6.1090490519770224
10.0147324585229232 82.8669669333424537
41.3943834885777378 47.9792586300705182
41.5397362900110068 84.2395462337724439
63.8231094756704920 64.7642182157278228
24.7903251623921221 37.4733113368322250
91.3387226405977799 6.8514372724772450
16.0749876658039099 59.6248781780267834
27.9733801783666252 62.7252405368352015
33.5003301537406770 7.4949853138056461
7.3685558980042920 76.9198338956755236
16.7958721857593432 66.3705214861268615
73.6870172835231472 8.2852876747657405
6.1805591972185381 95.8750609182646230
87.1315855393441439 33.7365773216506994
98.5144076546175143 91.5251064253575919
85.6980046466629659 70.8704242862352203
61.2238751686235858 67.6163133879693561
13.7178921002289798 61.6623077503724559
6.9198127130294829 69.8056069017299023
53.0625323589890456 11.1329685140605150
2.8061547368938400 64.0246896937978249
2.0399500209178467 17.3089278211315154
68.7127093496553272 26.7173248417511680
51.3341683393255792 70.4673105394428205
66.6297848628051952 18.0456138934671166
16.9462128457951167 34.2339490912037832
7.3875347892886856 43.3152756292937227
10.9028018124753050 95.6463474751309946
22.1516454650899988 99.6493155589874675
74.0606526021637706 19.1613965244642124
6.3399179107342496 12.7615334671848721
69.3256063511485507 6.4333654294883686
24.4665802983949909 55.1761256844341048
45.8343094529265471 81.9254357686772181
63.0635139650204124 10.6766817142358033
62.3432662927558141 24.0515689717362022
76.3145924457262765 64.3917345575242877
65.9114835911488939 59.6431760431719340
51.0452497436494568 40.2994524981304068
37.4062831519483581 89.2724987447292762
75.8681589481666805 18.3893235281914826
77.5066309454910254 44.6937342776003845
33.6522500247183416 63.3900363257773023
91.1424841083048420 66.7860802677884635
47.8458086498888875 18.7835916456090430
93.8487943440768504 67.1002677781686430
4.6200061940265940 25.7137586671331135
5.2785331517754219 52.9124529135556827
75.1321060634490436 98.6678487340759176
53.7406428427720257 28.0821219929369370
27.7295759581836947 76.6519582327667877
98.0843912895647634 43.7011500529510428
37.2324223121433064 26.6607008599702446
30.8159749311798912 57.9567175316658876
37.7910011511545250 16.4018091114521134
82.7955157645531585 15.0906038288296074
71.9266483031460240 82.6564438390863501
21.2491225452498753 69.2684289658300116
71.2507172966852806 44.4621403705334330
20.1895950382160230 59.4401669406202728
37.3114389772940100 25.9021170459096020
95.2675476151435277 60.3702050531579246
29.3876453225959793 38.1820383576656255
87.5759569661316704 33.7032806336203379
48.1614019115410557 69.8910104566973160
47.3245499641924496 86.1960359339578588
79.7487374258863895 87.8254000322174591
4.8184365106969995 40.2404312522205316
59.6460122055290611 13.6935292100401007
14.4568951017980609 25.9559274370643855
4.6678962373290283 44.9372223241366129
17.1903260077630229 49.1017683134852092
21.1027244188920484 21.8501520765334369
85.3728699377958975 98.2255963066331219
61.6435871895792076 87.7217850201565597
69.9445024705952108 71.2111414500973012
28.2852561292659459 47.0567274969697991
40.1833423225342017 59.5493930230584851
47.2425509880020300 54.5207383564866319
16.0085766835296504 84.4159213987049668
27.2735158620130420 31.8462148348992891
24.7511857219099518 61.1258182289038814
48.3889911972156241 71.8832669287075277
49.2507574459988930 58.5904265437774612
5.8431231376879111 34.6027291344266033
6.8718647543401401 71.1061968308331416
21.9528099686600697 97.9973881290626849
5.5307484752320839 74.0862964777059858
97.5151976156755751 94.6871438667988059
4.8117106262364313 94.4070949961585484
25.1709290237376528 95.3465598223879880
20.0238481401361454 5.9874199334774563
62.4285637764853547 26.5155302157490382
31.7286881915619361 14.6087002761764673
28.8771905442942618 0.0301416452967218
84.9835867999377683 49.6979666687498138
30.0941641658076122 96.1702026760843580
3.0771046358156418 86.5609064231918524
68.1798619389008138 59.7053488917724593
72.5832489407208641 33.0802443898421856
76.5529261323781753 20.9748406980430282
6.8337829777486148 29.6500461870663266
11.2256894475617486 84.3654353471162324
93.4669506100720895 84.4650511844660912
80.5409888734375414 21.5098898563453318
98.0446027958760169 46.3946085332684675
95.1161430463875632 91.2448821834922938
70.8956623611922225 96.2391568943166362
7.6509711542516401 74.1074219639459244
72.1775982917264542 20.8893529613399132
79.4203434810665527 79.8791947234298050
33.2782867131640430 70.3694503409669210
91.1921781767954656 31.2538739614762626
20.0004614152875639 72.5247756430616732
48.8394855119911071 79.7164421015654483
27.1384554759669712 42.8180366280444744
61.3005315322686428 38.5886881686030776
27.2611773001744986 12.7163031719020108
8.5216556206459728 56.1597672728118908
48.5410721244462309 64.4335700833883038
53.0726893093571803 62.9307639845265854
45.4913436796350794 59.2385192193746661
14.9024303337857216 65.7584613753398912
35.4145477236609523 94.4450055610376467
18.1717065667757360 47.1625262594735020
86.7092981885717080 35.2983605236691886
42.4434365760222505 5.9303990637711408
67.7192711781580385 2.2850401360485550
46.9862766897585544 51.3894834750086460
62.8892769167748469 28.6940463956053335
94.6814767760784974 85.4732270478579039
11.2120860644680747 69.3791392534609912
54.7016705231320870 83.4024758067295409
62.7006548587525501 47.1689938105533741
64.4957173905945638 28.9031264405875774
5.7616945740584180 44.1581697051378086
75.1136336814567471 95.4691757579582827
56.7254279001784951 44.0313160234733090
94.6248161627353142 11.8792409772742644
94.6576823557733178 28.0022924024463720
36.5841813962108802 62.7889040503507943
61.5530164514330522 67.4045434359573363
72.9463100334171912 3.2493915064116918
82.4089740008365368 33.2075399152585078
21.3569515827291454 56.6742405315455500
15.3945667816020695 90.0416692986517120
5.8313221212387578 56.0852195953827106
57.3677406145138988 23.6003907323447351
30.8777678923339174 5.6480568092672883
43.4947022546445154 80.4583280345365068
93.9570123327443554 44.7668565946445653
10.0690060972387858 48.5970610831473380
79.3284914376428247 83.9980300763773329
49.0351825818208482 9.6070653471069569
76.5000795592374629 93.0034991722864817
20.8538931926558817 96.1170138954568642
74.2358825085359797 86.9655683451031791
90.2225596717763381 99.7482025427377721
48.5729473138636649 79.9233131687334861
6.1151835820309479 45.6433274498834507
86.0584312491812966 76.6150692255849322
37.0457138401391504 54.8325129399317674
70.2964840166929719 33.2910810291040207
60.7293165549590341 56.7440385664429527
15.7567707789122995 31.6074692178024073
88.2284997144172962 11.2619653551927161
77.1867266354562673 84.2179564772394400
56.0795664252988360 66.2902585450030983
19.3731481563036319 72.0238938698745841
6.3800005836492151 75.9954816800118209
69.3695092463596268 35.5941984601675898
77.0798250444202466 59.5551773396018831
65.5511068249644211 78.3061725474005641
12.5547738429128799 50.9452820646995619
11.5407720965824634 68.0829588191349728
40.2701347180899987 29.5156118774440372
93.1671122452744811 52.1049528822075345
0.9496398468729406 72.3990905658847339
56.7277819306452287 53.7192247914697134
23.0555687342935087 54.7855638621219683
21.8726094412256096 70.3854224116425229
2.0295395453412968 33.4038152346973121
41.0063025486960697 86.7938141006774657
23.8767660467177443 16.7454399433080496
33.5891957216155603 4.9180278085704909
56.6461909228060421 81.6910900208331725
46.6587168962714713 61.4716115353089805
96.0243491385080290 14.5344876141711978
37.0762234097852144 4.6242896766725661
96.6374742652934628 76.8371229667157394
96.4782606744020654 79.8521950891436916
50.6866393058103313 96.8246535698454807
60.0535388951832587 37.3929727178482167
26.0055124279606531 1.5199687706930587
47.8580568311564818 31.6091819365116891
72.3345039636019322 82.1734396296082252
52.1647064433171010 90.0317389610893599
88.6535748538189523 10.2998366757231068
42.2635017341905481 74.4808739054203812
64.2444443511174512 20.9221664491976114
36.3461963845727070 80.0118932641009479
13.9443844310405023 6.7577949194851943
9.3046703730543356 52.1261737939366441
62.2332955058707782 73.6294512583609588
70.3641692504349976 56.8067100676923573
87.0751536816766247 44.7546888982089612
76.6786280106655909 10.7413041262351179
43.0028840905620200 56.9683575518715273
52.4878478867032783 93.5243676294598316
63.5309000084770759 54.7103492398905757
99.6861945598932806 15.8951786669876647
61.7013865886885000 80.4727620809073159
46.2393889249700152 68.3821196016659627
48.9221503771022910 74.7232974788013280
23.4987696737120615 53.6323881869953283
21.3741566094954862 71.9099843230660696
31.2886272602292053 37.7765769950767591
16.0782770584776067 87.7757993126924987
57.6228639494865362 9.5425951805191200
9.1344240712714857 74.7451587395609636
38.2513633667548447 41.0826814231717989
11.8288304044287695 67.3409215026988619
96.7492705185981237 18.3590776554190320
64.6926967377834359 23.1385551422085385
1.1853359221602799 73.2062293192014550
7.9355606915624151 95.9247787987005012
91.6975071502002237 41.9527792137106914
46.0099228364862753 84.5515944136296014
52.5629840857958968 47.4252404098448963
69.3218423327016353 50.6618492844762542
15.9291216920873442 47.4008488992801205
11.0664230761289737 19.0708212484093096
86.9565518624098246 99.3015723324340343
48.3468742605905319 50.2093179785673485
69.9279148993567361 17.9545511464884271
41.3996313981754298 47.1269096501488178
22.4145450934095862 67.3438892524677328
36.5948389877749705 12.0167897673085005
65.2958523619082314 49.2280878230256818
75.1164723068942237 79.7252037462913137
38.2313526029951802 20.5873447693726277
78.4343780163830218 69.4717709809060011
16.6507117014067276 26.3328986192279295
47.8549217317249500 52.3324896658552419
88.0335359152728643 66.6066617262433311
2.0142799394780808 1.1811466072689236
33.8925388159928573 81.7316604625889340
37.8334900614690213 49.6087240197766519
97.5172899058176768 95.9400442433933733
76.5254916927487869 31.1297859535183399
2.0309878184777919 52.9346434525187064
14.4739659861956369 9.7298714780216784
17.4204442599908198 3.3967698864600826
15.4552878223530694 21.4603600787949809
37.1294740358332547 31.0469382632274851
22.0832299957342428 31.7609347793611398
47.2949413983976612 67.9832258455834335
23.3349172013517361 40.6341225899317848
4.5576583694335930 26.0632004573154958
73.6726644423720529 95.6960129524336907
75.3584932334210862 32.4884452950563087
44.4684646560572361 39.9764054085027212
0.7062305280250980 42.7153607136281508
40.9397978188494776 33.4936967413926112
37.6499458194753061 51.0408091405799595
66.3216028024650228 58.2514455926795875
68.9684612451412704 23.9243253445653785
1.9725314188915766 86.5160654497059625
40.7240479212484487 38.9956043282560287
65.2591547615300556 54.4030614606538023
28.0267427583452786 23.2122197081302879
28.6479417722412926 34.6459565337878459
56.2101670503228874 45.2439747779609505
95.1429989769277569 79.1455266212753230
90.7616740035430780 66.1803708046267047
31.8026126392686557 51.6925652037747980
45.9977706721228614 49.0183897533175283
4.0150336213298559 4.7484680881708758
79.4573263296422425 27.2336780988603593
8.7763279428553211 84.8248174673349382
85.2517277187211562 31.9051802552904888
51.1945621065472238 50.5760860320342829
59.5088140630320126 59.8027106417578409
47.7347544721426829 23.9651412529373822
64.5127870849921123 26.1531057208634010
82.7297703330928158 70.3762876825465185
31.7461105564700645 44.4351541934192156
64.8800653946257739 15.1267852366811724
16.3075502885130952 82.2568107065641527
6.9945287877260505 92.1253978727846459
3.2412466788317329 52.7996321230402756
60.4640079306076075 41.0153010152434447
1.1320370818065917 56.4863921978587911
52.2909349900677256 75.5138325059993036
44.6379434338038195 33.8608700874225903
37.3479876510621978 50.7573678629855891
24.0601496640799226 3.8888176704567901
30.0124956209650193 12.4619525377202223
55.2684001989926159 66.6695710139801463
59.4746880654121597 19.7048745636064240
85.9403693717000436 66.6083511198168168
8.8240353560389728 82.1641280714981832
7.7131606767545939 60.9758483896034136
31.7440711052234832 44.1442016382591262
5.6482203761806353 18.3244395361132035
90.0810800431286651 56.0751619789391569
67.8790472252347143 75.1801393193490810
78.3564642464591117 6.4774901193772489
37.1777761854172439 81.3450278777503826
1.0026730625453895 43.9577503367434517
24.1323045711824058 1.6748320485358792
37.4976410693338096 21.0180169702831492
6.5419495470992910 43.0111575841576581
92.0597296052047511 57.0043885496371558
61.0150216236439391 97.2160093139781054
95.0955710630938285 10.6377589417898104
15.3682702594861169 26.2193698149162273
29.8316670263028882 73.1592543112034832
10.3344066127389560 54.4046799610005039
58.7054622561784640 0.5501235380969360
39.4542912633619949 18.8591648690165314
1.8424226094661655 51.0387061720963118
79.5785105052165989 63.5501484052262953
11.3384131582111696 22.1637473795155096
13.1793697231605620 49.1605745888784824
90.1712339208299056 84.0496783648295747
92.7175059551886136 60.5356838502716954
50.0123075934806067 31.9652936416440205
51.0907729236613903 70.3280751126443988
11.3683016860585901 31.8281389484226587
30.2145278116947686 90.7454972617615141
61.2971385741070094 9.7478210645464021
76.9679810622247516 23.5609352771959379
74.1357375413075061 48.5100972048480799
6.3395264715450095 22.9082793487690992
4.2741983025879176 93.1774755219732498
86.1949018865447982 46.2995192345395878
58.5656058524907905 12.0590787531508319
43.0932418797074988 4.1636074984018894
16.0992089979036592 64.9690760873678101
11.2764420849327252 39.8266141408547298
71.2868316071650838 46.2554835792477164
0.1152348407935655 62.0049932325607926
21.8110660734258346 37.2879730465647725
11.7549992697779224 23.1652529054894103
33.7306780956323138 89.5417559160310788
97.0105150724702696 53.4800170767875684
93.7972262840674631 83.2615127037754377
74.6783552016354264 84.8672983797718388
62.6728867044887181 99.0909130788960368
73.8156189901956594 19.7683862203709033
4.6648489971502620 24.2642634726612201
28.3126316773611997 36.6112733707694034
29.6425096830972059 38.1830173983839103
82.2012563924114232 55.3551545733514203
56.1346914430429251 38.2388675930823041
31.3310367323649714 69.7393488357324998
59.6514261072719023 36.8846452083237963
78.1127359006955970 4.3224382953567115
95.1252297855559732 48.4255167656493697
63.8859359840005325 9.0286760451372174
0.7457522499853431 54.7028330009142607
18.6608164226922497 73.4960352000796178
34.5440322414185559 28.2870786646835199
63.0480457586125382 56.4052092908120102
44.4148431003123818 82.8386873879646544
41.8076161915148745 59.6211508628505555
66.1060509841035753 67.0755409778438576
43.3591269288732803 49.7529792515908440
99.7086077700554796 88.3081484176644693
28.6872207663391059 32.6982040638730567
6.2195102732694574 61.3312288296870562
17.5336465327668343 76.7909370938293421
41.1722404065583660 31.6132920394991537
1.5462462097641128 66.5356653448213535
17.5388667850399287 73.1512463435985580
60.9488281518035606 61.8481393491874130
90.8901267783895861 85.5456204703275489
81.0105883701353093 65.4735178284348223
12.3962385873853993 29.4359962363589176
81.3396322713120128 41.8071719575107821
81.6145214080535339 91.3635397093917021
74.9356885765437255 29.8106417626885509
18.0613821984845444 14.7475230437273392
29.9667060873375561 62.8470597992995224
86.8701534534994977 46.7581876159713445
78.7566687287670959 77.6108016085390489
9.1721650688120206 24.9431136574785555
32.8675446058076517 0.2217592615157638
90.7717022751272680 33.9124772639687890
33.4663857891307401 79.0290460059399322
0.9544578036412177 83.8250114607844665
68.3755469577108670 63.7865712359365205
46.3233883147723375 3.7162269458706820
53.1491350262360527 80.8635222801102032
27.1748585639002833 55.1517086109617480
42.1160586543454443 97.8792446260983269
84.3706501315159585 14.9193950214540081
29.4731222530541750 87.5174294491339424
61.5349566135655266 85.4159124691357192
14.6939541735699120 41.9546534847507147
63.2537158760308813 50.7819916826955620
36.5145434584440380 7.4059411243897806
18.3378171450408125 87.7304867687788885
0.3116252429406718 69.2147276891062120
15.1789872884451000 56.3590542062122424
70.4522707189126578 45.8761927903623032
18.1481213104945240 29.8786515231259528
53.1165977251985026 55.7417592527776904
2.3370045495531899 91.1684616806348629
38.0594143184004992 49.1919687269701811
95.3925950519769685 23.9172946848173922
75.1625994299142519 68.6205351169976012
68.0196918892277722 21.3751026390503256
72.5170935880496472 4.7246506123854832
98.8450877559690753 37.2797018174847778
42.3912002465133710 49.8228213735626397
43.7810235513295325 1.5560733562479556
68.5950847862563791 91.7943771336067158
94.0050626991642133 96.0437583013467275
83.9543113773413552 9.4967387202864568
61.8533588435189472 67.8311181272386392
47.0707567914768177 76.9942852065318419
14.6914246952746463 18.4385934901971851
38.3406914670040209 74.8119016588012613
37.9741285865920162 73.6712694161502952
35.9701216985909085 43.1300605622634521
71.1287592643880515 69.1958927799098547
20.2619519019437533 96.1302337548816439
79.6021018670408154 30.5284101615290737
99.9597948489108177 42.6816518411442516
5.1686404555270737 31.5966883611179306
13.2008825752546244 2.5388234679328714
40.2393015431780299 10.1230736156144747
0.5734086783332204 51.8983019371502792
41.9014507818040869 80.1789479499267514
40.0407119264164422 31.6266193133754498
78.8536648443682111 49.3463303900291024
56.2581226616589944 61.6031583893723109
92.9591746548744595 77.2806313464790549
26.6645827661856387 20.5455543606033473
34.4836726579105601 71.9327001511466335
88.2325499055063602 54.2348452832870009
8.2248328851583068 79.0466677180284734
54.1184078716548953 8.0080075332192298
17.5891542842369972 17.4387177994937979
48.4738627539417735 2.5674668856605520
15.0921398428321538 76.5893148790308942
32.0328673760942451 88.0034362159679517
45.1392326486219062 42.8635635063723370
59.8448468181224342 52.9265085784175398
88.5456883752554660 84.8137720564239146
68.0131165134534967 87.8566561034360376
44.3070554682787900 45.9746354909185371
69.9066604090675838 34.6906528494295614
56.2704916867933207 86.4985434868300871
12.6990375557152646 76.1440313095858556
93.5078142865139199 31.0344624458260263
92.3460336907836705 58.8667477135636190
55.9500178050891250 70.9687648742189623
48.1168820049669179 53.6903784756981395
63.9871055051135613 56.6903034136033810
36.8120086218882818 84.4309522020458587
90.6659298280943489 30.6602930070338111
13.5572315323070232 87.6719392753584970
6.8878846832727048 67.3687651169692288
66.7035967937701457 52.9039079308608962
31.0806460249743779 37.7708534235773641
90.6633656857600982 58.9755696985454705
78.6361318245033516 86.7562812584063465
0.7559659388487128 36.7628781263828159
50.4031889982917249 12.8308034032110783
58.9468953404437954 7.4831684875620201
94.5889814463944560 52.1879851077476928
42.8327579993767671 72.4899224821623989
83.8736423158740507 88.2358482496950245
76.6450342762806685 61.4184217940399364
41.7004974839309099 30.6516200374819192
43.8641593972459134 74.6743303336796345
74.2966835740974574 50.7997780333566240
30.8949064626863006 85.1335524959483081
22.1624357176973277 29.4166766473224151
24.6861536067810903 85.0209551206879155
40.3660725726356802 60.0287785649374470
90.4095644698129490 6.0999281017004137
82.6036830014806753 93.4278908266846173
50.6996976121771397 62.5492153147692136
90.5329369143053810 73.5317704917080164
49.1483247138648451 51.0184143981995604
27.6390831007829121 59.1741737775296386
3.3144269611431909 29.9203132067076041
10.3405642024884443 19.7981517707100281
31.1847225758935629 30.1516803769757189
79.2734686556672159 36.5492101219474748
47.9987766866261012 70.3911140705664025
51.1861605080808104 40.2545841361611210
94.9795577568124116 78.0394906061981857
46.9512114342690339 76.6595387360955840
28.8358388398143326 13.8731296199132608
79.8741054164694901 0.5955299798861668
15.7605263938651152 36.2752233414150211
52.5118933806779182 86.8680617442451108
33.2941187403023946 67.4469180477009616
15.5971429085001727 71.2513570897157109
61.9118049300857223 93.8869759552542291
36.3993865610908713 70.8607707376297924
9.7149808896408114 88.1959576955737248
18.8742251997485404 96.6280058927568462
58.1743461345568988 7.5925024418660669
43.6379173380717731 12.5763239168837693
63.6520701073882833 5.9036397797351148
94.4085330248156822 87.6632834235544181
17.9183279311240682 81.9995224378422165
64.6729885993313331 99.6246473728087807
86.4820183045572861 69.0986016948265274
76.5115135393721602 36.6780558353780108
95.3491480725139979 10.3892090758419879
81.6582810632451981 15.3345832170693086
42.6817229891192866 20.4138342757750451
63.1080730507659027 10.7442961898558842
80.7057994035153712 19.0783183079264127
52.0039877688650876 47.4938351480608816
30.3795976031989383 31.3364887311011096
89.0442706459973294 20.6487480645196619
0.7847299145376407 98.4204011031680039
52.8133157080557112 82.8942708345938257
44.5639534634526413 53.0991980690609182
62.2877315652160846 48.7959068703322316
35.6141654344899976 73.6760832234438539
17.1162634237496221 25.5162328028158072
14.8728821619502405 35.3668525158233749
22.4578625970918253 7.5443971956395961
87.3226036039878011 13.4366028474358963
68.3075081609208752 20.2026631664210186
74.3038651266231511 52.2761956488914663
88.2866768493847189 0.0257505576860440
10.5823917907652447 18.6161307382940358
36.9781264752444301 38.1657439264794220
27.0531257068780135 33.3613162408147232
94.6427722710369608 71.0017696740810322
98.9707042090094120 95.7248762297397349
67.1296608252562237 55.7124064255293376
1.6649253272767894 56.4793857562005712
69.2976852146170046 48.1115800932102147
13.8307318335709191 94.1757385089651393
9.8510709419974969 87.9700366177050199
71.0033468131086209 91.9638960776937040
39.9010101471914425 14.1165344814536358
80.8942107217084754 88.6715464360611918
34.7304763648847654 28.8189597887351994
2.2198420205700620 73.7183934473629989
80.2633089622947722 98.0478237901569827
52.7189580948190013 3.0879974006688182
26.2852743349088485 45.5531192887679381
64.4377064669794208 76.5168100152590114
93.0304062600397543 84.9817937802663579
35.9003381647991162 52.0997687198236719
39.6152400825675031 58.4300047839999195
38.3461155120719326 37.4337896080384667
3.1716060124295731 13.9544742327787468
86.6080633168947855 2.8543550982849886
28.8782203814620502 31.3615174500417417
51.1245510961559901 46.6770240254259363
99.9962911725415040 26.2561485165950472
1.2177709301836037 10.7499470108965980
99.6182733743735014 51.9215397564714252
21.7982991598172262 24.3198637969708749
42.9761201980535361 19.3994643191145570
38.3953376798404236 12.9286786993363485
50.5887336835240546 68.1601164905514878
9.2774306056554678 63.8383552293850158
56.7715736136629872 99.5210520277075261
57.6462163122287592 88.3123154001760611
53.5212276541729182 19.1662509870491711
72.0358863995856780 51.7872919425342104
24.2465694793467925 53.0638072189367875
67.6887261509422160 60.9953918105390329
23.0269313171244328 52.7846125714459973
76.5863693619854047 69.9310354904383047
4.1323832886083327 90.0527768070946451
97.8077358620069219 54.8934452078758142
35.0188600074566310 66.1073372049920067
36.5631461944826839 81.6228253926394132
64.8573381010342729 13.2843882153820818
12.0288140899156293 92.5798055461752512
97.7754000675972890 58.6330703780957663
39.9681976063797535 36.9467786636335802
69.2854782589780029 29.9197249374253502
76.4507549750596240 27.4319978831425573
4.4191567968675844 88.5537755896502432
8.8962427989113806 77.7799175124921192
89.2712939652198969 93.8976350825248431
68.0782954601877606 13.9668471368170284
58.7578188398529520 69.8845892506773794
39.5655342176297182 99.8056531045173045
40.7634200411328109 98.3107967800946341
98.3412992286006187 79.9462632813535521
65.8477879842339320 3.1074269577362590
28.7212149743878662 26.3678832539329555
26.0410617943915064 80.5286771867631899
92.2205382689506337 14.7547584817389392
60.0781019026079406 89.3092773722030842
58.3429142713892332 18.8010509298032318
10.2534208530767437 82.5786365592379212
31.4990218977936536 60.4250733888735070
54.0346834214701843 73.8928587483708270
74.5065366072400082 49.4096513139401381
66.2442502511827342 76.5271062301263783
67.5531746941062181 61.7576222380343154
92.8173190328893298 79.9224099131853052
27.7796714716789346 52.1484777224472253
83.1079524016807198 7.8288350125066186
2.4684199760402925 2.4137069400106292
86.2075385666337155 49.8930448579951360
41.7778897558168794 97.8509492176497560
34.6595741902776453 91.5603630754737452
45.6259136513084727 55.7322344297421779
90.9073685107377258 22.6187902802246761
29.1724988277891271 48.8914646583157761
83.4987681423351233 49.5948615795764240
73.9541842038023276 72.2358768256108164
40.8600244629911629 50.6144003091855481
62.8525551556368995 2.1982106982112559
76.9557086613280887 36.7236818884236982
71.7701187680043660 31.6740531501774178
69.5901087585297518 44.1062968250261918
59.0598625858532102 0.6561827859431935
0.2827663033838856 28.9807065832808703
18.0013541456497954 2.0381021558174561
26.4273282194922174 77.6690740145537006
1.6164020898108311 38.0464555246546681
92.0669549744994100 20.1222571825085055
40.8796223253882687 83.6975206725685439
6.0132698196362249 85.2892794567829782
50.1519163277460152 40.2370551409016102
50.9642346380467757 86.4715025570072555
32.6901194852577959 51.6143653607877155
42.9274805209498140 11.2969761484714386
99.6043432423428357 31.1195565624048598
31.8241872005494599 84.7175109246047384
57.8569024191354444 97.2650703429654158
81.8233172135979601 27.2728785310388560
64.2909610553042086 13.0950287389940296
43.0687047396347467 21.8615075274949398
54.6318765812568969 99.0942856789875890
31.1392343887598955 40.9826397737657189
5.3224001747684380 56.3610580444380531
68.2461394106176726 5.6573652357061244
1.9690134587642349 38.0482683560674246
86.6246506755503134 15.4261600428235450
54.3606994093061644 53.5022221267130860
37.2459544379196075 77.7030308541593797
77.9674335591241174 85.5117489378608440
80.3406027780035998 8.0240777720294929
79.4242234553204014 27.5199069711294264
33.7150823734191150 18.6345050929344964
38.4004084891959465 29.1862187549956644
17.2698576212135357 74.2685033677544340
64.0532355585796296 48.9984036793885025
34.8776057850007390 80.7243357626957163
65.4160387758606561 77.6836122676336913
58.8650170442744454 47.0455919109881577
40.1075705335266832 82.8899658386908555
94.1559433907827525 63.5438234489547824
34.8504453846192916 98.4843856388680479
41.5787511878899281 30.2445388450107480
79.6314032645001646 56.8103326159847057
97.9954630921080394 16.9628514391031224
13.4691678010414488 5.3276312193373361
88.8985904082314562 63.9953492462999805
69.1141447721365694 69.0186422729589282
14.6172239071769674 59.9250041669630775
39.6214345498760991 12.9538322650277529
57.0168072126896703 17.4522244285241541
79.3960631403095078 81.6738124287703045
31.2275062881274259 44.0728439699119932
90.9313955080408931 77.2231456745642788
26.3006915521374331 44.0121589954223325
65.3784498046759950 72.7510305842614713
27.1267292090359824 89.1565818305583520
63.1587461692079586 75.5984455630463970
13.1120049963727165 78.6447614939795585
58.3878690650841747 66.7413663375014039
68.8486551932331281 88.6700821002261534
46.0068992289832437 5.9047791489649892
46.3745083757981718 79.1107692362609782
25.1054325336065851 7.0947566192374190
53.3521736356338607 24.1249997395590619
97.1407836582439330 21.8678062160087023
47.9162157452502981 85.4548780416749594
21.7819112770542880 37.7968325356882531
76.6699105457132930 35.1817651932688662
17.5312776646630795 27.2999013445354706
60.4140861123887305 2.7511849144722267
71.6091412911505785 28.3040884720877521
76.6584512980229960 28.5941720734367628
44.8760984288294367 79.4901499306879060
7.8927752126107027 56.8304763490056644
3.4896241629637115 92.1478455727535533
43.9123047045038248 45.6052595346370424
36.2139050591520260 32.9182077195825116
15.8593789971413823 27.2786563955094152
8.5706486691795813 80.0051716367694894
64.0070453855203709 63.1183479866768593
22.2647776641848303 51.6872614413585580
45.0872859559773076 17.8452273338837841
1.9174577143212246 84.3269978771419915
34.0422555803891598 42.6851570785317733
98.1226299678351239 24.5931884938953118
91.2457918154935754 70.3496306273234069
94.2872399249236395 82.4733055217725308
53.4881833890750258 53.1703462261702171
54.6593485164731590 8.1400522413275560
40.2605156168943239 84.9871010303852756
82.9305950178314362 20.9671741279089510
0.7701981536362590 30.3722191853927903
18.1698123017422049 80.8149542542253698
23.0404587056634043 56.8334767284389386
85.6009260828284368 99.5228580984975082
82.2612257397203734 98.4634767530816077
7.3370991600291706 44.9890383427158014
32.7135118033363028 16.3946448683446420
75.5759057668832810 75.4857522973658916
79.1116878012670668 67.1908730249916744
71.2326613197691927 6.5842897989165543
11.5407992848899017 11.1782745835632529
87.5188940109127884 69.2680260436782902
17.6117266507173724 52.0312141430862880
0.9056999406077959 57.9884285703077040
94.4329297624499162 40.7741051148942688
80.5170347254826169 89.2857689299355712
63.7841615035167919 24.2805263390939672
90.1673600792964436 26.2835947141581983
19.4760235802864727 35.4026009745687560
44.6721750113859031 88.3555873504233062
82.5384020377694583 96.7627845571985858
32.4572903384569429 19.9653471722145426
93.8214799832414457 26.4499221815481356
62.0546904225520706 7.3555129146644749
14.9900233565115606 3.8394101592131413
10.3149086677085560 29.6407150106237509
81.0054601793628279 70.2969280824896572
39.4738654222893004 31.0912872606806339
26.2550821535220571 63.6964921609023946
62.4380589940826383 90.2186714592336472
68.6823857094372840 78.4245508812017533
22.1541185030925334 82.2342337990821761
39.1129657896198140 76.2112241355579272
72.4487757828474628 13.4696286464289336
77.1748668459016471 47.9408733720878359
16.2045519713940642 80.6922066989066735
4.6893612045881827 95.7698843334513867
56.7010626801712192 18.5093014424030713
48.6731838095734091 74.6892418684864765
27.6398121296400276 15.3093234004541330
93.1758704800569291 38.0288392290230277
9.1381027321391741 95.6228757598221080
65.4498112990732750 60.6054777300303442
84.0255848172551367 84.0231252305210319
69.8549531958026790 10.7553091639389304
27.6292636240746958 23.9458270802315525
23.1568562128637083 85.5948990031458692
91.8888293571140764 82.7156459058034130
74.8270048866775710 78.9345534851983501
56.4335899763861093 70.7877122072026879
20.8266133414259258 66.2562188315658602
96.9314679459325532 29.5028332674897023
60.4781544794335559 64.3511240235540924
48.4039513143232583 27.0985079673707645
84.1358274683841927 57.4616499531407712
14.8186376019278860 89.1300231770628955
35.4857816075863326 43.2467836253960201
78.7702382980361051 13.7428701839886642
82.1123879527243901 70.5520934986755748
16.6151677709329384 59.2989366415762618
68.7764686732259491 61.8343017050712476
22.6879325711592656 96.0022582089616492
94.9617389000649155 52.0947044707018279
49.8818976163935233 40.3516018002007115
91.4497505961902561 60.1802205924313469
10.4413814090666079 34.2927492543759982
37.5345847115466000 37.0706723343317677
48.2424265125529956 50.4835106381601335
63.9791089237554758 92.6124180685979894
92.8715769403339948 84.8763854404144666
51.2165368706794766 31.7301280278476163
25.5142236516544223 43.8937316116907468
35.6730847643208264 2.0461640670887626
58.2949535851711929 63.8439632550840273
8.7882090574959211 14.2811577665573513
87.2520874836785936 85.9803181625103576
15.0533137692733803 36.8341177978194878
80.6080508537959162 38.2474515640655071
57.3590370355391741 89.0871545918178640
33.6617272409585624 88.1492512791041207
15.5980475415716917 17.5160213673199010
3.4661321017913860 65.0569872904515876
23.4341085728422946 12.8432334778455832
32.0213350412518736 25.0577553896340746
72.9873018210708011 95.2942904229851848
70.8606648523011131 99.2970332867972871
34.5303744890780990 48.8374531746990641
56.1725914699995315 73.6073132654435227
82.5844557939793589 85.9714742030419501
33.6473174195075018 99.9870530633905759
36.4083303795246422 61.3082287730432398
76.8808206749822460 49.2422082856068002
16.9667972587390317 43.8217601010617557
29.1395190518690548 94.8341500959739108
37.1537103621752607 2.5585724424840750
63.5098501302945451 71.4828135801511166
5.7789851187060819 60.7210720409083180
87.0164790424717722 40.4801109122749594
73.9453811527918532 44.0175385348362767
54.1656036662722542 45.9829447135256402
63.9860162767020952 99.8054537692612627
77.7180488698129750 91.3086997576430690
22.2152984372179887 74.5387048917420572
26.7713735632514336 84.2214322891899059
44.9428988185712228 80.7969852058300688
94.3946493279259329 8.2329597370754630
57.3735869479937364 56.3261915448873296
73.7210502911104015 4.9879012165202514
51.8776839610795548 21.6283091693306062
69.8256857345123478 91.6306060167166549
54.4646827899681298 62.4053800840620099
26.3683318448433504 19.8212750908346109
83.5033055019589625 3.2845149057502687
84.6542789395736293 61.8371539272032607
63.1853916897529899 17.1847804694860713
78.9445980205442766 44.0359544463140082
46.7591917281653693 2.6710589254440475
61.8123164429589949 21.5290734984971301
6.0066756043501641 55.6098531297732421
55.5534571818075165 2.1539729381218509
89.3326645737212885 68.9874843591507982
67.3281389401674630 76.5980034466797974
95.0062944756606242 45.2864814741404942
25.0855849111868991 46.2167698945346288
17.5955603294467124 8.0719673970713224
36.8996431611960745 56.4880282356462047
69.3701101906682283 66.1985597633455711
93.2785528598434723 25.7428763359036985
42.7859505836012488 36.1635252848472959
51.6750071194399965 42.1412774830357364
3.2569107492185001 26.7193796573396263
51.3251779537422763 18.1449093506204200
17.7254924635877984 67.2915476169304299
35.2817824066069647 90.4899381564805338
59.0399588662870585 26.9776919424237107
93.5184478613278429 45.1988085927021856
34.0898267348283355 28.8087556290659847
8.1127801797823196 22.8936125680004317
64.0288147064882196 59.8232655146601928
94.4582244648983647 85.3539220415387945
9.8064404495103901 8.4309975515152740
50.1874610053937218 10.0124017095392652
80.1753363276117028 75.8729752055830744
59.3333105490337829 29.9329972650040794
25.0513636056631235 14.8018486592193295
63.1151494616960633 18.1055185774502512
3.7751527195217016 83.4677983977077247
16.5315812297427094 49.4784029991052279
83.6895532197278271 46.0485514429279021
65.1413397008587509 53.7743289884116820
7.9948870670077943 71.2211178209343103
6.2814143609126516 1.7035506526893673
11.2266672468602220 87.1395345241289050
5.3422255979722166 33.4618472190808305
59.3690296884007793 99.4772072383237287
83.7143679985080666 52.3651180812872354
21.8320351292699435 39.1390800655505160
61.4498667381116803 86.0974440522803803
62.8886720601631168 38.8621837538326602
90.4985032262457736 81.8012969245161230
42.7553132148127304 89.5031267919785591
6.0480189065038719 99.4501101827058420
56.3191837568586848 18.1093090065606468
53.9420333969756101 68.4873718065473440
47.7203201355793638 59.8906767665637858
6.1425724875215142 43.4893394498909487
51.9596092365058766 19.9509162987588589
14.6607065598830637 57.9634559066180799
69.2109229114891207 73.4163573284691893
96.0927230543459956 70.9151122448904374
85.6624461919994076 80.7518993924498574
51.3407067046332770 65.9655602215041768
77.2299108658195053 74.8455981116270550
23.8662409079825935 88.8216200425433442
29.8064418546564518 9.4625545932094379
36.1895653279520815 61.4748170228268336
91.3404554091311098 66.8201402417828376
28.6002155521698178 99.6397984983757112
37.9918158914923723 31.0914384600052607
36.8634572517218686 86.2689302935281859
46.2019960619581482 46.9335795664800557
46.3061093828371000 2.5790051086999499
29.4432383340747741 14.6718128562895451
69.6052598918216034 91.9322726658389229
41.1715317760907737 50.6267596759464951
5.3814997078664106 56.4946809708435254
84.0541692080179246 80.3874282362489510
54.0613351893187186 15.0968379967302280
54.5899847510664458 98.4911878331331252
73.3544712475863321 61.3765998184084296
32.2471123561476887 54.0282054942560634
27.5782581266545215 71.9100769309648484
23.0861155666530102 53.1926243573881763
91.1439625110799057 76.4612542829152204
33.7987329117204212 12.8595685807738054
77.4534683546356604 77.7079464331240786
33.4486262830977381 48.0273812439486392
96.8186490396481929 23.6197375970053969
10.2471507319922832 78.2026023196172559
37.8806638699246108 82.5963370578917022
3.1172525514768012 90.0693225180699955
91.4235238590533754 33.0241763526686114
4.5074349792994965 5.5843029676269644
81.7659319115116148 2.8628619149103862
33.0179243685906556 32.0419400815756958
61.7296861583576231 13.5757024186725861
11.9611884951326566 26.9192644790173254
38.2333913281614457 39.1802315508011034
81.9065388846977385 64.7230438753923067
42.8431505802964168 46.9473843407548088
15.1670572087601592 95.8067367729822195
60.3592385678572114 23.0494973268920553
59.7336912444200649 10.4394514937781846
50.2818322114669058 53.1290620872112100
60.9849810220860391 13.9442029861921455
62.4968587733758767 0.9856758394192089
70.1464452198714099 32.9525510677744577
35.9212805235674324 54.7091500288112584
74.0092951973232260 84.0163596865618274
91.1690612969168086 41.1515304034216456
3.9636233958996181 38.8561220184341138
54.0208379082582866 76.2945596153259800
4.4729589967364642 37.5054828207809905
30.9432593444607171 90.6011767264556624
81.8268596849163004 4.9384472908529879
11.0388699272960356 0.7004398350818675
25.4708624267277024 88.4850230539766756
83.2078127877875318 21.4297204491657567
55.3293037872476177 50.9156180028767693
67.1905932709944835 25.2805729757014639
12.8311298092195987 67.3194588299569858
60.4260829038425058 35.9012325873985674
73.2879948857648458 79.3398270985203453
11.6193032961711022 65.5783000060130945
68.6058099595647803 0.9734426863164725
86.8354570749316679 85.7650970694017474
39.6086104013076863 65.2685177085887460
57.9743222884488532 79.1548984799035082
49.0588886658908123 8.0419583834760111
90.7998970596064083 15.8674803868197660
13.5143803117834356 78.3258861465803449
75.7777924375279781 47.0282123103667047
48.7968183040343177 44.1518299206313500
8.9760987185995447 15.2219256100906914
52.0145809666219847 18.0435574086040269
87.7418897200307271 62.3560156600401427
77.7393685250929138 85.0873614495502721
95.7117610556403804 27.5073848410203432
12.9688940319063519 67.9409875986838188
44.7204667885809286 50.7506936604149104
92.1536883259028059 98.8055796549063672
22.4015644200859825 19.9709819124456303
59.2477521546025088 13.6876978104638383
74.5728504070894473 62.1233774163432173
84.4662026422310674 71.2543400475207278
83.4518371129815932 2.5577550172071528
19.7625778216042534 71.2396724174051741
14.3978852884105493 4.6802705482735902
68.5563811220360577 2.9338645209395553
80.7601142239624039 28.5606976768076990
91.0754025759260912 68.2497217801566620
49.0204316766508654 39.8982549818374750
61.0611484433111755 46.0195980734955583
10.5970643580129078 4.5663066235086642
3.8416279416606858 56.7579905513297263
33.9227671690452723 97.0772108827208342
4.8879244345067079 14.9478109034342665
77.4272488281325906 26.0377550750436342
37.8769564089119228 70.6986387127676039
69.2853667822541581 70.5285932916432330
99.5922576038976644 35.9030502655504264
47.0784512345685826 54.3616017688206128
30.5925267239055785 98.7421045577128211
4.0860315986303242 48.8068225347051410
68.0365855641655486 45.2064092817221237
40.2785224093399421 96.4084179612704588
83.4730125065731414 69.7160394982318365
1.5293650777231882 18.6942603910644429
94.6453427439337815 65.3967388433615184
71.6254221806015892 17.5517346386376616
38.4917297282823299 23.4982451588061956
37.4450210667824877 21.9369742881798899
13.9270840533346156 99.5144198412783680
64.4257336590916481 33.2412405618909972
29.7428774391107922 61.4775097311650356
78.7608467622212203 78.5518294186207271
11.2626869293855236 12.9689928294557273
79.9331800378055561 22.8216978041930432
65.1495500984911615 51.6632146034112338
43.3187476198642401 14.7017062358355091
33.9711706134312337 2.5375809870369470
52.6491615461167157 6.8423180678343520
25.7011530990589279 75.4204061896303131
84.9575546023205987 71.4586832028537486
93.2755676142153334 2.1637488694069007
63.4411319002758631 1.9988824151440765
23.5953498280076168 91.1736419503704809
30.6145091021366014 99.6431398126524357
29.5152780801744896 42.3998564997959519
65.6605639516985633 52.6147819570266151
80.9493101833389233 60.9831623946635162
22.5459796048776511 50.9934541919982109
16.4029565239991229 40.1139316898938887
29.2786780359317369 15.3523694114725107
34.8412405877917095 74.7938912004182441
91.5065541857708666 74.9190102279954999
1.3888679896462586 47.6680423526731118
27.6716681920602738 46.2528391338726834
71.6959630884395693 4.7617344873020269
61.1694847659445458 91.5616766437131133
39.0283592119928571 42.9809301515085806
55.8277847824148239 92.9088940644295178
4.2462953258814444 10.3940408732230196
26.6382027723495511 40.7143189182357119
36.5725153459627634 42.0474201534906342
47.0458566361371524 80.0437319000831877
52.5032830062589468 71.4150685184437748
32.7861682935716630 82.6692007780014109
69.3309095391925752 95.2543743395513047
69.8418180726797431 94.7421191497645196
47.2832407568907769 5.8256658571848696
59.0897732977026990 47.9892250001772851
48.2081833875000569 7.2440153067972135
51.5671725946615567 70.9153345741875256
17.5165112714457223 1.2673255375326931
77.5777791675575941 56.7061214826176965
48.1067488100030829 6.9289389222062070
17.8620727294288351 91.2303259826488784
19.0177550687975589 96.4239919522724591
76.0875704592209274 77.6108670177912785
16.1199196867089505 20.7379610418709461
3.8839611026909138 56.8041971303397872
91.9791954864552537 81.4926621381928129
37.0678097852345942 97.2008737920399142
62.5940306471226080 62.5429101914125809
98.2502286510064380 53.6643211642817803
22.4587421630111237 95.3306893710471002
67.5443885341425130 29.1546111083515136
21.8415738228942686 22.4586838843280354
80.4573161748302255 28.4231447400101764
37.8202930908238102 66.4951992330969830
57.6224410087110215 31.5655491672861004
78.6210925238683416 12.8431098582378560
52.3682205346909555 10.7414415057229817
85.6794101687585226 60.9509037972701648
48.7612639848138656 66.2885391930870327
65.2156886549828982 38.0750829026702178
51.1928479636436933 74.1395072140533671
50.4125994462994100 33.8244495650793624
55.6435223592741579 3.2939799932084068
13.2867709124366069 67.9082812495388879
22.1665266754018440 81.4304164000316035
40.9451060858043050 23.4704942464653783
27.5206618500814066 86.3241579365614058
87.2725525603189709 80.4336273390584751
85.9554441033922529 34.6994749414482015
55.9442008099055101 76.0988937992202352
37.7591494890620680 71.7557236470871231
64.8604374540637565 13.2502281735421441
2.7140816165311055 81.4273549312727738
46.9715504424618615 55.6631643483198246
54.7577177479711352 25.4106814125259817
82.2486870704343289 30.6996172751012750
75.4564225366309245 72.3806596468644301
1.3428021025643888 27.7203899949145196
65.8005025773366299 31.1358137443674785
61.5549421643566106 40.0007017420473545
0.2605556297726075 84.1551416831092496
11.1435937697210825 41.1428852101961482
90.1178055800981070 38.1112241369445428
41.3917819914772380 4.4891219905071171
52.3624021625686211 66.3963359371068265
88.0450838553897768 55.8697930785596384
22.5300011365814008 12.6580187057898428
33.1123142190013908 49.3673943884334392
68.8758009846652612 59.6727836300252719
90.7576723483647640 48.9265891887966333
69.9878474053823538 10.0109290278961431
35.1813558119091425 67.0749335985788377
84.1242523996087215 89.5742680013897399
64.1049671499903582 48.3796620076836916
72.8763689711269649 35.2672870403417633
33.7670912352632655 80.4761623918220437
1.1491876593965888 14.6156352580198661
5.0377348242498403 56.6406003631053849
59.3408241830785883 31.5042452578561907
2.5585197553959604 20.8093938404877221
51.7679327655121568 49.1565925041849709
35.9517097940051471 56.1089582078698399
37.1603102535395635 16.8117796130252124
15.4421745312640635 71.1918109800286913
88.3728042822554585 77.2778272105475992
54.3059400960851733 99.4850388503808176
21.2402406025231762 61.7698541136915367
4.8618140182412839 55.3679488687915580
85.8575438208782487 22.9670209979073725
23.9675825138096705 11.3031661979529847
66.0610431795995083 26.9503406783197299
59.8028693665950257 76.7015590867641066
59.5289451428135408 6.3548113364088170
77.6152270547700880 29.3562745148350572
31.0913454715292090 69.5862725392150736
87.5163520102042298 93.4159769922225109
39.5315572456833166 47.4466153566987430
66.9760275183797944 63.1894846812515709
71.4710200448215858 17.5172673672136945
96.6140110507780037 17.1978331979078867
91.2686024088508674 0.7667380747468866
83.3212315086945097 84.4147705596860760
95.0287974872831995 37.2902761063343391
90.5823916613746007 64.2582553096172120
84.9669776291604961 34.5054701961868631
50.9340527898824647 19.8790870257435905
40.5370863213435371 91.2127926822768842
61.6746273852309841 82.2836903851774935
63.2068847989803970 13.4764977574993612
24.2360056119442326 0.8057693402789390
68.3061180211564221 62.6147090491243077
49.5364740060806454 20.6718095827088995
92.2505816692764427 31.1959634148236340
13.0075584536730400 18.1088622359515945
85.5196301826394745 58.3016689251591984
81.2666501081420307 72.0175403490243724
52.7356623476495514 42.4607120685154413
66.6647241619392901 97.9680854497479601
72.6061359642921644 15.1642416772754700
0.6142162321251421 50.6800382025351368
7.2072065704958614 3.0830243181890093
53.2343524608815954 59.8255514867887968
19.4386381704100053 53.5056564271592876
28.2229138689047083 51.0965529274543755
54.4390384373037008 92.1381716465043326
66.3341794909639475 57.1769936699997885
58.1690725551241030 2.2569413193628707
2.1606833186459729 19.6032863131481498
20.9465356985451336 41.7887119523627106
84.8019472240984697 26.5183241896506772
38.1870575846966958 59.9780533252321391
60.9723562570458313 22.2609516563948233
19.2973502200275426 4.2810911626638077
32.7421297023559390 73.6802356072359856
61.4190488844437823 81.8849546785707361
70.9947201221047237 87.1037719818240248
5.0852770108454575 93.0013083282596966
90.3845119257941718 43.2594222176130287
39.4914478349035249 3.0999616305232847
95.9443618761991530 46.7393675382027283
36.4451300589115661 15.0149532463205944
72.7678060007415013 66.6709619313197521
76.7698032470003966 35.1168077319630925
27.6457301045178170 8.3219338462165560
70.2552939946295822 24.2652358110183144
21.7510720573900400 89.0670530138427807
80.9660533463996472 35.5545741596655560
22.5967359375032437 10.7680063619695510
66.7367281064583722 11.5934198505234001
31.3907287644847095 55.9965036136693328
18.1396357246063715 32.9626465168724962
49.5612586401444020 0.4756550290267447
45.2624944888959249 66.0204289622098486
25.8443906506765408 1.9882437962616462
18.7940048029431779 64.2799615434285698
0.1520871965234538 38.7447386044489335
69.7514531672085809 58.6590767657629613
83.8976879546026169 67.2658943482687590
31.3750753132573408 78.9439124846835512
94.9129122589674097 73.4536091968179221
28.4653197536155140 10.2786042064471399
88.3800266534000798 87.0280916748314439
39.8544893784214338 66.1627001585493559
87.9910054639344850 60.5063900747045977
56.4828230569458185 55.0421394966491775
91.6022456261906655 84.0193723465035163
91.1472657263974924 9.2339874057245410
43.1801742079180215 55.8694753599956258
70.1910347610913874 75.4215351896259705
82.1380994395214543 45.5788418075097752
18.9023309553315357 5.7797957280592671
73.3886523840307774 97.7739315252917294
11.2190318247322054 19.3607401043475171
33.7711954179868243 66.7521651198540269
95.1546895272461057 46.8879666424311310
66.3347575019519695 88.3611880926202815
88.7351558365829760 44.9868059435569094
65.3632027151650163 0.8589215180438092
36.7709404574691447 68.8575851776020045
2.2238025484814461 16.0396686968224529
42.9024243327243440 91.5609930403362426
40.7683516232593917 9.8640850914173299
83.7585926892365791 17.4053732369973915
15.0387141999955514 14.6987861848283163
41.0337262790233197 68.1768991132879449
56.8732473494231527 60.2828279704687660
50.0505642001546249 1.3432369269840927
20.9393239725516587 62.5448959020271644
93.0989344745593286 55.3552722526731600
74.3689288970694804 75.5702804595898812
61.5076591450996446 9.3215351829041726
73.3120970776837737 29.9088466062246141
16.9032642733278990 57.1292663003145194
81.8646866918504230 18.1178839540863237
4.1274243991017423 17.9330270107162946
96.0729885271799873 21.1784433767208249
87.9551831910902422 64.9801431818868025
61.7574259172190310 61.0189090885728405
61.0473114690774494 94.7708035273780069
46.9121719166096938 49.4994956049982449
1.7943575559563940 8.8005625605485189
68.3828681250990371 52.4139907610402318
79.5231734437972335 53.6471712914382906
37.7227900542759684 47.0710333663942677
81.3816418300697535 94.1002142041810146
6.7004757082327444 18.7340720080573107
1.5827507877416380 3.5711560953620936
24.3294838792151076 50.5435841355384099
7.6742636863274765 75.6055078179828683
77.8710343207113453 66.1286849684297948
38.3082423263265497 78.2182461416855830
9.7149224825196505 29.6798074567973487
71.5307360703843784 48.2014316343492126
87.0030436969315843 87.7180592557060379
87.2883416217359525 3.7116859307225969
13.8634470914019481 68.9995299019668948
66.4642950011579785 13.3936008458823466
76.4743501117609696 13.6645589444905795
82.7751298739799211 66.7804379975403606
31.0113921395683612 36.8526507219268851
69.6164157477564061 98.8609364070329519
22.6927966368999137 16.3466605895432480
81.2153224203445205 93.7623022965550064
59.6336708417955137 7.0767385589332381
74.7287730347764807 28.0786456032712337
98.8856209834572297 28.0592986433052545
71.5891864137266367 0.8909483072760072
89.2907558467174596 84.2060336532419740
0.3351843652354525 9.4169686794326353
34.9439369050127411 59.1924579653334746
57.8184666450723839 19.5102248472988293
74.2675386410745659 90.0568128205804754
28.9001611011189610 24.5344660281558120
20.2901182827882494 1.7124518290987711
95.9978394257047682 48.3170444604177476
2.4934910096928942 1.4693395103131168
62.5650565804859227 71.1449787291202824
98.2347709984053523 49.0149843203350670
3.8780753949771540 21.5817198692503283
5.3779758868372163 46.3970640553284639
66.3443639113582009 7.8552017053289624
25.0468749026798960 40.2261186072533334
56.2506276788400399 71.8782222650834939
3.3552096765893324 59.0164476389904422
87.4852375237508681 53.4743703469753342
99.3921510296675166 94.8902057684765765
69.2833805403915051 22.3054965182685407
52.7746144811000590 86.8087521021465420
49.9565164290110246 66.3135846265397362
9.8688896897353722 9.1465400895195401
10.8204338484496621 21.1079394981309001
3.8571011874467653 3.9344272410215431
67.8496859719478778 43.7553301150022662
98.0023087768311854 91.3544283752940629
12.1754704054239600 31.0505551830669759
52.5469434486430700 79.9535735033666413
93.3029977031911812 95.7541517006913807
84.9670076815573765 1.3419035783573285
96.0499241980668899 38.9383408543428757
79.3479465552711787 39.9722159065762028
30.3711417556289618 76.6386644241681410
17.1945364076591893 88.3630816078888159
47.4266861089475924 58.7060739712130228
99.3010859275137392 33.0971087105398141
71.4529840946218542 18.7365569417667253
4.5233694065876300 30.4938438316833640
51.5278374452423762 3.4995026268726526
62.5148072628327469 93.3269515597714161
76.1279266256024414 78.6086234804670596
46.8425264611122643 57.5533946364412827
27.8667761135106282 71.3079968186043800
96.9832935339572941 24.1379540443421021
64.9154071215672985 73.9687792156076966
54.4907693482537852 22.6078024475279591
0.9567706847424362 31.5723233611247451
2.4895077129646337 51.3113848940433428
80.0918412553090349 26.8191992703928896
47.2063691223212487 14.8316345329283514
65.2880693685023772 5.9029675387355489
75.8508951852592617 83.6188279372834558
38.4068718672209073 16.7559800799580110
67.8689693608488795 18.4135996680882528
34.3459058351359729 53.0658164683954183
32.6928712064632379 94.8222574750107299
22.2014940435545363 9.3944082207501278
76.6700505282661027 22.4856540431174743
4.9636661049863973 95.9482605753950111
55.8956657348186425 69.6023108889271214
65.0195188269204039 27.6962766066671584
97.9202412275527792 36.9453012361421713
95.0356462192172131 13.2778411519064896
6.3643372378254570 70.0444654524671648
2.8171059293879419 74.4519592874202232
47.9127023213416905 18.1793722647557203
88.3877847171853688 96.6381543905772276
52.0461508281199272 17.1149663125936051
11.4407841708055180 98.7863289356786964
15.4420052952120699 11.8186064562058828
26.5739708854133774 39.4108311886103166
57.6765809374902716 0.1798649441222655
67.4333113950958847 31.2608298742201853
70.8233579650438259 14.4765117508494860
10.2742662289056703 28.8114127050168136
11.5643054325594079 40.2206523488377741
44.4127733142869943 44.0378099630075539
62.9894695710288772 25.5380313417337348
55.0764311827509090 49.8971929481886178
8.3643492377720179 89.3253656105073048
58.2225091126547838 43.4756339640122249
92.9646174297776469 44.0197304367910718
27.4091995649361273 92.7635649149332409
22.8267814764935189 77.7295966352397016
5.4634287296541189 85.3702741341996472
47.9424404786926743 71.3777296095037315
3.1244507811926669 78.7969546457644157
25.3353349802799777 8.7027532945047614
81.2881819312761706 61.7746114834646889
36.3377067615618827 68.2681682839970563
82.5538593470810866 76.9284191857992283
10.2158033818727123 43.9814425294924618
79.0235289488119719 94.4332563766659234
86.8287981549271706 50.9509259522468696
65.7013155680375149 95.8728604742969566
32.4269469238215535 52.5568040142369455
80.8712971333344370 51.4923337184107979
69.2595666074802949 19.2352348618935451
16.8759649650313754 98.2973386128850990
46.9128810319524163 58.7620360404761541
32.6892058169535247 50.4918560847882887
69.8893727407532452 53.2356484889053050
19.6904106422108214 10.5042155837853919
68.0712156373658246 42.6904921561237742
13.5680585485331573 4.0877817690088358
68.7030604660304220 63.4157732825152110
94.5863344811185414 10.4631651822600595
45.4435292611839685 48.2531277352950312
19.0630119254418631 49.3993780227764603
17.4821144991753954 43.4614754737007587
27.2845837748031741 0.6865518317231145
75.9003823687209689 14.7286071489515447
63.3347846978761595 28.8984286406570021
19.6328169081974480 20.5089793899738595
36.1589911589898918 43.2194177815819600
0.7729386924657078 12.1489222606591785
47.7709594611666262 45.2926203252809430
91.0876271269858364 39.6714994031669193
48.7518507186842669 27.0763594931933014
85.8635910794933892 12.4467331034034281
65.0602073971911921 64.4739542717068730
82.0963419488468276 26.5388691291879013
95.6972805141820118 82.1126890099704383
94.9968863370346526 13.7529941268244027
62.2820009744413738 48.0504738858359346
47.7353788518456454 91.9320897316402892
18.7916661251722346 96.0543795608211752
34.2777713010782534 58.8237628015460103
69.0876598227647634 31.7676486411607968
53.0909049183779445 35.8730597523711978
94.0730985380592273 0.7525683029959374
84.2866055309720821 18.9256604582445185
52.5072924986915908 76.8828361533958997
14.6122029137324425 48.7643978556839244
30.3677881217451535 62.3900608852836740
27.9742899737992161 1.5291432802848171
15.3917150524570232 43.2339881409065541
19.1462014982929354 16.2939016374210581
17.6618962642197772 19.0725799796741740
72.7295341312844954 34.3965337096460573
93.8422453346982621 79.7332384579134583
46.3628463045806427 44.0901575073994394
10.7712943670018042 29.5420178492317156
87.4732230681910750 9.2332592085657801
46.0649344347637921 23.2994974604621490
77.3011307642009342 51.1883301548271774
37.0387034753580267 41.5407602253231403
66.7111703970775096 54.2983634506409274
26.5874302416455386 53.6348790488261784
11.6855530410631019 10.6090690623546813
92.9931401909200162 7.6693116407405837
73.3133290313467398 88.6665824189391287
66.6990169766032608 67.7266997495699030
12.1495651479850757 72.3322381831055736
97.7025316040707708 30.6593133716628650
27.4021332714923140 15.7259091443754162
70.0071707485684982 37.5121568868719422
53.9332359905646967 42.0526300885906608
53.2585347661619224 87.6211810129309754
77.2417885308238255 55.1886548292256123
88.5294224984291986 37.1290514102423614
68.5299244749345888 9.6889396813815925
75.0537403670996355 50.4619448028897679
78.7353865778155750 93.7508700651099929
11.5902703151214652 14.7614743857976016
36.5308827640259608 31.9278875842154086
55.6463594698476811 75.0371038227757907
78.9454667059927004 39.6933832976609224
5.7756895784452089 0.4671119317020356
80.0709517494642853 80.5183986319874521
85.1696301532570743 53.5547686241411327
70.0759146775300650 23.9704912263476224
55.4405481071930524 44.5090948497280934
76.5837038433721915 15.0141447199282787
18.1042899620441844 78.5386308995972939
29.2330698653421663 29.1817185587648922
65.1319424510351297 23.2220872325238581
12.1606288185157290 0.4747658004550015
45.8402852096193456 23.6815914501774074
80.2694404877784535 52.3392636841159344
9.6722343889653501 27.1501042873760099
6.0550861899942081 22.4534405554786112
48.0803183257146785 44.5650199498540047
19.9270105698267770 69.9585420089285748
81.8431247321481550 79.7281445563538966
81.4701389451488467 27.3672398501491152
60.7369967094309047 33.0943662088872728
82.4073435735520121 97.2675568973809845
81.6880834733255057 63.8209077571117120
27.0612798409129560 39.2124252685117298
57.9748669619597905 12.4835884927029017
7.5897835355191230 13.1295224471544074
79.5059268533663897 67.5941565569897449
54.8130967577697632 30.8715879470268142
34.8604796427532051 14.5502740562725386
43.1053659120558734 73.6549503761950319
7.6386862916075220 68.9111602155117282
59.5629328113166281 37.5241469965114121
64.2481312906122639 43.4564955284872738
17.3255506967462409 58.7270970694966792
39.6453076586995437 35.6702124376569998
58.9730916273558208 64.2724533323196283
4.7149403494435855 25.4657205394868349
34.3864295992256430 36.3011092563470399
59.7509251199571310 27.1914574850360076
33.0549722193377775 14.1672329912334796
95.4503082285965689 8.1306170322352767
20.2337606235571386 48.9733605489051200
41.1161816593446403 24.8072303304700412
3.6440402784510884 0.7596378027559969
42.8298387482822989 13.3409233806470411
15.8966716229499987 17.2907782755909132
22.5016479794074691 75.6980953276204360
73.0461449703942804 89.0015612771276210
55.6931180164214368 56.0842130251699373
20.9172708143685284 11.2413824227539649
52.9283478481293557 48.0512639791643181
12.8524338828073894 96.8881732638243847
69.7491405460322937 63.4417052762111240
70.7826669254474439 5.1617463964816483
73.0828333800627519 94.2923072926589896
47.2097854552628888 90.2680311573067513
50.2653843686731747 0.3480545538194879
80.2716615796922213 85.8484959683827924
70.4866298328171865 56.6826444544575168
61.5480735277909830 37.7057146276799173
95.4604275053969218 92.9936987893536440
95.4338473953340838 78.5254089132055526
93.5812094754739547 68.2012289982131392
2.1729206130299161 78.9104049098812794
43.6179014550514026 3.0959930716890294
4.0510885919200490 12.1017015051263499
49.1453921415988120 35.3095370232361603
76.6339509479358867 33.0501582273103693
46.2579427185719325 88.7091369096923614
78.8639994569050060 60.5730230602223969
35.7405236389571783 99.6741687089053130
42.9399518440065151 67.3992237692494598
73.1418816766327780 49.5081988969121056
83.5703884046071295 51.7219018694383834
90.5328525206003292 27.9492861721044363
16.5313923245028569 35.4229475934107114
93.6072950064617118 21.5161844915985121
9.3813230647673880 61.0578673246842243
86.1088930018517971 34.8240303128358661
99.6121802621144070 22.9043782829356104
5.2024947854958707 45.9826086541315107
94.7010732065178331 62.9124558853083258
74.1194461426839268 53.1559050614967745
86.8445392396099010 70.4947101912358391
20.1907684547352417 35.0793312177808048
68.4907188743989366 72.2244688601925731
14.2989350484670101 16.4889256348179956
90.1105500977269713 83.9990476957889740
90.9588442184496273 32.3793795981457535
94.6958415830688978 27.3032368881336076
24.9018788973207066 90.3112762637314006
78.9193927846756367 0.4377770915921064
21.0648363070226843 16.2772218892226697
35.9081037509290226 1.0542474434990456
40.9211067620120019 66.2441598020856617
10.2747596954900882 5.9720296217426689
47.6901981214116759 25.1425094600380987
48.6155230070870346 83.1560089136726646
3.9149634929080412 37.0546268543668589
55.8206999959677361 4.5211329469977413
26.4882476737511325 59.2660051768722269
16.8333564821767077 26.5500812389947818
93.5136286561748307 57.4893346922087360
61.2308035990396959 47.6085750484639831
12.4277167543501594 55.0332802403450714
50.1517156334784886 91.7592468856780954
46.5919243909129506 26.2319514564515615
71.1242692357198791 63.9752278163535379
78.7193204204613863 37.7099215051681966
55.7320796432733587 68.0233856576230806
52.2212642352245737 56.2671432932890241
20.0070621890702114 88.4122435977999146
47.7271798055885057 76.5316667237885753
22.1526583372330883 98.8905634209649236
71.5332462062837351 35.2444790233071714
57.9842532363562952 4.0584902388598021
19.8971261789065217 16.4614734480330043
39.7049875134599759 27.4277732810731543
24.2469583358882126 7.9487377664548609
35.3932565349578141 33.6326306289927786
61.7303115101669349 19.9472240103034331
74.9054182819398449 41.1403998154553108
73.4792881097742168 52.0166238035732889
67.0048133079724266 56.4373762951623590
95.4734562775229989 43.8559263831609130
28.5853501967843968 68.4776391088374368
88.8773854797571374 38.7409191975569556
2.8883119512089550 42.2815855450018105
79.3284604422877351 64.4303760712298157
60.1037872504352819 83.9737300009160350
70.0329444310494154 90.0504180456077421
4.1875767133250585 66.2493619543527785
77.3548032452899150 44.2405935125372736
7.9487629397193675 15.1816479244601954
10.1501664301804073 25.0374344896776577
44.1072879053848723 50.4205858893113756
37.0155994697952551 92.5181600101933697
48.4781767753565660 13.5173453441987270
91.6190503546788193 97.6800296078573922
91.3448667011701616 76.2009725211820239
41.0471303679479718 17.9498210943076622
34.1234288131228283 61.9350785625913502
4.1543410297332102 31.3273922351477871
4.6124407896795727 35.2576852205277760
74.7820516501955979 87.6885624964505013
0.6401260823992061 75.8729264771981349
68.1895104350946610 85.9835595006305624
29.8051644874776756 95.7369316576298530
2.0333181596058791 40.3439705835283320
64.1062099463883186 24.9351376301418242
62.1572631685193073 58.4046284468062495
48.7339583745439811 97.8543596437918524
55.2219845868196586 10.9098817300880455
76.5777539870154129 24.5056924210420028
47.0536478162738590 80.2445462299268684
74.9222937803458393 95.0102018114580176
10.9176955474586723 52.2464550057965553
29.2793201460470840 17.4140097527391688
60.8335424525074302 93.1481387710397541
70.6636749033734048 65.8025388829782116
13.5638205808896082 70.0815801147574291
31.2918937809502182 45.3681672837208154
7.7764510700059741 92.1601319270783819
97.5046035507319573 70.5279853711717237
97.0112142725157724 19.4838896124992722
77.5803135096294341 57.9406634875962538
89.4530613714543961 47.3719432289970186
78.9911327028034265 22.8870105828390500
44.9468033835598106 41.6374527975462811
0.7296082783877722 63.8092366854950299
40.4172314157630552 74.0854442293345130
86.6152488430923313 76.1636035131615046
52.4270457396643152 19.1067549129244938
18.5445365881211508 77.8192888782428156
18.7761968907186763 26.4370123412042588
79.9963494531362329 17.1483397110305695
73.4377209146920507 74.7244733496078197
44.2617223418222636 33.3488413397445385
33.4550680696847991 53.2954019031557138
84.2191828590019611 15.1024192098907601
42.5817147421281064 17.8413532877440879
27.8720396468081546 41.7050733167038459
63.8324159462497747 72.8603763734032697
42.5282169894181692 10.0425136589171409
78.5807475626275789 28.9962776621023224
98.7158126656913311 71.4059560948098664
84.1394907436773281 25.4936051819857461
4.8218074186041626 24.5510702465743691
81.2762794421986001 75.7233333647401139
31.8909855826166506 20.6076531525099860
89.2107086294371925 65.2219001906570384
69.6998380378194611 43.3020021975067380
61.9265079408039298 97.0385449862801011
2.0405037854472674 67.9944677048416395
42.4819760583060244 89.3464462945953528
55.2845630591826023 57.6949188854935926
10.9844418202996952 51.5690856937354170
43.6680809879977474 44.2896096280844134
31.6918763271421646 56.9101765312251118
33.4668184504087449 94.6600795587956583
75.2510678665937291 0.0566162438973117
42.3466849392217455 98.1539240967207149
85.3481215797381623 38.4028473447288548
18.4775577183708286 9.4636042678737589
98.5276318273649139 93.2783914209185383
69.3464596071253254 47.7693139576353616
61.4925388699934814 84.5563047803229750
91.3781951471079594 49.1695230156854990
56.8209909592745745 81.7244379699991441
31.2527151519403681 13.6408551310640007
83.2149456780307872 10.0187754255656074
62.3055811124745276 52.1686198844132818
27.0491310501990050 22.5607329169518742
72.8703598739613909 51.4335897389606060
30.4035908209117416 48.7887746710968031
60.2260241965074101 10.4634737004405167
98.8368376992130919 97.3827883282927189
36.0904614227266691 69.4745807184429083
31.7187474902012028 36.5957407632699159
56.7597033323636637 92.8219380864894390
91.7962110248900558 43.0893405333381025
12.6902644155498798 54.6160146200174594
64.6481767646218657 96.0161217854687834
69.4240357201588978 51.8166777152492131
94.9017693900645440 4.9524658464309308
11.0228533889204847 11.7826136733666491
23.5552295264968237 72.7260892593931061
84.1508358848978446 75.8997334641495485
30.1947406208060265 8.0238820871325274
42.7966971223107109 62.1007390335194387
54.3683210102863654 27.7316332287508516
61.1247125124187249 54.4688575548904623
12.9186442451254209 2.7538184881092387
99.8219621179537597 19.4766466778574454
47.4260553557142828 87.6721915593365537
61.0953333765045130 97.6974092959178080
47.0567561368825125 80.6382233151517340
28.5457659639688934 57.0935784521271330
87.2186989104846049 24.4186388186542374
76.1670865135504727 58.7863618313269924
70.9430987455997126 84.2450989505746008
22.2909745491969282 91.4380486715017327
19.9968354080698347 72.4124496592455529
79.3347167504907276 78.6757450295103524
69.7516327173754718 53.6260250607416111
36.9976331470568525 99.2019088760648771
10.7727541147861761 57.7862061439389123
75.0925128069678038 85.0726792967525682
10.6134332757621959 15.0256280197432979
96.6878173006394377 51.4260139994311558
10.2046894544455711 24.2759590925865858
3.0486914614959226 88.6812508834423454
31.2907141600267096 4.4152699093112480
18.4870427909590198 44.2183610333579082
48.0195931153405553 18.6327933428426569
34.6070036952686308 70.1994346638085744
90.5691565797164486 8.3302376568726864
0.5062823650952453 23.5001723520581365
64.1031747191339747 22.1854255632003010
90.3064243504384336 86.8440889938450908
12.2616375459068010 63.1127576822923615
79.3489319454922111 95.4741109051064143
31.0564851075009081 84.4992356748253286
42.7477286214452903 53.1192078484642352
62.6959027025766318 45.7427319347683792
6.4241665589565784 1.7846664752447339
25.5474352036340520 87.0400126959991383
38.5832997702252527 73.0090849650928817
36.0574780698987496 62.4329718369224267
42.5637214733768943 33.9577644697719023
93.4272258525377879 33.7833920974733957
18.2206044686005768 66.7660565432148161
8.8725007808957645 84.9440772660072554
31.5533893592688237 46.3576229288418986
59.4725132185437673 1.2151044968967017
53.2023536035684401 33.8687437853317590
45.1060920646626755 81.1505204716858941
38.0742960811930615 43.5885404472710434
31.8597208860280077 11.7549329868535288
35.6720994020695770 31.1191221128278244
29.2213476219474586 37.2497771485386409
53.5599316929911780 99.8320313689334853
41.4110257943872710 97.8366698842458362
5.6608237471279965 17.1785637428565998
69.8352340732321153 28.8705635322726302
88.5174954849779709 51.3718332402209796
22.2650938370861695 57.9084810428500347
99.1081977499522822 73.9293566199917649
15.0568128238554486 98.5465695415978473
51.5956175148886160 44.3490462448277398
32.1494805442667513 43.4486694691166946
52.0315755391367745 88.0594026530590526
37.1945902261163397 59.0042133898257077
89.3270244803789524 61.4417560343871401
12.7377873420013046 32.4039454345796827
69.4100094682886208 83.9761182517465414
33.1531200251406233 55.0034272892187346
97.5249203200304464 58.7078666696812945
93.0907949979263947 15.6505964959831161
83.2961748833645430 83.5897819737631949
52.1708620074215901 41.9202630135818950
12.1763223086811649 90.3535684089703039
68.9044382424611968 38.5477749088525528
44.1875983068723031 82.5356208460376735
62.2337984342619208 49.0651158618203596
67.3256326046695506 70.9695652941552737
42.5481898683175004 39.7974943093180400
12.3524636900133267 22.3704424920603948
61.9844569227898319 18.3658285815308417
10.0085051893543771 26.2289444142338226
74.9673236378360031 1.4094910400361815
24.9407071403198302 60.1019786914442875
54.2640443127022323 96.7396611426738104
23.1213774760453461 39.7174776283022126
13.9230332033927535 72.1262152500401044
61.3473174336410452 86.6073712767363730
65.0495638611202480 18.3069214190512568
11.6826551409248243 18.3492069082555993
35.7232533728820272 21.0192359686162575
51.3340896630356553 57.0521909895971433
3.2001133060864051 39.9742010233546807
90.5447692960669883 19.1622684366080556
18.8486181637841028 32.0348759555165969
12.8604648778793180 99.7597227851658062
35.0880768577722435 3.0669959715300510
52.1995429898001291 4.7043184861901288
41.5744723781467655 72.5727094261371377
73.9491976443905799 85.8902089234658206
4.9700371944983885 36.6081823435790241
87.3499078680013810 6.1607128716427155
48.8801387829976477 16.7227240826453922
3.9728303918888375 92.9815622719801667
16.4780400881125999 83.8482528189379224
84.1763978089885256 2.9959671365870966
68.4888127017202208 71.5595050288133478
10.7132811655035969 8.2949686003366825
27.5555499066395981 45.3477220683662168
94.5131724516141247 53.7349927173943129
35.6343963997580602 65.5393034925861571
84.9166353427850140 20.7297434213737901
11.7027590962122332 80.6277521801131059
1.4506441121257874 36.4333427581448390
62.3723039388010747 36.2928987910722682
59.7830459340283085 45.5697423183237831
95.1709223254069911 0.9618546354537072
48.0306014415565841 36.7656338324432923
41.6413769232753523 38.0806063544882889
78.2581205135793567 14.3521439195605680
85.8476435621557670 41.1678427192502383
52.7063732864488941 48.6612002563273407
47.8574904045689280 8.0599089923996665
1.5462339221232857 99.1541664818993524
87.9284821750752883 50.9007401074944994
5.1571135929223466 73.1924088380195457
5.3453156490370972 36.2111435910028163
13.1028331971692396 56.3048599399559393
26.6603013670394091 89.1918694347423724
99.3572912395929535 37.5719540903684788
96.8782924538911487 95.7855907672243490
67.3923466200111108 85.2496278863636974
64.0141796703136379 81.6900861920834132
63.7599435464191941 46.9921648350679391
77.3055510023449131 26.8986496438146858
41.0866851444473227 52.9102001208176276
54.0795431290268525 31.3819160173858265
34.2371061583606391 44.8762770804934448
49.5422711032796812 7.1174150100862477
14.5212629119130128 85.4524381710849781
16.9291513777343319 74.4552890344710221
1.2571347257966270 55.8994248830443254
62.3096776066024418 31.4556131078514767
68.8565853315439682 20.8728764419289661
99.8814883163912128 25.5758698291122961
65.5508190323981239 45.1333953688166787
72.4507069366768945 95.7451975092193521
18.8647239853031898 23.1252830983224023
77.9355896190872812 89.2909819985988662
0.6686996818871860 56.7819536787860812
57.7035292710519698 66.6236693605528671
52.7272142333907752 4.0731554054389889
95.7776473238083526 5.5952232862939493
75.2238342550023873 30.9312176568015005
29.6423114941306345 60.2683966434410365
48.4865526639465259 87.2825196968529724
63.9801485175006377 7.3542583187204746
22.3788276698372073 77.1060857556802830
56.0857480458047490 79.7507355728328378
17.8158574651581674 54.2598663627784390
96.5397576950590519 9.8134196982411321
36.0542809541421931 32.1634963617631655
43.4366668628541035 87.5500770509249975
38.3644564932627219 87.4016009159292508
15.4117148168235296 97.9635638208846729
79.0441064765963688 66.8926771618776996
55.6448765090443374 70.7688011686945799
17.9920331828309017 8.1652856112306651
66.4361795491656437 5.6158878534662726
59.2591076427248851 59.4448983824805808
25.4563802792469147 85.5383305811992614
14.8663634217108154 41.5191782608500404
28.9582327352981963 20.1599779743122376
54.5422330604012231 45.3073092976575040
2.6562765743381012 90.5252259731676929
93.8152325909230598 23.9905218112870813
61.2438065171757913 92.4397867035696663
62.1343674703892290 77.8247244324874572
72.4211004095690498 98.3748678258144196
60.7022681362724299 19.7834945820216213
25.8643387771262603 66.4801938719372032
37.4083024190589697 96.5103012082996088
17.1397020007707397 22.9998090154414285
12.7549097589797267 59.8376823933973085
81.5014067803369073 80.1576461201090211
76.5511624281984098 89.3851155821253798
24.7441563106408857 6.3424824127485184
99.9544154610516102 79.7334335356112831
25.8831148841126364 51.6597569896234745
3.2892581355022821 19.3145182009527225
79.5200066719847456 22.6641832726634505
74.0817916938685528 94.4768568149710006
18.8869626681761531 43.9006357158818616
23.0763179335473403 16.6670925616450241
4.1083288086141145 58.1431829203589956
11.0897661735016477 67.3154019374748174
28.0106998090609451 65.1720506928327410
54.9451053852799447 18.7451901184550458
11.8032298828973694 26.6229996579824366
16.6936764001349722 78.5309162628087734
94.7351813388510351 48.6578882532420565
0.2162598040007069 72.8183278893699537
99.1530908754550211 11.7859268732491973
79.2474978842937077 92.6712822253022068
29.2157313084847949 18.8361174581910369
57.8530985194494178 96.8968228323105905
34.3595286302283967 57.8925035266140782
84.5598274540878947 7.2722845155111298
53.6306211755996429 1.5847596242224538
73.0361839076433483 61.9228879379124777
18.7399364146096481 62.1952998435863691
15.1877240138032938 42.5526822698031850
45.5236952810630342 5.5230488717030957
84.0257188979603882 70.8884968560116420
27.3880993209117847 3.9985830929373689
22.9918614327115236 83.4754807693983452
67.6143102593107699 86.8207161620508572
26.3683598405303741 11.3004081604286775
31.1479352337068143 77.0721809247356759
75.9440457235242121 59.8921080594113562
18.0486752290066264 60.0934290700978337
59.1333630376903372 96.9805462720797067
31.5542389108650738 71.9227417883127345
81.7764877113951911 6.1168296904422377
3.4813755646752154 93.1387866995087705
82.6605975372084743 77.2073426698051435
20.2891780588119062 31.0150474749737448
81.7241674784853558 97.1666204194755636
84.7063797362458075 3.2824289579921562
49.0105344288511731 84.3700735214075337
85.5120625779860433 88.5986324526633382
5.0414147803356517 8.6943004197508227
32.2791245260583679 71.4264058926638938
6.5017735770876772 14.9703186291692667
74.8633025515589026 99.5353457763084322
97.7738871190913557 13.2570325559704152
96.7025667390064569 40.4222921571114924
16.8496511125364243 4.5732622074350582
60.5225520646216140 19.9678317757562382
93.9821126687536861 67.2544985558911037
99.1487682087986713 29.8642209343619527
22.5744195322967869 51.8735305200189529
3.0888986609732383 69.0392357663103127
74.9650680527226569 88.0511325188486751
17.9016420283827813 57.6170646924509242
2.8295335206127925 54.4213300600771319
73.3497267208554149 34.9940154886408692
41.4455812157420453 26.0099307067089605
85.9237886872797105 49.8223790484034765
83.7262488607749162 75.8087118494538856
11.5518277513261260 20.1200354685409195
40.7952994514484288 42.7486917427533868
7.6786297877185383 47.2991278451112223
87.2001663220710981 69.3830920970265055
31.9135447616002530 21.9446436036196175
15.3830120821034306 38.6003203845122869
41.3642649065993027 77.2331855912764809
68.4349048462365488 0.4382829307046698
41.8149259045866089 48.8700931288937852
67.0099951521135608 33.6806474193487304
45.3841100466448637 66.3139578484249625
50.6837219629701750 38.5951362111277021
58.7346735936570141 69.1744959939969846
43.7530840608925118 22.2606117654554971
43.3362961703517726 52.0763647153108522
79.3723470941252174 84.9931386660742731
62.0245512067451941 64.8440505549551744
73.0216461760404059 42.0436909797938370
52.8274526257297410 16.9222985153322583
95.1642770975549297 4.7342261335816875
98.3136476692769747 44.1873665905373798
52.4773269355296534 6.2273766880919119
32.4178300557458812 58.2235457032704602
43.7496574986811595 84.8862675188850915
65.7780457159690286 18.3430524549834217
6.7877312342556229 84.4510221913527914
80.1335417562924874 90.7851125684392173
19.6705132107721106 53.3026370847245232
72.7869637910355749 51.8795697624953007
20.6157776808683089 7.5687131747171899
91.2057529763027048 55.8455892265418896
50.1276118486634772 0.9797048750993520
15.0300218818550047 53.6665785993376474
27.9013599696525603 4.3760673800461554
21.4025248281805567 58.8262621596587678
53.5942062278650511 61.6307316092544539
71.5454111578312109 7.6196856026492954
24.0947901205515116 45.2573686326633222
90.0957456843547391 96.2683171344248905
81.3098911886454800 33.7668190164171378
1.2199639961481989 11.5824302560924579
33.9591728384152773 21.5222961960794166
46.6799555548810332 88.6118344784207892
50.9091098773023276 64.9211143718766550
70.3243881151702510 11.4858244355375732
84.3535446113608884 59.2566204685832645
64.2236414408202307 70.8362329819822634
8.1896861274595381 29.7781539666044353
2.0785014849653227 63.8003976496912770
56.1683271726208275 90.2813894720344763
50.2995424779057458 47.0715269075996616
18.6242909606917806 2.3560945538553146
9.3564774827198267 22.7164665774087347
65.7626477362661461 24.3789159360140353
3.1985903467363408 60.6372900189214974
42.5348698882800917 55.3625000849155811
50.6343980932021154 7.9978923960481900
72.6191986878981055 76.2743551348452229
87.2292341770261430 60.1711744945114049
95.8637224333590439 80.1124347504866563
12.7512222469370666 91.7515554948858778
81.0943939208044071 73.6708231307505912
30.8468860496266082 16.6703753647374455
1.5540942168187355 27.3157899584077661
80.7964917558396110 77.7006265907142364
84.2228215944554393 0.6168752749477924
41.2631627696836389 48.7843873169493847
66.5608414358340781 85.7871001056813469
85.2515377251768314 6.6821796593388942
80.3103100515833006 62.6967364345492726
87.8196001192359148 32.9219308905073547
84.9284449329433500 96.8927941298848623
6.7774019834913606 48.4245038582157861
35.2656471587885392 58.8708772495590580
5.2167846931622570 33.8761676462067030
85.5263744456756001 53.8616866750188024
97.3132133331858711 67.5028763311674282
86.2962700320900780 66.7315878815767292
12.2331033070345754 51.8726247476706135
38.6332897604830805 68.9040250715344627
95.0933661732620976 6.3635753214930197
13.3233549928679640 47.5940163408358572
61.8790065855469607 4.0731080300852929
11.9422471488491269 13.0386489097105702
6.7649622681654753 35.8725784762614737
65.0420603060279348 60.7768815732295167
73.1829590731112063 78.6418737908262528
39.8602480607710632 57.9748596657290278
82.4252242957211507 42.0953489186186900
43.6054438896099086 76.5301461645850480
7.6130814026770022 69.8129981210776975
5.5786000400168785 92.4489455473094068
94.9807130302893654 60.1686719083252015
40.7260545132632359 7.2627647286789276
45.9945129687275198 18.7124781493561940
11.9232675910828316 81.0509618338979010
11.9718963699801613 89.5357608483310088
39.3999425208290148 7.7293981807465268
44.8950595320461687 21.0363446498147297
34.3964828040484036 60.2975078529686996
94.1789811910000907 68.8991834345004293
82.2750475736275462 40.8958786928714773
26.9010219078283939 74.6351497161049053
48.8509872831091840 45.5896314910607785
38.8375552197668412 24.2607494232728307
96.6761664904460076 68.8210495802048001
53.5875823356820931 97.0740126285301699
28.8150644978690700 9.7108842853730444
5.9747094600614004 80.5702710943074436
31.4688536876256642 55.6061300207414035
5.7442404495426587 45.7509210524040597
70.5289856120550240 95.5213986054236273
55.3827263594239838 71.5264736618404697
72.3719295442118664 47.3009770011532638
94.0969745025990960 23.7949690801672062
66.7810016549138794 81.9156357007201308
18.9769596779609238 66.3496644104592406
22.7384091602429450 42.8017535412061889
43.8455123712947952 97.9163345917972094
95.5504939835210507 22.9283602935727124
31.2824882940151312 86.5772314584898766
8.2221443746238183 23.0803505023928892
40.6253902647657270 17.7329394343439759
64.3770229540024843 27.5973146810807961
5.4066553789102079 68.8093097232261215
76.1664251719072070 23.7336403426207099
92.3465034728492640 83.4875840684967017
88.4820321301358632 2.0268336735960957
62.5942776241288001 45.5916597066249736
7.3953188842235118 58.9121741889027675
43.6333095427359083 83.7132748478683908
33.7313499358972706 87.5043344648415200
78.5387836783585414 31.3402161131477470
96.2581108120010498 55.8226377325613896
28.8490765055875897 83.4726849798701664
44.9092567308947537 65.9480393979888504
80.9201524226606210 54.8901591629641246
34.3658940271013407 25.3227616011786445
3.3914113485193020 26.2996781437467746
20.4847254192896848 61.0268960352675975
43.8697701888788529 59.4946597856382837
20.4440956717992783 20.6249881544882427
49.4226659539422783 54.9667175992197627
74.1020259357941029 70.9765199123861095
54.5289001405930165 44.8468702773652126
5.2178401562072434 32.3575366565299589
62.9129476135477788 75.8592820822760672
74.1261302186243398 76.2651034894716133
18.6769721658393664 66.4025177230183914
80.7695265069413324 89.2412801349805989
82.7994161036474594 32.3018010848903714
98.3702777617656494 78.8861823058283278
77.0228336183669597 87.2891817060374819
97.9514699734737349 89.7913094515360228
3.6123503538445512 95.2402052896445497
69.1585473711456018 29.7096715425089855
39.1003499052539070 55.8098173539914413
63.3049496514832981 49.2076155539390854
26.1545716558486028 53.1974608683100314
15.1314462708707520 6.7858247157982277
97.4913013533783186 93.0935430535681689
3.4448724896007921 72.6292960419813483
49.5818290722023676 45.9883988163555699
2.0838869451429209 56.0719884897463956
12.7549389941264089 8.5364943716030766
23.5017114032821546 70.4787181039557709
59.3591816977924154 98.1714005252233619
56.6773149219881205 98.3469790759409932
25.3348019359600158 7.9032381235158873
21.2435088502818878 32.5482807804127319
6.3994593054525373 29.1775691548994516
73.8064640258133124 85.3544062252689457
95.5592501945112076 31.4585776528900283
16.7179238470127842 69.9446487576725247
46.1337818399711210 35.0834697330153134
83.0652089414142409 37.1338165823882207
89.1557160609802679 44.7748454023991513
57.2673304405657149 14.6945916022021006
60.8706425418505717 85.0517311636949387
62.2589464127354617 56.5442920606412116
77.9983835842885753 5.7296506645766137
48.1150064282808572 6.0024499783409402
58.4067882994913887 13.8744284120705945
0.7755171425921525 13.1064189452152586
56.0834681590158937 60.7027591658323331
31.6900723188233826 30.8533340289817062
45.4249732209038086 23.0167562498894824
96.2094637761438349 35.5847273000997575
35.4084273237626377 81.9259802229713472
39.5435596981891209 69.0668526077899116
42.5188817160105472 43.1026550808341042
29.4496291236122296 89.4446822839555580
12.1632455479258166 95.7920930907092156
67.7165289515085504 48.4247095264388392
25.4107424821619645 13.0430579014969688
78.1333473114161734 78.1062695651793035
77.5385392032273160 28.6701948443829338
36.9476476127541531 63.5668984806481632
23.5827039055092165 24.9967895810427763
79.3498112874599144 85.8507775324713123
72.1556768670925663 3.5288560637952382
46.4974769964198060 94.3695282471786498
97.2098896594442436 6.7306393689265391
6.3506467119357364 70.1933500146087113
15.2785663989198355 12.8914131553854894
63.2542699176730210 96.7153011612052751
71.4811790905847175 51.7731191256467511
32.7862976164894349 34.0990757379441192
64.8615717476980080 54.0460855978355497
39.0596817556051334 46.8656513870623357
73.9735059846280478 13.9979948224866586
84.7096324048256122 50.2989114683304095
79.0360531596555944 20.0169810287512249
15.3540300549308224 72.1115534714066655
50.9882353196509328 81.8750673955832013
17.3772500214226078 30.7771500078377294
82.3390909074732775 66.8419037947507775
65.3720159983808458 36.3773680860724156
25.0579004349878005 21.0099618132678643
6.1305076034748440 4.3121431976711371
6.5765964598233033 52.3467253674017030
94.7809536185158663 67.6749139655777014
23.4885551618146167 24.1475854846167408
51.3861401077827651 93.1272426003834681
47.7033913084340639 58.4415519305821221
46.5961391518941426 35.8844550444881492
18.5027343505341548 45.0974371735622697
89.4476842895230675 20.8593344073796274
53.5047745557572156 38.7114848344732323
64.3393265841039153 68.0610328056221618
89.8458653473955025 42.0281147390769263
29.2331639036820796 88.6130432722498114
49.8123442113946027 82.7370788760204050
77.0011343308142955 38.1676692137998614
35.6788191238484842 72.9759062251976616
41.7206943951149896 9.0587605428071765
60.0447157778465268 21.4843157835826872
66.3121683556444026 45.8125615842319505
90.4266947140808242 41.9507402062444541
4.7437095176773418 51.6121940498177381
15.8624799002580410 27.3629019828550817
45.2652849965313280 61.5880072851204829
94.8372847167573667 15.7206059229550004
1.4300786071388294 53.1910723054299126
58.4252690366466751 39.9496137753883502
3.5143283232039968 80.4379064072720382
49.9672579215447072 85.0366040453639158
88.2536079277397363 13.5197131267678738
24.2762530349030605 17.7618693118738129
55.2565994309116988 6.9137783671016422
62.8367616053923967 56.0142682421121734
94.9429444763866854 19.0865323351444580
28.6904184965397704 64.2328779420386127
74.9157217911371447 6.5900399183699605
40.3880294460610116 82.7270561278491527
32.6971900708943011 17.1522368682829978
48.7093677262139124 45.2823769887808680
94.2468270478100294 90.8490602705109893
39.5294660937016928 31.3227612723045326
75.4399407128235993 82.4725892237179892
82.5543630333598060 79.9222911887547269
22.7783023981005250 37.0347623513227262
22.9543765968346136 69.0328678369755409
54.3899010262405724 94.8464188811501430
44.7144095427245674 84.2454887225747200
44.1183278009004383 57.2384414179003898
78.9253441023581956 45.2554705784804980
20.5575896404323935 29.4342164887033242
64.2948156608178891 99.9494809079480149
83.4339822314116901 12.7758756585624624
47.0200740978737173 54.0224956458755656
7.8224550251781437 8.9088216103568101
92.5453065011809883 26.5659656768919241
21.7508857322696549 8.8700125544206365
1.2818967835691586 15.0027911483754828
7.8796364449421619 75.8766868096558937
85.7023888915551595 15.6635607029173123
24.8144576894004487 89.1973447182760992
96.5707798895749931 40.7797583256210743
40.8640135296112561 5.7264288005346220
57.4929119922282581 36.5392241554054706
48.8516409093899568 51.5743488314738130
26.3623340129284678 53.7428338353560662
38.5357907097545009 4.6343255478065064
64.3348327541640117 64.5253395048525960
99.1908756138535495 90.2489779585858827
68.0322232680055379 92.8844017646555358
49.4494696117199197 71.7486204834568184
40.1960361347237694 57.7651219653348988
44.4733347991230801 53.4417297565315081
71.8880027131894792 3.1539598763262844
54.9936630933775419 30.3598284485078089
98.9812951728410155 19.4702639518515852
67.8118802989730938 66.4474825335888255
47.7496826621760420 77.9641175250820169
67.7769562508492243 56.8126676569126872
49.9247535967916605 14.6700607201998281
72.6743346825998771 31.7345880727543204
99.3899545165468368 34.8641294469980281
16.2037719774089091 68.2506835002912879
51.3389487373830278 24.0359614524434093
93.4578242828931138 10.6827864751034003
48.2663593952678767 27.7951749912326740
15.7077779581251136 63.6837448314489762
59.6768182657209110 5.8987217438833390
23.9574489186871631 70.6252206955886237
95.0552274666017780 37.0912539053489425
16.6976704921271590 14.1379597476892993
59.0911082690835059 11.9948312170614848
86.4769727509871871 22.8677414937363714
41.7417861973416819 56.5125692007367704
15.6176936450008625 11.6514124522082092
27.4228371250408109 79.3321419085025070
83.9054677507408826 89.4732752911974671
55.1581405886799061 16.9432635838497418
81.8885143963941573 41.7860956056721378
18.1062375949108336 49.1874154603383715
53.5915283962746258 39.2238464687648118
90.1017798495844318 54.8047009560279719
28.6688769015918226 93.4823292673756754
55.0887408738417932 54.7403310188118581
62.4015226657435349 62.3074029312522981
43.6645098623366721 64.9864308920785447
48.3775547549418548 51.9128477699160342
39.4122389474592012 69.0769894128797688
57.5959724234627046 84.7831612715723963
47.4153758987619796 39.3713277151178005
88.3302092822142981 78.1660387031531769
10.6698943499659471 11.1878225113106531
58.4974263168543374 24.4386958323175598
44.5258597821914890 81.2561707819213552
20.0026479662512742 36.3904529007497572
72.0433111936736594 95.0865935892353207
41.9071710110713198 1.0128428091559671
4.7646517836341111 45.0587418792504977
46.1072153679904204 83.9939899267607899
78.2324812181590374 93.7396193425701085
54.6430832838529028 3.4586180496397612
7.3434327515950688 85.9430129334881201
50.6581639574249820 7.4167245511738695
87.9228587627201961 44.8348039007121173
85.3912233621269792 79.8402523644595590
9.9297137499499648 47.1277770526557518
77.7063586578477157 21.6630735623582922
16.2509025659284170 88.0100724402855263
89.1048706847002592 54.2277615017151646
67.8670875920222585 60.9877367190985851
46.9925359483016862 93.9725191000668474
39.9160599051261471 26.2748676465062161
67.8621398510123157 29.6501360201179232
14.1268148959439728 78.1181661353730306
92.8986925421713750 37.8262701684318330
3.4843313194729775 85.5639738503875975
75.8105640518131025 16.5061484868752935
6.2784670608069355 43.8151748134725878
48.7701621219885695 74.3178962793208058
42.1840171050893744 73.1218796243667981
28.4221217392278014 25.7005212476694069
70.1111098730754208 69.6793013905066942
52.6646702885763531 17.3913287944382979
23.2474466784052822 85.6332873042645986
21.4461408973431453 68.4800310572307893
31.4805003759342625 40.5661821198620842
38.6662458269673479 92.3032389526512134
73.1427995900772459 23.5079560584123932
16.9798727450732549 92.5185257553071523
28.0973424606484237 93.3367444469294441
58.0347380044654102 76.7259639613149744
6.6969737699173031 3.3066054633960840
16.6700767339633025 37.8910996348580511
29.0355420759514935 80.0930849426346469
67.3333108845696700 65.9604828077837340
33.6683969748839331 89.6042798845372488
51.7472607244659741 25.1282423367153243
67.5046366338659709 41.6568402349242959
78.0663687008273826 11.6920671801393983
3.5177396117007542 38.7218847436051945
98.1293215065258124 64.8070765398542079
76.9417813215561637 25.2111728645598383
43.5825051645477330 85.6660199809334557
69.9059498895659033 1.6644458128462380
16.4682971669546383 63.3893234791221971
5.3552993603702355 3.1830918431306698
35.4381029293528513 3.5009990049411743
49.7009867280634765 16.9313615318865125
46.3089249236220653 54.5650924492092102
23.5345238084357575 83.3724355374663588
39.6322760576391602 72.2328108710231618
64.4502757170070169 7.7322751687282754
4.7354914300073432 83.2893030680059354
14.1671799976951789 15.5392791049035033
25.2976985204310552 38.3911464837168239
7.7079716776874196 60.9061720420730239
9.8047149001150089 9.1399204998864114
97.9671330466181018 23.5590451830340015
37.8783780069506832 21.3838355199465937
83.5581312862143761 13.0794187933391584
94.3983775870377002 23.8746884648497364
3.0297142062677418 33.1705433458238019
18.4568915485278318 17.1050741109569415
43.4064966591353070 69.2723367260612974
51.9566714401464935 95.6137732895833494
64.8420193729108689 79.3557663316020268
27.9878812806541255 33.9405435752132973
11.4215015279017891 86.8529806473676587
62.4500696021800792 35.5311610059177099
95.1879695404709025 27.3544827494081062
53.5438026026536704 71.1456217017581878
70.5781147508717908 16.8230293830624156
53.4349009666795780 27.4536114638320399
83.2280871449760298 8.6738348077389116
54.0645679121359208 66.9150257982329890
62.4424540286546588 17.6653212184393098
42.0616741810936432 35.8218442034011559
90.4016924670082460 94.6349090056014006
65.5663687991664688 38.0052965079306304
76.2077401484555850 97.6240470133405012
22.8737662872358314 12.7245758587060322
84.2260802486857472 56.2488513040210734
91.1422122357549540 92.5442136729205771
67.3264481156512886 96.4902293624147660
48.6456571963246205 71.4073259403814404
72.6174627845050651 61.8948140170403249
13.9670571171218718 95.2814186082405428
14.6852314030749156 51.2267270223841962
31.2172586217503429 91.8928853680885567
97.6101039062030225 9.3144803473889421
32.5760072275245633 10.6596020756161707
65.2107219612522329 0.6171493628644997
7.0076005330474427 13.0180022689828192
92.2120570443475174 54.2603916251199081
63.7662206872416704 77.5120328473391567
17.1073578622744407 18.2199885512969715
37.6825302017327672 47.1039773510377486
26.1847720330628206 74.6738396364243044
32.4165040229087396 65.6114244421506356
19.7438792271497512 12.0444273034179599
48.7307414429795784 24.0241386729540416
63.9920777204439517 10.2486333687834890
31.4344164524930427 91.0540930747103374
10.5106505348767758 18.8137592266804923
16.3043148332701833 92.4057494859319348
68.5709764644917072 9.6450708567694114
27.7776450575443548 92.7444591002098662
74.9398311778168278 39.5516345867750871
40.3106654022791915 63.7003054381288933
72.3614028661452409 85.7373722624632677
57.4308377262878977 25.2501687778702184
91.2711308169930646 12.4832375682324646
67.8985065902635938 95.9458770853334215
8.3678763749933225 60.6382028443138523
4.9774920057012899 34.5787641066372800
7.0204472324324696 57.1182567668560495
31.9510659458988471 17.8033210358963565
43.0469866895905966 29.2097679196052660
28.0334008976230855 19.1166553609415040
77.0060385020456835 55.6065538088919595
65.2669757984452161 13.2263704335538694
98.9063778366680566 83.5514385042453398
26.7308517894212834 51.1101453799827965
10.2892902960238892 29.9832803888556150
53.6466316549337208 92.6251268724177237
60.8864516690835416 90.6888529000310513
9.9733384991638978 24.9508990879589092
73.1153497657694658 72.6631734625061654
12.8077706884905389 17.1455091515975724
3.1630639014507356 65.7983557103003278
97.9208444180709137 68.7457851127357031
47.6426916076667410 15.8859219494449029
77.8493250823519958 4.4209824115232994
33.4504333520677406 68.8017856657735933
44.1906309987188806 30.6546161109253923
51.0157463105554001 32.1099145562175536
38.4349907679522360 11.0711643181201964
49.2732970598078168 98.8749963368942275
32.1632155642300503 56.4097903418491100
15.8785231844997039 79.3219946003101057
47.8460011530178448 29.7210708978094651
96.3415328851478137 45.9684931787490285
73.7030779507675504 96.5571890482619608
90.7088092219623547 72.6402090866139076
42.3713139729156936 64.9638322126438368
42.5570712233178128 97.5992633547774204
5.9485422408618316 62.8329537503671958
89.4987977532542942 58.9745743361271053
29.1187375624092475 56.2421322995543704
76.0460369776970424 76.1091272494578419
13.1749616898645723 54.7189452123199942
68.2463668411146216 93.0327563143619756
63.5467103058722813 28.6322690364360852
74.5965944370045406 95.9024008444198159
7.4305613097662260 83.9150894327121364
21.9510236352332697 23.0156834498653105
76.4056738296104925 97.0723753709624191
92.4493319205462569 95.7368109395952160
60.7103300635202316 1.4848041445701510
98.3462275495987797 92.6053132425890482
88.5364633910848227 30.2745345544767517
98.8827023825349443 28.2930831236225302
18.3255858613642815 32.1396005930524780
60.1943019034631206 83.0589699765623095
78.6392392265606617 97.3144196179493832
16.3156152336980007 36.5679386889855351
52.3074353666041389 40.4843822050719240
33.7228671719448485 48.0678329914838045
35.4735109142926248 96.5706399331176470
96.5908088655718018 58.5096552204438467
91.0979191108056199 82.7610304607125755
31.6728869635754755 31.5360252952502371
23.7121635036339988 54.6037693173814915
30.1675366619064249 29.0358042595181836
85.6401584177705928 3.2233668587918096
10.6847712586984009 75.2207149527522176
85.1521586730238909 0.3749663455838270
25.1785631718075003 12.3924533581614931
95.5003047360694808 63.7343897819290888
96.3538587272829403 61.6891850962988926
40.7376350330202825 89.4847153931532517
0.4098047172351849 65.6626538850454580
22.2136728837100001 28.9282572026510856
37.6070740825911329 82.1554984969502300
75.0885999229050469 53.7640087096704491
2.4868623322376271 97.6609183780638261
48.2885088130876738 93.8262975759866862
58.2607861152125608 75.3953827552385292
26.4368010338634001 92.2136445749021902
69.8459399015023763 82.4336090073526009
1.5800107446332423 76.3425122876969624
55.8187128807784987 1.2889068140320981
37.6575465999977723 48.4958663272058175
91.9417385264218012 19.4178968001958232
83.7845861100262397 43.7973906493994392
17.7062344285345858 28.5192692452120973
8.3029835028985985 94.0727755379764119
1.6867847579669304 47.3154227629120214
37.5309918067446660 82.9268133772557263
92.9534885234029815 88.4610297951752926
74.8820895152629760 29.5767673757505563
23.9480526101420566 20.2256563837998407
10.9551377936140568 46.5801683798106296
24.4101100974450596 37.3703476912278134
93.3514198076314869 58.1736720858818970
45.1818104900493864 26.5873297872725303
20.0217503668819070 82.3582017769951591
48.4078897320062822 57.5500897133604070
15.2328872760737148 7.7121207831051137
15.2086791137447381 10.2325603292826806
54.1481085358906711 24.4489667833860054
87.9079165070495065 21.9030844012099273
92.3331109809646335 39.6755316870367025
81.2766027793431789 14.3388321577847417
21.4238121498929956 63.9288602680162299
46.4964865118517210 29.4305270022164329
37.8614395126882854 61.5667287060738389
21.1856142316053102 39.4621669264826238
89.2381513993467053 85.2676926435564866
61.1387001462459523 50.3333333418792179
94.9464856539952535 65.3669616656575556
38.3925477053665887 83.7645034043768959
48.2414763116369230 79.0045804085331440
86.9226075929147868 91.6983373902327941
83.1590295471173704 99.8028799760099901
81.9515380649622927 73.4006604023108622
10.9295644081906396 82.6681273199214530
57.5027122490803251 91.3311213919279510
1.2675441784112729 89.1639481316585147
97.8665491098633424 63.1994096774042760
87.4569632545272668 57.9454431016171654
97.0650115168287755 87.1611578024163407
76.1258671137106830 94.8095691602886035
12.9490198178107807 69.2684993922598835
40.6132594310401487 35.0343107375075036
99.8405184230244203 96.6278544493601999
16.6060251831971613 20.4065391669713811
34.7508759384370549 60.8219081608198451
0.8671595903598672 53.9590646723972256
78.2769740131010536 20.4200426043749879
39.6983327736565954 35.6147346254231394
62.6018092868644658 41.3753843409039632
38.0285265672951738 98.9862007232754451
27.2751340062629808 9.6401372938084595
12.5456640428634572 51.5471745122437852
76.1129274384372536 86.6110105432906181
44.0175590865863526 25.3819112294686775
60.3944839159696301 45.9280952189471989
29.2928363222785926 18.2149449155868162
90.2540987981309968 14.2259703277778158
43.7372752959441584 16.4135468279072754
64.2534837250336750 64.0827256024596466
11.0356174644682508 49.4519699767935847
21.9350172203869000 73.3415498725256754
63.2909189972266972 57.8708966026340832
20.8637111367625323 27.8060386617305682
91.6469978315946463 92.6675046681114054
41.1983055986454261 54.0614244169599800
87.9989493178172495 98.2953776211006698
60.0294324797412102 60.9523057266525328
54.9256308125787740 78.1650888693083914
46.9063892707720669 25.2454655606388343
22.9045169345048940 20.0474389666607031
7.6440932034307689 41.3525439861188175
9.4652117242054139 39.1867231997429215
67.2028617418884835 62.4967318903090217
70.9841610611457838 76.7906967337602566
63.3103786552016459 64.8870151368273724
58.3116207447335029 39.9404120296007363
68.6112799515508271 96.8321037710224317
74.8210359602520754 76.6634480589525538
60.1948575017163563 70.2178735537699339
23.2291202927009124 65.4525283315788755
50.9783717774588538 14.7852785078458222
6.9981463772144314 51.3124099178690969
9.2378985624139602 12.5197227195568921
71.7893936897736467 1.0233509746387370
23.0412989633586598 89.9700761142563437
0.9222514571595286 31.3384079866549925
27.0695049341533540 57.4578421477661152
20.3895053889816751 89.1772991516278637
78.4208254741533040 87.2817363288625643
53.2582384740361761 25.6505458125463228
14.7582431265797389 87.9917976954228038
6.0811655357866918 45.5662732151391623
11.1518145664221908 28.3693114588891682
10.6531674193038874 39.5255375071769137
1.6783901977207139 32.2925977589095439
28.6451581763691685 95.5150400607268182
64.2582215434961768 56.8497868617067894
98.2412885779798444 8.3196034307234097
89.5282424363859803 25.3412213538541700
38.7125200215591505 63.4073788149386530
86.4490178847750457 65.3677363557185913
51.1849356557104826 55.1201882843494673
71.1511505268699267 43.1102605401148224
20.1448321379629327 47.9638104133250565
85.3779481652464369 8.3501161868209337
23.4554613569301296 8.9982778665785528
16.9345189183779610 79.6763714231313003
39.9737787586897824 48.4477206541686058
35.9897613451381488 20.0085203150415012
65.5430548448663473 94.9722769399398743
87.9904108637980613 25.6886417691124969
29.4612871467810891 5.4941918388654587
97.1001455826130666 73.8983092362707339
75.9663075410762332 6.3248880751207937
15.7074081066837188 50.2461549581328271
96.6610215329078244 31.3484748252046188
97.0198288518631387 44.0284877641493964
92.4958383783226026 12.4075338437056200
87.6202089083709694 2.5198380141150278
24.5566195909574958 5.7970829712142846
22.0780648168471743 71.6879291522825639
45.5749764145591101 2.1237538890174434
42.2926625907172422 2.4840823068320472
23.2159151550097818 97.3947593397196414
41.0078385897584852 3.8818443242653045
89.9412651284107483 74.8743302887297375
21.2411090187287108 62.2264293856751749
52.3218292944659282 42.1376880772220233
83.4879311297123792 14.1212556304143533
37.6141262975417305 25.4295109286866818
2.2702279140228820 48.2530957881100804
40.4337127035743293 74.1783786910642959
68.9674290696638366 26.4457779504013075
3.0871146593109300 53.7348274327111852
67.8286823772401988 20.0135802826959193
78.1348149854852210 97.0207166529528706
41.7170927431384939 73.3634648830009723
71.0837256598758813 17.8013781827287545
86.1818029679387081 41.1813451426594170
93.6597742925171559 71.6545160889260728
87.7451392637096319 77.1792093540224755
5.8551585151196406 46.0745912078971855
98.7634452547995494 70.2016731071714872
97.0118567581286584 14.3031597223905909
5.3429511146783515 52.3815305080610045
30.6878162303404487 67.9755100097425498
46.4575606695616372 14.1501243275912518
35.5490235307750808 68.5582955859191259
49.4502494447429086 0.5646705794570495
74.6436764777411810 71.2783460435426406
30.0737710770229363 95.9570097585052224
5.7564139772428131 85.2476652136966635
56.1600893157513354 44.7694664040091368
12.2340808817497759 99.0654112769487227
92.3726512260829935 98.2111621944594475
95.1723124527248956 47.6698506176619006
79.2382193312996321 35.1249698510632484
75.2409601662381533 32.3953079672987911
77.0993434482395372 42.3200110324587584
68.2420813300877143 18.0378609769207046
38.3486175234349105 75.7591771336935409
98.6444228913742904 69.5134886190779611
52.9252704281955033 54.6755935651893381
47.6438434139823528 93.4738475237847979
35.6552872313290550 21.4169774861816080
99.2891989951830425 85.8884629973824332
75.3863546261904389 12.4607674638677715
22.6767418234583467 43.6628528002505476
91.7582855949322891 0.0386144879153005
70.4600508548481201 9.8336369035333266
59.5578539943379823 15.3558974537307833
40.7738284952667627 22.8904594342591459
84.8670006695166279 54.8392009211271656
51.8900071766074120 46.2174973102626439
70.2535565140036056 28.3079079364556883
56.8908294792720284 7.8018992093393251
86.5386520291185946 57.3001198821078930
66.9042377202760719 85.3403532356091574
13.5908256920578285 2.2879612044584330
80.2634837850277592 94.0374122343807244
78.3364304109553871 64.2955690384566623
54.8834151016451131 6.3929886097853661
89.5323209539070177 36.3428363946545971
65.7019760443481005 40.0922186823329127
36.5650138091233572 56.6588448752955642
83.0437313369181282 22.7068848878151925
56.5493061752359907 27.2442408581816231
7.4651601551290252 7.4809527916192557
73.6397513001769681 37.4392626386572758
79.5213660736970951 68.0634988652661974
4.0623915998987847 96.5244243601399887
42.4724335893788520 87.9555821076870217
78.4152863728898097 76.0965744230056913
95.3009212540753623 8.8097326262398301
40.9518196441507314 77.0352497829048559
33.0351543848601565 35.8445266089608907
86.2949309187784337 15.5547643945195482
26.9603322147906930 10.5383483396359505
60.2813214546863776 69.1477241450481444
32.3276073536077817 68.8508988577587786
64.8747981085128060 42.6049280347325166
43.2367501983972033 10.9240946762245610
94.5122861776885799 85.3524884202643648
83.9798744191235613 79.5039810217395058
52.5970990752527925 77.6842839619608156
51.4496088758476091 98.4131890383830807
97.1882177719856344 93.5671201981641332
51.5391631509641428 69.2637332028511139
41.6478311561364833 92.6735888967825332
13.5893371428552623 30.0403374311819391
84.7146229895543144 5.6598354631316123
96.5124617189237455 95.4264413215874043
88.7198980310859753 25.8419230462370244
69.9972776411770354 64.0375145772462844
59.5096820481670790 8.1975100385421324
75.1451146103671874 16.3562256913329485
46.6124211960706205 65.6180728183723545
33.0594330144473716 24.3769093861279877
58.9553576602865022 80.2576176039311235
23.0682768227962072 68.0293957108600580
73.4781036773440235 31.7780672707593581
60.9699806466793675 63.8089300311871810
89.1765810865220914 98.3411005765330088
78.2356863130302287 39.7727250899581506
12.0588813557393486 40.4250212986074189
92.7345469472425776 42.1131783620849944
97.2481439494413848 50.6033830765648887
0.6967809928269508 15.2717063268638764
39.2106253284682822 57.5178306051273296
56.7453031459828523 39.3917702721993237
59.2051866516225545 7.6378703979315450
80.6031065217042197 73.1933264902404090
64.5324694410314805 3.7467448861681740
37.4352521898403623 81.7155578919744414
82.6368489683623295 96.6399409960542641
13.0220873093711766 4.0468927964577794
57.7502857280040942 97.8572966281651304
23.4475035990034151 57.7845099926219490
75.1669412355682311 33.8513786319001895
99.8855216332878086 94.9966321398239302
78.1359792265578648 37.1605576774173727
15.4849433694745251 68.9772692988823621
80.2132092901167653 28.3022324630324391
14.5183840950174456 73.9193781679687874
11.6693425416983345 40.5462700685076385
50.4515257011507998 77.5754075222665449
55.1674064968403854 46.6203219513392852
88.6443402765235078 14.9740512363764964
34.6068950842960064 84.2016515408890172
10.1082005689560717 61.8489494750777666
24.7512090114490277 51.8809930940225001
69.1539613259146506 9.5869644885575802
6.8018664727779736 85.2001154045767208
96.3447470140624773 80.0605976531472123
71.1781257944941075 66.0727300819530967
53.5655249001040303 25.6299454345144326
79.9277198248411196 68.7280948005001591
11.2976598996891049 21.6435620218229694
87.8328231858226331 63.0045755273894414
8.2424744226768603 29.8925587258359933
27.8047405605158282 98.8125892204045044
37.0942625224640068 48.3432886666251278
11.1699645981682139 67.6958710035351174
24.9496379236935688 39.3447777309630666
29.0201544462976422 44.2044652707224799
78.3350607577411182 40.0136013042111642
60.9589224528200049 64.6007623712657448
57.4904024379313512 71.6337367010391830
99.8272631652081657 80.4847150405706770
9.8363079457080556 77.2227245588834847
80.5088896137993260 92.3737324009501322
16.6427878531587794 87.4915508679655005
19.7624090243682993 9.6056772894193685
45.6447057473213320 53.3735715649179312
2.7572664878515951 74.8093253551753889
49.5974838573578296 4.7817780052972996
23.5375221422334242 29.5865853189302150
16.0827481366655825 10.1864810337956246
13.1565076068898001 72.5955170621606811
63.8862509360838402 20.0254997162726873
22.1909489009691754 42.1772012300114199
49.4327068378121268 58.6702316795078787
9.3604212501723119 65.1393333215752648
18.2929584339237579 47.7570141427423493
15.9647230963831372 82.9454479467602823
2.1820953831156897 7.8574002604387960
18.6282187988406349 94.2688897042426817
42.6153783756387341 85.9862210895136911
25.5572612783372719 95.4430952611174490
36.3801667551299062 98.9859219297264445
49.6793315968088152 56.6620309244968965
71.3537736476357054 37.8137573712239430
74.0325666316201279 81.6485945859894287
83.4237675261627629 97.4705749389535185
33.3769426489961418 15.2153146836272022
3.1823219461368013 73.7365452645136088
92.5967349242284570 16.8197704026622716
21.7761366101737011 38.5157505497363246
66.0126087458053945 84.9456135327467905
73.4771245715668897 13.9373417718788417
90.9458259186496747 56.3062182296063298
32.2760465109469976 53.7381068410379825
21.9663948089188530 56.3020434705650104
58.4227877427092182 65.9764070194352996
20.4736318490008955 38.8507788667613596
28.5875355620470835 8.1275213180466608
71.2588379257926050 75.4281187044859536
51.5979667868848111 93.7985716426045002
14.2480004132946814 2.4188453485953443
51.7426088296119673 97.8030373932725752
99.4348622042298871 46.6761694169042087
80.5343938062068219 55.0316644761189266
10.8636975648524032 48.9134063499668059
39.9224343882577131 84.3448393348824652
67.0657881087798700 72.6215811932711972
62.3644741601358064 33.7229141681507230
40.2966827932043117 54.2367604281266438
74.7086209305030735 49.4804726165491502
59.2812320269411117 68.4969468039032847
32.7757208237434057 8.7093451589860145
7.0474513614414702 4.1070972997380935
92.3120172220338588 35.2128777959858539
79.4216598741908228 36.7207540661071405
15.4229523405147404 26.9880735219638623
54.3931652468984339 26.9253522556582183
90.1519116882040947 34.8109190325776794
57.6399830769810819 84.5682840731702470
92.8707029630939473 1.0551178455998511
93.1228286363519686 34.3839048070596505
61.8694004966836886 0.3626023629422215
4.8153999822507565 35.6961172270455549
15.7689024981462644 5.8967931094071613
68.0303845283360999 60.3015110296995047
7.2774457121898788 81.0633770141892853
25.4858925967475827 11.2049120748548567
16.0754739474135562 40.6305329610403589
69.3926967262677437 72.7916980841745129
14.3053218344469375 18.5307935436107343
13.6707064793470945 40.7202846505661000
23.2288114474570975 50.9081013211133282
71.3558363047139466 89.3865723822358973
50.1766981933218332 55.1243673854566438
5.0590903233996070 82.4826658429608699
3.9480539800726855 75.9244787672804620
78.5648689952597152 90.3945361434128785
29.8806943746511635 64.5395112849180776
88.4741372590327586 82.0862852930247726
4.2425717271267649 75.4297088251196044
30.0301995604375094 89.1097824681367854
91.5462783166023542 76.9249824010904035
64.0093742744068095 89.9354443852282515
79.0575464854364043 65.1163950845758137
77.8644823837762061 14.2990250480609653
81.7361961411678806 5.1144798329620267
28.8074623178933180 55.0472254816344417
83.0261995327887519 40.4306915411349905
52.8859960890178726 62.1444246024690088
4.1790837567802104 47.1658876492305410
76.6950537203672837 48.7016941573782702
33.0016581511361480 56.5726961657635172
13.4886992407989954 29.0219114092613140
63.7820722182759425 63.3407739007462709
39.9909439674535960 67.5674491312246062
18.6287226316131722 36.5091801755068843
83.0335694372348314 55.8738215735002726
8.7833261802393139 65.5793423695295132
50.8161763167759304 28.9048482270486637
59.8821079545166626 92.4288264119053622
24.4470000716209626 4.1899431682642092
67.8650873649166471 73.5526842180331784
98.5845968053792348 7.7560444619203857
45.8383969330322785 49.5398463598630272
49.8120674870506477 33.2043118345752148
15.8774970733235765 19.2697200604508900
5.7510604035578172 34.5439096776919214
21.6440333946218537 83.0047761119976713
73.5563123543997364 73.6375840767670837
5.6930862045592834 4.1565422133311820
54.1359692286994871 5.7737313576623261
68.3443513097261643 19.4020779720331937
5.5958644355249216 45.3597814394987253
3.0602611892918241 44.1711525564179723
84.6070497353815654 96.4265923702022292
30.4027983492620066 74.8669629938506489
76.8134812551247563 39.4814869714001375
84.2438519024580614 90.1993870171703946
50.9259022276588169 10.1779329178867002
61.8979041065611995 15.7289324302214659
50.9401986630293777 13.0307950417285934
51.8279528294987131 98.0044015533828627
90.1837878032728213 47.4920803367607007
93.6714581527577366 37.0005433124843677
78.9144485411571281 73.0940951064807223
69.8788711615776208 93.5575911752208071
22.7588148928991494 35.7366243279073714
0.2720874827535691 91.8937762332282801
75.8298691008449026 8.6427721137002358
25.9531631868817101 70.4106630856754521
3.9201867725245476 95.8563015247184893
83.1247285428395770 50.6396862618317627
18.0745900201394143 49.2014529412142707
42.3123589647165232 16.8114183932781422
49.1614577932572345 4.0108548115923455
23.0793270220051703 86.3902007799217557
0.6541586364956165 32.3913018882094264
10.2143557260348636 36.7251593613514586
81.9361548861559470 48.4990398377258458
40.4996434430151524 18.3459820840585550
41.4193978944862735 49.4454668252497171
63.9102747143481125 6.7939906453254757
37.6948485666671047 10.3311508694149410
68.9138644573550891 90.1558809062517668
23.4898259866330292 18.0598129400202687
4.8191777331892061 3.7762516623375819
7.0302849804046890 14.5369328663058965
28.7216693293773098 3.0985058317555381
36.6180250667782801 81.7746659551016677
47.3316090865140566 54.3048361208333219
97.9143326234749338 55.3971075435969667
74.1804522211035362 67.3113249013746753
49.7338170663003751 43.1408597372510698
14.4190596221432710 38.0883048948058658
15.2212640347275219 10.4141579138450240
82.2655737515936352 19.7875879428257448
58.2717842418858822 87.7732482018188591
43.0739438702096891 5.9055154599986448
4.2738730881616283 34.9856939606551620
21.0596659832928950 6.3814728750709708
13.7372867372104643 1.8781411350197064
1.0597058969542328 99.9070012858323935
56.0429538496952304 22.2978880403573392
8.2418036126374883 87.9685377704520164
9.7772197110460262 68.8847986419047942
55.3120072665876350 66.9122220268066599
91.7990259037293299 17.4046474739882200
91.4944559921621448 73.8810101852085950
30.2270622186607056 45.5172507425246380
29.9695237204334326 18.6097144949930566
61.4140691790738344 14.9576825441033670
23.7375517587938418 2.8459956967338051
69.5779597444221025 47.5668881499126002
28.8703046313361291 61.6894216280381187
72.8777135965894729 44.4545507235522095
12.9289077548977680 74.0893001100298250
41.6094831577276096 19.4500098897245515
40.9545777002170084 42.8555639782460460
27.3265983186963375 58.8979925606672126
41.6791151478698723 53.2144624757804365
8.4153750029110075 29.4790940028067716
84.5487554017827847 8.9363679102323452
55.4415400283880047 72.2468512982419924
68.4316580751134751 11.1574056541738909
32.3476823077649485 44.6291405590015202
42.6610649229821846 24.8665913616236587
67.9019676073481975 34.0462970351370444
46.5684828189269808 13.0533343970327564
83.4040430067020822 69.3976533110728155
41.7758042861525851 14.6995129996149601
68.2726927182888801 46.3620453284159666
46.8367564317256111 7.4947267635425803
63.4842272590227950 70.0986044214710802
95.3829810326725180 7.5021291274197655
91.5500553657082321 4.8695717170030299
47.7905405514703077 30.6214580097170632
72.7879826289021850 67.9886566241360697
67.0793275339581356 65.8497340005938696
99.2046742074261516 70.5116181701323370
45.2143736223809896 19.9901483780378975
9.3252618500773927 98.4678567508053817
35.3986583104464643 53.2020538845426429
84.3068742103108377 10.3711217880610320
46.9408328515692332 70.6063113268606060
94.2778082703395910 51.0829032865905077
13.3503610973547566 90.2402865504901399
12.3253244010977596 73.1625445837091775
65.3771990723967349 40.5799773433443320
85.3697310005283612 15.2295534715000791
74.7553260880015245 77.8303520921762981
43.7065741635107017 66.2407957877118321
86.1956351482429994 87.8114271068618280
80.5507439385371526 18.1576302011843396
20.1201857331233178 62.6670944346233298
24.1700652962870919 23.3620220046485088
68.1013608334515794 48.7413147764559582
77.9143343279940979 61.3398223510450578
0.2715267704405000 42.3199440285326318
93.0481706543661744 84.5232630038083386
92.8796915730199117 27.0586239516204756
79.1687680169348766 27.7743281355464902
60.5608128679557467 6.5591159663178411
57.5537667602622278 65.3465057845877197
52.7090463051337750 22.6044887206772174
8.3601271329116873 59.6601528039021431
82.7370982959540981 36.3002292210022475
99.1752546134987512 93.0593740146328940
68.5940964972900389 77.4113683589696819
56.9614588426998267 30.9905211232953874
91.0596139984161539 94.9903606168622616
42.2919257963435200 86.5535848017428151
85.9755025728763655 72.0610681338313697
54.7505303472581417 11.7035693938886141
34.9457590802593288 51.5757075155242148
16.2087481171011341 33.2438166802793376
20.4624144897123337 39.2016350537283458
37.4791241096047756 4.6382897594639090
2.0237690570383049 75.5407291342449270
78.3135413363378348 25.0111155253303536
33.1028641605426444 95.2569182516155024
0.2722377897382056 11.8860870213793213
29.1365220094244464 30.7339814184372599
50.1875545512048689 6.2940651104494645
91.4723160673197526 7.5888927978398524
62.7873679270747900 37.3245904884065141
90.0100353156197173 25.8523944737940816
70.0862096743943397 54.7618076236497515
38.5558619479067559 23.5811828399383288
78.1073434190651597 74.3524687163371993
26.9130779694997528 5.2488620280332636
88.5029450783425489 20.7880058306676645
20.1345431993639394 26.3657536005613373
0.0101287585672072 20.5478360387051922
6.7573320905116923 11.1484306669246802
61.1712772765362942 85.8855784841468335
0.0892373681661507 99.5881817489335788
72.6426428085335090 53.6200252772032542
68.5060818326204384 28.1953298868566904
34.9399385883334617 16.3566989823682789
16.2846770000426808 85.0896801237262252
91.1989206448099452 67.5468537838340097
87.1230182527619235 69.0497455454753890
4.4446718669477807 95.1290548879968441
26.9579082546970952 69.8453890212997237
74.9477466927231148 63.5023986909983265
80.2803943321926710 90.9321055376961169
34.4943799829158095 31.8432810074385948
5.9129169333664189 48.1675936744654507
67.0263237883564500 58.0680213428656629
68.3693085332992609 91.8534859913680322
24.1427202237391789 73.8378699276567687
82.1137990703211642 26.6970311862691929
33.5065765807926823 83.6955085420989064
53.7104584078430634 9.4596224230098276
53.6079511267144824 82.0699531241819784
1.1287931483145552 34.9747438328330418
60.0029556491997837 74.4266877349082421
69.4198913671376516 82.7458617948292101
33.5003156992853093 58.8707559780871890
17.5405855597749678 65.1297792596469520
49.4140448611765351 86.7194507025063075
34.6316384959207255 83.0073360634706177
83.1602893850619580 71.0827155119848015
42.9065180228325644 54.6643161447583381
32.7816291899586716 35.1001022373236609
46.9445570457092032 14.4303954890040664
71.3624890795547628 30.2713028403555064
53.6613055590812280 57.9322821506204590
84.4838604656736010 64.7378762349455172
8.1988268765676331 34.7810324168812599
25.4337854822936364 69.4246434948013587
10.8460338803591956 30.0367360714848814
26.0768961321873647 21.7386891501813011
51.6696715485717490 87.3138636214107180
56.3033775341992282 31.7826947272831326
5.2501184080393610 32.6533982990710001
60.4260696982275363 0.2115828449824608
87.8076011421720466 38.6195872998889129
16.9543669197552269 52.3598170650069648
14.9725473886633704 38.4392383415055576
97.0757050514352073 30.9800902400146789
91.0808833412943244 3.4813211293058255
90.5682719818360056 56.8534679269519714
39.8608503509097076 94.5578050880270098
16.8161411720000871 19.3876911337852000
1.7573319953539057 58.8384468422428313
15.6508274785523973 1.6490204245157125
40.1484511002731068 55.5528591156262976
84.0711203608799167 17.5570097138103804
9.5147931438493210 5.1711300624142753
89.6067533818520303 62.7020165668973135
82.2157556011215149 63.9079090777046517
85.7840309523357121 40.1740013735231400
37.4760405305961086 27.3437260355951501
68.5675656166798859 68.0205942832483004
13.3015339008113465 26.6603473478900455
99.8153327103427728 58.8492352348519390
48.4677997546986035 12.8819137587494978
50.4695456793597970 15.8425158731288604
82.1886077078266624 29.6198242619376551
91.1325800763336105 44.7015696610820825
15.5456830148976710 98.0852994517594965
89.5148183317286765 54.2089800819985257
6.3650397192868908 96.1024940744575389
87.5855341597464303 41.7839806151502060
91.7759789030190802 78.3971907892509563
12.0283195617944543 4.2224713151673088
20.4444199748247684 27.4505269003535446
63.3741819803620885 10.3279651337792941
37.9735213026485283 20.5724144981857329
12.5593156073678163 9.1528391008275474
84.7496864520760056 12.2911582037038549
93.6505099353517778 1.6561011739809506
11.7251961370379973 28.9841443609798475
28.1393742249151373 33.7445778833725427
38.7493096183051478 6.6080266539399695
14.9956023421098710 97.2951129456724999
37.6816358449348598 16.2076653977525034
99.0785102772376831 18.4850400395278562
62.2420002797336451 65.8534871661420596
72.4184992315111629 65.4194841311778248
97.4764458542559851 38.7933782672301177
7.7286981614052337 13.9561173102399678
8.0470208497208873 5.7872569178832318
95.5305856895777339 80.7547187438859027
36.4626447523954909 71.6975463517370031
16.2411686464422154 84.5670293647240356
17.5361695625736012 65.1779364201155857
10.2358462596171318 93.3918429725689805
44.4182825512590469 45.3115378730227647
59.0339470111062923 7.3266434219390160
90.1275057959338710 78.8287929635426536
32.1296853744565709 12.1720487860654369
13.2074623997806224 62.1832471690510289
63.6346923064496366 55.7950687555181304
50.7630005248211447 28.0058903214787662
79.0023744390208122 7.3945971257363574
49.7813620032807407 41.8860237906425255
83.3086672758752229 63.0484670073032021
95.8594915270975036 85.8922592137142544
95.2294673295121186 31.7958692983888689
40.6204250790186094 17.5478482553009343
55.9184073428415047 77.2118079672855373
18.4243427150033163 64.8364287197212974
65.8346224127478195 33.3285889006188825
79.5492317032321239 93.9204864508863579
2.1399192795880428 89.2943547471627141
24.8104634304520353 98.7678267504342813
37.0047512544829118 72.7304984628750617
91.6011220532000578 41.8714119174513613
48.6475676673485324 40.0080652970510116
46.9822928795504353 1.0734779970914987
71.5966270689202418 1.5177037262121718
77.4485075523403594 35.8757595437449481
35.0828027921680885 20.1763285411189806
98.0366550446004794 17.1677142018853210
49.2933472498486651 8.4567588095840200
99.4556130592781642 86.3656929190751015
37.5771340756495320 16.6919253879269647
27.6586480875378307 96.1132337643026489
19.6680320434341702 28.4985844217063082
53.7009727155189580 32.1288811695611756
53.7284131075182572 63.1097321199837182
44.6181406949058044 60.2316501561227540
54.0994657007300077 36.5905929280236109
95.6903388237531232 60.6830769916956285
29.6653040328195061 1.0402854407431605
38.9390163609190907 86.5628987130362759
25.9293172173990492 42.5219178469122738
40.5783957967719289 53.3437238823646567
28.7638061654909016 4.6423202269410773
2.0764125736391081 30.6087210898877125
13.0021349276010056 34.0863392737464039
45.7286701006058749 90.7731545099893111
12.8063412248109803 37.4663792622887257
61.5719688672854062 66.1998465538626135
14.7544145784206489 31.4526300546288837
85.3370121919734004 46.6477904011919833
76.7580506117500079 27.3290020687514073
48.2318251205253716 37.4118490655008102
37.3014699525823232 97.1447793533794623
48.0026355440572345 41.6633824360235110
2.0190539213057579 49.6102197768666713
57.0665730219722889 1.9241139076198177
12.0128465204901289 65.8598967097086927
69.7782141467112638 85.1661594359792105
13.1609560112345481 89.7916700770500000
47.0860059725026403 59.7526721753957304
83.7687403747593464 13.9258387351290693
34.4222711696326868 0.9889104353283606
85.3909186583476014 90.3916474791679718
65.1944139326977989 2.3129732661104963
16.0558261997437484 18.6827004767313625
86.2898967125653513 57.4338722068246668
76.2522818087708600 55.4599639387733916
35.3772827340078280 99.7542417292831800
83.4709368584127276 87.0167406915970787
40.9114657594915201 26.5917707310648908
64.6144125281095114 32.0358663677392173
33.3139499654060742 37.8395864152754839
27.3527315957755697 87.4824958249200648
45.4787958937905117 50.5671250900869254
4.1928582027364385 87.2137262613659203
26.0188809022445575 83.3052344225780956
65.6902903176614643 69.6636275105069700
12.0392344335807362 8.4221049874854454
74.8043761212277047 47.4460500449569693
66.2371730917377590 52.9578446031990424
5.6526087378153012 82.9219236183108137
27.1784450833859061 64.4967334558417491
23.1725615040147552 99.0023234588760346
28.9960171081073632 70.6363027187774151
66.0008215384854111 47.8427751207749168
62.3649629415522497 68.0638590560881056
67.4491423523664082 52.1249352851207775
65.0605112864731012 94.3431713442740545
14.3306110377352312 19.7197373510140430
64.3375592837339809 83.7014512442086982
57.4309946956619513 31.6107596726829314
65.1138438141403384 15.0781191300552013
10.4983532093144483 55.0997016958502641
88.9577244835648884 3.6182800770346635
44.7597974719447933 1.3647924395804534
10.0061014758923044 81.1182502516866464
40.6278176426047466 68.4680424032752057
18.6166354212232505 10.9416894816127162
18.9368601343600993 91.2963892472052834
82.9224550957241462 33.3802840250025170
6.8014532347578367 73.0682452424340596
95.6699712977195702 65.0029843844839093
38.0831831797639353 53.4645144650139912
91.9024093191235920 1.1875738479407705
61.1913235222956615 63.2224659709701626
83.4106515258729928 26.9568548931277583
76.4415176397433811 85.9149873378180331
26.4409946615081886 87.8806703627670487
76.8722711157779628 30.8131761301354885
31.0345739478064218 33.2547950957196221
82.1743049452185517 3.4148569524312888
40.8598412574579299 34.4611282576991016
21.4963672119080194 21.1606469394194256
16.5228904120928384 19.6662080316505765
9.4150343876424625 56.7569009496034482
74.1678349475639180 44.7519366581807603
76.6986907440526835 74.6960733798783849
60.7183006596325185 74.0466652415540239
77.4241148425999626 94.0047152379120092
1.7909786235022485 80.4471548539091685
5.8807327820014743 53.1530786686616565
67.0019078424270447 99.1135055604269155
77.7347312376076189 44.6567839441473282
68.5970519960928868 37.1199208891848187
63.1931589884329625 77.1704151829277691
68.8546553354445479 79.9729177320088240
78.9689913835304793 2.1794190918972833
29.0889567000091063 44.8148740590629444
54.8393599749648217 64.0559404080986781
64.6134539898990710 16.1918785042600142
56.5926338766625321 1.3674521638864401
7.2671923409365791 47.1200648397225521
53.2164004058232507 36.2360732737660456
9.9652253204090222 49.3471199922429804
35.4170076433820782 15.4285179276539388
70.0343849852001341 97.0137772471827589
36.1994119831218200 40.3203258873896289
63.0181456227344370 55.2956617935440491
94.2850375028535694 74.3346408267846641
45.3087667656965039 28.6127005396545897
91.3685481550902949 7.7423860944965011
54.1641921727722888 55.5052050084268913
23.1379800336941734 10.7627103817395593
48.9053130406417083 96.9382275080593132
54.5388502731326810 23.4335058689028273
85.6215332165923968 33.0942459043229604
42.8888355432876978 31.2797911627744156
42.7757192437210136 12.7369376736603979
16.0781204484208970 29.4219390075050704
82.9094230293762564 21.4115629544395460
7.5111312218743231 12.9984314311555096
4.4167306448760213 43.6279332201186776
36.9630547014262660 53.1123735957242715
26.8512719793234780 38.4258839243231805
90.7825193594452742 90.9355113739004963
69.2679218612234990 13.1102889875937549
56.6608264063610392 10.5245466375329162
69.4357011707048031 17.0967312892588943
73.8615661523650857 42.7644975342620555
95.7478271224562576 36.4818585442624794
79.4709553268562559 68.8748530559835643
18.7810790129969583 37.5766990650109847
77.8281570433295542 64.0381590122787259
25.9245129006027355 57.1524199029983109
59.0831813621533115 20.0260952533110590
67.9821693620113905 32.1467034645782093
83.2693432451264215 17.3660399167142501
58.2172462348973880 87.7249970871087328
93.5570968977330324 75.0998415841981171
8.9810324331481404 11.8679707320691996
67.2605299944656707 60.3571460072695913
72.0702254877490560 0.5710710945121100
94.3464428025933728 2.9895418468167234
90.2384327414550995 15.5283141101688731
98.0155193364966522 53.2028583305728660
96.0711720607405226 63.3899033962376421
98.7425475164122304 7.8113958246353370
67.2582129652076190 29.2714922014007044
79.9560512756688269 69.4470937584827368
23.6449659536657180 79.0104668138907158
8.1698212296532837 41.5496753934466696
33.1365768500621911 97.1277060917588244
12.2740430012266870 94.0691648151736359
55.6164186989099107 62.1523598555428620
44.5420654776684799 48.2798709732274034
99.1921769802308830 73.8186756526543348
36.1956104134520302 76.1819047139469632
17.6080602756404261 44.3491345081683406
96.7159291612304628 56.9117186607544525
49.2037270151949642 96.3460264798629282
91.2469154797377939 7.6453455420615217
90.4406127251420173 66.1424157811190128
49.6532985115721885 85.3040233407353412
24.4444848054724559 31.6801863955427194
82.1317463593178871 90.8812340286754221
37.8510008104360196 23.2880749842742532
98.3179331044933633 97.3490832021869323
9.1765457340204577 3.9120606385377954
87.4422936925952854 13.2078899671536085
13.1793718833863807 50.1333286943938106
27.6123568849769612 79.7257052097383223
86.6606991100891264 3.9537310434614281
95.8910853806790158 22.0743520793580608
85.6944266862281125 65.2442528981202514
30.1606481337266210 19.4317717384683739
42.5311643185977886 14.3399145944897448
28.5791784118898491 91.5391698279839545
37.3268285844009924 53.5902335605302440
41.2661655671393106 14.8393968879963580
51.4912597320573511 27.6891758742929497
59.8282386823979380 98.7298425528293677
54.2274812815712295 2.1288104761416737
50.4186797812010568 96.8460034263526950
16.1151123240125251 96.5284070890790247
11.4236382514061212 60.1250705990213987
24.2579833766493387 64.5018108780000148
66.7646378659562032 88.3075236393705154
62.7566759193721211 33.6210261759387521
85.3711737736255571 5.5636058428095598
40.5044439344052449 36.1706362220416935
87.6970384837195951 84.0472112731740424
88.7988767437760629 56.3190788579357786
15.1905064750213814 85.9396737976278189
59.0022774388354065 24.5428691085787030
52.9615727164060459 25.6024405689620167
99.8101728647685036 27.2127692072694032
46.1402447218043363 70.3927387452798428
38.8881771682983199 95.4364724968343978
62.6824936665680923 45.9601086534092573
91.0142530545092399 78.7298180261769289
4.2431764916129433 67.5637297284637413
82.6904014267220191 59.4218056640192458
25.5464036475939196 81.4646584034485812
36.6849985882598517 95.2778246427725719
23.1153100169678041 49.4780995944007032
49.5894499853667057 13.5340254500928019
51.5595919127338789 81.1361375114362176
6.2888148004821005 42.3317292908160638
56.8527046217183170 4.2724864801294000
21.0645886181619630 39.5417327923377471
64.0272433905760892 23.1471859987719668
82.2117188356742332 14.2472840166256276
24.4212361519986700 23.3432075785080499
67.7959114204267621 88.5538506368730225
95.8046156602845116 26.5055825695510876
38.4590137947297706 6.9964828172945026
86.3577080737874070 34.7089065157263690
62.1375645714568847 36.0479108706578728
82.1095716068631560 62.0243236524505761
16.0779362548199245 19.5982990851649603
76.2582641279658304 71.8868311625399485
22.9730233175854721 41.1152739776283198
44.0955098102510448 54.1163291524054983
8.6552195270278904 79.1611658422134497
17.2338145094169022 54.3629075203625334
37.0103979648806387 36.7536237685549878
40.5900903858395949 50.2620157821076248
80.1473800297118544 20.5709150286755857
79.3831544267022338 96.0041379644980424
75.0411963432823086 64.4858831527568128
94.7121225035547241 43.1443878288744500
90.3515181593005536 45.9665374797114552
0.6944370606471573 14.8955987779728733
39.0708307773244954 25.7534419101302383
29.2331685240446717 78.3638013693269784
66.0480992203207649 51.2375026143617873
51.2049670284709180 55.1031067666414955
63.0381907818885807 0.0044310629315869
21.7376645026217794 57.9923288293024655
22.4879710278425691 36.0988005936885159
89.4692798298515157 23.5952895225061923
47.4247832687257542 19.7268649403545275
9.5763254347339455 34.8363866946432736
63.0752630923754580 17.6479710761659589
99.3912110118059218 87.0842682043104475
51.9143066611757149 18.0713667744964681
83.0167093573787440 19.6288320630877529
14.1165028639083765 97.1371903935836229
80.5875006145683699 27.1098130275100431
10.2904102053770430 71.0366870301332511
16.9685615445634426 35.1264959515986916
96.6348792717940057 4.4607069064444786
12.9825152662214833 77.4795420596094999
44.6632199082090366 40.7674724961317878
37.2928326916772903 34.8790330292976094
27.6519921033175784 1.2536779291460687
53.3154123753505260 18.9560624107401026
61.5733778395843743 37.9590695332002497
99.0328162882037191 90.4426153517773912
15.0978159913505277 60.3207135777411949
83.2519097066202249 0.3592268937283039
12.3243938311644925 83.4625497873075659
56.2670264316225115 64.2182738054308402
84.6558596953119036 58.3346970462088592
14.8589517394213448 54.0191113303042911
92.4336575240773612 35.7223837191138287
25.7641283907420373 11.8796965534671557
91.4923803163432865 85.1038044277558186
61.2742675206406560 33.5477501681506709
97.4013650118058365 71.9638810832956182
92.9889714966334537 20.5433551963260399
56.8682336332924052 43.0913958243647954
47.4859066112093942 45.4815834627469755
36.2042796447310735 57.0240024361612683
91.3853537993791747 17.0151381132862554
53.2851379626999915 42.1765439640372080
4.6751589239229734 34.3442186774823952
4.8538987655856181 58.6702518705094604
4.9369830924133389 49.9379424575963284
55.5896785955456139 80.6813837065902959
37.5197865884271380 42.1722640242593343
31.1927881016343278 32.0446265938246313
43.0693477318079729 57.0062682068393372
36.6547662071705105 32.5608960239632950
13.0048103953062757 87.7744510981866313
7.3254408571477914 74.1317800448591555
3.9156812000934349 98.1842627920095623
72.6404352558641619 47.5661901251685393
45.6439603816684496 92.8852429236866897
51.3637904953453059 20.9893463340026010
84.6608865377963582 43.5358454656647709
79.4635620444533117 81.9221730983167902
66.7318322764790253 38.1087315451506186
59.4071713730935826 6.9553413573795737
21.1591438953892634 5.7795309891856883
23.6742567004166631 9.2085260198583434
66.7333373081606425 71.3877853632223491
54.9562208680200115 8.2845482409531819
40.4613474442542582 68.4983335033077481
83.7999103209823062 1.4922815271374401
50.7425128859890222 52.8718393252686667
87.7171644275957618 65.7891700550422911
53.1948055234903592 45.7585582748139785
46.8679701443551622 53.4412435468933253
46.4812409321938489 22.4107640123764824
23.9549240703729858 10.0607639055466436
2.4883242152047846 70.2210726452398859
16.1054509046391274 74.2276630229754488
62.6411488118697406 11.6953455273251414
36.0907422459819358 46.7363241747213252
27.4275807883222029 59.3920396059329860
67.6797561303366138 40.1898198105808717
97.9214827466898470 17.3144901028583043
6.9577041714131038 93.6707689897816635
35.3424660087134157 61.8652207882199079
95.9537723526016464 16.5840269366708384
34.8147931934040287 59.8880730571752196
14.7146960724453653 5.6308244656487432
75.3736461107077531 16.9164293395900209
69.4458132937870261 40.5633955095373935
31.7584736886049583 90.3907891447368996
94.8438077119345024 65.1437867698717668
64.2089179409939703 86.5430372867006952
6.7734120181335289 34.2906578487513158
71.3181028517199564 73.4610525808700459
23.0083206912615736 64.6118473605545631
36.2507875558928134 54.3294476306174801
54.3841994164553597 46.8200947953175657
33.3405335936457305 80.1826132599182273
18.1248790907926320 64.9683901631062213
54.4330620420957700 13.8840107708223854
26.0419048293384243 77.1352409243237673
84.5937355679976406 37.0442314360020859
7.7167411779535229 67.2915819633489605
71.0481977117035939 58.9494713454262325
86.4243132888890102 43.3924754277773985
48.2413772531334217 84.9496926118807636
37.1735868934549885 55.9025095371942697
57.4862437685783902 26.5115463674850496
59.1894914525467968 26.2154704257784630
35.0745028423233975 82.9730948014305483
93.3507036097888090 95.5627186713982582
49.7790179043373300 19.8542432715527291
1.5901172723417956 23.7415806397411231
35.1716946961088794 36.3293002391525306
89.2149478590814198 10.2241983601500497
7.0195733609276223 91.8861317947787484
58.0636454500857440 11.9516315445367898
3.0383701496431104 47.6830997814263000
9.3186771294697319 80.0435844060839941
17.8190695416196156 68.3212778033698385
79.5358384698310488 83.4243219484792462
17.5940728538959696 58.0283226397450349
97.7359374235099239 31.5091977506818175
95.0103509774052526 17.0871019795497219
8.0654152325852930 88.6550382917976094
95.4905805830644567 77.9734759117448135
62.8349902967248468 10.0320687107926521
18.8534450126244053 37.4301365153602106
3.7348067872102653 39.5974645062739583
38.9242934688277842 49.6252194523505423
32.0166016918180460 1.6898173613530298
35.1360987613904783 97.1614427384430428
35.7380730999879006 93.1200162489036956
49.2660569391560870 36.8559085304493408
51.4376929031786432 18.2082511744522719
9.8896957806515200 74.4288060828759797
43.4704560459101330 66.7508968886045153
12.4583145935731832 33.2904986638502081
73.5719457814101077 16.0859023884057137
0.9622913395271215 0.9930132191291019
12.8070504578567945 25.7101360911966452
62.9022739717018595 1.9349671428459225
52.1506061145714952 57.1208884999114588
68.5421385898103779 23.1864327150140284
32.6247512594552305 37.9282754224827627
39.0273980850511819 40.7036028863949824
63.2767180586387568 72.8240354943200572
27.2091035551295448 45.4189694137960203
31.0905067979120098 12.2907061312009560
92.8551110538023465 69.6497977265392763
78.8416464496722966 1.0815059857488540
89.0600452351246759 93.2231656144747518
66.9455701513405472 2.1227960829603321
3.5724061709325849 40.7171218956913137
22.7449828014666409 32.6389936432561569
12.5854707617110488 38.7658612043660611
7.3691683367816623 24.6830213939779988
24.5716954620530572 56.7354784264924277
93.5557651520706202 60.3931494148746921
76.7719581939587812 25.0887730892112693
80.8170657345663130 10.9530270100593796
9.7919257564203832 29.3374390251345147
63.5667375718358869 26.4642628057045854
52.2216822015955842 55.6369400812007058
76.0577323686057269 15.4559293418802373
39.4169074498046612 91.4761210703156564
58.3114871747147347 72.6901414874483294
39.9087255604588478 3.5480630798036983
39.1138446537059323 73.5443110207808104
36.6433648184326302 20.8133320996429454
14.9759046583996973 4.6548378834959658
25.4648640717406458 59.8897727066233898
39.5096981462237125 19.9286342132903300
37.6764867014779199 75.8874759789577098
62.4114339465834149 4.7067735073101797
2.3040696778724445 30.2922101419415455
30.5115558298717069 55.4674465629268170
43.1162846976827936 46.7389983573715071
10.2959416734272224 39.8518099811190680
57.5646565517770910 4.0080672068662393
39.3218526536528969 58.3296154546842800
21.5875908291057392 83.2602506553887451
3.5984063105537367 94.4002640579280978
90.9213743258557798 83.9037765167342684
65.9635234441583123 93.0402442465258162
46.3223957542724918 4.0494791811709785
72.9376958569691141 96.6681213607350003
62.7822820055167767 79.6501843502494040
61.5950482217133342 62.7649836735733260
45.1015736154982037 16.8611668276205435
69.5609011340375218 54.4331798547323018
86.4034102656764560 12.7306749116933293
76.5759387319036051 35.6231884444241587
45.1611921169667099 6.6551953494729972
88.0824705317553338 64.6759012279392209
28.3710214360066288 86.8542166801839954
36.0947773885898400 42.9775015540288265
61.0158544464064931 27.8284821722024631
20.1070317563270642 69.2534515225507619
86.6528431575267746 87.7542795563232829
99.9398649920787392 59.6688941528978916
57.3788093753183830 61.6626728060224423
25.7079623323086324 7.3885470389938313
42.4268533955463454 9.7059565040466200
95.9808494893206188 47.4461342567861735
69.2032295476279273 12.6027471888632174
26.4564740670614640 2.8243595230869833
43.2168565404126426 53.4543051290855331
8.6868801817821311 81.2443309062863932
6.2961360491916807 14.0464999243353645
78.5187059140228598 88.3234498405174691
34.0869599326750645 99.7432550168577592
26.7716982786643243 76.5857903964286493
27.9699013333811202 49.0672796298068050
3.7656786967322997 95.7789166712874191
59.9250404798770901 64.6292695763151386
21.0223984523739240 21.8480979631126111
13.3705876576110327 52.9877217824504783
87.8345643340969815 53.0616432856815834
19.7335916473084474 13.4691980301974272
15.1417743995576508 63.9954581498592958
63.0700688725233789 17.2990958861923296
70.5077986904911143 61.8486753742826565
13.1890640590253021 3.3836507856090048
85.3153975299731542 76.8227287127736673
21.6776265077157859 28.5939945273340115
72.8858695374739085 59.8405512289356807
1.2088961577894075 2.9137576954523570
41.3147627844096448 78.0639979065386598
40.1214257019574276 60.9015158728098669
74.4058917805990916 77.9426673515968105
12.0214548369653063 77.4252535667348809
13.7837240960553498 76.2861560271938117
49.9846455587029013 22.9328815487593864
80.8607425827494666 91.7332605307893090
36.7683218464084902 25.7282031158141180
7.3724777018314480 10.9525071379243499
6.6640834772617836 2.7270772744704685
25.6580275509851070 19.6043063851589530
15.3662070530095622 80.3647951688269870
87.3399820104818332 20.0957289717315852
22.8851142784982535 33.1569106225313135
76.4163152589744499 84.4301458352262699
52.5366365998942584 60.2499424752737411
5.1491019048398812 77.7951897489514295
33.3338346615272201 60.3545841710640545
71.5033539365041264 53.9121293459629101
28.9669365584974905 96.8269584240218393
99.1613897352799540 96.4083102311518871
60.8773942197586990 45.1874911220924176
3.4193430698411742 29.9013385265350813
92.7291492170261478 15.5961936526594851
75.9603794768918164 30.4190303293701447
81.8241312277323800 57.3435761156574983
35.1972798387723316 6.1029384479088229
92.1806879093227849 9.7695536247745842
46.7288666438190461 17.7506622151175506
1.3926247708270001 20.3144572025703241
87.6724198430386394 18.7926901986969597
28.3826295073007273 70.9740989403302365
84.9218622214707182 20.7635463008699048
19.1238335164680144 9.0076845188686310
81.5573460272402997 51.4798423285153106
93.0744908818720518 76.8439040872771528
39.6891104365210339 86.3918478732728090
83.9600337699740464 66.9239422265963384
19.2844436401678259 73.3703512743358885
88.5179995352019233 5.4267627059314538
57.5718434155492389 85.7141296210382251
27.1866666507878065 56.0989297742371136
9.4206449572377231 68.1510265266087316
61.2810866353617456 39.7972970251226812
24.0074038612395739 57.0599387092703054
29.5938578958300127 22.7659060243041829
82.9721255753536440 82.0398777886261854
90.9473655340391076 64.5109722873175429
77.5232856268101074 45.4729604023179945
59.6615854578715883 52.6494289873764671
16.6469382747435262 1.4006484114180373
37.1477316051845747 66.3316439120858519
12.1086645894661675 31.9959901574451848
30.9591958777296625 95.2165987383241941
37.9259591491320691 58.5806583863929831
72.0678766950029086 40.2221248742701363
9.8592183003634268 72.4554085944912885
36.1047472293821485 86.1511619987587807
49.3813488488013235 32.7501859288607662
6.7499685019374756 26.3032182313096214
37.4784375604284818 19.1948233582762455
97.3796414295743631 9.4740638688232117
27.2920308301787813 54.5253297193317863
9.8856937474512065 43.5350070918793079
58.7242100102128859 76.4247865922094718
92.9992738445757396 37.0281765461393988
43.9181103984072863 78.7191620267869752
81.0937764380901172 54.2083468063852223
1.3825178389558324 39.0443373068151445
80.4939483761789774 50.7406233015982195
86.0886046016746889 7.3181878474964375
76.8615073964139981 26.6969836864179975
29.1408168034312354 71.6667793449680062
36.4201408658740604 43.0510313171741501
30.0004157071681270 24.9856186424354050
93.5789402734308169 73.4980168709697637
3.0939828177494411 97.8123117125382322
5.5899128009100352 88.9702292576790370
66.8900906796976500 62.7105153145191778
27.7884596506667876 92.3440966784677926
37.1495862870704485 79.5554857981975090
66.0858739184861435 27.7122454258079678
84.2926563845978620 0.9060999326917174
51.7224364463193425 39.4155894165160916
9.1611967781139327 8.3116685323167516
3.7683638397587926 29.2216818303181363
28.6260217943176372 81.7890831558386679
71.1598335487823164 71.8517840916185975
25.0564206700954912 44.2119110400296478
27.4973111300073398 5.5023941252946962
11.5565151147766549 32.7122489007584534
43.7318979420160403 51.8753658273575908
64.5334428638926028 71.2568182543886053
19.8709803907495832 0.0995686926226536
78.7724155203177361 36.7222924391292196
82.0712742177845769 38.1472112763195597
41.3859289503711238 11.7365354283332053
85.2460360349223123 66.3445512211463040
89.2834655923401215 93.0389993696841771
78.6239501421180478 43.7270446270688780
81.9482130983654145 37.8871125186480455
35.5048481216897684 50.0910333406257706
75.6165814456191470 0.5011173751756082
38.2816499191252362 27.8024252192687769
26.7025390975678896 68.4668027840584159
30.6332240339645807 41.5566842176280673
75.4551707417663522 45.7305755329267072
14.5956489809617285 10.8120380477965572
74.4897756933561652 89.6656501797692584
83.7428607036691091 37.6884904712885387
73.6839069005199292 27.6110674659700948
6.1551232781088867 60.1750018150074553
69.0016090268488682 65.6033983014848729
51.8457642447261691 15.9872847441368862
66.2147765489863076 69.5289800898234631
72.2953495384845723 88.2407537390508594
38.8206010241794672 36.9126640575230738
26.5001774024569272 88.7949515434455492
25.8930355733857027 30.7407384955672107
16.2495151575409160 39.2685651278774230
21.9582278623944980 73.6399533589511179
37.8826597381317640 59.9117173167873034
32.5890785115697028 75.4373676523067331
65.4943116533557799 94.7842828575243317
53.6802073686148304 62.9070321140891764
46.8086893789486069 97.3617689306122145
59.3239981229978213 62.4718396068505655
21.9306588016352180 95.4678092258103561
86.0207631983262644 64.8259444061720416
97.0532929473057635 27.6692603064867981
80.8587384189212628 36.4368687655409644
59.8506723296360690 52.3006420452446505
83.3787374193355078 85.7376213836830203
76.4973669627796937 95.2377393492233182
88.2348609375008692 80.7184593581905716
3.6386603978474485 36.8818628366333954
77.7611200553246107 29.7174736370569228
65.9195394138255750 71.1301054296298787
76.1010869319640335 38.1808305104995114
46.3222717732502929 7.7599630220179243
39.8741894713467744 25.7227985339977714
42.2355986175683853 23.0728399969232427
45.5565436505903776 12.4102474354359273
10.4594879391754496 49.1402871873555682
77.2804128138276241 84.1895753779303107
94.7508356254157604 28.2304228653862737
39.6187183604334123 50.0098986554402458
27.1581774366172368 33.6396422474871031
52.5110271352333484 71.7958237490366713
91.4360536557990002 97.3244533165893699
86.1341022434196475 71.4899635038503618
61.3457427112118481 16.7488105223703378
16.0051781408200071 74.0372701213634343
3.1442844311665663 72.7215033210343478
61.1651947982275743 26.5070626931967475
73.8337446472562107 70.7360293623649881
39.9483905218652637 21.6052852739611936
1.6537244733581646 48.4545463663133873
95.2034075602124545 58.4312110435909347
96.7494716830344288 54.7918701079023975
13.2616362476898892 96.4679220422571007
57.2503689005236822 55.7173903353444189
37.5754824494727160 27.8325959166062944
67.2708325196754657 25.3689299993260065
59.9890320436775468 89.1421080526061331
33.7908139348193828 63.9370801728976730
37.8325906895776285 36.1946007887097281
93.9945546752577457 64.5555343098212546
44.6533201913464808 35.5263516502701080
39.4358848027830149 30.6858998164712631
82.1433026301995852 17.9262846730635310
66.9754835702740081 5.6138520574360644
97.0610489936727419 31.1282648265831838
26.4659852054804787 0.9181112421811077
68.7039307270603956 91.1474100079292668
26.5874303394549756 8.8242308544081887
46.8409499437886012 12.9932038913990748
25.5620624695812033 22.7439250756516067
72.4265898864266120 23.5308077071950024
64.6933066449629592 20.9128940939303014
17.8105102854141286 55.6138823008913405
64.6455990994922303 27.5753470883757785
85.0907622747058809 66.6261423524157834
45.7918252636963601 40.6354648518237695
63.1754109612849035 88.0888471163024320
2.5386039216035217 49.6858713629737636
89.6520296203180465 0.0363883659739828
78.9497845589455665 41.9437504992136923
24.7682719850963800 78.1992130826482992
99.5823906040160409 35.9359108534612091
70.4530469590260395 15.6492253005957487
76.6776007733105445 95.7124561902348887
43.3410485127569629 72.4060624620066307
57.9954616574331681 32.6954002407991453
97.8466469938316550 21.5468893671900261
64.8643210783684765 6.0904471167173346
64.5613891459727967 79.5337880515076137
86.2601494189743363 19.1613418795192132
46.8263296526491217 37.3721703934869112
46.8436968622808365 95.1168884376742909
9.9502908765716658 29.5317072142620276
1.6213175081600806 56.7464601574911214
12.4331308540117860 84.5908245959175815
62.4747532889988051 8.2750084584102375
34.8174916218918611 67.7903626463703404
4.2338067717698324 48.3760908172974666
13.8241508896708165 80.2099793252220081
93.1158167687919729 61.2819169986220800
42.1268148702653633 5.2565540213935442
55.6449130163001229 55.4708791672398362
74.8058214126947689 48.1538173326922134
70.8668004161934419 19.4242275241769065
88.6924659338175729 39.3277185535368474
32.7894826569297280 85.4256203957151143
64.5271955103019224 65.8903753111334680
55.1052585503740602 46.4715999137862070
33.1817101557735228 91.5706410109295490
34.7544651185491915 45.9332707774599811
84.6558653580609075 97.9243533791864422
12.6129117715730104 74.7581261297685131
75.6425913717096847 57.7600621011301598
30.8784996334069639 8.4891626302925243
40.4075546905206551 9.8533206001514060
31.4342240726457121 62.5525870108698854
73.5631147207629965 3.6483631306366227
82.6145768884268108 54.9276507208240190
70.7342869278625272 51.8193934520497521
88.4278618788395363 47.3194613472367678
28.4061798635508751 80.1465944234311110
97.6201392734603957 78.4740684469124972
88.8069295722637833 24.0945162726183710
12.9920532661973898 57.9595754793007600
81.4050451524601044 91.1835910586334819
59.0696324377219639 68.0001995628027629
31.2239895960220721 4.6708146042315661
15.1309120040395317 83.3884912149745503
73.4976318900812231 64.6634561828453656
87.5352110694229992 49.7393097465635066
33.7992041217517141 74.4932892366564801
12.9869035476303019 82.9027045951220174
34.0071775109792611 71.5455204624016403
31.1773658804609717 92.8946687684964729
82.3544019587851892 13.9667506956400622
44.6557838132946259 97.9874780010325850
39.6374647263172477 66.7440987112793920
70.9484734918304270 43.2433498126861267
94.5448309740759498 35.9088044793195991
71.9113667187469616 20.6285624581038718
50.0581786762969188 85.5985025616859900
88.7823215535088366 76.9485654845334608
71.5088546779399366 41.2591333295475806
54.8065215123554879 99.8014687273102652
88.0103303184065027 2.9059448968257406
1.8700449856789314 41.9246693476685337
48.9362079630661668 0.4576044945655444
37.0564997586148124 92.9040108729924867
75.4498285875567376 99.8363107716427862
62.9826647480155586 15.1339139560963680
79.8714420870412596 1.0920540995541628
49.1211018478721257 79.1391621941013597
72.4600464731247627 35.5702678143457263
49.8957638107789734 79.8787886987536666
80.0861407774620631 93.9020280622766705
70.4540136000182997 95.6549179576303743
76.9265980685650561 77.5430867057216631
58.2373753143736721 90.7525968801970606
81.8387477760132640 27.1654557055509791
69.8598638196123005 58.2014034595673380
99.2034909678982046 14.5625537097397455
97.2789146496555617 1.7521454000904546
36.7258537885781564 10.4921478611243337
25.3904272559222761 75.2386458866522219
93.7321274110353642 1.2691344708002261
79.6869658399363061 43.6294470102311607
40.6400319537679096 51.9604857186480658
27.7833867346881647 72.1395781845766066
32.9335311516193983 29.8391031305887857
18.7209980637393905 0.5717917604024292
27.6934756115100100 34.1483624094389384
54.1452448285681101 61.0008696944450790
17.9978426259486248 1.4697216036485772
3.1502488886345437 53.0728824960651195
27.0449353139077573 36.7848648026559673
27.3978363586597773 95.8419799946392317
21.8521259001813526 28.0320629973396684
50.5919019306989242 51.8742572007052445
48.4236179174569088 49.0807430384994987
35.1762738467026566 20.5809113555157630
86.1940316681794201 40.5311808518693297
80.4572776327526924 6.4648186125113583
77.4565136380588513 58.7449544017108565
80.4069201472914443 68.6574960781956634
75.3919553351920371 36.6811419063372881
11.6437740675655927 92.3797173289197247
95.3516323057088186 92.5016622994649964
55.8556923799692555 81.1372564009893154
11.9464010287927298 22.0351552200342518
81.3591448200858167 77.3793734581399235
98.9261871132425057 24.1442270987901040
71.1262249424764121 83.9112898460098933
14.1842248772553354 26.4130758729402935
19.2379605181538302 93.5510439954392297
53.0954827316378228 3.9544220151543907
94.0327425182762511 76.1471175166350633
57.0800885568623926 69.5241045771695809
20.7392784664412702 31.8323034847885395
69.3966507311321408 20.2753539007994981
79.1531681945568124 60.4424813223078985
40.1071201312544261 32.2093712323445089
77.2065761719030377 7.8018594830116417
50.7866201441798850 90.0942609981563436
63.9676050830800023 64.9875486563699525
44.3304337373109902 70.4535724041924709
33.6412480572699266 26.9831334022070806
24.4511590236007308 82.4935875527705917
99.7803421099079060 61.2027294242132101
70.1935390924397637 96.0647924516873104
68.5107191324200357 55.0406062292086347
29.0805615464007303 94.5427044036104007
20.9981543263856096 15.7987795351470552
80.3578055637803459 42.9306085501843668
13.4702179080656403 40.0942418543093453
95.7445816610842968 96.1192651552620418
39.2039468823408797 42.2868431788397316
90.3950125842851406 74.3281209863715446
17.0585482825172399 82.8224020685931634
16.9296619757657538 20.6359464738569365
99.5003286526521862 35.4993110538362160
10.7955006292957947 2.6863375735685202
8.1997756051102151 85.2528358137637099
28.9762887156180042 67.0656544460318855
87.7447113751144485 85.4218620508834050
40.0586090791814513 22.5018757967229703
28.6927163167286601 15.5332587101383197
48.2137383673757469 77.2546381428204825
96.1644896698564651 26.2134061417707116
22.7525946419642864 64.0870041949044946
52.9919372447905133 71.2091558868702066
37.3813680921161549 52.0738970088027600
46.0631361520467024 57.0483766410281063
40.4715095432937133 3.9834067249560845
75.5584088838542556 0.1421966203756342
28.2693255962445100 0.4319570808292372
68.6335806911275768 36.1339221311677150
25.0491597042096217 94.2217120989577808
87.3900731762732903 65.0537222111513813
65.6852393845356488 40.2941313131357717
37.7456322443636552 72.0649639636167052
53.9865061946011124 93.2773770218518052
36.1203719044002582 96.5994982628987344
67.2477378218198822 63.2481733909772998
54.7170427575064764 24.2601655366688753
41.9359544401547097 56.1152896992268992
2.2367407501455494 39.7053387410320227
13.8605312302007011 1.9095781792274780
96.3071680317111714 59.9483841159607707
82.0960024452144950 54.1519291691945099
5.9144306509586571 93.5261271769376066
62.2501507180277613 32.8088818052427058
95.1968709642817856 83.3237739714151502
16.0586297347733655 21.2093742335878730
20.9091083686281038 82.3056086513805241
54.9333626033971498 74.4907122237338228
65.2882413896265064 43.0257770534111046
45.5771240034192786 14.4031277304606515
84.1117363888900798 24.5827422664006363
8.5783277823745063 46.0351506304352398
9.0174300230137625 38.8977669508940949
26.8316551493933311 69.1967066212884845
58.9924066108100575 77.3863887407743505
58.6103626871099053 81.8811870898696696
9.1094234419149984 46.8377911650704206
53.4286347655914753 90.9157408839630392
66.5356866711260295 41.5432290165166052
45.0599255670718435 48.2831073822866372
0.0921997026512300 97.3305465506329739
66.7350952398106045 0.3609081913333867
53.0885439014546421 43.1368725753367173
98.9511688177167343 1.1134218741388979
10.5748146042484610 7.2477938520154384
77.6723689026885324 80.1017521658808107
43.9291062908809025 64.8622762062579454
0.7437248822328102 72.8101358007245949
89.9692497656080263 0.7714065081079524
43.3708346328594416 73.7906776838439242
39.8615128631862916 73.7083674113413423
58.5593242607862692 99.3859375111465937
19.0815498093323086 90.3768419293831045
57.7912366019733028 21.6824388545181250
13.5427537529064885 50.9191964637832370
67.2677360559492570 89.3392088499979735
99.3911409173394560 83.1589416219301398
72.8832713564672332 48.8282162103572759
52.3262858903387524 95.3325744948580507
54.0984319858945497 92.5187320449610127
64.3182478857207087 24.2699864825618121
94.4231237736906337 34.0031741503134199
94.4635759610974475 6.3867237110985187
8.4961460318226489 63.9499095345958963
8.4377396196658623 27.9045788036924023
8.8500137779588215 39.1108214896114816
12.9991617640526691 82.9974488925644351
23.3727360373530928 22.3645444785256515
36.5220077678141024 77.3884918587229151
75.1448263387736120 91.2110132065203771
20.4507361461666477 97.5044472800501723
32.3517434586063644 81.4803755633538884
87.0677267343611732 96.7329014687396693
50.3845690624001534 97.9903368741266121
47.3874296522058671 82.8116124646669363
13.2940606061413789 13.9680058613409379
26.4801157079105991 17.6862253534020191
36.6998088119478680 89.7900012396598868
32.2713193995806478 71.2500694046757985
80.4321249294017093 79.2738777016630678
64.3794559771668986 29.4363947822655163
39.5764839649279239 90.4216765363944575
35.3246157182985883 56.4637351919356405
24.7356982819067035 39.7463838766065862
16.2660851188705564 9.1241499811762665
45.2070851990337346 69.8054298532245525
92.2023239866413320 94.9607776708363502
8.2838938445894748 30.2715525793517699
72.5806217898273331 99.1741085248507233
10.2130542278615408 66.1604788057576769
24.2997578818741289 60.2373970874047231
63.8317216449854499 41.1986134383712823
76.3894378339785050 63.9944698619154124
0.7973352138127332 77.4919304462989800
52.2982073260060289 6.9301192024178508
96.4029142714932732 96.2000985058217850
34.1954630521004646 49.1310562981675432
9.1225440509293261 97.7590475438956190
43.5054943193879282 71.6047302235756860
92.1121369124740141 86.6664482388513591
16.8462441027419132 54.3556890393858225
72.3110616959316417 38.6945243791148457
8.1677144522942058 12.0426240710880030
26.0703491553841431 88.9770920985538964
92.4474049674010416 95.8142143667024584
76.8269869012301143 40.9295597049520765
29.2149432666522593 93.4802959208676896
46.3395715895119267 28.4294109714127821
38.2073019411986792 57.4643476502038411
86.4650271959263961 78.0370050781251052
63.5431041759334434 88.7998376780638949
46.7006222350405977 46.7436142583178480
33.7964410098216206 68.7839824206870816
36.1771703538110145 65.4675740843942577
45.9989430432925701 83.3220595225995169
95.4236784337132491 26.1039833496912621
40.8160333684633798 13.0245111122475166
79.2886652896827968 17.1070675094184956
16.2719923575364689 81.7413010900166341
78.7909728530154752 16.4434652126486895
38.6738463558735432 31.4958077790801099
68.8273497955448050 10.4060134516344878
21.6651641534545085 20.1982084982156316
47.2672037716923370 16.8717843810440975
76.3226395020614063 83.8788265796396644
6.1111282505814319 75.7738370034173272
44.0863914289164072 41.1396155064249669
41.0473729687824473 72.1454879245400917
90.0356525835457688 92.2151650148700526
77.4202135848418749 68.3589791863887939
55.5384065183087614 48.5682129958827744
92.6921911789128927 98.7721282563382204
78.9746280653184272 38.8813627309339793
20.2505274274192502 88.3910988805674407
29.4956167745851658 68.4582774252402118
96.1335992337291998 96.6400640864779064
91.6218580738649422 72.0765729532224242
69.4499979145470121 35.7469901787517941
98.7727876187268095 95.6483195450653483
64.0644030469899803 31.5907662548677521
59.0288418730824418 94.7729177098361788
6.9669080957553975 61.4240206740713361
83.0231021832273370 5.1449282713316951
19.5768774813616666 4.0319236172420281
10.5950267403670413 51.7131452860726384
41.1207250642891466 94.6867832107931520
26.7041050642981439 14.1009540278199665
80.7347297528622505 65.3104679541601172
32.5474920275913391 20.6389080618144973
17.2428834610461976 88.2704275238752700
2.4465733494893893 76.6675511302986195
74.2687879740976342 39.6128761535255336
99.9350538083643443 33.4965370009404637
86.4829566057864696 72.8135141050350541
54.7768394039599329 36.2994412485013598
86.1022473609179571 45.8983879708632543
21.8017457653039273 5.1789552493658686
97.0384023549449921 91.8035968320800038
26.9539504168259008 36.1521210810399651
23.1695140578878309 43.1410531710035414
4.2608858368253344 25.5726800583774718
51.4184994803532547 83.4286142052520319
39.0282445612370452 89.0711596023571701
52.4754343067188600 42.9574842684968061
74.5358661253288659 56.1144313054346995
19.9104747621904998 26.1803619908001508
72.0804493649695814 34.4100419981695822
67.6910953840138490 11.3161981597589048
59.1365045000229443 8.3303114890963990
6.5615468593063664 7.2769131815854093
63.5875855165154888 51.4647773154828485
77.4929617845056384 87.6676212793973093
67.9526537028926896 46.3174923674934291
91.4914736124668764 60.4390358032674726
60.9201050095456651 16.2099280157190222
70.7149036133631483 21.7473538019102968
98.7092058338941598 1.7114075107309223
89.3021834697635626 96.8258718629131181
68.8162277050694371 76.4809561550905244
96.6619260491839469 51.5176727940432571
51.9920272655485221 61.9046416498549519
56.5929063949659366 29.0816389609544039
32.8736568546629684 87.5576612005900188
81.5675045873070843 13.2935058725217043
27.1608280853667168 92.6650552539489070
7.7608408306071519 23.1945038805716379
35.1061273853159008 28.4176286544818311
51.2090759910154105 30.0771509325640451
30.7524568269434084 48.3057063139955218
45.6979838763475499 79.1424838488750169
24.1938811492446213 26.9041832749666092
98.6270815259286877 95.1917618632373319
6.5291357832283232 94.5591975159506006
48.3420795010527513 47.8350464446961965
10.3681377469715734 93.1247512180123351
18.6834509312785571 39.4099240466878911
41.7133074876898746 71.7421977437691822
63.6302596427401923 75.2432696489572095
35.3519469070120138 69.4512957874692773
99.3682616327139385 12.4076540639670228
92.7100817122958034 84.1458234144188850
21.4999602177511910 56.4936472237918181
5.5307288336007288 85.5248734659242871
79.4268122671156505 70.2032401879758368
88.0725785617650558 13.5863765809542301
33.0174715300623447 52.8595582385156817
60.8125065754018337 46.5587135992045589
41.0325162170900839 65.6790938210676529
59.4945077633279098 26.8742930885722551
72.8117423698417099 50.1163729301581284
47.1934509676160445 7.9535773936640242
64.0546297025140490 93.5571868920425374
33.8472305142358181 43.3032571278066953
96.9449473189253155 75.2581230895535924
84.2968963449258268 35.4749584814193852
92.2597034610354854 9.0676613746428103
49.8308120235893242 88.6161631508764458
87.4672237934490795 13.3090351850507655
30.0814149947662983 95.9513406841349052
53.2130089709606438 81.2370393761696903
54.6179592945153729 20.7411262421835616
30.3614439093600410 43.5100401812488542
9.1866746141940130 18.4740488605856896
2.6430355745918011 81.5791383273095079
39.9070146371722885 64.8170549104209357
14.6519759312735758 21.5623484730828814
23.2024368748280239 87.9323998840998229
2.8500036757075686 44.4946388826932022
41.6155133455589308 54.1733060344324144
1.0656030344103229 85.8672227403001074
79.9788578943127391 71.4217941534557781
30.9580375283485694 54.9518139016489258
2.4870433376493195 2.2109961695645275
9.1283180749619603 93.3206617251508561
47.2337434834859806 69.8711934786991407
50.1826379362170485 79.0913471207788916
93.2343546275631354 43.4823154350562859
77.9940698186294412 77.9117477824571694
95.2007378024740945 74.4224561586792106
60.6742869704095966 59.0467991207670906
97.4680926211975134 34.5465256134471730
50.4504644662429058 93.8393143111276942
39.9753500415078094 47.0720190352409205
55.6461045482316479 43.7325741342084271
44.5420071678135656 55.4954380578385980
29.9859348216947943 1.1384233779897945
55.1244772489270289 29.1734482944139621
17.9474893884644118 13.4082909145687985
57.7005325270834817 87.2017527531805570
74.0484972154540202 60.3541686000837245
68.4889955958354761 1.3603479331024015
30.4360078619038674 34.9033871448804405
98.5218599100353316 66.4438395376590734
65.8907936893726003 79.8264443428821551
89.5771586624783112 62.4529428306577969
29.4679704922774839 8.1189002839660915
82.4670444287941393 80.7476345587801632
77.0678798348046143 6.6900380124893850
44.6859540165232687 39.7325744653598250
86.4638206020733406 53.5694011455160179
36.2082269888579376 25.6842553232950692
56.1550976242857658 11.7876627325882879
84.7672237252290728 0.9890211173132601
43.8518357888877190 7.1970526586301986
36.8744554532887037 37.2126894094087177
32.8500395958957938 82.5740214185273658
61.3255096883948951 75.0378731436533002
46.8615926235373763 90.2905088551241306
15.8655835317166645 67.7850519187459923
41.4182856055844297 51.1755516109287072
56.2355656061729761 91.2496645553445234
54.0989184513773438 56.7600771882439261
9.3100256087878090 6.9481732309404460
0.5181112514197506 44.9684282187370314
73.4499358896669179 85.3713778950060913
22.2446066389590200 41.7495885097334281
46.1025270306252821 47.4465219026713783
31.9557620528309947 23.3373032428668239
89.5730707425468040 2.1295938870345088
9.7090456002114180 17.9635195472831128
67.5768754683740980 23.5374362410898499
74.2189044817919097 37.5945576960266123
23.0669654644137232 74.5169856377585091
51.3655305543369138 61.8629036755225741
92.6285635358539423 40.6227180934557808
25.3102155675699620 77.7571536662685787
95.2504581889649415 49.4957914543710160
26.5405748452672938 53.0151349666015932
13.8657694313740638 6.2982148379033820
12.0274594552402299 64.5710356269308221
99.9020074045251363 38.3391604181052585
95.8800057984891225 25.0347903945075778
91.5442738099225295 9.4107887168725206
18.7766154051423619 70.4269366647630051
60.6255822724041451 55.2244964403881511
65.8396430572517488 4.8405961220559295
62.5320100815709452 40.7835434054391470
52.8144117791116159 61.6852969787599434
24.6586702930554402 42.7638783522579118
89.0733212254173452 72.6221224701232444
51.8057082667340936 34.7039946207977934
96.1285625378457098 45.0583153458748455
58.3814528177019270 87.3826934170726446
83.7824225023556863 83.8541537428166208
57.1066497397843094 82.2014825130673614
66.7136219705848674 70.7786087717711183
79.1625993433711415 84.8158039282903644
65.7273702324703635 58.4658225628141821
62.6804287993289151 0.2747177810605406
8.6293180935652423 49.3845063549860228
31.1598790171117912 32.6634982101932962
79.3675046800580475 27.0680564259236149
21.1119879192937070 49.1958983399951606
79.1950920471819302 3.5094823861643420
51.2685915251838793 23.8574434877261581
71.3785818746074057 67.9643586317854442
15.4406913336053826 16.4624604820149969
47.3758609983275534 47.2811701403191478
52.1111574559604875 60.1910248521863593
23.3908994579740117 80.8506010252759211
79.0583107826822129 0.6288218075030216
67.9485007261155260 87.5952142466988448
14.8212084593597577 6.4155584710808400
20.7769657205962623 39.2514082082606706
26.2378374474114509 32.8026066726321730
74.2923585504556740 15.4822433050474935
11.2060140147065113 59.5654318850701827
48.9856894485957284 24.2145213227996194
94.4708529044084599 30.3572897554803980
97.0253641602040346 75.0545976691716135
39.7552825404328161 45.8694785452889633
4.2505346042902126 56.8483993632491220
67.1314792991852585 92.7508836068797962
70.6154681653807614 47.0608958772608901
12.3461946913567377 23.5232458168649359
56.1548584206506121 24.0295855582072768
87.9281174654753812 76.5012356995309659
4.2253923921785734 99.9163891947484615
26.2840658687047757 4.4702161015713227
80.4937573183643735 39.6067791881520392
73.4144515298141442 8.9138492845969530
18.0337662804735288 66.7702882532258428
82.4783227808108848 43.1224307631310779
5.9736949747427044 77.2572369843812226
80.6574960948308330 66.6101081716009276
97.6457416437079644 95.6830730689791693
39.9568045925109061 29.3116581733748767
39.2520800910710363 49.1827685248172344
19.4893210531733025 87.5908498842995300
16.1206046442725288 45.6224237765013640
71.5637743054744107 5.1403255305534916
10.0974558082883128 88.6669651836253792
69.0020975270527686 59.9729975996689646
10.3503239560610805 12.6244622153028558
42.5379211675637663 74.3386400512835621
76.1572926996969386 60.4519505716285650
70.7444466335129931 30.0660286449659360
44.4553602774814038 20.7872003559011027
2.0424453092717010 91.4160959612566870
64.6950042509015475 41.2331483005224300
79.7540650374894824 67.2036797530171839
55.9935119021944487 84.9947782315559408
72.3193557847689732 81.1930310405726914
44.0586030221108871 6.9603753681355300
43.2873879225942204 65.8804906535758334
29.6023029523211925 2.8318584637911925
69.1618895191343199 93.7444383367179768
92.3905376593038739 84.7094455476617867
41.3765750685503235 95.1037669866025226
57.9589725393943596 55.3230077729313905
0.3370670507323204 97.3626051221920079
1.4898424386647013 49.5259669316689752
61.5626671597164474 26.4477529037134289
90.4761974379599536 55.8261778108300035
11.7929316018747006 91.7576657085760701
32.7269267926550000 71.7081403496446228
73.5144928722694004 67.0221483830880373
51.4083189794895077 79.5280396203369548
89.3373164994699920 27.7479749405959097
26.5410072606227523 18.1430050434608461
18.4756281454770956 25.0928400878365530
39.4933977750938965 7.0279379126326758
67.3167263092840642 68.3332012530826205
34.6609985889644321 60.4833811368069476
19.4163133860742008 79.7635800358356875
21.4197021627485995 60.3907427813521167
14.8461338063712205 93.6442864950115705
15.1394514157133671 76.1702130358454355
11.1129411753234102 58.4631643548198383
91.1996639105705782 43.7299339047448115
51.7950405514515850 43.8159037438060395
21.7967621922213972 91.8212170622537798
67.6987356645048379 82.9059571355707448
43.3126574644518314 91.4809602299688152
39.1462625181504009 29.5178724102543981
15.4906680346366681 14.7525685233043991
60.0147570694815968 29.2856841222060460
12.6334159304777529 85.9752006154142805
11.5563283832419206 18.2513176041309357
1.0904904334062326 38.3807437590755853
74.1727792302406925 82.5487064383371631
84.0383269844000296 98.3813852640460595
1.4916441922718460 61.8619167580172871
51.7470473160567579 6.4969767608378914
90.2661126686731876 87.7808476601440333
16.0686792040652833 95.1281279990094362
80.8413480067444681 59.0827713241396921
78.3325293835786169 67.0887591239851133
85.4675658633424149 25.9581677507990669
87.9968729575935953 92.0330678085571776
75.7041816542008661 46.9004071023287352
50.4385825293652061 5.6449973822467410
27.4629564644166102 3.8243623306675523
47.7870407826657768 95.0641714385749452
44.7289086116191470 31.1766695166278183
46.3111865422081479 13.8365388128884330
57.8051687591520462 23.2473336060279649
19.7654506759680437 33.2997672966782403
28.5887686307427984 12.0361709812889508
36.3396470694925213 63.5431760160012118
85.6992684665619748 93.9836505071066597
21.3536125030276196 84.9412360808850337
47.0560280468671479 17.5765925945256640
54.1929266899137332 49.2813844872171600
58.8606165732868973 27.1835094693273831
30.0508667677474754 3.6729376599835328
26.3804361637038909 94.5777827343600990
84.8413878475131895 66.1425978986040803
45.8780117842410675 33.2847037090150977
28.9568755133208775 94.6774865225641094
43.6041756218122600 27.2840558811464504
61.8444278519656905 74.0288487545769982
72.4530460403376111 80.8948198818089566
43.1089991646469670 64.2593043250524545
26.4771925880841543 39.3371755868661026
61.2783900565976509 85.2637636740621758
22.5958325237900262 22.7708401553042634
6.5216113452826185 91.8485561476486652
99.0168871088999794 7.5132440520172654
12.6344962368729838 39.3071601521873148
22.7560791235419160 58.7729186850459371
77.8235900808413561 75.5821818523897235
23.9290210882161958 62.5571502780519069
48.3068522386083856 19.9351703961794691
44.1220439397430084 88.8394765711878733
85.8430648995669401 66.7866522484069947
92.8803038348245451 69.1754379082157413
67.1031593559943076 19.5566831221146060
84.4414253111121695 54.4361537447099835
94.4701442327036176 40.0957013940649176
73.0903812900146619 40.6177161794606150
14.3890889250218414 63.4890253221264018
13.9000477123948478 53.9933364392671109
69.7924878288114883 2.1984643483138000
54.9065346759588095 54.7329979335570371
51.5057831141328606 61.1737837956738204
61.1369752253940533 26.5663500672983943
53.3415838339751289 75.6351926994550610
16.0132736053770763 99.7911075583773908
20.2775409812144147 12.8644421242621654
65.1113979562272078 23.4824645660674172
95.9116529679014178 96.7467979551793178
94.4648095742834641 2.9849785182084143
73.5036755905684203 57.3750838107320433
81.2884975765790330 42.7161113137644364
87.9890750868945446 61.0340887925473581
14.7897196812044935 62.1058792387548237
93.5859732445640873 41.1992769294833181
9.2089726080351380 45.5655052350734664
58.1241994405644746 35.7156734716464470
25.2154103855140157 30.1488433214293536
30.5617226197630671 53.5284349155569075
82.5515522828773669 49.4867131663429234
15.4142509923826161 15.2504845976039523
2.7389605441172749 5.6943823061347265
24.3346766784057209 71.2044872089449115
81.5558312892952415 58.0996137971511857
2.3318710533780873 59.3082542953227474
97.3661366862916537 33.7905044519283067
22.9723420380435144 85.4814372460660934
29.3807226321179158 86.1924535320654002
77.2213806403460552 44.5463624646753047
56.9770817227543773 48.5532807500624912
21.8431904595423383 7.9245940217534621
48.9408014544886356 34.5211234398307951
63.0183418527748032 63.1474354803702624
8.5145619637762913 4.5898353311487945
77.6034959675728260 56.7809592644010621
16.4788907827822513 42.7347956691196202
52.1023682873629426 99.2887700662949726
68.5345986302644548 92.3335008937201422
87.4471020068077820 27.0884130700322672
21.3959762058504097 4.4061581960981977
49.3425297463794408 91.8499192910672662
4.1293474859401709 30.4813238222288021
4.0304012961314246 31.7040793712642817
94.9458981468912668 12.6975321021149163
61.7700359551975211 6.0636697894753455
81.9872701257389593 79.8453530314273365
67.0684028924466986 69.1487895572340534
6.6355426253949412 41.7619716346685621
56.9782957182543015 67.8240544258191278
57.2968250844566285 49.3307915804675687
25.3222510018659932 70.1107509429942439
93.5082383763584346 7.4203346493135651
1.2710816641772649 17.1571498694366724
30.3112766978788528 31.3135247360107343
56.6789066615607808 71.3021862349094846
66.5612931552150116 95.4939429577381986
98.2408498376286872 46.2763832149405943
67.2595151198283787 72.3120958918912891
67.4132936921624406 81.9713026755371743
42.4760340556375127 51.7086573456592831
8.2055104779878327 53.3445361744307363
21.0930006313315062 52.2188078238484650
38.8523122022745753 47.5987829424749691
20.3503288653651957 38.3660220922265012
98.9176272150279914 22.7693580474564463
6.1981668791545435 81.2419848758224106
78.3389163819663992 97.7392842330171021
68.9517105614971797 76.0951071849165857
10.1016178206084994 0.0092421267954612
81.0575218814818754 3.3846572129117569
88.6537696853114170 95.8605409267923534
57.0607809965280026 27.0044984485308674
71.6532862522821858 23.5659553219087030
11.4980857476933878 57.7550607304162824
3.5325580909018717 94.1705980154453499
31.7003724862866640 47.7299094772661192
27.7643752035713121 3.8112775658480036
68.1585235142154744 66.0364986447500399
42.3991142761405015 70.2008625618666571
42.4829619615667866 53.7827328100903728
46.7692273566106991 26.5110421467456128
97.7370002523703363 45.9634384399830367
88.5406225536396931 90.4087664916285405
46.3654393820320507 12.1113899144084769
5.8404623216780971 75.3842745210606182
67.8707385664770442 40.3119331535089174
56.5948163655143901 55.2414597628910329
75.1388245755619550 16.7363085189758749
53.5061662523421333 92.7487395752984156
14.9156512109639436 83.3303786775638002
9.7678399501535793 36.8199649395154012
90.6294643610421815 20.6297022167724933
87.1035399354684046 16.8154831702761243
44.5296627702262739 40.7170640810753497
20.8024678212745613 89.3881586414536571
60.8716199035381180 61.6060648144209608
26.0570907560324194 76.7882394216063915
21.3065997922485479 75.4681042597396043
59.2230408436605273 97.5103080442676742
37.6384049337495838 44.0684579150287448
42.9922120221789967 49.1038594294885584
10.9795615232524018 61.2982955824487235
9.0393602765968204 51.5788024187391869
24.3519982225308027 87.5389064207953425
76.6128608370057549 15.7273736495049388
58.8974458734347621 42.0855814156937598
38.7550029135586129 53.9160110126546215
41.2266861432842973 10.9696479386157115
82.6449981074472930 27.7474198868141393
55.5971736968267436 83.9660788477496425
7.4735138354862007 26.5474530242718600
15.7692417243315059 91.2016512241762314
63.9768951202619576 83.4098065789425647
63.4801185942490491 17.7701054381361203
80.1644558507208700 59.6323969919039385
20.8694667091791075 40.0740403589739600
40.1045993138507626 8.4714725311966443
51.0702144570909482 71.8023164929670941
65.5355037977643207 47.1555992160099464
12.6651670679311827 37.5037753442191573
64.0253335677382296 54.5809601463944603
48.1741078899557067 64.6470336830273169
16.2448094876844635 90.2274082295509601
60.6204763241858799 58.3406664257043772
96.0054550873334733 46.6144864842011231
33.0216404755315409 28.3694371617579932
94.3648477734788997 36.3065907115567867
53.3851982000434617 85.0188008744660095
3.8475536049324188 1.5050736046851698
32.0583651563886036 6.3982437313060974
61.9750429202413642 95.0855580515313505
47.7599637552484779 98.5777004729018387
55.6140915752996037 41.1057641499159914
50.3849575772822220 21.0452927127723335
49.7719898129206726 98.3513537460199672
85.3673396848282380 28.4752638219118097
49.6733485774158865 65.4114969882832753
92.6816144614443118 21.0895560207796890
90.5437095521628805 77.4151200784980347
46.3294257559058309 69.3039999279106809
58.2457329863431355 48.4058139261424074
91.4342370393296591 30.4657459702755915
54.5773435599236834 50.4972347961450510
13.9397691717521592 13.6748572384791203
93.6846484463555242 11.6544283058726990
10.4589555992872221 56.0784177788258305
27.4633059741195780 24.8124045898716190
53.4991930399272206 28.7495899698816402
2.0257782902801336 34.1441834339916142
5.6137101266524496 19.2155477253765703
16.6201465170042972 0.2715802842568449
80.2225227143540565 25.2272580468210776
6.5079721201273477 0.9318388428911861
53.1968693532623433 51.7879555208428854
77.2797082716491701 43.4125361791756887
59.8983112430792488 96.1635121288634309
21.9628275761692642 50.7261831272842940
31.3816233961400677 79.4759478433539641
92.7089229849354126 43.0172613278154898
29.4676203273725008 8.5424734193636951
98.5939049138762300 75.5309381955760415
15.1355391496568625 99.2247446271514946
60.4119532798789720 14.5133052665315176
89.5994906027103468 47.7816135853335737
92.3664721590185138 89.1423923680649324
2.5760654401350336 82.4003708652613085
64.4926778675406638 38.8616240367540797
64.1163502749158170 47.7119444523658203
65.2803804856514773 54.8869219252567575
15.3252460376010262 35.9713299126203765
89.3009786360188969 81.0319530526297882
57.1093341030328148 77.9452553964861607
55.3300814282906543 23.4806483374445101
78.9983470962435206 5.9607768006422424
26.1231433244450102 33.4572757884404908
10.5221615581331918 40.1443930284970278
40.4125361934086555 4.7533665209456561
39.2408464506194790 50.5709333671853116
57.5932035381380700 83.2589017431772618
32.8850140826115052 31.4043622205512065
35.2119517278901455 55.3783373210487753
85.7854189078780394 51.2513034737613680
82.9083973487634438 87.1587099692772398
99.4261392368478170 52.6119050525452607
64.3313976052843088 80.8744837778843646
28.8822779079401002 47.6094566555994234
6.5688353251770026 68.8015595335265004
42.9337657723502062 98.6673348439286002
20.2032402419232362 72.0803952120256213
4.2070340249191425 81.4880370595092813
68.8891724049110081 72.0807531040460532
57.3946745364258035 60.7901961605063690
67.8058095063586990 86.5766276871311646
92.6656291092569688 77.5214658533922290
34.6967452579291660 56.7867280837108552
98.4281080794267638 27.6073686390037487
40.3810878560313853 85.8056653497136210
71.8719913302281128 64.8169602043435589
98.4660177118670958 94.4173855006743850
65.9275921244372825 93.7862944822416864
21.3040375223123810 71.2857802978301152
39.4847295899858750 67.4151454825790211
84.1794472048753448 96.1953260057918413
31.8050207703724261 81.0451699731201956
88.0887720356954134 55.5025201896059528
62.4818854235840249 1.4118666775593924
32.0503175477728348 0.4143898460267081
86.1507487634513609 96.0347067697285297
75.8925153949465141 12.9359187377863449
60.0463975867798325 22.5292877732078729
12.3839925136088542 86.3290150666869920
94.6279618284669084 53.6215717445444682
51.5665806837085867 33.5617247713747773
64.1637902168013881 63.5506546438091320
14.3716292980907152 4.5517183656895277
41.3700954073094849 45.4938032919747641
48.5368464102792743 3.8873930861647699
18.0027383230173754 96.5301472591470144
59.2953166810481704 11.0165431089665589
96.3190778695478258 85.0779143856858866
16.0736326894941115 79.1441382856277045
36.0229315244307671 99.4140209546117006
0.8329974115319216 16.8135878311274070
28.2099871409459482 19.1575055820110585
90.2612949381779544 40.6336270882179704
72.2804823257540363 61.4360478790930813
95.6249186062817529 12.6835412585797886
57.0632823280472365 11.5682577428202542
69.7066208492749553 14.0844829822642126
78.0974037531219381 95.7066359821039327
55.8184710682971073 21.0811444203822127
38.1643176700367874 98.0481217933651550
62.6564241160500615 68.8121785272833364
32.1634835229109655 10.0562649588831103
97.7714989928185361 21.5804833386870065
67.6169188857176522 56.1457594178290762
2.4900316756205187 21.1270467772043276
56.4897348717065455 13.9875922405957365
35.7350993941651041 93.6106615719721162
21.5184982744350179 21.1492408026930718
32.6852254427020625 99.7061832278371014
68.3518166343087188 27.1177153491559473
36.5788877659866571 81.6098007100710703
50.0101269150273851 14.9489598367683048
83.1096182376995358 86.3567149543669927
21.8917096347835631 9.3739916561746846
41.8798751644651972 66.1136452472679537
14.2100404873652835 67.2608915781195407
22.0483722967148701 85.5557150380834344
27.4136098054016948 52.2013722595680818
36.6956287168749427 41.8252990522683632
33.3290909450350199 76.1175284706785931
72.1210312512685903 72.5906320857022251
65.5905840623856307 5.1642806978537958
39.6591070411677507 67.7006105770581144
88.9783428013071074 48.5400200061617753
87.6647900749362776 79.7132367472878087
58.2368731841267717 57.6227165477011809
23.2151892673830389 85.9667719731150584
31.0573296565774584 69.9407821295389311
31.0506069074314439 31.9953800825188530
84.8511682579526081 53.8341803547825819
18.8138652927702594 80.9232240594809298
51.8081161394883836 99.3509749586853275
89.8659922375911719 61.9522069439185756
8.0843911836809497 57.8653824096285163
65.9390433379073500 43.6042289638286960
25.3248036762619080 6.1893885828470001
71.7904853127612483 54.1430784666847131
90.9391233945520696 47.1536223837208937
54.4143964959606947 53.7611877998734258
82.2430041486768886 81.6774132776793209
74.6104628982958928 2.9953593414604018
65.4169735871785178 83.1139615331500465
90.2496879834842929 57.9064549279251679
21.9090499789177287 8.7462939111385918
77.2637363108968316 42.4879446814051462
12.1398010273646602 56.6078038289689260
26.4816754567242967 79.0124726598277647
28.0980830520874960 11.5117478139708957
28.3872053597250549 18.0199311570603307
98.6582621800697837 28.9206427780756457
43.4430397853187813 3.7269223685035602
14.8067607111672004 21.3766647548503066
92.8105768311170891 88.4176192854016989
63.9956419760127773 62.8832569631033707
4.1631277280953283 5.3341601786429322
10.8528067402807729 97.6951383736437293
12.0628235007710138 49.3553530783057184
25.0094489254368852 76.4636507080864334
67.0668329848717519 30.5526839346089254
37.8243052089057272 15.7063889658491931
3.5870317505339866 3.4538911529075511
75.9171491058160370 83.0999730360253324
98.7308348191228475 3.7131280012056789
73.6665497533336548 83.1845603562563127
55.9965925685247754 87.3783169410213674
94.6366610901462195 67.0279178434939951
22.3455350902787018 91.7528184403990963
82.7010551079508645 13.7190745328117600
27.6036777983301747 11.5719149149207219
6.1565132746359446 48.6315894277997671
49.9360301502115718 7.9275732089333806
45.8586639112757410 30.1018599967690541
84.3347266680600285 66.9101419411896785
44.7557784856574727 74.7151809072587554
77.9387241905029668 19.0026199540786145
42.9295663840832873 32.9000845817417371
12.1947593029415167 12.6309605163225651
14.6405399788043127 92.3450760680166383
86.3259675390330301 0.3029447180080913
10.2917007207320665 46.2287998851329007
41.5124962808201872 26.5081315312505446
12.4723137745482724 94.0130104042139862
98.1490475299193719 45.0036017008557252
12.3469180055640226 10.9986539990761791
58.0739514462768298 48.9832510125468374
87.6305824309191621 91.6195429469843816
60.8910189793860681 48.4375367548713882
98.9150114883855736 94.1806754350436108
44.3247094785152029 18.7281871090388172
1.1630062835238375 47.5705656948337676
55.4368512228005770 47.5551125997729969
25.8962484902654495 56.8259797202429553
87.1156303218999994 19.0134792332477112
48.3621641765480916 71.1270903349001173
26.1586738758541095 22.7959170010805110
87.9524212895269812 70.1838011657210217
68.7828849211628892 81.2830794826713401
64.6342910794189436 72.8627847294927591
39.6993819497859164 3.4914268159505157
98.8225782576004974 11.4918049497267472
19.2298853116088075 25.4238832149765841
32.1581927261127447 41.2096453883453719
16.5717302666610671 82.6343905584293452
0.0539683099018529 38.8384922450713006
45.6847978304586917 86.9784275130850801
26.9537851298762519 71.7925520891467386
89.9730843655726602 97.7559728283868310
71.0699997060597894 92.3723037277472798
16.9717936785328547 39.9771189527470838
9.9326131689811081 58.1691452607047097
99.0155895636552117 83.7887822911091433
7.3369433161857733 59.0568930426551759
16.4801883412935766 71.1370510883239717
60.4506757177755958 23.4714309543746502
93.2587126610200130 95.9552732937240478
11.6447682715068890 26.6025876568623190
68.2963927914655642 23.6461128429802585
78.1419233445557353 46.9380636376424363
45.6965814445593779 7.1951699419625985
26.0858134974803910 63.2750646269571320
21.9194853149775284 46.3807738779225787
87.6478247768473011 27.5013354533344838
22.1652465847432936 5.5763439828214523
3.1238996833239385 3.5398680010672812
11.3094887336947956 85.1359379312994236
36.4154679792238909 13.9131820646834612
42.4847522006934852 47.6314917935553268
25.8458818476210226 19.9922877507705650
88.8380782250170427 61.2744639330703862
92.9326555629446744 52.3077911062690077
85.6697006629453028 65.8737529468789660
25.2581159279505520 51.3786023413135524
4.5039226405588551 18.1330277978257506
12.4210013417698555 71.7707258202125757
55.8693887288066691 64.7428275520447158
55.5904073133772982 62.8216040605225814
60.4018857804034894 24.1892990994385997
48.8201039833259571 22.9075094005262478
12.7194105531039057 95.6754538768123979
44.5805112978867513 50.1832105983906160
27.0247837597806573 10.0026536042401748
5.0716908822582845 79.3951565093890395
48.8436111837951543 24.3848684230501327
28.9291984628126677 79.2038730555506021
25.4965351619793381 89.9137588262018568
41.7741991478660069 6.5013293534137535
38.9897753103692466 47.6363294993119553
52.2091774805385143 8.5787762118433530
25.9214736550573051 57.2701492224722131
21.2907163830159618 64.9815662431812342
19.0186612276136096 88.4651193031111376
15.0969488640478655 29.3854720122133877
3.7929813324907968 12.2808509258890748
92.2580839871073550 16.8544853593494572
97.6608747172642495 94.4292476747471881
23.1063038698966601 3.7992389749382571
72.9036899174313220 34.1587264391108434
91.2348119223411516 98.8992817185982460
55.6520481739409050 38.6196917579666774
40.8943533789093010 14.1501130789917102
60.9108605855829026 97.8105423434773655
25.3263573720543533 15.9427585651910171
47.8875477805557637 78.5708458760882706
6.0626914521716095 42.4674972157137915
13.2081879606351205 46.9855293132036209
89.4606514913823645 7.5898309520025524
57.0660081474866558 49.3723180896354350
41.8781734377746773 65.7323763096351286
75.3948979143452789 61.9575668144346920
54.7816741299855039 75.6245414193649310
46.5065097949544537 59.6819381067182704
44.0001743481272740 43.1610426342209692
8.5861332252201823 18.5865578959600661
57.3069036468576911 6.8924713250897547
49.7216854144978626 28.5698005262366870
3.1032868840657923 38.9475593410866381
38.6589351400081753 48.7364423184012097
37.0682374852957395 21.0465596154675971
63.0726285264212834 83.3289496600249038
76.3661381319302990 25.6112211125898881
16.7903451787814504 62.2638897560555336
74.0242399007582179 19.7873837711757581
65.7979199329300712 88.6811047292997188
80.0367020762703447 56.8946033453469084
97.2379379964307446 79.8668436940417195
0.2003956265794193 70.2451130474783696
65.0839222528370840 48.4770595266569302
17.5815209932286614 43.0031972198621801
64.5142871084311480 75.0930547158795179
36.0107356632676314 14.0815824689223934
64.3347966773309423 46.3008163135016915
82.1982549450794835 53.3751041310704935
87.9619154489067370 75.9531795750888250
13.1426704185130472 59.8376776245465791
51.8383511989207761 57.6684968876036024
71.2889860557443029 78.9342615778684547
69.9043760083272758 10.3282212153607222
79.4729397934818564 57.1571967313164819
80.4178446952678883 49.9869392309303038
77.4057083701612356 23.3375773558940800
11.1478685498336070 72.9693029271179370
86.3276951979090228 10.4392886163072411
62.9262545292796815 18.1642858154316578
22.8726022103118432 94.1158343707769802
73.8399895585345121 91.4869959017478322
19.2215786689662202 36.7481535211496393
59.1338035139420484 60.9396608261059711
90.1767155522384485 79.1570285473918744
26.1238865382405372 75.3117328231220284
18.3030340120754467 13.7955035670583541
47.2146610721204425 18.1483937331465732
95.1361108543015064 95.8631383001985000
63.9457897606081858 28.7105383524207554
13.7775904074451176 18.8054139777403044
71.0057621188281587 18.0709536962901254
26.8159663316458357 30.7472306821388592
3.4395658777349292 98.3535892998491192
60.4107861568281521 47.8360247627971447
61.9785351233547246 67.0152013738295125
94.3637670097106707 77.3382245670299824
67.2212515055071549 79.1415967487319563
68.6893839668769033 81.0506902188405860
74.2911221819150853 55.4656351922922042
47.8098999390889290 77.6203505575170993
77.5168948100080968 26.2315082669638997
15.2565933830417837 18.6899626018718337
61.1689659895953000 90.8277698177282673
16.8247147847346170 39.4173478149346792
56.1361146468782195 79.7061413486881918
45.0688771380149760 99.3704390608877048
40.4781610522577751 57.3080766084089888
53.5793401858369691 34.0590269777389167
54.5835817212137329 2.5994015929216019
90.3199726941346626 52.3007447166857204
65.9551470286278914 67.7017529654912238
21.4603010764093511 56.0744599267300572
5.5319148589745071 29.2984808092756630
90.7941557424438059 17.8266882216083218
26.7978426017670088 12.5630455343690546
60.1246846387659701 39.4076659882454337
87.5768632810903256 10.2059313450784668
74.0847214074455422 8.3236548587345531
78.2243574708274139 62.4510435458222162
83.0534705079315216 96.4266337791787862
10.5326881061476580 57.8270096837952607
58.4675870088990450 59.4985748637540084
61.0196358321445373 54.6663054295287054
86.5054286112302577 22.3594513614860269
40.3748225911120500 68.0085969765977723
84.9706014772701081 74.3140725699845888
49.8115520694239677 34.0472060083413908
38.1835014102515444 28.8349852063250260
9.9844762138806669 35.9142510478098416
7.3530847786288156 76.6197973358073199
42.6615611016429881 58.6593936885667091
43.4507172696900170 98.5809096140408627
0.1737231439264741 87.6157553302596739
80.3830001714013775 78.0312683886509717
45.4275410354602727 2.9915159495975341
95.5577868420958225 23.6553073201898663
55.1565490609469364 36.0113308079151864
48.4571970901825324 52.6704875174016891
30.1895132774922530 68.5059668215471760
7.1252392867982905 72.1507569619174660
31.2237402703667080 58.1054774757524228
63.6031146375029550 26.5718740528608208
48.8377907591660545 21.5449292125361787
75.3599112817248056 9.8598456448663931
23.7254056007000429 39.0117146397303429
51.1292784820030377 95.1289297206531472
24.2559967313923579 56.2208870547973731
33.6377279518859567 28.7773358433859094
38.9041655421010333 92.3002647557491258
11.9723678685240476 50.2928339743607182
1.8543461591223886 34.8081377648343775
76.2228322958657998 21.1884244927674317
33.2984027631114685 56.6429628122984568
15.0683252613920011 1.3786005441614901
63.0979163515004942 73.2046133568818078
30.4233172465323101 40.1875443796786058
64.1272848230547083 45.8300230809958435
5.3221317488263526 7.9224444158477176
35.4072696145689250 68.3061222113095425
47.9004563484786487 32.4153138663553335
15.3263411291965745 97.4961229877733615
83.5982311681518979 47.0262069941593452
55.7917379920042293 52.0893558146174556
48.9754056713806420 93.3239594036534754
99.2116011339794426 29.1620113768712983
13.4465831777753948 69.4694690885417003
85.9057589470969276 31.0918324644039785
28.7869649299608241 53.6227015043924879
34.5902566062148864 93.0493749821528695
43.2585755146836632 66.5708842206635438
64.0080952648394117 75.1205584509284705
48.5506442867851717 33.6787601766743805
4.4256195923536463 23.6625080378198724
33.6207575909451037 65.1250989007344856
63.2918804912039761 63.2603980396736247
38.5060519619711528 30.3033667202102883
18.1409382528288319 59.2586193779910957
63.6158592444330608 39.0838964961790296
45.6077392379486497 36.4472667506053014
46.6264599684321794 70.1825168594577349
67.4070956326634274 85.8555044037221080
25.9166625842359153 79.6093331529859967
29.4770317160336539 62.9931759442713073
0.0271903928795392 24.5927274713600426
67.1054130963825912 17.4460224279410987
20.1507148752678837 87.4208172397952694
11.2798539304230339 25.4777063426577115
60.6325429775644764 26.7947242977409239
38.2107244835065742 7.9824087669710160
89.2112523684906478 7.8712231305450686
27.5419490576176855 53.7623612320603996
30.4073596836605056 99.2805032677379415
57.4839618388812283 35.8452428745976732
6.3275875210938910 49.9182267102286303
35.5029452670209693 31.5960674709134359
33.7212563848929960 15.1950524182285278
73.4190255467548809 71.5944891271441577
57.9970569162360121 37.9979440527913113
21.0587774300856410 94.1052470118681441
26.6238134656702989 70.5277201294214393
17.5133593659355888 38.9433496577288523
85.6275105819335209 10.0077118400047063
35.3744448035107197 84.0740251599555677
0.9252511334482683 44.4223090037552595
93.5271934643257197 29.4868306155327886
3.5036252481003727 9.0772614872150612
58.9564152462839459 65.5749610481354210
72.1015289295877153 31.1355572683845168
0.0690764528414323 11.9108046089722368
63.4752800014924645 26.7015419215232406
40.4176030344918473 62.5258569348468711
96.8535660480204825 45.6668377804334327
0.5095908082215383 41.2166188942548430
55.0906152713749790 90.6638837905590833
70.1895958042527184 99.0028966993301509
58.5904554975863832 54.8719858091778008
1.6919752067791061 88.4896780671384988
35.4346640499351366 35.3252834485471965
66.2801350626948960 50.0584723237400766
88.2474696875627274 4.0945804908757761
94.6229821950301897 67.7346082838539871
65.9683024225184624 18.9318193161571848
5.3330070969594301 94.6691596701907088
54.2310200363005279 50.8651032255633453
12.5228467952326223 31.5055889561035372
77.9476559850246815 89.5772286961689730
86.7890199347489073 95.9230568782717938
62.7220339048599058 81.5932265902740426
54.4886405134250111 39.4538904181354937
1.6157069867540286 69.2556328871765174
96.3261535779389391 76.3232522489261243
73.9546523243840568 65.6236979283851127
97.5240194265714848 18.4202350307479783
83.6806179258012861 40.2964747150885572
60.0450840996594977 37.3903743433867888
17.2832909524912708 77.4618766790613762
25.0409564899397132 59.1656388779492559
45.8086257436200270 85.3482639791589008
10.6780578495444090 28.2705019474942318
67.3927193561273299 56.7048184624748828
99.7284628990676509 6.6936076891645602
39.0579326985360140 56.9302368309625422
31.2739096608181875 54.8539359403836926
94.4210699615106250 21.4498886385933609
18.0783726756277403 95.4757554976088727
29.6849375767521693 93.0089875068129857
45.5233036522798571 55.7409464779008772
27.8774127115297148 23.9644233214152287
61.0219400460993668 13.7763948504597948
42.7813756014885342 68.3268890911976428
59.1511766636413725 94.2983553152712943
77.5636618920464684 2.6696395316669230
87.0342875057760779 2.0700085410039093
10.8612902240253781 79.5715294307574084
42.8225948419169029 8.2976372769249416
14.3857078514623140 3.3281009338814393
9.2030360635980468 83.4491301625353969
95.4094857001260124 47.2781952586392009
24.5208450744065942 27.9649292591920968
77.2110172360089138 19.1910516330181409
58.2655944867085722 53.3503673483685859
34.7016145494963766 68.3189324950885037
71.5912270240881128 17.7694895898202958
1.4523828458090859 1.0581030440879435
82.3220408331990683 19.1817578822477408
11.4666425827328116 51.0512841365262844
85.4933730805819039 48.3498187428290080
87.5949676288613404 24.6213007365036027
13.3251345623764177 81.2788270165602285
7.1549564836233204 94.9624123043933679
48.9701896892408755 85.7333719886486847
37.5152817534578631 39.3974580230578084
1.8312249731621266 9.4621680753994468
8.7929859727519659 97.1883498469839964
55.1992111929677662 99.4206748481448983
42.8112670527392325 71.7076921039761856
47.3904474518027286 66.6632152278414338
32.9625378784135350 78.7973211359437471
31.1331589062659901 81.8960409317989502
91.6513006474733345 1.9822444338258527
22.1247935205297850 52.1351004392548916
16.4027155224980348 78.9146254410208599
46.2784395254382090 43.6578941807835079
54.7775440915752512 54.9102424456732834
64.1161963011438019 33.8471125589423281
29.7724537289469460 36.6214967109152383
72.7307043095929657 67.3626154652191076
94.2228711404283388 76.0618582250427835
77.1834850045262471 48.3044756826157098
69.6058480785395801 82.1135296905242171
37.3566929220136998 2.4413442726677892
89.6860930488656152 72.5824586827267240
18.7871743238257167 61.9188352052424165
96.5808262056950042 39.3286794829953195
16.0533857157642572 31.7542300726926250
77.8439284131320619 71.4836492928419602
71.6159222351712970 17.3989646334024464
34.0903410426457185 30.9496811265513188
67.8461119012916356 43.3112622136835412
86.9723025473435456 19.4524011928380212
25.3159912009934693 47.1438599337309157
6.2305126906051500 80.0246923279140958
61.6453400582238658 88.8717919823531872
19.4357690522804063 68.3215736473265736
36.5547061393506922 16.8275211647477718
50.3523689817851476 70.4514710805175071
68.9754368244354907 8.5851781928854454
48.8588309533004264 47.0107764084141095
4.4002685424013759 73.3728316441824973
15.4044109193490328 32.5139154304842961
77.2152738361060926 34.9687388601876634
61.2736063424972031 97.2989019997612132
17.3111379185043823 36.6457187863202165
31.0172810288551268 15.1641598354872560
57.8737323731583828 21.4858086545715601
70.2625935801779065 42.4084835288363919
12.4696053023281692 93.5431556042944692
46.5162263491396999 8.8635752260690204
42.9235925697974423 60.1898478147126497
89.3325469551343616 81.5632397737792445
0.9002242021237783 61.8086338826370110
75.3412586758944087 81.5651633455730831
98.1636833862257987 70.0477977886143321
53.0289559994188906 0.6194714703460558
37.7466436132163707 65.8116887080238087
33.7757135202487291 35.5970184502996219
55.5564193102349506 71.0581624443341155
37.9930147877354685 51.2448975618617482
37.5043947064072256 35.8888244014665787
9.0554525970589097 80.7925957761940623
44.8498165977776893 72.7971816741689395
29.5162406713602046 13.3764926566173230
57.6914630349853823 31.1697723040683776
80.6555317978618973 29.6260218213366358
74.6417959690013078 14.9187705319841264
26.5573894692037626 42.4331211000554944
91.5111954581066982 50.4728202802898096
26.7125644167715777 52.9553682855611356
26.8424923659440715 33.1872421299265881
34.7196642755752691 28.1331351710492505
41.2136450627230246 4.0320218368160576
59.0588495568791245 39.5778762586995185
61.6415839909871153 49.8201647682545357
38.7909468032800433 65.0968050963086569
94.0947391623398630 78.3250795444586601
22.3392460741446577 84.1664534402153777
27.2465547838190325 3.1573527708524174
82.2713026095864137 79.8795020398539606
22.2830730440695106 93.5890704856702058
1.0140837880123654 39.3199718930970263
41.0216197382404530 84.1529901311792372
77.0908700604637858 5.0483435983212139
40.0647412887815122 74.1505995943571179
95.7623265304717251 4.4166742804061077
80.8622558363775710 8.2544281810983833
51.7610265700130725 25.8432231841825057
88.6118780716286523 53.4822956567230321
97.0116763472783248 24.1540922156569628
80.3125676879309083 41.1360508794082023
91.3575489062340580 75.3155089419287265
32.3084629764178501 98.8513167076993824
14.1751611995879383 69.0882887373037846
58.5052007197194399 91.4148512364614874
15.1469205470898043 11.2355649830521269
21.8720008327042308 68.0306687926955362
79.2944311890656479 9.2318323836038889
32.3932934081415453 31.7323370135892944
12.2320573031469930 87.0992662219911580
21.4181975082568208 80.2727566789394018
83.7006405284321744 73.9275726543391443
86.9220346727676940 26.9326130618056752
16.1853638352842282 51.7272261031110787
96.6560405172989192 24.0187233089504169
39.3812673553002313 44.8097432900585702
51.4150146721454959 48.0202859532996342
80.4986895337087276 0.0334764096665219
32.7825316966697500 64.9849586376686972
67.8973457655647366 23.4282727036378091
30.3540927105237728 14.7111470117539334
32.7513769592227320 39.5854439105966094
54.1115140594451631 51.0751802032816684
88.9506644629257437 92.0460107360281228
36.2497713532607193 21.2019117913772916
28.6818544403521614 58.8726741897389587
82.3796138767290245 40.2364295109334051
29.7919348836421136 56.4905146900389852
42.3465512852013859 85.9852189168757093
11.8577358964645168 60.0704081679965824
25.8479105346846936 90.1939741457374282
58.4754959757292099 93.3608322249070142
13.7925744596061666 68.8447021156622299
66.7704420190403738 78.1416780265853532
13.8496357592043484 2.9876106255844470
15.2211985461340618 62.0135823343235941
37.9856010744194279 29.9975932515166299
23.7938147773890449 43.3173246974676402
98.4932870396801690 73.6969637727736426
57.2746049927396328 41.3633416276794748
92.0139864457442940 64.6463091828496772
29.6847441016530169 8.9193273695530539
6.2463226177970288 3.0853664793423885
59.8544161864022186 76.8599122457476085
77.3957055620573300 68.9745794692107523
45.8495390751218395 18.5665962788304064
9.1391178033097713 20.8433731131084770
51.6656723893083907 29.8867015688481388
40.5286764957850849 8.7609979613618485
21.6856538058596939 2.5702779389179198
20.8502317263099997 69.3351999932684748
77.9145669280654687 48.2742357770148516
24.9712531222369805 90.4067619314342181
80.2151299978842331 22.1734713599320514
72.7067344888564975 84.7919879490120110
34.7735984732576355 21.2928345513057060
28.7269983142812819 38.4063192404814231
54.2026536664769054 49.2725911037273221
45.8644565497025951 37.2595330385652090
79.5232787733863802 78.1313035634684496
40.8451875927063668 54.6693185693655010
97.0774753744638019 70.2882308366732786
38.4533582685914723 44.7160067049557384
46.5455078227935886 45.7669103267631243
64.4975469686744134 34.4947617518030683
0.8058864699175272 30.8047718353019810
57.6991169387374612 65.0873803225175465
25.4342367869330168 52.6029831634547520
49.5696202112940867 42.9743188119389856
11.4252771675635181 65.6477187782405878
84.7067997098675107 37.2927127660262485
36.2589056482848306 94.0397650803791407
47.8918519332034123 8.2926940879974538
27.1695869504457228 42.0048218568254157
87.2015333859340558 91.8589704898178212
91.2459504728757906 73.5208770337945339
18.6451924894204133 47.7657613978033737
29.8525364026133602 87.9040483151115666
16.0978547992697507 94.0068285308381064
55.8933489160302415 31.4395444383284044
6.4532947843693673 2.1979191761653305
30.4921014125408938 59.0942296513061933
45.3261597651819059 82.8174736348753413
14.3253856725398361 51.3662369463906998
53.5159319547926486 79.6582234302506293
24.3872301772453888 32.0310817915070984
92.7783859205860324 97.2722249387886819
26.2985430919058238 26.5686654252965013
51.2595901029639833 2.4256212972823654
5.9587449159006267 88.2517702917231333
16.5068984739028544 21.0079477123352838
24.7153084778144461 41.3301232666610332
87.0031265914405907 17.7668293473248298
8.1749173054546205 38.9476801749488288
40.6891559154333251 95.5611151508567218
2.0760718489984398 88.0979580683260792
88.0133853459786621 35.8524753461369343
17.5025866491996815 71.8456321123481985
53.0515918583459367 97.3486877971869689
15.9855061587960261 7.4639847293272554
86.1456295171629023 14.9018363979999684
99.0907996949691636 75.0956265724696266
21.8716833153091770 36.6846405668493603
37.7510150748239823 47.6217354470738883
69.3567288103018456 91.9971171945683892
31.2885265231034211 65.6090034079070819
73.8048537297655116 41.3371186927308472
65.0300729495578622 46.6941353153189311
28.6155073130033983 65.8459001855036803
99.0007654491273996 63.4852296184625047
54.3688676893612453 80.0722617049451060
50.9780272457929371 72.2360414047790442
15.5774736045999553 6.3758396733683664
49.8447514847017459 94.3705534487119735
16.5800503554207062 42.9199336957931123
83.9637859380462714 47.1394260641692000
72.9171492175518807 58.1845364582629827
62.4275557366403291 30.4418099603181780
28.7348975403583822 68.0905881448709067
8.6032819267956580 63.3188427713225153
41.9493475026973996 91.4875347512833343
84.9504312788623110 7.8763334076634610
66.2477368034213896 21.1300780877719419
56.0719075209113385 40.9487855895504538
18.1124684981054145 17.1488357135622280
97.6270370602179156 86.4496332771349643
57.3778798591858532 65.0756301682768452
58.0069889575462554 12.9903287757980106
21.6758064830046564 89.2292909113270412
10.0279708678602475 18.8138266917552741
69.6095069749341917 6.3815184624921084
33.0270851204409439 94.1263264938642266
72.6577908558999468 73.0562812786835991
86.9380388267459097 78.6146015036440815
71.7898957074001629 68.2371797192603822
6.5822700070084288 68.6100909207240477
19.9562636247718181 90.6795545870341329
16.2517434606354705 86.0188813294891617
56.7787847731048601 63.7911793076779219
5.8340560913539452 83.8986160669955439
90.6524254834960317 91.0325739022274405
95.4415887727601415 38.4362337822923479
11.4217916381551543 71.2664920748085677
32.6992304529210003 3.9804122466313374
31.1329144668749827 36.1898317205921387
94.5361041435967167 52.2210789149173067
99.8687717765569545 57.0598677586757645
23.3312057318797343 15.2727358795139203
10.1952049881662177 19.1230456183866906
98.1334028364783535 99.9935105272505922
80.7984762578845732 54.2106650195941313
82.8336334982114408 83.2570689621617248
24.3112438485710385 73.0148065363142962
84.6994232307739878 87.4845932121166925
18.3014289172775193 2.3590246712037466
22.2174678659024067 52.1145809578011594
81.3020222852271104 42.9978948559344687
5.2859613731008004 57.2157328222055881
5.8144520664042858 14.1993738241930743
88.5570796328329664 19.6508051595443369
70.2260291413389552 17.4506746249338605
27.7785790303330629 21.3033233033975584
72.6456372407899096 93.9811933350920299
40.1784957421925526 7.7478446024020764
95.6259552205067678 70.3222318775837323
54.2628059514733039 16.2609410264339402
7.3881298557507025 11.6514789854352490
40.3321014889463356 6.2689171539825121
19.3734316012022738 96.5163026428174931
35.0568750991107976 88.5139661311169448
7.2002538750081442 64.0503946917103804
95.2004527015224653 64.0934243190030628
50.2751615738196733 57.7454531600005723
14.4040636908819515 64.3018931750519442
79.5129988872157867 96.4416953499325160
81.4663627310288803 89.6338498091980824
51.0935437105716090 27.5007384030180759
18.4832941899005547 78.8966819202759666
99.9710015759526840 76.3662921973254782
63.4126286914541666 59.1216175579740124
51.4742882210942412 25.7033499683131623
34.5637329150122596 96.9969047524873389
17.8612089355098220 79.3312033960294940
10.0975991664267628 36.5357998106200625
15.3925005724757540 89.3985736236212176
97.0599289703922494 98.4097189191338373
24.5029672514059484 0.3173319064060931
90.8451145401146647 64.7990667766173800
43.0343895661678744 18.2346187311152583
86.6549680406519940 52.5476333156693158
82.4523950517118465 71.5821599393468944
65.9503792792272066 56.7488867194560953
88.2931398752579355 87.2731041684184845
78.5645039843515605 1.1492274448658080
89.3213346871547458 76.0333812802618780
78.0281411027050211 99.8404140223561001
75.0038437019379813 9.1586744645199669
81.8488640411948012 75.3087730873102004
11.2220859920713281 50.3189178454292119
40.1434064774367059 97.4029001560495544
63.8448421543809985 29.9368591459031173
25.3265771231016998 39.3364716537391885
17.4571837911298040 71.1935975265299561
52.4895687621099825 28.2836764926491568
19.7258638241580861 16.7185779824977061
66.4211770578449432 59.7998204052687470
65.0947272710188116 84.5030247607404306
6.2113809897040522 59.5576476022946366
23.1795837454468412 65.3374646195441784
0.5536206750377803 22.5220444585906741
26.1224498994538799 8.5598490707851411
85.7637345196891800 55.4378584104275873
53.9332403171487016 70.2425310408016941
61.8463531623053342 91.7641208614378883
38.7392407164996868 71.9908803151676437
72.2106365864898123 90.2045596926581226
8.4639787750373401 37.1904384188298280
47.2662975928577964 51.3761397648342140
59.7924740391433502 80.2386345773432055
82.8020307161100959 6.9366007657142070
93.0266284565910695 79.6246481983849179
77.8310996526518863 58.7100213735284413
78.9977109027917805 82.5720948288966667
69.0728737131908304 56.3117845642803871
57.3920280427365839 89.0429082928844053
21.7361562182965748 41.1416319517967182
45.4870757005109283 61.5624164328915739
63.9732104664842183 23.7136733327498526
66.5503182750868376 16.2908457695832389
48.2350733898138628 38.4398964542378749
39.3156731850013301 65.9489988156909135
66.5254421533638833 86.8287908450131454
79.7458655474368072 46.3754404056004219
61.9352799893784862 87.6144112351464912
91.6493594799410261 57.6472512466781524
12.8629678999657493 22.7735869703657450
4.9781187079007250 33.8370740872209552
36.9432410933608821 38.2094331747572582
2.7313058485340824 86.8365310761871854
87.0211407335213494 53.2314384409257073
3.5998012265661239 5.0570120575480049
61.7944181267421158 19.6751616006267902
71.5231548940861899 25.6454892555821665
12.1378578524344967 23.9932228800652005
13.5585936321108704 86.4829260579609809
80.8861657800495095 86.5044868971175873
77.8735772450874748 0.4474837921540797
94.5476829094537692 75.5207403472989114
82.8475535949775690 63.0234870402206582
83.1720587520624122 43.5955884279950467
94.4052570330430427 66.2107232790387883
98.9037731506056446 77.6092367374050269
90.0855195268022015 36.8223988305774199
71.7710034186666377 7.2003100566240157
46.0143492888609345 52.4358517053259874
24.5555389268719786 37.8906430401914989
50.2607554465047031 54.3276922976967640
13.7029185680208947 97.8972121536704805
0.5574551868984812 86.7158429962089059
52.9706371239465525 45.8503286714593727
72.8092441240823689 83.2862506832655498
77.0590755111719545 60.7181588593269339
36.0276084842601207 59.0582645287638144
1.0948561199676687 73.4186967704851838
76.8879979440285126 57.4924746853736295
91.9940752072449612 63.0308952684950938
15.6820106184876185 35.6783274317844956
86.1454220708268537 54.0331689480701201
55.9696629675474071 7.6265377316267591
10.2276696157658886 37.7646053502809096
34.3629632907391240 86.6587101923819461
61.2378278849951201 85.4796613201288551
51.8990704163173149 16.2037356036164439
21.6885053235871474 67.0821045736813488
39.4948535028919565 75.5634114455634887
59.2453292242783220 76.3164113469520231
93.0090837382658293 52.8111616057919662
6.7815751774780715 95.7425675670742322
72.9059854790224193 82.1596202931524999
31.6383275940016482 68.6433378174175317
9.5849125791944054 45.2634250370372868
86.3554680662572451 84.2858794359422205
28.4324804112459404 22.0641747908087424
15.7817706154494317 86.7257296359911294
68.0443575574154806 88.6207032837493074
96.7304826372184294 2.1354746301147531
50.1946709382919636 54.8414589467059983
21.5299668868781140 18.4025138589816386
48.2039953658592566 31.4541490829573611
79.6829282431486945 88.2687997610648409
66.7296624198107224 81.5640871062759203
75.7516067270711488 12.2636050326021540
76.0610360509965346 7.3509507880975988
5.1889400492405979 38.8067889393371033
95.6768456742389333 35.5770768619427784
32.6322560678640485 23.1823467685591602
82.8532665731919877 46.5211618743928383
80.7969341167751480 43.9710129287565792
62.5311440774342984 3.6645542727156033
10.7099831945608024 45.0230048023319895
14.9496543044973293 65.2546489817301847
78.9833080847250386 44.0015470054781233
86.3204617384933215 39.9451857164744837
84.8735217949653844 12.1948435136538293
95.4164788025155133 14.3215902621970255
9.8584717787046028 10.9078064694466903
12.9131001149167304 43.0134375853681306
15.6026266600726160 42.0691388900184293
54.7197271399801437 80.3583123207962871
90.4496447466519697 14.5371402131870280
83.8718828195888904 28.9073696032794629
54.6454838327433663 20.4741758423306983
10.0891840223165996 33.3265675447361218
84.4544889715390070 55.4816304928314139
57.9144497328555872 70.8683845197222553
69.8776683339027471 57.7841893642736295
64.4398970963897852 38.8856485607288107
57.6169941622593811 17.1211264326368457
17.7547569777537397 4.9848571868363774
29.5705340486214538 18.6776539431407365
76.5201179188815814 17.5910368617068649
92.8667213886414658 32.9552700178504381
9.6437139120108757 16.5330553001525544
90.4459037174391653 74.2213316224685826
80.1693852537013356 80.0160693422345020
60.3633670707062535 40.5672641451302525
36.1750787749658400 52.6227268975480342
17.8518168980444578 96.9078313181421436
7.2984771659732717 83.4701959537253657
43.5932027065410352 83.5656095190900601
11.1999628783114762 27.5485304187891842
54.7011306814203522 38.1566500918588147
19.5367741156198811 94.2295762618587105
34.1125568935513499 47.3234260026136653
75.3131557603736610 37.5224338367281121
66.6743193111521890 61.8135432036670238
78.4801606884271195 5.2766359165124737
42.2698472016922437 8.2031291614158786
69.3015794594203385 66.0448320968997820
30.3008982915620848 94.6904856656081364
12.8451839804302850 43.6291635143508216
78.2195112963216275 26.5749665026371886
98.7451373409816995 92.9115313738072217
95.8880812227397712 8.8806139187349693
84.5765269679243943 56.7938372903179811
63.8147589421814629 82.3871823009333468
16.2733337400612683 64.4607334188098804
18.8663856935807246 5.4862433298497155
90.3746791959779188 18.2691850170920169
8.5521015091911892 45.4468313180593029
56.5144780989409767 60.3476871190046467
76.5189735467935037 58.5464835917523629
68.2431690494301364 9.7264844632326426
63.5181830636890794 54.9570927862472942
63.0397994822154004 91.2881382973890396
41.4794104968858406 58.7858921047077061
74.3724544750770491 95.2928859939609794
78.5536812001963654 80.8150784004167093
51.4313161933812850 58.8042203563384689
75.3982302588624691 94.8331789041440061
15.0938075120615309 66.8204498574802699
35.1713579749424952 49.9864569244934742
16.2884705337849276 73.7142980973375757
48.6570012489190518 56.2960725553334456
58.1847608763883102 51.3880120619941394
70.7348332846354850 13.9202296894753612
99.0388337100541349 47.4195542262877083
1.6533143720124377 8.3536068941893475
59.4640808170463373 84.1465192145545728
16.2820040855043082 38.9049481536986050
19.6358643460811351 56.6314101323888792
43.4994075797075581 2.7821343042988222
29.1941117796761915 50.4145943992123549
6.1655708637591067 48.5677350688571465
26.9180913709521015 72.7588632975675438
79.7854731123725145 29.0162958727022122
24.6742747538695752 73.7685710153019585
74.7878940051847678 98.0657578471325593
73.1027661318690321 85.8593340909661009
47.0751973047442078 26.3346047568300250
92.6790707840314525 82.3066559321827782
91.0759317233417676 16.7163611108190224
37.8913872025255856 77.1897801189259667
33.8734763567479789 61.5573698628433235
19.1458165684865840 38.3564539432253468
1.8063701401476839 80.9133098990196089
46.3812439075592238 5.5708049926497916
90.1704557455993267 39.1713534118774049
84.8419237332220746 79.6860848261944312
82.8160745257531801 31.8278599965300941
61.2072107775776786 6.7699706829025486
33.4906992642615222 12.5462933407844304
20.4850440940307692 36.5957675300180938
36.0761566787702463 26.3239903684605601
46.1277672346114045 13.3240739561185428
61.4715770332682325 97.6699026406237891
43.2927569613261625 4.7739222884173209
98.5591784807879492 30.4834595126063697
90.7156830321153507 68.4010825511140723
88.2278316458144332 56.3465826585251222
24.4712405009358207 75.9724502407908062
75.1244816195937659 63.2475376910602165
21.5281345980954733 51.4942437534464972
9.7635702805078282 9.2363266584043924
1.6911556116172344 89.4130365812749233
79.8775412494043167 49.7529998058503722
67.7067435186485227 92.8830411361593207
65.9537868949250310 2.0854889102593033
78.2171333692207895 9.8235430951076665
66.6120009922520353 77.0948083217362381
16.0539001991212835 18.4084478253872419
47.2743813287940142 82.4621297110301299
19.6294685879245243 48.7571439904924162
22.6810335334817310 14.6282689083143342
9.4632377130583922 38.3221960574792959
59.3794479015822532 79.1047181840680622
41.8963880107104742 82.5496577612547355
37.4033809690258536 27.5808491660615402
92.7304718974647244 12.6275508803819552
16.0447346268249866 5.8592944439912253
45.4505561270827556 13.4979737434995588
94.0318959213972505 1.2222121206457937
43.5874847411267936 79.9178871543627594
41.6342922184654185 31.9015893095581973
11.7235512302227392 2.5486185598964650
16.2191008652174489 96.7565177025562946
87.0094497335613823 51.5365246614402395
53.9515089334303681 68.5614226045407236
48.2334212788002148 50.0148118880990893
84.0433531204822941 21.0301335121432444
98.6942478413170790 87.0662827808596234
8.8175025263452547 94.2636376104324683
15.7607471462172697 40.2917426392360696
48.2855594699809885 74.1859401403412448
98.5271352836380174 29.7334505642143370
69.2068192211777671 98.7894630807147962
80.7619091529956989 14.9364396352107072
60.0700709258397154 20.5729547563434316
93.0681815831717643 88.9102670551178988
87.8128636175780031 56.1130604868479210
83.4671613860113695 80.5627595100257849
60.1721227284695672 35.3229428236336531
6.5169612469111460 1.8589471792620160
82.6002665698856191 4.7235168739630629
26.8477269959073404 33.2980008055586794
57.1351271994290144 11.6871136344895650
96.7985266316961344 0.2710750103082971
18.2502050155036066 85.9932480832774360
77.5676491103388059 63.3306113817455056
84.7927256612287863 36.2515960567342148
15.5466048167915982 6.4010427204120095
45.6127126242734988 28.5338202621186809
41.9575050393407167 28.0129394641281166
90.1351700702925172 65.3443127138777129
74.4753942587906153 49.9373580068010341
34.9072091868190668 62.7851317087733705
12.2523562575585050 89.6571526296480670
30.0343612432918512 2.7474731151907461
60.5320495317103777 89.1840607024143708
51.0647992294981776 30.3879128935811593
50.1402318915358336 73.4929991439501578
54.7124925449775219 49.2250268899640631
3.6649593877368214 9.4716312016935973
19.4215493914132828 32.5024851442748073
71.2349367803021636 6.8564094734672398
52.3036315744969329 72.2282794887376127
30.4429296393225464 72.1467961924897168
52.9503062033810252 28.5632227173937565
67.9780787820233456 11.5392875566641564
83.3936153198138470 9.5813035415513674
7.3802833587473966 94.6767566016568196
2.5144565996881640 70.3049905272002889
28.6210816082362314 60.4927934882255940
60.6686212325230372 48.4415658877498956
53.3635078800300136 20.6733274757372456
56.8497995409135939 66.3255692853720404
32.8083169442319615 12.4132302665160630
6.1416593270039339 15.6100581860609715
14.8547540272529375 87.0068795743393508
37.3926019151778775 96.2919815545748747
99.1142030686001192 9.0666113817397651
15.7900349184454285 71.1133476103258602
84.4334474185460522 78.0419996441102342
86.1798425688224086 24.3425178971659371
33.6693609267040088 67.1070951997523366
88.1408974309102433 53.3602893253293047
25.5131794866857007 26.3451039250597319
42.6389427691598470 64.2739405847879084
81.8356327077932235 19.4420159083031905
98.0972959430326910 15.4418084140391159
34.1404855359260324 3.8662348417189851
80.4322871848152943 38.8993437321239455
66.8527631251076855 8.4306396787045657
74.4170855070820920 78.8342380696062719
89.3362939837055876 98.2951258408779296
72.2175608012506700 15.1219384028094321
80.7098543588931108 25.1966095777783181
82.2133093608008778 34.3084461986584941
39.3489473926113078 2.7050105846683326
4.6254007879350079 45.7629107902768126
88.9217577390063525 45.4932150364203522
87.3336974997959175 1.4281955546187497
93.0733451512926422 26.3540373073069887
48.8426816035208873 53.9267338732804191
38.6217068014680933 83.4248891586231878
20.0605119006045385 55.4677805167039679
86.1425355264701267 35.2342921973039864
92.1117112681358492 62.6867189580402240
22.6182554540328411 93.2508220362592368
45.9230243034482157 65.5765806242962412
70.8234022632443470 74.5592499507981898
15.3420468624129835 30.0046343092651320
74.9862777000117546 65.4066616786076196
69.7332687535269287 19.7465207430110183
84.6665832812244332 34.8202835040133252
62.0388494293032124 85.3437428007591166
4.1824411182785015 66.4069378315985972
22.4042146888801987 44.6999971023581892
1.7226136969576977 53.9056923403151060
45.2240430883206841 36.4789240146155294
65.4390439837780491 70.8046526876608908
74.5381017648395527 61.4160083385775337
50.4733775673268141 3.8145986621621053
66.7558736293234318 45.5192426497341671
61.7493245693725470 59.6401053831786001
0.2601376714587378 63.6000982633040195
26.9822460950781995 23.1686219048639828
14.7595969606001738 8.5996843146182282
44.0842314299124993 33.5480476203240841
26.9039215522395629 3.8773879561204483
53.6303730193783821 64.1427462859316080
56.0713647065687582 60.5327555758801736
22.9613951364416664 87.7538767714145251
56.9843607631566798 33.3303211819570038
12.7553320503932319 27.6466290604372098
24.4581648745132760 96.4440227063331719
69.7126824793296720 83.9326620551336759
58.1334086598561441 70.3816443269759162
3.9927594729978200 71.6875460916598115
18.6947368179313678 88.2733104389448755
76.8393595411809542 33.6259182808241306
61.5192958695583911 40.1674418921273997
19.9104957663889586 53.4294068056849056
3.9696833094202577 47.8599336757723179
14.2177981685539976 82.9097274277826983
98.0399809084498912 97.2241929257343713
19.3869654348702412 90.1853914613499512
24.7962762376787040 37.0891922352701968
73.6117788794216779 9.5482403138667635
74.7005912695946250 83.8854337291977856
0.2379248785563615 61.6883089344387514
25.3471413076022181 20.6005100647496775
30.0942671340840739 13.8795465609919724
26.9752331847480811 61.2526351287644246
0.7437023806235121 27.0976492388020453
14.0795510891493230 60.7540012382930570
1.8727852357043662 13.5707510921547758
59.8439143495698076 27.8716495056714599
12.3660726451892522 38.1275604866168507
10.2250803301249249 5.6129097896249203
43.6300771304108252 39.4585581900999927
27.4648054978560587 7.6313423533580167
55.4208859173287891 98.8284782293625170
2.0342114857410443 93.3634396396545299
96.4506161401688047 25.9526112688252972
60.5566466023652410 1.4891079799351337
48.5931814556648334 0.7917941174532261
58.4240595439108787 78.0555996048565248
28.6498043333533232 87.4042287526597335
74.0615227002962513 84.6054525414051000
26.2342141515896081 54.6994438178752489
18.8241336749757835 80.9700534845984663
76.3746754850227489 32.6586747443454257
98.1497142109301990 52.4844148341773433
95.4475886375670370 57.7199044545168363
76.1449029772254704 9.7729538794374182
25.8439051708800882 62.8447160785450691
18.0976244383339022 79.0298472039973205
12.6593657804197068 6.0315150006789437
70.3080184829281194 58.0977329384220766
46.5937817788316906 74.2071586825177576
54.2981198120220085 93.1312669206807584
34.8355094063925037 52.9730200427318323
47.3344381682747297 51.1762832664269354
83.3043528347758553 88.8157660146924997
55.6056106313956491 29.1814134617738752
95.2846627153517431 10.3572386637178937
68.1738203817179595 72.6602110821017391
98.8624699502452700 77.7963151677686398
38.8346237912002650 97.4988067394695719
64.1549257264533423 32.0330011267358685
46.5430639636930650 56.4975700850156883
17.6799872521811068 49.6940153695452409
41.0429513205305838 44.2511584709452990
26.2231171630652682 98.9158593858330164
27.2695274838409176 68.5385500130638121
76.9447956268845275 19.7054055964150052
85.5904109821320702 84.1195483661886527
10.2689730464570310 19.5595472238613617
42.8762024321399551 80.5916331434214328
98.0606468289316524 85.5013644799161767
84.8325859886877396 62.0578715785398600
22.0030148796582772 68.8944283947662655
94.9716081830367642 9.9988839193838501
99.0460820971437101 39.1430063832534501
33.3088157569363617 75.7382086158858812
94.9646003960931893 2.8589860821006674
81.4424661743007050 40.1763248953050365
27.2575698718739972 30.2798599973171036
60.7811118275605082 33.4433541997285246
51.7247914190946432 91.4164767486710872
97.3046028403538514 39.2169566875115265
51.4600813184742378 36.4032375127093388
24.2809456183083263 18.3015496349794873
86.6131167165536340 6.1836446469827440
95.3702198313297771 26.1285919569276821
99.4883010602321036 15.6040083498428910
42.4342524555152991 92.2723565651902220
87.6111385987794193 23.7691317043196229
5.3876954116551694 74.2277136665198611
90.1979583480857485 48.4221975710081409
69.4009261493710881 55.9126554155859239
76.2229285557918956 6.1170003038809151
43.3724531282546408 21.2142881711182234
51.9684597101942032 17.8971058751150807
49.3828547221131799 28.6938642868520439
19.4957867059566752 72.9220200763060120
98.7205431391139854 55.1971969076490510
71.7840448815982910 93.2902357107049340
41.0178726573920827 96.2663076742318253
17.1465360283118997 3.9978236424017655
20.4017073727860812 54.2768191829757640
67.2381930186111560 56.4291756351128626
79.4064333392941961 49.8795568714658444
40.3284816481827875 90.8293658918815794
81.1110536778884068 2.7205484275047542
72.4762043699650462 24.5799541100122134
53.7326952794479809 93.7280902842493049
58.2917641555039410 20.9852401243076372
19.4948785805342482 17.3488958255774826
98.1482931951819069 44.8544529933698755
91.1613406460149349 58.0509051664990565
42.6236204663564919 8.4269268697339967
51.3849809026177837 81.3569755501850267
72.3031745249404452 86.6256676342604237
13.1301274306194653 12.6898912062224802
91.7572294147919507 13.0169269829237706
18.0210561596210752 99.9444745893235762
53.3588997098816549 39.6820503791131429
66.7801113286589327 29.3805062316050289
75.5006126227660843 24.5656116115684391
22.6283144278591628 99.9069431491409716
76.4989181071717468 29.2951805572437820
13.6678806075412602 45.7656465253907143
55.4527299183978215 9.3169423478213105
49.7155128819893122 59.4889186085076318
41.2613772024540282 69.8350144372329282
49.1858901156154502 58.1535600222298541
25.9944895884112945 85.3602887413949816
8.0561638775404791 12.8899294038470664
80.9043889694895881 18.0039239361144965
67.9366833795068175 67.7725635936404416
60.7802598819146453 69.3431984957001930
49.3687652893271292 46.6047032858780454
3.8310259658885903 12.1643954529322080
35.5506183503880209 71.3901959310311298
50.0264608085938747 76.2533638911195339
27.1336517153010774 85.6478499420835959
25.6490948310356117 90.8038556424994141
73.9353620338599882 4.8824966603760789
80.9694900118627601 61.8003037312874000
4.6735586195697625 47.6506695212625431
