# Supplementary material for: Universal hidden order in amorphous cellular geometries
Source: Nat Commun. 2019 Feb 18;10:811. doi: 10.1038/s41467-019-08360-5 (PMC6379405; doi:10.1038/s41467-019-08360-5)
Supplement: Supplementary file 1 — Source Data [file 41467_2019_8360_MOESM1_ESM.zip › Configurations/2D-Initial-configuration-Hyperfluctuating-PP0.dat]

48.365286631939547 72.836383214242943
124.682390343541243 94.725657251301058
32.337266079536221 68.239225865754349
26.284123100354801 66.503063210034313
82.403411912229373 82.599199355478603
89.791670575252354 84.718299932758413
5.458079396373706 60.529736713435483
50.561920391588657 73.466421776839809
56.727635763991906 75.234872449850855
42.705608621631512 71.213074193013526
65.964427556360548 77.884169356222714
116.009093107145858 92.237981870828563
95.004959523748326 86.213575629530510
35.351933150234885 69.103892767821108
80.785482133395575 82.135144686482732
5.027049119976332 60.406108596283843
13.658707171105185 62.881841024355751
78.616036779025677 81.512904303125438
29.281718616713810 67.362833648359583
80.126429900534234 81.946115304755239
127.900834794571850 95.648771587870783
76.107859180932607 80.793508727190826
76.096975384861224 80.790387036466413
111.121858124854114 90.836224982685323
66.685687057927623 78.091041028676315
28.271209735645403 67.072999459968798
69.115445928328441 78.787944542719018
24.298593272671503 65.933573483705700
48.070538616189936 72.751843579287680
130.513159463170155 96.398038629775343
56.437049865995540 75.151526593637755
137.285616215147087 98.340514883962797
17.088703192052137 63.865632588724473
105.778935693186355 89.303767806277278
113.602956251407917 91.547853623759025
134.222203186952697 97.461866664865781
103.669493339095737 88.698737485308129
132.558749329564279 96.984754778256786
6.444444613028893 60.812646015255666
99.425092355878718 87.481358264578191
94.028201714315685 85.933421924545797
100.226029022109017 87.711082943854464
124.320012061307693 94.621719901229923
19.295268623953429 64.498519753862581
75.332942106153283 80.571246987935879
41.075310781797540 70.745472116380682
72.970532024812414 79.893660455645644
127.143603353207013 95.431582442536495
15.062379501694943 63.284442365447312
2.594282591015284 59.708342425520271
22.452266535974644 65.404009992221134
109.742007399782437 90.440456155222122
78.377449248522325 81.444472620278191
126.448968856541399 95.232347354808766
2.931710772995189 59.805123587068223
135.831140703244671 97.923342172842439
66.342891414154977 77.992720371571650
138.707847887313847 98.748439415977103
102.900170158954495 88.478080187085567
74.249281380219387 80.260431385147768
80.916218387836707 82.172642463008103
16.233906192650863 63.620459687029239
92.892940527305626 85.607806275922584
66.225671216786154 77.959099270952052
49.106988294973490 73.049118108078076
38.632799464539787 70.044910945137715
92.470760265558198 85.486716520245423
56.753327134454246 75.242241249518131
69.415723649373689 78.874070207917484
118.392632351674592 92.921628670355119
1.569895936315552 59.414527813669132
34.855011530714854 68.961365693605643
64.169256946571195 77.369278466633332
28.824156667708255 67.231595716053320
62.015204936792834 76.751453202845880
138.281534973408696 98.626164332880776
9.323270335136176 61.638350897535666
59.596301861888591 76.057663348401860
47.275345852128758 72.523766366208449
46.369493505875653 72.263949768356710
51.711132132431089 73.796038723742896
31.036553312928547 67.866155389975177
92.937873642593573 85.620693993433377
51.628793482294547 73.772422349574768
63.598919404123897 77.205694235142730
2.194487980728571 59.593673323084538
17.148182829579802 63.882692540192075
22.978718210809095 65.555006877811380
34.301922343070906 68.802728635770976
69.946967605612457 79.026441615807713
62.007770158329834 76.749320759458143
58.610308040794010 75.774860570267819
36.124061980312405 69.325354782644808
117.823156696209296 92.758291645315239
70.132578987517235 79.079678678082303
98.942140591391492 87.342838024613485
9.516253884290906 61.693702445047933
122.993465386000395 94.241239742961866
79.761174482091050 81.841352734387840
18.988276312632820 64.410468209674519
50.010567822811048 73.308282816081856
22.374842798709544 65.381803313514183
19.254276730276938 64.486762457655786
5.125886121780318 60.434457028185356
107.304535930845077 89.741340513429634
3.478682440547079 59.962006017601688
96.017912156320563 86.504110734802907
97.015156556522243 86.790140404382953
26.940004401655290 66.691183105073847
120.749440364946324 93.597608417309232
117.910742991330537 92.783413149179495
64.788503042008657 77.546890650798915
13.659636123565493 62.882107466529021
115.050271436285769 91.962972609661648
55.831856032249448 74.977944879603285
132.344483679937184 96.923299098031563
18.205543255558894 64.185964690137126
42.480572654689261 71.148529370044258
29.352843359900969 67.383233649391101
47.670841128534740 72.637202333568098
74.995950724661995 80.474591109517533
133.442055207016438 97.238104597232635
62.146719968591746 76.789174348316990
23.265799691446698 101.815401905936326
3.762961887843618 71.135294456432320
35.535375501818400 121.116793222050035
20.645991291512232 97.694155345999604
18.390450648471479 94.145942004840151
0.089214285017555 65.356085690401457
47.179912218624601 139.434929345056048
5.716574035270274 74.208541088603596
31.244264941003646 114.366404667868665
45.291794807926742 136.464713132378137
24.866078995484283 104.332817140144954
30.253174554965522 112.807310558487174
2.485009206446246 69.124934427010885
12.468827427927838 84.830577824956919
18.748690994736293 94.709493444216918
9.136372889848449 79.588260561775115
47.467839336671929 139.887870348220503
27.886097668292379 109.083638446987962
6.073021726706574 74.769272484901904
13.358615558231484 86.230312351794112
19.894721240307572 96.512324982302744
30.059637720757461 112.502855846371219
37.903514307065294 124.842135848182735
5.294442138737390 73.544481218244684
13.267871001848130 86.087561190740800
29.762125929305306 112.034837098475975
0.193959926153564 65.520862096649680
36.521581674015927 122.668203926229410
29.915561711331922 112.276208447947255
16.208739841744720 90.713871110944126
22.999852411247289 101.397037603541634
44.100946495839004 134.591377849644914
34.018381731591710 118.730395286556544
17.031216934801918 92.007717977941553
18.016957955856533 93.558396948247719
34.403787099180072 119.336680290221082
23.140779600238922 101.618731561331757
21.128609578527481 98.453366956731870
38.764080977743298 126.195901807256917
23.966913806425069 102.918331469239476
45.118791186676518 136.192559421079267
23.633592897254722 102.393981043342819
23.672278028949400 102.454837007435998
33.938447306160235 118.604649649647257
22.991869240944734 101.384479199214184
45.122084501329006 136.197740167000489
14.214168338080045 87.576190909509791
12.966698225389941 85.613783311047030
13.313878030196143 86.159935303029670
37.797490412087924 124.675348608147360
3.295857308081979 70.400487612343454
24.398153806433850 103.596719387450491
3.204844267283167 70.257314095795124
42.236297802753775 131.658080509251562
10.040225757728917 81.010120466695824
13.135612133577437 85.879503454192061
10.762054658091351 82.145636664199444
44.058480066246148 134.524573488350143
10.922480291636196 82.398003818373340
5.819330464526334 74.370188245927579
22.954785739730166 101.326142775903705
3.734086085000504 71.089869644779839
1.865112386464364 68.149768595444755
22.044926850870162 99.894834739851959
32.580788332008218 116.468902861091607
20.322701483381493 97.185584944570763
45.525007484583490 136.831582305493725
110.732177210479819 0.829680762386963
84.887188748578154 30.669430295902384
47.834861049455576 73.448794651408889
43.186783196292012 78.815308130613431
94.087959263341503 20.046531853498099
62.990366286666386 55.950760903051936
98.991982272017012 14.384512754468986
49.278610913845156 71.781889889352684
68.656169035235763 49.409216681709552
65.820447139650099 52.683245270877499
99.205601612375148 14.137875089252056
54.672961326076866 65.553755354323144
13.959638011321726 112.559981423264375
69.309413988736182 48.655002152837945
17.095520139672043 108.939397981544531
30.377394362624486 93.604595231185968
35.084077518870352 88.170418051226079
10.635977766365498 116.397367127274023
19.041772238034167 106.692321136073559
100.611467072986500 12.514710378449317
74.880489603678129 42.222826676064251
7.502688324794957 120.014957140529305
46.282125582667639 75.241530503818296
37.425775150531948 85.466773168001907
70.842019720476799 46.885507411674297
50.530628178748117 70.336353101769518
36.129836300331768 86.963020332427234
27.492602880610089 96.935277905183739
49.117687304936254 71.967686845344744
16.516335048083292 109.608105498749723
0.544466461568093 128.048684758685994
16.163269350451966 110.015743211636490
54.265930706435739 66.023699140928699
99.230524997838600 14.109099391369567
32.414108255381045 91.253074257559845
12.222016366334085 114.566180603692686
87.191606376710610 28.008827643846448
38.774566671944228 83.909504097009645
21.920053065768535 103.369155443300272
94.644996669661907 19.403395304611561
29.623901284319331 94.474552854305330
15.340616604203765 110.965550248203414
53.425975430888464 66.993483092607875
26.698770796045078 97.851809580560825
109.397718596574919 2.370401543147342
78.438106443835480 38.115322600254700
70.450839995341184 47.337150291602185
69.124467084955668 48.868535592558572
34.766652351205643 88.536906413668646
37.607463218320319 85.257002270095526
33.553557237036635 89.937505002462544
39.715340668914052 82.823318259526843
71.422798230075529 46.214960187928334
4.934205686779782 122.980440321631747
88.138313459954887 26.915791665623569
5.539005070102878 122.282159409531928
72.698117782720360 44.742519367062265
92.555670618594519 21.815660496743597
35.846201636026869 87.290495322573079
1.577675441995373 126.855776615694310
10.598390683348310 116.440763902032970
104.509603968310429 8.014053364216608
64.343722812711434 54.388221232110979
20.523583245543559 104.981472265497842
23.071126699276789 102.040164758349775
30.474105731623254 93.492935555569531
23.485626488220277 101.561597321494446
64.993979386149334 53.637456985784794
6.455746303511313 121.223720988006676
13.673187457559054 112.890707544137484
32.847123224440821 90.753129819973665
47.050614176517641 74.354259565638102
15.301639596929345 111.010551782498908
93.708026270898131 20.485189636253207
32.376601423137991 91.296378377489262
23.413669877384052 101.644675990606586
52.186174224612344 68.424915632079291
40.352897054243556 82.087217220837275
92.957408702491122 21.351827292901380
48.793639239110121 72.341821782000864
0.372630802407917 128.247080398824323
45.482321432146932 76.164957324557065
86.518292939012440 28.786212565804579
53.417308357745462 67.003489802115880
59.367772141076109 60.133285578013208
78.483638541086904 38.062752780781921
70.020896446019975 47.833548571841582
22.326922626993372 102.899397609294752
97.265060762299825 16.378357920620402
63.954156447717665 54.838001380987116
72.989438227389783 44.406170634860572
87.896358609911616 27.195144551942430
50.383975105610418 70.505673779826694
37.954716254898742 84.856075659061133
34.920129744085799 88.359706606853024
17.574182836637704 108.386750221242878
35.154094668187383 88.089578618786376
52.594243548683814 67.953772592470159
86.894214255007725 28.352186528991101
1.383811618688304 127.079605229106932
54.546167510964828 65.700147204755552
97.539028577402391 16.062043947605609
64.844101316342432 53.810501135918457
25.357005750341393 99.400966120353601
111.137468009034379 0.361745714362701
31.439943157436925 92.377812330853843
65.872569982042478 52.623065999981073
43.173547575424877 78.830589530803579
21.034031397156895 104.392126094326557
55.097968715903193 65.063056196882798
48.103033155113643 73.139172208492809
69.362638663266324 48.593550743822092
9.745915943921823 117.425002403266319
105.297178803815441 7.104746096967771
32.360324754882015 91.315170868138438
122.598457176421888 98.580829489221770
107.829605127721123 125.902467871135215
115.294733215172457 112.092353895624655
135.450924895809578 74.804406366666583
100.640516316266542 139.201922978026914
101.187216667073315 138.190554644269298
118.531789647745470 106.103961231051485
99.853583289911583 140.657709758607950
131.126544881813942 82.804293330038007
128.972151543488081 86.789813364231904
138.874340911028185 68.471257785434673
120.633378045932560 102.216127697778063
129.293687554810333 86.194987808451373
115.616890887319570 111.496378298378673
134.759113071401771 76.084223676263434
137.697169407108305 70.648966251707819
108.352803375043294 124.934577254569348
124.082530059499462 95.835368805470409
135.293255240833474 75.096087350595042
100.725742960108676 139.044257945167260
125.888275038495379 92.494830816235023
104.158359719257660 132.694088447368358
112.028615219155085 118.134509000543375
137.345273064306582 71.299956903807455
112.685108878612610 116.920028531474344
103.599111763665974 133.728669223051924
114.807677340612116 112.993382928392009
136.840665942480001 72.233454867090074
100.923089955834996 138.679175863282211
134.586376330373895 76.403778016578556
102.977027390533408 134.879494231638972
120.079799766284310 103.240219856244906
112.802018509465356 116.703751555647870
125.673320320489353 92.892486304588516
104.074639240808253 132.848967149505285
111.290786921647239 119.499454486216777
106.880862770812968 127.657593828628279
133.144464853371602 79.071242205635329
105.184823299834932 130.795182109336253
123.733545404244765 96.480972981087092
106.736774519554501 127.924149894257781
130.314892625188691 84.305809451551966
122.720058622908994 98.355872888892819
139.823527010866400 66.715310925692080
122.915373794677990 97.994549579811121
104.769509336321775 131.563492191165835
129.543173660879518 85.733450977500880
130.937433188917993 83.154140513154019
107.354753369815242 126.780919897855995
122.936355685705976 97.955734129744698
132.714497950459219 79.866659493236668
132.331812294042180 80.574608837173074
102.315164317393879 136.103907847743358
114.789609709902152 113.026807142477679
129.737422880873709 85.374099625943572
104.409057909254358 132.230309321712298
102.133815782913089 136.439393575668277
129.917232780926042 7.841435217493727
135.875206381546349 10.018955516257519
133.165424086581766 9.028584234333467
119.472600352613412 4.024130769651048
124.036523953411447 5.692153649394946
137.627120379472899 10.659245075744039
115.603198224928349 2.609941610397843
140.541063358324692 11.724233008088927
129.345764760057506 7.632575074943581
137.921237495403886 10.766739004566908
137.814247727405132 10.727636382233539
112.099325760248249 1.329346238957104
127.308648143380410 6.888049657224125
114.387452822695323 2.165610958913325
135.062930453100876 9.722084895312998
119.841744864877796 4.159045712635907
118.221729780113805 3.566962570305445
127.296324113918018 6.883545470714443
122.904899576937368 5.278567551918489
124.771193035856072 5.960660518866598
136.570210750143900 10.272965725398606
134.242666500313931 9.422294811088410
108.479965982523638 0.006542562266760
133.650304495669445 9.205798334971863
121.955262454207386 4.931494159215155
91.465771837994780 34.084287293804103
32.772430413062160 3.617336436618887
119.733733330801812 48.757818783498884
78.776844815882171 27.497630159833335
79.017819398024500 27.622716934137220
65.637587100029890 20.677212214456102
129.947644655821023 54.059727430104196
97.849964930619862 37.398238970325359
67.498145604802019 21.643003957703677
51.815669129688274 13.502434201637831
25.994225332904247 0.098858257263268
49.225617176375586 12.157971888479869
60.652022029519728 18.089270170079523
26.483848804581967 0.353015439116829
138.282582929711936 58.386285581731848
137.376855980921391 57.916134491865513
74.338603588817918 25.193796810521594
121.012626361316975 49.421675537371648
123.423350561805961 50.673051144270147
96.332781590237204 36.610688813006441
125.155563265657520 51.572220250018454
40.358809534576842 7.555327259219740
44.486191473924528 9.697797591664012
115.151963064226678 46.379481374830597
120.806770746583311 49.314818562704659
107.970483632719663 42.651668719941156
88.141260011376886 32.358576404175459
132.044080735606229 55.147960157486686
71.674948404412063 23.811128016522645
77.268875626460670 26.714862948547282
103.738918438144026 40.455118213492305
103.616489487447581 40.391566936059313
58.937271609523769 17.199165508971205
26.995765664335281 0.618744829034372
123.747539376348769 50.841333345305806
114.384582440088920 45.981144064383507
105.343062954773785 41.287808787405019
71.428064684021180 23.682973885338825
67.485696429813430 21.636541752734907
130.621091930330948 54.409305159353785
57.680541832174427 16.546813411821756
110.988207356633410 44.218129891940251
139.829737959394180 59.189393653506279
87.085720449119776 31.810659533362557
33.016002836771229 3.743771716723029
34.897208189211760 4.720280970304766
114.612788861702143 46.099603052469512
81.086665635147526 28.696628132703331
36.934347572548987 5.777733553077768
31.151396472573630 2.775878782246636
110.377401358977679 43.901068435528664
49.088501032697216 12.086796680019145
67.312916086209611 21.546853721522758
64.603721743000889 20.140546141936877
38.819305211094644 6.756190569618510
117.216864921844603 47.451345097249927
72.119170513799759 24.041717941168539
81.708344296353516 29.019333447481646
90.867619557271752 33.773794217426612
65.784738420358082 20.753596552716058
27.196419553727129 0.722901655668999
106.425392340138714 41.849631907279289
57.597993292660611 16.503963537617260
78.595016562679447 27.403245476319274
49.547581849823487 12.325099566774226
85.749489005843699 31.117039154495789
61.385374937241430 18.469944135100032
87.008962311638470 31.770815381611147
69.931799316982918 22.906281976169414
46.074652581365875 10.522347111661295
105.527597808667309 41.383598432167410
34.494150767908103 4.511059100338690
95.375114528832668 36.113576285605461
93.984191698971912 35.391566318636649
57.580158571333179 16.494705765525200
48.612320925105784 11.839617773776228
87.533442308606638 32.043066132808256
71.016723299975084 23.469451917957091
49.812540334270075 12.462636073111200
48.525513112518539 11.794556966265409
100.807730203209516 38.933576489357776
133.237290968179821 55.767340084332481
107.654641171070196 42.487719002237768
36.566448084295963 5.586761709306960
42.545716660969049 8.690522331291699
64.307922018944907 19.987000348877725
118.027056752596010 47.871905148750251
119.681854759107935 48.730889291056215
25.522851759761746 65.948537523355427
81.969299197530532 84.923201089131950
93.636460469235018 88.845156676192033
5.659217457794194 59.271309899969836
51.482646711836637 74.675010097120577
56.246560498880172 76.276415773982208
42.372724542550372 71.612679053821722
65.973923815801882 79.546301740218695
114.666800192959741 95.914576259622862
94.828239852609357 89.245777332949700
35.269881479908982 69.225034417324167
88.783334112450021 87.213761893310036
6.033542275357730 59.397140449100846
14.181587589349137 62.136133345370176
79.330743022402146 84.036241537290181
29.275335139432890 67.209947459630470
76.945929244527477 83.234578347554660
126.809032139051936 99.996228455161472
76.177315472024659 82.976206237222257
74.010248604508774 82.247739405346110
110.042533850463158 94.360113541944258
58.061982256938585 76.886675917051917
28.151316707080202 66.832104874955192
84.413272103473787 85.744750819170719
24.023442080450433 65.444505905713470
47.355171931391233 73.287545537521439
131.116268796649592 101.444120575674461
56.744419906890158 76.443772892080048
131.796894797160405 101.672915299878312
17.413898627768788 63.222685595829802
105.041885568444414 92.679128766654472
109.845878707301566 94.294007252720576
132.155798630071217 101.793562033040004
102.333631257677055 91.768739951591698
129.940595765775839 101.048914123598237
4.916478833684202 59.021635807985000
98.832198005098633 90.591721361733647
89.592768141624944 87.485855870512381
101.015148243555174 91.325527442288333
123.486871817005465 98.879473065162813
19.873386207734796 64.049450635835399
70.370867549838295 81.024349196845108
40.797677530845611 71.083221691950925
71.731565641550617 81.481752446771509
129.478335969850804 100.893523935095558
15.677026304071406 62.638830109880928
3.126361808069829 58.419881936019031
24.164336450769408 65.491868023197682
108.534932899749421 93.853328400810696
76.658123837190871 83.137831589795567
124.020513564726869 99.058858537363363
1.784626633542817 57.968853134621270
132.302705840622878 101.842945387035442
65.029488136527689 79.228826503296119
136.852386749017484 103.372335959641475
104.920945703539516 92.638474423424270
74.497457432952515 82.411516295223691
81.879388212634765 84.892977208503410
15.446014599450946 62.561174746719885
91.754216182588337 88.212433914903983
63.397636055889798 78.680273926035099
48.525190898119895 73.680851356877568
38.659881917143174 70.364594490706466
91.068114305615097 87.981798456370157
56.217741037647372 76.266728014949337
66.298840372197276 79.655523535821516
119.127159268919129 97.413940997185748
2.709311511009420 58.279689072943754
34.785889658486042 69.062338935199932
64.157365412485078 78.935659510014190
28.851293583557190 67.067404461339564
60.326370869100536 77.647857781425543
136.150670537287453 103.136451689849167
8.865984200993431 60.349275349490988
59.296785107351241 77.301759057270317
46.814641303353341 73.105844344982714
46.622809978693653 73.041359598607713
51.007456092917280 74.515273168883439
31.032811373112743 67.800729019367921
92.103120551005119 88.329719294371600
51.532952446341802 74.691920539336039
60.775062472996119 77.798686976444287
4.157605234565700 58.766537889766163
28.032631209878073 66.792208345026879
23.176052761087401 65.159653129781503
34.602607290438506 69.000727949405388
69.396058565326030 80.696663870989838
63.841253562378249 78.829397446107592
58.548546284418684 77.050236054912176
35.950148062911374 69.453708322121116
114.393024991890940 95.822545802991186
70.139251503710909 80.946490682249518
95.471355094376634 89.461962689167393
10.164826367991267 60.785885521831752
124.655942708660689 99.272460185887411
81.466207854336716 84.754085238387205
19.920281092809780 64.065214509518228
49.899381729978877 74.142790236883172
21.837007174767454 64.709528442525126
19.557375231633490 63.943222481065781
121.524236435782555 98.219726566465084
4.744076619874355 58.963682222710332
103.762810659693614 92.249163424801409
0.898787965713022 57.671075480604031
130.525285952196214 101.245459700532365
97.601932507213093 90.178163467860941
27.142217275161155 66.492892699624051
117.204649896545149 96.767682991612133
113.984924152081547 95.685361330136089
66.739684948395436 79.803714926030437
14.171140167510258 62.132621409304733
124.679503968300651 99.280380382731451
54.812958195966331 75.794505527727964
132.238230640074931 101.821271831049827
19.410190130884086 63.893745713343691
42.527124076353594 71.664580977531955
29.383612926579268 67.246345402743088
48.587427355241815 73.701772351714595
75.391292960156989 82.711982120474104
135.182205707767764 102.810898973078395
60.361633424941125 77.659711408428052
128.491193706066554 140.952793534725629
78.328629794540319 104.413351268394621
118.181805906150629 133.443223629554012
6.774737021495181 52.292025521901849
68.912842700132146 97.554698478337812
52.081327975447877 85.294277308035873
38.945997917775998 75.726232996384965
66.064959179976299 95.480241605489269
104.582116759155809 123.536930615841385
93.308324966202576 115.324869026090852
33.535759432027234 71.785304116717484
114.135983508375872 130.496163463649083
10.450381281220860 54.969440325832089
16.246406813546635 59.191384417169381
86.863136552930371 110.630061353625138
29.338722607096596 68.728096255000111
59.150619570882590 90.443694562122687
118.374110820371598 133.583302480449703
76.824611393738223 103.317793361495461
60.679821851533084 91.557596924568145
121.164892943822196 135.616165522649624
101.740100914659379 121.466747878508983
36.382576494743610 73.858984160054135
28.956313627458549 68.449541696699313
23.462762860056205 64.447926439219771
41.557922591013096 77.628812596783391
60.267998752861367 91.257616517577830
100.583077131738733 120.623947981131991
18.589592879535367 60.898209294152863
99.165311422544605 119.591218307073618
87.180181028024649 110.861003063741848
117.347472676672567 132.835478161775200
92.378332332699458 114.647443282862611
111.981509695362647 128.926800469290043
94.018922685179604 115.842483005570514
66.287985869162469 95.642698828524018
108.703016944215534 126.538678984662383
116.905492828698840 132.513530958948792
21.345683439277991 62.905802288524434
48.909743603384925 82.984030083428536
37.716977928051200 74.830989582632796
62.714509380472556 93.039705128304206
119.487035407505431 134.393979617489236
119.613864053965116 134.486364209576720
17.848262286578471 60.358208857783843
95.481139496784891 116.907591775982326
5.915399503151467 51.666066416338722
24.951366509970615 65.532255924838395
99.377273892602560 119.745616125553795
64.950612152462298 94.668528333649334
107.251668741429384 125.481487132236694
109.529566184719513 127.140754434931281
55.747352374926052 87.964684808098170
123.291957889801537 137.165563335078616
128.331572271892441 140.836522002258477
122.182501649699120 136.357412613282492
76.917252501903278 103.385275048222141
92.426858292100917 114.682790588775731
9.029472083581254 53.934420870199340
83.139288984337952 107.917534269060894
48.290266663839773 82.532790351987444
43.551753741581237 79.081160175019050
39.125156593645436 75.856735857143633
117.696116491994431 133.089437480599827
126.396283451274954 139.426817860054911
80.813391878539804 106.223303025924437
51.659073230691114 84.986698275693414
49.962939441314184 83.751199572273450
125.942539271905375 139.096301276512690
7.898933242311608 53.110913148519153
33.126127477768108 71.486919784339761
64.042945169113068 94.007365052728531
28.658690186812294 68.232746667127429
49.484377015699110 83.402604868214084
120.897723212025056 135.421553600349739
97.835501473913311 118.622557416276507
5.740516508349884 51.538678049524243
56.583114052025039 88.573470786475013
42.621566230136153 78.403592478693639
50.159147207656773 83.894121340848244
45.296745835894185 80.352248271668387
31.161801074779422 70.056064070488532
85.530628812949473 109.659435336176230
50.544529621246106 84.174841809535664
46.039265137092826 80.893114587545625
11.446863208722785 55.695298236995036
25.897562060248710 66.221484205574285
23.513025410034331 64.484538713391458
113.683427311628222 130.166512231058618
64.819141796464436 94.572762624958870
100.856812556323490 120.823342488966688
57.942564057190040 89.563722103479094
33.160904007341600 71.512251723050383
92.897265052224299 115.025444538512730
70.201970303622630 98.493725513015590
123.281347071243829 137.157834196815799
74.979279291236338 101.973615541149201
12.995683644522419 56.823490866754362
122.591897463719320 136.655624936258135
125.275701193801552 138.610562718594451
103.861235268801764 123.011825725985346
21.920262450821596 63.324337446670889
48.738074617833902 82.858982866991894
19.064779141438937 61.244344731193188
20.485345121377861 62.279114180000512
60.248451161538974 91.243377650405293
2.134721950515013 48.912143203685083
82.397709600903767 107.377352608596198
103.205740943354130 122.534350190587190
127.825690428542757 140.468027272976627
26.770528888322456 66.857371180392448
95.041895266200299 116.587637253072117
90.340617403857436 113.163129858832150
104.495634605883808 123.473935238409666
4.751501145287248 50.818258937317793
16.201018804692058 59.158322858911511
47.302645945404421 81.813387127583894
114.442749426785440 130.719618061878464
21.879607129225814 63.294723275057009
43.171141279564729 78.803914237067659
29.091092223530964 68.547717195436007
12.585875725366879 56.524978357930458
69.480820071283077 97.968424865975337
79.358423933561397 105.163474478909407
91.492598431325334 114.002256509521558
49.123912704883622 83.140035257590796
115.343667526954533 131.375865317618405
117.499480993934142 132.946204143453059
134.438954275876426 132.641060056603322
134.786832815422144 132.154915116919796
136.137947445597689 130.266791919524536
139.829144409171789 125.108506710094389
128.429752040511573 141.038655556666640
135.683463895987614 130.901912666268146
129.849538364453480 139.054566691289665
138.410630140434250 127.090817934340095
133.416881919889988 134.069361165668909
140.068881589987541 124.773484557075747
129.823883063623072 139.090418844432094
135.289329882774069 131.452697593476216
128.934218739765328 140.333685559375851
131.479945175563529 136.776144970071101
136.528921264535398 129.720423224653246
137.469271550749056 128.406325109346341
13.684377861322229 3.027517647744697
7.757203400925057 13.418202699355943
6.114959086755257 16.297153464235954
15.024258124529283 0.678628828143208
6.497868210337862 15.625891274617755
12.535633378868297 5.041334214425473
4.451487085480118 19.213317611741960
1.260059729447196 24.808077263782366
1.210308512772914 24.895294069505081
2.191068695395286 23.175963849535979
6.695797402794498 15.278909771866639
3.077864424527976 21.621358836962358
7.386583416268942 14.067921306446951
7.352346453233614 14.127940714075475
4.458153280397837 19.201631380411083
13.874763258941730 2.693760860542330
3.229865210570201 21.354892528957592
7.139326319985911 14.501377522628717
8.388286398769154 12.311877127898885
8.946609750438983 11.333103490827202
3.344363882952289 21.154169629454792
13.888794107127740 2.669163959357482
83.307621099079554 77.758558557194547
96.054819995114002 9.517036642409986
77.503417237875581 108.831087370991327
96.619731473931921 6.492809957309803
82.309343006706598 83.102792759024723
81.020552431749763 90.002271694106284
75.278384267106688 120.742695362224509
82.721805553169233 80.894694169442474
96.284579969535642 8.287027566885714
77.073320297651051 111.133590847338894
83.738125814227516 75.453872077223821
82.824495801122055 80.344946819984600
88.054424196692224 52.346774348534062
82.019205465144452 84.656030263381368
72.892711803282936 133.514279225419187
90.125578272750715 41.258949688152434
71.760613737733649 139.574912277430371
72.066494930293260 137.937391887608072
75.534161045948451 119.373406563879001
95.849224471671477 10.617682480998814
72.098007674773882 137.768689911541912
80.923834692464254 90.520045502990172
90.106602203209746 41.360537172273290
97.069456485977511 4.085228533701271
82.911490176303928 79.879226577533174
97.421987884092744 2.197968491213576
86.037426706675248 63.144674305981162
94.340957582373591 18.692117407356243
75.765509155115453 118.134895484666458
76.260963097612759 115.482506410764557
85.015676200965316 68.614566954203411
83.575398180889110 76.325026708698104
86.873138532874933 58.670730864195477
87.303408513873023 56.367301022311523
77.529462734729123 108.691654044594785
81.941942629970640 85.069653170085417
71.954895688229939 138.534833112543112
73.597031829013773 129.743735526922052
84.122676098191704 73.395200454971103
93.112970268116186 25.266088983420985
87.742798281702207 54.015048836164574
71.932454900617188 138.654968799775332
92.337690075929515 29.416514551948399
76.585799269701937 113.743511441192496
93.634320140612516 22.475067282151681
83.771570816343498 75.274825851974512
85.859892325165745 64.095096158281336
75.130672028646998 121.533465792665098
95.718336753427579 11.318383644114334
91.678609008789763 32.944873641162005
94.006556049603432 20.482320079566204
73.118393432290958 132.306103377742858
84.219764471269770 72.875442475738524
93.919886973129366 20.946298850885089
82.629923566271643 81.386580008330270
79.429652251528822 98.519080006131205
79.738645425951859 96.864899769681998
92.679685920280050 27.585656094544660
73.031291535784192 132.772399230483927
79.274195738974853 99.351309038938425
75.281217163067751 120.727529588678081
95.673101424037711 11.560548824642103
81.871544311700362 85.446527212624957
90.767905809477000 37.820279825739512
91.776739235074515 32.419538150429389
73.647924913194004 129.471281825703301
80.360987160460724 93.533222947161846
77.070338307810886 111.149554787863181
74.801410302206151 123.296152756591198
82.734019183825652 80.829309079675099
89.608745302229096 44.025790369920323
72.246586769195218 136.973278809014431
74.508082173357934 124.866470917959631
80.049855173778909 95.198853213129013
95.153848408039252 14.340345104560571
84.929858293091101 69.073989034979235
88.755758417955647 48.592215011986468
74.409585912940585 125.393765954980324
89.053177477075309 46.999996250333417
84.573292877370349 70.982844998506408
77.740536449391612 107.561680970333171
78.789716610726828 101.944944967681892
76.419578554618894 114.633366119349191
85.627694504958384 65.338156125061587
72.669264014078053 134.710496318146852
128.869362243431851 126.662863829745547
15.501671704756866 4.978134341862636
19.926507813543584 9.727591461148718
14.507597681260030 3.911131670595611
64.758247961468001 57.848340383966118
58.993451365743923 51.660618723851307
65.856693028065536 59.027371112660582
110.600132930917013 107.053341784422869
94.780049310790289 90.072643080552893
52.145294872787247 44.310058203684058
125.918058044393007 123.495041927490433
96.944951271599891 92.396369604549022
37.144946112020904 28.209232893539351
14.789443453962688 4.213654606766096
37.616088753282014 28.714940159689469
75.038789154469995 68.883097007439162
27.201295677847305 17.536082479562282
85.268297251101544 79.863076573205007
121.971476576525404 119.258925834470716
75.753257553502891 69.649981235660235
82.176524717073363 76.544481101658903
129.884253644109066 127.752211111710793
107.254617667400382 103.462388154651890
86.149908337055749 80.809365643733955
47.705569610531676 39.544619612044187
95.404810702349934 90.743239090449308
66.079126028786376 59.266122554039356
134.904685024473764 133.140958395256717
16.726497197122054 6.292817193741667
48.057556767096649 39.922429742305290
115.056481376234785 111.836623092312280
35.834661022611151 26.802820838224182
103.554477753287372 99.490793405065304
103.222921422262928 99.134912975120926
123.196704495420576 120.574040636257166
100.431917239860766 96.139151243348707
119.747448287257512 116.871735273676492
98.226075306152154 93.771481250946508
91.687128114975266 86.752814677488658
102.566234336141889 98.430049093241237
119.928244453320929 117.065795260744594
49.265125171943566 41.218589468094038
85.097385184501746 79.679625816718826
57.808624993476741 50.388869463419304
78.588241400666320 72.692949129823276
132.960674360182793 131.054328503778862
126.975961713043560 124.630557003543473
42.738909843453122 34.213588810026323
121.583973001906614 118.842993681058871
22.218338904106147 12.187559067103322
74.275113130260451 68.063395115473568
105.719246346762489 101.814376777446171
82.739277682634182 77.148519536749120
115.564902842659237 112.382344084896033
119.252245251573044 116.340202460821956
75.498206624448613 69.376218903904729
127.916749681970430 125.640364374235801
113.362833935301495 110.018723920876795
129.380788947955097 127.211810534905396
72.639534189756716 66.307824546949206
76.929378631951167 70.912386552342156
92.167111107176268 87.268010852759048
80.179348169327923 74.400784896883181
63.927458935414300 56.956601852321974
34.882942190527274 25.781280679115596
39.870338157185188 31.134568958766046
133.110229608152991 131.214855632860179
21.761627034459416 11.697341263002343
139.449941417021250 138.019670239452978
91.731955785580752 86.800931058313580
65.455397038405692 58.596634685780010
20.533639531407051 10.379264424589094
81.519652417043005 75.839418417948266
18.896114214014286 8.621604686354237
136.842313816986803 135.220738219160268
122.853835553562973 120.206017663913869
35.102341682567136 26.016776063310111
51.906028122251591 44.053238031410700
64.321017391606546 57.379033093991168
35.555582210062319 26.503267855805269
75.634531388085946 69.522544915371370
126.325654264622997 123.932540791261033
118.866572853855530 115.926235825670418
64.139976172736539 57.184710076210038
61.585820046726013 54.443172378947168
29.254819357673181 19.740259633469531
66.004795960978257 59.186339379917442
16.218516523171090 5.747569331664872
13.545543456263701 2.878497879035612
30.514749135247300 21.092622140188599
28.220591818980299 18.630157648708440
92.364866632067418 87.480274394838588
54.442682682069119 46.775990188122385
79.651919348602959 73.834662105909175
48.289978309161121 40.171902518357157
136.276637534595693 134.613562002785045
88.033330048546759 82.830961570981003
40.058386381181620 31.336413039376254
128.325373711150917 126.078966450513548
139.503997041303876 138.077691567989120
136.883006613789973 135.264416377792372
73.749223947546227 67.498924915585775
59.739303623966720 52.461189237800383
59.427625728256317 52.126645592722475
106.612496320006159 102.773158603579731
70.077097953326302 63.557399282234030
132.388063463804826 130.439708926574099
94.668051164507801 89.952428369740929
35.047221761975337 25.957612358071568
136.365187767218913 134.708608581326473
133.019459469860124 131.117426288826920
67.335925596580552 60.615125208154019
57.559915399203355 50.121913688309185
53.657852369321184 45.933582057138686
38.608184321580168 29.779819229562580
100.097559791149095 95.780264196206673
99.572248570028179 95.216414359138312
88.439078594833433 83.266477209170262
98.223850035647402 93.769092727037062
140.320244444921656 138.953821654369705
51.008352564099397 43.089705944423628
108.374489130864248 104.664417193483814
105.708729487878742 101.803088366063264
34.565632001755723 25.440691536821635
37.247681231481131 28.319505010409880
51.668075615869085 43.797828520706759
70.079330810645658 63.559795949552552
131.634939498356346 129.631333228251350
124.714168583108929 122.202831045063633
60.992904085361829 53.806758088201455
38.763906887775278 29.946966132287450
37.961351982064464 29.085533071981107
75.250645283180162 69.110495621541219
72.458349516178103 66.113347550134662
116.113668093297491 112.971368618773141
76.075904369058293 69.996298517810331
13.608927429228517 2.946531915606714
132.044414028583674 130.070848201222304
131.712861651066561 129.714972014827993
139.893794785123902 119.668784279433268
118.452402360589204 133.271552831876363
136.364044097445259 121.908115601842084
133.759614579274484 123.560408104370467
116.569640015316679 134.466007926718589
111.180220119369068 137.885143681755665
116.516891704555604 134.499472314133754
114.885272334182815 135.534598215540598
138.013748373080318 120.861516342002901
122.384904572959570 130.776709382920387
112.566568038643538 137.005621983459918
139.143265411327206 120.144932337424322
127.040982350129255 127.822817811375799
123.195549306465580 130.262423161680346
130.753831758817626 125.467325678380206
118.986899060229064 132.932459420716839
124.375713069747789 129.513708049897843
123.394873382451749 130.135968721647487
140.652616222348399 119.187375601357573
130.940472906582841 125.348917494567118
125.456920679603229 128.827772333466726
114.204653704694536 135.966393758763616
116.402711009899676 134.571910406390515
132.868308975310669 124.125866895486183
112.191942671994752 137.243290417277080
106.390622749227774 140.923742257605170
114.909583745128288 135.519174660496844
131.738826486210343 124.842428981523511
106.438727089101505 140.893224080953502
140.354876792162173 119.376266344904877
122.296917686700766 130.832529696532987
119.783798392345162 132.426893505978569
4.341482154824491 17.140720459931838
14.091402090658876 6.515072899619207
6.150208201714324 15.169536528792799
1.271990538929256 20.485910606567238
16.921626360427254 3.430640842216014
0.958219129442198 20.827864636308387
3.744021233685523 17.791844696937083
6.246771915033046 15.064299563608227
7.082833094987167 14.153144241767997
6.914181685513206 14.336943744678168
0.450109293966189 21.381612366466999
6.955089389487261 14.292361753462814
8.574605616870992 12.527382270181121
9.373082540495423 11.657186983315949
2.044310671474390 19.644221486434358
13.055567890670918 12.995803211743311
6.771383662448450 15.984920416684785
2.369238362553872 18.078832335350640
26.739950544879495 6.486728661224047
1.713777184624337 18.390607135860368
3.596354441735458 17.495145789646127
9.499244289043936 14.687393985963741
38.746260274246879 0.775841507608655
24.042735121125798 7.769678481881378
32.996271781894663 3.510864687469649
7.473860386848161 15.650782334999677
15.712948693247709 11.731801013750740
39.898280817573195 0.227874691002957
25.178249413475893 7.229562981690087
7.624717862657515 15.579025896922857
27.505251443146424 6.122707811597562
7.952000329136178 15.423351649335782
33.709950294109831 3.171398395237363
10.167339616387562 14.369609661860830
11.874121631793537 13.557766580554825
36.240007049894821 1.967958791377357
1.182525861307070 18.643300630036425
90.972251357950427 1.094185231088063
95.233830732822497 8.156490221844313
127.303427733410047 61.302344147324760
99.173678482748230 14.685620382174971
128.046156911659807 62.533197669204995
93.916259798914112 5.973006831371078
133.816023013472233 72.095040963053933
120.394723313410537 49.853213810174331
122.570216824374256 53.458449646078030
129.913751277768853 65.628181911491041
107.401952421866199 28.321546172548636
126.075245297125775 59.266995703394855
115.988068818029959 42.550489796920658
135.775091507977294 75.341616466858000
140.801135841066952 83.670795593882161
120.498013567646652 50.024386798829525
98.156738423660371 13.000343581525986
140.962937802175986 83.938934398052339
109.909847225828742 32.477638651959019
133.772357796182490 72.022678804600091
129.973860581596625 65.727795270546764
94.146974770147850 6.355348529004036
135.609507127414190 75.067209423277518
94.086696544233476 6.255455231645990
109.932868165217798 32.515789037259353
133.208138303733648 71.087652189608846
122.728901276894334 53.721422103565509
116.688793303443916 43.711732987570564
137.382187220742480 78.004901384137142
111.646391910396289 35.355446880712464
140.873422024188500 83.790588522023342
113.511560798206347 38.446411611453776
127.868936145415830 62.239506764539399
100.631760276151397 17.101958885031355
137.157575431794413 77.632673902601951
116.882660127134855 44.033009799770170
116.308993501912525 43.082327361651878
93.407231439780531 5.129443165200141
109.859254147323270 32.393795616455890
128.906397099998088 63.958790868565025
107.989139342874395 29.294634494496755
118.526054686069841 46.756449298229995
96.526021298877339 10.297913173500879
103.129342882318269 21.240961952383092
102.621588685838105 20.399509833240788
109.514924068364479 31.823170545047681
128.656145685273600 63.544073305031283
101.120744648313035 17.912305582380558
93.998232988593827 6.108853102356135
102.558435025351073 20.294851355148833
136.315995767703441 76.238004992555673
131.150481612259256 67.677695963720424
93.718512292890040 5.645298938157117
109.047597166418598 31.048714686877450
133.339995494138293 71.306166409795026
92.036328988426661 2.857578588155369
137.663665170684595 78.471367676513395
137.542972206102434 78.271354852361000
101.906672523938298 19.214748144199394
109.568744810399878 31.912362476406223
132.915464971685395 70.602632868890964
114.890960710279742 40.732358211609970
139.843121824208140 82.083171246821962
116.770065335378675 43.846417297365647
119.709382630620880 48.717464713730692
137.451036748732605 4.874022956120311
137.820537312709803 5.542605191657671
138.957985021497990 7.600727441223187
140.723009341846904 10.794400255074493
134.982524891327500 0.407444723302692
141.015253636331096 11.323193341683513
139.008606076621078 7.692322262717261
139.703461182707713 8.949607976171844
137.618249872092292 5.176581963402134
136.433875679912290 3.033549929574630
139.248557989442418 8.126496393789587
136.857162358350337 3.799453912770590
11.570858598538855 22.284935115598646
9.263811247138447 36.719051793634698
5.563848436895532 59.867989276440269
14.438654512867361 4.342476842652539
2.549931377812538 78.724659236993958
2.248966125298288 80.607658113539813
4.944042512412782 63.745825171872262
0.062577809841923 94.286867614651868
4.049364316330210 69.343408361359792
10.211887859518557 30.787379678406982
10.689389045228545 27.799878002615685
7.050988914261525 50.563646583213277
8.953760373851244 38.658895151612491
2.816952374438057 77.054033699794374
13.534298402325879 10.000610218253538
1.785528129434097 83.507172985342692
0.229115799305461 93.244917275061709
5.575632084941868 59.794264499750881
2.772336802273636 77.333172475982749
1.172425313254095 87.343070665987540
2.155736235882312 81.190953944418098
2.991217051376873 75.963741089082077
2.274128942913877 80.450226127936702
7.480581138703240 47.875888879495271
4.823602419984214 64.499362521581261
5.035591091701290 63.173048512408997
6.957475760922405 51.148714664025974
12.265196843486006 17.940785336658756
12.474675782899530 16.630173549150111
13.142319328985078 12.453040020578669
13.330378664232882 11.276440682158919
6.406226427703320 54.597624019763302
1.498178424010667 85.304985749334520
6.536503542763916 53.782541018488459
13.765544324062526 8.553812598932666
14.783693790531464 2.183727396402191
11.732573276721252 21.273161979681483
1.087807062140960 87.872487502151273
0.680936382720292 90.418087121536985
5.854148047445896 58.051720335220224
5.423118276292872 60.748472096623594
7.008400698083672 50.830101140831054
11.943744396571264 19.951963010316376
4.048873490150100 69.346479231295831
3.947248989950186 69.982296217168326
7.628635335757036 46.949582987398927
1.615977169816535 84.567974070551202
5.340915611059673 61.262775741280528
5.291523679394126 61.571797965805501
7.360051064607494 48.629989202427183
0.297535169416170 92.816849263966759
12.419611088565617 16.974687597539106
7.365991234860168 48.592824334327489
2.458922911145258 79.294056664301692
12.847519149294289 14.297466918786906
3.766269831768453 71.114598197837338
4.335945705810214 67.550402591020045
6.299953929951770 55.262521353266656
10.435252773082391 29.389889842664001
14.859940342609155 1.706688367134258
54.908906759154178 79.172478871899727
45.912516691660805 67.363397583407874
66.055381519789634 93.803861631089319
99.438846504951897 137.624555125223793
4.614389921828693 13.153549807957516
92.536707233409075 128.564485129298049
40.946235912946683 60.844425753893766
100.280496487219096 138.729344155321996
35.032984710343463 53.082416369359585
25.203615386237455 40.179927649757197
1.516999333385078 9.087770426813828
27.480927840071672 43.169234214375301
91.591396888028626 127.323626670771887
28.317404948586574 44.267233089069222
3.706660385901208 11.962021673082047
62.470842312639732 89.098628247315688
76.978109447023414 108.141543858859052
63.071594252632600 89.887203269115687
97.550404558916952 135.145698130138214
52.584798618727611 76.121746106019330
17.392492691206556 29.926683607649480
46.929936582483244 68.698910395225994
0.711173051247977 8.030005256699170
49.310281794678779 71.823462564996632
7.527570494309626 16.977526528663208
58.521346964997697 83.914336408153531
90.945226954835505 126.475433872326093
27.526472873315111 43.229018749708239
96.165705249011481 133.328077219071133
81.957834366710628 114.678163094990040
88.581614211458330 123.372845521704107
91.782565141901259 127.574563038895576
67.210312439273864 95.319877834084181
34.645983039216688 52.574419922025498
57.233581211443870 82.223955005150387
44.923049597214742 66.064576916124693
64.110277203358436 91.250626965294927
100.553019223000732 139.087070211624962
30.473287108120022 47.097144584606831
90.249198299070883 125.561794188699736
82.948337455311034 115.978343656529844
15.771515543866007 27.798913384690941
45.313560331066093 66.577179522890518
95.078251748290924 131.900635023799310
65.958139561634610 93.676217300431176
99.496864962513271 137.700712859207670
3.433613255691535 11.603607272189588
99.738244485510336 138.017558881563815
59.160096751782156 84.752789176269943
77.553068923413235 108.896262489702934
101.514252727761701 140.348830151976983
80.830528732002165 113.198409129524592
55.975785218175353 80.572913307601382
49.729261553395141 72.373434941893890
37.466399725036460 56.276630437620071
5.968838540287099 14.931462250221966
97.824938143760463 135.506063720726871
8.764327927926137 18.600952031354122
78.564437396673426 110.223831928527346
54.784221599922212 79.008811315269526
5.676495430815601 14.547719046783790
57.044486558146325 81.975740541875993
5.888602877548053 14.826141176278631
23.339225216699489 37.732642138528433
40.664593022070775 60.474728156554470
64.064331427747462 91.190316396835570
31.852651249694475 48.907762304834471
55.641713254525335 80.134394863497448
86.108163846679545 120.126079185252806
57.900882706136734 83.099886077018169
48.584090743237645 70.870230313715084
43.920737274411202 64.748895002863449
51.206200749953794 74.312134231216788
7.003541882000121 16.289662125960319
1.805386185351100 9.466320462089028
10.806848879431499 21.282060316879488
29.798012462360390 46.210747582697486
83.400603523600608 116.572009196195154
51.528448473069020 74.735131625588267
54.815690434905100 79.050118776104270
30.808701171565190 47.537424731511450
49.938273071570592 72.647793211138278
31.511466152795482 48.459906830196879
97.251763378141149 134.753687784497970
59.800474703540125 85.593379149685205
65.369653950100599 92.903743633596349
58.234384339558133 83.537655879057837
43.346432056564140 63.995035182304271
86.545294572285343 120.699877368040418
70.204674936495536 99.250417736380200
73.136435406377743 103.098783297175899
25.039895577265394 39.965021390893057
90.459252885323352 125.837521637761640
38.232114044637463 57.281742774467631
50.074707380511775 72.826883249780266
29.594582562595743 45.943716006164280
64.470994363684397 91.724121137566854
78.499006454029185 110.137944220827734
43.355609556307982 64.007081996602793
37.506668087643646 56.329488568916645
88.124946865989003 122.773402660290941
84.239434407633667 117.673097746438955
22.074752225884911 36.072835902515330
27.286931722495954 42.914585860433746
53.274674854451177 77.027309836086474
102.023517190123357 141.017314442703707
39.547839881319071 59.008825886935568
41.632309078583049 61.744997396749419
33.129110619948761 50.583302421670460
42.184231650061491 62.469476711523996
67.286132105953470 95.419402265591557
80.762371226587646 113.108942408337299
81.753566262038575 114.410031251592699
55.545669345101054 80.008323147492831
4.053216328783648 12.416927170710027
95.839543320996341 132.899941856748512
99.067093025117359 137.136574165115348
78.347277416598018 28.427657308256691
65.836618001479451 55.513634782637119
59.719176863818774 68.758090359078409
32.543538860949965 127.594215168622995
69.193521243494885 48.245831977053079
29.886085586380567 133.347686440266841
31.858493424824154 129.077360431886092
46.485375688030203 97.409692856918511
32.001040279943602 128.768741934755298
47.528116958297332 95.152124680781355
90.334999606077801 2.473855640456934
74.693250351134509 36.338742687682547
43.716336019931674 103.404752236853810
56.091779183762696 76.611522268022071
44.985704051460111 100.656529879595112
69.952235760446086 46.603190799339366
57.521738258466570 73.515615169799133
44.466397843731947 101.780844416351897
41.493978453576624 108.216227394555645
63.058664038790312 61.527993895261922
29.898849523336743 133.320052108821301
28.569933060336989 136.197198723383138
32.648620800707668 127.366709410628985
56.548911577150022 75.621816026388174
89.568791974055955 4.132719651778527
43.387835784584510 104.115965745247252
43.640200483122058 103.569588107338234
84.414978260766219 15.290891056926291
26.704845668341370 140.235172535242782
85.406108348168843 13.145062741184093
53.335043846097200 82.579942379323484
81.536209770821500 21.523516843091535
36.286608978924981 119.490348734693967
27.880873685798115 137.689034291595959
88.815038205470714 5.764620650734433
44.352649899221788 102.027112351600465
39.400141881493632 112.749450492127792
60.369643073090664 67.349810227106076
33.397719002517974 125.744887862532721
37.956930332908222 115.874049619853267
47.080303063402894 96.121656075358956
76.097983024510199 33.297451554570891
70.283433076564393 45.886138024877702
69.029625967703041 48.600670487235121
44.524259531584221 101.655572012892293
54.033263773548015 81.068273921285027
66.420434487692120 54.249653431212991
41.808795749331090 107.534637887687126
70.365058235664918 45.709416946685188
81.007061006572499 22.669140829283986
56.503558300349667 75.720007320151581
83.857359162055303 16.498154227140656
53.164844239944131 82.948429966223912
31.326639368411413 130.228841462074200
64.310088443253221 58.818620064078345
35.725982348060235 120.704123308142087
54.082302363109790 80.962103807610575
32.838507186418816 126.955599316795869
32.643587281760901 127.377607140020032
63.133155478558301 61.366717547417963
31.063448981381164 130.798657061558913
72.980897239314956 40.046041901573766
51.221772750319005 87.155241841823070
62.472782367484193 62.796446438416645
81.963656970853506 20.598079993810611
34.242246386501257 123.916459085115505
39.847021347645089 111.781942165643073
49.945973071203781 89.917388921662621
54.981506346259607 79.015298445533816
78.874910057721635 27.285315777085980
57.045115249849530 74.547519216325384
53.775632059315598 81.626054816507278
58.084143993573967 72.297988778805532
58.860027331892773 70.618176554115436
71.524772343135595 43.198598839550705
70.016005321119579 46.465127662406239
32.357630694528829 127.996712290549382
41.039829108900022 109.199475240392587
65.180802037620822 56.933497304267860
70.549538136137272 45.310012066185273
82.359652014691775 19.740738067899954
46.926708748244771 96.454192676550278
47.038994212431760 96.211091057942241
49.878819726315214 90.062778059567080
46.242340044784825 97.935872791963391
58.855281468318140 70.628451500432305
84.572897890864866 14.948990010651702
88.602477646639400 6.224821054039261
58.838479812908410 70.664827621375252
87.429392682791402 8.764587492563171
66.161035517102192 54.811260492930742
57.442513858165036 73.687138528463635
44.259840161459941 102.228048400053879
67.335663197162248 52.268154024502536
45.116795895806590 100.372711846889914
60.888689711585002 66.226057666036354
54.346335942811415 80.390462669043899
69.271403231928858 48.077214982985375
37.782778101454340 116.251094766855886
54.225466212910014 80.652149497276781
27.631084569426804 138.229835711799495
65.768140836161862 43.528061437489370
99.879203893144009 2.580033395622791
49.929288487550615 62.541534252408354
10.556022063214757 109.806482136041552
67.327180109233694 41.656540055541413
14.849224396490593 104.652782609330330
30.075521144432685 86.374641433636498
31.200946874230343 85.023643833068917
6.878212316887541 114.221444413050733
10.149230603369404 110.294807817276251
95.645366369900856 7.662469476165350
74.585217441417470 32.943756296480551
6.098113144971339 115.157900797118856
40.072226608236335 74.374271495757228
34.959604319160761 80.511629352673594
64.616694812759320 44.910294643655362
45.385185701200726 67.996422832390380
33.491661478189080 82.273795618660486
23.774001728726642 93.939190017468476
30.401571209410815 85.983240345330515
14.175860171992079 105.461110895701665
13.082680871556869 106.773398835078766
52.658419934163462 59.265396220029785
94.416204916906167 9.137994808258600
29.174710695643370 87.456003555239477
4.273507823162446 117.348216289719034
85.427453333003314 19.928384169744252
101.478043532807519 0.660734360877898
31.581942223535044 84.566284640800760
18.818128136505578 99.888381647386794
91.667465141856468 12.437671314983310
25.212430553725778 92.212453334888380
9.924979349436322 110.564006306315875
46.516057265766484 66.638887874883125
24.048663944328240 93.609476572662984
75.432286080535434 31.926907588774014
69.495190979594724 39.053989388436264
66.796514550844492 42.293568228174863
31.704178770697311 84.419547919269078
29.226087455867916 87.394329223517232
39.098583460006758 75.543064355419091
65.777510330764741 43.516813991841133
2.717383387170904 119.216238606560097
82.435638025503181 23.519856440864967
3.595667166705067 118.161918230411047
86.080234946906316 19.144763917667614
86.790984839765912 18.291556660686179
27.587770283584405 89.361018370673705
7.015046371083158 114.057184369940231
64.413827826186434 45.153822763581701
17.328290485064542 101.676831155017979
24.567447480958347 92.986711964884492
19.129709388217087 99.514349392481989
21.675349039859505 96.458480870712066
68.102448207117163 40.725883049658428
3.659910450328536 118.084798506088134
10.612400111767769 109.738804095364898
45.093161147029257 68.346978592354588
84.893031095711436 20.569921981751726
31.965361945956264 84.106015152298397
19.411625094724226 99.175928621595645
53.209890049682507 58.603393581272876
32.225314148166404 83.793960085358265
79.528173595243857 27.010071179177530
43.045341691162079 70.805247581610416
41.025373682648130 73.230082788831311
92.070180892157907 11.954238247866734
49.713086224905339 62.801070470869938
59.826499524008440 50.660600656755086
57.292641405424874 53.702326243569757
69.987403877236090 38.463121038730549
17.627765562374044 101.317331545081331
94.742988888939820 8.745712714085414
60.814531183940595 49.474535360297764
61.487150935545237 48.667100763369163
83.879341105258646 21.786788371564345
51.733676380895503 60.375488417610853
34.714474192695604 80.805891518459333
28.984814431688847 87.683961198437700
16.187734964318917 103.045991048064437
31.413756057863111 84.768180776863232
47.303511216017931 65.693602576013646
85.433937338203165 19.920600559297895
50.854788865961233 61.430533537343891
91.986832492214944 12.054292374365442
60.164732937351587 50.254574281349100
6.906493003140356 114.187495358698797
27.558840584977855 89.395746520535369
56.246525440383195 54.958117826494416
42.507813720861705 71.450513616397373
23.239368004719175 94.580981704998550
48.870642373763246 63.812367432874268
44.544287901476068 69.005863864056536
67.995189554134328 40.854639820525911
4.009459306421436 117.665188705672833
21.580709255096778 96.572089542299523
65.658621625198009 24.358889792867657
65.934837528588915 72.705020270581144
65.725132839746152 36.000362341335389
66.167106935095177 113.359185708118702
66.020283813556574 87.660702369868503
66.021235058766251 87.827199028676986
65.965034463713991 77.990396484121291
65.778143368154190 45.278806817721829
65.961396345152295 77.353615790041104
66.322911608593429 140.629712066347338
66.251688910670097 128.163587543812156
65.858998878669595 59.430964652341935
66.182909469068647 116.125106714047249
66.240279329647706 126.166566061583637
66.267519756411104 130.934463964652878
66.066330589890626 95.720279785200489
65.682088208170612 28.466250985078016
65.984656624057408 81.424867535829705
65.752128097618765 40.725348279389763
66.026759273969148 88.794103633757445
65.577864909344967 10.224024009787581
66.166269611969113 113.212628856729921
66.174965529928684 114.734677294693199
65.905864768436132 67.633911672379668
66.054112210219728 93.581694097180133
65.967068561607419 78.346425086939391
65.586042539433905 11.655356407468350
65.547066181402528 4.833315866723521
65.744105725688186 39.321190751400337
66.267254605542405 130.888054549636308
65.965235094003802 78.025512847988054
65.833040498399683 54.887463629725076
65.768050745305686 43.512292815068903
66.315532064631071 139.338068859386027
65.596536949769259 13.492195362542777
66.274100923107994 132.086367022794633
65.849920517821730 57.841977151308313
65.549768155359146 5.306242964151001
65.975011690296228 79.736712652846009
65.656381043968906 23.966720366278178
65.946035677161376 74.665034684475486
66.220335707490491 122.675829477722516
65.806614044022609 50.262035492921676
65.800081576030067 49.118656179739148
66.281447780852034 133.372289153757492
65.858455832237610 59.335915115605850
65.638031563436328 20.755006742493887
66.251153639222167 128.069898864249581
65.957721233745801 76.710360230180925
65.707039248151062 32.833437014707187
65.958977694297076 76.930278797526398
66.031916349727808 89.696747740962451
66.038650956102586 90.875507379760720
65.983714730399228 81.260007681145510
65.790437805208114 47.430704846265833
66.312313327765807 138.774692636108625
66.132916666606121 107.374855475327024
66.191720864592455 117.667367215540622
65.851273980137762 58.078873958929186
65.788398347632096 47.073738137022225
66.206014387517513 120.169165684917559
66.044522871037785 91.903269945656930
66.198464489167108 118.847705311851584
66.180140869692551 115.640518154753337
65.940265706649797 73.655115473522699
65.683419696088009 28.699301608862172
66.267652855717159 130.957760365539826
65.970310268474861 78.913821754763475
65.831172986908996 54.560592681715768
65.901716283927513 66.907801514071309
66.199824521730719 119.085752111355518
65.820175931014020 52.635775563501483
65.903575619019946 67.233241345293848
66.056451775809023 93.991188778160833
65.677941536830303 27.740458186019705
66.176836943653015 115.062231251521681
65.947581497111869 74.935599891271096
66.291940478381633 135.208828316064910
98.690573465387772 139.674105137350267
112.374257588334999 102.193942847314176
98.678983975616703 139.705849216910707
126.647133446262686 63.099960649671281
139.892488219959660 26.820400112699247
133.414019936278066 44.565185835722765
135.278397086539854 39.458581683375790
118.530565456999554 85.331567484671268
126.159042058747190 64.436862631044164
113.543309203871814 98.991863357458840
126.561421952779213 63.334727884651116
107.087362239248293 116.674962279932288
117.228567477415254 88.897792423632239
132.130578065962510 48.080584843551826
121.868380623947374 76.189157222397256
106.750797723174045 117.596826053619964
134.924370206882514 40.428275574682473
121.818225721302483 76.326533522075096
98.740910664255125 139.536229520972199
120.509424820979703 79.911391935108853
101.699282178323600 131.433130716202044
106.698772115405177 117.739326290025289
123.905190016280628 70.610254209684527
99.294798428074088 138.019108613190781
98.993199130160292 138.845201245175332
111.167573680417505 105.499098702649846
130.229614048930330 53.287401898499958
100.002784654853755 136.079905804912528
126.868098100146710 62.494729557406714
123.691173897893478 71.196452983184599
100.323214044974790 135.202236791485547
130.621362291528584 52.214387673858809
132.748941423624132 46.386862685752043
126.074352595593268 64.668830483761752
117.578145142646875 87.940285109948988
136.000229933607528 37.481452424084772
106.795713727014942 117.473799308903409
126.304714667643381 64.037859484407306
116.650680047886425 90.480649383023007
100.854134099533596 133.748025365008004
107.070714533286505 116.720561017494376
104.191582323641796 124.606620173960181
114.849171174207925 95.415054792102850
123.204628552722625 72.529120292267223
136.720311921745321 35.509118837965460
102.288227848002123 129.819984791374111
119.327837705386628 83.147806664821715
104.423283654054785 123.971980891975235
122.665218628568851 74.006585813722509
114.132458218960579 97.378160461357055
120.273163246621479 80.558521909045893
115.122789558011348 94.665603011548214
103.766357293479260 125.771328668915203
112.974058903041268 100.551062873253102
115.033456035291692 94.910291130580262
104.572610408072194 123.562968894582625
134.167423419946488 42.501583330428360
115.879450259309195 92.593078855895044
133.484489527410233 44.372166785559457
136.749171705945372 35.430070725939856
135.629342243526509 38.497328754663123
121.091481829996496 78.317114329458917
100.685189376059455 134.210771771382412
108.320380807037481 113.297674729873492
124.563902797731103 68.806013353971991
134.538265928629386 41.485830753520347
101.320115651583762 132.471683114041042
99.666777281444837 137.000243542385988
7.463136162937394 6.904136476217241
0.622589831319582 21.910527998321331
3.094737661417721 16.487274293057858
0.134039968855708 22.982280188686055
10.202933346793220 0.893729231102502
4.191227410157882 14.081859042303018
0.012113760487118 23.249754792450943
3.729909801139164 15.093870703561466
3.286070289923875 16.067539933384623
7.838353541969347 6.081006477137248
0.865512055922713 21.377619392035633
5.070096336472511 12.153847657608658
6.168458479700637 9.744324857045980
6.345318156773600 9.356340413996056
1.790202543474508 19.349087339145399
5.689319876272656 10.795431176311828
1.753027637062704 136.734995672098961
0.242419456323678 133.766568592012135
1.672613020280323 136.576976584730573
2.457145864901836 138.118626213592421
3.474342881763169 140.117473571321881
94.726713435178468 90.987793792644936
92.435365304076072 130.303336094619453
92.193673554721997 134.450345476034272
95.619468048088365 75.669679852335463
99.370847970383778 11.302535452140763
96.136704135698352 66.794809636627775
95.245886566290210 82.079687284860711
96.816719301530796 55.126934006830943
94.758106397768614 90.449145242499256
97.967195974558038 35.386758477904934
92.721304764094114 125.397113079640889
93.852728638883249 105.983850377680753
93.497736833225886 112.074891351651630
99.208598219049790 14.086458538934005
92.951929023999938 121.440002537111894
95.041966707866735 85.578596818177118
96.036158507282593 68.519997465400010
99.920552740510573 1.870559206296807
95.440810273965084 78.735136026705817
97.181978414697497 48.859723922094396
98.388338918835828 28.160679203357791
92.640250100631334 126.787869903925710
93.225828126493866 116.740371082422541
95.997801609578460 69.178135010624672
96.312386816118789 63.780400887455535
97.175265216107093 48.974910715222855
95.732970624362949 73.722173369870205
93.215869720900287 116.911239974434025
95.370547364942539 79.940725144500348
95.927471900913105 70.384870293922049
98.924831948826764 18.955393402821048
96.633858835161973 58.264501058862948
92.091507744279539 136.203332805957530
98.114651024375448 32.856686696125266
95.345336024749642 80.373307822963326
98.544749746157208 25.476941880962237
95.818510261403503 72.254462212008889
96.627125655429751 58.380030693577183
93.080603857863309 119.232166545153518
99.660182959819707 6.338051067510436
98.516863325889744 25.955424273399618
98.838548123221742 20.435873540039950
95.529736416056508 77.209318341610469
95.925582327344358 70.417292084642654
98.931874276407200 18.834559329580468
95.092132104746156 84.717845998021645
92.092045261812004 136.194109941479155
93.738636985230087 107.941464401764037
93.475890978506371 112.449728162212736
98.679941151999827 23.157292865990676
93.349311226129075 114.621616205593241
94.791446446877529 89.877088079600796
92.652600625024590 126.575956420486136
98.803650671611578 21.034653016797183
93.856422864460214 105.920463902280929
97.981098794730414 35.148210303062484
97.677140291152952 40.363608715565753
94.484647421783421 95.141224893018460
94.261086605621301 98.977139045730254
91.955949352392523 138.529278662145344
95.013045318444810 86.074837478343554
95.485952606334365 77.960572243148292
93.135360722849413 118.292634130823501
93.573593200383868 110.773328236299506
93.569897557687582 110.836739026998217
99.030705720794032 17.138783912561717
95.534218593121921 77.132411991314413
97.611181872730540 41.495340273271104
91.936630087301310 138.860763596113628
97.408489149334812 44.973194307233861
95.761660599749305 73.229903371420647
92.745104449071235 124.988751945516142
93.390038308735896 113.922810416402896
96.531507612959970 60.020669731585116
92.267766187673232 133.179044967168380
91.942723610937605 138.756209345697044
42.844076303032317 58.042441169846548
8.764765669945476 108.357369404964061
63.380481502243413 27.722351513971731
13.289696890641409 101.676729878848846
29.702660505497644 77.444517693038989
26.919285309595455 81.553911945200241
5.380365651009820 113.354120832980072
6.432721903797066 111.800414835025990
73.923731009832139 12.156225542390855
5.517809826597945 113.151197308337586
32.498609738288899 73.316559046471099
31.853012785922672 74.269722820141453
54.016725369690135 41.547065367283757
38.288073253595513 64.768955357279381
30.288267984603817 76.579922789626579
20.381719829797341 91.206018511847333
17.247146316837835 95.833924370926979
12.608033927791585 102.683141758055925
11.188181010400006 104.779422355164598
49.892358279608857 47.636309260358466
25.689036827166017 83.370259252551648
2.178405035372261 118.081517473188569
81.340064317252413 1.206700120703562
59.761794447156582 33.065005930967793
24.437046095745085 85.218706965614160
2.242809037258481 117.986430962553214
16.365264302386560 97.135941032786235
21.121038821155903 90.114482876236494
7.397115741503993 110.376577150718433
37.340455368298265 66.168024910251916
21.508269473787148 89.542772881649270
69.209777017504436 19.115939586528214
67.488145394054868 21.657768337520395
62.235772495354468 29.412407752251120
28.183947953683649 79.686755333260052
21.655911764256643 89.324792790167336
38.197204742245738 64.903114251413726
55.885004926349815 38.788724600695481
2.109250189252509 118.183618162873529
70.885560439856732 16.641801434467293
2.991524486407984 116.881022332136055
74.752744594396191 10.932264193454982
20.412988813398226 91.159852769740553
5.559810939876447 113.089186576279232
64.559376375383820 25.981823028010535
14.953304128953093 99.220568728517151
26.307808302478946 82.456700797408445
12.298394143334058 103.140296062069112
20.007884952374702 91.757950891930236
75.563435793759638 9.735354139845764
2.817092287207227 117.138555228830242
8.972732610049956 108.050325586522675
42.095559357287655 59.147556728473681
68.115735280092977 20.731190320228144
31.437849959548075 74.882672067848532
16.288459210826428 97.249336597372221
55.164302547129800 39.852774542308076
24.270637554733348 85.464393678261089
57.607066169258374 36.246261556583917
35.555616465036508 68.803173323191700
35.169132196375038 69.373781351360691
44.006212967436689 56.326654618338807
60.749185068678479 31.607215637121058
34.280238313442048 70.686150383995582
69.914532493721609 18.075433762013517
14.293458260964730 100.194769699056707
55.173912266808088 39.838586686186837
45.076663327269692 54.746234356493417
75.260462733235300 10.182665646864793
54.297529495867572 41.132484227164532
30.767523219193585 75.872347070319705
23.212412920935208 87.026763794236757
15.127789506577852 98.962957318832594
27.247822567857959 81.068857281095887
39.825525311457589 62.499050581648142
82.019198421086415 0.204021866312661
56.855296676145642 37.356179198479936
45.076260483033600 54.746829118489842
79.901450426682885 3.330679547440350
52.212182861890156 44.211304317264869
2.333753025024283 117.852160634519961
23.644805313937184 86.388376696048709
42.708891315029646 58.242029214424399
41.479985411208176 60.056394329499767
25.794199938004621 83.214995713573572
40.125596812840911 62.056022956469377
39.436496923206796 63.073414765448803
65.200055407257992 25.035920105925118
2.415179908991511 117.731941423887136
14.363133698711993 100.091900404318110
136.250514321174961 117.355309748776051
98.661286695879696 139.691507864866622
120.028781773691804 126.994556279156740
133.232333833017208 119.148767119212806
120.175406341130042 126.907429312366332
109.007243463453563 133.543753450633091
110.091702390006191 132.899348365386203
117.716573670598166 128.368512104776727
99.052628763423812 139.458965338615201
136.461430790867581 117.229979372212782
129.345511184138076 121.458387353842156
107.528709199601451 134.422325220397369
132.397611905749187 119.644773967907824
97.974388693668345 140.099675066807606
97.736862675699228 140.240817317666568
129.672956942359122 121.263813168897329
121.254515910756083 126.266202911643063
137.918906498906779 116.363920976741895
100.826069291093646 138.405154939316589
107.732647930295300 134.301141142402201
123.615345368556191 124.863355398696541
126.772111883694436 122.987547707428092
115.583335122367870 129.636120987755959
121.418711644814096 126.168634840218530
111.016711568104540 132.349691201180377
110.577438869106544 132.610714974523546
131.553376173448015 120.146434091423444
109.763336930968492 133.094469053171025
105.475896115232914 135.642143839838837
111.778157091934673 131.897226515169251
131.844450063790731 119.973472727441020
116.169633126005692 129.287732122337786
103.121922224583244 137.040917650936620
139.180212719269008 115.614430034711731
112.248528488139840 131.617723334137935
105.373764589838686 135.702832237265994
21.135805588165901 44.257740293697026
24.998022072215104 46.710238682483585
78.355174300302664 80.591904925187208
28.512590328076488 48.941981263558070
80.347047943448644 81.856740006456505
124.347694371813759 109.797047059880938
76.054964801704600 79.131277300484811
77.321248916123579 79.935364736594195
139.279480324963799 119.278696041248480
108.413469024989425 99.678851419879464
76.596519331697749 79.475163154044168
14.966267702072075 40.340098238236862
91.658996457045902 89.039800722552869
7.083464154126297 35.334536514728967
56.301658238141513 66.587974065044506
132.752496760127400 115.134076820004026
54.061849675647615 65.165700892788877
121.448285020978588 107.955928937496225
25.579087137684212 47.079213633196098
104.110113238447553 96.946230610958807
105.237706663226874 97.662249785155453
127.410119568032073 111.741679860896397
100.953053619575229 94.941505174007133
124.317395326914067 109.777807237591006
98.321568383058548 93.270518234428195
89.347190960569307 87.571809666455323
101.941657381143614 95.569266238776066
121.681810512876041 108.104217075922563
34.460223166792332 52.718714135546591
77.946771668158433 80.332570213773053
48.542756502660588 61.661089701206315
74.390091382962112 78.074086593060059
136.613541240648658 117.585830989305236
133.645886562954814 115.701377244783799
28.639943775900491 49.022850403567361
140.841987746377129 120.270884580992302
11.501180433351028 38.139775967685722
57.249230956677224 67.189680513935869
106.830141223105514 98.673441987477560
78.895027966458599 80.934710734208011
119.257111884986600 106.564539146746142
124.853357114410329 110.118141712811251
69.533325390320130 74.990051604120268
132.258540952049259 114.820416042974429
108.308070877133261 99.611923843741266
136.842658905326346 117.731320167808136
73.965965290905785 77.804767521561530
80.937009608174861 82.231364276784788
91.450405633192574 88.907346039722768
71.921583509909439 76.506589896183684
55.516543924105953 66.089428321133539
37.318759962787787 54.533878281683720
90.785247870448984 88.484972423910506
60.037477306544112 68.960210392007141
73.885220376107199 77.753494690464635
120.781637823956828 107.532609534418441
18.480636859500287 42.571714392274281
42.485500430643476 57.814746333753504
64.212967378809651 71.611636772925422
31.530288176334953 50.858212303755828
67.621225132925929 73.775872435286843
131.006307655069293 114.025250842910737
131.457813523596172 114.311956008108766
61.136936717177399 69.658364533353307
53.421140053469983 64.758851788767856
41.446229956311740 57.154812025477824
57.819991043556591 67.552111827466931
30.008549829606835 49.891912030604722
91.847444585187674 89.159464840953859
52.621238109997087 64.250915934924208
70.680619166435775 75.718580455107542
28.098783956506065 48.679215190310387
140.421074523748302 120.003605674027995
77.408704595475612 79.990898887408093
30.607019207084260 50.271938678531690
70.976141546927877 75.906236472060627
48.918638347988271 61.899773789435812
58.973048386596361 68.284300529903106
47.449483300440114 60.966863787660891
109.385402257594421 100.296026737942611
70.119291443916737 75.362138670773405
93.866711630107318 90.441694667958075
21.711757136230538 44.623468172877622
129.138917309263064 112.839462362839882
79.428895024674546 81.273715061259125
40.388272132203682 56.483011294020919
51.326842878492407 63.428978005543819
28.076910023321812 48.665325294155586
102.749399350742905 96.082180490781056
100.429769809337486 94.609221184545035
70.495763685354078 75.601197659144745
98.114756999518377 93.139193492014144
38.544232546426429 55.312050491679805
111.650729742880486 101.734504366186087
108.504362544666137 99.736568591218472
54.111188322748625 65.197030817721853
16.166266865839937 41.102094886493205
24.787663682021478 46.576661599182259
61.880459352016487 70.130499658740533
131.960344417802816 114.631061944673249
133.028138562796983 115.309108716771405
43.034140419963343 58.163131437330144
41.204389741113395 57.001244057300134
32.875333123468344 51.712312683502461
53.346126375164992 64.711218279372474
25.769990559880636 47.200436857550343
74.594749927929158 78.204044288040649
128.528069979298891 112.451575744179664
140.582844977345019 120.106329531801848
67.927226052500657 73.970182299926392
39.924376398188755 25.422967918894344
57.686047658707601 7.617620265229992
28.028508950904630 37.348087601275829
3.147676142361414 62.290102998979407
18.320630427204136 47.079838040675625
31.094809890045070 34.274246551559301
12.412953579408533 53.002042013356970
15.360748524182160 50.046998367206555
43.706854103290219 21.631189006666087
33.043999987612764 32.320263346869645
5.604102516300016 59.827636211249363
0.384066249967486 65.060508677107137
1.132773045485611 64.309960792883345
3.969432870235783 61.466325550791595
61.680095487713956 3.613750972879159
65.020072813247850 0.265560559701234
55.348661909887682 9.960753703971694
10.077410985883329 55.343327764439060
35.249592148237632 30.109247580047288
36.048797765865928 29.308076695848772
56.957686780897134 8.347772200626451
62.097214516854621 3.195606237630219
64.752571376285914 0.533719789376283
34.902011249014080 30.457683189381264
7.873804941258022 57.552352531353023
33.277651106935501 32.086037673610129
44.377021279173263 20.959373872963216
29.222663668941113 36.150996426969186
58.622033098946829 6.679333213421293
8.478824819640806 56.945844893981700
4.840802192055462 60.592813510051123
46.100066197354451 19.232091944303111
11.577935390486827 53.839113532855976
27.629833440562905 37.747743464652565
62.126475582660717 3.166273218132645
24.085779699024876 41.300512122837446
44.216649317573939 21.120140193220660
58.928901970591760 6.371709743558347
12.445023982896215 52.969892747946297
42.449039795168694 22.892096311579397
5.099636974511538 60.333342246401799
4.534660461459646 60.899708050806957
13.961218789249131 51.449969580704575
29.102774369620075 36.271180537070926
37.708484468210848 27.644308782459767
34.561933272708799 30.798597425922164
38.485891360216357 26.864990227494651
38.453092079685256 26.897870162275591
9.514081173198527 55.908042819199828
22.263247250162433 43.127526224500997
61.454724210180153 3.839676444012032
22.696741234148337 119.628231150389269
31.770454238979980 126.968795618352857
39.017506345934251 132.831605381617578
10.822497278379380 110.022058548364583
21.672734456390170 118.799817493955246
2.716564674293589 103.464421027586113
4.803247398136596 105.152531402071077
21.730159152436997 118.846273634143998
33.931972008922330 128.717446973146849
47.610710457996866 139.783441827995887
15.165867049866572 113.535811495898713
9.601535075433754 109.034309458339735
34.513268577269002 129.187711453925829
11.650553204266659 110.691949463342624
31.981604867084865 127.139614862605953
22.377881966107683 119.370276439675635
13.248856457986808 111.984964579320092
44.314923044149936 137.117175000825569
30.323450889814684 125.798180968732467
8.199353397725559 107.899955198343449
20.462915572288050 117.821083263703272
6.270703652011204 106.339692295273991
31.902480752031614 127.075604058295781
32.791622036867977 127.794912561771028
44.801433973473081 137.510758624107893
11.125531976975658 110.267211303349370
14.951980839422800 113.362779186442268
13.862561986667478 112.481447661298475
34.545203470398597 129.213546538380285
44.970933433652093 137.647882391860577
3.671312556082237 104.236804766546030
32.747116291858028 127.758907754227934
41.781970397638730 135.068035669868806
19.906447066164343 117.370904495494784
42.486279541631717 135.637816384125870
11.460279629180086 110.538019595412138
48.755455870406372 140.709532117023400
18.392060550317307 116.145777379057378
19.470036887379564 117.017851996463847
4.495889313613695 104.903881060916490
44.099583222858143 136.942966731303471
4.993463695948203 7.811088468806560
0.598421186843428 9.425105150948561
20.239759113570472 2.212103909742559
6.083812581779403 7.410673390353780
23.190261883027826 1.128573845870597
18.868837855765115 2.715555190456497
4.303869072778051 8.064332259601835
2.159519216459334 8.851814162968500
4.616672424629941 7.949459689638530
4.533937164609840 7.979843033962753
10.882809741585735 5.648310123688296
56.167809973025001 2.257340124824127
1.812980280675222 79.775664539540443
28.227126626307729 42.105040288707357
10.114774128841423 67.936033132566877
8.674973670777232 69.989409431092668
20.985061657974423 52.433335765396656
33.240589134248289 34.955073757099356
18.610181070903781 55.820279756146839
18.609424557116860 55.821358660845661
3.394862620078730 77.519657684844134
0.630949760820855 81.461421367862599
43.422215950242062 20.434512197822393
27.752876992041429 42.781393010456192
11.200557435166704 66.387539593718515
4.426700078113813 76.048099200198990
1.408523666888386 80.352481708808810
8.663712739860808 70.005469245849369
1.587033360649692 80.097899504605763
12.257046972190153 64.880823463150577
9.002158914924062 69.522793087282267
53.811156221097747 5.618289852917335
14.641747882080018 61.479874185759492
35.399300703543041 31.876419943012532
36.911179373247521 29.720249058894460
53.387874757053815 6.221954146122012
57.486367744746481 0.376874493961579
49.708543642914123 11.469244673005660
34.441847020126112 33.241895755617726
11.072686947318330 66.569902522941234
33.904153775940664 34.008728796476937
43.045213439881586 20.972175604527884
29.462434769542295 40.343301397400054
21.738275197202995 51.359137725996021
13.618504499121881 62.939176201133570
50.632427220522167 10.151644980470353
17.339209820574560 57.632879708394782
29.664134493573538 40.055646653004572
43.636451291521766 20.128979740441604
10.340638096723827 67.613916469981376
16.795673594469154 58.408045737703844
45.362722564442876 17.667052119298894
7.895069026292151 71.101673080632693
11.014119751663253 66.653428327337039
19.896664318134057 53.985557316993834
30.878000905364637 38.324486959598445
47.826828176780602 14.152859556642337
13.700327433961052 62.822484145554938
35.601258437212124 31.588397237298416
6.443577885871878 73.171722085386008
11.624974486304570 65.782255779134644
38.534603699616042 27.404996958824128
38.246858623351379 27.815365573662437
17.433400453453928 57.498549418378282
25.155080631183292 46.486249086800655
94.031877451643354 135.939971543221219
78.881577725392887 82.450421448628802
75.816194288279050 71.627798538104088
78.029180019772824 79.440951629607312
78.098274023025994 79.684894470014839
68.607405039758206 46.176493904044179
79.134760308030650 83.344306235186266
71.223710082699057 55.413603544498415
91.291593379119377 126.265142343854563
94.914732599743871 139.056974211410562
86.971707732689367 111.013382057735384
89.726894621352869 120.740827043248146
91.734255074349107 127.828000858192809
81.145255261345099 90.442546696654247
63.968249982433605 29.797523103526590
78.273276217501433 80.302756084451289
66.727387165255294 39.538914972010758
76.775870266890919 75.016024332976940
95.292567335873699 140.390955083793983
60.064539180492353 16.015107028058271
91.235648227431497 126.067622753626679
88.494448750303292 116.389561632692789
74.814457341145882 68.091072560172236
93.861882294620983 135.339787742789156
78.548842334233797 81.275668031519160
75.245755854826555 69.613812299325616
71.491871901562234 56.360373925462319
70.351400089321359 52.333831531279195
84.932863936100489 103.815053353800181
76.842617459199914 75.251681537863732
69.841797897528963 50.534633333307994
68.179205718328490 44.664696152980596
94.039375352711772 135.966443584174186
58.082590137299519 9.017650571991860
84.006281061983813 100.543665859335064
69.781458880918905 50.321600792042098
55.675592551821467 0.519520485303750
77.308156044125482 76.895309050803007
56.781647791703890 4.424551952012530
63.294133525191647 27.417491905414007
64.515734247546106 31.730467504223569
75.274093068723147 69.713859483186710
89.432073122193003 119.699932167686669
67.625133704452480 42.708493089163881
68.481257810576295 45.731119313670355
70.880711827027639 54.202616124407655
61.418549093603424 20.795565658222536
86.081687716853935 107.871083153923436
58.298756528913991 9.780846234252952
76.621506958058291 74.471030234525955
64.921842344706050 33.164270121951184
78.248531500653840 80.215392547405088
55.590356205899731 0.218585594414403
93.956440053835664 135.673632755081655
84.350662605260538 101.759537105686420
74.232093391701753 66.034982171867739
84.491587664216425 102.257086206153616
61.294041193314776 20.355978871822341
68.414182767121900 45.494304599652892
89.075170150652312 118.439852847799912
70.032963271518071 51.209560564656726
83.020666587159269 97.063861777720973
91.245444343970121 126.102208859234665
77.722756431187548 78.359094492259914
68.569713970415108 46.043422058722690
58.418402220760363 10.203266539016287
82.075956665156497 93.728475045386517
85.349788892098786 105.287045903288671
77.828908527437363 78.733874395799489
64.097634267131937 30.254326421142355
89.862484143867746 121.219538533311606
88.058419738943812 114.850120429071097
83.682502603078177 99.400535729231052
57.262280895482640 6.121472075457235
55.835388309854999 1.083694353720950
72.394854780691446 59.548439430467035
72.892466708636036 61.305304880550501
70.140112420064284 51.587860654576730
75.094303658817623 69.079096156956567
90.040266226477556 121.847214802791726
69.479778817277051 49.256491113139106
87.861336043965906 114.154298011968564
75.441692763220530 70.305585879141958
93.228610763469689 133.103963376205456
94.654905180121929 138.139629206431209
32.222992194172754 137.807214896748320
25.520035919417431 125.015935968377534
16.465013817675533 107.736200183412834
22.104584899329744 118.498216789950561
12.206104406903801 99.608905901483027
29.517800186283964 132.644885901999203
31.884285578362462 137.160859673750537
19.499769277877036 113.527436464787925
5.491287582146019 86.794993436937062
18.831782464324828 112.252714491022445
1.180863759491885 78.569393991701801
5.568156647505603 86.941682989378364
14.208405984388749 103.429906207390843
3.123982551976380 82.277455546457460
30.441270754916946 134.407148572578365
0.942887856275685 78.115263600349905
2.126908402684348 80.374734861273183
18.271138117838394 111.182834587056632
28.453692988387026 130.614245775455402
22.500897126246603 119.254501036695459
8.566166157487459 92.662796823361418
16.717695609422648 108.218393882114214
28.129305211115774 129.995215250721401
9.245755418955209 93.959659796031914
26.606375649999755 127.089002528155575
12.929734969617341 100.989813069805649
8.511314594970859 92.558123361824869
20.771464217432310 115.954217129449646
13.674020764488761 102.410136702301969
26.933207728787171 127.712697523489808
25.604593743016206 125.177298009675866
17.636268780617666 109.971310829092602
17.176604317317874 109.094131250035574
8.429014031079340 92.401068858476350
6.724801117098264 89.148912370724332
9.017960754020311 93.524958303415744
7.432933295092417 90.500243907973314
28.360816550915175 130.437009289212710
12.131732122629886 99.466980966619502
6.132267314375055 88.018177686736351
4.496104399840720 84.895881291802922
18.328412772331092 111.292132044941212
5.812810757427029 87.408557429953689
1.950776882166704 80.038622358868210
16.018822736138471 106.884731913988631
19.136451623445840 112.834115895931845
21.288927674701888 116.941694765564151
12.846727482235643 100.831409541463799
32.255111597142772 137.868508485063899
29.977724414914235 84.032380532834637
31.841756631091506 128.676509219807684
30.726208615013125 101.958800827173292
31.152930950048660 112.178928287202197
29.512895186877586 72.899581596294851
29.361046018233807 69.262748623608758
27.857276544664408 33.247020295022004
28.997001248651539 60.543767588838477
29.616722827797407 75.386284627637977
30.621726459606634 99.456421978257382
30.069559859047015 86.231866866980425
32.206349608131958 137.408619987046109
32.199835580160205 137.252607070253191
31.747466709446837 126.418237415674440
28.217048845197041 41.863674419126454
30.169350122076601 88.621873491187742
30.978500834691651 108.001274891891285
28.852166421211663 57.074930184385408
30.006024935943465 84.710186469755982
29.986213930057911 84.235706957815353
31.220862317337033 113.805904836633147
31.997729210689343 132.412099117221175
28.521175637625248 49.147601993171065
30.430997782355615 94.888413154379307
31.151215030415461 112.137831499144468
26.540931079727187 1.720152989214720
29.214420448847179 65.751022414325703
31.785644852550377 127.332615353433212
30.830917747524776 104.466615845595115
31.110054103258214 111.152014991824856
29.892172503800509 81.983386692475918
30.108698763354596 87.169255322721966
30.368674312371301 93.395747421431537
27.522667840666735 25.233041828658024
26.844778440998034 8.997388103526085
31.618172201418766 123.321595305721146
26.828731395115785 8.613056558612204
30.173147517717137 88.712822251719061
26.674179615525496 4.911495246018728
31.923138208382841 130.625622318718769
27.856704064206998 33.233309216967868
29.665015662687772 76.542912456702908
31.318563401080748 116.145874992543966
29.185064263916480 65.047933011454560
30.374930136752816 93.545576285068023
31.775593059037440 127.091871894585310
31.673322458431585 124.642460444119465
31.969311482890742 131.731486043143605
30.388059887986252 93.860037751241308
27.005047187346037 12.835872478615828
30.457357576928594 95.519738112641946
27.351062074376340 21.123032437615151
30.906069543191073 106.266523812670698
29.987391503692891 84.263910198318555
28.494654793795362 48.512419857072217
29.271722731339700 67.123429206146042
28.725510535624579 54.041483870507655
29.201609736760059 65.444202031059021
28.065849339491177 38.242401067970178
29.565754455053938 74.165576867344271
31.826902729736041 128.320753842909255
27.966723009029327 35.868295827191645
30.885793826319507 105.780914333725477
29.003540880648895 60.700393729696813
29.574767677588071 74.381446240848675
28.471494562196632 47.957725388306841
30.135660078051863 87.814986867739592
29.954336159281343 83.472224820301079
28.883470343244454 57.824668472978310
29.162671943249759 64.511630239019041
27.926750343514318 34.910938541343405
27.772756374832927 31.222736966732935
28.204774815234099 41.569707733133669
27.531995208751937 25.456435082000294
30.449023865404676 95.320143230919896
30.289256889799073 91.493676415076777
29.039346087326248 61.557939130840971
29.293578884273924 67.646890601142061
28.966566938378374 59.814856761792356
28.575948113112076 50.459419151113167
31.334230071981686 116.521096442971540
30.323281672289376 92.308580124819741
32.225647524195203 137.870810844393276
2.607379223348602 15.508051313235521
0.234814625083896 23.161402134866517
4.187545759156176 10.410795430726866
3.196837487784727 13.606593753032978
0.245924394653691 23.125564558883411
2.641072422132607 15.399364759122088
2.286064501431012 16.544539125954632
5.043644083328506 7.649218014671108
0.787561016814275 21.378368680520364
4.017417705194108 10.959589626899795
4.862443533987595 8.233729548811240
4.863509666776772 8.230290448243011
1.515538795268633 19.030078845572245
3.349401043170237 13.114458612512637
13.324439025260499 140.146717672565217
0.092752273801088 136.245479070049100
3.408633942006913 137.223135646143078
15.405089500525786 140.760177929365312
14.068394352679894 140.366065915642082
12.740068645891659 139.974421553031618
13.017501538345599 140.056220036473633
11.182396828044126 139.515156642972585
44.975573585913246 96.186193890686440
77.434699583003336 122.490109514165823
49.177109375813643 99.590994220691528
96.655842710462380 138.066355376633879
13.476056117655842 70.659916635419719
41.263777660486184 93.178264261196091
38.254634552822353 90.739743691971270
31.432462953377684 85.211257615766471
65.371698433916919 112.714610185565604
86.032933609752135 129.457864048616500
13.601013030474386 70.761178021559445
95.360297827197343 137.016484123203043
74.511281512237161 120.121057979245208
85.959655718967582 129.398481813357392
17.912815044822771 74.255334838373798
90.702287646071568 133.241770448268454
50.935705406895892 101.016108428064825
12.442025871541897 69.821969108787457
30.732302000378773 84.643867889000887
30.083133656547808 84.117801064432228
54.339618091022309 103.774538585456611
98.533203446056191 139.587712987689684
10.407812641561801 68.173502875705282
65.676076735801530 112.961269358431466
68.034618422202001 114.872561779524332
1.934210098176390 61.306746008989549
5.944917788564586 64.556904891513639
93.734764369776883 135.699199889765481
55.088659147170148 104.381539302025502
98.378739707821879 139.462540142993674
5.854072559098332 64.483286604598263
98.412697369945178 139.490058427969700
46.069666307219357 97.072814270670762
79.295389283584967 123.997957411548029
33.598822133117707 86.966811017886428
76.942607101946678 122.091332322758305
32.953447546681218 86.443818542097475
35.139557740251554 88.215377581624836
40.543099041510949 92.594247624800218
94.061259784658745 135.963782116818493
73.473392459187892 119.279983389609370
45.557580463063246 96.657835049176370
34.434888505601975 87.644334476756697
0.685800608583958 60.295071884407925
26.478967802557865 81.197091661323952
63.909917942496861 111.530026512246494
26.511618688473632 81.223550973513611
37.228218629197272 89.907966587065545
76.100727830577497 121.409098262567142
12.139298557429997 69.576647847579252
53.154635073598591 102.814263397875649
34.966626707347764 88.075239387559151
57.461459450440273 106.304386484484439
36.513998518504344 89.329183734750202
32.057545324693415 85.717805880630024
80.749330658368550 125.176188496612397
48.956323856345797 99.412076166166912
30.206622749857882 84.217872973057837
0.632434398281182 60.251825486058351
18.427789049467165 74.672654539701128
93.768097203061402 135.726211831931948
60.213861761255785 108.534851905890164
57.144320652017868 106.047386582657666
23.409103671680384 78.709364570909202
81.161034633307708 125.509821220414693
70.266978934112856 116.681600709030761
61.940859758711447 109.934360001427436
6.911238545814628 65.339982651099660
75.244355309987469 120.715119301892557
9.912839287271868 67.772391109840740
46.768800665702379 97.639372075605536
50.786182583178679 100.894939554349790
15.084876685710569 71.963657237653536
35.382639863710658 88.412364144529136
6.262972640452214 64.814647135973331
69.796283845150896 116.300163331279094
36.926487191656150 89.663452354774009
18.631938656945145 74.838091343210507
83.209151597289463 127.169554628283478
77.572169401733930 122.601510989146661
10.176390628469727 67.985965321356630
37.215328595134707 89.897520884726063
8.417216234990981 66.560382426204157
44.720496659533467 95.979487094280657
26.283404499755825 81.038612945155990
83.253151960649291 127.205211221295983
68.165900463515058 114.978948862709700
36.483457118758714 89.304433887757895
90.769369444436848 133.296131553500629
96.288095645868182 137.768344032806084
4.234838277325447 112.690806673095366
18.550587990091277 120.980298231295251
5.615938446614182 113.490528547538190
25.062738903025473 124.751139514609505
36.401858202653926 131.317022238018154
49.119111351735320 138.680909197343453
9.262471833719518 115.602042672582456
5.834466622841481 113.617066626815273
33.956675003597539 129.901146304621847
30.947122326309337 128.158473932381952
19.860963897114548 121.739067435652856
9.689806131537562 115.849489304813886
44.206405227730450 135.836221579862922
53.041826890365094 140.952345761625821
29.521181953058374 127.332787473500943
9.841895353503933 115.937556108640393
4.725322495280032 112.974820075518778
19.819348521690689 121.714970178422945
29.589212355372602 127.372180272131800
33.430757316957255 129.596615259361613
45.082453444092458 136.343494649022091
25.355218026391338 124.920498666085095
11.948583159504508 117.157427308821525
10.250010107182129 116.173873721987292
34.606034641360743 130.277156038200360
45.105501185736387 136.356840374088961
0.524113225980121 110.542122559087815
50.085801431009088 139.240668162980427
31.535080203170413 128.498929162083982
41.860598872797453 134.477889507386948
21.249070363228700 122.542846285074560
43.105976533467796 135.199021673849160
52.876369890798749 140.856538386624891
6.870037904598841 114.216711044347036
48.542332577217827 138.346927193030524
17.448772559093829 120.342295339570811
12.230986526602125 117.320952124114669
45.877764992392358 136.804017394812462
137.142827094332205 58.848015803018967
76.195214846120805 83.538702717476610
66.590257830509358 87.429798328137636
118.621281068129193 66.351340006144170
5.264093980314609 112.273841522534084
83.757266393601256 80.475215235318373
43.132442167374904 96.932870899327838
124.582118299534983 63.936525702520633
77.975921034124696 82.817314998535551
41.997568687902728 97.392623213414453
32.723371546538992 101.149723607566330
126.538616794455564 63.143922186078363
15.646918802070992 108.067621335964446
14.683253793131978 108.458014825527741
59.993210303247380 90.102349869485394
110.030959785916309 69.831393210032331
112.274866589795408 68.922356771752064
141.032394548555459 57.272300386083849
38.768098026859782 98.700924655421787
102.183513511846016 73.010497885076973
97.436403806369739 74.933615053460173
130.818753123314451 61.409982132501426
85.902641171643879 79.606095428900048
7.774638444243455 111.256786628057711
23.332487509779252 104.954095412278278
67.322593169671535 87.133119559131785
115.289988604727512 67.700890812160495
38.264160226464249 98.905076549071907
9.552839246600769 110.536413874105719
109.884432996541335 69.890753157823298
118.201813482565072 66.521271894267187
76.290158288134919 83.500239868566240
29.559569689696559 102.431421745116708
48.550575100467228 94.737913312358216
96.504717289107631 75.311053631471339
74.697505108546991 84.145444817045160
132.785844907539229 60.613087133916430
80.747001446672243 81.694713532175314
41.502631677632650 97.593128767482568
97.586139766168259 74.872955028122931
130.303814094838430 61.618590769708689
17.576434876101398 107.285948756466510
40.984372978621707 97.803082247298320
115.878573640513139 67.462447199604625
139.891250387531727 57.734593036521929
1.531685550688784 113.785889732026945
98.688486656916183 74.426379666979372
46.026778986039993 95.760336626391762
117.415968119142946 66.839628284545668
4.686086545788567 112.508000008382382
114.332288808261254 68.088867714951832
5.182574623417819 112.306866096333778
64.085175845543858 88.444640299861433
21.295153154953852 105.779446608814112
22.536207757424865 105.276678912049121
24.518620971284022 104.473576998898835
55.806722094458777 91.798351826269212
0.281856586016977 114.292212039415432
10.869123363876536 110.003169702081848
20.793067171150280 105.982848306976535
53.092946606257399 92.897738306947559
19.844698453222115 106.367045065964703
32.935236368042993 101.063894355476194
26.619717012541798 103.622395096634506
96.059027785747205 75.491608366638260
49.482888292707273 94.360220859993220
122.208860783084347 64.897963831834460
81.953766716612904 81.205836899272924
64.113203117431794 88.433286079905557
67.265405061354400 87.156287221089357
70.150691378375697 85.987419426531389
57.874923420565437 90.960496009851013
70.157259703571881 85.984758510787699
25.646038816940248 104.016845061058447
114.349566319554526 68.081868365735886
79.880758621045146 82.045640001818612
117.359118448616897 66.862658840860703
47.075775174735391 95.335374342979293
46.518887654323677 95.560976871213825
57.850544886158971 90.970372077809373
17.315824911909740 107.391525313041669
44.492397838885445 96.381934800862496
82.806633199158313 80.860329363807793
95.123956226265264 75.870418270195401
71.583936391174632 85.406792842858039
94.308329687593400 76.200839409967955
13.414179587593528 108.972133635507603
133.135241451752080 60.471541954968011
39.358216538814666 98.461859811309992
44.747478550190735 96.278598218042717
20.664789829590564 106.034815161162228
99.692949017361215 74.019458628660388
62.006098721312924 89.286902046496195
75.581317158527440 83.787400821352236
123.216159273133201 64.489893839758082
134.102950125879516 15.805199457582313
131.282353774645173 10.438720427466617
134.805942552563863 17.142715942165697
138.212540041759837 23.624123316111472
129.621615652223056 7.278992767536889
135.320146305277859 18.121042264873587
137.827753930697781 22.892027567923147
131.554424252851589 10.956362916569821
133.545698674376666 14.744970393723944
128.265638796025627 4.699105233852329
132.914431731659477 13.543919130570082
136.347309883121568 20.075328208193593
129.029870963219906 6.153136718220263
126.986809530492593 2.265999045659888
136.725844493986443 20.795529824596542
132.788265886687299 13.303875438723198
134.104150873745510 15.807484005756068
127.107886404061261 2.496360438120031
139.288331834270878 50.304815007258405
131.143282672788160 42.346510684532205
127.164408459678825 38.458861730918358
112.716235650232093 24.341948027234391
123.115408058476646 34.502694400708940
118.689658095644077 30.178415398554456
126.017978513801282 37.338716448416562
111.657797248797564 23.307776871422455
134.002386418003482 45.140062600985921
94.236444424663659 6.285850454614378
94.139540779522207 6.191168558565932
114.755385368514112 26.334345334598890
127.879790369772067 39.157841790414857
124.583056980521263 35.936693941900899
117.932852084195204 29.438960984840111
123.964275515325440 35.332099529803529
117.594210290818651 29.108083368922376
102.845834704174791 14.697849758618283
121.835292589593465 33.251928657295437
93.287433061011754 5.358597458600279
139.506375868402500 50.517859857568219
106.126583276647949 17.903379280718571
129.626511037219501 40.864514686151146
97.318237587997231 9.296986098765704
106.263675666794896 18.037328498149776
108.622252894228907 20.341829670878688
112.027523988114879 23.669026736144026
104.624719008078628 16.435948862100016
94.012140418331228 6.066689157020051
105.985527316305919 17.765557367470347
93.784142708169071 5.843918842638683
116.684837564492852 28.219560199153005
91.383207583345069 3.498030929177166
123.198439560237887 34.583822205623107
115.554582310177139 27.115218764513060
133.478926559045505 44.628604318079681
126.587395715774718 37.895078391734145
109.785459018514061 21.478366497555761
131.686011337899913 42.876795989874680
116.896889822494671 139.465459424524823
130.086552177666391 86.945447778343876
135.032232438144462 67.252207884545854
125.675674929596227 104.509151700429911
129.610123939722001 88.842540814663991
125.414864182160116 105.547675896420628
132.376913863035384 77.825440066972973
119.911987416519111 127.459620572217560
138.257989359601027 54.407543137216642
124.374971628765508 109.688431553721216
133.840155093816833 71.998949258307164
133.009992659404929 75.304579042411405
118.083130451190655 134.741959310827269
127.654953217878159 96.627849211224017
117.404542672754744 137.444032879256127
116.950141445128480 139.253416404347860
122.066938997954352 118.878803330178172
134.058061152725372 71.131267550961255
129.024646245774136 91.173858666228583
124.040204978780011 111.021441291388754
120.567113135258836 124.850970748484031
135.061642104688303 67.135101321253970
136.867379659745438 59.944821929123783
132.932462820612244 75.613295666588002
118.523404954688942 132.988827090412286
137.743627001181324 56.455686321410269
116.642543314628412 140.478243618357055
139.270969597989421 50.373949821111175
136.326527913163631 62.098443399061985
122.412100849091345 117.504400866082960
122.939574367519839 115.404050259302267
136.370299757789638 61.924147975295462
128.409363733683278 93.623856538087082
119.650536660753332 128.500693221991440
120.404004111128984 125.500455747888736
116.983813964015468 139.119335558570327
131.751550058779458 80.315580708802358
135.609021474494426 64.955487461326513
140.596722220234767 45.094925894241761
117.991503468813661 135.106809452700531
125.982547101767167 103.287215185126527
130.639652518103986 84.743053544203477
127.095870121682296 98.854066223661547
134.159944546988783 70.725577328635850
126.885766760172785 99.690678313966828
130.636470079803416 84.755725718221896
131.061766797401532 83.062233651491582
117.217540012383893 138.188660121112150
140.161423912541437 46.828243364696348
126.618722547679468 100.754023589419958
132.794883099247215 76.161125351214991
120.316382124149953 125.849358369705698
139.727343125837109 48.556712779545016
131.717484171066872 80.451227912743207
123.629538274243828 112.656678003607013
130.149643045671837 86.694225796068196
119.000234362132289 131.090136634371390
118.596755326176236 132.696752717238212
76.107525384275050 80.783019005930669
76.063539090285147 79.400728462370935
75.071565723933517 48.227486086328604
76.145775325842422 81.985041902709341
77.914247851976938 137.560145592560360
75.205357242399401 52.431949204462107
77.815188357256247 134.447153103725839
77.294576359540386 118.086669506912031
76.467009047440897 92.079966829552021
74.231414284661270 21.825321131699951
76.098561859415682 80.501335905897378
74.494409969735358 30.090087619152253
75.957396125370821 76.065134499848227
73.594300922284333 1.803725854966260
77.321500435353229 118.932771599503383
77.213956975567527 115.553166408904531
75.705105440384315 68.136777812986907
76.196913273929027 83.592076632059445
75.737383091127711 69.151118584709295
74.491206019182798 29.989401924834070
76.792293298396174 102.302181598717354
75.681254109563284 67.387238216566232
77.389483810864206 121.069182025661917
75.938844851761075 75.482151762369938
74.967863571778167 44.968595844199278
75.062886200940738 47.954727882187434
77.925892333532843 137.926079052266658
74.127908932202871 18.572615415144028
77.125804396976093 112.782929029839650
74.830852418764351 40.662954154614901
73.867563348602644 10.391129647082353
75.994295502485755 77.224715256092878
73.915628808798019 11.901609959771871
75.747297715757369 69.462690454611703
77.395020065110543 121.243161490565399
74.047115931834753 16.033656338020709
74.740478064121021 37.822896389519393
75.123699500883291 49.865815218905389
74.194738190273583 20.672757143052742
77.839735688779584 135.218564858536126
77.822433974778718 134.674850135575412
75.911414677602167 74.620145284698353
74.464293879581589 29.143674933461430
76.070939876619619 79.633301749117905
77.996000374802591 140.129258126569340
76.612887138480957 96.664256331266614
75.514503697652472 62.147025945627291
76.502441358330714 93.193444320761486
74.833826634944387 40.756420335264842
77.631135435430039 128.663201097827653
76.747483743311776 100.894019677449236
77.401325307631197 121.441306783577616
75.933106131339017 75.301809700059408
74.927125112006280 43.688370060349413
73.798285742468991 8.214047398211994
77.822911694161519 134.689862698022296
76.499262885884235 93.093559288238708
77.073751387565167 111.147138056199694
77.537667708758349 125.725932621971012
76.017697540807589 77.960135618620697
74.184873565231939 20.362756534364344
77.739265019388583 132.061225523783691
77.441322331110044 122.698232573643708
76.433139438658316 91.015598007187222
75.507071406636769 61.913462609048850
75.423180530120320 59.277151277017815
77.605231494584942 127.849157239544823
75.139903351687366 50.375029060400571
75.739212827743742 69.208618942027883
76.929689444440754 106.619921880328405
76.339706102100038 88.079410257262097
77.183669679956211 114.601373508981197
75.769039858767968 70.145947804894320
77.810783603186238 134.308731578623537
124.566928386552277 46.939381005590313
9.591290478606451 127.237395985920770
77.749610059240055 79.636200930132034
45.673279997715703 102.038039081762804
107.836900871440776 58.623491000312292
75.080227061090724 81.500475483192133
44.910719824972425 102.570604669469034
39.326960761964656 106.470254865338646
124.599154827528437 46.916874331243022
1.727760317300735 132.729219072793768
21.695117761186204 118.784185182828068
6.111834390728737 129.667418746842543
23.377753644760311 117.609046485238508
60.387852450353186 91.761505889774426
113.313536622855665 54.798654821007787
120.650105937351455 49.674856741354752
128.419573222992398 44.248726372840665
43.130268209140127 103.814057048783710
104.478912671885581 60.968681613366684
43.319682439597656 103.681771749119221
95.722643119318803 67.083986355287394
4.337093627578250 130.906882714850752
135.088111985372251 39.591475191792952
76.572871442846804 80.458025246712310
30.301117071826905 112.773827909404488
67.690744412242935 86.661227788903545
110.588403212424780 56.701864991403845
45.123181669839788 102.422223110450702
31.205963451085182 112.141890836137264
92.948193251631338 69.021638723140427
125.311512124218453 46.419370008398921
86.219348703839231 73.721006955665658
34.283065549307516 109.992868705232524
26.756470081888271 115.249379446034894
93.322773937563937 68.760034734002829
74.443641380776825 81.945061548763988
127.338986912928021 45.003398730323561
79.568414266208521 78.365963424910504
45.104299745058952 102.435410087331178
103.307237957056898 61.786969343839765
88.160059284626314 72.365631068007659
41.585026015590806 104.893241153030232
103.590276786595595 61.589297414482800
8.067821896339659 128.301373583843429
123.276556279534915 47.840565992817233
8.301147873356204 128.138420691050811
107.401274822899580 58.927728555398431
41.060856798486313 105.259316509628690
128.807840204311134 43.977563990534399
84.119341889719507 75.187633988028736
5.758833662238055 129.913951475863854
18.000466444091828 121.364498475324623
112.277541499610848 55.522185070019894
64.079568580722636 89.183242506910034
28.962225083510695 113.708898772163565
20.122177007980564 119.882713727328991
4.858353997725319 130.542838872413171
28.026562881765823 114.362357355732314
54.891435258573644 95.600157260050139
10.960435817802761 126.281196438282208
20.325304949140108 119.740850887870678
54.143685455555030 96.122379410558239
33.478066717512824 110.555073094186241
35.532376315549904 109.120360611795078
99.452375438398917 64.479172787130437
48.918876943421395 99.771341571677681
88.810403281822460 71.911436310062186
77.287950387756865 79.958620147725341
4.615334232972247 130.712561824733598
64.648595511808509 88.785838901520776
67.350263622023803 86.899016698719549
69.580989909064016 85.341096289900548
57.746812033751979 93.605986223127260
70.153529869294729 84.941239214610803
137.648161615362568 37.803558140148198
37.247327642390140 107.922653081410175
110.589088448194474 56.701386428526519
78.261194023284077 79.278915008036151
110.077355532662452 57.058776377084300
46.235011071290835 101.645730841673142
49.540152742299767 99.337447798066322
61.006210562099625 91.329649804227174
20.491540637869896 119.624753286093693
48.577673839891510 100.009634939012699
78.581356902177745 79.055315955981911
93.831024417884166 68.405076888800977
5.764249455436294 129.910169131610104
70.794443767656730 84.493630358089575
132.571120249030002 41.349320973975068
88.733985305323500 71.964805979788181
133.565124492468470 40.655116800965494
44.803304847523819 102.645622383005758
45.291097332854164 102.304952228814400
135.856470001114218 39.054860439477352
17.073481651068100 122.011896829890418
88.896716129037401 71.851156146152974
62.728974041456041 90.126486332469057
75.166567527556865 81.440176030230987
24.527466613287082 116.806096652998761
118.958866079296087 50.856004382094014
127.370687030371329 44.981259635888790
133.834774352915190 124.189253250304873
115.255494643813876 140.945826770155520
123.669469992836881 133.357298111477263
137.877612058246797 120.543035081522575
117.066080370758982 139.312867187083754
138.381632840528169 120.088460877028893
125.472749472492737 131.730928001828204
124.385232276816339 132.711755145225311
126.683026969867342 130.639383863319779
124.943764423702177 132.208017372339128
115.656028303437793 140.584587162391045
124.832640091329282 132.308239936098602
120.539154946318718 136.180515966988736
133.270048247103574 124.698577328459308
127.326601688060194 130.058946556289357
117.115285503746051 139.268489286467542
120.713540678267719 136.023238215430609
133.106338870645999 124.846226120309737
117.697300436440912 138.743572488720275
131.711453079604354 126.104267695405596
140.094796747014584 118.543365620374161
126.864622582124852 130.475603551309888
126.358285072153379 130.932267202675149
113.042617051907683 84.565134293135145
119.823369616262568 62.426638058368844
109.225323540178877 97.028225555402159
137.075336193937744 6.100648649771094
124.592044116936961 46.857380593795604
102.321517936883126 119.568477968913271
110.125347261010120 94.089735827939563
131.048318071590955 25.778275394308757
126.118717607191840 41.872940445751347
114.856368578541989 78.643412336449188
105.158814514708752 110.304981180178245
115.386106388793920 76.913870017013139
95.997352043276891 140.216263225026495
116.989886999888896 71.677682634691948
99.096331275799002 130.098398073677032
102.966523500129796 117.462597670551602
117.418779003802001 70.277392043988911
120.943662135763731 58.768992171805969
129.385690171384852 31.206593440011137
135.160129341021332 12.353612358397740
134.784900148842468 13.578699099048661
108.385280569138445 99.770883980837510
126.178516157615263 41.677704006900420
98.534463150557883 131.932842739962979
119.203892121445193 64.449171701408801
117.974187153727598 68.464038567484877
97.425136715929924 135.554685428227259
124.134434531574271 48.351431288964832
137.047282493015786 6.192241249019811
125.999866969034002 42.260976195527562
118.559540782975390 66.552916019638047
115.639808058492733 76.085558792547374
125.806568952256200 42.892075380464497
102.806441362332862 117.985250248010516
132.784572381576510 20.109574296694149
118.850422554397156 65.603215386815293
138.248993390848398 2.268772292668626
111.640932831166850 89.141496658328535
97.709621952884646 134.625868856999375
103.844493047706635 114.596112669248768
101.658571485511587 121.732933518389032
107.787117009616622 101.723829702505867
115.239579910978975 77.392264685836864
131.796900265443242 23.334227492143743
99.472008733571272 128.871847789553954
116.291345746884232 73.958351742243096
102.158036826892683 120.102227859302147
132.043167151638016 22.530190111185263
118.141879828675314 67.916538327991802
109.287106799777945 96.826509234533020
112.607237357950808 85.986606559506640
110.547603545979214 92.711110212836573
102.558228968055275 118.795639523239828
106.325102145143134 106.497165739344140
108.364015438169133 99.840312560840744
102.006972690378404 120.595437541515039
127.418319822401102 37.629865879168676
111.583622165267613 89.328610396690252
135.545999204421832 11.093784863304000
134.104295737932887 15.800806165378551
137.743863879207737 3.917970915593116
135.219157587811395 12.160890885832023
127.397259923111520 37.698624397740524
130.790609915332027 26.619667406900156
115.311841313242851 77.156338250422053
98.584173178831705 131.770544342650112
104.189209362364934 113.470647499756680
121.184365648681563 57.983118662361171
124.779660563601382 46.244831181523239
98.297070180555963 132.707907649450306
96.781474246921377 137.656180654806406
12.978132303519926 138.949180307703813
3.489281212343516 106.136494275573341
12.817658828170586 138.394258988723578
10.677931919053886 130.995029452006008
0.658934622966688 96.349084492560436
6.505591392436724 116.566970838426315
11.518531250561123 133.901843109268924
5.699878915489379 113.780796802791258
4.656679436350775 110.173386732915930
10.538502295282491 130.512878301732030
0.209202225986737 94.793898538140425
7.108611306321267 118.652228886559811
11.665628997120567 134.410510821251165
12.309385431408939 136.636636782813639
0.595147735227363 96.128507828405219
11.600998400646674 134.187016591044596
5.485602795620117 113.039824584142835
5.246598153687554 112.213340513458292
3.910341820143546 107.592532460964165
10.343793245558484 129.839569504405745
8.523614001165733 123.545343839509670
1.952023370007269 100.820617943831309
8.087175743394518 122.036129353261316
7.272110950234873 119.217614772643628
3.208223486572518 105.164589581947780
11.804338206872542 134.890170761703644
0.456498695915218 95.649055958848905
13.194396388931652 139.697026961261201
0.420367607042922 95.524113743635070
0.941588660657511 97.326509273004874
11.421315400577290 133.565668251826736
6.022385554877982 114.896032883519268
13.140293874427369 139.509939103635446
6.789515437752748 117.548787337221455
3.301299628872502 105.486449225968499
13.098504276688407 139.365429622261814
14.549374941194547 139.278869510066386
18.759301407942893 140.162225947542879
3.653552419108091 136.992631248541556
14.530364838803958 139.274880676423720
13.446459891792202 139.047448102454069
22.413321209452771 140.928938131193718
20.177072756188434 140.459712722486387
16.837115464832820 139.758899347830436
22.073341931617342 140.857601283375459
14.050660685509419 139.174225770632859
13.253359528367669 139.006930423473818
14.456264942596482 139.259332514039329
31.294961507562896 73.148460535540082
67.980666244766908 78.271894593228993
28.107250638374751 72.703272783246462
44.987330131586710 75.060702599343529
129.371446288069109 86.845577872726352
56.808115958685079 76.711564076015208
13.640606530396964 70.682897335801073
106.998008189901412 83.720959290069047
121.533782969119713 85.750989354701204
138.667313416011837 88.143815499077661
105.902091797772812 83.567906339116263
138.288235451660768 88.090874415705031
15.030680911360500 70.877031658070933
100.319682137199322 82.788280924153241
102.245647105149772 83.057256389703070
99.114518106439164 82.619970720368698
125.935512591264754 86.365723939204514
11.685248872245735 70.409816960420557
80.842526724236933 80.068149960212082
38.296282348359703 74.126247548260821
73.621203314040969 79.059637937166130
123.099029149073417 85.969587733674402
8.678529499085016 69.989906029208626
111.877555767421953 84.402424738909900
79.907467360076339 79.937561900731723
131.576137769346701 87.153479588198067
9.352778153094990 70.084069915170517
66.296216320430105 78.036648516517644
100.123208494619504 82.760841905084575
74.118759779505638 79.129125432610095
80.136167781060095 79.969501631323496
22.396444125468918 71.905715784009615
94.482046574448518 81.973011296029085
66.054141389056440 78.002840935150530
46.996052845417204 75.341235805348845
38.986724601406209 74.222672991889795
94.448660979434933 81.968348747067452
56.041181989675160 76.604455990046276
70.444888789183892 78.616041769908080
117.119375554243234 85.134484221273681
31.928172122798387 73.236893151324011
64.166448524647564 77.739210456160151
27.924047085149141 72.677687031771612
60.990028459687792 77.295599549434485
12.473929480449266 70.519962127799900
59.353299147862501 77.067018014487999
45.239528082117701 75.095923936327139
47.390151406295750 75.396274627782702
49.814287075127005 75.734823371363277
31.339016840024321 73.154613193431572
94.079198618523449 81.916750554897291
51.401149131183026 75.956440569699566
62.299749702427548 77.478511952758893
74.257103572521288 79.148446181819736
19.977483143955180 71.567889724358110
43.487232502116498 74.851202704500523
70.098300173157384 78.567638067919034
62.699757006276528 77.534375975504119
58.553145118003407 76.955270497646111
30.999766328508962 73.107234312822968
125.108325240616253 86.250201016181478
70.130765014636239 78.572172026737633
105.269555859034412 83.479567946969809
4.050912903335301 69.343624633159934
120.122904860468907 85.553949635691012
78.534505895599764 79.745817525711985
5.227683570093864 69.507969490519201
132.528798143113306 87.286525760796650
49.689586593509929 75.717408013007642
28.247904844575373 72.722916199001119
15.643124253056255 70.962563968209892
7.566127189174490 69.834550696081621
114.355747060888675 84.748522756253962
15.908523502607929 70.999628965700850
81.005550925244535 80.090917513667932
96.222980714777080 82.216145817517685
21.718827107424325 71.811081480724766
128.444366715995329 86.716104251113364
126.488294914728669 86.442924140285868
65.063033912326262 77.864425336009546
8.797423039777613 70.006510404672781
103.575290436412473 83.242951062240238
54.134562684767126 76.338182291563754
132.553462073330451 87.289970263797926
0.886148305497181 68.901641499912714
42.805997127796523 74.756063070599637
28.155497146368273 72.710010770263182
50.409430338812392 75.817939595740384
74.774388880002036 79.220688958151115
130.234542915897720 86.966115795870280
61.081943569258769 77.308436184471631
8.356638452543208 27.059727275773504
23.858637479737670 58.207056417655863
53.818292563940872 118.403372792591782
53.604416320379464 117.973642811177740
0.456132651305404 11.185667798230099
35.705891164276025 82.011103192033573
4.873193779271840 20.060630088656950
21.920444715544161 54.312750408421408
59.964899358428241 130.753417751166211
51.355826488631315 113.455672743466764
46.020829140129202 102.736350797093323
24.844536342094980 60.187969738098005
36.743048901251711 84.095008199959395
34.238473310502997 79.062699776450657
49.576280334054928 109.880126795971435
22.498333290600975 55.473870701555988
46.118502409876882 102.932600421148805
51.448966517340523 113.642813971214295
12.575904297699008 35.537270190440687
27.571296941395428 65.666702495630517
49.553081564775859 109.833514762184421
1.884188558329705 14.054983380760174
44.116820839032634 98.910729782726392
47.421708950832297 105.551062917487798
37.353593004078661 85.321741480810843
37.511769880768220 85.639557733556160
40.454888907248204 91.553007789945369
1.181670322997639 12.643451444415930
64.356073965900691 139.576367654497091
5.112181970057581 20.540816148942994
63.279504082972458 137.413273950970222
44.245078795126155 99.168431564703141
2.564042410011701 15.420976995491277
38.057510213129369 86.736084299467677
2.962622877331493 16.221823194962489
16.873566087335067 44.172329840970903
31.587011452289371 73.735260711330739
63.706900100302377 138.272017678301893
28.705987559785559 67.946575052918362
39.132973624546729 88.896954829565388
56.561034218154354 123.914215420376351
50.841502257071639 112.422268851624679
37.273439286210369 85.160692945843863
38.392495732113119 87.409152604996990
4.450199534582130 19.210730605283249
0.081778585117542 10.433498397709522
5.506455805478474 21.333009265607714
31.344339191337202 73.247672447893066
55.252567929566588 121.285184797280252
48.161510795064906 107.037506794929755
36.179907942607088 82.963519495734261
20.673679367595987 51.807692151927412
28.146626079186628 66.822680249742206
25.250477776558171 61.003605931170398
26.611792627407400 63.738822315247752
55.707061556279690 122.198374287183270
56.304095877187692 123.397963093097886
31.200653927607231 72.958973410150620
64.681956643762717 140.231146113146195
52.478615848668909 115.711632745318454
18.992460431531338 48.429709772409254
50.887621226303892 112.514933204902079
25.707293947784375 61.921461984286921
46.075157739058731 102.845510315791998
35.750700970240842 82.101137114285905
23.338668588671776 57.162311016423573
39.102579411395332 88.835885379143264
57.207830614267820 125.213788475579648
41.564045143059602 93.781575491825905
22.260101165581506 54.995203763367286
27.706900379654918 65.939163158079907
61.734378654358203 134.308736903450495
15.589747985576775 41.592823488040310
20.903071226261044 52.268596820530135
38.942177038488524 88.513597557082193
46.701600528767308 104.104187969259954
25.904802666981276 62.318305583259260
45.177085774283036 101.041062835767335
29.064361640674832 68.666636732305392
24.180428898418391 58.853614530264366
8.257503420277773 26.860540611263598
52.441633585761821 115.637326282444988
38.778690305973107 88.185112497893655
2.054705807178404 14.397594476589898
62.336195583274872 135.517935145254057
1.139766963682640 24.769909969647419
79.109185861117396 49.508569237103480
126.714202355399976 64.613007607009408
0.887643340955825 24.689914498549712
47.989088806408546 39.634576480798167
31.922818184529984 34.536962567114514
112.177600207894983 60.000737148680670
115.674215215246676 61.110166569594227
105.091966628758570 57.752559885247614
92.836413435599837 53.864035911783560
129.988699347428167 65.651961936842952
50.342889081791476 40.381405991903556
62.788801373196769 44.330328374597485
93.190230706029297 53.976297424308243
111.970423117329815 59.935002614244077
39.993227893334144 37.097596194479458
15.182414614088078 29.225455237893005
119.667506204829166 62.377184671614913
103.080619910496011 57.114386331623123
92.196232173212351 53.660914914557104
84.857956116879876 51.332577554406370
70.381889214089696 46.739514123830944
135.111254208004851 67.277280440772799
68.116124598490217 46.020617156299245
105.073600259888934 57.746732480761715
123.081407369865872 63.460370090833074
72.668706115605190 47.465090701592416
35.726945056722826 35.743961411432544
76.743481594211559 48.757962747865221
107.612357495678864 58.552246374633540
71.473114811321437 47.085745487557716
126.530052145584818 64.554579195472300
113.055355366745047 60.279237182438884
27.846401964132063 33.243569935300599
53.692143811652429 41.444079957332740
64.416159664402727 44.846667509113445
34.112952667876527 35.231863099907869
100.533941171717686 56.306359050245185
66.919169678129123 45.640839285025507
68.224827185843367 46.055107041026460
34.324588481531485 35.299012327859508
76.334533873819794 48.628209077053818
29.078741611496827 33.634574909674420
101.842766958094231 56.721632058913130
54.956619791564776 41.845281362464206
125.460338584391835 64.215173314572496
48.888195435819604 39.919851052093492
37.567018633158440 36.327792275868909
79.628813158570267 49.673440065173466
22.034086219194876 31.399399479727244
60.173239577375689 43.500445415678548
67.825844731059405 45.928515216408954
70.016571759677944 46.623603755933559
132.936460930139020 66.587247468370506
29.473156555556098 33.759717523907703
111.620938873407582 59.824115913381149
56.666074622364654 42.387668636735086
68.393608226903694 46.108659019797663
112.288644656272609 60.035970074753536
54.233143688537574 41.615732020503849
35.349189237388501 35.624104515832180
137.817306137226126 68.135874715088335
91.224041445281614 53.352451731153160
52.932367086450235 41.203012910920016
25.970642150453219 32.648416302576585
26.063298432471857 32.677814908110172
32.811910273480073 34.819059657960608
44.899525705149763 38.654299214041984
85.200672069343639 51.441316766438661
133.002119877570863 66.608080178827294
78.937010423846615 49.453940261575646
39.391727320379871 36.906748065380668
36.415566867931112 35.962451950319704
8.456199847768071 27.091316781857937
68.955039601712102 46.286793725427756
122.874147765082682 63.394609375732919
102.723413439257413 57.001049470773530
18.608348770212789 55.819446503055744
51.006907883736226 70.552945028169560
131.816366070590362 107.301679094997056
55.869184112868659 72.764103228125322
126.504549309675596 104.886088817096507
20.681521194088202 56.762237901353615
104.555891531919841 94.904764775379775
107.301848716323363 96.153510313249939
129.936094647491046 106.446610937738043
101.561560460266634 93.543069266844341
127.250217796295573 105.225187401985551
98.532215248508294 92.165450803840770
88.829425710386744 87.753031262326900
101.492426446252551 93.511630032465334
122.654149692637432 103.135089432217995
26.088972630421690 59.221318796978657
73.420822898802214 80.745848442774147
43.892895247237583 67.317792059785134
72.597714475959080 80.371533440323745
132.314330590279951 107.528132360733267
137.865452522188150 110.052548539548980
21.093426895940606 56.949555245605353
6.478216075873560 50.303173648597749
41.876450164333626 66.400797864122353
107.663267333446811 96.317868260270927
77.297023503058213 82.508581028681434
121.706946132922170 102.704341194274818
128.674812637373265 105.873033064391620
66.676450374099204 77.678792210509400
134.741791330433671 108.632039145893302
106.437293264981676 95.760346949947632
74.354259352011312 81.170335981199997
81.752560844094319 84.534771533411131
6.252074181618327 50.200333850883254
91.436694729976139 88.938707270944846
66.909420207936975 77.784737067230267
51.288088030492325 70.680813902307037
38.181742849727570 64.720600773266128
90.714740851169324 88.610393089708296
57.630196152548372 73.564937246651127
69.344242668385618 78.891991652356552
119.854433523438530 101.861896574934050
9.388969872052021 51.626861736475213
37.858638716631205 64.573666637962361
64.175541332712470 76.541484235065042
29.864308468003003 60.938182340197031
63.225097725476083 76.109262560133331
133.764314741863501 108.187524010958768
5.076033184372791 49.665519995807884
59.943192803636919 74.616790590745723
49.409997171096883 69.826737373472071
44.908262568063364 67.779538301999679
53.690213656639379 71.773199345930138
30.661043048416936 61.300503631224309
91.856624399555102 89.129673577369573
51.921035785844474 70.968651851744184
64.992572534252616 76.913035573526869
15.022492854857353 54.188750438609233
63.706426542743735 76.328150609890699
26.130623900175365 59.240260038141102
5.605500498794319 49.906299404200453
69.906915021433122 79.147871312149434
60.251726020097365 74.757098487579668
58.693901335501813 74.048665510284266
40.769066170651008 65.897206319187035
111.755421454521638 98.178807399450989
70.133190523164046 79.250771868910007
94.240232061719084 90.213637831825693
14.913450717787077 54.139162672682041
126.511983583172906 104.889469611199871
81.187373160789988 84.277748007482131
29.189740863752146 60.631417438477335
50.413623926428130 70.283144501567634
12.503793100835424 53.043351997244706
22.979116778074346 57.807087489551442
108.612983683227114 96.749759209178109
1.962762634012391 48.249735827712925
101.789239954860093 93.646608300356206
97.896005344337013 91.876129366676693
31.874550698325592 61.852355740063338
114.321727250804514 99.345855061417609
111.047347474593280 97.856805210946519
63.753211918992278 76.349426626195594
5.747191640905087 49.970734560899722
18.510179717244764 55.774803357289656
140.329600992417028 111.173139357324743
57.607738870419873 73.554724621702007
132.116382969378122 107.438114129663560
138.835588913743067 110.493725662397281
30.466086321839818 61.211845532775541
42.059816570760560 66.484185173699316
30.714633679674776 61.324874390548231
26.150430688563450 59.249267330301244
42.574768602792453 66.718363643731308
75.185697350655346 81.548438923488945
137.373630174942093 109.828888474841293
63.388523067293242 76.183581514386589
53.553399377329427 117.932538310077106
34.044023588404073 83.255591834903953
1.012905621839387 24.544420235456940
19.951164049543184 58.206233967256296
60.532898445151581 130.338251246099304
50.412836645880802 112.350344040069317
45.171262008414203 103.033705459954788
22.215174703725328 62.230400456420035
34.625088387078975 84.288405654282798
32.722593407607775 80.906815321194912
49.254866992471271 110.292110495049840
19.931053391366692 58.170488271201627
44.707246733485860 102.208941355431932
51.126534870478153 113.618907186402126
10.299222290748903 41.050386882635962
24.046691651187423 65.485830862941199
49.195176821351744 110.186014180570069
43.289644824234315 99.689224371041064
43.997420644307866 100.947260737486204
35.475845492168325 85.800584153263955
36.191682411005189 87.072948722383060
40.763823973226508 95.199703260581259
65.642292100987817 139.419944696517064
0.221847267836945 23.138353301421414
63.896177006193042 136.316311841381776
43.643762031680758 100.318650119020617
36.256237734816771 87.187692604131072
13.785831484339919 47.247661551702237
29.995684867635600 76.059870831203298
63.724069682583405 136.010399621874200
27.962377730717662 72.445768385418461
37.658255819735182 89.679710114785550
56.894649131670270 123.871443795573683
50.725165675622236 112.905493377709064
36.012292178661873 86.754091494328165
37.115283659973002 88.714604069092871
0.533227223449169 23.691815706934971
31.675994530699327 79.046537799854008
55.539027384618919 121.461893471069416
48.046202881047712 108.143770068797480
34.122742956735173 83.395511602287115
17.179583268687605 53.279886787870630
24.206212005067158 65.769370368922139
23.499079884962043 64.512478147199687
20.975871504767269 60.027600573854109
55.798097023363852 121.922376886494774
56.329787623577182 122.867430520420669
29.116490598894092 74.497146686244506
65.624806922376393 139.388865659987289
52.348578239321952 115.791028578199445
16.451681418195655 51.986077401974363
50.416128857901079 112.356195783418130
22.673619059879453 63.045262529517537
45.881811389357431 104.296671693088840
27.811187919976643 72.177036006106050
21.360068512112498 60.710491672153353
37.052182156012350 88.602444279921713
57.523932297214351 124.989963367157628
38.370542879859087 90.945764986356366
16.842572653566531 52.680867158100988
25.512414715643747 68.091080810632050
62.463489653153175 133.769781229919403
12.218727160444528 44.462211450752278
18.550222608770042 55.716130138095366
37.605070415150088 89.585175699742663
45.066850398511825 102.848119009258269
22.701763310691419 63.095287537470078
45.392272331596999 103.426540332294536
28.142806115072059 72.766470877110223
19.823028538685957 57.978479460928767
52.266236477198660 115.644670185767325
37.239650260253512 88.935659524064150
63.400229731179664 135.434790192702991
21.848754428933820 92.388012604197300
69.708895037370155 130.949068690746884
75.668319486765455 135.750594501479213
8.217392947723832 81.405184557087168
64.946651472225227 127.112115040406081
81.241679531891194 140.241067085940131
58.740931167453198 122.112147934426176
38.123370496566018 105.500518647700332
2.971445449971444 77.178509225250252
14.119839005318511 86.160802709922720
22.712734200751683 93.084123648067489
47.253858054433458 112.856979333785461
2.328154731155491 76.660208000622305
15.361202274389324 87.160972747742960
47.902866560175752 113.379887396160981
46.829997103156927 112.515473318397966
24.741659374216887 94.718834629163382
37.580067857863575 105.062778113371806
81.161989894849214 140.176860910938842
61.233538834410254 124.120449264622295
72.194515368401682 132.951740303831940
18.914502369763241 90.023877087934196
27.272355658628836 96.757824070494650
41.893829966904889 108.538388935155581
78.310390021140250 137.879318503654162
67.784899160029042 129.398899552226538
40.101537687085575 107.094333772613510
20.345440577011836 91.176788211149187
19.895479120411181 90.814252941837751
63.798644994556739 126.187162844062271
24.335283228613381 94.391416173144691
26.101035012439887 95.814087579986662
60.371271520449838 123.425717953085680
19.584129664999701 90.563397769662956
50.170997811867132 115.207327418196982
27.774375012156430 97.162302540507739
63.990590110940900 126.341813589010656
28.376044491553781 97.647069410091817
32.950616830963490 101.332815801753327
65.757287739744811 127.765247065933465
77.128452785960505 136.927028196163661
47.531610525826444 113.080765317098582
15.532855881635612 87.299274564083959
13.102706082181461 85.341295721477920
80.303414912243042 139.485104521636686
56.366514465938188 120.199073412789289
56.455533108636281 120.270795995092428
13.733962401055582 85.849900794669097
72.528928142189685 133.221177659471977
70.319734016871678 131.441223453540374
51.521908758540881 116.295760342137001
0.103990748691848 74.868192536749078
43.916296222364018 110.167895947012667
44.984848093371284 111.028831333024385
9.323127153443270 82.296077859562075
13.875215039835208 85.963708461280802
11.191999297953679 83.801833644373801
60.072749751000131 123.185198085227668
10.258160693241775 83.049437133325256
74.587526985281826 134.879796803482378
68.067972081574425 129.626972237879556
3.572322469303457 77.662637607428380
27.961882072007732 97.313377530251401
46.163732835080886 111.978662237545976
23.443486965908384 93.672893300734216
50.790496862107922 115.706459625461932
24.982693429959312 94.913036476966013
74.226381948442423 134.588821184858972
82.159251825192811 140.980357782032030
1.112201111749823 3.068010102545423
0.369679936823278 12.255363394560549
0.056986374194485 16.124379294738500
1.240660363129020 1.478559773179022
0.537594614215595 10.177723703988010
0.771977841661008 7.277656219075101
1.051001436693291 3.825245121676575
0.936187795909230 5.245855760464213
0.034749869104068 16.399515728747261
121.146463958329988 18.028976080159939
11.269037839615079 100.310627697813558
8.741001664355938 102.203746231776606
54.687635920780494 67.796633811740165
121.380980554442942 17.853358452940711
140.836195161070009 3.284331429322469
110.643703466786874 25.893962641231344
28.886304365271013 87.117947108870695
111.251594427133099 25.438743821610561
90.090206266446273 41.285437996102196
32.392597725278883 84.492261206784207
25.584561492846692 89.590455488038273
16.022332373119042 96.751125635767565
121.359176575081250 17.869686351191440
100.626060160142586 33.395669458577594
140.417157915336730 3.598127246044599
23.355043784717918 91.260028627997329
55.610451927348024 67.105583540162598
140.470881843310138 3.557896111395836
22.827696416311802 91.654932421992257
130.919605892123116 10.710363984738089
82.675009618326953 46.838304029000874
71.370001541646502 55.304053263927166
118.593586403511097 19.940697067882983
71.396120474714365 55.284494114907851
31.985186817888337 84.797350646274012
123.066528812662327 16.591136543795280
28.151188518171420 87.668438216701290
52.292389842158741 69.590312553056606
39.411452403401810 79.236195645544399
78.799375741044202 49.740570379357621
99.914519835305981 33.928506049205986
137.115811898980667 6.070338439758331
64.478951115104238 60.464412679916961
105.512463956209572 29.736488596652752
25.036916998045669 90.000558774247935
107.783334662937591 28.035948285871786
15.630480334836085 97.044563824470956
64.296557117680706 60.600998327062896
14.017333709178351 98.252567809904292
25.064387662946473 89.979987381570510
20.570860819930843 93.344962547917362
63.102171974384106 61.495413001027423
5.588020487706970 104.564854494849257
45.674970428768198 74.545763531606212
46.830945459302697 73.680112249982813
65.509133041953561 59.692961496520688
118.180613132839952 20.249951880132155
32.004091909019458 84.783193578919978
15.777740023132985 96.934288485870667
111.551383159666656 25.214247190040645
52.045426199403416 69.775251144478148
33.753685385422791 83.473011442487334
48.664258178879592 72.307237003201379
2.265806970605734 107.052692305303978
44.434298362625157 75.474840142918907
79.871483297104575 48.937723211012916
54.343548191711626 68.054303723106358
59.158806990260985 64.448399754414879
70.051128248155976 56.291690822396795
127.674604691693233 13.140381393265278
12.313781872574209 99.528271689067140
102.439422999759060 32.037733668704668
66.403893071018459 59.022920928648489
98.583986073290191 34.924875543276805
95.405463050041462 37.305110804476620
50.307938320092838 71.076368011020577
35.688869409772416 82.023849923764203
28.243209611686133 87.599528270177132
14.792652572038602 97.671970695283690
31.693004213069706 85.016151433184064
53.793601235725880 68.466131206139295
89.243901098622700 41.919193167121968
55.701996352431536 67.037030546537480
110.897020028195854 25.704266670083292
69.073034975916556 57.024135444725523
134.269137181050780 8.202069275502689
139.649849229376144 4.172725943990010
133.445052152170121 8.819184907392545
26.712726147889903 88.745629991185780
79.299586462320320 49.365987849011596
42.969766931993263 76.571553719264969
125.854622683913618 14.503273943667089
24.113518158584046 90.692045499925669
57.652807191114420 65.576166896282132
47.887537138456565 72.888884137737818
70.644383987137502 55.847431580445587
111.065608938853430 25.578018954757866
6.329185400631982 104.009833547319658
131.187812525729470 102.042711079272735
121.215855335674831 18.609558334460054
128.621437780968591 80.570423142295439
131.357934388272525 103.466082948231474
124.006792488101127 41.960710099510763
123.697492404408280 39.372864941845513
130.892437153728196 99.571370894036221
127.847656543040841 74.096367248886281
128.032958821746462 75.646750290905999
128.046235687226670 75.757834877860347
121.158213135257085 18.127278836028403
134.606531868124392 130.646377104850103
131.660659233962207 105.998914548758918
132.934177403973194 116.654158446896858
133.299610119568143 119.711652878239846
127.452753843501725 70.792304002119906
124.734636844651320 48.050422301150405
123.423318983209995 37.078916773654619
129.751817226051088 90.028057095560229
119.754630713309481 6.383816206938901
131.297410129592464 102.959689907930809
122.047363123056130 25.566599455963821
132.610250993136873 113.943938056024919
133.561218420906812 121.900471477127113
122.823951423908071 32.064141421891541
121.423724797706399 20.348755991060369
126.473065199101626 62.595466535537980
127.731880525616006 73.127695005123812
134.652065372223603 131.027345828452894
124.819362741574849 48.759305077593915
135.538189068921412 138.441346142365148
122.767682982945232 31.593355863942381
123.888404454898279 40.970183699415280
126.702064504193970 64.511452899707535
135.294869701078284 136.405546991194484
124.218834436736259 43.734818025528376
132.294164526377102 111.299312737332457
132.636180162241260 114.160881659492432
119.527156471924911 4.480589712356938
121.408207629155385 20.218927285500421
119.083641583223397 0.769799067313149
126.637117638363733 63.968056886884938
120.173074161678997 9.884839674799245
135.435211395291475 137.579754800813987
130.240077643427327 94.113223648704533
133.875449060492286 124.529569501713922
135.152225544708330 135.212074991691679
135.571923501216332 138.723594650735322
119.888597479105201 7.504686405269620
128.895883057938335 82.866645867393501
134.404076046558544 128.952474176583763
127.357300010776186 69.993662967658977
134.370585343257233 128.672264894613022
134.492474504449859 129.692084455597922
122.123640947137503 26.204799081807568
128.828745204580031 82.304918348166964
130.857896766971180 99.282379143546422
127.968739606495944 75.109442368997435
131.123045417723802 101.500819060274864
135.666842864440326 139.517763897491164
129.267942835516664 85.979587455615686
129.093182068876359 84.517402905581591
123.118180220312269 34.525888463565202
131.474847708067443 104.444270748524289
121.648724436227397 22.231278032668467
132.072799342812061 109.447199373750720
119.163081295324915 1.434453508507475
132.796384196552253 115.501273260685295
123.607269144723404 38.617986951200962
128.530694823672064 79.811196957070024
132.412444663132902 112.288936391800945
128.859564611831019 82.562777488922322
124.533197539902332 46.365024343496358
134.514673562406472 129.877819046910844
134.421609476499555 129.099172493727423
17.912090576949421 140.996641614454973
5.912309745516273 134.866807574418658
14.525544983408333 139.266696480536723
13.240179365642376 138.610094661857261
16.732164694384675 140.393901452674754
0.229533363518086 131.963881546216612
14.184524877170704 139.092493577590687
13.332014895109461 138.657006898215570
14.503850171409351 139.255614145038123
8.321167656321006 16.055749969391595
3.910050880320410 21.179336896065632
10.875284669240433 13.089099753331206
11.812565545978307 12.000432123219230
3.763322168538136 21.349764782614812
8.414189864632482 15.947703097228036
9.969674488619029 14.140981332921051
11.026403839336435 12.913572275009560
3.638049508151564 21.495271101676312
32.102292982108473 137.224246178577175
17.599590513803577 111.527482893463230
4.616842637613087 88.523866864389674
18.144632874891798 112.493221835143430
3.814278321799218 87.101834985185079
13.509410843937067 104.280255764598962
30.482533464944289 134.354258534388578
17.367254474791238 111.115815881046146
28.401025758695248 130.666117588208522
22.148000001575390 119.586629261974494
7.155754754043815 93.022464543009320
16.106539741515235 108.882005448690506
28.077889405615725 130.093565100694775
7.878195827217970 94.302529226496532
26.247422158080180 126.850232786329727
12.229587827379479 102.012588122985662
4.625666862759624 88.539502158932919
20.618903276391787 116.877283422951791
12.735193320102709 102.908450441788446
26.747608204127747 127.736492602518567
24.885096740562254 124.436382412734901
17.102168572145072 110.646120684209095
16.573921086807339 109.710139916738598
5.937705713281467 90.864251758975797
5.155582528135427 89.478438708448110
8.277078412863430 95.009293459182601
6.232345651039982 91.386312578431230
28.294554875613414 130.477466053414190
10.478835810704158 98.910500064448797
5.237264245041634 89.623167302904747
2.436975100430743 84.661446035009831
19.062323283666622 114.119241072236832
4.637718355978426 88.560855721770778
0.788833933137375 81.741170070654391
15.303061473929494 107.458354174591292
18.908748174575660 113.847127427664702
20.669884039851866 116.967614215684463
11.840030816730575 101.322347506757154
32.456997404930597 137.852732876788281
28.956954700563642 136.309726778140515
24.103635842724223 134.898605348677137
10.180022744391508 130.850260413153819
44.632636605476826 140.867492567986289
9.442658154515895 130.635868776300981
9.484874490473826 130.648143341003760
25.372949583846705 135.267663280635816
4.966463720098285 129.334397747120903
17.936754405438613 133.105560464544482
7.817760678404452 130.163423483423117
36.600537598414768 138.532128384335209
44.035123757242957 140.693763371694047
16.725105806138362 132.753268897982736
39.349534779532227 139.331410060531567
2.807547885309087 128.706684528988148
35.052418588558048 138.082006730646668
44.635267638064050 140.868257550995679
22.037398566197446 134.297838783638184
41.144406067365729 139.853275903592561
24.485410851476185 135.009607924824252
37.875285727829834 138.902766385932864
4.796933622837127 129.285106208651769
14.785793943777540 132.189406393261976
33.881128342194799 137.741449512961509
1.534219801721644 94.618549830025643
18.424185912253581 112.395376242872459
12.212703681710277 105.857740781899125
34.452627218780215 129.265440807238463
17.196426802739225 111.103149815430513
32.214717594695934 126.910022764677777
23.789160360413188 118.042055392502107
1.409905712551976 94.487708242222666
15.604266866884442 109.427388560733220
44.550089705561547 139.893102027104050
30.619785012432260 125.231343277131899
2.512192113548989 95.647873625594684
42.308441183275669 137.533748763840720
10.692600341524841 104.257819678966044
20.924683121008250 115.027169849499174
10.525104049291834 104.081528471965640
32.321051901502017 127.021940485616440
32.634418923241022 127.351761819330733
44.293022252998021 139.622536446882719
16.947666078275422 110.841327133952802
16.218280928414231 110.073643343924033
34.554291260644199 129.372443036420975
44.718440981322772 140.070293111207064
6.082635036545833 99.405793780302034
1.665530414268726 94.756755315468169
32.920609453928130 127.652979675644431
3.323122950931529 96.501384913576757
41.558600906826619 136.744535787061324
2.112340079704264 95.227026114713695
18.686477879215282 112.671440666900793
41.303090062448007 136.475608549588287
0.051567240866355 93.058045976293684
14.411971281197944 108.172487779947417
19.079933303968392 113.085555694797009
22.688036752231469 116.883113858005572
9.149987287723468 102.634206919759905
41.909714592974154 137.114085791423236
71.458866416491034 138.306305038397852
42.025568022258120 14.562719651251230
68.226095492017720 124.715077185795693
71.034471536161874 136.522062463594551
61.693519308320113 97.250795474717947
48.506097337480895 41.808185719345829
58.100449716356280 82.144798589834181
52.176725050030711 57.240252750655237
61.164463134648528 95.026535491196881
45.907921448253262 30.884924734689726
65.396236657617266 112.817773879251646
65.846391135932805 114.710315054173435
54.509830387941228 67.049103112309126
61.814086400544689 97.757684103771311
58.801135539830675 85.090624601765484
71.305579847957333 137.661857062231888
70.893221197876102 135.928217252551121
57.626443635624369 80.151980417047639
54.535056176367142 67.155157468237235
46.749325166962088 34.422357458556952
71.552781373714566 138.701142659810955
39.147494129642638 2.462710413035412
68.877771366351340 127.454855382592910
56.550781444724286 75.629677330776815
39.748211898216880 4.988250347211026
58.003073068195590 81.735407314177920
42.902197935169966 18.248250475162852
49.779118815641866 47.160227473978068
63.946415879099405 106.722431831629265
39.372540751412444 3.408852278757028
57.400245144729425 79.200995858756102
67.696044298571024 122.486633936340425
58.115543338053072 82.208255251748909
53.839385990352987 64.230418218449259
55.253443884753977 70.175405812244151
43.548951320938741 20.967333526758100
69.500888742592906 130.074567832770470
52.993883891167116 60.675755067746472
57.243111762748384 78.540375094820519
48.132661647879146 40.238185968590862
56.242340808076229 74.332930029583991
44.092768471747881 23.253651666669047
58.757334839642368 84.906477530948891
62.633006799828742 101.200592370346612
54.898742392219717 68.684168444264955
58.267769895897565 82.848246726931748
52.224834651533058 57.442515320813349
70.648827428237752 134.900736033957656
70.327267205853687 133.548831320366730
64.359190959547433 108.457822399446698
42.315935099987250 15.783482027092562
66.580913497879294 117.798396770224144
43.153168125571334 19.303380307014951
51.056599127140103 52.531015072735734
52.160493478845957 57.172011917162351
67.542033361870978 121.839140568766311
43.541000529886475 20.933906780686588
60.265061758378693 91.245268794170144
66.739394638209106 118.464683784950878
66.037523600478821 115.513874890723727
54.966010587652917 68.966977648110671
49.226517222607704 44.836977748554993
71.335580047203422 137.787984014342896
69.196077982236915 128.793081271331488
54.053404437776052 65.130195391513553
42.921270203029174 18.328434176450809
43.217205073206173 19.572604686540718
48.386132028643374 41.303827110303921
56.305479034982476 74.598376003994289
67.040819423907635 119.731935018818561
51.885526235490985 56.015993583742009
41.614364928020251 12.833938033855164
53.984230572213953 64.839374362042392
58.956872691849433 85.745375330367452
65.932530005871442 115.072460419760191
57.379550277939792 79.113990420855231
70.641270754025300 134.868966235407527
98.688648035340663 121.774124101944324
132.383149085629782 101.316979210951402
85.898229678316014 129.539647655937529
128.087978142104959 103.924732155330318
72.182069018355620 137.867222697044696
92.129090572695574 125.756667640245908
106.612479675263117 116.963280584546780
121.746222506106349 107.775040361861272
130.220580520731943 102.629952458508740
91.442348177398983 126.173613677298107
105.482773721860369 117.649165748374699
98.651943681917643 121.796408636592389
116.447037729816842 110.992366257588358
133.249900269172144 100.790743356629022
139.382369142541449 97.067500679885370
114.430437256287860 112.216717020718988
80.325126049205366 132.923279550740602
95.601305623610372 123.648560852042195
71.683483669539129 138.169931815842517
69.273451918658338 139.633148874497778
70.622118370088103 138.814324907781639
120.904805647065757 108.285894835516416
138.871333736984013 97.377768676444006
105.497470878007789 117.640242575648543
68.478747600932849 140.115642482251275
77.197325149777285 134.822280105587197
77.910410307094750 134.389340429137150
139.966117628678035 96.713085953785978
107.042672129026386 116.702095255091649
100.646900547752495 120.585198487056317
70.346685285960689 138.981550251209541
91.447765781854827 126.170324454550766
126.509810894881127 104.882894319254106
101.970386648121007 119.781662418187238
139.665754971573108 96.895446938656136
77.689693890823776 134.523345313220062
134.964257893979806 99.749895110402562
83.483447571757424 131.005748826580088
131.684968944030260 101.740869515645286
102.656820539974191 119.364903684684407
69.269892784021039 139.635309753296781
101.532997775522702 120.047216952652590
129.590625991436298 103.012420537240757
132.247382242366029 101.399408150317313
82.494733952851803 131.606032467149873
92.967831111341155 125.247438057074064
83.881947903507751 130.763804925598805
112.970719295235980 113.102964357774212
134.343977085864253 100.126489924665677
78.077508000861897 134.287889402239784
14.096346834734778 69.781848839935336
15.133493898010126 67.731295504053179
5.409778943796137 86.956144942051239
6.091790890718799 85.607732626774364
20.012529817815729 58.084907122398981
7.376949320585600 83.066833656113388
16.465985868603948 65.096812939248480
11.889536982681408 74.144953614580174
16.816523229415470 64.403762184909553
1.628606172014719 94.431937638447863
35.093605549963826 28.267968670501503
34.855901352608299 28.737935902825598
47.897820041253354 2.952634261177266
48.045716086066264 2.660227582516715
0.795965437291531 96.078159564570882
37.379235293723795 23.749028337336693
4.614681105410502 88.528140450292398
35.346584961448819 27.767800666851372
12.988846693799664 71.971497915653231
33.232520999999224 31.947536657934975
38.762916873885416 21.013338307960606
29.414037648748852 39.497096456320143
4.028718787176923 89.686652129976991
4.012635462238265 89.718450624879821
23.868267434940968 50.461691560168404
17.088186139368190 63.866654858509975
19.516120425748316 59.066362858919561
29.325717692999117 39.671714681931910
1.344468960585749 94.993708025092872
39.207399767442098 20.134546946158110
0.980768350931935 95.712783964075669
41.261920246682585 16.072534940801589
16.311618184251049 65.402014758075026
18.666390033970753 60.746372908755013
6.345348829624121 85.106420811051990
9.771952942116290 78.331649187605962
14.232963783815471 69.511742168861318
21.696947950043143 54.754627991924039
4.559181607005990 88.637869037127274
30.328562098468677 37.688981457472686
38.003841842362391 22.514112781697076
28.826507058063196 40.658708782404922
34.021399607404632 30.387837250492566
10.719898943208792 76.457456121255490
16.747832657149580 64.539570969498556
38.079855235351637 22.363825978518360
40.586018055457728 17.408867599903186
20.043921036208790 58.022843245565532
25.611108744551967 47.015903409305942
103.709916154101421 98.778954830945466
108.169049265852948 78.358113266334996
117.972722538039037 33.461660609446419
107.548200405218324 81.201324244983880
103.176115914342688 101.223521936272846
108.344002363680630 77.556906080444833
121.384504205049780 17.837221704167437
94.585153715551442 140.566298559543981
112.117050620041894 60.278027265248731
97.095031342853673 129.072178045710160
99.683278387400009 117.219160541599166
110.016517742357919 69.897531330600714
98.735158013445471 121.561129138517714
115.473030824254693 44.909134180718475
123.563217841965823 7.859684618120954
119.088657044225457 28.351178106186168
105.010501643960097 92.822853148391545
120.027723965764409 24.050670284884461
97.257756646602147 128.326968704988076
120.249696480407252 23.034135133405279
110.734626966954551 66.608911248162116
111.051976579513664 65.155591511735921
95.631877118388417 135.772772052122122
115.804535977249316 43.390988380290381
115.594343946600077 44.353574167361842
117.222924616841425 36.895400794035012
110.294361479785891 68.625130888733850
112.653482124487198 57.821410140795933
114.616521890166453 48.831563227654613
99.421222974392904 118.419257496781711
120.863286758547844 20.224165226368225
110.574754646133258 67.341055199069132
123.419704507330110 8.516911705888702
106.135710396766513 87.669898730498588
95.763694489915338 135.169107260792913
100.707168094981725 112.530202178131901
99.285519433230235 119.040719212408987
124.361592217504324 4.203485930275040
101.922942437649453 106.962497736991395
107.324719758660038 82.224765968241016
124.256055190198637 4.686798462060545
97.298559009320613 128.140112075312715
111.979329637293759 60.908727963868863
99.897118325238708 116.239868966005261
119.331485822327807 27.239130566746805
112.196883811590041 59.912426841277238
104.261204074604976 96.254301944621375
105.386883822432537 91.099190579522940
94.530705630825693 140.815646512120452
105.505265996997949 90.557053000246896
101.134319625847326 110.574038610621642
100.980952623241137 111.276391104474328
102.537721519229123 104.147083640226739
99.563235788329123 117.768902124816393
118.472578056654427 31.172545192833248
106.600408865384907 85.541786928237102
120.165436529871457 23.420008139886932
124.801673306004290 2.188110753392480
94.523546042691649 140.848434233699749
116.468648691010500 40.349648243343140
123.418374451426018 8.523002768929167
108.720536317205045 75.832548449506476
96.926280236594081 129.844982875352514
100.467786306274760 113.626464042967271
116.143349516391169 41.839373429723651
114.037436754025947 51.483514968315106
96.266478510748641 132.866580609683012
95.139081137606212 138.029557932926963
97.218711227759314 103.523559049394621
63.751700665125682 127.985538188271263
96.229288801116752 104.246755724364135
102.789317042471737 99.451846609606363
126.810505218574875 81.894084676996371
136.227749798037223 75.010755793546238
51.704443654569133 136.791217115625358
122.655210818875616 84.931306203881846
76.625369308458303 118.575811759176318
80.434073389246507 115.791922842775193
141.044842669197237 71.489807153576777
107.867672986799789 95.739933442535389
51.236952575715598 137.132919491376072
106.804743888336802 96.516858211003893
78.510824220082895 117.197679743795504
137.488280486130549 74.089398466504875
90.273238325270015 108.600200505982357
63.982758312750164 127.816651656099793
79.350353646671564 116.584044077674363
134.426478704599930 76.327355488898803
71.946834939687960 121.995484093375140
46.695821900679256 140.452159601924791
117.680672689980639 88.567336010214177
63.785177989391904 127.961068670556401
51.456205458651361 136.972661393674855
72.036145597950068 121.930204421765424
64.377213662675913 127.528333148444517
64.833078495450465 127.195128722892150
84.573224462862498 112.766500926887005
115.488168405665590 90.169899046564211
92.389715847739438 107.053207567797628
50.636185696476652 137.572036897448754
90.157373905716440 108.684889068432625
55.800494206357655 133.797298583161421
70.290300033646403 123.206292039264781
74.186011948930243 120.358806649902064
120.449815369841332 86.543291755034829
93.881302010207420 105.962965297074263
127.920820590223101 81.082523948917540
69.246284577546945 123.969392294663251
106.772747473235754 96.540245290565565
72.709179768094387 121.438264820556952
111.471501332246604 93.105793962362029
99.610465262125572 101.775358767672572
91.108451129692327 107.989719980389424
114.062238989797365 91.212150954878481
132.764931160232720 77.541827313100001
70.942345723481566 122.729693508526822
48.606273882036149 139.055756525339405
129.416702626732416 79.989141703053988
83.130060930109522 113.821349735869262
81.144671917891344 115.272526395599400
82.359374718288365 114.384665960391530
128.308793178190967 80.798943874277626
52.382312127598532 136.295743986493761
139.846441109148770 85.672072030530842
116.491310093464946 134.630206828886458
116.217389468819945 135.204412251087405
130.946581525012164 104.328380355840338
114.809481497322977 138.155735804183365
123.939183252206988 119.017621405071779
131.940068957324200 102.245784818314107
120.864424059416024 125.463077649014650
140.818742614567867 83.633887439102693
117.197389327400984 133.150090006157143
113.542109253138733 140.812461691475448
122.986170936224696 121.015371081535690
125.840428059134723 115.032141748385882
135.188620892117655 95.436015974959147
119.379218402952290 128.576436280297941
120.740796502025816 125.722231606037482
115.274751807829915 137.180414083051716
116.503011168770570 134.605678479132649
128.217162221449286 110.049918723376408
113.873990517815457 140.116756423019410
136.515640254743857 92.654254965275541
133.225169044280250 99.551896985087083
132.096972946671826 101.916875224284340
115.655603560900929 136.382054551156131
131.046557429297877 104.118806117300679
132.242787529456905 101.611211770940230
120.918202321998251 125.350345100995341
127.041781862892321 112.513806851211257
133.792921689761982 98.361746926371893
118.148318853649343 131.156706372447729
117.269735848218431 132.998433793396288
124.687870281951987 40.395495743974429
95.703278523708491 107.006240535481879
106.821140628419286 81.455800444379406
101.520095154602600 93.638362480436129
108.524868066829697 77.540390679742416
114.059233387389256 64.821626205651995
140.459829224223881 4.149274278149829
88.107089730357515 124.463370769448460
91.522580625292520 116.614083319142168
111.810476541441446 69.989591640976187
139.401482671465828 6.581506296966868
128.161729891030205 32.412068625459909
136.640264744657742 12.927180721863238
137.446938743369287 11.073328292051526
103.356606518294043 89.417796230136560
81.184546041184021 140.372368033708767
125.266826784336033 39.064970748233591
92.398187345105868 114.601813619513635
113.599410333698586 65.878365466777808
113.421187227112313 66.287947701635119
82.490565605934847 137.370947946582959
121.824521565549560 46.975881356724273
124.322366399695667 41.235476035032256
112.662558417903242 68.031385402024299
113.869401966609317 65.257886009773060
122.939292933094322 44.413977028943457
90.224002636488464 119.598401598508488
133.518029753622898 20.102524087111323
82.244741349775865 137.935887309094795
113.203111828686659 66.789116213201481
104.327498782900705 87.186546695998487
81.745843374630951 139.082426338402541
94.949405578976922 108.738748577878454
93.381318834614362 112.342436592907092
91.779260418315118 116.024196377529350
106.183286825621892 82.921679875313544
131.948587285160755 23.709327750369866
87.886107228529696 124.971220221164685
113.611941811630132 65.849566334972849
95.186804068332222 108.193172834730760
132.542092766505561 22.345367116390033
114.718254215341645 63.307101918086630
81.601834862911915 139.413378531965606
100.564927429248840 95.833474770348886
101.395055064080267 93.925722524281568
84.765066623241466 132.143818716834687
103.275382828477404 89.604459907118013
99.146101599554243 99.094139817270118
89.299521994311505 121.722990574415775
94.296667078948403 110.238835175738672
93.880283212713550 111.195744960096164
126.256278967325017 36.791067862375797
105.430152520095362 84.652490418984144
138.451120150080556 8.765575539667250
134.036842425684142 18.910218230899126
140.405666126388297 4.273748837499742
136.183395920115117 13.977130741122998
84.371576818238850 133.048114668204619
125.680120776880798 38.115161936334992
130.738190456437508 26.490993089216861
109.224008736632058 75.933665247208978
89.512296631320652 121.234003972081084
84.310416414427792 133.188670039264650
92.680721514180831 113.952509617300763
119.450731187731037 52.431191763172698
121.432309324240606 47.877241283676000
84.034663450027580 133.822389861519525
111.079119528025416 26.343558584416705
133.209085844219061 49.194215609533991
92.762689811173217 7.430630864405413
92.956331985288685 7.630579244040908
113.111211111289251 28.441827833873770
86.970772964839099 1.450092824601300
126.705289713759157 42.478615024562707
122.426599166966042 38.060583437689651
115.915573338857811 31.337517710702489
126.318694833754563 42.079430186934353
116.400573756915591 31.838312788820975
101.361553364996666 16.309527427859223
120.342056827233591 35.908155305672729
92.399992909847299 7.056122273752628
127.212375025131863 43.002214218844983
106.780945253312154 21.905408757058630
126.664629938645533 42.436631111773842
96.082380671200653 10.858431710916214
104.641052745734839 19.695827908059059
105.297629509985796 20.373786935930742
111.173401639174813 26.440911113322407
102.394163703811770 17.375766045474649
93.359120914108004 8.046485510433591
104.111282301320287 19.148804810310242
95.108982510693494 9.853333592065777
113.896348067902949 29.252533781500784
90.137314345550465 4.719756682766732
109.444776693600886 24.655991281453158
113.455569356444769 28.797400546520052
133.376141521905623 49.366711669418201
123.088333913008498 38.743868423638979
111.411977368924852 26.687256367406498
128.564958728790430 44.398846543922147
109.922281361958056 132.123340271672134
120.061657817917208 116.383987871045818
106.364100930526007 137.646703168648628
129.702646553005792 101.418282647343958
108.214667652997619 134.774068750509997
118.619166274872697 118.623167255450355
122.197700919819340 113.068208516191575
118.005130861085419 119.576334327019438
140.938450028554342 83.976946765007213
108.586201703010161 134.197336505940598
121.790183161751074 113.700798264842248
120.490681540949211 115.718014416528234
133.796228347299035 95.063816303084465
110.634572097531375 131.017651480296735
116.040010210616558 122.626790788698486
110.300156976659238 131.536764017282280
109.781038937111802 132.342590864470452
126.835590357388568 105.868813507029827
109.541170373382499 132.714938796393682
135.890599469799412 91.812724354983942
131.063525601665788 99.305790324514746
129.967486811044580 101.007171158461887
105.937703076162521 138.308600487665075
110.798158510816563 130.763716317929124
128.976389043834075 102.545652059073106
132.335637329705946 97.331091498846206
106.680069277917170 137.156225555095745
105.199717595720941 139.454175227262454
122.430468635336936 112.706883229776452
133.100397760628795 96.143954008031884
110.141959959673741 131.782333220662537
108.001136970913066 135.105532393099139
43.086916053188524 103.763241673946041
13.457576243103000 69.033111750936200
27.061550251927283 84.979055461598747
28.239854231060768 86.360208418310094
48.969238489486600 110.658225624689635
11.629473791087484 66.890295337272462
39.469608290378666 99.523202261014688
51.519974038312860 113.648078843755343
3.542794237891941 57.411466806890253
9.807908427391938 64.755141393583628
48.853485348373752 110.522545192536455
41.249402123276568 101.609393564935530
66.534800315122851 131.247757766993828
70.769422562211886 136.211384420808400
29.140676173700587 87.416109876321315
32.379421993719745 91.212416639747175
41.313161477306195 101.684129305368813
72.767482613185663 138.553417203485310
66.661831089802632 131.396657315114965
42.315619875981028 102.859164275825322
30.233938492306276 88.697580965737302
3.560361164020152 57.432057938204380
25.301929231405321 82.916509787287595
63.784698586070526 128.024216811856832
26.080902910904026 83.829586395440245
33.124728284331432 92.086029905222944
59.911830347759981 123.484621331385185
10.870935949457484 66.001172664942047
50.760662832662490 112.758049670197508
32.433466521700289 91.275765114280276
65.004806748950131 129.454370682599148
33.447096785859422 92.463895224292330
32.371251654963288 91.202839749801399
61.126942391686597 124.908918984558710
47.913145398672583 109.420322570154525
26.988666240448623 84.893624223367027
4.555736299054747 58.598790237454530
6.675242710417401 61.083176778332536
18.369120620094687 74.790194947149928
74.859005695191968 141.005002991108142
56.573489860022811 119.571574344530248
56.493910990574150 119.478295706099800
22.368122822009820 79.477638775636450
70.082717812073014 135.406461147325501
70.334963714017618 135.702132026367565
53.005833759222746 115.389734293567358
8.458822376566852 63.173805659382516
50.418514023845105 112.356998797670613
11.789063461254317 67.077358903817995
45.565756434122555 106.668822731102679
15.429885415931542 71.344960555524267
29.410539140167852 87.732430656564503
4.690296690151404 58.756515650684534
59.813183243291441 123.368991797393520
12.718874866535213 68.167240457584853
18.511085810345371 74.956599920515998
71.777390229800147 137.392877099278991
66.279759691345959 130.948811045393171
0.792713108621275 54.187949997856350
11.237622469219827 66.430985497559661
33.676906599007708 92.733267566686052
37.053167563700150 96.690763167645812
10.845485941170034 65.971341352464947
45.698818061469979 106.824791363382872
25.744647869054912 83.435443921610570
0.760286645822437 54.149941210851111
53.190318526293339 115.605978731352536
32.435717691073563 91.278403830003057
69.687731788807824 134.943476956867670
100.127062487685151 83.798776384006473
99.775051767266262 85.645447975924057
101.192400843319717 78.209940695168655
109.892780225176253 32.567173269616916
106.925626512983015 48.133058486521044
91.995540909092654 126.457278035270775
93.839100459422440 116.785842331405817
102.847035766944728 69.529616116368871
105.706620378082391 54.528045539800225
115.218868713436336 4.626159724332870
108.861708360548576 37.976244673373209
100.268064155005121 83.059072283111604
114.523195325516525 8.275708468745714
93.605454294560104 118.011565612498913
105.108134688526548 57.667741171106073
103.029221107004759 68.573859736130331
116.027314512649255 0.384999428887668
104.296289690979762 61.926733886515557
90.091390705942459 136.446576323451325
108.642537708486074 39.126028454004185
103.568254086174278 65.746056967639262
109.918880965112606 32.430247056372181
102.654320455592142 70.540613424572669
109.156114697722330 36.431769497468494
105.911752739023228 53.451907565702037
93.380103911945895 119.193768669571185
114.210814980031287 9.914476484658676
112.229773194155513 20.307153116850966
110.877533444049575 27.401092554294451
102.959382653924038 68.940236894116197
113.696280721823683 12.613757337723895
99.716251738195794 85.953916829256542
90.029772787085662 136.769828013543474
95.325785734286356 108.986592751886164
94.454102054014015 113.559503166607612
113.815836235041047 11.986561184001934
94.436833464053990 113.650095335146474
99.518586258868865 86.990883047050858
92.013907175979909 126.360927380751150
107.230078563295109 46.535882833054117
95.405734708651579 108.567175128503848
110.268434651828684 30.596465226260612
106.215364244389974 51.859141466780599
97.891049403857195 95.529049360203103
97.697618348073718 96.543801511174237
90.021781730455587 136.811749626756239
99.340788102210297 87.923623972116928
98.225126115703333 93.776460767010875
93.637471568504310 117.843600869342694
95.216725051003053 109.558732331540853
94.719622963273878 112.166562861815592
111.164215938595049 25.897137169221935
100.655900020416610 81.024459603901377
110.098532689687971 31.487782191047874
115.910147634702113 0.999664643518579
89.925724274010278 137.315673415776985
108.018563207252981 42.399440082311784
101.906445581693461 74.464014627508277
92.360597654235505 124.542166132170166
94.392852491342737 113.880822435713469
111.164610258408729 25.895068541320001
105.492645485749051 55.650572020202382
90.690754398330029 133.302274631043048
89.547326637883003 139.300772518024473
99.425490024062995 84.044331838785084
128.372260731694638 73.912751974907920
121.355046724514992 76.368827813340374
2.159089915557214 118.088277905326706
27.220254159847965 109.316688508108271
58.578625176879612 98.341031030834458
119.302260995929743 77.087317718920943
45.851418201718403 102.795645855241943
21.256171516319863 111.404160724887788
136.030065805518177 71.232464613285501
113.781340459423021 79.019679981457898
62.678941641142352 96.905890505335492
32.669277265074975 107.409490868401804
36.517882572559813 106.062451074873309
100.554658043218396 83.649114835777823
75.646080859205753 92.367297654313731
136.441170570978954 71.088574961284067
83.546688620458312 89.602027589656927
45.471220034114857 102.928717973651317
92.519761190093050 86.461387057355623
10.229360765935427 115.263624527940792
41.535303905474045 104.306317188348302
128.950782607292524 73.710265119126305
2.071215485669373 118.119034593642425
3.362303892474953 117.667144279624480
91.776612108646120 86.721494630165523
41.564393030555024 104.296135783420439
9.311634255164897 115.584835468220831
115.992988940645873 78.245586959315546
0.930503661482270 118.518292012203915
64.024515765234483 96.434929794771278
25.348724079489319 109.971737621127374
21.539893205485679 111.304856074226379
26.345299941568211 109.622928835544869
53.831559455535405 100.002538490877058
3.305587540878768 117.686995414370685
14.519377387330923 113.762087570467003
14.680597047750293 113.705659519073507
55.246635128294500 99.507251733787825
11.615093609944299 114.778607973905210
33.285819038516621 107.193696772399448
32.726465886326302 107.389474435848228
92.698053210369196 86.398983556088965
48.707856329904963 101.795871776321420
96.458031599160776 85.082963827420215
72.016614569614759 93.637637200912849
64.228466851419796 96.363545434184672
75.744019138145063 92.333018545779439
57.499215658209941 98.718832197489220
70.186902281501361 94.278049783102915
110.952468651135348 80.009805648317879
34.166531696032997 106.885440949431171
117.530202039300718 77.707551216602681
84.175272584072744 89.382018639683352
123.787423185479028 75.517478396088279
46.093070536251517 102.711065784071209
50.894623910651333 101.030487249949076
74.289794598507314 92.842007690446451
18.598934410909109 112.334212999894390
130.916343672087663 73.022304479010771
50.057318387839942 101.323550260690823
94.387573021397785 85.807639358495067
96.704545295285726 84.996682244405108
77.147453983210951 91.841806162880218
102.988691776823515 82.797185361071683
1.946113080733580 118.162821343451981
132.877867848557798 72.335756779111605
45.265472273222152 103.000731183427050
45.351156101571547 102.970741221550725
19.304314357895549 112.087324898300835
117.722052471572709 77.640402172720883
67.202727974960283 95.322532451647362
77.012838808668988 91.888922451102374
3.280713847284499 117.695701387679591
126.376631173427143 74.611236805997208
84.158135542332147 14.114460771898459
98.211137545788731 78.482168967864013
84.886009472580497 17.448380224422031
92.932927696065420 54.306105282646129
110.883590911860168 136.526477236917970
110.789223470295170 136.094241054189155
106.783276850342418 117.745591917278105
96.181908264100159 69.187582783765336
104.226540968153614 106.034839356479694
95.233402133491268 64.843089996950084
108.159798894570471 124.050548626626863
108.970140478850254 127.762199035781279
92.690506362062337 53.195730027327073
98.346800902592534 79.103555014879731
97.477441592996627 75.121582597616012
96.416100437275560 70.260265578589141
87.842283846028749 30.989160064240075
93.466650626092445 56.750744642195436
110.328815302501525 133.985409176965305
86.775832398154279 26.104436103831883
111.858936237785315 140.993903009290818
97.706881387686025 76.172497821955830
85.499073332022959 20.256429038503075
84.805036207720306 17.077494097535158
96.797873291911685 72.008919972740287
81.315117640028461 1.092435535840183
94.113632587278403 59.714150331273636
106.725892395130657 117.482750862594770
86.179024378642239 23.370844772989265
88.891261862256528 35.793849541685852
85.566103793889525 20.563452207546039
96.936508616103495 72.643918679140313
96.427377427356930 70.311918172583560
86.346362159223148 24.137310858167584
99.850216012826621 85.989726744532291
109.735670153922982 131.268595087551034
106.473651469811742 116.327398413914040
87.025563354666772 27.248292009661913
109.627645339916185 130.773803319628342
87.873616634550615 31.132675292377485
104.020057646576106 105.089072879867416
100.004076460238736 86.694461887919303
109.985151921488452 132.411309620070057
110.354955108077334 134.105138710711003
89.440995403319320 38.311823149599761
86.646603721508939 25.512523162610364
102.035903744980629 96.000947842784868
101.557690742779954 93.810563541010964
100.368260714008812 88.362554283442506
85.465340070490683 20.101918796899657
83.523081383537445 11.205688626852337
104.653792672230978 107.991802929637686
103.636994001672491 103.334506210797429
109.229260069523846 128.949058199128189
82.159657256185568 4.960724998786373
98.390299395449347 79.302793461902198
91.249180244851757 46.593947795671816
110.355688897815583 134.108499726651814
91.222920244344891 46.473667726727435
97.124186916986346 73.503551525059692
105.834911013202230 113.401741724056251
94.406774350401690 61.056843050176695
109.852765101264481 131.804931266813412
110.451733999983830 134.548420186956037
26.093413054911231 139.980179516126611
21.070869749089422 137.885568510658004
8.344219376198847 132.578022052490383
11.316424843592065 133.817556269208751
10.897307674778576 133.642766848605845
23.479263033849794 138.889969423221231
10.803287842679484 133.603556639145069
17.399770859893756 136.354566453082981
3.791993822489237 130.679553256188910
21.429750649878979 138.035236883566796
1.877872547804736 129.881284482058390
6.506969978603892 131.811812072074218
18.153783086476373 136.669021145036965
25.737193532608433 139.831621049559828
12.711489621630250 134.399356735524947
14.153835501346135 135.000875402341279
22.801321522913572 138.607239407090759
128.010585236243088 75.761090229610090
116.387187277862509 135.162325221438891
125.097970947129070 90.645970403868944
115.421150374273054 140.099245158824488
140.903069141523304 9.874206821841227
115.710992643747758 138.618009738573051
119.609141076966452 118.696569214573827
128.967645855553911 70.870043484702293
138.481851918431346 22.247808220514017
123.198242676334146 100.354508805305031
140.047329323741593 14.247454833302863
120.297412559513305 115.179166109274220
119.025803893836468 121.677706849080451
131.625419622951398 57.287522721187621
130.802834094561945 61.491336136825659
128.457971572521274 73.474727757246100
116.770781462754314 133.201971768873136
132.409722265668620 53.279353530768830
115.319073070281434 140.620909988975711
133.650563750591346 46.938048096899607
130.392940940926906 63.586090151770321
121.242330722067408 110.350173243082978
135.443131803547573 37.777150695488231
120.184286338714671 115.757296295426272
138.911777684039180 20.050677783841817
130.475939361212681 63.161927726548520
124.708830294003874 92.634669015405123
117.577464838235983 129.079426113758757
118.520478715337077 124.260165075393388
115.861943088395293 137.846579312914713
126.138132127160191 85.330239246281238
129.380895666528829 68.758135312931330
136.158688792676458 34.120305338090567
116.496536259533983 134.603498570261479
123.873388326085191 96.904185110102063
138.925471514955660 19.980695626204113
127.167714463480564 80.068571141808619
123.570384235524287 98.452683858174012
128.165336412915195 74.970236208808586
123.602585006950207 98.288122204409916
125.320259950887220 89.509965132809967
125.824375093703793 86.933690779251009
116.057545016683306 136.846958018978569
134.475201414486321 42.723747267526413
123.572963495055760 98.439502583465739
133.401179658172936 48.212522491565593
139.045371310627928 19.367949167405836
117.801468589399931 127.934657646776330
135.860202952757930 35.645713620782082
135.408355913228775 37.954872463277226
127.267710858810702 79.557540770258981
120.767554835679576 112.776509680737405
127.519442965721410 78.271066875866453
134.736332675451109 41.389239109772177
117.155815132083518 131.234261848462182
116.789234101428491 133.107669781620473
93.753063754025561 6.661330006741133
0.376390881280303 79.194290960813689
90.333698341345823 9.317418410143608
0.157075474397315 79.364650380941555
18.397445254887195 65.195929346308475
10.251821209782282 71.523272275043297
71.540890638175142 23.915261162681137
68.060506034085094 26.618747941843328
62.716417154589180 30.769919515067262
17.768890337222707 65.684177084183887
36.997985991317115 50.747435376098736
53.723325123607793 37.755557073909287
76.556796818459205 20.019014745552425
91.822341548430117 8.161072865886098
82.308443335200337 15.551261297226475
59.049138177321353 33.618581763168180
64.533743393228434 29.358260167473325
30.745940722784425 55.603887650464763
12.272921188465945 69.953325934827021
72.289638174479990 23.333650422606166
38.881635340576182 49.284257684094570
75.734239907644650 20.657958996392491
30.352705683454730 55.909344044186838
55.529104525968869 36.352867056653871
53.365821454320120 38.033258119444710
19.335390651333224 64.467353838909673
26.172439667437924 59.156483424817758
23.181350740599953 61.479896003847671
93.837683889502642 6.595598932869477
38.238821629526839 49.783581341383432
60.714424247622496 32.325023899105879
69.939850863150554 25.158913907152321
93.992726776187268 6.475165003279495
53.882284542245095 37.632080867801427
19.791838688127843 64.112794968778317
80.367670338999133 17.058811391092249
54.865684287000732 36.868197414962914
20.758736670316786 63.361729724846789
19.211385537879515 64.563678303848604
8.381637169149492 72.975990409271674
13.583664965668802 68.935168783926883
28.240553171599871 57.550018004375985
84.396321314927462 13.929443263649711
66.831884857469888 27.573114049449519
39.762150983720730 48.600292355294613
4.953444609138995 75.638935548012654
89.303684358315863 10.117510785624539
48.774983016681894 41.599321193864455
7.291213688269258 73.823007563865275
20.375191770155549 63.659659030011063
40.401748734598584 48.103466785658384
32.265996444695936 54.423141550465267
26.073009967131792 59.233718245336675
32.099819998493501 54.552223786028691
65.791210056668064 28.381487515436202
29.562928523149584 84.750646958835333
7.151693970700142 86.797085351659177
72.220154552544116 80.855485142844387
119.083791195725425 76.576223104445390
13.517895630121323 86.215768001121944
114.497428788814972 76.995017887523503
79.665776449472830 80.175602627998302
139.470298968351699 74.714668708418415
19.110916423489712 85.705052160964883
62.342775945213162 81.757418802732388
98.052039314265130 78.496696714136007
74.296064477395817 80.665927456483189
137.760928252523797 74.870756578198737
80.192123414548135 80.127540276290034
31.798605520032755 84.546500452329070
95.916617075729178 78.691688651934115
45.188138384875444 83.323861241960543
39.135415719336329 83.876553866496053
39.799430412218122 83.815920653375542
132.402586640605449 75.360043144310595
96.310923159549020 78.655683357064490
52.896346471537292 82.620001178763076
55.379016426894985 82.393300989558242
115.769518696544395 76.878859466165295
23.678531638220154 85.287969241360656
64.137187320365513 81.593565610172305
3.282520832619400 87.150391388402511
25.872985286720699 85.087586964915602
50.556227832167387 82.833684571177798
17.899909494654402 85.815632908640538
58.131503236130939 82.141962997937156
38.223937979042510 83.959783687574230
49.835064853889563 82.899536169079596
42.114854080521731 83.604492234321683
31.989557442245605 84.529064048105766
0.351148690172084 87.418063947088157
95.048536916615504 78.770955707102416
50.685551849042895 82.821875599537762
26.212749110376787 85.056562090690349
78.498440675075301 80.282195628952948
12.625556566773650 86.297250211054532
54.994153237272613 82.428444024868710
69.254345903343605 81.126302204318122
66.118275715680895 81.412666367773895
58.302729782436913 82.126327778136528
13.198739144410428 86.244911156272494
137.856238359991806 74.862053520690225
70.139605271256102 81.045466463035623
116.135135317522639 76.845473893921451
117.212826969291072 76.747066572064924
78.830725522507450 80.251853682928171
124.225103496198471 76.106754148749900
48.719094410897384 83.001438844474436
37.304806629764371 84.043712383104548
6.795033695570488 86.829653092562168
14.944753840725822 86.085477212523770
11.857997970447204 86.367338334784989
126.905988921110037 75.861954298591655
31.223275900088225 84.599035560112966
80.932931316968251 80.059894840262317
95.617309015463903 78.719019386632155
6.362929372151225 86.869109860331065
67.983483955772428 81.242348496877412
97.407033714892194 78.555594148771036
45.447432318045436 83.300184319628414
132.813074317341005 75.322560258685229
22.368350547601153 85.407605885166220
43.592019083753293 83.469607778578109
25.362809777002223 85.134172651559638
114.505114083244280 76.994316119776457
56.020342685735031 82.334739526763997
75.018109383324997 80.599995327069337
126.771026139713527 75.874278163071565
49.566848410174835 82.924027833147463
17.934569609011390 98.896911047745803
90.756559355762050 10.306671784924372
23.958004697495287 91.569212950940198
8.434926140249882 110.453525893560737
44.534546622581743 66.537202995098198
23.285338289179702 92.387532778014105
74.523136546729859 30.055140835385519
69.203592103734920 36.526533839243413
66.094008295758357 40.309440273336449
30.816318143551555 83.225859092600160
26.902787815245905 87.986791736058663
38.914810170840894 73.373789012386126
64.111897713299655 42.720740093020673
2.097341426648521 118.163396882788902
80.730080009402670 22.504199033860171
3.049837082012792 117.004655981874649
90.602982855404804 10.493502424393430
85.061835546947378 17.234482278884236
25.302105890021519 89.934071606224933
6.017907732714331 113.393904751250091
64.435285794579983 42.327328328318814
16.420877552157389 100.738365009018679
25.014061077314391 90.284487173897290
16.109120996780305 101.117626656889854
21.151908272257387 94.982917445570067
69.076105608965705 36.681625166926977
2.880891555517588 117.210183524676509
9.751320341210667 108.852090974893045
44.512278702382538 66.564292619883147
82.299581628170202 20.594850986470334
31.843551009037448 81.976198026643232
18.279357898255629 98.477465257464715
53.522636175344083 55.602909565819708
29.957948194229765 84.270093113819371
75.700533425202650 28.622800528097248
41.389921603062277 70.362738164349949
39.732665732875567 72.378842016635943
93.858183812049404 6.533448152317220
48.622616010469756 61.563938100037085
59.966801284279498 47.763380175932539
51.679822809058734 57.844749944030873
69.977118494973979 35.585514672995849
16.309724351722906 100.873586370801888
93.967886850026872 6.399990958740375
59.876893538081262 47.872755774910019
58.233034319115951 49.872562179939351
82.664399635158844 20.151038415035455
52.146502786462115 57.277019084147597
33.772951144362992 79.629022122542963
27.308590250893932 87.493120319052395
15.788417305496699 101.507772776792493
30.335544424766113 83.810735431829542
45.767408089195797 65.037388273129196
84.984928830530592 17.328041716520797
49.766751697678217 60.172061077294074
90.313107715552647 10.846144642563411
58.782462832107328 49.204165125794113
2.390686797445246 117.806533019608310
26.446906315382140 88.541385908627618
53.506249708217091 55.622844218093036
42.308846462880119 69.244837191320713
23.900671891817904 91.638960110970146
47.071422140106641 63.451014196095315
43.501171948239360 67.794335764561112
67.579528691198178 38.502258023586293
2.453314268689116 117.730344732509664
18.684646683215536 97.984418712664180
39.375028188992836 122.955967311012742
0.153611664915725 78.944302944894730
0.840518435004856 79.715104024897002
29.634098906922212 112.025344499024158
37.904658034400164 121.306015741870297
49.427214350122860 134.235861885901500
29.884070659831131 112.305846170433298
11.672950462740577 91.870538604390674
21.557891790698459 102.962762153679918
43.508142831877755 127.593873602277625
55.180850151252400 140.692209213610681
34.606625549716263 117.605183093580891
12.751425317383040 93.080731339288050
15.914323663112647 96.629925446822313
22.705757722419811 104.250820938941004
18.691896603475953 99.746733018742546
41.903625954118979 125.793391504688415
25.586207184394119 107.483069699414884
46.406048195832774 130.845710214677041
22.418798830298865 103.928814760527061
22.328891183797300 103.827926380849433
33.831541033399290 116.735434812904288
16.683464454169826 97.493004074426651
45.755971089247090 130.116236932915740
8.849866502909491 88.702661594105123
10.500449924311878 90.554836502332790
51.112738431889170 136.127244878715373
55.451871459651429 140.996331295840974
9.254048538093263 89.156207785237797
39.811457804272457 123.445699591215543
21.147593436299811 102.502352636020646
42.872785856321997 126.880918272281676
6.943482080359562 86.563443819893521
5.565965879656132 85.017686780572106
13.949896543233894 94.425576019036356
47.507886385808632 132.082119730208433
6.818109565109581 86.422759123854263
54.353950393960474 139.764317316590194
1.594302270541802 80.560950098658566
21.289051895791911 102.661087908549447
48.030060276836934 132.668068532403765
21.396124786222494 102.781237983023374
33.557571821465416 116.428004789440408
17.594963021458607 98.515827127976621
51.335775018711622 136.377521698640209
103.677374879549006 40.534003995891680
52.459686454590113 106.184212016484082
46.903702760806048 113.305804116259409
81.894971960249620 68.454422250134897
49.810240133337139 109.580239980231255
41.044284461162022 120.816334991054660
127.867354207666708 9.527583680154201
96.862378340856623 49.269383396707170
88.846441391107433 59.544113561501987
74.047674905768133 78.512991855065366
118.948945636314690 20.959090956780464
77.880848564826323 73.599676634583957
50.121675109650191 109.181046427992044
123.971435607764505 14.521324600141492
76.529781852771833 75.331457459211180
42.748874946974652 118.631411707227031
91.688678398437787 55.900968848939478
106.002392019217638 37.553825398133917
109.973537261462070 32.463659885972923
74.823787067558413 77.518180756874273
32.889812535704792 131.268637597188473
108.761351208054847 34.017425177087958
64.063417576385618 91.310691063326999
38.717829506623275 123.798356562367474
84.897367790484239 64.605987912770118
36.634339469284029 126.468948667681985
33.669407378001601 130.269362441622746
52.291380190295889 106.399944932237844
32.279508757676361 132.050917532410921
55.960238165208580 101.697247550572087
119.512173363823109 20.237152528651926
34.541645577732545 129.151338161012347
45.413596714285049 115.215803863127604
108.889344398077043 33.853365068001075
47.601364066009850 112.411550368715666
77.314602065984460 74.325484486970083
131.219826332097057 5.230425820823005
73.673604090172446 78.992471261760414
65.563296657065052 89.388164360533509
67.236755779004511 87.243144879026687
69.124601948382647 84.823326696249097
57.447286404504780 99.791167263690610
70.148417831078305 83.511011991296456
38.248436602443078 124.400018659007586
126.778185931813169 10.923666285170224
48.221090974592691 111.617191979737783
104.779897580129941 39.120803852222338
76.198802569905851 75.755702665093395
111.902500186972290 29.991138746927447
100.668379755962818 44.390897226944226
44.223801349901173 116.740869042283080
53.722627985187948 104.565388974068327
63.800436482661752 91.647777020139543
25.855068005963847 140.285687291375041
53.716667098282784 104.573029566163470
74.863621738245712 77.467121162084382
91.669647144032794 55.925362878599969
70.051882098829381 83.634750314880648
113.679825877761900 27.712984364938194
82.721091732408226 67.395512007209760
111.796507990343798 30.126998251157424
134.422660381615998 1.125072219900065
132.763126233823726 3.252242839469579
131.410222400639810 4.986378463542358
51.316238522172171 107.649869622917024
100.868989239328712 44.133758439176162
46.347734640669294 114.018437268246984
125.213434391255376 12.929345715405955
80.552414107847355 70.175296522292342
63.913744902325469 91.502539670501903
74.538233983512143 77.884199215439139
44.836310486982669 115.955762304738116
112.288961110939184 29.495777850517019
83.526876861830033 66.362666461203787
27.447787588676128 138.244158765995934
119.727372086021731 134.334408431197858
111.388225955207830 136.401395587450253
98.255637476977782 139.656512033071294
98.264928616253925 139.654209079597507
124.947213009713323 133.040589618371996
124.588178030149692 133.129582025959280
124.755740440511318 133.088049074664866
101.026001325329744 138.969834236224671
131.545118460926432 131.405196064656451
124.952183345779432 133.039357643221337
121.634692791623706 133.861649309401713
137.613440610707812 129.901067974461228
129.965591710044265 131.796706353097903
139.050836309663993 129.544787079320599
114.014331627562143 135.750474424711484
130.843596630898475 131.579079168484100
117.406186025406967 134.909750522498371
134.991375830865337 130.550987539099822
133.127366970968410 131.013011145846662
111.659727476835741 136.334099709754298
94.323063614835448 140.631261670090680
105.845337792070310 137.775286686373903
114.916274755858566 135.526913782816763
131.596736163874766 131.392401813619728
94.260940483412497 140.646659855077843
105.971047393634763 137.744127605123197
104.121988480358027 138.202445634924175
139.177096559399587 129.513491511350594
135.021078316385058 113.860376836914725
137.660445027794680 120.034988204554125
116.368282899551090 70.223483895454521
116.655093101212671 70.894456035808858
108.488165959693404 51.788508783872892
126.813149427299408 94.658508902368780
130.662846493773174 103.664602358750216
104.385013555184614 42.189474526709780
133.794882897866586 110.991779556589151
136.734481522811564 117.868762208305782
108.087888692968903 50.852088486291507
114.421346541911404 65.668764267452460
95.870939710140007 22.271402164397898
115.010772535296312 67.047684605957812
101.174567018081618 34.678862379674079
109.752244514206836 54.745730976055270
90.731411432982654 10.247840001832248
96.780011411426486 24.398110983031511
115.163260240675640 67.404418785785950
113.636287264825214 63.832173726391133
108.591253176667578 52.029674022123253
133.151052408841792 109.485583756217679
135.018948829851269 113.855395054087055
92.777352855623775 15.034174962849219
97.771392742557794 26.717377347347970
95.101688443099150 20.471793342513237
105.509830838979553 44.820904845586632
114.760454673842489 66.462083709282624
95.093200917402598 20.451937377662844
139.314494226512949 123.904519081370452
126.107912406036050 93.008656871747718
138.973337897919549 123.106408028605898
140.307822225008124 126.228339536023086
91.804772464598813 12.758892065476243
96.832452545480095 24.520793299611306
123.741076235598072 87.471611390287734
139.777744285110799 124.988259762615286
118.564778485340199 75.362029651280864
110.592118863977788 56.710557494881400
139.653649143756610 124.697947974123764
100.911216197257033 34.062771798205688
111.640663581238101 59.163553549838852
128.683841026918799 99.034859322499869
120.666877373633753 80.279741023274084
129.428491067327059 100.776915318183100
88.890869727139588 5.942023121447521
124.808145567724480 89.967944468872460
124.066560795083831 88.233059449893858
91.287946442336448 11.549814214203053
130.765799536101497 103.905453704925606
102.435605261380260 37.628971979238337
132.124085112076330 107.083066547301613
134.956772159137216 113.709937139454269
104.807700158917569 43.178319880057607
119.709282214623130 78.039515014185142
134.315302128191860 112.209263463472439
109.337527529705213 53.775529982086773
140.904945896876171 127.625268047800034
116.301442192426506 138.920778525191849
130.789320717328735 119.525526767048348
129.884332754360798 120.737054690179590
123.027503191831457 129.916448029194015
120.953229864899399 132.693324803933592
115.006290838403046 140.654627033999333
124.187623835380506 128.363368196782545
124.309265302465718 128.200524004356936
135.025419272206562 113.854565500846135
125.253428164609204 126.936551754694136
124.373592893515948 128.114407198416757
116.534171429861260 138.609218613658271
118.917522500981150 135.418572448800035
131.176802894971928 119.006795582612625
117.019459949497588 137.959551859653857
138.223758605371899 109.572876054866114
131.886016928350955 118.057354661766183
135.420962353819476 113.325043001338159
136.317034697821555 112.125450619640759
137.567868171814212 110.450931462546677
122.346077324733983 130.828688301235928
121.432169716043475 132.052157156511583
13.482686243112381 64.943719406885251
9.050129475311991 69.599585119878711
65.122924478023847 10.701884004955479
66.105111376117023 9.670215254359263
58.189581732266731 17.984523451538681
15.579762995743179 62.740993472044131
36.180861310182351 41.102026998118475
43.856469769999272 33.039727037511746
63.598950036260085 12.302635156622555
68.527006422616694 7.126306919246799
64.671779957727097 11.175756853897431
32.504533295857101 44.963565710031723
11.306635935720621 67.229397526008739
36.206654091883202 41.074934795073034
55.458826349568618 20.852852279098339
29.884103216535838 47.716011126689750
57.351967160572613 18.864336428415594
29.548701435559526 48.068310202353800
15.031495686410546 63.316882084598475
34.085455428684796 43.302997884569315
19.246915246401198 58.889092792013308
33.275974906739862 44.153259438992620
61.581410913363385 14.421816414526472
69.870353804048776 5.715282686171284
48.400246517631658 28.267038164020651
11.267407629710078 67.270602125182762
71.034288849668116 4.492709450241867
57.250196882433130 18.971233818209562
18.124075853806161 60.068500006187769
26.799584312478206 50.955925821252968
7.836152830956102 70.874721013431241
11.469770991935492 67.058043845817764
22.753410672143357 55.205942709406962
34.660268183828663 42.699226486195620
9.138455803002005 69.506808976855808
75.301629890824060 0.010382910512709
41.192850515891429 35.837537467771391
5.984869268208322 72.819270878520271
13.002495748135134 65.448101545318494
39.459513375381249 37.658198856743127
34.975775395645236 42.367824253432367
20.067171333479248 58.027512807422170
27.956845900007984 49.740362247316369
63.051683563186010 12.877472511524816
140.424250841449435 3.689740212178431
140.754871865740370 7.960075504009052
140.185761758559465 0.609390589629070
140.248993382119835 1.426096769246083
140.679000813718233 6.980117161150392
140.470133516680335 4.282365583605927
69.634793563716016 114.991207213811563
96.234664926590852 128.631002171357551
52.984897812766413 106.453528177347053
103.038651580970821 132.119928173802407
22.216215407059195 90.676063940680095
104.412932177923665 132.824627279330116
42.056565575417096 100.849733748723381
119.054014155251366 140.332233365203678
78.798378726884266 119.690080414983214
97.616234937842719 129.339439118886190
45.076802112860442 102.398440753055439
78.140011344982454 119.352484944186671
20.270160075513541 89.678172058564869
29.454936493589869 94.387911642054561
41.205503803444103 100.413329079409124
107.376780678656729 134.344419810795216
118.870410688242032 140.238085780452678
74.485966924118273 117.478776008288818
43.089278343450623 101.379284821127314
22.257722790017858 90.697347960631063
20.568474720489931 89.831140865624221
63.905943222173491 112.053586090193377
24.735807744595679 91.968052251141131
29.115695491212691 94.213956751427702
118.670584512179801 140.135619568061770
80.940651812537283 120.788588194692181
19.047745070291089 89.051346094002781
52.356105247083526 106.131097983992291
29.821489848784690 94.575871671546864
58.417826564569182 109.239407596936005
30.859868188992532 95.108327917502976
32.647031498703740 96.024743668826204
81.942947527077777 121.302542109982184
48.464010943562961 104.135322608568970
15.602424067517862 87.284665669136444
12.839785569130063 85.868048943973463
104.324415393539667 132.779237932410808
59.755262426328123 109.925213579769490
117.227248133411322 139.395510264802283
57.024345558556583 108.524862968506909
13.352879109491612 86.131151369887462
84.438319213896065 122.582110634458985
70.262086696657093 115.312868532953672
119.009352396150049 140.309331854580734
60.951328780277379 110.538528569189197
91.413313659426478 126.158725452222356
111.832466153539187 136.629191622042981
46.067068226244643 102.906226168845762
56.797059467900226 108.408315951005847
8.556141784227789 83.671496107301451
12.784071271851930 85.839479949006886
11.557720911940974 85.210636026150780
70.800618078050292 115.589014891716133
59.728473254614869 109.911476715997992
105.043968227830987 133.148207879181030
9.257199350711451 84.030982111193154
86.917382597554919 123.853316640630183
80.399869329175317 120.511287523231630
119.084183536507197 140.347703521758632
1.826514050406392 80.220699628712083
30.770503989440037 95.062504035807734
43.287431956098544 101.480893381926094
109.041605071830389 135.198103012996825
45.310332842417750 102.518189876049064
23.920654591930926 91.550060686081821
95.601522244717316 128.306341339663504
82.236786625461505 121.453215960911322
69.501806019242565 114.923014296117344
27.799815776388460 93.539204259051104
103.406666118788607 132.308637463736659
108.596933251146098 134.970085652506981
100.255823612709719 117.261612067775019
46.088888218770542 113.245389463703404
111.919486655927457 118.126417632641591
35.840162935942779 112.485494855591270
117.286092633261106 118.524326136723673
30.142092253660639 112.063009808073872
130.382591778312047 119.495369735886641
117.501925177819714 118.540329101223094
135.174567086263295 119.850672087957662
78.330645113615503 115.635963563831410
93.153471868276640 116.735006207380522
53.556549640720263 113.799081312508719
79.719816508801259 115.738964066217221
14.261385067602856 110.885530323487316
42.268593796652013 112.962132663208138
75.634318109932465 115.436043642547247
37.229275852415746 112.588491022056502
0.739751133246348 109.882964986235095
122.643819713703621 118.921576312507611
6.547109590418196 110.313553206447551
63.886877058555037 114.565026333788452
27.156774485503217 111.841662585573417
21.520244435100111 111.423740485452328
128.488330449385330 119.354919198821435
105.447988269760742 117.646586571280793
27.131713486020008 111.839804430743840
50.563462034707555 113.577157993203116
11.529258222681998 110.682956012942341
16.765714236093391 111.071214511477280
60.060722267645652 114.281335014606910
15.345326034126053 110.965899430204729
33.578884425289829 112.317831726737154
41.690754509755990 112.919288607352385
83.569346152895108 116.024388520438478
47.503518746446964 113.350277640602172
140.355487489272605 120.234812883096524
0.849075350893662 109.891070860988663
108.861327802569889 117.899669587466590
58.360024311529564 114.155236288061374
97.539820252929275 117.060233237554087
56.757441440407568 114.036412331987606
91.149873942085961 116.586448877671629
70.261102969957506 115.037645100249037
55.388588393528273 113.934918339230848
55.025360751452347 113.907986723921255
131.362245029525951 119.568006400727725
100.506080387406755 117.280167426464800
44.703212452386715 113.142648145694722
61.586094052354724 114.394434133041585
18.300606630493416 111.185019538185443
71.454352570725220 115.126118926284221
65.067578755102758 114.652569791948935
102.319043286172672 117.414590068643335
94.745142023943217 116.853021037108718
86.205430829320647 116.219841757486336
99.047168852762496 117.171996021895467
11.300585449986135 110.666001006129477
131.852457469952242 119.604353339496143
59.934816255507371 114.271999678054087
128.176676756411268 119.331811548420674
46.279273763675619 113.259505653282446
19.487354734976293 111.273011308956669
85.126250002770632 116.139825592681177
81.247099880869825 115.852204919832332
68.999006360575848 114.944066593467056
140.629304491345493 120.255115121447403
0.703115665094089 64.287912130553892
2.704510847650791 59.441418349275260
6.424791444877683 50.432544471584286
18.593478971216552 20.965366306707661
22.605983608345614 11.248855074600371
23.283720162544135 9.607676948513179
24.867082331703074 5.773474201738439
3.516076942336142 57.476164277880649
5.845635255120045 51.835004563680513
24.775808127731622 5.994499947075573
18.493208616468852 21.208176749626055
27.166777902070390 0.204628839384106
2.735825865190108 59.365587229520564
2.488678565406381 59.964068659825337
6.420488490571777 50.442964323428846
16.756980696208153 25.412552722829123
7.783280810627430 47.142884178393906
4.032979802744526 56.224454210659374
2.754932174115453 59.319320201300975
7.197794106596755 48.560673975649777
17.713066759329266 23.097335218725679
7.086152224363047 48.831021227752530
19.316870994402350 19.213630831199101
4.573412670469531 54.915764874612364
13.597704346259519 33.062922483291423
116.883061291640857 70.249900699772752
91.087716207430802 68.926164906114607
5.898574941325362 64.554526722682382
76.757756718257809 68.190796558237736
93.462662931067030 69.048039685298434
72.833543874980478 67.989418325629458
136.499790698717732 71.256569414065282
75.951108051049218 68.149401891478874
17.366378727713172 65.143018262420782
99.986388484548897 69.382816715609692
99.878637174059662 69.377287258025689
54.627181322282816 67.055125192327836
38.308572245617675 66.217705616548670
122.291408895154660 70.527440049757985
101.480689296441753 69.459499522710644
60.866052508669966 67.375284394481653
106.034369907163736 69.693180056838855
114.667040035489705 70.136181474590913
36.786664916653670 66.139606130017143
64.243812681688610 67.548620398664610
29.070084459178933 65.743615546334098
78.021387374750020 68.255642100117555
10.440433892422709 64.787600606504711
61.676575908029989 67.416877900279985
51.721690330390182 66.906024553760531
44.502922841173472 66.535580162325687
58.130344421817760 67.234896479385185
30.920589767618612 65.838577645315098
97.973211085586001 69.279506797743082
52.341177569721410 66.937814686039829
100.681847165661225 69.418505462792311
22.931383915533882 65.428596785792450
23.039055893504898 65.434122172281718
29.705849467660709 65.776241002412903
73.574890383712244 68.027461891470807
53.407659453752288 66.992543174399685
59.021652198235486 67.280635584753156
40.203073444594558 66.314925445941412
70.092436471261308 67.848753334611914
126.158070877967489 70.725864953627934
7.416733308250749 64.632433824300151
115.034610347608535 70.155044024297041
71.616061115948114 67.926940948372746
17.054041242264958 65.126990087265938
119.993523841879423 70.409519832571419
50.869403792138421 66.862287895326475
22.390054568860428 65.400817470182986
18.845982929541062 65.218946885822120
6.199454256520537 64.569966900660049
133.618832411282852 71.108727716554995
8.819260956087945 64.704407121923282
49.925895941630642 66.813870046709312
93.946681728060739 69.072878004161481
27.964189845015952 65.686864520906738
55.768266973038941 67.113682110818530
12.294262908355588 64.882733267676784
84.275290770330315 68.576572707860308
65.050456020126305 67.590014791967747
132.905280467592547 71.072110480173237
14.802550338744567 65.011450671594005
42.053112251642347 66.409863605541574
29.713967490555575 65.776657593756980
68.582465525950738 67.771266385661789
42.320988219411149 66.423610155767534
72.789447385794176 67.987155432812159
125.147193718821129 70.673989924463370
79.490616639139986 68.331038314435048
131.390298859324417 29.232259739291749
137.094825936720895 13.103328065130656
137.995350791508827 10.557191697173014
107.260801965381205 97.455795442432503
126.580803694716124 42.830585743307999
96.799730652452709 127.033340111000513
118.907991921748120 64.524628940203499
117.581132691274377 68.276179520853645
93.622305412513768 136.017165395623323
124.542276413970825 48.594300558044218
126.643172193466569 42.654245576749439
118.154724826180043 66.654409963586104
115.380341214206567 74.498678753674042
126.732967672553571 42.400358597654886
99.866578655819680 118.362159971047717
134.623086967111902 20.091901949747875
118.500527190243290 65.676691280325031
110.325766604599877 88.789940310364429
93.720512344317854 135.739495946165647
101.698388832614924 113.182915349941027
99.528919345200563 119.316855053782902
104.810921329317679 104.382567259414202
114.113829415547656 78.079603515347983
132.692784885799256 25.549621749754866
96.503013518225174 127.872275630032703
115.943629125943829 72.906043269956115
100.345988593644179 117.006680362278104
134.019664917124999 21.798012356951592
117.848184772123659 67.521118723171085
107.553190009336646 96.629099956669094
110.886265069426969 87.205191685278649
92.547900797194018 139.054927929797230
109.150070900939298 92.114092412136984
101.623047402586664 113.395935072815945
103.016541265942223 109.455982293999000
105.728375005406406 101.788566485103459
99.927420952129467 118.190134976378516
128.216447630763810 38.205979894332152
110.442063984283081 88.461122081377979
138.699384562434489 8.566612560024927
133.971225693522456 21.934969008613482
140.226181827412660 4.249758869435026
136.544926318849804 14.658109599858401
92.471280062167153 139.271564748819287
128.489608815345605 37.433646268358068
131.606223108068434 28.621757342241843
114.498170236066926 76.992921525826091
96.131701878955269 128.922119022543711
101.557652818267755 113.580831168150240
121.201830441644745 58.039049284430071
125.496965152221989 45.895021683489070
94.693130357005415 132.989523992512346
92.715704203909524 138.580481995036024
40.037781139521648 119.205108537605241
92.654124977153600 67.383413125294553
74.793169173958972 84.974620417502933
124.279549795255988 36.235617351683977
80.068651625073841 79.778811952013626
50.161369437808780 109.234413673431661
107.066214464930340 53.188984983437109
87.398264915730749 72.559895551996007
42.584948508142389 116.696410252749629
100.188088270705904 59.963232957497340
116.558554171741889 43.840005157804470
115.045085965194218 45.330615920459479
27.117899817409349 131.929864873845560
121.163643072318635 39.304465495665895
84.938845512290854 74.982171102146168
19.190164442327294 139.737870104780512
29.845406662173222 129.243550724376746
111.226139197230097 49.091886312335703
64.031050170480228 95.574202454414319
37.086805678228721 122.111516325957680
107.836606981671167 52.430227467451886
32.068164733926530 127.054362282756614
32.409620878526447 126.718063045076335
52.058916254875172 107.365524921144697
21.191030474892898 137.767222535264381
29.696099391098581 129.390603053750880
56.410646388231420 103.079517626847064
140.730423193593282 20.033196424341053
34.296208619302504 124.859967857527934
44.598671609258950 114.713099791026494
101.129658897418423 59.035882581780484
47.677538655021102 111.680731925390560
87.852410286043764 72.112608999249261
79.331460351926125 80.504869652555541
19.545025172584431 139.388368726769073
68.409199440054167 91.262175023971295
64.709094915325807 94.906398010385757
71.830213305282371 87.892827676838579
57.331986964221109 102.172091773631635
70.169924403989725 89.528041746534001
29.078646755626824 129.998730492359783
133.386825880133898 27.265885650774443
47.864088192477006 111.496999788106748
108.848460496032416 51.433655664878202
79.107788199640879 80.725163753257618
107.145266988663977 53.111126365606481
44.478158218483848 114.831793105201356
54.242369870246769 105.215047332814649
67.580696044973422 92.078165787609862
24.384726474422298 134.621759942161219
54.335913433161934 105.122916529501310
80.131064266244763 79.717341909727566
93.508368153942058 66.542071319938728
19.896509035302859 139.042193216506632
72.858061414742536 86.880502840606454
124.790126095615520 35.732752127835944
88.321071302021977 71.651026026160281
133.865814586310734 26.794130963409014
139.855847885365847 20.894563291220813
51.571259727184618 107.845816522586802
121.289885489195569 39.180129679104830
46.262569731008426 113.074331009818508
131.721887399558227 28.905679078589920
88.249792118023649 71.721228702609977
65.864591533328891 93.768352501695659
75.643171126099986 84.137455782885809
43.270382727032256 116.021327935625933
116.718785266261108 43.682193984124680
103.658902282731091 56.544837579836958
20.125863053229526 138.816303061628844
98.238387910565194 139.683692133522186
114.967841941338435 113.323131516013632
138.332211863661058 76.507949831401703
100.189971136924498 136.608587121492178
137.511165277345611 77.801670969494765
101.146000523553923 135.102173908484275
120.343464767641777 104.852775513422529
112.824169079001166 116.700911707035061
127.606057692286669 93.409125249747916
102.253284669420111 133.357428933889139
111.119630543123051 119.386748992414638
106.293513754537685 126.991249648482963
104.109208250881579 130.433054595038271
124.391962680824264 98.473567055453984
106.240020752554017 127.075538443491439
131.969551736440138 86.533578143221760
124.348960170043910 98.541326008618057
124.316185900269687 98.592968346944701
104.474138933238592 129.858034193549628
136.328206201717563 79.665656749530626
136.921572605112686 78.730690729939170
106.819731477373480 126.162089643900416
124.140077648623475 98.870461696950315
132.591117056649153 85.554179157996558
135.364767992213018 81.183744026984627
101.276133228158187 134.897124117754032
115.165900062773261 113.011051808793709
130.716172640306070 88.508524580779408
102.893437410776102 132.348741793714794
99.987714418558724 136.927282547832533
33.564280454770632 108.842226145230327
21.411099765249926 89.387222073715535
26.523396126478200 97.571067032776114
43.230451892744426 124.315986429556077
53.581851526389315 140.886670858866609
36.625710191977269 113.743011340777400
22.233331284208603 90.703463307819973
2.258982374657379 58.728209315566374
21.154049891421344 88.975732565768894
50.553898932427401 136.039476404275945
24.377513341429111 94.135903894280077
25.593971006048857 96.083228584219796
43.986542307560548 125.526347936923841
16.217707733688872 81.073557881582346
46.657361231985249 129.801837158750828
26.932501405578627 98.225969241005430
27.274318235610938 98.773155034575083
33.361541732196393 108.517678788130922
32.613080525801607 107.319530238398826
45.912950942627091 128.610173381149934
19.576372006081932 86.450160827229425
2.673535495234521 59.391832514688367
3.139712598632366 60.138096202882551
15.670283565744773 80.197232606061561
50.938573729002741 136.655269909266451
17.476135078147788 83.088068299522917
41.892918513322428 122.174841818345001
6.632743864163899 65.729795958605052
31.855976329556324 106.107545853667858
8.285333484640988 68.375287588845353
43.217325704411181 124.294973819442674
12.935128800361097 75.818753551385285
19.685745003045277 86.625246852492779
6.406539935325794 65.367685127789173
47.905803277957794 131.800362952775203
2.470410340350831 59.066666550629527
14.719280896777125 78.674852476163522
53.346117031464530 140.509303346959825
9.062081181791736 69.618717600845244
26.896022839630351 98.167573775063019
15.747017388720987 80.320069324823791
7.318141901779244 66.826991989263334
47.959548262196357 131.886398774499327
23.614107766835712 92.913832163318460
38.182021050522380 116.234378404516164
24.890928821761751 94.957787524206097
50.791631075860408 136.420041783543894
135.816385977698246 12.607918852376169
112.941819944732217 3.743778874183583
126.402785632263871 8.960047629794898
112.936080664803015 3.741554841579294
133.865588540857146 11.851963896800715
104.348992729100644 0.413966053340979
118.239521082723073 5.796694954956654
117.609851699266770 5.552691307110601
124.301006808303995 8.145585765384793
120.838325387578067 6.803759530562800
125.906317633134009 8.767660948769414
134.360596767504546 12.043784900313357
134.187254986685929 11.976613098801092
135.363263610122061 12.432329069048409
123.070344047042454 7.668690729822148
2.406387997269422 13.228801101166063
0.688123737111086 15.947301692214298
6.421850228328954 6.875857202151840
3.914484015513139 10.842811930574097
5.267478836024162 8.702211497608436
5.337904057898657 8.590790331650592
1.018598066268342 15.424451581220602
117.421234480128405 118.374202232506462
100.420496082633861 137.259671700110601
102.512254429377549 134.936017428902232
121.765290515553801 113.548556680859207
119.723837319154882 115.816328886319226
137.511319955560424 96.056895361662313
104.497218252342122 132.730997105877833
114.503722761678205 121.615154313051860
107.961094005881904 128.883110134527811
105.994464090351514 131.067764021637799
127.330451780527838 107.366432075762717
107.559358870658400 129.329382317119922
138.350517740146955 95.124662668732583
134.259141058578678 99.669616399190119
132.197496575128326 101.959818332477525
104.895151907567865 132.288947841887932
108.578895791072810 128.196817781898346
130.575922386027230 103.761163022437415
132.236156755157992 101.916872218462316
101.897549902895165 135.618869155400887
122.526589638625737 112.702858628908260
134.216207281826200 99.717309888203943
104.988713052745354 132.185014347395480
100.908062236720653 136.718053124425637
87.936244802544749 57.670191120616060
73.238867323427584 71.502590301944338
120.925213045921637 26.622708127754919
76.163714398997811 68.749877965943412
43.155560495989171 99.815417493241426
117.111665030703847 30.211819077555671
66.435457753305698 77.905601798499262
41.302589468958104 101.559336430735385
90.446779735374790 55.307407596894507
9.786843024382062 131.220300499890442
108.028530409620231 38.760387968508475
9.764606706585854 131.241228153447480
130.771440565540587 17.355956309271320
44.634516943219836 98.423501419849387
112.850358843915529 34.222336484029775
63.950532974579907 80.244282391261294
8.806427049839561 132.143016483942120
19.323713138181855 122.244699611773214
109.335706904421315 37.530142157497053
64.148847652467083 80.057639039959369
28.691156761485207 113.428554031364314
19.806966569340428 121.789886882425421
74.965302398141858 69.877760351973649
11.397447645739486 129.704484084508664
27.944564762529875 114.131207179506518
57.017463721214618 86.769322766702672
12.818400301536336 128.367158130903874
21.117425430470462 120.556551880748074
52.485759337825016 91.034324743544133
127.794667410743713 20.157538741777859
33.389510964755928 109.006710003254341
34.164997015914885 108.276863291864927
107.111307751592520 39.623629724530943
49.540644061126450 93.806112445139561
68.207402033540404 76.237940976280939
67.137142188429934 77.245213289069341
8.146200586254913 132.764386929612158
58.898222631522849 84.999251334014247
72.063904565080335 72.608403493430103
64.572464960418571 79.658952695267573
58.128524632205924 85.723650635233042
70.116001418765464 74.441667551911038
129.763106592609603 18.304947246021321
35.254306632624605 107.251662335313483
105.459679711326757 41.178055225576415
73.542093721939736 71.217209553406292
120.879587121729344 26.665648849481727
101.235143835970490 45.153966347597880
46.955345487549764 96.239259577914936
47.015920408384467 96.182249646275537
53.125326075500865 90.432398146013242
20.808829312420670 120.846986327079620
45.681656214983484 97.437988975465316
69.387164502461019 75.127610549478874
91.406233216163457 54.404420410164029
8.974661912441798 131.984682673775239
65.698382667915794 78.599298127807756
117.124668292577226 30.199581090938835
79.889279088265752 65.243572298075989
134.139319974898655 14.186285226725534
135.576395804954444 12.833784988950859
42.240585810080582 100.676543576060013
102.822711070366964 43.659831509966409
44.916982851651191 98.157659353392930
128.057348699007605 19.910316919932814
16.403349900323246 124.993191995392863
75.687353701000887 69.198203617125174
58.575762193742939 85.302734149359708
73.386127989285868 71.363996303337828
25.129176126774666 116.780902985147662
113.557153966026348 33.557138064628511
73.509549617187133 71.247838354263891
0.048898495656308 140.385142058757253
124.765230294512577 133.494099115529167
125.107513947140333 132.641112132578115
125.298622155644964 132.164861476322471
122.203191112154585 139.878821422844766
124.950887531283925 133.031432537558402
132.517068779219414 114.176152521728923
139.567360172253871 96.606494321281943
127.666995386530857 126.262763841199984
126.390919452115725 129.442805169369763
123.300825550189543 137.143464707749700
123.388909582278202 136.923955151273219
130.906680933669094 118.189314877603536
139.526593876299302 96.708085850779256
138.159987163345932 100.113734142812859
136.655066873099344 103.864066383643788
135.266140978433270 107.325335127676524
131.938959952514097 115.616826945187299
131.580905321121264 116.509115949989834
133.289093330306400 112.252230980223075
136.011705340695897 105.467353622921820
125.947731440917224 130.547250566192190
125.736511965911504 131.073619445752939
124.639647532487245 133.235547986130513
66.567195478695197 13.675364539696483
96.973055950881061 76.275274261673431
94.312071917805156 70.796811963441399
79.419197248881360 40.135202809897699
85.682613211026151 53.030390372181031
124.185357470252498 132.300250762442232
66.837033078915084 14.230909067989368
127.584633763820179 139.298717038114631
97.286419898116975 76.920431297273026
77.342226909118949 35.859114130108907
61.215053822048567 2.656318233416254
95.106753642833269 72.432911171683543
125.159138860168937 134.305082270285084
60.348427714413454 0.872099163204684
69.113169573304077 18.917043150397220
64.682264945216971 9.794649460579615
89.991707060552201 61.901998732372398
123.266306637435349 130.408099109082883
116.386645227332863 116.244178848245625
71.947884527229334 24.753184520761874
76.943883323479582 35.039000108926615
81.152490862040750 43.703726180736439
69.985602132989996 20.713216605998344
96.266064334477676 74.819712384004077
94.294136248347343 70.759885815934766
74.145635535046821 29.277937727684286
101.966276345961191 86.555369647886309
122.018728787437240 127.839572530055122
121.107627663689343 125.963787822485841
81.417744897325917 44.249834016672558
62.066300942281963 4.408874880397177
78.431325288651593 38.101361485662657
108.865807698262714 100.760198357572719
69.923503710365281 20.585367711416325
125.683892227560023 135.385450097896296
101.569572590474152 85.738631726505162
127.025918215188852 138.148427509667385
126.619026096678354 137.310713677867000
80.196850053914389 41.736242696094656
106.818641314346408 96.545470379844360
104.483861981168957 91.738601795699410
103.492276858237261 89.697115772504532
94.208222698286463 70.583006083074537
128.134415305121138 140.430613137017417
71.225103033561680 23.265114275432019
110.039095072002311 103.175774912007739
108.404476197022717 99.810404144185981
61.249618318996241 2.727479988252611
98.474742952375223 79.366963471067578
84.992000452259461 51.608549461242553
120.840829383785703 125.414500679264748
83.417555535964539 48.367065481124762
95.464919170198911 73.170306178120683
61.263109316527476 2.755255397808511
114.823228356015818 113.025399524707282
90.505337004075784 62.959465536329276
123.429474244229723 130.744030317614971
123.803056769657132 131.513166004034900
125.501808593652399 132.140151030413222
119.152007466106795 140.207730439675288
124.924985691014811 132.873018797235517
140.440375252524490 113.160332551028972
130.820713926802796 125.382350229473090
127.203616744758321 129.977961676353345
118.581779765210982 140.932218839537370
119.158833127574425 140.199058267932458
122.082712285114539 136.484197469503243
132.555281423585654 123.178539316354048
119.062017345638935 140.322065113839216
131.752803940377760 124.198106809868136
138.989506433640628 115.003697275947857
126.808481746604585 130.479990466066994
126.473038447289824 130.906179475796307
71.354029471617153 55.165614125886101
78.630098483622731 118.231498541521603
73.762043059701597 76.037255992783784
70.710868796843414 49.590969807774627
70.257090793683062 45.657814274141209
80.861127315195716 137.569111500905706
66.616111832448709 14.099350775500831
77.852370769269982 111.490484120234854
70.611895785794715 48.733113668042492
65.605564279036813 5.340352600137024
73.957946166987696 77.735261151941017
67.451921462991663 21.343794645717448
73.161846264541424 70.835004385803458
78.954494591398301 121.043226605686442
69.174386975925060 36.273396161225030
70.038546022472872 43.763560761971178
71.204718060375697 53.871446054121947
67.382057412764112 20.738242649276955
80.800668478349763 137.045079910476971
79.790375386135239 128.288287296995009
73.653257014375100 75.094344628244187
68.635171447145410 31.599704342603850
74.116657482917390 79.110903616211218
81.057880274468900 139.274482817131997
76.103102300845180 96.328565938924768
73.028907650156427 69.682748782489995
75.626780719018996 92.200012213753041
70.095099150347053 44.253739321296436
79.627837604539053 126.879478649027760
70.005319792687857 43.475569875170734
76.637572488703356 100.961127152328643
79.065045104600003 122.001431630427717
73.123425969338598 70.501993539908838
70.230595225450244 45.428161910902169
80.984942034364764 138.642285044914843
75.719630742036756 93.004796886625840
77.756945930431030 110.663382034387723
79.718139631614605 127.662178372277793
73.878454792288508 77.046263584635440
68.034550604538694 26.393777271962165
79.993123276765445 130.045620139069456
79.011525379519910 121.537545321723258
75.344913588226859 89.756907308924184
71.808258067753883 59.102675208590007
72.132635931272631 61.914245139264075
79.947332237576759 129.648722806185390
70.919444205455548 51.398813107470318
72.908617601195189 68.640125586967272
77.346262377539929 107.103750943025460
72.915751138781616 68.701956069355276
78.206341683271489 114.558554078351293
73.225459962672048 71.386380977605697
80.461075804445898 134.101634447620569
119.928985475283497 23.767704018575898
132.905224660861478 60.955207444910684
112.939680097748095 3.737646468182444
139.038338480821523 78.531578220146770
129.654231850856092 51.638462852576772
122.701040653200280 31.711901867621499
126.485674521352834 42.557963112837101
133.547288553942479 62.795243905583590
126.477918087419226 42.535734606614540
114.862574494620219 9.248306448281829
118.699756770101061 20.244961717669035
115.716776368282510 11.696291157048906
133.456814542831125 62.535962109827359
115.736901706098038 11.753966655956317
115.408028518260693 10.811476877167145
137.781262832864343 74.929031727513873
134.530800286063027 65.613806771527251
120.933259057840260 26.645766510966983
135.887632453017375 69.502237012059084
138.695377789999696 77.548716261251158
138.659534736751169 77.445996694631958
123.873102890854852 35.070815637267415
119.885846573951412 23.644075899661605
133.111900365045130 61.547501818307545
111.792228174208233 0.449261310669515
124.993517140189041 38.281715817216110
140.310380257143578 82.177014870851437
127.336995007771733 44.997690298260537
86.947461701658071 99.207022405885141
78.331346110752463 74.872042208536797
69.749756242351793 50.634574952442790
67.525404902329413 44.352214271427307
99.718090701836147 135.275828650202470
54.195087334099199 6.702648103855585
86.101257265199720 96.817039589747239
69.696489992827281 50.484132085968959
52.337476248390061 1.456092564045876
78.905880996100947 76.494733421314692
54.273110385763410 6.923012999979933
62.131024419482422 29.116561866113383
64.485102773380632 35.765317853740299
76.310291186340962 69.163863036100921
93.996068047181538 119.114798018629514
67.349211978761133 43.854582680867800
68.158159439436304 46.139338523396674
70.977897039723274 54.103282128926864
59.192443944382269 20.816963640509684
87.911991119279719 101.931197125912973
57.613317118215384 16.356946868632345
78.080858287576433 74.164575351534609
63.740413710430659 33.662050620510833
80.429660219858604 80.798428844622705
53.431040722050170 4.544708255220179
99.327999310423593 134.174071578233651
88.915496591064027 104.765454109370538
74.700098375905412 64.616104856391658
90.401139962770102 108.961440299359609
61.021545317647629 25.982997594875044
68.030132515885953 45.777744877576318
92.632062145205353 115.262359380423192
70.033775296604986 51.436745952587749
85.625535434813401 95.473431649515234
52.408517543448013 1.656738492038558
97.177122048634942 128.099227871656581
82.387388578190837 86.327751232322314
68.175857149187422 46.189323161112789
57.602560664862693 16.326566812031459
53.139463666186487 3.721190765745750
85.130855881219517 94.076280344645753
88.348405572537672 103.163787028615602
80.031886335631356 79.674973675809809
62.936874630221823 31.392569971328587
93.567985837467234 117.905741340324255
91.567659108539530 112.256105977021747
89.327915965660537 105.930273360913802
54.747275996356763 8.262225621063186
53.445489280448939 4.585516131902478
73.093912927209516 60.079664893986781
73.387422244877840 60.908639779228018
70.091458199989205 51.599663023136557
76.371068597088438 69.335520097961492
98.402144029687491 131.559126399677297
69.696909950791692 50.485318196883988
92.175778449985330 113.973651659362432
76.527116481246821 69.776254919908453
98.795105828250456 132.668990524113809
100.279336242407226 136.860986018571936
70.568519962060819 136.670913074537651
33.168947662177182 86.388864055105202
34.800962370663868 88.583034697340523
40.897684522218832 96.779804425728585
72.034978203030263 138.642500465059896
66.654823221936610 131.409123186776526
43.596749777153839 100.408576711333339
34.154962286395033 87.714516532391784
8.196506167211824 52.814535522244860
27.834497076812042 79.216934288787940
63.788259560678775 127.555156799756134
27.023478415647222 78.126556041962630
36.194533793246016 90.456629026722041
60.686719686891976 123.385275424670013
4.366429528157758 47.665169113215114
51.254996731864907 110.704746563011000
34.686507976995927 88.429155893947936
64.851936367797023 128.985222601779213
35.856103613696376 90.001624815943302
32.006543812834707 84.826064168936512
62.407597628534702 125.698918701772641
48.206472700001399 106.606142611661639
31.372130211477472 83.973123511052634
10.603504607694063 56.050637063823231
16.250466697180716 63.642724543265558
20.847980205433444 69.823875432795532
6.444112257688436 50.458520438610222
56.965690257839192 118.382518102898032
56.572570351104744 117.853986004658040
26.022411884009635 76.780666949651504
69.809540767901325 135.650499559124910
70.337315367075689 136.360068857247057
54.198185192717382 114.661731559400181
12.105314917425908 58.069753726610863
53.173928853397072 113.284664809833941
17.289562989054549 65.039742944036760
45.974007548267814 103.604693255675500
18.236201089654870 66.312455449847832
34.608458868553200 88.324222365158562
0.440950804006754 42.387538875900518
60.377435339316619 122.969456478906935
33.032936451629972 86.206003077415659
4.024065056438985 47.204875422917240
22.069954519250782 71.466765138997914
71.373901954851277 137.753713073322217
66.300849582036207 130.933221490084804
5.951774846306687 49.796594851475241
14.628645089288895 61.462258068010030
36.315218021850256 90.618883564017096
45.870630985745606 103.465708099842089
16.891598019886036 64.504696876469566
45.330271153745983 102.739218520151852
26.957816359085292 78.038276349342354
10.670139061410751 56.140224100843341
54.848860483564827 115.536535330089990
35.642555103386336 89.714518413299530
69.305855470420141 134.973317247647117
100.002629607257205 69.345668061248858
103.427642009883002 61.511566674799511
69.575804313251723 138.941572017180647
112.270028453308328 41.286194105972804
94.608010260994703 81.684891962313031
114.829370519478459 35.432158303471759
99.089458914195902 71.434382188850819
110.581390443087074 45.148650594288974
107.265382539056176 52.733423746797648
77.308575971910287 121.254244191520840
68.728035904359814 140.880690153627768
121.480789989764844 20.218229602344142
72.613065841646517 131.994381188801469
93.058611100897394 85.228864561938067
99.898905455518076 69.582918449108760
127.313844742935629 6.876163368068180
93.471429361547564 84.284616854796454
85.500496354515278 102.516696036119328
85.241864182609064 103.108270727924079
71.786921886744238 133.884037266410047
70.340292295458212 137.192942915360106
89.655485888520431 93.012902927493712
126.185292151395416 9.457524946580380
77.249186793398337 121.390086282300956
108.411616818539386 50.111618479403326
88.221160254142958 96.293665482479454
118.233475085118414 27.645879843033679
107.116932132831153 53.072977417416439
73.692039239409112 129.526423121007696
88.998092819499647 94.516571629396651
83.813840050522813 106.374619726976817
75.964376399865017 124.328859548519574
93.054540388190830 85.238175586924100
95.698844751843083 79.189803772094962
69.274185588438755 139.631470736503445
76.312458755216710 123.532683610421145
85.794746532665258 101.843651545290470
117.118851158761856 30.195382098892690
96.332956899092224 77.739386001893507
120.035452788187584 23.524179141704199
129.111576405409778 2.764174722813776
129.616866976487074 1.608413196110553
75.224920378982929 126.020232529817235
112.229954696310443 41.377855635436660
124.950072156807295 12.282869072270003
98.099220017593922 73.699376005176333
81.424320859113379 111.840216171537534
80.793247545191434 113.283683155702832
80.273727379014375 114.471992328252384
114.428768276976925 36.348464060785162
106.124807683013870 55.342284098433154
71.381610128836272 134.811115195277324
37.942852743179749 85.171474894674802
39.872579368333817 84.679377076181282
112.924385403418398 66.050502955730735
101.802739654952987 68.886623647406751
53.657466514725385 81.164105635918560
113.955987236156489 65.787435117609462
20.758426161483733 89.553659771374399
64.160781648048314 78.485664867840555
8.603354833026586 92.653313373287759
25.327418573417180 88.388525202924114
53.742658948552318 81.142380791429218
19.353066967446939 89.912039131730737
58.674965176582297 79.884597899636574
37.093470247687485 85.388075146570571
49.606214687063030 82.197211652373795
41.459028632095034 84.274818103075333
32.111350070164605 86.658561047979447
8.769316371146413 92.610991673520516
97.778018984887424 69.912963977673442
50.781911878614807 81.897398188834430
95.216045400015773 70.566290514043686
68.058902728052118 77.491608583033738
9.576951515543275 92.405037375374974
53.236955908714478 81.271339660248216
70.673107283676103 76.824962674670587
63.652517072204979 78.615276951609204
58.407991639863560 79.952678576610339
2.357496902065079 94.246063881252184
70.125019560472694 76.964730022758019
113.619744546412250 65.873180057825721
76.025707029752454 75.460001117951194
116.145749364520512 65.229025883710008
48.798813608653390 82.403106261566421
38.162277473304627 85.115519595302089
2.709403964720317 94.156324383652986
28.366409855898109 87.613554820572517
13.186423637968309 91.484589196754470
33.223264102904366 86.375012869324920
72.355897353728921 76.395835920828219
94.248078305810338 70.813130915799562
65.340125224657029 78.184921542988960
88.984711931495383 72.155337152149613
45.525113280166337 83.237929582678760
133.125970326942706 60.898915294870100
26.018573800322642 88.212274341808794
43.615058217199923 83.725010974123620
24.588972337778763 88.576835700844200
89.613228687248281 71.995059670167976
54.768497498190335 80.880782642850477
74.192487407982668 75.927488773939984
122.908454121323103 63.504474740268840
52.647600837411332 81.421630556961730
39.748198569114102 83.211175673688260
73.087341957818623 47.010523214533080
4.227566364230618 121.780554814189003
90.369840229880595 28.244662728002570
4.938383218084033 121.008728328173888
69.444639575225594 50.965879878227817
94.945291818122399 23.276498703555887
36.034902685507085 87.243184900596376
0.368215093005274 125.971155408167121
9.697287715744423 115.841365573902209
105.186831165807178 12.155924840883955
64.327522225169986 56.522201005687798
20.101128260071146 104.544560152283537
23.216256684441486 101.162059284115657
30.092753011066897 93.695351134044714
23.308401530719038 101.062005616956156
64.289548821328211 56.563433678619418
5.612389004205601 120.276872415309811
13.027273782352909 112.225565765081527
33.120498711639613 90.407733076099362
47.273908045121630 75.039532207233094
97.549970414935174 20.448259730776346
32.372245087959691 91.220209541566007
23.004335764722796 101.392169442439638
52.035644766591403 69.869094138499548
40.886510984989876 81.975161548291709
99.102210724566817 18.762790151461832
49.567794478791029 72.548760785848259
45.952379553066422 76.474487901744752
84.647422229839265 34.458237648937555
54.032241889956147 67.701128461602039
59.277077291163231 62.006127202844468
87.363160270977900 31.509406965103171
70.029821159281909 50.330471976383002
21.784446577444193 102.716762098959890
98.330013273877768 19.601265550074228
64.702010250463104 56.115570556438023
76.778512376137812 43.002538488496008
89.432133898075151 29.262852686594588
50.203770660228024 71.858198570494451
38.084230033123355 85.017963147861309
34.998427616094631 88.368620948335121
17.351751104970628 107.529917205718050
35.209831306540586 88.139072413233592
53.459251399290125 68.323298904710342
87.428693308831186 31.438249206181165
0.107138130504235 126.254640687749728
55.189628513094348 66.444402983787370
99.972058946529600 17.818282585434876
66.009365812364791 54.696004259093336
23.376105706555784 100.988490370600715
115.510438307732670 0.946239279607170
31.361590110734600 92.317609350555585
68.506978729139377 51.984020447047143
43.227874551309320 79.432838017160577
21.289916983260444 103.253737322380857
56.248904692301409 65.294208799892161
48.548046782464169 73.656033744854739
69.727544864055261 50.658692740262858
8.178385980444576 117.490635118656812
106.447133313972344 10.787450566445578
32.223207386909252 91.382039194959759
2.879874465281515 0.428756090645871
0.799706200974109 3.534585810843108
0.086182970355798 4.599923501899259
35.145130366095678 28.876171928420383
33.176171999460102 5.634421967977143
41.538618151211679 104.345438823445704
33.275284426166621 6.804353378676191
40.005442612173240 86.247705967525803
32.864769928066863 1.958605758184550
44.472142438842816 138.973005942862130
34.918411815831064 26.199967115797367
38.135083964862808 64.169835376782444
43.615732782217357 128.863874414088770
35.151320656341738 28.949242634494873
40.182676550058240 88.339790258706898
43.340011516686914 125.609237434036530
44.466222008780136 138.903120689061609
39.658111061370398 82.147775164556919
36.168698005362295 40.958450326254415
39.967460745898777 85.799364827387620
34.482504699622297 21.054482898061657
42.296626564584621 113.293033810753471
44.633851999302330 140.881839178800675
39.665214634363679 82.231626336899183
36.522109561116054 45.130150018409665
38.596465430773435 69.616020958349921
36.036222302286859 39.394695998642995
38.777222099725748 71.749687862973715
36.775711730420703 48.123691328516784
38.427803902098866 67.625126105606782
42.992201840377959 121.503662797428902
34.913711843920865 26.144488252552247
41.976551576523754 109.514841764055262
32.841885009167235 1.688470253065217
37.572257240149355 57.526181438483462
43.224261638766677 124.242916151595765
40.116461116639059 87.558177720255600
35.668310286006125 35.051831652328460
40.235632379912310 88.964885322813899
44.093204112353774 134.499986104592978
40.568816488086405 92.897818524549223
37.924751306182678 61.687051004905697
37.473622849447487 56.361892804940283
36.496053107320122 44.822577448952188
34.834687123132142 25.211673809957496
35.335351934170980 31.121563297382565
35.359325431862835 31.404548478010589
40.117597939985764 87.571596878538031
41.157288023102147 99.844185957926967
37.735113518964042 59.448550634215444
35.928880954183740 38.127629708514895
37.918456237627069 61.612743486863387
37.890036706316018 61.277276951909094
42.530382782593698 116.052311844625393
40.114389904035718 87.533728952695341
44.298845652318121 136.927396117075261
11.076671597256027 17.372733728084359
105.414811608693654 62.461327641758459
71.827282403578806 46.408282026173033
5.354789730985122 14.637979705384478
115.552813777919084 67.306751378634459
5.818470201039793 14.859594212703163
114.090098833723616 66.607651734288112
33.176235571076745 27.935145341924276
55.602360225959842 38.653635525203953
64.431140766654380 42.873321227127491
35.162060169299451 28.884263470416027
96.744845729045792 58.317546868197965
67.259951525177897 44.225341730544621
69.010750888682267 45.062130345581942
31.694304235317137 27.226861288434218
76.378333218612553 48.583441320756044
7.536024006285736 15.680493225978509
19.089514656348165 21.202444879285824
28.628458610829057 25.761550775127525
100.759720904317987 60.236442835088887
55.304147235356673 38.511105638230795
114.083125287326808 66.604318751450165
53.864627756280314 37.823092187732101
40.103508628436742 31.246011994315040
79.496734446075564 50.073870606174822
8.646475341008724 16.211229673465716
60.299242516744833 40.898494478792131
69.004081014193773 45.058942501702141
135.592264553080923 76.884538879477560
70.012702260771121 45.541009604086355
124.642570427113341 71.651169726080681
33.517785471213209 28.098387957759623
113.819740192249171 66.478434738966655
54.044390844976419 37.909009346008737
69.974829296287297 45.522908349220494
118.864631897053940 68.889623611132535
54.686144535460045 38.215733344799787
38.277302262509487 30.373182858338048
129.544203607522775 73.993888672611490
91.663323532859010 55.888850576969325
55.555173612296485 38.631082843315468
138.098582456965772 78.082425017291357
137.916372989187209 77.995338620433202
13.951808487449934 18.746895648941180
32.189273595351878 27.463430214550545
36.444074179562989 29.496997716537528
26.755544705817833 24.866397929331686
84.138633940780267 52.292450718942078
132.808057181510094 75.553836413507867
78.447904435812518 49.572585861621960
38.826011688299332 30.635436666533149
37.730644371998260 30.111909574468143
68.713544464476399 44.920081543602919
125.594376166342840 72.106082049512324
98.400865481874703 59.109035889915738
2.964754810371450 13.495670624857926
61.895249886051957 139.875639893892355
124.818739064982026 132.223222286575691
63.696388769816821 139.656595033424566
55.066162162273713 140.706156952327348
122.261850795054585 132.534177338052473
68.152579715992985 139.114656967003725
81.520227370355386 137.488955283682230
76.777575345952954 138.065731211566828
137.388345046130127 130.694574155610667
92.033921699620109 136.210336112160633
129.709964955624230 131.628377601143853
138.674324649818942 130.538180206541227
112.252320614891516 133.751482767092426
55.468291821398033 140.657252097811778
65.581779001851018 139.427303975402452
70.346207509483932 138.847879708306635
130.987352992964048 131.473028512339852
113.511112135391414 133.598395287025625
135.129590423136534 130.969271790359613
132.891249504337850 131.241486819781869
110.287789367758478 133.990398531330129
80.191526599491851 137.650544752201654
89.668468718043201 136.498009829586351
105.294989584245272 134.597596089375827
70.119581429891156 138.875440757834923
52.688654646032298 140.995296677670268
113.273879725687365 133.627246221592856
131.596594419605168 131.398935834372196
88.971816092286673 136.582732989237627
110.534273050863632 133.960422506460503
101.423611063797054 135.068412402028514
84.995585534884015 137.066300844823246
115.918485631291389 133.305623421259753
9.625598296471116 130.946504227877256
11.483317323509691 134.100942519540752
1.670086021467811 117.437909986866458
9.069884590751196 130.002892967502987
5.960491959230093 124.723091750027038
4.429365752786738 122.123213585096053
12.022914677528556 135.017187942461788
14.359894779329943 138.985419635566416
11.012511400791363 133.301506109109965
2.048621448025030 118.080669536025383
13.562530983705521 137.631482440169663
1.857011161969518 117.755312033296036
14.518351032130495 139.254481029734478
43.337666853046251 0.237069431979385
116.052473680062050 43.538634934649885
83.470753465185609 24.136266233726857
47.611413355787334 2.782079481590041
109.699567780877189 39.755488379914787
54.382381054982503 6.814181252012885
70.732923506846333 16.550906354891531
64.658435221707393 12.933557098915477
120.075223379363337 45.934176739767167
73.522636016885798 18.212176242804002
84.899704053555624 24.987204305385124
94.102458946072957 30.467431939508582
77.599643007933906 20.640028189075355
107.478274684753160 38.432711455934722
58.361023512301060 9.183457256377888
84.663322109029494 24.846439188881448
52.775799443883763 5.857464155399046
87.299914440894270 26.416526225400464
61.737709202586181 11.194268850055785
91.154020993770018 28.711641273297644
69.907326131475344 16.059264275534765
50.412736780320813 4.450263652802533
103.835791212240864 36.263617655649931
100.435756789644657 34.238901924621054
87.332424935524330 26.435886179365504
58.540071186667276 9.290079895397113
52.154509864337761 5.487487081969735
86.473770332897345 25.924558567531598
75.299154244436153 19.270090356224710
55.598010382236097 7.538086811801593
52.634745143952884 5.773466517580653
104.009905998848424 36.367302766925917
133.280020743049221 53.797615053691146
112.367800816699656 41.344417411273078
44.315045645985364 0.819097132665651
62.873809296590807 11.870814862962927
116.815920106522356 43.993266211080226
122.480086629374512 47.366269432979621
10.918590973656816 133.687891437753393
2.607979525464399 116.067835011824457
9.174228441745015 129.989515399941240
3.446042737090369 117.844686350549537
6.417780925193908 124.145329195410383
5.127484741567507 121.409659058094206
0.255534962323138 111.080210912224132
11.365327560149844 134.635056867229196
13.627977476576737 139.432299458595566
10.615284578538612 133.044824940222668
3.143492402667869 117.203222843629419
13.309515859497564 138.757101045409257
3.373932129077446 117.691798324197123
13.578738471700829 139.327903524592557
28.396462425011840 8.173199772295629
39.565622020764302 2.240618716288602
25.915180495395404 9.491150871844164
1.706176823263043 22.349940769046018
3.585980140812297 21.351469446731592
27.645343436156931 8.572162133419232
10.118764262584687 17.881533236083385
34.683172505134763 4.833967594063586
12.232820209571928 16.758636911170534
14.500924961404580 15.553916433465211
36.415536266196320 3.913809873791144
3.536751012459021 21.377617859400289
132.160412147329936 138.805460995888495
126.003504214273050 139.469158357271823
118.608854200239364 140.266280834338062
135.179844120543322 138.479974720100870
139.420675776893432 138.022824993161066
135.684894037153356 138.425531759337844
118.048072981472089 140.326731472752044
119.146233968917386 140.208352806436693
129.749442089779137 139.065356788219475
137.527737468168169 138.226878419722283
124.185902564073274 139.665090703897732
114.237365502470226 140.737515022923020
118.979266220020193 140.226351460238902
131.434224506734012 138.883741981437282
119.131239959941965 38.062004088481089
100.580655612882609 71.060514924946133
111.610194010319589 51.440737158391492
63.719359455660268 136.630841871712477
112.422229397742939 49.996256594859815
71.979446345691329 121.937473638595819
66.013491195175817 132.549949881984787
129.204107147292689 20.143990789414520
67.944716767072421 129.114609691637071
93.595849944096187 83.485362640785780
101.613746397689752 69.222812304925171
139.564511654063438 1.714494769736272
93.188981693472996 84.209115926721012
83.600469589514958 101.265539306623438
83.607136035130921 101.253680770321637
70.296465438966038 124.931226430913739
87.499951476092335 94.328987180640397
129.961773964684880 18.796223181861521
73.076842368712491 119.985382325456257
109.872306276656005 54.532160379296542
87.289858287747919 94.702709227479829
126.763101335749411 24.486148169316881
109.152177881958039 55.813153160521502
70.180626419787359 125.137285445451440
87.490959732271534 94.344982049069216
78.687917931941982 110.004179883884461
72.409622326981037 121.172259642389520
92.696472330632261 85.085210999668746
95.772283550238498 79.613836731224950
67.364256087407284 130.147156034637220
84.268123210994617 100.077890720939180
121.696157646243464 33.499427380245081
96.678442275325978 78.001925863624905
133.263466583685471 12.923042174275750
134.202978524154389 11.251801292127094
138.285126058445059 3.990316309973802
134.477381888424503 10.763681768772837
71.355590768025394 123.047212537104542
118.062567328764800 39.963001099722064
128.594386386730690 21.228586117960702
98.995938669384287 73.879471905190741
79.144390424270995 109.192188617040358
79.848861743588685 107.939047258818476
76.077503007033755 114.647688873988528
116.452024457507818 42.827898258510984
110.660296466886095 53.130452360570033
64.437293351991883 135.353752750704814
86.590387910572488 18.168926488844352
52.658249150472585 83.075441593982404
28.863662941811047 128.590511542625165
64.294921616791612 60.816430379021298
33.947907841652750 118.865200069543562
53.640467230347568 81.196622428215278
29.494221272438089 127.384358753351520
31.371881634419584 123.792708032219295
62.387017942897870 64.465931505497537
23.002814203412758 139.801336473445360
28.883076240764186 128.553377143563210
79.380169884890947 31.960869534460393
50.954385180742719 86.334648839074006
64.162906386867860 61.068953468583544
85.337417101844053 20.565650411789630
33.952812436511572 118.855818398599112
38.186447505423502 110.757581488372423
50.161281201783723 87.851724310036616
54.756082873138965 79.062636000707386
82.657712214347242 25.691478376460818
57.107762575612959 74.564265437913349
22.362707067483331 141.025754532703218
53.508073689175717 81.449869164020754
95.883881624422315 0.392024938895517
58.214954371665783 72.446392422514435
58.828309544785775 71.273146400788875
74.749425006392514 40.818711196882418
70.028103142279406 49.849811507294277
27.681514337673935 130.851764414818660
39.306141294345800 108.615794248327560
93.493518306798038 4.964390797677940
65.785138650755897 57.965894045052472
72.846219920809332 44.459224708539921
84.360416449456167 22.434489510034464
47.358572585087728 93.212837868218486
46.284297170949912 95.267747341735230
49.054442775487445 89.968921388100654
24.824662501040045 136.316444911341307
45.318374171564969 97.115396739647650
59.108740966330629 70.736727920741274
85.493835208958046 20.266448693209750
22.515088454145182 140.734274386254555
59.030325072660659 70.886724430626998
90.389717278531847 10.901443859637928
67.072309122793470 55.503751877213816
57.655578373683973 73.516385296207119
43.108166916535332 101.343154135027476
68.971247556827436 51.871399757479949
44.895867420468115 97.923581599905773
61.411914525044146 66.331141510898576
54.169368165196062 80.184923261252280
69.696647224295830 50.483831328425772
35.259285401093436 116.356753785855034
53.822331054629537 80.848747301884714
23.662239387656086 138.539966213692452
57.076676764078485 0.126419636235839
108.344462325089737 31.467763586892886
59.567975776974031 1.649416161103737
74.630400175812468 10.857471836786631
64.720189783461137 4.799099915096535
126.462607124247342 42.543861407081373
75.208240433782933 11.210720764459486
89.087846384293243 19.695688453903582
98.820229945311524 25.645350162669978
90.430832260872023 20.516690996107023
109.421545321614900 32.126212714119703
59.171569740686571 1.407082738829856
92.270422203425355 21.641280648006859
89.444759147104236 19.913878600742031
62.124254589996440 3.212136544596177
96.899613260291304 24.471226734792342
69.878349963483984 7.952418721158322
100.708634931756350 26.799781733112390
108.182939242644721 31.369020283910650
76.702543987599569 12.124227777379359
59.558824908401867 1.643821994782134
84.957699621784784 17.170821252521847
80.326887173596205 14.339883966632167
61.283827498294656 2.698361388165266
109.353675693355072 32.084722227651092
133.431729283422584 46.804268839052924
121.053897108752565 39.237374905470091
140.864510391217010 51.348123165120995
61.249329825571500 2.677272054688430
113.980626147549245 34.913298575170025
129.083396563474423 44.146018830856107
7.608998923491114 14.005518401632225
39.080543010799126 5.175577564407589
25.729546549217023 8.921453793000635
9.452177988020743 13.488379425322155
27.634748463030238 8.386913125556173
55.401808125457755 0.596335918325985
6.882035009630240 14.209481967334032
52.605612324032514 1.380861883349665
35.475263288719034 6.187107426409221
54.785590281542383 0.769227565762159
9.414575853309524 13.498929420070816
56.349453150229500 0.330456065713370
11.154351973772187 13.010802108265446
36.592331246777832 5.873692744452249
43.622227129690231 3.901321621962615
0.413210861827232 16.024433733064065
114.257506709396907 67.631505926475995
19.502656831086476 91.388087802564570
64.147806191184245 80.194822787576214
9.745360703561539 93.834400626029321
25.062028246153517 89.994262975959501
47.811283208619592 84.290654782501221
19.846131575767430 91.301973098094464
58.243919245349410 81.675023260649837
35.523751761688409 87.371338750117872
50.101275256982071 83.716516533510472
39.373906920478042 86.406042236188540
32.199779343412921 88.204712693615591
10.461501533498630 93.654852473263958
97.160164590648833 71.918087652151968
50.605477872511450 83.590104737878434
140.380900172072415 61.081946336921035
71.384295048327587 78.380517343043181
8.737366021012338 94.087121286105244
55.061627626827246 82.472875523474414
70.049649640902373 78.715134652212711
64.882454797016251 80.010634434399392
58.325576224078631 81.654550528083377
70.131202921222496 78.694687918523869
1.523924406379906 95.895648412120210
114.205094163742928 67.644646604064135
76.922497000476440 76.992000045073681
117.353622522457613 66.855259339569997
48.572761635220424 84.099739756920471
39.224661295981704 86.443460541452581
1.774527470861814 95.832818148261325
32.624178886126849 88.098308826187107
13.548875864978074 92.880797517954335
34.604735535460257 87.601751064124826
74.924208495583628 77.493003471700391
94.552669441990531 72.571829091984966
66.555852729312306 79.591086358064274
90.778113472422845 73.518171659695994
42.572676272884678 85.604058737499400
133.082303775410793 62.911823151675051
27.531879766544048 89.375031032251144
43.757759077083847 85.306939205316525
24.223085646326204 90.204599529578985
93.633043077174563 72.802394377658658
55.947950795135171 82.250659890779900
74.488416559149698 77.602263597510586
123.475493681652395 65.320406679098767
45.656930547811591 84.830786031109426
24.725753955414291 5.840887332895001
9.994965682692252 12.867420771864415
27.415747724536569 4.557769904321400
6.970645892593740 14.310010519394446
32.970494435264364 1.908175545531388
9.197475073514102 13.247820946580864
10.591333567758840 12.582955418838642
36.099958437720943 0.415432383915850
0.222850591512552 17.528684798364743
17.093989413450053 138.204689718352682
6.356117560944342 130.350815738633031
3.284449630430469 128.104142173780161
0.541010490372685 126.097541091833349
15.492969820658374 137.033674987168922
16.431832549279356 137.720376193528011
5.673400255947984 129.851463934954722
13.950498786796866 135.905483732540631
18.142124690660513 138.971314846123107
135.899658525204529 135.942487229173736
136.066938643352358 135.814408321941528
136.922966309153111 135.158986211948701
131.188287717259243 139.549773207499641
136.596581484365288 135.408884479351002
130.395781373437671 140.156559881344322
131.423685975139108 139.369539286293445
4.932624699264501 112.671992984020761
19.691376321019984 122.489262891477452
0.231762984308912 109.545059931951442
27.445304068783379 127.647043406633031
34.374142268842654 132.255988424368013
44.452536802725689 138.959964608039115
29.020349226078963 128.694736587051466
11.854495044995190 117.276303103874653
10.229175931508347 116.195168545086631
34.732857202858909 132.494599481544554
44.809428173565230 139.197362662086533
0.824862856969793 109.939579853501399
30.070394231342704 129.393208618822484
41.523055292217997 137.011323461780876
21.557381787115634 123.730497907753957
41.019533336078609 136.676389242787451
7.044580439982386 114.076829928946850
17.320648690463628 120.912295298098542
11.939938097825612 117.333138365612967
41.701949467885804 137.130320816869784
111.457717667774475 50.508203119019491
124.199118155485053 128.433666608837854
122.086559232866662 115.513412406533263
103.452196145361327 1.547025286687338
106.164979375435848 18.138206982518952
106.528578881973488 20.361954685838082
108.788197725900034 34.181616495631964
114.089340464176473 66.603013602199454
105.805313919592194 15.938519642424248
118.054887699406251 90.856007344457424
124.011038562728629 127.283385723101887
124.119566080441359 127.947131998664204
106.091286092018763 17.687504308829148
118.296749319132758 92.335215131369495
125.373256438444329 135.614609550627705
115.797742272961216 77.051472773135970
125.715413985035184 137.707219811983776
114.313099523532614 67.971507468096760
125.782874559517097 138.119803698571786
108.320014400970038 31.318241890260850
113.220779758483516 61.290960533508148
119.215940972330046 97.956923332164109
116.776053729597891 83.034753321404054
118.944746984197309 96.298320948440363
126.199059087168720 140.665157503738129
118.789717365101396 95.350171258431715
118.320507295843214 92.480517160650166
106.934399066543847 22.843920934891361
118.687862834446648 94.727236478423421
108.550575896761231 32.728338954532852
123.363454168402995 123.322807439319718
110.051251144562670 41.906357834436747
115.831968859094601 77.260800043767631
121.633129217390035 112.740267951157890
103.331790247191833 0.810631714346928
111.795922538916543 52.576639109527811
124.562404936074515 130.655501703375819
124.670399207286721 131.315986682760467
35.741142223081830 25.380541473338706
6.716146461341989 54.288948880936495
32.231650078850784 28.875936598699202
40.139241426567224 21.000108668556582
28.991168976505712 32.103401252688798
59.097465708818909 2.118036272240290
0.800186970745098 60.181144992346638
1.329301182326811 59.654156140423467
50.237953177871624 10.941961683969273
8.923064120767068 52.090896025480760
25.616916270954441 35.464100172646830
34.764702313613981 26.353059193707949
42.670568840194100 18.478949156395462
59.556565405314956 1.660780699286629
10.491812164876496 50.528449369114078
47.707453675867555 13.462296610084419
4.184974092473924 56.809953971126596
2.178986447165370 58.807883913346551
10.885712530981303 50.136131232193975
27.115001023457385 33.972032965748134
42.236285312985977 18.911488242292247
46.707891965842606 14.457843254763903
32.145175086468953 28.962064236093664
38.136751359698259 22.994555081500554
39.674808019986635 21.462676527010078
5.832840420264040 55.168706835448681
20.259372404283926 40.800123718460561
60.843272767529484 0.379241816504596
64.562543833567744 25.564597931646031
14.477642644713033 98.728629299700614
26.527775762707478 81.125792985622638
10.977751464535759 103.841270874568082
19.749015769574516 91.028206627290331
75.652879513117767 9.363833863423904
2.284409906125327 116.540505561573696
8.458744496758621 107.521036640938533
41.927075838515293 58.630493063912795
67.869664450013687 20.733555625957415
31.388787096494056 74.024826880796383
15.727278904059720 96.903160459645378
55.233060823304228 39.193108149462859
23.438076276010630 85.639226471498290
57.105748577768956 36.457485589410389
35.054924015686893 68.669333504778763
34.758012737740209 69.103061545317559
43.723637956296699 56.006074845648101
60.773785601484285 31.099216540413781
33.055568434459119 71.589992445669225
69.913362585237422 17.748121075362423
13.627475741385615 99.970553242978156
54.997498835065173 39.537217138151014
44.419393816179110 54.989714578409085
75.172976027935050 10.064876948467683
54.392282190591317 40.421317705581259
30.420765640919811 75.438912772141691
22.540589308889697 86.950275571251098
14.904924617068557 98.104455728696735
26.824239759144501 80.692718333982043
39.402530298500196 62.318349577461220
81.999832530799281 0.092203917979322
55.745684441186192 38.444267489534234
44.802457022370923 54.430135787825350
79.822115598792735 3.273413147548999
51.939614403159247 44.004175187089650
0.235227124502638 119.533952084472773
23.173263491439634 86.026065027971796
42.090275601139723 58.392090825543811
41.418390854498931 59.373580166884132
26.134758331411671 81.699912909770902
39.647798039830171 61.960062423163485
39.129629433487963 62.717003203088559
65.143511990721748 24.715919558226076
1.440879063143333 117.772735546876930
13.134110938888536 100.691260622427336
64.182681280517599 75.600993394125368
63.822968692771845 122.983187687183843
64.328435431696590 56.401911278423576
64.370010981115001 50.925481407762852
63.801867864783311 125.762638742156653
64.294021932432216 60.934938934383332
64.598981103539387 20.764994403384073
63.795850257853765 126.555292183899496
64.171411509120631 77.085474383005973
64.503511104456933 33.340528871140883
64.176207557633347 76.453727510058343
64.085401029282636 88.414978564283857
64.020265682563775 96.994760753500259
64.155465886495364 79.185869573758609
64.388688482318926 48.465236698230697
63.931257711702912 108.719101553998286
63.869260932398383 116.885464207470562
64.335364301573335 55.489224122300875
64.395334652494512 47.589787416520906
63.866532206323001 117.244898471050206
64.060633616223527 91.677400891666622
63.841695219498796 120.516485219608128
63.894123192377243 113.610548419105541
64.203087762950474 72.913003180795840
64.530160631117241 29.830190081079458
63.748289844386328 132.820062526507428
64.173310525346281 76.835331466593772
64.350953709436425 53.435750383971481
64.238558740656558 68.240681959102886
63.866169493566822 117.292675854637039
64.354327430089711 52.991355906461870
64.248730117093288 66.900884156716103
64.060665653027826 91.673180927902450
64.592654067793887 21.598406541864808
63.882373081984063 115.158300798589650
64.181193112743330 75.797018379137683
63.728634369507290 135.409128245551130
0.494072456109802 1.956697884054422
0.271712748969813 2.923884965501029
22.284073735035072 106.802209732230111
16.557481949689102 100.879644241250304
40.785462446440384 125.936747416192603
27.118232321845362 111.801801443556641
46.231802496993460 131.569470481609812
21.107589633325532 105.585464344632967
20.859948084042930 105.329348080563477
33.953691084858868 118.871181225163255
8.256646857641609 92.294740461609820
45.665540246009755 130.983829773797765
5.469745337238709 89.412466433673288
9.163745978417641 93.232882056293377
50.992178164054252 136.492754296248108
6.901070598392000 90.892774078399526
38.909386361059347 123.996468817993389
16.668376590680257 100.994333885368022
42.730558264526998 127.948407719678499
5.396817862599002 89.337043256880634
0.682828929301989 84.461733608889219
15.283248796014698 99.561804662964647
47.044645919984021 132.410130788302666
4.642130476892757 88.556529185928468
54.238210705930179 139.849871589697756
19.593701403447401 104.019768286041810
48.105790912492751 133.507589966315038
20.830264418924930 105.298648589965325
31.667862037781472 116.507127222371793
15.336722431400469 99.617108257054142
50.912722522166057 136.410579547226348
23.907740844697010 96.978251053324982
18.652604744707780 128.774325255422866
23.256823726678199 100.916609373670710
17.796225199609623 133.955829034393645
20.171756885308746 119.582731875581928
22.848761994888893 103.385577038092606
34.176810541232605 34.845492577625457
22.866464746087892 103.278466969010651
36.459277455619478 21.035481572615133
30.440821038003438 57.450006942758051
23.162136490367924 101.489512212803518
25.866081154881947 85.129360248055988
32.174226796091290 46.962077218803259
28.860214420932444 67.013429150000064
32.132218240665040 47.216248970027472
17.130277065120719 137.985132157294913
29.127622672669567 65.395481973616882
32.739120552732800 43.544201171309020
27.415897478219861 75.752233970284450
17.257337613140468 137.216355376612995
35.825906920975477 24.867674713531933
22.897373952557381 103.091451560897127
38.156367979178022 10.767276299138961
29.962310183156511 60.345225326779207
27.973301818792304 72.379672454047196
33.500071153250900 38.940087919464965
25.509265584849103 87.288264246993577
20.291909556283535 118.855751038320207
26.628134039529730 80.518577652675972
30.280276789452394 58.421376045769392
17.239350961167556 137.325183180478831
29.295177607553772 64.381694882067208
33.164680237393164 40.969362565148067
35.922020140440090 24.286143997723158
34.618745114244611 32.171578104508200
34.814006778739511 30.990152113824994
23.224917931807042 101.109654615867655
25.431146563807520 87.760921499322151
29.792055092866477 61.375349643475403
37.430138523421668 15.161310102188359
27.260981490618317 76.689549416192705
30.015160615630645 60.025455060017912
31.109800254192180 53.402364333151397
20.603514454229064 116.970393120219157
24.184757648363718 95.302167565281252
16.951913027073363 139.064319466782678
22.184248160333350 97.893051839836360
59.050411465613486 78.325115466622790
6.957532406456504 105.975135201144425
30.826771856171550 93.305746337396656
49.923107915665838 83.169733921909724
34.564423895385296 91.321863808506777
32.442475334306621 92.448158239706032
19.576121171394732 99.277401563191020
102.251670317030346 55.394617452847150
50.691822699416221 82.761713107456771
59.562468277805117 78.053324365458721
63.112047786205039 76.169267557136493
1.306518231861413 108.974598011986131
53.354220191727684 81.348557518187931
72.539971221599515 71.165085147709974
62.011420419668632 76.753461960569780
58.471939580021868 78.632158566204794
70.108902133004790 72.455455530181922
137.249711703740303 36.818248619148910
16.468307435131912 100.926976566356046
108.977637119463353 51.824587955920748
73.281259087903408 70.771622077469829
106.978019681780182 52.885951094453489
48.603338474469169 83.870245234649161
40.575121880641866 88.131486910315743
39.222340541154921 88.849520380702927
15.738240019900388 101.314484010814226
37.211710438282530 89.916728855782836
66.997683085701141 74.106838014891125
92.476343074506730 60.583195931303763
63.444767229248917 75.992665700368789
130.936335985626215 40.169281742103529
81.454806227828996 66.433241404300688
37.151450410816622 89.948713859851111
133.606408177066299 38.752052552254433
31.903691311653152 92.734135692441868
43.855487880727757 86.390324081979315
135.355010095813242 37.823924208526876
22.536967590547842 97.705834327916847
76.092349925422539 69.279542573768950
54.601322276963629 80.686616809774051
73.281439776362859 70.771526171089548
117.799214105105094 47.142243993599081
59.652523006551739 78.005524837538530
130.833010422712107 114.392059872546128
139.272905201278945 96.527783727788332
124.853702967458716 127.048141771376848
124.355560663115369 128.102533078099555
118.394574426680308 140.719835428029995
118.363372881977867 140.785878077296502
120.627194213408671 135.994167935391062
130.138024476759966 115.863099640333715
139.319470051768661 96.429222386727517
137.608408192189501 100.050935969924069
135.949345247014321 103.562586218148695
118.751940901598289 139.963416827998827
134.460788558616230 106.713334946225260
132.020033687009487 111.879550897018234
128.706993280599988 118.892087220236476
131.814799159883648 112.313959898931984
135.628792431276679 104.241083304849326
123.095259111904014 130.770146303999212
122.616815235194963 131.782842997209684
32.508876007376031 126.997860200653520
47.804533073129868 125.036856424676998
13.741841027619387 129.403917442979150
27.941203414022326 127.583465850968878
0.958536615967470 131.042821094711343
62.933356901457358 123.097241766352937
34.404581075816104 126.754818350187875
59.006247848616653 123.600722960275277
82.149054453080822 120.633663033202296
46.264829136798440 125.234256589969164
4.419982762940267 130.599040946178150
107.983363084011259 117.321534854778051
55.078408400907804 124.104297795620681
98.807129351890950 118.497988335695851
56.277334298743014 123.950587614837730
87.368479026781557 119.964498494964317
70.286540684822782 122.154515271986554
34.388217183868321 126.756916308697370
76.973354529663709 121.297221783866675
129.699946204778428 114.537326153049150
101.050590584678403 118.210361859118805
43.037043812502276 125.648079885155241
68.026181595935626 122.444308164787131
22.731008995885539 128.251447022592657
59.591967965795568 123.525629791245933
73.108364978474384 121.792738849358557
102.426317014774384 118.033984687969422
6.431262664026326 130.341181642480336
91.918116164092822 119.381205108662797
79.832539146733524 120.930655522202684
100.055236997123401 118.337972731619175
131.968687722083274 114.246458577826729
70.207029223869284 122.164709163918928
134.737889641623866 113.891428689452809
47.346964042207560 125.095519782096119
15.461469052987923 129.183449826810346
88.314802831048752 119.843173562959961
82.093237825632457 120.640819091730407
138.491904942225716 113.410139252333025
35.465086267646740 135.331326004373011
23.735314636352239 102.265460531772732
23.767843543850187 102.357158521563804
34.785537828905625 133.415699855473292
23.543510681565042 101.724771082270934
18.225623205231788 86.733809841241623
7.765299816883651 57.246479922880496
9.383101454822951 61.807012983791417
15.808563522470417 79.920192933628144
5.026103523944966 49.524769818677910
17.045165649628998 83.406136297663139
32.773200193874771 127.742981952947787
9.400420827756616 61.855835763423897
24.181715591187942 103.523851094130904
11.314998854686388 67.252972337366742
1.311485973155487 39.053377188247858
13.802099762837763 74.264033305195596
18.124037878046593 86.447443928222995
36.961536573434572 139.549773392180413
11.142875889039745 66.767762990951766
4.235130566575365 47.295041378691074
15.199680791759610 78.203771242300547
5.314850901835120 50.338739796354979
11.096671727980096 66.637514881960783
23.303082742102859 101.047012115429624
16.026627822755284 80.534909489435492
10.859175587569753 65.968020566477350
22.374397820348239 98.429077883253825
7.119930804874368 55.427204526729518
28.829555043518532 116.625967563217401
21.695749038494061 96.515987839448940
36.254269515476466 137.556009308210520
66.205071906117681 48.606970429322466
54.501408061347206 97.220204068987186
62.892140366616559 62.367816357407200
72.927316732268920 20.684939973642848
49.554049488873531 117.769931177761464
45.125551231817880 136.164480380342042
59.092063471707121 78.152106507151046
70.487473491185810 30.819259541948568
59.783632895099949 75.279550835410220
57.642657740311328 84.172469052893206
59.982851377006945 74.452061705960233
58.344896010035974 81.255598444712518
66.639038727779806 46.804412634333310
69.967797867945507 32.977823973095326
49.631008194368931 117.450269610198077
50.824323745759621 112.493622830606782
64.486150431130497 55.746814189370902
66.651141442350905 46.754141873063787
75.407941829390779 10.381225767711969
52.961958432433541 103.614579837077528
56.055266988554379 90.765976736992016
45.820779961737145 133.276725133024826
52.904780350580346 103.852079092786127
60.712389305859674 71.421797144819294
72.640219867808597 21.877447476792078
60.446778628809660 72.525057975947092
77.519332663853461 1.611191246749208
64.935582420649524 53.880019089869627
60.818344036063877 70.981695470423873
51.885210533789220 108.087042295165219
65.198849007727944 52.786494850203532
47.467831154690010 126.435407275516255
61.913704965849760 66.431920502029271
57.633907250983839 84.208815754898765
68.027469104589628 41.037321986867148
50.043299501375003 115.737744891364414
59.057492083725215 78.295704869467542
44.954207865188991 136.876185298136562
7.660038768486589 122.575796321332362
5.909458214205009 120.610396009297418
19.487534759394496 135.854685004442359
2.986649399535826 117.328919277295924
15.075378339325788 130.901097702480911
3.312168870114676 117.694384361141616
21.995330139698794 138.670220576864267
14.583595026588851 113.828216894651305
13.568065154787071 112.782455871865793
34.859427821777906 134.707637806322538
4.213873413499551 103.149800649873484
29.837007203170231 129.535705528589034
40.988999549723779 141.019679802764188
0.072458841229032 98.885100950599849
20.593328913837691 120.016853616333876
38.502205848680738 138.458857126376245
11.419920827460984 110.570363769789353
18.099233535016520 117.448511899656395
17.750922058560704 117.089831592970697
5.460453466119075 104.433489950414170
37.528747468420420 137.456420014827785
46.693638124349185 73.258726025980252
23.217599818444963 102.919568236135476
88.422759875081624 20.535993182869166
32.379334134285216 91.344158775112490
23.959941466366686 101.981655365227653
52.438948218674781 65.999803803428549
39.577098918488545 82.250130100079446
85.185130674872710 24.626581534747768
47.659336989864904 72.038612082590433
2.289618709173316 129.361063064634664
44.766489119855201 75.693585851685086
89.823162296639083 18.766652261062600
52.483260354586790 65.943817556764841
59.516727393260176 57.057371159548346
69.026186854291737 45.042627747471585
70.006493899211804 43.804057073919523
23.042804500803292 103.140413690044099
95.629972861209822 11.430027160366707
62.814393760343911 52.890928742762604
68.094844777964028 46.219333544662540
85.599615890082731 24.102899454892974
50.689885911072231 68.209659676277496
37.733446286312926 84.579496286176749
34.756243888680473 88.341047932719391
17.899269515226187 109.639022084768271
35.037337846146713 87.985899273904266
51.322435600758375 67.410463649614641
86.057976908849312 23.523782413262392
3.177820446053872 128.238863005786840
53.569878612622524 64.570927792559360
93.990912433997153 13.500900962452713
63.122214634679494 52.502011913453984
27.122161802378820 97.986342476484822
31.515354666539128 92.435755165087087
62.350107064586666 53.477532591490622
43.082496327246226 77.821229530476131
20.630223841735599 106.188593000174208
53.443381439605353 64.730750870031073
47.417995870392780 72.343534947777812
68.788305050647082 45.343179933944903
11.805040490243577 117.338786548736451
103.530745579061588 1.447781865445609
32.428650013906839 91.281850539589456
48.078554416566313 77.508933395707402
29.698040338801498 21.100472587130078
28.077423668323995 16.126917900052756
64.126642506211525 126.759348494403739
50.473298804216107 84.858229741053748
48.980053025952202 80.275567057931681
37.406599795230001 44.757480881286185
46.165995005671057 71.639427672574769
35.808086356029669 39.851759403332757
48.230240218090763 77.974446087806726
59.194884715243568 111.624142542479575
39.516752876608443 51.233387207270141
57.174519249745444 105.423787878981884
43.611378909879662 63.799496683118250
67.651871389126526 137.578019530581741
59.191297656787576 111.613134120980760
32.460505908079213 29.578278492904602
60.544537570157893 115.766128987990228
41.136954432268610 56.205667937166183
49.052609797010199 80.498238510933803
59.074688439008305 111.255268913120318
34.769342715418176 36.663930722715286
52.257425985712786 90.333586293606260
62.420363151583089 121.522901260293153
58.192337265801598 108.547397339852267
43.731318540177014 64.167582684761072
40.288449339260453 53.601667522252356
68.536070046377972 140.291560898007418
65.644723075526201 131.418227344916431
37.991385557480889 46.552145851579262
31.862126445710828 27.741895445680854
33.729902214682859 33.473963429063481
32.297410418982295 29.077750299522428
49.030053717919976 80.429015544809289
60.098715088481661 114.397932218366734
41.867038515974947 58.446242887816496
41.130965236932056 56.187287532298960
35.650228372444538 39.367304733419317
43.247584892156866 62.683039303074914
45.772789362218646 70.432708152404857
60.394070518859316 115.304356551689040
49.805173932173396 82.807803104431628
66.865279708515445 135.164026875078235
103.965228877235802 20.386594365601770
32.498810038917476 93.433148764234062
24.069251970319343 102.049085899790299
117.210607961015981 6.848357533520682
51.616220334224394 73.893049039125586
44.438751899298985 81.229212610751702
110.078654345985328 14.137999944279501
52.234114362066599 73.261493261586537
47.860996702736252 77.731301350285918
81.824396823058862 43.016964256323917
55.758325727608636 69.659360939722987
59.070397001898279 66.274059165236622
107.942959581732893 16.320915309449511
70.046708177543948 55.055059746754168
122.814077484413090 1.120994276549399
23.011757996891500 103.129961257921508
99.946716188425881 24.493957103181110
66.314345533399091 58.869945609969818
84.714875781982911 40.062576280219815
91.956194897922231 32.661150277372350
49.667241346031979 75.885120308358623
39.275331822532934 86.506796847535284
37.207694845540317 88.620149655351284
17.635938675159551 108.624640925731640
36.530761376030227 89.312050247385855
56.002519351034842 69.409768150727132
88.289558951591019 36.408856213493188
0.278790083502937 126.365559239743831
56.932013185465770 68.459723038021025
103.785128175056187 20.570677127167844
68.526536602762789 56.608842592425013
31.392014291784051 94.564415967283097
122.120641204790402 1.829762558839267
32.633831032669931 93.295142431673710
74.465428407890940 50.538640805872276
43.478460197183047 82.210736537616739
121.111761726317795 2.860948546661581
20.812451566349402 105.377894754929429
59.408256744516159 65.928729282063387
50.092783289989981 75.450169554375108
70.434361549014611 54.658835288508861
8.995192774031317 117.456435295328660
108.118861549650219 16.141124116926374
36.588177447806281 89.253364695786672
2.570420077562179 21.361231310969025
7.855997919212338 15.314437451201311
9.428688097304104 13.515252272758575
10.382402967596283 12.424185714962595
3.050131454724702 20.812433072292183
2.404731628345912 9.130006275379293
4.581363728951757 7.908620072751734
4.500168452329297 7.954181649537087
13.849896010038666 2.707714764235586
28.362611058420800 21.113309129059505
113.065920918928498 20.299115817170676
57.146391175717952 20.836630905965556
95.044776539879024 20.472340396589939
45.242071187560128 20.951058756930344
89.242157712277333 20.528116888071253
13.096756710867774 21.260049044306225
61.272685720059904 20.796967740188219
102.413922264265253 20.401505984416303
69.923962796365259 20.713809101565651
130.501754406995332 20.131517419462618
38.578296192800451 21.015112936650127
98.606531575740036 20.438103751840636
44.123965032420422 20.961806324587329
138.731888418004104 20.052406932767969
82.989115317537880 20.588222984339943
57.001473995899218 20.838023892836791
43.522217209097512 20.967590502962416
85.545308238699377 20.563652100584239
73.865513495020707 20.675921748372481
16.099649247518240 21.231184351489762
39.778453275845095 21.003576671162513
42.256863946421660 20.979753453446218
103.535824658077075 20.390721926188384
21.898489716961919 21.175444178706577
124.193122253639018 20.192157860962343
134.011080225995443 20.097784739880499
139.405312072392945 20.045933785067188
37.958729221172703 21.021068397958516
128.156644691939476 20.154059308897491
39.778002930986119 21.003581000010733
3.514826316246069 21.352153398376128
64.445652339215329 20.766468244897919
109.428147217475001 20.334083175857920
33.317881817788333 107.754302068740841
31.950811372076597 83.851603994967860
29.895885982993164 47.922028241598952
31.020815058480270 67.590978097198928
30.089575849329965 51.308620651317604
30.964424170443429 66.605005227194525
29.430845888776712 39.790982033173620
31.322676968010239 72.868916850172894
34.404144871761950 126.747191490988598
29.114602632200775 34.261590988613477
33.250551513419921 106.577057734638259
30.593044474602149 60.111574864282957
31.550421462152535 76.850941257564287
29.765237197232345 45.637684746688556
32.190872281277493 88.048976156690784
35.207402456541047 140.791839727420012
32.034772966187049 85.319639998606291
30.501788800096183 58.516004685674481
30.755372869521370 62.949824074281871
29.238517045674350 36.428186588378288
28.886577551262860 30.274660629608462
29.429907289186449 39.774570982310394
28.660034929932340 26.313650503546437
32.512167985402762 93.666707292783187
32.484348044372510 93.180286382315671
30.653374037516002 61.166413941359089
30.673024109709189 61.509987854638197
30.594776833345062 60.141864486970064
30.145251519324866 52.282088210445664
33.813345646013332 116.417295500927878
32.377205398199969 91.306938647880500
35.027816337551300 137.651845885904493
77.684417936915835 135.122753763933758
47.194559628912749 116.314429128103043
4.063090880343256 89.707855294654067
9.308222595259313 92.943427564464770
83.368871006959651 138.629330857159061
55.880503536186389 121.672540376974823
56.372941264554107 121.976311177235971
6.483512288713774 91.200944279990466
73.375633045414489 132.464787163805340
70.316647847578039 130.577786375677476
49.331899821861832 117.632893379399462
29.197357918592161 105.212468309367878
44.501924005035157 114.653418951266659
78.641629922191456 135.713230557315427
4.901599605396302 90.225107429821733
14.376809429097637 96.070094328629608
59.262591837855162 123.758854261488182
3.697815052748924 89.482527046893310
75.690933597155734 133.893030088608839
68.389733328926525 129.389127725768930
22.929783278939833 101.346180138689888
46.517154012852295 115.896556909469098
21.866174792006412 100.690070375712793
85.504559399916772 139.946776160116372
46.500194745111074 115.886095220535012
18.011918520737400 98.312489527438217
76.527391938547751 134.409017400531525
85.828020004879917 140.146309788760732
97.740023590698996 70.036270480174309
115.693350051807329 11.772316612574073
93.358843036791228 84.254521467337057
75.967203871746122 140.695630817697577
87.355236969896524 103.738032095773775
86.951599820602468 105.047956264794081
116.160557145785802 10.256088818847610
80.451102846137999 126.144027606065237
90.892847976868893 92.257418463628568
81.477339842332938 122.813579338828902
106.066475505684323 43.014425180005468
89.156675890345866 97.891820008909008
109.844530931165153 30.753496961700115
104.183876683505815 49.124025602201314
77.819227171295807 134.685257179116633
90.156092553577750 94.648411803349177
87.304395054383050 103.903029430748660
79.926335676524403 127.847055188604429
93.055602244988236 85.238629205959100
95.418412486032992 77.570598037454047
78.965773063815817 130.964370293135744
82.713821354714256 118.800824267973994
87.375556961199976 103.672087601394978
111.308800024277545 26.001502556893559
95.549788368876762 77.144243712872139
109.460778853623239 31.998888081330971
118.890080212609917 1.397964036763485
79.481470815620227 129.290775704085803
106.113584240924126 42.861543139859968
96.697998359938964 73.417956325713661
83.953490842425339 114.777723256607970
82.112776510455902 120.751395887895754
84.097025432486717 114.311910263575314
111.253691039424609 26.180347817581975
101.585704033100058 57.555878705927284
77.938319791725661 134.298765742127074
50.995063070394032 79.852427232102556
55.445277299814720 37.157104844102818
51.697013385791067 73.117921100217799
51.000657922748282 79.798750260014600
52.448852515273892 65.904782055142803
53.423065935200746 56.558185712991616
46.902528719782424 119.116171509436271
47.702364571418606 111.442552267170583
55.167010337350519 39.826796022966619
53.954727711068053 51.457426569316404
57.666519477113539 15.846523831030758
49.030502793613216 98.700403990905386
49.930209050604979 90.068628818642651
45.395132762325503 133.578117171402425
48.867237911093383 100.266766065733080
52.250584547577581 67.806963470150734
55.261639670975967 38.918922896367462
52.693534119913458 63.557308550735968
58.818225639428960 4.797063431749329
54.526679308470499 45.970127175954900
51.108590753140767 78.763243483870866
48.336334977689830 105.360244880426038
53.520929516072520 55.619283242242837
46.851632956985455 119.604465081110547
52.589107219679967 64.559179458876201
51.306933413566128 76.860345467373108
47.242445014815360 115.855017090078135
50.734244218715332 82.354721365196340
45.052166738118309 136.868530669892067
65.497672700275658 76.806967617753244
11.726442293078959 88.098598213779027
51.061110199508576 79.838557737611893
71.064637257007192 75.637938997062278
62.595729982863986 77.416357898163383
58.489054601724135 78.278734693904667
10.273719034493356 88.403661242279270
70.120985516684385 75.836100110027928
113.875727405525467 66.647871042330692
75.575384901589430 74.690709489223110
116.751108920471253 66.044058452521270
49.085219991631512 80.253482636236981
36.403126349557297 82.916644991014394
5.339508196701245 89.439815439260386
19.074176652453009 86.555618790108014
12.277394216193297 87.982901668528612
30.681691054637060 84.118111525071185
70.740905310051374 75.705920732452668
94.240796634500967 70.771086809684149
3.305872850989382 89.866866464816354
64.356053883987002 77.046700609864175
88.695505070474937 71.935564234025549
49.307264244794162 80.206854696654858
133.088780869526289 62.613246937687663
22.834703928275598 85.765930986364097
43.409418516111771 81.445366346403475
25.339012733019477 85.240041403637363
88.999324785827113 71.871763945886940
53.440880478315421 79.338820486144940
74.031247106055119 75.014969013219442
123.273754890815894 64.674342560806608
59.548486841158478 78.056260381923664
1.770823418443858 59.772179202253014
32.281682383618431 46.916802121873602
13.245749453571401 54.937359529709468
88.326946065666149 23.302816064503549
34.782956008741444 45.862921086637407
60.585300515835172 34.991418957669133
111.994432376415730 13.330810313479539
69.960875592062806 31.041135123055245
125.457676988343962 7.658236938561652
14.815808122481339 54.275834521508500
98.181182787867868 19.150854002477715
53.968482598710374 37.779334220688767
85.797072487362271 24.368747340050614
54.790430262733885 37.433016630173867
13.824094760079795 54.693680811705526
28.060068032726424 48.695527671049483
4.640121642509227 58.563235505567022
2.784120209530402 59.345238998484113
17.715863213258533 53.053931795388337
86.176621020161548 24.208829210082239
58.273532121291751 35.965454282871875
36.697925522327026 45.056072114516624
21.437168954875329 51.486005156729327
100.477677440054350 18.183254081720694
47.393595258716715 40.549582548115616
134.362324886404394 3.906372507991705
135.155804638814487 3.572049523688948
131.481298620963997 5.120257671401479
40.001299430742954 43.664235939774876
123.416451441111420 8.518282345533963
34.128135353716623 46.138821756951977
10.481024499427718 56.102242558719546
27.324201041090863 49.005576223575559
66.517520179734746 32.491950791593709
107.793958351313279 15.100628645066525
139.589707509069939 122.934338077346126
135.956601520685808 135.741751959367917
138.803106742352412 125.707260643182977
134.554851993251674 140.683195015028076
136.303033858341706 134.520509764766160
138.875948609077767 125.450478722128707
134.857633271003465 139.615831400453402
140.482810934568818 119.785972671440845
137.690431083037453 129.629661401889223
138.076625248465206 128.268250936224490
23.028814319781105 65.454640852622873
33.446368740449245 68.239351494415629
70.259218217514103 78.079773685070535
60.998484873250611 75.604292237773080
58.648981922023779 74.976247918827696
36.492326575859202 69.053564778666868
119.515517745561951 91.246447544624019
70.128880513308388 78.044933186305457
100.760004796739409 86.232921875178221
9.426931018523398 61.818729039934063
122.244976216830480 91.976057560981914
78.913421177994053 80.393123834935878
19.044569891896050 64.389614704468272
139.422346093236939 96.567730688980006
50.093055936177997 72.689168132049119
22.271067490840363 65.252087971867127
19.274218193596344 64.451001863468434
5.191318398198048 60.686509800941579
109.107922955324895 88.464399206067682
3.908369414452668 60.343565426125068
86.393509774122222 82.392622131183316
96.732180409612170 85.156246392509019
27.093095535460598 66.541061589728585
122.489558102713957 92.041436608012191
119.863974106241457 91.339593219376567
63.743350797280200 76.338020811705434
13.620351329524215 62.939669876334811
111.172678745007403 89.016327920625173
56.538063202748674 74.411979417396836
132.392959239111235 94.688709223142865
18.246002750833608 64.176150168925204
42.434886255810298 70.642067080840306
29.403333950607546 67.158610127509633
47.004822354525757 71.863654141730336
74.786635103001487 79.289994958869315
132.669029137258690 94.762505313108534
63.309593338165762 76.222073348070722
24.559710155591361 62.387537774741446
33.521837507086353 44.432189186581574
12.332625811818035 86.884128037170598
6.926757063159068 97.714621066018267
44.724577637086320 21.987841289297698
24.584793979055007 62.337283100092307
22.799947465693251 65.913168608841090
12.850282715921219 85.847018230793012
12.108646158360795 87.332864436102625
18.924400270767848 73.677709116418555
27.196831280913699 57.104146095815537
18.070336608615833 75.388799594045139
34.486904699250005 42.498706524855685
49.232495075042486 12.956366302318681
53.315883551152858 4.775422132047958
38.741513640456944 33.974727379108636
15.647238141764628 80.243403409565758
24.413729912195752 62.680004736474068
39.068198146615899 33.320224942758387
35.322783086218223 40.824049690971279
26.128342313451395 59.244831127499261
29.802427090690280 51.883914424304741
2.965941558220522 105.649994029971566
16.550252595651379 137.648073586161331
13.904405814003100 136.110543046326256
18.746122607334382 138.924117697214228
123.379380142280738 127.459723802807716
109.998985159380084 131.195086271841546
108.016511614344296 131.748527129562319
133.075497432094892 124.752889463013773
108.840763230498155 131.518423417679656
81.411694233569250 139.175709695297201
89.987775466841470 136.781552272359505
104.949827646415216 132.604643575513961
110.943210456974711 130.931489887470661
131.732636469812832 125.127771702742095
89.432370975729626 136.936602784237721
115.833793633690732 129.566201278775708
100.396714094664077 133.875721858344576
85.182315679948118 138.123077254047388
107.022154262998541 132.026118720525943
136.553192017856020 136.134603380746512
66.356874541196589 89.910730846648292
83.641271218595080 101.292406945405361
58.186306542131653 84.530458671465624
35.639113177297759 69.683261132302846
97.819212688715666 110.628500103407120
70.180291210895462 92.428428799160841
130.273631466084169 131.999548766068614
80.010646403871547 98.901661323874492
13.992082712496153 55.428815701038779
136.915137220932706 136.372942221482816
131.365080888561494 132.718261952109771
95.855396223401328 109.335338222041528
24.519899551864132 62.361322720471627
49.295415740709302 78.675858061452388
14.879966823448765 56.013482296738346
21.535410862987529 60.396054032695226
70.080602304846579 92.362784226170263
1.730374990908490 47.354551478253953
87.449631598384798 103.800190417349498
101.571706734094334 113.099495914493929
140.754569200095347 138.901186163441253
28.609360133223007 65.054209063246020
100.057388655307648 112.102326143113956
95.677453435901342 109.218163916843878
87.534796181752284 103.856270807140717
5.728070027911093 49.987010736277689
17.272204955859451 57.588757389203536
50.350612516477611 79.370699087517934
131.565116436838935 132.849984213593643
120.589696669599860 125.622733232831465
24.844988084305367 62.575391654940404
42.772099983892026 74.380292042009032
29.713002388261589 65.780951159611845
17.004356560534248 57.412380756795557
57.550184649071163 84.111576052576751
78.020400748466358 97.591095972386057
102.258130548587502 113.551502060201670
53.117321295551989 81.192560953497278
127.843217256305707 130.399134945568505
128.063972223389953 130.544500825526001
134.798157477916021 140.765108716832742
136.704483752633593 135.735433353461872
135.251859556178715 139.568055412992578
139.059206295303539 129.522703603306297
139.672140291315401 127.905530792964626
68.331641524745493 83.923717522257490
56.474922497290457 119.870406621424081
85.059213421139020 33.209786885016172
70.130400953373922 78.470316307690695
59.200335961720072 111.607615688647599
58.100130831304689 114.943170126327331
93.935015839329211 6.300512127512134
72.890138042327450 70.103464491236295
82.532179746859669 40.871138530619092
87.305490104258467 26.399622169817256
59.245946592803655 111.469335345545772
65.712134149767905 91.865426943156621
53.952051179591628 127.519139013962715
59.752698039518229 109.932988177039775
71.005001218456798 75.818740965289138
86.814075897227596 27.889470556891972
68.875685442978835 82.274308647868054
92.027497032464765 12.083645331764773
75.574613161090696 61.964788668254997
76.834060747936107 58.146449822896940
58.647709603523609 113.283044434162576
79.767676483900857 49.252440227749915
73.343968485637404 68.727560937173436
65.300550984042928 93.113247024117257
73.068073685624128 69.564006886275337
57.947203957638941 115.406807222714733
72.321586341265956 71.827175004029570
51.022102001021786 136.402032498621338
58.742509954836486 73.044901286593671
47.841381278952724 60.677631658298210
94.491169063912906 113.601555482414895
70.157295996199906 85.994912328583311
118.417555304557013 140.745907105692595
81.000975078860591 98.297005714073990
27.074276410656946 37.117467115567543
111.529247756681073 132.931160645936814
105.987369408382762 126.643930596791364
43.219548158916453 55.434187784552662
51.187619394043949 64.473920119819127
31.632642251601098 42.288907715483013
76.404931082627286 93.082819457317626
86.465801238659196 104.496820485502923
55.257957059944211 69.091695479517313
103.411333086394023 123.721431769968319
40.994230302121615 52.909577098640256
96.205786641480330 115.546779552478654
92.619730771981452 111.478419187341643
24.405079733044236 34.089278385347761
29.424004339701039 39.783220333939546
58.536095433689781 72.810725164641795
111.633265022450260 133.049167653285650
45.168589518750835 57.645364326950201
40.817173214746511 52.708706821417231
34.310606028386516 45.327042670772755
50.977462893031422 64.235498742598736
77.429106993243835 94.244741310549301
94.725068002295046 113.866912522291273
62.074110783555305 76.824583828436317
4.719732493516683 11.756361833647507
110.492471534833541 131.754943809953659
112.536934958411763 134.074376150984136
59.767657081089375 51.875692544678593
56.804212472711946 113.070594138119986
56.735774544837213 114.483832047043265
59.955039790218891 48.006254117154910
59.894466003028782 49.257098130153146
57.016694729314075 108.682851999676984
57.874314109171422 90.973078242935713
56.180950720726642 125.940901034316397
57.071454810499155 107.552060565311336
58.859443649041459 70.630229559778812
60.651031818405670 33.634072651603802
55.554509221627811 138.876869462081686
58.856745114626271 70.685954086404664
62.186336373881183 1.930152516673924
59.857469180966270 50.021079639706436
58.762642448766208 72.629166846551385
56.860426634312262 111.909776055823187
59.658466909130937 54.130461136970865
59.090213315680792 65.864853820740692
58.171637965262619 84.833363647478691
61.956379916958738 6.678735538055358
56.688526125172700 115.459508252915981
58.474463902720359 78.580031498033065
55.692027935481171 136.037118674189770
70.008330081612087 44.317777422764280
124.129789993086689 4.374562727388839
0.561437772628476 95.571607861958157
99.343273360921458 22.667734364083060
61.480232372744396 50.611762069254212
66.763600771208772 46.712482216127370
89.777362648216169 29.727655252753866
52.113505617947453 57.524679392100630
29.462834969502456 74.241534447099951
2.870482666647153 93.867465436866368
13.619244681378005 85.934565815049922
12.046898037660418 87.095003461563763
24.054399710894671 78.233117287880034
43.339458080166253 64.000182180130949
87.432193384389947 31.458458515548820
49.283603166859059 59.613229873844517
102.976036672577266 19.986649169184496
61.051323961058820 50.928308976906578
126.741104898700783 2.447336224578581
129.127296234896932 0.686257476853955
18.431682770811793 82.382846254475012
55.270191006321383 55.194953579090146
41.929603843157963 65.040695694920075
122.283486840027535 5.737188261807506
27.482762530423848 75.702885613086210
44.722710306474433 62.979301724510243
41.440869774787735 65.401395680725841
68.768767683901018 45.232610597277187
108.131542762258235 16.181735426275964
70.333107400794702 135.182779550110666
83.439670648655422 123.474237608546673
121.436763815301774 89.530132614294317
97.026771451061251 111.336415007706393
129.106329411065218 82.678646930873086
74.931114681065239 131.075222132459515
112.819054772851786 97.228627319242250
79.233462163443136 127.231787740699659
115.505226689959770 94.828977925352234
100.698305351289875 108.056507998695650
117.240143074882084 93.279117685576182
95.320071520107078 112.861068522540108
117.029664716243914 93.467145213716236
132.723597010462072 79.447217867399004
78.109046856625795 128.236266453435917
131.621324812588853 80.431915382357758
87.962426091362033 119.433905235297658
82.709201588543806 124.126790643662687
94.168019301665794 113.890236235189207
128.941676006915657 82.825737457340509
70.688523900092790 134.865273815765335
70.224784232866654 104.876522607678240
70.275416478360356 119.042225761079095
70.083357246813748 65.308601359656464
70.012587567347126 45.508921100364930
69.860334587117393 2.912143076310682
70.297725117090579 125.283654536895241
70.180097066761448 92.374111868424563
70.264430746366941 115.968678127070788
70.276258651026268 119.277845727618555
70.119571495775503 75.440490548323638
69.937594539704961 24.527648044131531
70.345583615737922 138.673329014002348
70.307332763916335 127.971646578514438
70.149262695578102 83.747385069210665
70.056417232371999 57.771423345745845
70.077112872949584 63.561573439481485
70.286796186298858 122.225998533888728
70.034407073922324 51.613502283442330
70.093244030668330 68.074689331070900
70.203091134103488 98.807307336657658
70.037259285795713 52.411483615991322
70.260579692027278 114.891244328287698
70.110510559489569 72.905455167866322
70.332072101772397 134.893127402904895
123.532740272108370 136.972378655796149
134.451592693429518 128.917420621346025
137.992851786577376 126.304994673659337
119.034786571573576 140.290568782439806
131.604869447894657 131.017479802812858
132.988021071600002 129.997113572523602
134.108832936702356 129.170278279806951
55.287919888040499 113.996382556223367
117.058962771708352 76.281421305353035
87.184010634221536 94.521888191412785
122.078520074330427 73.216677692047952
43.642095496576218 121.106863376268663
59.305302071340478 111.543527524158549
87.476458506711580 94.343331060693245
23.990992666382134 133.105051316423925
60.645142781748071 110.725473657551078
98.546588492215918 87.584346527573388
97.286004932325412 88.354009105624584
17.161494285687095 137.274873530302983
82.131599066693909 97.606691322414079
104.502755057358641 83.947746257910794
133.003459202902263 66.546340966825781
57.677369833331092 112.537478709201579
46.812541697475488 119.171114034298256
13.082944768158191 139.765074922936918
115.548231047463304 77.203814481515934
73.635608349467944 102.794007995881657
78.423232600474762 99.870873551632357
52.612001109405533 115.630192968599900
125.322664450897889 71.235931152202468
13.831282526199999 139.308169417872620
131.546202089128371 22.714286835074706
128.976164749334572 16.358952861194584
133.831714904754477 28.366032442028587
123.156696616961597 1.968242283211279
136.693779356137014 35.443507606169852
138.379673816472547 39.612482964717060
41.643598718401378 16.724561645233688
3.467715006334790 70.159935737603490
14.190278837430041 55.151397523652804
6.535777109930884 65.865521822243039
7.929675519939547 63.914460687749134
16.162776431580138 52.390462174135408
28.323137226525844 35.369417341826114
36.736935247340107 23.592494293473916
32.634882571171822 29.334200784170712
3.133193512388521 70.628170639663068
5.540863390855656 67.258117922162839
38.027711080089027 21.785775423190692
40.324955778161296 18.570286536304618
13.130766336920178 56.634413535732499
22.545935909466383 43.455855259343885
126.081785994747477 137.830566343175008
109.210833521339850 132.150619703362565
45.048757152461384 110.549161774461595
63.471967877777395 116.751707482462152
1.705417423437749 95.956751699205640
15.558092391819871 100.620534302060889
67.326072170063497 118.049269476010664
69.849401565748934 118.898799242913540
104.602489862454235 130.599127804985955
132.303790403248883 139.925329699818377
86.274175623454241 124.428530914305000
78.597098410299452 121.843887931689110
113.141290228876784 133.473887278450036
21.386681113522688 102.582846327826331
131.418097700328531 139.627143376326046
62.920451408347112 116.566028332320542
111.704447383866295 132.990145136308428
46.065665496707972 110.891524491801050
21.436917321005648 102.599759360942841
94.707259312299911 127.267698734688395
82.540400242192177 123.171480077131363
59.308018039062681 115.349829732404189
14.209887982275154 100.166634078120126
108.498396290656203 131.910763331241469
113.962372106525521 133.750321063638722
134.655455398367337 129.534378335386918
102.868925534850035 33.337554066483136
111.211934188569117 58.586328965214726
124.416908661213540 98.549062056072970
118.813723116948097 81.591921485456396
124.450355992275377 98.650285028263880
137.866214163265312 139.251223741378510
92.611115777043054 2.293941350891981
122.317440699009040 92.195359670642773
121.608548519501156 90.050011414305089
97.041988090508028 15.703264329099442
124.651537361656210 99.259128111154638
103.899333269480223 36.455917480141132
131.822997035369383 120.962398299685390
130.615889503530866 117.309281346921878
106.023202879376782 42.883467530761180
117.492799796647390 77.594359340067683
129.004160247831891 112.431641773013013
109.582771901287927 53.655931122857361
134.762539285602372 129.858450510821314
134.505358198591836 129.080133282150399
131.572324205047892 132.517725934683767
134.281715160631421 129.896022706351744
135.315145898394718 128.896038301787286
60.545972494906010 49.015752772510503
54.600447917251223 38.858929467724813
43.817442447232665 20.438169478752233
87.051142779723108 94.294908165781663
91.101577393739689 101.214322616908504
77.979900470932193 78.798377274031765
103.047755209804464 121.622146293449660
54.863884736494299 39.308962293269374
98.362419734821586 113.618121766850777
95.753779123851132 109.161744300866744
103.368793293154681 122.170580169065985
42.695136138404806 18.520917817653711
43.267567595816772 19.498810531929170
62.157670760499471 51.769039600351590
69.385261248904897 64.116034142427822
110.356519433008415 134.107811069004839
63.057348870549717 53.305972376528644
36.829256053162148 8.500152320057879
40.990587141979624 15.609012779684896
71.916954371812452 68.440961131705535
73.281542173859265 70.772105677191959
98.417553525840219 113.712307597921736
73.548814140168318 71.228690138439688
109.045406991409777 131.868019234307496
110.595330482127153 134.515775344898287
94.704872001855676 36.361862257268577
52.868255681710345 51.859901423770310
21.001197988290407 63.664797509880863
19.377152400509718 64.266412180030230
7.283635232414086 68.746358677081346
11.579108620052754 67.155134991808453
32.544543631988837 59.388657644038965
88.668685500873636 38.597919162364953
35.505571248635114 58.291768698128202
45.075968730395608 54.746491664337753
10.460643251206658 67.569461522427176
115.162749282019718 28.783405602809221
59.193718094684421 49.516684575822161
112.020641290070344 29.947374322267088
133.973828384150323 21.814992133180663
139.297509649339844 19.842877081463406
2.830844626733182 70.395859264772142
22.228994585345685 63.209970102137149
41.132763328210451 56.207220498069944
129.507321899900063 23.469573658145258
31.023173358465197 59.952237067035163
30.540632948546264 60.130990293995879
35.364524591305930 58.344018301749685
68.891005769574591 45.924402087099132
112.387535808350648 29.811461188882415
125.029935754651362 77.190349008401242
86.328153931821006 25.083774747597523
79.182039534649604 15.462524175285280
130.644037914317664 84.748957871154516
129.983331442613320 83.859408366946766
98.179460400932953 41.039912980386603
132.552834759047187 87.318887725909036
100.537175326244835 44.214248684204208
126.704071354717513 79.444340087335007
128.742995959444954 82.189468898581069
108.090455990861699 54.383692087747406
46.970504746899962 96.125481729450712
47.809659952456613 89.827200816763792
41.624780289920103 136.247826307586053
46.677778455216597 98.322539440995243
50.824697275343084 67.197832737973343
54.491885391613565 39.673745700203774
51.494520217356865 62.170475435498268
59.179694822521114 4.489383539912631
53.733310184044896 45.367233292285150
49.065631670241658 80.400502817848619
45.981205548317376 103.550668653287929
52.328844226805629 55.908455073935045
45.636709781325592 106.136282255370659
51.213080739081889 64.282819948597052
49.774452830946210 75.080444314472388
44.325556222415159 115.977147662633598
48.671214217964632 83.360803719109327
41.505151708909160 137.145698838679039
20.241892200482862 62.715693029225406
41.342695853221194 89.090926319717681
65.528395783395965 119.322167198044085
53.758359783796941 104.610052416262761
9.810466745638548 49.676792499567455
24.968798045797307 68.624152558262381
76.562127776904234 133.113928885556049
71.652616228862101 126.977218902703214
8.304301780503240 47.794141346408452
16.751092964859833 58.352321580200950
40.123446771534823 87.566909533536020
63.966314733022564 117.369622982179180
20.896012959522615 63.533320068638588
44.449398147630184 92.974190631715146
28.173501133923057 72.629914280286116
15.806680892737083 57.171841010146338
62.251823922652115 115.226572137191226
40.101809690403940 87.539863972999839
77.535224416455293 134.330264116419301
82.748318337479333 140.846440968973070
7.671762044438303 85.257435136727338
10.331623083542874 80.487563954728827
15.717196521053452 70.829731774606259
24.107130944832505 55.784244119990646
7.267873662179239 85.981719423371885
32.680659011213827 40.409521963206615
46.866581553789352 14.970214371155476
49.137463500315398 10.897890969590975
37.004863718790112 32.655019334500125
12.021342315207601 77.457427060246744
19.612305460351251 63.844717291836169
38.729245488983729 29.562722860553876
37.263100099412938 32.191929627193055
22.575300504069510 58.531242466025745
27.665878960408662 49.402418395288294
11.688589615573189 85.714757561017251
98.959007035468872 95.650638092723568
35.537441889108734 88.429988609678887
124.139466374462884 98.517474795497222
98.541484474970034 95.603102462632009
7.971665410465230 85.291579628113951
116.252154282591590 97.619491343853383
112.020200554755164 97.137676452867126
78.418608119282879 93.312079899253916
123.593820438699368 98.455352108444245
38.610005488498473 88.779805028027383
132.289771058345224 99.445400386209471
24.695396331918353 87.195603894211700
44.127703467369955 89.408004016286213
24.894352306029667 87.218255359029698
64.064697357571106 91.677863555301514
77.240609501585837 93.177962819515002
134.199183026579107 99.662790078651298
37.758119646688442 88.682816424086695
5.459966664764111 61.721374308051807
1.400578613595850 46.084137305041885
10.846826995921804 82.472189612881536
3.013570956390437 52.297572244098852
7.937763003299357 71.266135267703106
16.983554485647105 106.111580814248413
8.927999083353631 75.080640330426519
6.816934542249544 66.948573097190561
18.947234871294928 113.675907062806971
3.644833729540497 54.729270192286819
19.811088488592684 117.003572114613149
15.302001135965847 99.634040867161161
25.367295599665127 138.406730999274203
68.197693342476668 117.432092428423417
105.908969193428604 90.729512652852392
98.594426852549120 95.908789831144830
87.472382832696042 103.784080735683204
109.800780843092639 87.973800768232408
132.893342185242062 71.622432442797006
66.037941440888545 118.961368384918060
47.949026416354648 131.769757536354007
122.919999390347911 78.684351606241478
79.405831719034538 109.495839878428583
80.044087583202739 109.043904011884635
71.881932979265486 114.823358022234103
126.792312235423182 75.942446424611788
40.214285442153027 137.246568735298979
19.391913643582047 74.092858136148791
81.193412779256619 128.972211917182022
75.633207248458262 124.034783364679498
11.058758639640949 66.693067387230087
37.202057169830724 89.908156812354775
10.374625212313168 66.085561082094529
44.779823973408241 96.637167452869249
26.438207181738811 80.349923762932193
84.006819385712703 131.470499800889286
65.558087308753940 115.088138391819797
36.508455577623039 89.292242834632503
86.443399673675017 133.634168215233416
92.156718390753284 138.707560342016762
97.041338220817238 86.941312384705668
33.827897833728720 59.936899079228787
118.122345614645411 95.946995876582619
115.275957192046306 94.731035332098614
58.778772284371485 70.595767222969982
7.334934534918911 48.619259567331277
19.768622377493408 53.930858546221003
123.079955500884751 98.064857925468516
60.423291906254939 71.298296420659057
132.234878684647526 101.975787751789412
34.513879106402769 60.229946280799723
41.775472804361115 63.332056785706932
31.272044676604196 58.845053506824286
37.602058611912071 61.549198566668188
38.427919564569173 61.902001552264942
74.431952961791765 77.282714776685168
135.334971936925768 103.300129520840485
67.343806357162137 74.254699859143557
83.866301222684612 10.869126468949295
101.219079096110164 111.063436718639792
100.306830831598333 105.796148316405635
103.086112288250078 121.843618673611701
82.940654059204320 5.524473309899606
95.313469536786727 76.964661253614977
90.199255355907312 47.435374008653255
105.856404648480719 137.839186314016331
90.080684009070424 46.750747351275642
94.627180949966643 73.002055837338816
106.371893475785726 140.815600111852461
101.654368450891312 113.576781670062388
92.702332700635964 61.888051838453976
104.878641180162347 132.193615500508059
105.482139776028760 135.678194510886158
131.409277397593456 140.033735059249750
14.088967908446213 135.289459611185833
19.609388750761347 138.856661006396990
42.343726484416926 51.586258061128319
86.613245569612701 8.175466570561932
50.889543998046562 43.206209895557301
14.230103774674181 79.154540678980879
33.205358488483313 60.547362582550640
40.848209664674194 53.052765269113721
30.234589164828211 63.460505764150938
33.104796557150770 60.645973842017092
35.404701495407934 58.390681808447354
65.823155126069892 28.562276727179700
139.528507245923151 76.803656002014762
97.015784336898307 114.822405820835598
119.119503095151018 95.055246814485727
132.647451354479756 82.957323058014467
80.210676172825060 129.851064519911603
134.765302068749577 81.063348008904086
89.657598969057346 121.402765522073807
83.241707115127156 127.140440518360649
98.249219453880514 113.719355770838916
129.782735657895586 85.519212815194933
74.978626656928057 134.530039847138738
93.537891177568071 110.799719016009206
117.008023337585556 93.450699584026836
132.670980154018338 81.872710149714692
74.108112170729271 125.162127001210649
133.979425022193368 80.905513404128527
85.588062259463513 116.676197914414686
81.877367487023506 119.419127322493878
89.068097928871509 114.103770710301944
129.399262822457302 84.291149346145872
59.834043419238476 135.713456429382092
26.024564320910841 32.710785097030659
30.621794497029146 38.028147166825278
4.851732759945121 8.221340988428215
59.810646971531938 71.789279645034753
112.297741692965531 132.498201307322006
47.163801802400364 57.161372790545514
40.526294548600418 49.484134984901580
34.851551608810489 42.920473452219319
53.763671737600077 64.795077589864619
76.967795448410968 91.634005064857533
96.138527032396368 113.807730780059714
63.544192770905340 76.107665729455675
6.436764652754536 10.054659778951766
111.581566120590423 131.669840603600079
113.475901755593611 133.860913938442650
45.653533354381139 16.002752015426722
31.238285438415989 28.272904291319676
38.087025049644673 22.443307851660425
39.777897583384437 21.004049672469904
0.822651659073714 54.162466525417138
18.678342402457812 38.963834792561073
61.257079299910750 2.721129256549471
35.216364752526040 31.295910371832925
6.570628371016281 73.269342001597963
11.691351939738537 65.766154171334122
38.457225322642643 26.547209282438157
38.568593222620514 26.384026431307504
17.345779423863476 57.480951715740147
24.984544663062181 46.288179910778283
114.273750080743369 28.141697728508831
133.534972083893933 42.045059857882997
127.484318722110046 37.677505982306656
138.549067373041169 45.664393176651672
111.165558906419321 25.898106566074635
133.477137961737412 42.003313350644532
73.775509218180474 60.597620814260196
132.169871705412902 104.972430597581507
139.122489065864016 110.255835702546733
63.908480460439478 53.099507886885561
39.155626061586830 34.289418029607084
37.136518960864962 32.755066258127833
88.472245959548090 71.765906065705977
71.128273293612921 58.585943905723958
137.004330046727262 108.646212794418062
82.208192876493655 67.005751965317543
6.795892074713875 9.698738738942193
134.182705106432422 12.186350057376547
134.919282283617093 11.596045597225928
32.808418410733729 93.429287572472546
91.475810973145926 46.412322388500549
43.702856905694325 84.698314317242776
127.192819807660413 17.788153365452683
21.452592337435586 102.530024043000068
65.577381070082851 67.167728822772617
52.195400850665408 77.892256888334941
71.768011011630037 62.206461247791587
2.487542177069329 117.728911604836512
112.348043787270214 29.684988844753054
40.243281510847822 87.470872100815342
134.371850546378084 3.467265797485149
134.223924086424290 10.286268512936575
131.925807203005121 116.223132501646717
133.662228473695421 36.178890493146731
133.713930742036808 33.795558205434610
132.697546764645011 80.648062510204184
132.010787952397266 112.305753818704815
132.409395675010870 93.931034760664147
133.536505766214361 41.974361323551840
131.624693497178725 130.103645685905576
131.632729914778849 129.733188950479104
130.315918902239247 2.925147789554425
120.609387348164773 1.627767554457112
0.377311536790200 68.510674061494143
45.360443983878831 103.073703202591503
24.869392932003919 87.329295107607805
84.272070997018218 132.971658841065334
61.232709196004961 115.269242624111882
30.951262016668217 92.002331576396372
85.255157915262501 133.727018905051011
91.833014815998837 138.781150251140332
104.661955915714302 138.829591369505977
136.896980361305992 112.101168207463459
137.839209677275448 111.319896770383565
113.475219392609418 131.521868180195924
109.588444847298476 134.744678045219388
41.346137027292222 58.572601327912842
134.592886239625244 35.953134825095496
30.755839239364192 61.141558295232151
32.937420041342889 60.612358143051189
36.560784219703883 59.733415280675189
69.901935764616255 51.645636704950263
115.733830561310228 40.527897825348077
38.478614747130592 26.784324422977406
41.688684264180310 62.369951568066938
42.023147212001668 66.077682410593141
46.516150033448582 115.885427170211983
43.796643408963668 85.737996330002389
48.385474902609310 136.608061821481044
136.464182276569346 40.546614914647492
30.963885976447127 60.215995925184032
32.208586014744412 54.678550187757352
18.183932526403439 117.071701379539874
22.940912527453534 95.908756236649637
13.174104410382526 139.359522133727523
38.233316523516343 61.675979649569264
72.904686311188044 68.639336031390798
127.964876679430247 79.697558718667977
77.121724784820231 69.486280987635212
80.309373991742959 110.545259982753095
83.571379079424673 114.333919155456428
54.469275223690694 80.533250623589936
99.322261612541894 132.627797915062473
102.527045725112302 136.349997727219403
80.997861837752026 114.441672709526017
73.377023027512365 71.312467886189040
84.417112732796966 133.792504798590244
85.550946612866923 140.209298916249594
138.067859634079468 112.052143316164987
118.478524266150629 49.317720105173898
129.153919979993162 130.296715003516653
