# Supplementary material for: Universal hidden order in amorphous cellular geometries
Source: Nat Commun. 2019 Feb 18;10:811. doi: 10.1038/s41467-019-08360-5 (PMC6379405; doi:10.1038/s41467-019-08360-5)
Supplement: Supplementary file 1 — Source Data [file 41467_2019_8360_MOESM1_ESM.zip › Configurations/2D-Initial-configuration-Hyperfluctuating-PP1.dat]

15.202932763217810 12.533306628223292
19.948918039423159 90.440570207162040
18.867485189522366 72.688413557509051
16.875042804986339 39.981667753609720
20.038160110925052 91.905514825023744
17.898720197664378 56.785745265399655
14.747121743860246 5.050984800274657
17.182204534976837 45.023851508310528
18.907916639055028 73.352112117934681
21.199868553970799 110.975427731834799
19.508578249640632 83.212214856192318
19.742952107660930 87.059556318532415
19.751604743583883 87.201592829029480
18.708184142483834 70.073422583505234
16.701568642096603 37.134019363264748
20.423431195625717 98.229895158777666
17.805845819808834 55.261174872904299
17.656824961087242 52.814937338752941
20.938416908160015 106.683593455514824
18.343042688733782 64.079478265235551
20.064955509477677 92.345372105704342
18.454239531579891 65.904819314688780
19.962936513187277 90.670689111236740
14.455548116757745 0.264686045150012
22.223151400777297 127.773028613922150
19.181758031725110 77.847329088904772
18.490992304923605 66.508130920921658
17.084012703206696 43.411992963917470
17.931846258511715 57.329522922423550
22.235969499977752 127.983442885116332
22.068071952411913 125.227336885788830
18.593891163898054 68.197257216421804
16.713281529414804 37.326291135397028
18.008893329004295 58.594281677353855
17.738488171424336 54.155471892101041
21.293305304627882 112.509229700816334
16.503824608632719 33.887971253197705
17.124955042014456 44.084077977966579
21.663935064956174 118.593266786405763
15.075571960509739 10.442627654576008
17.329763801849598 47.446096422429534
18.929962361580632 73.714001549872521
21.033042726383144 108.236914448448047
19.262327860617546 79.169915344598181
15.595416355642193 18.976083186911541
21.439930989480903 114.916149489328646
21.096946010629832 109.285912647900417
16.993409924035941 41.924711780549899
20.246704614111277 95.328857004175759
16.458417417713463 33.142593889921521
18.793603089183797 71.475609064899075
17.538254727682599 50.868559107706787
14.583767342484531 2.369456379071350
17.049153659404208 42.839767692329410
21.225851458498283 111.401947595206082
15.136126753695287 11.436659021956441
14.861102401638366 6.922023295261286
18.147487051381262 60.869353560476448
20.621143416487580 101.475421052144654
21.081696138525551 109.035579843133831
21.927350158180705 122.917331844383071
18.727009229061828 70.382443976656347
20.626469273866800 101.562847150305174
21.812684061594471 121.035041594748222
21.920243030396811 122.800665473687673
20.859884069452281 105.394445215742408
15.220870879069388 12.827768038958213
22.963851511013868 139.931919837303411
15.627279224100493 19.499125031100935
16.008551291457746 25.757859881335790
21.845290025504962 121.570281650665819
16.027337195261481 26.066238073435088
16.323704020681085 30.931219113258059
22.008836808449114 124.254968092951813
20.323772827599850 96.593962829917714
18.705892957058584 70.035811850128553
22.754565198597913 136.496400560283774
19.332397260525930 80.320132821009210
14.486163513998987 0.767250145887004
20.938893863302081 106.691422866649944
17.916437111434739 57.076575554703872
22.175212014886011 126.986084248298098
18.149952788076963 60.909829623398863
19.276044361069669 79.395077234893606
15.534068850279755 17.969039129243651
14.928417230431995 8.027023375200637
14.889388777360498 7.386355567871953
22.753471290034380 136.478443609760319
21.032747436409000 108.232067144356591
20.212476318841240 94.766985724290166
18.968522733776325 74.346985620727821
15.680657547309091 20.375351747703391
19.299867877607909 79.786149872987906
17.727106345018569 53.968634618447908
21.432276451126739 114.790497153211462
17.009272788913506 42.185107109066664
15.232642754716181 13.021008128309347
22.090582453617206 125.596855847317812
17.900311620560050 56.811869114460109
16.667165583868091 36.569279278889056
15.962612063766235 25.003748919736328
15.962150930079781 24.996179224180086
21.939782428190643 123.121412573711311
14.524662349789009 1.399224071809925
21.783449591844771 120.555145976066214
16.117880965709617 27.552550604807720
15.283461062792860 13.855211163412715
18.235239445619154 62.309844524881868
22.888712840290768 138.698488234735066
17.754910626565231 54.425053120616418
21.051345033657881 108.537354208365741
17.114549226308714 43.913262313829257
14.479439448881024 0.656871903439947
16.842912481143610 39.454235521351812
73.743775184658247 17.379731575272871
77.017891978196459 20.929786813536023
102.203527313684930 48.238035813143057
117.628307116409943 64.962796654232022
131.979520940719794 80.523512726723965
60.259209376389862 2.758703523425298
117.363152196242126 64.675294810940798
114.042005837117799 61.074246414464206
106.141144229820227 52.507510129694055
70.369695013004616 13.721288171134404
77.637336035830856 21.601436837125902
78.509791681382580 22.547421946990042
81.646293231919998 25.948263902683642
136.208122054186589 85.108495022717634
130.901645552368905 79.354795356542766
127.108180849671612 75.241622220643848
124.547578341021136 72.465215353642378
98.522474763163132 44.246748784197536
135.729734652480602 84.589789732577344
74.368432725632843 18.057034468020635
76.737151398783993 20.625385771244797
80.149325770334571 24.325133906527398
76.641910946358493 20.522118573295433
71.251766967157508 14.677700039991878
96.403810990565432 41.949526693991992
100.791198544139959 46.706677751522236
77.022244014994641 20.934505634520971
109.929657944318777 56.615315014336915
104.595662354490401 50.831776986031116
80.712143308409409 24.935384998721858
101.114675057767244 47.057416458804788
84.893468912519964 29.469107464900365
106.434473079105103 52.825560365407291
85.380426440798757 29.997105161100325
78.338650793421792 22.361857520276455
104.149640510400346 50.348164981988795
134.686703447391608 83.458853169591563
110.233374252115723 56.944628150498836
103.206659840327845 49.325711087253374
127.084742110459587 75.216208093975510
94.554430758431437 39.944283022298592
130.998210437084168 79.459498608269243
129.872355798816670 78.238758357343386
115.812065115942303 62.993484062683990
82.035232950012713 26.369982970955341
76.530410163653556 20.401220644885111
64.918947455193617 7.811158465851116
116.840938662580314 64.109069777573978
101.577317264178305 47.559049568397157
58.538668730102629 0.893157875801671
101.052763415288211 46.990286980978588
91.005323163810203 36.096061104158395
128.733379392357506 77.003790452109044
81.823123592066992 26.139997303142280
85.782074913236499 30.432604061546435
86.619042281976590 31.340109987271244
126.689424193508373 74.787573280268916
131.979179600217236 80.523142618473230
113.739951686524392 60.746735520024039
139.576634494282473 88.760901453886504
134.365328013355168 83.110392618244731
135.608465009906297 84.458299637076507
136.287065804918768 85.194092053455179
96.171663034207896 41.697813599900293
110.134553384913531 56.837478784919313
99.146174111355649 44.923012728880884
116.404787698480391 63.636160558870387
79.558547893228692 23.684566013100696
65.195813916710904 8.111358884464380
118.966193696486656 66.413438632299844
91.167158346177956 36.271535552117541
129.921691674742789 78.292252198831108
110.349519775425037 57.070562272408829
95.917902158769337 41.422666077095094
117.327174417765818 64.636284870552316
95.326467265107908 40.781385794584040
77.972119103774887 21.964435000900068
126.327424451738565 74.395064655635821
60.689649260073061 3.225420339038822
64.471099818315423 7.325566793501211
77.412964120663844 21.358155139194480
138.646017295318643 87.751853008052322
61.677805507718993 4.296857152197515
95.362876407649566 40.820863453858671
109.985705435648569 56.676086117731728
69.717277573325745 13.013885810339810
128.729456641098494 76.999537096308501
69.263759681796401 69.697174948530559
27.185723804689680 14.160959041525899
103.989167492798273 115.529108532194542
99.456811941384558 109.547130732523300
32.778277592911273 21.542227396382568
86.294206483754451 92.174615990422950
61.952496029490426 60.047486975133168
38.606484089401718 29.234519291494564
62.235508276249156 60.421017462302871
107.624418969295434 120.327053746763028
118.007512779097055 134.031061730594672
20.079880514170725 4.782392790568652
34.273172098398348 23.515246865670434
26.445499736287275 13.183982744380724
90.784837103889643 98.101523615265791
71.593135685807226 72.771575309449588
106.076806801946887 118.284455472518516
100.421595939392944 110.820489892477994
46.543786645100148 39.710477573861006
40.077150946423231 31.175562175182495
55.879881268505841 52.032615618706821
53.720818835308954 49.183001682426060
91.707313248395465 99.319043237140747
87.804678984373595 94.168195898976080
111.773310379722545 125.802920771952671
79.257551501459346 82.887367139236517
97.906711478910665 107.501248310327469
77.558434301851520 80.644806675522830
71.988743978050692 73.293714403508105
78.017783940052695 81.251074058307807
22.312129679009313 7.728601400180946
47.674681045248470 41.203075654201299
27.341184825530682 14.366142497421144
46.420592665250751 39.547881404131473
68.468410993224154 68.647443049947967
58.762469545250362 55.837166890440081
118.210542116444969 134.299027686689726
108.612283379985840 121.630875326248770
88.658467451704894 95.295058873262860
80.025745909950786 83.901259770849251
96.910353881944985 106.186217095769862
39.951810091966273 31.010132477479388
33.073175831858038 21.931445474825559
82.331544326568363 86.944541521863044
72.804364486783001 74.370201832803346
39.683510481291627 30.656020295301715
76.534241277043748 79.293037188888619
25.410580083961321 11.818055840714418
93.122927898835684 101.187426093640511
54.086139931922105 49.665166566646093
93.215966481179322 101.310222005783544
106.797042674763276 119.235050577611418
66.051341648009583 65.457301632461537
61.500602528635476 59.451060490214786
117.927969236181681 133.926077092379700
114.040217869210394 128.794872776202453
42.144474707918519 33.904095871560379
95.021924012768451 103.693794463541337
103.675958065608526 115.115722640720904
27.084155220482995 14.026904903677208
65.002450428555250 64.072934515215209
17.844662527351257 1.832265815113401
87.869503926986226 94.253754360393089
50.842217091012749 45.383711990092955
86.476234327183676 92.414863364214284
115.530246456948333 130.761470019427009
35.374052504609018 24.968231318311446
17.439776162121454 1.297881162206202
75.772257509281772 78.287341600633141
83.248774556106369 88.155137382678149
118.795316757070665 135.070835828913374
78.079627756556903 81.332697914419384
68.058132643870877 68.105941848271172
58.112860455040817 54.979787739131865
43.923248261543328 36.251789865935343
34.273838323391082 23.516126175131244
122.314803661390968 139.715990492763780
104.048465167381636 115.607371891921289
90.809703869883194 98.134343732848265
92.821144951972613 100.789121311948975
92.279417978811210 100.074129142827587
108.613333704640908 121.632261585269703
50.562570623690142 45.014623788537691
91.879643974037904 99.546491980581195
34.354451996929583 23.622523213048282
36.060542438488589 25.874287230647028
70.378025100520674 71.167825457330750
81.502814932263377 85.850752479403411
86.655344068978451 92.651259314833581
68.635350970668981 68.867776875841471
119.329870632413261 135.776360666661418
47.007393204865984 40.322363406038527
102.484533722730205 113.543234805589989
41.870077885804683 33.541936354380987
76.277952483375799 78.954777346598007
24.276349412637803 10.321054420901453
78.397954451865104 81.752837773875555
16.785579154945900 0.434446700998739
87.845518768589130 94.222097822545294
53.428663525161326 48.797403827285571
86.292035188581508 92.171750231244573
106.522585061567426 118.872810826015510
122.463097961992190 139.911715034660659
98.757248898625875 108.623820426484400
95.040765779414116 103.718662554427496
52.998753469814424 48.229991942280556
25.896686597487083 12.459637980332678
20.562898183153706 5.419898153934041
28.993089997615652 16.546390704888491
74.349470636257735 76.409492567929007
21.206882103281540 6.269852988644312
122.401341171473092 139.830206038803311
113.740760251262188 128.399637053367371
108.174923974535531 121.053631501442226
114.518113157788264 129.425617424192097
57.421882121971073 54.067807864298850
22.605808055901882 8.116209457599755
76.594973101365611 79.373193394796530
65.133836124950719 64.246342428631650
30.363435525218179 18.355025625738925
76.396326948558894 79.111012534844065
77.301261872576688 80.305380576851093
103.042665247462423 114.279878335068474
115.308926196398374 130.469362996884570
122.358375561674592 139.773498368575702
76.540624500452111 79.301462013526944
23.594477285353268 9.421093267951203
119.345083488158068 135.796439180869470
64.347126414526358 63.208012586861742
29.276999627874289 16.921105593439179
34.701075264773415 24.080009981147175
86.802015942735295 92.844842515157751
50.362061707673845 44.749984381801035
28.372934849326668 15.727886003010140
78.489617569733028 81.873818294912468
28.129454817238926 15.406531658654313
104.039689748656457 115.595789755568262
111.781956624047922 125.814332418946918
34.763568686434404 24.162491211218565
104.226653715937942 115.842552016147650
17.459148493728115 1.323449513206993
31.027149645510637 19.231021140186019
98.289811811214889 108.006878916067507
73.480919400281152 20.449351000852282
63.821437124375741 133.252401941600624
64.620574365390823 123.920108933337588
67.381314448927739 91.680295723660095
70.299791869674124 57.598432145622724
66.389852946626760 103.258543827993961
70.003549694965741 61.057936513448411
75.059627593634943 2.013259327525949
64.836529593633372 121.398192342307681
63.601471983664069 135.821146131419198
63.940468838843650 131.862354300623053
68.937837902418821 73.503276562644459
66.328717812550110 103.972477499234316
72.271507160449801 34.572819174541188
74.436961156524248 9.284733286300593
73.287314505745002 22.710261281232061
72.647154062978274 30.186029544277876
64.069567665923756 130.354743317803212
66.832130846321462 98.093640055286130
67.979959619999164 84.689341157052809
67.394449587213913 91.526904099669650
68.186600262851130 82.276199924814833
68.642056971881274 76.957394539335056
68.322413054824978 80.690183526229575
73.631023715810315 18.696438756963484
73.281127720307509 22.782510316214651
69.779723334645666 63.671771872724939
72.829943040862986 28.051427109614430
64.168467643636774 129.199793300261632
73.800580927291549 16.716356365612445
66.935040466879045 96.891865587620671
65.877350489409977 109.243527198468215
69.889464511528914 62.390218761215316
73.353998943844957 21.931523057682718
66.275921489164531 104.589030869926034
64.935438739834211 120.243135255528870
68.596836709125753 77.485474974441630
73.004750786883676 26.010029184137984
67.418337222670459 91.247945240147644
70.074952547523054 60.224096832989538
68.178320646498477 82.372888956226689
70.892244723022515 50.679791219809147
65.937549918868143 108.540520648654024
66.335810542986096 103.889648874487463
66.597348198065546 100.835422510571291
69.365394525075459 68.510287279368384
63.627728222770159 135.514526812412498
71.161534858392756 47.535031698506202
63.339369671331291 138.881966540346497
73.176173680303222 24.008159433100737
66.624610861336237 100.517050210083269
66.917978887795385 97.091110031528871
69.635012664592679 65.361697338645087
63.709527037593467 134.559283496896171
71.214429205155355 46.917333614705029
73.124623156641221 24.610164404026765
66.828844332208575 98.132019836759184
71.051254492112434 48.822881442411550
68.710942780767624 76.152948795044466
67.394424040358913 91.527202434829093
67.841276636044924 86.308875543758788
69.861010330341529 62.722505560681135
72.901639142590213 27.214162876979028
64.193065162943626 128.912544445288432
65.039836105669750 119.023986957508541
63.806188004185699 133.430480562427960
66.498079337619629 101.994680326038491
66.786995391887856 98.620730102172843
64.000254244976702 131.164182698780223
72.490164725931749 32.019344796399253
72.998009276608045 26.088756273780980
72.594384068042217 30.802275452380275
68.774772827177401 75.407544044453303
66.529152689316930 101.631806957229458
69.289227195663599 69.399766331584061
71.146512975312888 47.710456653372681
65.082856861463753 118.521592277470191
68.573228169294723 77.761174566317308
68.252489543162866 81.506747522381886
66.828240767041578 98.139068246843252
68.137174129941570 82.853396344783306
63.374601630735491 138.470529115658934
66.154766446021384 106.003874658965941
72.657778116826321 30.061962264770674
70.895676480744584 50.639715289228079
63.428031617713060 137.846575846669765
63.231737652464865 140.138888988181037
65.404906112147344 114.760713899867469
64.147009578939091 129.450379728813715
71.225487986179374 46.788189608477410
70.422569525212779 56.164639553377988
69.646741073632199 65.224733443008589
75.096473442238462 1.582974968772410
66.210413745576815 105.354027701627103
67.990378635305532 84.567668309504015
66.406912979602041 103.059317439478079
67.606149309223966 89.054683141657236
66.716323124261109 99.446038040785979
69.569582178384834 66.125791961727685
71.668627627725883 41.613222448599210
71.797635841330816 40.106669646348927
73.331753176702293 22.191308244148651
66.468850558885677 102.336012844934217
73.496270846421268 20.270077421638103
63.726248258786960 134.364013738931419
65.528158818628910 113.321373681550853
68.933723349382063 73.551326149832050
73.444139260092683 20.878868019340679
73.165912146692904 24.127993215648498
63.474216716352551 137.307228096373677
73.163919379325719 24.151264673933042
74.034918937410239 13.979766376860150
0.346382167981315 4.596321465258248
2.901956169053381 3.254901414864823
4.885112002656152 2.213943494204567
5.954371937439721 1.652689265213595
7.851296328996227 0.656994203420525
0.116814911739206 4.716821251336743
7.322762877169127 0.934421258668035
0.017194417254128 4.769112019937589
2.900538657699944 3.255645466162245
4.442755849305136 2.446136110529105
7.892568617983025 0.635330390927013
5.035297806054023 2.135111009652036
6.226488895979730 1.509855152765865
3.342234288004509 3.023799558192791
136.364855467471614 28.991032979907828
32.217062019776002 14.844378268280666
136.104119329169947 28.955616539508160
42.457891965973147 16.235415758499801
134.210020558002839 28.698336376209500
40.291618331051865 15.941165404174976
112.866231832586152 25.799156284717409
26.359834205643548 14.048776396067368
108.814773671431141 25.248836611231013
62.911173716915421 19.013636065159663
65.229213636070767 19.328501212643832
79.140942800553759 21.218166105356627
79.493266356367016 21.266023093256859
2.486270824554135 10.805970699391418
50.630818136412643 17.345564717871600
81.032915346580268 21.475157458187901
0.731586464993049 10.567627543565758
115.097115803390793 26.102182822216989
23.446798128198111 13.653091435436597
71.862900097677695 20.229571400796001
27.403210455143096 14.190500796050898
76.386797872887755 20.844063726154161
80.905001346033629 21.457782580251326
76.472988010238069 20.855771147620128
79.487845150515156 21.265286717335986
16.971530368894975 12.773539654993000
99.021753168146844 23.918626195266473
112.492082325850845 25.748334623431148
41.317706519974806 16.080541523743573
77.032370059885380 20.931753407505610
35.785972238281445 15.329152250394365
135.209239518163827 28.834062781376293
134.446066266438379 28.730399053899127
93.441065051109277 23.160587400285589
0.784294439486103 10.574786999287461
116.906169485474521 26.347911098813544
27.627787795619852 14.221005696698418
12.953419394227971 12.227749613073765
84.022788716944135 21.881279420083015
16.776853328044890 12.747096186667672
133.965887773227450 28.665175210757262
133.631735423950147 28.619786463191726
7.460030338430065 11.481568867458313
91.172922331963179 22.852499914009964
126.344315096303831 27.629917972454276
128.526151896252998 27.926282310326727
81.093402600600598 21.483373592862993
104.337654017770745 24.640698274869795
27.067134193770148 14.144850718703795
4.820545514763748 11.123041056345919
127.695231695558817 27.813416345691195
125.867703540947673 27.565178635383432
65.863839627445330 19.414704044924751
17.177398469836007 12.801503232940652
12.459202066708301 12.160618840030203
3.925086222989998 11.001408585895149
120.948181292852851 26.896947650490635
83.559543247112046 21.818355631767425
76.300763512009297 20.832377464195133
57.219671648323462 18.240545134574379
35.707293869826103 15.318465171244961
110.026016574752703 25.413362757757625
105.325244209461786 24.774845115392729
15.029744401937624 12.509782020874482
55.446226408391034 17.999653641545262
104.939377648261669 24.722431897355587
111.687307207980751 25.639020010647400
116.354342290552481 26.272955033700477
116.873775803061918 26.343510984084674
60.608304334973973 18.700831569607246
88.771828630157614 22.526353363946342
87.462965141374610 22.348567169659198
122.879872774629661 27.159334125493707
47.547847173373434 16.926797077614381
24.234871086833063 13.760137352246906
131.807075623525861 28.371938368591888
54.059397126555417 17.811277159004103
93.689933419023546 23.194391811814437
105.377383005984996 24.781927258250260
99.274207004377189 23.952917629905173
134.971555832653394 28.801777613172593
81.831848772486012 21.583678579372698
23.610181016047243 13.675284140857199
7.461942601634383 11.481828614941914
28.902809879381401 14.394195128481561
66.726448393251061 19.531874346446362
2.415247271234774 10.796323392886494
121.748025351394361 27.005592465179063
111.402008299432183 25.600267147862382
19.760867446972625 13.152422271816961
60.453328096085372 18.679780760295909
105.999874132392875 24.866481781537086
28.721257899617385 14.369534469960508
103.976426712374334 24.591631868442079
127.914078737342905 27.843142885565847
103.268911516427636 24.495528313590356
16.086648312711297 12.653343916850622
54.261217088141606 17.838690868080008
32.610026337709236 14.897755592329156
52.770819423249655 17.636246433586738
82.871506465669270 21.724897878571156
73.648023747120263 20.472049201335352
18.826804970577193 13.025546234454813
60.203352243870903 18.645825916410537
27.808594269009916 14.245565091228084
102.278043584489225 24.360936249429180
5.396463073842522 11.201269375746119
105.228417168625455 24.761692856779121
121.091620144155470 26.916431307651653
70.825977634584405 20.088723634727117
93.311552942065561 23.142995447283354
70.233199116916836 20.008205049240960
41.913207814589931 16.161429950817915
112.989524998944191 25.815903503213654
33.939748754896797 15.078375106920298
83.177362002069444 124.711945892147725
130.985584026001504 103.617422040775466
72.505490345529779 129.420718602518917
61.195218888164852 134.411173819687349
62.302182352692761 133.922745967394661
101.488657376266218 116.632413948308496
99.777485901147173 117.387437790810267
117.411558043009379 109.606718499322668
47.208234826909774 140.582680652575050
61.959939523107309 134.073754501617856
65.389795364215757 132.560391887739172
94.504021725333175 119.714259645435604
118.672351519970007 109.050415902290553
109.009490468477054 113.313980709640617
47.713843122968548 140.359590024872489
49.813164926848216 139.433301784295821
71.449215534381935 129.886780992084624
100.744584463464804 116.960722827864657
84.470194532405614 124.141506635206625
48.764240124849131 139.896121113636070
102.955929147472148 115.985006492773891
71.733068723660267 129.761535843488190
116.152865010497365 110.162094312767252
95.212933479188465 119.401464999093548
51.093464893405674 138.868392297221874
95.440620114452997 119.301002339013394
86.052716228226146 123.443247209430652
101.296254094871742 116.717308458847427
115.088653173856812 110.631658773032882
61.285946804084269 134.371141747685385
123.573637298059339 106.887811116516659
103.671910954552871 115.669092311755975
87.283149618658612 122.900340458181688
64.734349731976465 132.849595563115940
127.845514327244359 105.002921696509304
70.852015849381885 130.150284683833718
103.753177225469557 115.633235021574663
64.004083536831359 133.171812475169872
89.332679287904227 121.996022107452092
82.617641272253238 124.958912664501327
72.829532607306419 129.277740743679544
87.846896766096961 122.651597100986194
136.725040796815421 101.084989278786381
140.539896155416699 99.401752506013977
77.625484889577265 127.161612481102395
118.252261214338318 109.235773244536873
126.209701710310185 105.724694789158917
111.084127436071228 112.398584212068556
136.735079090828151 101.080560060892182
51.599784073677583 138.644988004560531
118.943493594167052 108.930779306133587
105.957626592942901 114.660561121716384
56.400887580218310 136.526586856303368
117.931660253863512 109.377232690657337
98.700842226293872 117.862487577586549
84.058557600535849 124.323134077304047
85.145814205469080 123.843401524735043
80.954649128517161 125.692678237777088
54.118941770612118 137.533454676741911
95.646305106371571 119.210247510989802
67.119684666292386 131.797109138495301
115.869102463025385 110.287299467286005
49.795917676622686 139.440911825327504
88.077919971715630 122.549662238846679
75.569733753408514 128.068675942962329
48.771331722130846 139.892992073030285
102.493292948824987 116.189136450210611
98.703585939435328 117.861276963180629
46.502557215584353 140.894048291305324
51.792985301695076 138.559741414329920
51.759252912274285 138.574625228516595
134.164391984387606 102.214829820057872
120.465864878311194 108.259060174894060
127.046876910873848 105.355306188444459
134.841540134555430 101.916050296370969
63.386006588237230 133.444527886497553
71.779381747258199 129.741101049229854
112.712974259345671 111.679884651424061
55.185294969810464 137.062945378504082
121.610234526094800 107.754127512519091
104.029868236179269 115.511150056315884
129.759444096299859 104.158434379181685
104.269189556007134 115.405553799531347
80.907305221702970 125.713567890837368
137.672040330143176 37.831751579110261
136.391779978644166 29.173128132242518
132.213784294907072 0.916616598660832
133.192077094597778 7.532980968131399
134.686080522860550 17.637186021822735
138.886967267440326 46.048513781576055
137.834375489163847 38.929652496296157
140.049020371088972 53.907681050153009
133.178897105411551 7.443842408725387
132.766302234928929 4.653391532514686
140.400992796155066 56.288131783287007
133.034313826118336 6.466000541914855
132.926936187222537 5.739786892695908
136.183359446317951 27.763543819258540
136.140787130410985 27.475619841711115
134.653135823958053 17.414375292713693
132.877143473762771 5.403030110576511
140.190344822812477 54.863482899266096
136.936370825461410 32.856290755907466
136.874992557891545 32.441178856139310
137.397831175426035 35.977227369562158
138.554165832834940 43.797719791547813
132.815950824225752 4.989173577850914
134.509783383724226 16.444857804555070
139.778610225334404 52.078850199021680
132.330402178374868 1.705323629176971
134.330524194775847 15.232496729186556
138.978137522329206 46.665114073628878
139.677371487048106 51.394155002431049
139.827192834197632 52.407422833267987
137.554213720893131 37.034869725882061
138.977178868624691 46.658630531876149
135.989805362618910 26.454503884223872
133.785387037879531 11.545639315430988
134.366634573127470 15.476717499051524
139.273342922865652 48.661639545759641
136.040372426822586 26.796497735115672
134.094045476604038 13.633150024861758
139.485336300591172 50.095387633643242
137.874758290838656 39.202768408245262
133.384223857411030 8.832502947224681
134.914268752233227 19.180462708343853
136.287523346711481 28.468022395985940
132.835883050743547 5.123978692820893
136.201583701634831 27.886797627910354
132.923165072350542 5.714282186865347
42.133944584620409 133.197799698413689
138.270509861654716 93.533104163664703
78.180024367777676 118.325656350041399
131.295749272454458 96.410799600371590
66.504338078893383 123.142892543921448
52.104217768010670 129.084194754469223
73.006821101047336 120.460052684286609
91.233620021630671 112.939912686828919
100.592448591945129 109.078581831771714
113.812482863039122 103.624167761424687
44.348488425042099 132.284107734013304
61.114854219617762 125.366523435576340
61.089938705762556 125.376803252296526
93.449706663749055 112.025584182529329
122.359185917191354 100.097909323836831
42.717373658388809 132.957084456398775
100.775379949210944 109.003106734769887
46.034023086939321 131.588678071171046
52.593859724324737 128.882174856397484
54.121689869317315 128.251812024572644
92.848413680998334 112.273669840876479
29.726932707248263 138.316771311283873
85.769235934014290 115.194446437807500
55.607392369674130 127.638830510597685
99.079889586313016 109.702643990263155
39.106875730238905 134.446728907874899
66.892073141440676 122.982918103813589
32.353596839907773 137.233043878399684
111.138337866837674 104.727485180602784
29.478024609574433 138.419467552635098
94.325128403003518 111.664396567265896
42.589642451390773 133.009784689876682
90.858717873442231 113.094592433503507
78.799944796468125 118.069885249951440
127.362801401628744 98.033482701237546
92.185402032332888 112.547219817459549
109.440160741654012 105.428130959244669
51.211799326661584 129.452394987790456
109.671640051249028 105.332625609004410
103.729577395628610 107.784243319751653
82.324241243941316 116.615806407417466
71.882953385286456 120.923745875722474
127.664332820298981 97.909074762580175
138.053886185369748 93.622480272959862
133.171120871353082 95.637045688210549
46.920691915957292 131.222850053061563
56.145701244898987 127.416731275224379
79.572536732382886 117.751123873129288
74.062524751340817 120.024483099049760
90.792436849657463 113.121939121213629
129.057156644403875 97.334413781532376
78.541148201019467 118.176661356777387
28.871527941835389 138.669700183678060
34.015668855697676 136.547294597955158
89.410692920144598 113.692028681966917
134.706800400443029 95.003444302673543
135.755118351141363 94.570921960958515
47.806361673469198 130.857434238851738
78.465874130855070 118.207718458371644
112.181865988349955 104.296939060066251
128.033862338875309 97.756611692954209
83.716575075156186 116.041347591058425
136.279216625863370 94.354685834389699
51.791773393602419 129.213105236622795
110.925412803277794 104.815335290428152
104.966886663776066 107.273745620338673
43.071490856906387 132.810980309424707
116.889479622318191 102.354638948256564
98.749830707904835 109.838821987499443
89.813539288826121 113.525819513634502
78.938686235158769 118.012642338184634
34.026687082884507 136.542748620829400
79.873632687107047 117.626895601228128
33.321027368606359 136.833894634183679
81.190971856361998 117.083378606274920
59.708745811504464 125.946665463075917
116.415263908452616 102.550294179479664
45.825720166865189 131.674621144755264
86.086913730542349 115.063376713804743
72.517816299861195 120.661809700445716
54.399982543284139 128.136992089508027
105.070975857635247 107.230799773761078
92.726102024383366 112.324134038406356
52.301871394863518 129.002645440658569
40.783563726168829 133.754949264263985
48.452990103882939 130.590643764877910
126.970221616807720 98.195456010697399
116.315973533516271 102.591260095830336
122.534079175904864 100.025750641675060
130.844896238826578 96.596815693813596
60.491962462667516 125.623520467031938
68.892260811184329 122.157666705408417
106.790116843497799 106.521504579065450
36.614746446222256 135.474949013293696
25.439939225096914 140.085529023180300
51.655263382926236 129.269427490234733
118.175062584470098 101.824224151020232
103.160490828979462 108.019041030009006
35.613756936680808 135.887944256206993
125.864159447523818 98.651802865411057
105.064636213593815 107.233415428376773
94.953952190482227 111.404952057224634
0.243266274760186 124.523241449725958
0.188413803368626 123.162843501971182
0.630780293006062 134.133989366346498
0.383099245169572 127.991243549676383
0.857855071660660 139.765678423042999
0.645967458409634 134.510646755213315
0.031320185631243 119.266759519724019
0.250338850551601 124.698648634632974
0.508092078730628 131.091194927376449
0.348697516518743 127.138045145510915
0.094391525549259 120.830993896223461
0.695394831916652 135.736496671835397
0.401298050682563 128.442592723986763
0.588596087555257 133.087777499003636
0.320086636070495 126.428465758150097
38.592127179906761 90.927841857561631
36.627237638907303 67.477791058939630
36.415722203808237 64.953451856012862
34.565602504367135 42.873126204039288
35.854707223631081 58.257996712386635
31.326500801327203 4.215940701615098
33.070425414927378 25.028876963207448
38.869117451592125 94.233593049275868
41.256671280653158 122.727947264956882
37.849920693374685 82.069949620326256
38.856294973010172 94.080562678948709
35.325897663062626 51.946898404122706
33.721210520779159 32.795697170031019
37.355448993172864 76.168657844751166
41.321342169355106 123.499764506388885
38.286474709644736 87.280020539970877
39.619333467594210 103.187075328101571
41.926518584387551 130.722266015262591
38.464562565697790 89.405416998103391
37.323170715626880 75.783431483497097
38.303075767790716 87.478146515355817
40.044686270126839 108.263464925886623
37.585314789021538 78.912000143155979
38.860876208416379 94.135237611434476
35.323066463669790 51.913109344637320
31.249619190362615 3.298394119488867
34.890015773099051 46.744849002075448
38.933565267109486 95.002748015093147
41.620682861349636 127.072257660276719
37.634542746856432 79.499513124345498
33.713664651845406 32.705640703179320
32.855317292983152 22.461660699120447
41.974532384251283 131.295288580829634
37.873331152465539 82.349342656649469
39.284300644922851 99.188613049732083
33.612849180128464 31.502454527203835
41.470268315767207 125.277129404382293
32.617988455779539 19.629250442831040
42.089308228026447 132.665085361168337
33.995630121563735 36.070768589700990
35.038354751345395 48.515206318712778
38.355678426446282 88.105934995001405
39.890834565309291 106.427315759154851
38.338523446070255 87.901198213175746
33.982558348722094 35.914763007316672
41.419502521708623 124.671263056851700
38.347525117969852 88.008629017255771
34.030883481959947 36.491501193169803
39.137966326934318 97.442180429063086
35.804642001819431 57.660491371638429
35.657916183879259 55.909386379539868
34.673980359629510 44.166565941143119
39.853481907131460 105.981529004501951
32.928323584061800 23.332957125047010
36.539323277088144 66.428573681794305
39.145778295546734 97.535412672899682
39.364804048565411 100.149384057714315
38.642932008098576 91.534174059476229
35.021197867062710 48.310446814638766
33.374579583077669 28.658816735856853
41.420202075871224 124.679611913266811
41.121846131241597 121.118871265181014
39.686774891326969 103.991957627826253
34.773899232269052 45.359051620488913
42.351119625936818 135.789683692295654
39.754586814837047 104.801261671581614
32.926237031620040 23.308055083618104
33.139841743604009 25.857328842946597
40.463564589455572 113.262584551564800
34.410554921629000 41.022704785660999
34.018778003209093 36.347027885268361
41.170907571653117 121.704396937692010
35.376069543255682 52.545676663480229
37.080084565210299 72.882310348305637
37.740716538525021 80.766648378597168
39.621222063603881 103.209614850777413
36.557410516798058 66.644436548970376
42.078335892103162 132.534135590500995
37.608482191907463 79.188492415729598
36.306991759898573 63.655804135957638
31.756212825112158 9.344355595314495
31.021880075509827 0.580432778306033
31.348418639793746 4.477519998930152
42.464383950600961 137.141441188900160
40.279335206081299 111.063891796282562
40.238469313932328 110.576176213890605
36.431160507149578 65.137700888869375
41.257567393517867 122.738641958862218
35.824042143410999 57.892023117484719
33.059475339541677 24.898192861793344
39.603236082312641 102.994960456145037
35.980455739896293 59.758747280161920
31.478249586568690 6.026992492715793
42.233655740573106 134.387806374865619
40.257167100084573 110.799325671375485
34.890500435076156 46.750633219328400
32.240339000238833 15.122178298716094
32.997896725392685 24.163280491519288
40.561315986609529 114.429202410261581
35.939692473136361 59.272256484474759
37.566701098917356 78.689854333233839
33.396775954817201 28.923720199372944
34.633035683723115 43.677910110927975
32.306430992139504 15.910955751653457
39.568928088093912 102.585510362162239
33.149207150136256 25.969100652174806
31.344408427560847 4.429659964759037
32.418414068311527 17.247422138198601
57.119884961093113 91.412095992362822
20.468176618235933 90.454141904114834
131.427300065894514 93.354245357432148
35.635177181220634 90.850556992324570
18.795531330323580 90.410424504184775
95.310149344352553 92.410262832363486
8.554232953804906 90.142750933365647
29.435719704362786 90.688523736484996
102.209650272924549 92.590592902099090
107.254051353230196 92.722436814869482
0.502314088340149 89.932300481145020
26.274846844833831 90.605909004044875
30.019617690327145 90.703784893142185
57.821166745072418 91.430425172156930
40.499783349969171 90.977701662457719
90.743575195588505 92.290907730708355
96.965647390925412 92.453532060279585
125.203363763029358 93.191572306273088
27.743773032214136 90.644301862390591
30.293905380974333 90.710953863607457
67.703525516976100 91.688717252256481
21.110489826784942 90.470929840936478
55.477240316579383 91.369162709743904
38.244851925763825 90.918765234274630
0.654553508357665 89.936279514630556
62.432311747112422 91.550945208082339
40.965222584237708 90.989866700254254
57.730274782387333 91.428049557726396
24.875713847959798 90.569340308206193
89.100879870522220 92.247973123467872
75.563377283942827 91.894147707578114
88.297904034466399 92.226985998455348
5.083312666671880 90.052032589545533
77.775044328626393 91.951953348381508
44.102580628866008 91.071866833427720
50.037380343752041 91.226982813196670
67.094378207290220 91.672796162025151
99.883499321103329 92.529795031687868
23.206413101200010 90.525710323488553
92.106166021482494 92.326521335402134
75.200417307478475 91.884661137673319
42.295226456906320 91.024628590076432
45.336281349851966 91.104111678286998
95.309076876837707 92.410234801619850
36.034957668050616 90.861005928242577
103.840385590897611 92.633214914423590
62.548829525702331 91.553990596343894
16.071352323958340 90.339223500622936
89.072259529406281 92.247225082680174
127.545408138235359 93.252785578055651
87.218811981912751 92.198782111376758
137.905964409674056 93.523576154688683
125.069027284157670 93.188061196287919
66.751967357099261 91.663846678122994
57.330227087702532 91.417593637881325
60.225867015363136 91.493276061217472
38.960750496162156 90.937476448384174
4.222948875525844 90.029545533733597
22.559396965510011 90.508799467750308
3.372620922075901 90.007320781431758
95.191321516641594 92.407157067079964
94.204194645936809 92.381356844821141
62.539361066476161 91.553743122225086
42.245306051048395 91.023323836245268
93.135118123395586 92.353414730477169
134.183397962604772 93.426280614917758
134.633028800932777 93.438032473678334
62.667807885569815 91.557100296038712
80.922451092166781 92.034216121737359
87.644453227745799 92.209906961759131
97.646839985269139 92.471336175289210
129.055900595951954 93.292264840839309
22.404593553636442 90.504753420021999
23.308979300425690 90.528391063740699
136.219899322442814 93.479508005715758
97.289666531035820 92.462000845882571
52.563650362147193 91.293011132245312
86.297801589636080 92.174709954566296
103.000313690022296 92.611258221318380
115.491975959140561 92.937748840194189
98.855674970955675 92.502931112303415
100.989044446735903 92.558690314356156
50.435109596088687 91.237378136648658
7.671312200367967 90.119674313377246
32.106125709004822 90.758319292138196
76.427829543794360 91.916741622401233
14.553436911009742 90.299550226410290
117.090871262180684 92.979538660136541
24.811473285155913 90.567661272970142
79.955499045078327 92.008943202451206
60.502220212580468 91.500499017173510
57.433930747273479 91.420304107574125
71.799777985232907 91.795779705164691
109.230764144747909 92.774101530800678
70.529387093062624 91.762575900926052
70.464297807424558 91.760874682890204
31.956323788920749 90.754403966816113
117.661064158753604 92.994441611214626
109.125969065122518 92.771362535007725
116.555863329671595 92.965555327316196
88.134797853875980 92.222722943891739
128.348099194830070 93.273765259877635
47.741848822196687 91.166985233132863
33.007992677542887 90.781891103347789
57.187660687748789 91.413867425056409
90.441464197272808 92.283011551266071
25.337222053705705 90.581402601955745
34.237093543551858 90.814015723254940
112.989265766791533 92.872336296854215
101.367634236501559 92.568585395739049
11.295562687371932 90.214400200050335
121.941388634794961 93.106315095869022
106.479054491599825 92.702180967446679
0.996387902733769 89.945213931889725
113.143311577619400 92.876362543404028
38.061710775555945 67.056923818773015
26.385365343169926 70.482705140019178
61.019257880360350 60.321294378149581
133.767625610978598 38.977287319960581
18.403577906843744 72.824521632847635
130.886548073655234 39.822581052454026
20.601449596860526 72.179677077181154
139.022369071501288 37.435571883462018
106.688988961036159 46.922023811130714
83.749643439723968 53.652312998238543
15.370175597149867 73.714506691319031
46.175864892356977 64.676271604258204
23.357433816132158 71.371085098235170
54.973994829881917 62.094944306568728
27.956282767251221 70.021805828689196
85.379652060249640 53.174076625565036
21.152335615244169 72.018049876029679
26.906382058921121 70.329841442793608
92.193832854947729 51.174830078668315
4.231791137242010 76.982452955205261
33.908184238233865 68.275547720511312
7.525793684592430 76.016009091053121
5.344297727052521 76.656049088755296
71.470871614242355 57.254843208667836
55.702465261776069 61.881214727128473
110.256399169981478 45.875363507202863
23.747811853494856 71.256550135530773
22.937652444995663 71.494246851934037
95.192092578605482 50.295155679085859
99.492124682215561 49.033547777314837
67.449091516125691 58.434813364404505
11.306277775236412 74.906833976459922
123.142850555846138 42.094543154595250
28.876685562638752 69.751764254232526
111.968168913021628 45.373138830317558
99.641172663675690 48.989817845392871
68.216284643134898 58.209722739986461
20.796534090232697 72.122440263031635
87.540784946550900 52.540011051067147
53.522463624107246 62.520816298858072
89.957931833230404 51.830832249956352
17.920628853613486 72.966216468380750
139.982345864773720 37.153919496054840
140.696833755650800 36.944292324180125
10.478756023026797 75.149624717626381
60.607334524353291 60.442150629531113
60.725084397440803 60.407603405989448
139.243183182220662 37.370786128334224
135.236238752489896 38.546403573204387
104.169291170441340 47.661290534283935
42.249528982609633 65.828238912731521
18.607575846173265 72.764669658257247
56.394399891890266 61.678204569104722
118.279527126903218 43.521417912500304
99.458130438006123 49.043521518458149
126.215766152134748 41.192965095562066
104.998954336197315 47.417871513098639
79.944084282959182 54.768845011755559
132.346569645747223 39.394218029173111
38.344060653723361 66.974083777401916
71.716199755158328 57.182865159748957
54.202570233997783 62.321276422780350
16.515184415107800 73.378566833772268
26.043659770583183 70.582959845116093
127.145421756465538 40.920208793262653
136.733998362702948 38.106968398380495
101.428207361780053 48.465510807318736
46.353286339005699 64.624217039631162
47.054837999883802 64.418385292905057
100.761118053966442 48.661231472105882
121.044544003129147 42.710175797203476
117.680172627041955 43.697265523580270
123.517781002733358 41.984540437636383
92.642378748779294 51.043228957948827
76.159409769090246 55.879249575554006
84.546829185247020 53.418422689632060
58.896310321021311 60.944156568796735
127.703390715198708 40.756503492855764
87.226956643340657 52.632086704827280
29.565411279448391 69.549695575314885
24.728493878496590 70.968822936743521
23.540681481746216 71.317321150118190
132.550090282555317 39.334506092754076
53.147076725263815 62.630952936536794
37.615893227153144 67.187724456596385
97.244016949970117 49.693131336389250
108.580694043023769 46.367007006197476
99.120411385533302 49.142606598502240
128.765814177392485 40.444793765431811
27.875368708463210 70.045545608642371
30.098716633455588 69.393226453117535
31.196395131474510 69.071173074599230
71.770487368393532 57.166937445681825
120.630858303468514 42.831549111394168
26.183867907597897 70.541823479319703
16.088283184851665 73.503817518508967
70.767404550608077 57.461236924977896
55.074427726374054 62.065477797305725
127.262027890874734 40.885997136925916
49.096515533800300 63.819367321040396
91.094196349170929 51.497457926864882
123.875188457159211 41.879678878980343
42.464527486873806 65.765159427436302
89.934399349560010 51.837736562908326
23.867487471844111 71.221437907965779
59.813472321870044 60.675065827240772
81.061059022424047 54.441130212555699
83.363364664507770 53.765645257941920
95.899809832854530 50.087514978117447
38.745998860836892 66.856157118739915
42.436187695396391 65.773474180443017
46.924640986824393 64.456584445028781
55.576517868834827 61.918167061974692
20.706832752170328 72.148758186752232
115.598199077444548 44.308106144803808
25.187343935684069 70.834198626057599
128.770480839663094 40.443424590073647
89.322130788129570 52.017373095030521
96.420444916889124 49.934763249727830
4.247894977043809 76.977728169191280
92.265080173352601 51.153926471971019
111.059957082191502 45.639603636776847
134.258994197080312 27.560444460850587
98.885609864750322 0.813229711139240
110.360474275896081 9.489828470965039
114.089752022210575 12.309682850881613
122.137522010357841 18.394919991522446
103.223708867637143 4.093437919254433
102.031138371958249 3.191688206747030
118.241944208840664 15.449319563458317
112.679150331813659 11.243071129908444
135.508468860375842 28.505221664793265
135.133317605256906 28.221554965276511
122.991181048158538 19.040405348325550
122.665878824361798 18.794431472693343
131.940233205096717 25.807137578388833
129.998540586410854 24.338947004312111
105.181589695613013 5.573869038545194
122.839199436527451 18.925486041591626
112.835127413538999 11.361011569583248
104.480975176463858 5.044106694507320
129.846715400415889 24.224145977187600
125.702333832455579 21.090415182261445
140.938599884396950 32.611158468974544
108.118448109860495 7.794543824915006
107.920131232799605 7.644588591641165
104.977113788252908 5.419256718900572
107.829958176713561 7.576405178001368
132.771668255280247 26.435818499297241
118.903179382354679 15.949305626987929
131.616656999327034 25.562468813243047
102.191276007499226 3.312774605692760
99.413051352805738 1.212049078163511
135.238446008871819 28.301046708598719
101.867280969374818 3.067789144840655
122.344796102636508 18.551648129439467
123.340279014789616 19.304372126127880
110.982001055178941 9.959789447330559
129.114683443045521 23.670627665694223
110.525997533777982 9.614987151939561
123.889273286676641 19.719488405321535
135.301850898769459 28.348989653224539
98.220568837886631 0.310365891387780
111.829729397518420 10.600790370763475
114.289472683470336 12.460699540901478
134.055748345111624 27.406762234730476
135.366968283525523 1.816906117738590
131.079941083262270 0.592884408149305
136.885182803773233 2.250383081095088
134.984564462782629 1.707723097301834
135.567902758280439 1.874276446363935
139.269506940024627 2.931149581781230
133.385915456547650 1.251280672694692
140.305728324371898 3.227009022631924
129.901477544743642 0.256412329078386
135.400172494352915 1.826386504263781
136.231199340814925 2.063659293496030
30.328425294999473 57.174261528415400
30.855725791727078 57.848119069016839
87.304441385926779 129.986099018746671
19.015361840666021 42.716863586794474
23.013832992967235 47.826663318781932
76.455894299878608 116.122324370569245
47.688137009195266 79.358903329201084
67.191649903907106 104.283190929689709
30.422929949268216 57.295032652842792
14.988434639888425 37.570698778421651
41.235651634369930 71.113024646304993
9.129299666201439 30.083085343723358
57.918432476275946 92.432590507300660
62.921085446036429 98.825672720585246
3.986829841924185 23.511325806400588
53.650860099469696 86.978895993413389
50.141725989641628 82.494438846939332
52.154729194497953 85.066932894006527
56.343891276113226 90.420423882573544
47.800882219663762 79.502984760400921
32.253122166783825 59.633905523581056
29.894716794435745 56.620008791424709
17.853722354115561 41.232359907525598
26.342186394170525 52.080093860012681
61.121264114117793 96.525611970073072
47.181552451017794 78.711519481473573
88.484528576429710 131.494177726850694
56.613764412304327 90.765305120040082
20.162807257350021 44.183228119465333
84.197996300722977 126.016253630548078
68.040818169137907 105.368375643750070
15.133233758217393 37.755743128586232
22.633090869874664 47.340098348214347
66.896934300722450 103.906562550290545
54.430038650880675 87.974638166238307
12.539222775350952 34.440756945080835
62.272326795621531 97.996599144274285
16.530012116752246 39.540739796119922
22.983110982947625 47.787402483181303
76.848626170603552 116.624211499758204
66.845431767843493 103.840745487048736
63.319878963638651 99.335306260942119
46.544848505458056 77.897851075111788
90.099461045963395 133.557961904773776
18.115490145957089 41.566883014394818
64.016278429058389 100.225261863025182
22.332152761951146 46.955517991212787
2.305725264405013 21.362977752243296
27.580194661129728 53.662192134515841
75.496185116513089 114.895875175074949
19.240629816810657 43.004742178457363
63.203736301444557 99.186883095800596
93.342337905684857 137.702158693372951
6.047483138663602 26.144713734518596
3.226889226274099 22.540168529964983
37.889332578342312 66.836635105319189
58.663126711145203 93.384263848637019
57.180957877641731 91.490143416171861
59.314021852004267 94.216067728077149
46.164752655647860 77.412112001973327
29.376103617453218 55.957253110112539
28.742679593089914 55.147776240918844
90.255096998450597 133.756855061186570
77.848600291109918 117.902116803643437
76.755232688660399 116.504860385088335
87.894332813819346 130.739943912291125
65.461302682425440 102.071913811063098
80.123512262976433 120.809314115157974
84.756142804323119 126.729530467087045
44.979664798516019 75.897642750077182
86.701274962804590 129.215289499353304
5.697919959991427 25.697993533557860
60.897228144858452 96.239307807288739
78.425376299990759 118.639200999911807
65.482403283470020 102.098879078900595
7.736314623529603 28.302936300104385
77.083413935258335 116.924255794492339
32.740864111209781 60.257209672086013
43.384374643588117 73.858960239787876
23.811701622592864 48.846290259813081
49.003487508212118 81.039840210158118
62.949473204187100 98.861950526142621
52.676803726665362 85.734111973943399
38.532013776757850 67.657942072490144
83.578255057484725 125.224262512448391
75.150622927759002 114.454267992673650
35.780812554928723 64.142076450237170
4.316699271727351 23.932878609908741
30.718241299403726 57.672422360133012
80.336664008097429 121.081708910219845
94.267046278944875 138.883879010432423
90.322163398645145 133.842561787754391
76.689678315276652 116.421085935608048
36.522291620551698 65.089641003407465
9.749247381464178 30.875340320346769
91.472163160436025 135.312190616063617
29.882037501275224 56.603805436110740
64.187121723033400 100.443589064726510
57.229931468854929 91.552728647807612
66.341258578532262 103.196443220134753
95.507094519594517 140.468584245601193
22.788205891550518 47.538325787151940
65.445536650039557 102.051765793235447
0.680452048437270 19.285978737612719
4.248785164118279 23.846088565504061
12.292081160754673 34.124925191411620
8.635347182435144 29.451844508657956
5.547197267832286 25.505379221070942
65.882232409367020 102.609836062840174
39.500815628689907 68.896011138088454
40.687340145689284 70.412316352762971
57.250566830358721 91.579099368181801
10.617407873580138 31.984795929994760
3.430933244722330 22.800924211591045
88.394048825631899 131.378550181029652
18.627057862065588 42.220635030877467
16.663020753379236 39.710716637242655
82.606614879530696 123.982566241102177
30.146013983599929 57.789928214069811
46.241626871108274 3.464719080940216
43.884871988174581 11.419135156034878
23.967142379923175 78.644585593224633
15.395734436152352 107.574427057795418
17.948911120975691 98.957056701895254
21.627822379028547 86.540156216480767
21.269878376647252 87.748273168796700
30.230430117303296 57.505010569137845
37.864263688166055 31.739629149802305
16.743943479661290 103.024010819800381
24.844026706185460 75.684963940871640
26.996835485748381 68.418897840079751
15.349751315197883 107.729627277874272
23.753044503055456 79.367199389734651
19.900030324684845 92.371724442355998
26.494539319298564 70.114225907414991
20.428003327148772 90.589733040353579
24.118734072273156 78.132939938765048
31.211326044631331 54.194333506862890
30.699357174600948 55.922308460562135
33.084606225549884 47.871720114966081
10.489187160271999 124.134790974763931
25.795894232365768 72.472262269417300
23.741512250075388 79.406122545957231
42.118987004658941 17.379272971538146
37.916500032800741 31.563323322465223
27.268937610263869 67.500510642078424
11.865461826345328 119.489648874143043
38.120759665546174 30.873915137520385
39.305104488432363 26.876566255020549
22.360630786445054 84.066813308345033
13.747043106698900 113.139017974246130
35.840587350052253 38.569853078157294
32.931635957594693 48.388018677555543
24.258366858174995 77.661657462665858
15.028740522537273 108.813088874966596
23.268252084358753 81.003449572683181
36.060174239945155 37.828713004790870
14.259273088956590 111.410161725969630
11.313291530473993 121.353309923272349
36.709447794786449 35.637313280041162
19.063112992728922 95.196451242348331
31.718609581139248 52.482172286088648
11.863759494044826 119.495394511720534
31.080479979286924 54.635959427774495
34.193104388897915 44.130365562738540
45.774887892892117 5.040036080633620
13.604646926036095 113.619627339563920
39.127037812886485 27.477569115631006
28.322408241422906 63.944882611427900
16.972862083101560 102.251374754726555
13.933450496765184 112.509863898530810
31.569176895201299 52.986530956469231
25.594337985565563 73.152546104275672
12.640628056192439 116.873341695056652
11.950706439264208 119.201934982372890
10.590454503085947 123.792997865351310
15.932880032666706 105.761476717257025
34.141031418807493 44.306119975454394
39.906993599273655 24.845096434645889
39.595980293614232 25.894814950568140
46.074877843059760 4.027523112373630
9.634708715313353 127.018789275826265
34.977246978226844 41.483761767455405
36.292947411586127 37.043067169596128
9.979169805730290 125.856179258679973
7.729400380032097 133.449502694485773
26.174945567222505 71.192904771060384
23.430461472592807 80.455967535139237
23.441178418447411 80.419796167892216
15.348672894928129 107.733267114834646
28.715171064321282 62.619246697915599
10.600360910869476 123.759562190775895
26.811094291957190 69.045803399244548
25.429737994957446 73.708096798467409
46.882280401056377 1.302413287457887
30.651590510516904 56.083528417459306
46.747908659617536 1.755938916228021
6.989082404476899 135.948191568785433
15.444496848949447 107.409846293362762
19.384107743388054 94.113043789518258
26.401920493865632 70.426828918960680
22.040514079858568 85.147257225197436
30.460297747918613 56.729171389021523
37.033605937994565 34.543228882940959
11.311146510278958 121.360549701683055
30.944764971267350 55.094018791198266
11.433960197770761 120.946034311431518
25.207651520129247 74.457673361659047
33.626069415627434 46.044197221340653
45.520027425369037 5.900229991528649
45.100833257456088 7.315075825509457
44.823621497521096 8.250708841653831
40.213526674264273 23.810499397461292
8.999845592220979 129.161551541168279
32.478313072189238 49.918054267166298
36.378278521237903 36.755061337833595
34.389898371956761 43.466155112317587
42.200031126612437 17.105736393285103
23.085841823672080 81.619112712017454
8.493089639618349 130.871932083804268
25.848648072012111 72.294209815534842
17.234425873779053 101.368556080500284
42.760867561399813 15.212825770854041
45.047490433628404 7.495116193058305
5.881762544356637 139.685569163458268
132.596417033542537 66.190065389294631
8.451577175767850 56.011152926712477
1.810697605102780 55.466652390872305
22.092295474115826 57.129585860732909
117.164770036759364 64.924790214638321
103.989003574778110 63.844479719271945
105.020874778637705 63.929085142008638
89.149214674943124 62.627732310779805
29.981587851635989 57.776446548575386
50.199209463671231 59.434134462356411
18.343799215687778 56.822238287329377
54.751978443725299 59.807426151027656
20.143801908049625 56.969824524976907
86.647868035824999 62.422641317812825
136.201436305458969 66.485648964389640
15.698092621963154 56.605310899529357
82.248706082401711 62.061944212045738
31.927942629632078 57.936032520324567
28.683749095146617 57.670033852663202
12.517065608929201 56.344491395924727
18.698053195316064 56.851284361675191
70.458749841230045 61.095259389269003
56.672660966418455 59.964907197274158
136.004007199907647 66.469461311441080
21.473019955483764 57.078810078979927
93.351475046208577 62.972285016418581
91.782073894092420 62.843606313668090
69.017608440051177 60.977096989723371
18.724187791377833 56.853427195528482
103.395734587316738 63.795836271046042
19.723782736906376 56.935386215816642
88.712280140167735 62.591907073206876
89.236479946175962 62.634887385110076
70.913154063421345 61.132517005498656
18.797872190019504 56.859468743807817
88.694037819643881 62.590411344637417
51.311009127569598 59.525293397900697
60.423081807645794 60.272412571516298
60.809034207026421 60.304057670036059
104.050897074199767 63.849554505411561
36.305262470321289 58.294938742525552
20.878274948176493 57.030045608592971
47.545906401140655 59.216584223126652
105.998687306225747 64.009258173240028
126.842158304228548 65.718260874827180
131.057181515727052 66.063860034218322
92.054121373542600 62.865912093611591
1.237390157156453 55.419645633817588
112.607287572325532 64.551112056864127
70.407375136300033 61.091047062563575
55.508482324888519 59.869453592464509
28.144329722608756 57.625805654536116
28.307034828365612 57.639146209251173
116.272817912815569 64.851657069508491
98.966162720034319 63.432645788578633
42.872708911748632 58.833418332225541
47.988636079878980 59.252884617485591
98.193977440431027 63.369332594288963
124.936268884409486 65.561992748097751
134.629909692550314 66.356795990365569
105.439379964342336 63.963399316124168
74.074853554917382 61.391751802480933
83.724215800827608 62.182924546619077
57.807018356133462 60.057915691098138
135.211414693616092 66.404474883094295
136.849507661020112 66.538785781073457
131.132871354028453 66.070066012970713
33.490288161955874 58.064132717062911
23.710197946769242 57.262241294990197
134.380203955620630 66.336322059749349
53.207128939109765 59.680760492645405
17.245460417112081 56.732183038172280
99.088139646901197 63.442646949017160
111.262928893196971 64.440885088680531
99.033130042587786 63.438136588799615
115.778528027907413 64.811129138783514
13.363837501779555 56.413920113082625
41.634951305319909 58.731931823884423
30.725162349785453 57.837413881045606
72.317405461244022 61.247654711345078
119.060307412750007 65.080209554192564
47.643589659128700 59.224593491439862
7.088753024305562 55.899411933244522
71.762312387822405 61.202141391504981
38.520202391288400 58.476546609523744
47.187894507602174 59.187230029033152
100.371285873906956 63.547854971649009
85.892967062651948 62.360745302379158
117.242329702137340 64.931149504685450
34.215244894014205 58.123573537343766
84.844366949742422 62.274768239057096
17.889169123384971 56.784962151505226
58.863964596531211 60.144577072038253
86.921444010966965 62.445072422529108
90.995513962123482 62.779114509552365
106.383729022375476 64.040828602809398
35.555297068416564 58.233447405594440
44.987232470470779 59.006792837593295
44.845400717051980 58.995163735617581
52.986780950994394 59.662693669369453
16.825446899182658 56.697745192531634
126.961945455126312 65.728082490647267
18.859868367463221 56.864551948747604
95.783802554796168 63.171716976849702
97.977318569293175 63.351568249946645
101.073005042034680 63.605390492206062
6.450642098689063 55.847091794439656
109.246004466101141 64.275512953917840
5.405340120768835 55.761385152565509
138.838584650243263 66.701874642260378
130.739314029444131 109.339452164669439
139.820454402282479 105.022757147531379
77.500736678254469 134.646262998556921
68.719768309261767 138.820272081981102
109.402403945346478 119.481893494684783
99.091312024954576 124.383242585943947
120.250285110035335 114.325383117400307
69.044387903357020 138.665965053704412
95.385793624371061 126.144650532412314
115.587162251583834 116.541985700440065
115.371262173903943 116.644613206596446
84.852765519800059 131.151496376395812
106.953245324756622 120.646094286614243
83.348586924970888 131.866503520719419
106.086023365206884 121.058325852017404
75.799165938020252 135.455099954502060
120.072374217431232 114.409952569260753
95.955612920573799 125.873788502358863
99.166289030423599 124.347602473290678
91.921614241711112 127.791338642677331
108.388907607554259 119.963656182146451
119.490355620175478 114.686613503406235
69.570259114259201 138.415993624725388
137.535743663129665 106.108788092807941
72.369458690567711 137.085401830420892
133.549243419602675 108.003759982959878
103.623936972317281 122.228671824835814
91.354994736070950 128.060679661116581
127.989654894931036 110.646495046671589
82.431202719393809 132.302579571350719
120.603765689667327 114.157357099289584
88.078894704728071 129.617964770731476
86.009284905203572 130.601748077919268
101.829399252017339 123.081700378216027
86.499996275878772 130.368489781969743
138.275549708270518 105.757123330719239
76.896015478102129 134.933715552342250
122.937786903582889 113.047886555905109
124.727993723947577 112.196916683858134
129.445128762741462 109.954639559937362
137.090232845493773 106.320560430599571
125.028538955128695 112.054053337560305
106.771979289926449 120.732258596073450
67.207718026448589 139.539021011466247
118.770382668914749 115.028850659047720
98.659777349848468 124.588371402950713
78.914512629415157 133.974228501438205
90.213130666527078 128.603461595640113
81.875917434371758 132.566532899295538
70.283086818020436 138.077152942765679
68.542371102019374 138.904597354922402
106.587311439644196 120.820039949120627
73.273919790459743 136.655468742416105
115.422038359410024 116.620476886931257
89.746893001825569 128.825086382989383
78.152333157153393 134.336528410370107
100.300963140155304 123.808238266323400
103.488035415765864 122.293272254726901
139.479940011376840 105.184619723610766
123.705118326943591 112.683137681234953
130.511959961897588 109.447524293302038
137.871769399705300 105.949059186178005
65.875509329505832 140.172282739374481
74.237414508177068 136.197474187079308
117.339324044267428 115.709100427317367
124.301397116649142 112.399698203958948
104.747394617120662 121.694639333520769
80.348161583042284 133.292747427435927
132.748727653568579 108.384282943348794
103.604135518082870 122.238084391464696
67.446314864647377 139.425604662828135
135.083072064648007 8.413173382062547
133.063672738515606 7.473213204636908
134.146772315478472 7.977358401358099
132.397499650239922 7.163132793027032
124.833645603399248 3.642421708356724
130.662096776469838 6.355363090410556
131.760951861969119 6.866841928580297
129.796004718018139 5.952227348809410
138.398974397239698 9.956610633197256
125.261790536721605 3.841708289411652
139.505965072253531 10.471876305434243
121.643833530397117 2.157675089253888
130.303536888273754 6.188465928583713
123.442945446974761 2.995099136311372
139.815367141900055 10.615892211806669
133.691288739291195 7.765346632538010
125.963420426632425 4.168292609448446
130.385055162218379 117.570580350233058
133.639055561555239 41.964584620139874
133.537071665231281 44.334158401254797
133.041934074526949 55.838573267407952
129.983845806744455 126.892592979063366
129.838753442712346 130.263782686881370
135.146375559699010 6.942330361422239
135.012148943808086 10.061056760466373
131.746245069438459 85.943627159292646
132.161485488988490 76.295605790315975
132.242153686816266 74.421297655084970
130.093185575655525 124.352107088802384
132.385059449519702 71.100913156372357
135.272321116173373 4.016012587470490
131.814261752105210 84.363274243440600
129.618751973136284 135.375469265891098
135.359762535788946 1.984330108440789
132.698193031249275 63.825322087601002
129.672278818140427 134.131784595276343
135.225014287469946 5.115176524170291
134.154281579337834 29.993419494147687
134.200825726835035 28.911976290376124
134.695926841913661 17.408408927499313
135.352331712475205 2.156983681515143
130.055431267754841 125.229320270003058
133.102318172135227 54.435561815145391
134.197389927107992 28.991806354178447
134.185328061235055 29.272061199836287
131.241931653668729 97.661240336932778
129.859114766950228 129.790691720542895
130.088959308013926 124.450303503691558
134.006954548767396 33.416531195825847
130.445432850599246 116.167717814983831
133.878646990233420 36.397729576943576
130.038966688659087 125.611871205480838
135.264037332977665 4.208484498982929
130.809989377786565 107.697325726673114
131.886712135422442 82.679905251585993
134.755004092503555 16.035761783154566
133.224982073407915 51.585492590277575
132.555699605049512 67.136126036801443
132.038341364526104 79.156832897167689
130.012308079173692 126.231278233007259
135.332771019460978 2.611472154476481
134.774321609714178 15.586923447412552
131.601436851950922 89.308214783583665
133.686454650139950 40.863277045045841
135.269194107897931 4.088667948658683
131.352706891979068 95.087401625542569
132.098229855877292 77.765336749132530
129.959833519999705 127.450513269873596
133.095535962597722 54.593144987365619
129.375456047111953 141.028397503974446
133.438663128314033 46.620659479584965
130.569523652035087 113.284494873335532
133.630492629448042 42.163542496255666
131.263070372541733 97.170086774327743
130.410684288936579 116.975093132217950
133.489036848611818 45.450236979784648
131.740956934592390 86.066495829091977
132.765259202694381 62.267054094473288
134.307013207655132 26.444733132351523
131.557342266797434 90.332742935919555
132.334806214425186 72.268536208525589
134.931836828494340 11.927091395473083
130.321169131990132 119.054958449767341
134.761283493980045 15.889861247520285
131.979619586023574 80.521220724419024
133.043203710782933 55.809073543509243
132.582486442260375 66.513739665798425
130.720141196965898 109.784928781936529
131.677659172826907 87.537205638083321
131.870788623220193 83.049884614776829
133.285355286018586 50.182734048580492
131.742048103852539 86.041142747254654
130.501577781127452 114.863202493275153
134.138283247574179 30.365137273671426
129.416868814966080 140.066180796752008
130.082451152915013 124.601519080284206
130.096331479543153 124.279012692149365
134.876161972102267 13.220684646263047
132.055640590645538 78.754889118553663
133.483727283372644 45.573603580133664
133.639597623948418 41.951989917633213
135.360648444956013 1.963746200487119
130.412054531427003 116.943255844213496
129.883582525593852 129.222188638640205
135.396617394423572 1.128015436466304
131.119174733923131 100.513470825907845
130.212871260696659 121.571236074152182
130.723890624048266 109.697811654342672
134.619038329482976 19.194896889735521
132.364567877538462 71.577030400867542
131.263750692121107 97.154279695993182
129.990940780651556 126.727742794337829
134.230623775475578 28.219625072858829
132.192007482031244 75.586433881137566
135.210423822337873 5.454182826904011
133.356803981969591 48.522639046105034
130.171485231318002 122.532831518679060
130.219037448531537 121.427966033002164
130.893311907433713 105.761344765512973
134.263607238796624 27.453261433959664
132.287164629537926 73.375478132777857
135.149360630581015 6.872972884881776
124.783371180223426 125.020073313394732
125.839341518917081 123.615773529135197
126.643654372365091 122.546144653032883
117.832814932757174 134.263386578117576
121.554943619395289 129.313451603524811
115.855521258651166 136.892923581401192
127.063939168827275 121.987221899833614
123.414239591248744 126.840835814544775
127.207709506732300 121.796026515735335
115.555002448592589 137.292573538097230
123.335501693102060 126.945546722918635
137.266205105048158 108.419568218464264
128.239379873512632 120.424042454810930
121.984214665724082 128.742578335915624
115.570553538804717 137.271892661154311
114.785128458079939 138.316403317370600
133.822224456969678 112.999603380317254
130.913640116637310 116.867632823911777
138.579510859638873 106.673046635177982
129.668291047430245 118.523781074608735
120.483132768905520 130.738817156852633
136.853386465891532 108.968561977723795
137.235285164624059 108.460687617443398
131.886400554662259 115.573991115239707
120.999829709538389 130.051679104134251
113.862781019318902 139.543002457330232
124.042513925601980 126.005314702010935
125.814363992735991 123.648990309325072
113.797820531317385 139.629391246809632
131.773881251170394 115.723626789489913
117.248676188976546 135.040213238687954
114.325263533508974 138.927962364722703
139.634012604526873 105.270699884908893
128.813694178997395 119.660280987526576
133.679922135323721 113.188846498485006
138.497594052112930 106.781985069261452
126.068246677760484 123.311360182092315
128.640699657283079 119.890340640359256
126.888681620841055 122.220291075935094
134.951336016276429 111.498035522738036
50.370792413887798 3.256747762657730
81.860805521475612 1.670708290307271
27.313844228648108 4.418043879264210
111.272700246597068 0.189336217476417
53.341877230717763 3.107104833672793
81.395737975827146 1.694132081278315
95.042231418819284 1.006806954235371
0.746073275796501 5.756167597397405
49.268806811951258 3.312250840940410
78.341522287796721 1.847962015287497
2.181047188643678 5.683893087387106
21.731930662346521 4.699184926019441
93.969737362338208 1.060824648722468
30.918339640557893 4.236498321259424
109.321163309140019 0.287628161782111
86.177075537273026 1.453313188089051
2.304921386089031 5.677653986562265
86.299256223125596 1.447159383393603
56.581708815174224 2.943926090013354
16.179575562770740 4.978837218393728
102.402187508811679 0.636112257043222
33.917082722736758 4.085462344249068
40.542980527202033 3.751739540713312
3.661626856654089 5.609321578401038
18.970321365983086 4.838277321321964
12.031543763852797 5.187758762604314
81.704589966086374 1.678576309802716
11.226097028605119 5.228326237460990
113.696895792417735 0.067238147487311
109.575071941841159 0.274839690959363
1.219172049092595 5.732339302178721
109.473641181948608 0.279948396006582
91.337079027706366 1.193422244718148
111.009554920247069 0.202589907563164
104.513991279346172 0.529748244856784
28.479302764480195 4.359343896037721
6.206130904140991 5.481163998946186
43.748808940501867 3.590273415319703
6.227436712907990 5.480090901466697
15.741948665551647 5.000878921926224
4.253157919618966 5.579528271812743
97.233875411261408 0.896421675274799
90.451765944021531 1.238012302248920
86.634898147501076 1.430254298634939
68.972804812301163 2.319830847817610
37.704873576470412 3.894684849603256
83.711456394531155 1.577497616682672
109.353579702028767 0.285995463869377
10.670036503485644 5.256333019765036
58.182514637929422 2.863299219081810
109.203172175502701 0.293570953698292
103.373528880485267 0.587189261954654
104.614835200041838 0.524669096803627
45.551849500098072 3.499460703111611
96.945712644068863 0.910935404490078
89.439562047673761 1.288993396737190
101.181684799982463 0.697584618636084
113.276616146944974 0.088406131916792
52.251583490029851 3.162019034669774
24.345741832563810 4.567536594369916
54.359749320337464 3.055838252537208
90.743115506992268 1.223338065514098
101.798560605003203 0.666514787926338
99.415649337610091 0.786533516285752
104.619353389987040 0.524441531715840
42.456637823584437 3.655355458615784
22.167954835044156 4.677223945995877
28.481863377590262 4.359214927102320
64.450134082138433 2.547621616718679
33.427176566595620 4.110137167302730
4.562659802436085 5.563939767570540
24.618193834721172 4.553814160267840
56.272459852733292 2.959501855559683
75.629480657639334 1.984557864307673
24.675607228482789 4.550922452714838
36.262388515261499 3.967337669325381
43.825864870351808 3.586392383390532
51.914084743927589 3.179017640905919
40.994850882928091 3.728980445055963
60.336069698344168 2.754832343567076
15.855287288932377 4.995170460332080
66.307660379364719 2.454064652538811
24.128203005149793 4.578493248019726
3.987608282861452 5.592903058426101
92.688836106694779 1.125339069364102
101.052058494688538 0.704113432585732
106.068267497862536 0.451464903878801
60.771802597487664 2.732886033951954
90.767871472061344 1.222091195986243
58.107883255551492 2.867058135215725
53.589520151940270 3.094631944354993
30.561325216306376 4.254479862490527
41.933179125860647 3.681720203333371
5.673395131247845 59.507433578999887
24.161545350001859 36.240505468973559
52.112935051770741 1.064299787418074
25.165993420829139 34.976429789272174
15.156500400037734 47.573155355485099
49.383954565760305 4.498661366612808
14.793049998592801 48.030549646526779
13.319783164729357 49.884623369684647
5.838308615812079 59.299893606405021
27.071422640248141 32.578489262913052
15.980948801026409 46.535605278854320
52.936275443985423 0.028144115321262
5.122440078319732 60.200798326508846
19.900628865131523 41.602774617768148
40.820819618872918 15.275177288880679
25.112844579229460 35.043316430823609
30.440640040496199 28.338403688581081
14.040599169769553 48.977492371105114
27.217941485827190 32.394098536609150
35.166395405449606 22.391145090995312
17.238705739944947 44.952745991611003
29.324326282114040 29.743259861707831
15.352325534543379 47.326713755175227
3.480093747201854 62.267654857083947
28.461718883198817 30.828832193188479
20.544712435427723 40.792209691065551
21.523002071879485 39.561053822426096
23.815639045088748 36.675820902588683
13.443185029113582 49.729324852888823
18.812236227827640 42.972492677606475
47.801482365979773 6.490167627258614
33.901158188409028 23.983418142798588
0.604014372964781 65.887137133424588
7.216614339441603 57.565326340027241
34.274223437893568 23.513923778170334
27.083196734136141 32.563671826186756
34.212725549189493 23.591317510829679
32.415470730514755 25.853122946566863
48.118673331145956 6.090989813559050
25.877860920038806 34.080560287347936
26.021779508110573 33.899441927601728
23.960689676063947 36.493277891888212
10.592180498047217 53.317250993730774
10.367837193416671 53.599582080348071
29.535522016747390 29.477474701120268
52.350081448661257 0.765856292383802
7.657038596191009 57.011062154673226
11.199156651707762 52.553384930083439
33.098674135120945 24.993326573678619
18.408192329687356 43.480972986349769
14.445163097957209 48.468357616049772
21.676440592748431 39.367954837826467
46.838918561318053 7.701532884430714
49.051910394539973 4.916531611592735
45.638157021569633 9.212664722502414
33.788970461360563 24.124603915803409
26.382766214319950 33.445148142519386
32.288561065625473 26.012835952709107
24.951674541185042 35.246145358774754
39.614357819415275 16.793482777712089
14.682990122429592 48.169057566258559
14.834772390297944 47.978042939425436
25.692754385717553 34.313512766410987
46.707804012482185 7.866537644011719
20.337198811770079 74.847289122331645
68.889580129482198 125.638102469604902
29.453354346788558 84.383730830391087
38.652782831935980 94.007284658434898
17.271640339500621 71.640397844408071
30.339167441974404 85.310382960669628
26.933169933168585 81.747357233898015
60.265620382543112 116.616548470946753
48.444227821287008 104.250148990874933
46.242904958267488 101.947337560863318
23.221173632522511 77.864225116892968
34.811674942928988 89.989088464088354
5.111018065696964 58.919128993478729
33.251918597212956 88.357421977864163
46.023747441081021 101.718076127191722
23.440540455275748 78.093705505838997
38.882368221760863 94.247454725594977
15.141714868371029 69.412275471998683
9.855257270337606 63.882093968171212
8.950337757240863 62.935454548299241
56.785777682144229 112.976273034871397
39.165829721585787 94.543984777015822
73.099901702231193 130.042534370362773
7.928341856269979 61.866341115773224
23.628103816592038 78.289916184220843
82.227117805844742 139.590546577330429
61.209685086912856 117.604137810254798
14.038231135922638 68.257917338258864
57.737752963573563 113.972137656091462
68.489098171771460 125.219156914083484
41.814765208138326 97.315045314418896
53.483846941100623 109.522111912339838
21.282895545745408 75.836585733432045
20.040022590707974 74.536412053780793
49.631885637451909 105.492561923549303
28.519759914939740 83.407094479234630
35.856077280361120 91.081641346981044
78.639845438963036 135.837888597079029
42.271376601922448 97.792708066368562
18.573314147904338 73.002083299320034
68.992520234277791 125.745788467834515
47.869529152361274 103.648954733618496
83.396142969100836 140.813467827612016
1.268844335987132 54.899817819501386
2.435364799365581 56.120118894612936
41.538866125089100 97.026426333237737
42.887500206108349 98.437237091099206
54.005407526472652 110.067718237343328
37.800538995838117 93.115749445725982
17.568836962605129 71.951296255605769
24.530872256534469 79.234305359056179
73.710878285960817 130.681679079263915
62.758007752702689 119.223843484522035
69.377387081524304 126.148399002509137
47.631654245353317 103.400112973977883
72.446952428722511 129.359481886098337
41.220328488718692 96.693203014548132
55.196735049633766 111.313970063147622
76.974648737518777 134.095920591511913
52.097187486714375 108.071522680411249
62.424901548024707 118.875379936340806
25.801677056192240 80.563698637582988
15.221810428505108 69.496063713364137
23.458722995890241 78.112726324210101
25.716883774022229 80.474996093013289
46.265786156841585 101.971273661511688
52.219513030520368 108.199487853167625
78.178444757409238 135.355215754695621
22.147677299666768 76.741236905166105
31.948203635230549 86.993601265162283
82.913551562312392 140.308627294563877
81.129163015106997 138.441972288559896
79.202889788597872 136.426891230779034
57.360074387132727 113.577046796268434
19.560507813351219 74.034789993379363
12.680388009568658 66.837472966349878
78.870275592475551 136.078942374442761
44.318424944064645 99.934132388653239
60.032575227310048 116.372759131275146
58.992139433215641 115.284355663031803
29.214815298219907 84.134194309976024
52.740285576182274 108.744269807115728
55.197056857706322 111.314306707680871
33.732490707263217 88.860150117638511
71.096091322625867 127.946341429631872
21.758119769766747 76.333719431209403
33.009553798100512 88.103883326626516
76.974196535183282 134.095447541091005
4.384576948758405 58.159196438641288
4.003302559146993 57.760343986273838
74.855096565985562 131.878649763543706
134.739977705939651 42.821323129074862
109.051936720776240 22.830868723786235
81.601912684289061 1.469237673664176
100.110859611727392 15.872915239289540
89.794268829062858 7.844535894286549
114.331973822209747 26.939797894188949
87.871709873945662 6.348398950408760
93.096599297602381 10.414412153074181
85.394959711165271 4.420989957603561
84.963603768655545 4.085308412009197
100.181899226274041 15.928198325157579
112.585623211235472 25.580786427160678
98.954835704380685 14.973296493563277
127.563416540838290 37.236517388513185
125.317821794584461 35.488993729014595
107.039243328278317 21.264589087367316
115.664264570015575 27.976587638645643
81.688281389312920 1.536449870219793
98.100204446248441 14.308221752795989
141.029970696338779 47.716200794397096
99.696890996093273 15.550764525623455
104.377494606663461 19.193214065484202
123.801601271086525 34.309069683391385
126.085337945967979 36.086275422796390
137.263362918291961 44.785023555418881
88.560755583318709 6.884614882341353
85.145390115681835 4.226774695243167
95.728197178480741 12.462323766152672
133.729098132878846 42.034655822440563
106.031652956986719 20.480481440227322
105.721844610586743 20.239388332868000
139.944735170101893 46.871669624473782
111.348482429593787 24.618042463827116
117.937728313477223 29.745798974457344
113.540868659915986 26.324159212914825
93.293904479692372 10.567955206387383
88.890301539696395 7.141067813852170
139.722686269395581 46.698870989191441
126.031902569124512 36.044691969039221
132.677640958961746 41.216410993788863
91.845237357204581 9.440601272420263
104.570257752066638 19.343222502150432
99.327262558258695 15.263119374414856
129.621976002381444 38.838490037199108
93.542372639778691 10.761313330825155
121.366250150329506 32.413877458788519
112.122436669610778 25.220334283424243
133.630478207114834 41.957909715932225
105.968378570296309 20.431241260998100
125.641560424873617 35.740927394636017
105.448374481361469 20.026573655694136
106.167173739921495 20.585943823824078
112.623533809091882 25.610288485272601
100.795311621729383 16.405556350632207
126.464606323063606 36.381422382585086
91.709260878114364 9.334784265704391
112.982358810681021 25.889526393600779
107.216755396066361 21.402729123018720
17.002045738344069 108.515664064138846
61.685422420780171 134.698414347042331
13.916669453031311 106.707751529209688
41.004435426042058 122.580146698302912
62.040775474593723 134.906637649779526
69.362008434319364 139.196600239442290
15.585344315720700 107.685531197556216
38.532645244047892 121.131772159672195
31.860913393930435 117.222392386796088
44.726387618031701 124.761068375291472
52.482241315249830 129.305702099555617
28.639724162419892 115.334898658154728
50.023797920295998 127.865148267820871
27.312946711243427 114.557457800628953
54.135836722730829 130.274645783707598
1.281733077962906 99.304161905714992
46.809594580644635 125.981748004705864
22.408420694936662 111.683593077879848
42.747820565532663 123.601703732334087
26.273580971686965 113.948429217027993
17.160518285114918 108.608522917405139
60.332127666650038 133.905435363865337
20.201475592937033 110.390407629868548
67.434593567376510 138.067208821435230
13.725351255342845 106.595646380347461
63.121666116351093 135.539998238380377
21.694857608194528 111.265472391879598
9.150695432696098 103.915072978613665
19.336721963991121 109.883695066853448
48.369746699301416 126.895937494377776
26.601960882284160 114.140847289148923
19.186831207680164 109.795864814674943
7.922035433181379 103.195125196275825
46.058814084267027 125.541819339653671
38.850183469144532 121.317837418617813
62.479961267772985 135.163983732470115
12.711320442822704 106.001463095317874
57.884050551556626 132.470955775777810
36.968147676732492 120.215036403233043
49.134867357647948 127.344268946052779
31.743489520420642 117.153586486579385
39.817353414220889 121.884562027033937
16.375345740125212 108.148441826833974
23.049299971278074 112.059123830024859
15.590041378204303 107.688283496581093
51.798049225132068 128.904791694587630
72.431369415452735 140.995128418461718
33.250391612058749 118.036573496414150
67.279127347368814 137.976111560706272
68.772426942205399 138.851128027502000
15.004338715637468 107.345084130449763
41.250145327944004 122.724123306186797
24.410881803524461 112.856958724124482
53.542857800934051 129.927182807872697
52.227010474224400 129.156146585375069
46.459419609102717 125.776558860197724
33.065391460546799 117.928170481043097
64.449260570142457 136.317917828200677
24.635952883945262 112.988841771738407
32.058711573079528 117.338294557034487
51.378842743247006 128.659152724413644
65.368502576883060 136.856558497259726
22.870754816045100 111.954503195668821
1.954308488635855 99.698265380687872
68.288591921664491 138.567619204724821
19.110192320521925 87.233921367950742
19.135374368066213 86.979708562763747
21.064724155464862 67.502919759991926
24.263987490104032 35.206351921335049
17.664909168229393 101.824056812161658
21.279002757114796 65.339776976579870
21.829198913369805 59.785546009511812
17.112594427054173 107.399674896962949
20.734439147469310 70.837147377745325
18.580359324826635 92.582586200682215
21.086517284251723 67.282918094401978
18.748813966377096 90.882036358577750
14.227354577478616 136.526175214612863
20.035127672524190 77.896697695588657
25.392614494529759 23.812860732812251
21.414365904157954 63.973285817818592
25.933534780377798 18.352269690478710
22.345373862135922 54.574759179636743
15.408848322890995 124.598994201874049
20.862546986614209 69.543898562366508
21.789128172040972 60.190060199281675
24.257097560798062 35.275905767317269
23.198293891265465 45.964530292417493
21.820677557231924 59.871569111644334
16.235488464046036 116.254060820520479
24.505096977639258 32.772351307376972
26.467354451062139 12.963359368155682
20.688696004259914 71.298924472434607
16.365372160809319 114.942884719999796
25.339799853320592 24.346024609701601
23.017516370391817 47.789479618528041
20.345569903326048 74.762782941363710
16.991238109963838 108.624767087756211
19.880955620400336 79.453064777451402
25.012390047079958 27.651227061716867
16.602011142209740 112.554013871726553
16.345165132590505 115.146874698136557
23.813931951718789 39.749663210920247
18.329561512201071 95.114390469980322
23.575007525164249 42.161605631221562
24.781214473609847 29.984944799290986
22.573738936626093 52.269413433196775
27.731325971360768 0.203565102561401
23.460022623052598 43.322378378892026
16.582282876263395 112.753170744052824
25.905310043624677 18.637198447485186
21.617925842277533 61.918347957739854
17.636562934130172 102.110212085047110
16.741584794725931 111.145017654324818
14.124192285136074 137.567598700125245
21.097574855857108 67.171291893577148
13.854427971891800 140.290869819701555
15.385849568346167 124.831166661177093
15.871286769961786 119.930677431785611
15.531559412373127 123.360225581890361
17.284849139595138 105.660763332893509
24.887619342204069 28.910787501981709
25.602361453756689 21.695464885999705
25.194661454245495 25.811196951399911
15.425088202135774 124.435052598179965
24.487556942333455 32.949417988325941
24.441364068249715 33.415735116820926
15.355197227664112 125.140602083242314
17.309100093511727 105.415949919180619
20.781959188404542 70.357432498028004
23.936315599588390 38.514200114473283
19.793955762129475 80.331328468400514
17.112104771853687 107.404617966896780
21.895247881029423 59.118781588591546
15.360558449317235 125.086480543154096
21.414092263288847 63.976048222775049
19.948236302757788 78.773866194933433
26.551752086883560 12.111365116473953
27.534131294970628 2.194245636577065
27.235956235341355 5.204323280653987
14.260381392692695 136.192769468825190
17.087638202882530 107.651608014887174
18.498044382723094 93.413555656368430
20.464931926310243 73.557823152361905
19.758993947007202 80.684268040968249
22.307057670615638 54.961561186634775
26.791900149956170 9.687070083810985
16.033295029317564 118.295203826954335
23.021030997198174 47.753999456001218
26.961854679647370 7.971378868827586
15.590990537235646 122.760268293264659
21.308501699896116 65.041985107936100
23.737666868816820 40.519559329503501
25.870452335338907 18.989087061392745
25.320720853659950 24.538627137965463
15.245687759317251 126.246100319397513
24.849033370029989 29.300312945057271
26.643491412503558 11.185256496005231
24.314975619240506 34.691626686374676
26.247845463499683 15.179302904671498
20.633449764714161 71.856635337933383
14.465792145150306 134.119147635414919
21.533767915807065 62.767922343188410
17.635425128742909 102.121698232023249
24.185324324567006 36.000456687473822
27.400099581220648 3.547295974381129
24.994469948294118 27.832130484028568
121.961756879256541 58.891857757803109
81.712302920170472 109.511599927714798
103.200672448839228 82.486743235281352
102.002692556533034 83.993383134916272
61.984108079274755 134.322772206947320
64.528962559148269 131.122234933520247
91.429230390392632 97.291102135959235
94.980269450007427 92.825136415884941
106.320444012727762 78.563161256912409
87.600924879408012 102.105772121561529
109.019907281038712 75.168180177716906
103.032527076184806 82.698211331705252
65.925720333924829 129.365601949011193
123.737712838803489 56.658326021726197
83.791003168314276 106.897321713741221
87.684949447001202 102.000098589895003
91.425339332179050 97.295995726906824
68.836218353408228 125.705212929024754
97.375961539087911 89.812193284009851
92.518624420377876 95.921025290311860
85.083513094194501 105.271796078868874
125.853099455552893 53.997909181329220
76.350354328573616 116.255056758479626
139.635470013685023 36.664505233737557
140.033996069380578 36.163298777426192
87.821921193311198 101.827836017343799
82.737149582104664 108.222701105794442
95.309708771834337 92.410816918570504
61.761157864463499 134.603165635438188
139.137400791087373 37.290902194458809
136.521567437346846 40.580706077522656
57.423004422614319 140.059046079012433
87.047553857315847 102.801719412947890
103.921220122043806 81.580546160513038
79.205866284608973 112.663820983590810
108.270966189875011 76.110086246149464
69.570049254297260 124.782310197547289
128.079301420821025 51.198125372719659
126.521347876509623 53.157486282457938
121.625368104084046 59.314917237948933
97.964606305050083 89.071883954274284
109.517514635116157 74.542364086128288
135.081072329258035 42.392345337091143
100.577925069160941 85.785242545882667
101.837155539843550 84.201570831398186
120.519756423101740 60.705390218980106
66.016469061205143 129.251471775174650
132.438995029745342 45.715154929247575
74.830535579005328 118.166457428072462
92.106002459732395 96.439959467226373
93.909719705064489 94.171513738771409
89.023495716538164 100.316675328666847
76.940250595130948 115.513173478510680
64.596984821378769 131.036686707712732
92.510688016087130 95.931006512401524
132.774702046216049 45.292952863210800
122.498625514322455 58.216664700183657
127.850029207863230 51.486469664755205
112.367445927738288 70.958146834854745
78.956811583913080 112.977044729389831
99.772448827077511 86.798250069902721
96.198525159488113 91.292996626519837
130.380727974453976 48.303735329905422
119.166315901229069 62.407545242726414
75.668502617604403 117.112587840577262
102.748406959946905 83.055535111646904
103.303867331020598 82.356960149662697
132.939860342709068 45.085241464338225
94.917480526930774 92.904102930573515
92.831089392775567 95.528053590472695
101.867298826276567 84.163661114934854
59.536734270124875 137.400712875123645
112.251716108273826 71.103694489454384
98.883680412689117 87.916010028356666
112.776078557721092 70.444229841273454
76.657044474714581 115.869347771235027
79.208083014161048 112.661033112766518
59.292810834518448 137.707483283292362
76.267705957556231 116.358999515961898
65.198367795760120 130.280357164969047
119.257026059755205 62.293463574899278
83.884011169266358 106.780350163450905
109.974435739289945 73.967717073307185
132.900778242541946 45.134393083536096
72.629969442074014 120.934000326729759
137.342467428415489 39.548300869307482
117.289181170534192 64.768324501559334
85.095989072631937 105.256105659504129
56.857634733608919 140.770083498730656
101.863541868261137 84.168386054713608
102.365113617417961 83.537584140038248
105.371349779999349 79.756790005379386
99.782288084521383 86.785875723769777
111.963145540024712 71.466615382181132
63.162564255028016 132.840686317389469
69.787421024792934 124.508932501822699
93.377863558461215 94.840402838233672
122.785545221691720 57.855820013315039
56.861959471781944 140.764644490005395
132.044629973704247 46.211128302648241
105.382993415717365 79.742146382174795
100.580173301946431 85.782415055004037
58.709776948686986 138.440736087345556
109.142889376976953 75.013511694655335
108.069394027473805 76.363593558317035
19.524395694883772 87.119782332399197
105.058068069901935 63.549885329248376
91.887379128456345 67.179237059282102
31.478729821394555 83.825612723175169
27.981455543226431 84.789331364493165
56.416128963211889 76.953793555607575
35.547643729125497 82.704371473303169
87.467145807062025 68.397288865340045
25.877036752933620 85.369230867945149
45.371800899525930 79.997199359449993
72.759237323507676 72.450241094132622
47.275560153273837 79.472594156800724
36.615271793185705 82.410172910224503
67.051704295611344 74.023024792928766
46.718517938606482 79.626094261046816
125.359557358199794 57.955550393671516
40.660247903930156 81.295528026365901
24.389034579446275 85.779268891517759
92.776221486109122 66.934305183446583
88.902283271463517 68.001818388251237
75.611318198463252 71.664313744110501
4.598104371162334 91.232912744906670
103.138111333519504 64.078953955328515
37.702761021794679 82.110501349321950
76.961468746547666 71.292262498402593
84.144304485128544 69.312940275376548
79.613311927625787 70.561513205042729
22.647709006740744 86.259113416580036
89.302330822986704 67.891580170670409
62.865605798262223 75.176557754719155
137.229221093898389 54.684712793178605
32.280163668060673 83.604767380092753
30.202500015513337 84.177294163264449
73.438943725629954 72.262939304725492
44.690613865880472 80.184909155803766
104.051059252902363 63.827379483759600
51.990594424134756 78.173306179976080
16.412193944750843 87.977389315319797
83.990461543737666 69.355333664816754
106.514638527254135 63.148508716923118
126.634917528981902 57.604108592652402
121.292042826311985 59.076406027638377
96.573751354093801 65.887847275473845
64.233578439637427 74.799595403342792
127.248357265629522 57.435067430161077
65.977398770774656 74.319063415698253
44.687410084556603 80.185791998709121
3.011911555072805 91.670008455452674
23.335652348011351 86.069541833278208
3.865095744705686 91.434902643718161
120.530700628883039 59.286203604186646
98.656708869149668 65.313861700803898
54.140863666807427 77.580771998155541
44.179151775078054 80.325849074159834
97.814051970755671 65.546066582842158
122.658940361648988 58.699739935476480
130.192319920932590 56.623820880821029
105.035867401133345 63.556003007371473
69.559670363822164 73.331922677542551
83.026089978898611 69.621078579361807
72.967928241816935 72.392733643400533
137.939252809393963 54.489054475950915
133.052623619636165 55.835627626583239
114.446154427553111 60.962878103177829
23.980973073164826 85.891715456793662
58.915602580529580 76.265031643644150
23.362847276174026 86.062047923125590
42.188046375224559 80.874523624121892
133.657202204654453 55.669028267716541
52.835445531439213 77.940496655618759
56.563769108573894 76.913109425918208
99.314789922390048 65.132519052769396
110.892119771545055 61.942237792312419
99.022292881133893 65.213120352172353
118.412158498387697 59.869994974603649
40.034954400029442 81.467835645978681
7.260613764617406 90.499224240354806
31.811466916754366 83.733922762379692
73.781092532195515 72.168655826575019
12.853941234954481 88.957911343105181
119.448255019554466 59.584485331311910
22.613696318578665 86.268486047668119
74.617594133358082 71.938147115386656
86.063945391961411 68.783958680166791
54.702931717168433 77.425886960626855
96.908747345226743 65.795534847067245
82.324188293345046 69.814496562893481
118.723303515802641 59.784254986948739
54.972410138123244 77.351628736349653
80.987711486005423 70.182779834515244
29.331999630234186 84.417171674103386
78.204044276799905 70.949854924245471
90.639513214726037 67.523102466246158
94.185166237308110 66.546052443364431
105.850736534603584 63.331455399234983
43.771790044227600 80.438102807368821
36.111837233896217 82.548900739637162
52.131960547831859 78.134350937172215
68.892802143629723 73.515686741777927
24.147609809467163 85.845796573592125
123.160010120962852 58.561663756931964
31.116896479202438 83.925320526791765
136.905469008805198 54.773926819518380
97.249392818692215 65.701665631573164
98.219016946976893 65.434473306014667
10.911550224201457 89.493162020318792
101.690227473195662 64.477936864781199
109.434007182869038 62.344039358640686
1.214441647935630 92.165324269694054
99.907386612366167 116.063050416170583
127.209751507101387 125.893732970399896
7.161624714941638 82.668355598377147
26.909551133684307 89.778933618831829
30.096327939854454 90.926387008801029
58.774447392634265 101.252433476918938
43.318838347008572 95.687377600051661
93.696697717617724 113.826785858036160
55.758148988019286 100.166363745636588
113.734123260182031 121.041602980011561
27.514637688033435 89.996805362051632
29.742642677776818 90.799036592490936
26.315195199685750 89.564925618649809
49.499689173952774 97.912898452512721
38.849968493790307 94.078284722107384
1.998025797714783 80.809113661338628
3.665652028273800 81.409570953406146
140.911144972449108 130.827153581681785
59.780104206790696 101.614537380246958
39.316550129251610 94.246285404888454
98.191360409309993 115.445165887778018
24.715127699257785 88.988794000649222
86.351792494281881 111.182127348785940
68.403132947165631 104.719406080429366
103.888485925579772 117.496513184540888
7.994019318005579 82.968073484872505
66.711529261374054 104.110315296290452
48.811076717002585 97.664951782205392
43.785951634854818 95.855569713349652
59.570979397329630 101.539238422667594
132.389318839196505 127.758724607805746
22.920541215235954 88.342622502006208
94.611033235089536 114.156007969563049
90.567440845302869 112.700043502164263
53.571868251496319 99.379156044836691
66.148579478443324 103.907615616929291
99.717241298104440 115.994585349833329
134.508643816417845 128.521823744479036
34.652028260226878 92.566744678711814
124.322563247175509 124.854151550729441
127.712451608317181 126.074738723347863
52.273366920984209 98.911608474297466
103.659149901811915 117.413936834228224
74.736663761431970 106.999901968699049
16.683572270342520 86.096895363194974
79.254174407593041 108.626508794480827
128.389932718160082 126.318677362107948
57.581491537773040 100.822889356636125
129.014266833752970 126.543479518325270
44.995754763359365 96.291179982104623
130.503242249750940 127.079610534893391
46.321100883872830 96.768393477546539
57.153097867824044 100.668638902737811
37.539239254193156 93.606334284161591
9.133140398669269 83.378233475701535
22.937133314477844 88.348596770579064
99.699686866075083 115.988264576912528
82.020553318415921 109.622590745691525
90.845375280320326 112.800118540062257
61.806496220092363 102.344174416818674
71.018678198523773 105.661177797694862
112.856634804075455 120.725648281938959
41.519292541762212 95.039420413142054
89.641993737736428 112.366820472939807
58.974299686043580 101.324393706804400
79.361514050228578 108.665158265187941
63.536590067392552 102.967124240667559
122.020122841838742 124.025118578231869
95.493545655549156 114.473771631764180
23.119021071840674 88.414088562591530
23.333547993461256 88.491332642872464
138.697196603703532 130.029983677590849
55.823714092016587 100.189971580581187
52.407587369383400 98.959936837997304
106.462289411690307 118.423255066662620
119.997378222498227 123.296794848119873
98.714451224112935 115.633513665239306
90.304199225976888 112.605258863374473
62.539992478653410 102.608282266099494
13.330601667811292 84.889601059780858
32.144105561741547 91.663724298813889
78.637601357160733 108.404501142262333
126.155643573384765 125.514183414373690
117.631941356506587 122.445078924561940
2.979066647738913 81.162354166566018
115.075844404959057 121.524712582474777
4.801169729500475 81.818433485956220
23.843992777002942 88.675127000899963
84.917313148662373 110.665618572650473
65.521383827974901 103.681783116231230
48.169793224067583 97.434046713336187
66.022493397199199 103.862216170983970
102.283403181906721 116.918575742595550
122.365609048537337 124.149516784688089
94.762550665431959 114.210564406885311
64.780665014815170 103.415074662872200
132.287993486850695 127.722240684986332
32.365965379208106 91.743608713422731
135.586046000316884 128.909760792935515
64.428671251929174 103.288333299721344
50.351573575334477 98.219633973599329
32.612023052258664 91.832205979011960
61.276303222395541 102.153269377166325
130.318632659980750 127.013138700658729
24.959228510238503 89.076686664644924
35.104830273902309 92.729783773439380
133.412180767063603 128.127023506030753
104.276458135428655 117.636209201702485
120.938896558133749 123.635804597359723
7.305335403582966 82.720101085082405
104.059663687852947 117.558148659992867
0.029444044482889 80.100292195773832
92.869021235171616 113.528766811411444
102.905674344151421 85.494361605688212
109.981171641574420 13.356963726416582
102.321416890806731 91.451089536487842
103.541966864784030 79.007116285815499
100.608424707012347 108.915699235577563
103.829890234276888 76.071627543361970
107.965303491334822 33.909509605976247
103.179099201748357 82.706690730633696
98.302977459875294 132.420614630990002
107.043691578801543 43.305695121996841
99.870244610571277 116.441727313197319
107.971599984011547 33.845314457794693
100.332157843503438 111.732345446588056
110.120293792180306 11.938560254517638
105.231860281523424 61.778007340880812
106.439401434124704 49.466663993676292
109.235600104493216 20.958350364989197
107.496620117240965 38.687915648011064
101.991529170339959 94.814420868048529
97.567393249804766 139.920176655399843
99.103190894520878 124.262132972832831
106.111859083026630 52.806083388561959
98.293972032464552 132.512428403633152
111.089315946698150 2.059009210134953
101.431725256488704 100.521835622142390
99.905643876123946 116.080818277907952
101.654029531675533 98.255358613486663
109.806206871809309 15.140796392990964
111.236214165594760 0.561325751452776
98.352471955827383 131.915999337216903
110.091112818866165 12.236071424967033
101.054417135705222 104.368636050142214
103.972114960085491 74.621592132047098
97.915163478284441 136.374526323296635
103.944180998545988 74.906389541079065
104.820169503761363 65.975352091399813
106.429430497743823 49.568321499106844
106.532709608177484 48.515351514271359
102.689635844702963 87.696956637083503
97.925566800554932 136.268460478544370
104.320698877928947 71.067645926040143
109.846943123030840 14.725474750009344
102.810940781524181 86.460206466126650
103.057943319929791 83.941921228897414
104.577047416345664 68.454074648404131
98.030163744630201 135.202054676303334
108.898784862555701 24.392310424347727
99.916585201106798 115.969267289978973
103.262389811050213 81.857511150704752
101.543325846288326 99.384024976257507
99.163096135028653 123.651376161274712
107.396842270152675 39.705188915512338
109.440543975991801 18.868869303835211
110.066919042658114 12.482736215745396
108.712052148106523 26.296121782484210
105.055521706010097 63.575846481870023
102.915336119193967 85.395856118205785
110.905513829031690 3.932942014545485
101.883278748085289 95.918075276005055
105.578030205360179 58.248672725949568
100.123717765101063 113.857471672722781
103.138949015015712 83.116037222266840
103.213616762229847 82.354771015367618
102.314108607157422 91.525600280151977
101.485824472728339 99.970273445974698
102.542454569103228 89.197525966985580
107.474521919337420 38.913215217436857
98.632467668827303 129.061336081176790
102.488758938446139 89.744973433964134
97.963305043558066 135.883704674627580
97.657850314779154 138.997932322209977
98.346432899485904 131.977569823616591
99.542470909941372 119.783505404938438
108.637295345027738 27.058295947943815
104.159892072283156 72.707132739891563
108.655991943665285 26.867676982490138
105.376980910873371 60.298447086689265
110.142375184714453 11.713432022252780
98.551292657313923 129.888946333466322
99.645435357772229 118.733743525543886
110.303437153314377 10.071343724608422
102.974832971830438 84.789262977004839
103.011070015545272 84.419812473310074
103.665978643324451 77.742768829482699
109.287088419222528 20.433407327117571
102.922781496375720 85.319947653606860
105.168546858227842 62.423511877931169
101.311278801742887 101.749833240388966
108.824322330628590 25.151484383000835
108.295505885960864 30.542970051151897
111.085359532541133 2.099346363867383
110.484022387641915 8.230208274729749
103.746889509485882 76.917851639963189
101.825116057147667 96.511066129018900
98.644379165814300 128.939893819047512
104.568014681567732 68.546166830087344
109.149603550414511 21.835118085624348
100.964834279775033 105.281967488167084
63.943984787375406 20.730422829180711
66.218959201518416 24.511991476530465
70.957134322799178 32.388007300223869
85.945819883569627 57.302899981751210
106.067411962846165 90.749949438093040
118.024004584247990 110.624755723885571
99.401025497974672 79.668770726827688
124.530210974930512 121.439675640011302
97.861973719881348 77.110487031633667
86.203982523561052 57.732029970747774
101.158293954553088 82.589784369469854
66.460689067744923 24.913806142034996
136.287491387707405 140.983175870454573
67.390432239567247 26.459268634620990
75.871520315125437 40.556929057770986
70.781885837952814 32.096701089626244
133.112226359857317 135.705102147209118
133.550705543145853 136.433962710093311
92.574762804893425 68.321838287390293
90.577301767547297 65.001565326880382
65.887432454200166 23.960912244332231
95.242369783977296 72.756059108882496
88.999657560118436 62.379131494483509
67.575574619973224 26.767020940179400
89.190105994248825 62.695703770183428
120.729796085557766 115.122448640345411
88.592047466755233 61.701582973575739
82.378568346597945 51.373247988498363
111.372273565386308 99.567937978967379
129.438260259782652 129.598064226652127
121.682489694038466 116.706060419873211
76.275120063421042 41.227811395939106
125.542855018908114 123.122939831390624
127.360739875194596 126.144712882677709
67.084523308064092 25.950772531489047
115.213227369832254 105.952550655274408
103.880742267313664 87.115165015319405
95.046940871151676 72.431208049049644
98.004011966217305 77.346589633812130
80.100336930870711 47.586265401106573
128.430924083743150 127.923623021084879
61.103079783037806 16.008137942056344
135.566499016970738 139.784708702118024
104.001154746424675 87.315320257912475
127.824529694039981 126.915645965266393
87.434164530443994 59.776895916862046
103.636919513945983 86.709871455130951
102.094951446310603 84.146740167352903
128.674205421332118 128.328016614697418
95.351749360943217 72.937874946609412
76.778964994577294 42.065325955637725
70.526853265000824 31.672774044147143
60.099370207913807 14.339725041789302
120.171954186255107 114.195177800081652
101.837898703936546 83.719455101976379
96.962224747940311 75.614882297960591
110.844785922888832 98.691123401039746
122.820009049762987 118.596898182539519
57.030139276810445 9.237906142912234
96.260297013739176 74.448105258245974
70.467413233678059 31.573970049935049
67.147096295442964 26.054784271476926
65.994474889988126 24.138843176915575
79.606084197507357 46.764695440260283
84.420252363065146 54.767030448850072
102.860999866983292 85.420101604720472
116.168487309775784 107.540428310733887
123.140763028879064 119.130070416652330
82.212607100743313 51.097379460000887
118.497502179344622 111.411825525234292
52.658516489140226 1.971190715644050
101.303858215845707 82.831748078273236
100.984381076643288 82.300698267056788
106.108605602031943 90.818423427711011
54.325426761993825 4.742006768159031
116.138915107754883 107.491272016359687
101.799062317992011 83.654899448712243
118.147183977832753 110.829510260852572
98.938725732141521 78.900314479898725
103.885889582521301 87.123721122889762
70.665461863698113 31.903175725954288
67.730697531593762 27.024873483673101
51.973437959803107 0.832421210629772
135.866338319815384 140.283115585215938
126.880118574233265 125.345801724967629
125.863690741959161 123.656247944087227
116.074083584354767 107.383506032388311
77.598342010728501 43.427332673328046
58.664939216545186 11.955346901084015
93.871008400536851 70.476518214020132
92.698960346579398 68.528285237649513
87.264843928527853 59.495443309933428
108.601263022876253 94.961834928362705
124.831740084588759 121.940891398860330
86.676644787085692 58.517711244971451
129.395361727809814 129.526756284673809
102.231723141588603 84.374088462565709
98.795744220770558 78.662643938555590
52.991618793995606 2.524888913113880
84.933043039055519 55.619415043122082
65.065966269907250 22.595432813852426
102.827503216355780 85.364421908713027
61.161286561838196 16.104891966368157
125.202716929298489 122.557546424132568
63.296023484475214 19.653351310261520
99.983007615315060 80.636168564170674
125.236320766379222 122.613404290465127
53.437033356398693 3.265277786845922
106.585287012920588 91.610785516262212
57.682046796547297 10.321537247632630
109.549186574248537 96.537517696339791
58.726266345695961 26.421885699640551
21.762242694435169 66.742069800305515
52.202393512228234 33.538095671164399
24.321904095803571 63.950003116433571
78.720569468477024 4.612193376074039
19.975122786576726 68.691451836596855
21.208071957988107 67.346556647504713
11.964152557356014 77.429780691553859
31.566312142425716 56.047836704683078
35.487918518982539 51.770166812333038
0.752224113582586 89.659699794557355
47.057016721799812 39.150648606815544
70.236993443782524 13.866038422134194
19.781767154167589 68.902363256013473
22.385724878421684 66.061978350332552
52.134329140398393 33.612339969587310
59.354583905867798 25.736519843941963
8.893291474248331 80.779461597145570
24.553165976004546 63.697743739230965
57.066548894219544 28.232297732431594
48.837953711998573 37.208010868186989
20.300740976463953 68.336269038137345
81.671819123464090 1.392984056797359
41.081413956557434 45.668808152436270
38.291870741520874 48.711628843392042
16.810310253086190 72.143614544811044
12.997591713928724 76.302510093445520
42.679016612785155 43.926150647762370
55.883511903355135 29.522748948445866
33.160242253242579 54.309185195365110
19.049718453896279 69.700878554133212
32.498911139836466 55.030562080511743
41.956048772532753 44.714760586248943
65.432886870203163 19.106335401527755
50.678040891461833 35.200852379781963
25.193607114627916 62.999153540865123
19.976282764280942 68.690186538342857
27.882685564477512 60.065919345854326
2.569044597419196 87.677920508912578
82.504735099178220 0.484443206428287
37.384120607407070 49.701798443708896
52.744061717350576 32.947246526653998
56.768271763420309 28.557657031524915
59.105615667506626 26.008093233804736
63.306876736989175 21.425377310487896
40.671169859820466 46.116300494252293
46.207322345649558 40.077491257899872
35.732095748666680 51.503819432325379
18.738091326770618 70.040799966775197
23.620307572436413 64.715301322425418
9.532312749073537 80.082420179569411
53.774171161836065 31.823607962915769
26.557280359897124 61.511665143466857
22.963616357235797 65.431617028312459
30.690182043334985 57.003515318698547
66.511699750401931 17.929571357922374
6.206501529270234 83.710199501746985
10.879526370650908 78.612885862704800
15.900350782579808 73.136194078930842
61.661000604602449 23.220691297158279
30.861875543413014 56.816232851904722
78.882545841639839 4.435510305867751
41.451460536798848 45.265163073590891
31.753735986485431 55.843395652252241
21.934649223952384 66.554009564334606
38.328642242367863 48.671518662265761
59.737825271252085 25.318481955180975
59.497613900737832 25.580503394556281
62.101334314864708 22.740377345652146
69.383804973122253 14.796692415166492
33.832029124755593 53.576403218182001
56.255866393711550 29.116586412042221
40.156123879593686 46.678110240371289
39.233460511899516 47.684547126121387
64.768395612681047 19.831159357094624
19.867756766081495 68.808566189551655
22.814130434400024 65.594675573725723
68.388959498377545 15.881865205657665
7.235107270302460 82.588201170702035
67.782361601766553 16.543539353937170
70.796817514580468 13.255384944268364
0.947431793146751 89.446768170766916
79.624622019896748 21.094875832468457
11.974343445390595 38.338993365036806
51.685901167213487 28.216481186431405
133.853756607654475 7.271820107858863
9.386802121129705 38.998560001806688
80.934967829947396 20.760867493804550
9.460763504325065 38.979707177966681
131.826079677040326 7.788676801524637
27.420611953230829 34.401725474920802
67.217689494984697 24.257414216439773
19.558132760890164 36.405878571508175
73.472514501020513 22.663053634007891
81.099738646921764 20.718867262708461
75.867004174137563 22.052696038683639
140.302266748370215 5.628089008451878
79.359334270330010 21.162497921096534
19.377298835615878 36.451973303518351
100.192964555593434 15.851986614428490
120.974549904383835 10.554741609399219
49.196704780942909 28.850979609068656
28.269755614800374 34.185277983340782
28.011150297158199 34.251196713994013
7.294887736917025 39.531790880814881
45.051814058416262 29.907516023773628
130.872729930075764 8.031686519041102
42.663496124097826 30.516300437265290
16.230577061745631 37.254075545435185
83.810128967369735 20.027986305086603
31.917266733506438 33.255524081987005
121.106203755868862 10.521182922924295
118.775477240534144 11.115287231340995
31.273931806649639 33.419510739917861
95.977402563538021 16.926537200007694
108.084317869570810 13.840473477976609
118.025315568433626 11.306504123787104
93.014182380059239 17.681864719649905
104.409792093496591 14.777113440061770
19.121236849048739 36.517243736767540
24.018677626486411 35.268881628665987
125.404405960266814 9.425567272062606
71.209604928005746 23.239871342151766
126.658930935192885 9.105787715037685
43.393490978680390 30.330224084945055
2.118912854610259 40.851151585557865
108.859532148271171 13.642870653324353
136.871419855747263 6.502615001533788
84.191698831073722 19.930723799813236
75.616819378828339 22.116468370536236
49.430790175640276 28.791311029073476
32.601280408954459 33.081168374045326
99.629043500956470 15.995730604108305
107.081879912180199 14.095995824973501
28.086018320499200 34.232112786756360
53.691697084720538 27.705201982906129
106.780708412892167 14.172764714039687
53.323242434702685 27.799121408283387
107.796179211275913 13.913920284021035
110.415080696543598 13.246359913690325
60.321907351000327 26.015155356247355
66.334815569921616 24.482459582859974
90.346649036149074 18.361821394976399
87.775641085158128 19.017173659863634
126.542012692747832 9.135590281367140
26.546478194186705 34.624542965074092
127.963304462592120 8.773301716653046
117.319954192427929 11.486301380015401
27.552799737793226 34.368030688418870
42.926954866916716 30.449144564120608
23.975323673767242 35.279932590641955
130.436010634848941 8.143006664564782
53.858870170674706 27.662589411262378
92.952680801851386 17.697541527867141
103.911479463736796 14.904133782573401
99.322312236168472 16.073916682456705
83.402886397319577 20.131792806555421
29.717524196090647 33.816240455310009
67.355094644765472 24.222389518798806
122.944755395138372 10.052534438020531
4.449536071193944 40.257073608086735
62.271998660773917 25.518075307893376
95.591886168731605 17.024805679648207
36.067161643318485 32.197712095391971
109.268490913553421 13.538626692130107
133.831677252318173 7.277448155613956
12.666762733787667 38.162495058710007
108.519351717511910 13.729582954498861
139.575799162699440 5.813266256718686
10.415065041882526 38.736454848162481
17.372069361066600 36.963108120218557
60.259557397849925 26.031048416008993
59.946649719480725 26.110808867796319
75.795839354305471 22.070836015979030
75.001429883658986 22.273331712515237
26.795678139915498 34.561021672275210
57.117137022143432 26.832054227622024
34.769191766153348 32.528565797508186
24.760628135937409 35.079757769046822
78.212812897944815 21.454747261610894
12.199220393445300 38.281672026465380
100.464862448089335 15.782679594356235
138.946380261206741 5.973705707128412
10.624647700372154 38.683032037910451
112.962874062213956 12.596925067713586
72.465915477413830 22.919636640567500
92.687510823136037 17.765133596598101
72.319152624741932 22.957046625185704
25.081027613391974 34.998087650859283
114.309627467434382 12.253636399930350
91.878240384393862 17.971417367417065
18.855331864856431 36.585023159063013
135.237828841728458 6.919018836661582
3.593799903572803 0.923840607605434
6.440760628991914 0.125603030184843
0.648261260717222 1.749717694520834
4.551109530324483 0.655427871708911
6.840608076366859 0.013492857789193
2.865975547185498 1.127909720973609
28.835954502462069 87.268964494696917
54.208719276013767 54.210023045711175
34.141843833880493 80.355761053619716
80.775200581827917 19.595752278105550
12.760410963534074 108.214275632725077
27.270918427500931 89.308097258881205
25.621191037325207 91.457576895229607
37.557109956496390 75.905907685729957
27.190782678017040 89.412508546882435
35.349216472221130 78.782638781993370
35.806427971183510 78.186924112784126
82.971493801830704 16.734135516476119
81.720236778496357 18.364436078563891
70.008890980025384 33.623502187277957
1.213161721361057 123.259535382729339
79.491554452592723 21.268253584381728
35.686499375837876 78.343182701352418
25.042559366570281 92.211493573003565
60.103706453283138 46.529266231262127
80.466111932927490 19.998473212845632
35.337265685755703 78.798209822577860
76.193472031309710 25.565424769004743
58.893558791705402 48.106004164466299
23.662606642462105 94.009475650077576
83.372253163611234 16.211974041584501
10.629239063971108 110.991043859371658
50.731604237327645 58.740461234108139
57.537001728365674 49.873503328605615
31.877302883281320 83.306299844438655
12.083937819510748 109.095672920709646
30.947206481119910 84.518150534554124
54.056945417007491 54.407773789989747
11.384751476594570 110.006663921441671
93.592039412534632 2.896305913194927
78.753829199767353 22.229458094660959
22.459953863481324 95.576448274410154
43.791702239048668 67.782669123961554
13.661123019935774 107.040710694070157
49.869957229387275 59.863127141407581
60.429018672047732 46.105407117414643
75.578823091808559 26.366269433904279
7.176085276152554 115.490262210413704
62.653056638427138 43.207640887874717
43.269616711244794 68.462910124462312
17.407969129320616 102.158831748121344
6.804061772840407 115.974982867520140
87.035527185637420 11.438983692027026
68.306225668532832 35.841956239968582
21.441141768902384 96.903889319278548
10.616934491687104 111.007075858183072
5.279139811955375 117.961849741078993
90.137087266664949 7.397867399249936
0.098429392931375 124.711953796952074
14.564712409239865 105.863396791484860
46.292911309663175 64.523768292495632
47.264674932532358 63.257628122222428
71.420796080582448 31.783888394007203
75.779419815599141 26.104905904709224
72.357637146151589 30.563249878257448
88.689128652630004 9.284456404001714
52.828937970557419 56.007781776247064
61.470153997591396 44.748880460788847
19.236081034676715 99.776929539956868
39.580432257360464 73.269659958150157
23.260678307704215 94.533160215162880
33.898025471025562 80.673439361590738
12.759189861499001 108.215866643442311
53.294234125456697 55.401533364671216
42.373953791176646 69.629896390910702
91.357917140060266 5.807211289679295
2.551407870689522 121.515894061421832
36.114691781293175 77.785277885413606
72.948783248547656 29.793027769578192
31.797870424126899 83.409794794231118
68.822289253759536 35.169561410306692
13.587511835062404 107.136620929806710
21.998862141488992 96.177218603382968
52.207179579386754 56.817889560423303
25.408243814148545 91.735032263044303
65.863964713996367 39.024051790837589
49.163232883311970 60.783939634093834
87.454123307315569 10.893582164017154
48.306008721565554 61.900842881522777
44.145228586097581 67.322048970341299
5.107775150018883 118.185125934112904
29.925231868726687 85.849712119386822
52.417989468980018 56.543218989079207
67.864439155270588 36.417573229493968
68.249298122233938 35.916128859181576
78.995641359864109 21.914393728848371
76.841029934937879 24.721702020934863
40.618658212801336 71.916924007690611
39.638779729331183 73.193637274899373
46.732275073719237 63.951307976074936
51.210873503030939 58.116006834495408
79.252093925712160 21.580253936260593
25.573071819911483 91.520272876737693
93.613521814734568 2.868315842627165
31.222782815922990 84.159093805881113
74.942684268351655 27.195113917577171
91.307540982530554 5.872847906621243
17.553935615525269 101.968647605241358
75.137512552084047 26.941266263133571
83.466181052316188 16.089592558886949
3.921810751786870 119.730354763199855
16.021182638550304 50.082338898122096
34.642457086242267 104.118600204299540
30.036274006242156 90.752119127284431
22.138397891470635 67.833618103069739
29.439727060776370 89.021025655828367
0.461620885296196 4.930727655280732
1.505520797569336 7.959975121427084
37.159308537068888 111.422141272217971
25.719529842903388 78.225548174403087
20.947579509872298 64.378034361097519
15.382725860174221 48.229629116847917
18.414745652561155 57.028114647317544
1.220622947851097 7.133242520702710
34.511197523646942 103.737703824556064
42.583763893526658 127.163130854248294
23.207426395017315 70.935785128407787
22.744394514071750 69.592133179012563
12.061097153491358 38.590740153549149
18.523153053490486 57.342697339312998
43.449246404016371 129.674636671109539
17.132308960109569 53.306667739018891
34.232507158053359 102.928984450324620
10.718468652426635 34.694625270303455
1.801610740219087 8.819185566775333
41.789544345680845 124.858419909655041
19.068304011195423 58.924647043378926
45.223989887875554 134.824687110172647
15.065609849524931 47.309404045038093
25.959532014084878 78.921999970570042
35.580590306977108 106.840927937454055
27.315121041253306 82.855724437261387
0.513996689537052 5.082714709229696
41.786858605799658 124.850626278642935
31.851824119585640 96.020584538428636
13.584614572009531 43.011768669229745
32.069212606704504 96.651414674567135
5.318523279258806 19.024760136032405
20.151321712301112 62.067408708836034
3.894686071502313 14.892989261170310
16.159987222557863 50.485129845272191
0.385044321633799 4.708513476782129
13.431492310435893 42.567429880204948
35.700847228556533 107.189896234795697
7.032086241293989 23.997273496555785
3.720241543310274 14.386776319875823
19.923453221605502 61.406167109005693
32.836295149849043 98.877377932946743
34.148344380506209 102.684756169786340
45.472730701208029 135.546497189525809
33.580883234461929 101.038065506647953
21.651555970729103 66.420872841305368
25.048009806709022 76.276893572374476
41.748985848234803 124.740724981075530
40.519063338264502 121.171666680485231
34.726159632125096 104.361492958714479
45.336711639258361 135.151789426919095
38.076530016556241 114.083786138708874
4.648999547475385 17.081898522399957
7.622016179024390 25.709165362876909
45.739954503791623 136.321942246425579
38.149384514511937 114.295199417640092
4.518267834845594 16.702533887368606
8.607760516020251 28.569653710472004
40.723182608191394 121.763991456019738
26.161954478167839 79.509400859491635
23.133670313582545 70.721755583839069
23.533858375393763 71.883043805028663
26.501261863888356 80.494022111351356
34.648577887759437 104.136361890327748
18.542113053410038 57.397716533240654
44.685051291281042 133.260764784911231
20.519444118579649 63.135647007680944
24.468811658317136 74.596143815827233
6.592868829095585 22.722727711709261
3.371421192814983 13.374549811898424
32.392706681314088 97.590147971029040
2.087520320548803 9.648854064279847
46.064084521569022 137.262520958532264
36.862614019377375 110.561176437017053
35.608123799893399 106.920826175465422
2.452046835704165 10.706657604058895
23.550281097548627 71.930700183662253
9.533766954863706 31.256791266019331
40.648439968704693 121.547099061819665
17.330820780917680 53.882720503381755
35.232885744482388 105.831939285839852
11.560321702371514 37.137561789820957
46.978926436021879 139.917260669398047
4.797707860619172 17.513428667665284
45.576130095452001 135.846547366110769
20.521328006333547 63.141113779100195
10.100125508276566 32.900282363858743
8.863947129759403 29.313070432138414
7.518575741095837 25.408996083420000
38.523378567336806 115.380476390608280
31.460791393153947 94.885863784267329
4.886372027503679 17.770719332905429
3.026998333804887 12.375084191993063
12.857163148818412 40.900809223273122
16.763217165995894 52.235616416043293
14.791245725685531 46.513238802402739
13.836022196687320 43.741317451705150
61.120866823531053 125.428473550393704
58.617102666341218 99.631251706038114
57.332033802183602 86.390704876277468
57.318550655827003 86.251782958762860
57.119672342970574 84.202665056800910
57.590671883521708 89.055550102421336
56.713585206979005 80.018596878801375
52.537117021614534 36.986877619481483
52.422113202574891 35.801950107761002
59.070805006971405 104.305917208749406
55.073772716481429 63.122993321639406
61.462110011676664 128.944430195986172
57.826478553438200 91.485154727420138
60.487089981899175 118.898432876857143
52.223650433492210 33.757113709265191
51.648489237509814 27.831012032949058
59.790065498143342 111.716728007905687
59.938505984047495 113.246166048048906
57.280899369744745 85.863847626674968
51.759257120802673 28.972295108805046
58.889077273841430 102.433508166802142
52.995942296373030 41.714326635297425
55.241297110680435 64.849060031669936
53.765738238380685 49.645823151784462
58.981627226264820 103.387085063210066
59.097814763002710 104.584208862658031
58.368421479301198 97.068996098948702
54.244699136913212 54.580737056807934
62.023766261056316 134.731385338669355
55.442599031226621 66.923149273307317
62.443894488712701 139.060124154106376
51.934894583048319 30.781953803981821
58.616123063935383 99.621158494778527
57.171778586757682 84.739535243472432
54.893009588560432 61.260522969203599
62.244305058557011 137.003679343707859
53.370549478954374 45.574045038002978
49.709768386776588 7.855643451597976
58.701136705204483 100.497085948775236
52.480758381639340 36.406193398840649
55.964464632897737 72.300126438104783
58.023991205152043 93.520201710059197
57.797861995429031 91.190307589655788
58.366213491329788 97.046246370159565
54.873673334700172 61.061294288243580
51.473177297696814 26.024707317573554
61.408786040849556 128.395013310574370
60.537548403942175 119.418324937625599
62.112383539587775 135.644442419926122
58.901410828859362 102.560585413280535
56.926850356433370 82.215947758014806
61.724736001918586 131.650364344339948
52.354303176155923 35.103277954563843
51.608755573498811 27.421621179486561
51.467260356542603 25.963742852067980
49.692741402815187 7.680208045139580
58.820822705192832 101.730255728163911
59.131634673586703 104.932668094964725
54.516454470453304 57.380734255661110
53.040045202730759 42.168735432557391
60.509595638314721 119.130317101909881
49.917226650760455 9.993163810321949
56.310105347160594 75.861392445797804
56.831130383130201 81.229708946684795
58.620736564342536 99.668693121049429
53.472825833598328 46.627836707080718
56.404232925673888 76.831224215937496
62.359199803266186 138.187483021662842
58.541494558842466 98.852232996637625
53.576502917511689 47.696060615554025
48.966208762354512 0.194469562420057
49.077793972660999 1.344173865263232
62.322503791424815 137.809390238619926
62.563664717171257 140.294161771036869
60.008438875118358 113.966710872525141
61.292506259040074 127.196939075531645
54.352043934286591 55.686750793655492
54.968914790218001 62.042602751230199
57.003952590372165 83.010361012914501
57.797291659626190 91.184431205816082
60.206668728121976 116.009147449238483
56.601176672486190 78.860409557849962
59.946412811108679 113.327633054914003
54.550821383499098 57.734829459637190
50.131224942818996 12.198068532955041
49.403779550520127 4.702925625465406
50.385637603619458 14.819377665381010
51.206114410494898 23.273058154549101
59.208535157780389 105.725002646518348
61.370129746039815 127.996722996359196
52.691004000963105 38.572432925804115
58.035767951397666 93.641541946770545
54.899620582814713 61.328638524296728
50.707252220066287 18.133093769607886
62.300859553347159 137.586381530017007
49.673065657134828 7.477481452536232
49.777474022251447 8.553240025717095
133.367576812734285 6.101171389436461
133.188019954260255 5.668825149521060
140.427210557156940 23.099720654110513
140.809076360233433 24.019196777247640
137.879229196323593 16.964560069920822
133.006939728422168 5.232810867307244
132.895252443027516 4.963884476541051
136.372684210443282 13.337023558955838
131.428954387600754 1.433256594951758
138.564037560967677 18.613476875620591
135.924264986231151 12.257296685020060
139.487889374180895 20.837974792749826
139.368935843781514 20.551552363498725
136.064168897521256 12.594164519029748
133.841670435226888 7.242718400196841
138.722191735681491 18.994288632662560
132.969455011384525 5.142553237477644
133.285143802336677 5.902684946795430
46.982933286270146 101.808826023946565
9.584050335219370 39.328094249491507
39.463159258700038 89.245857642348952
28.703981070051377 71.270953755556860
38.395442199040787 87.462067915182644
46.570407721285385 101.119637012348193
33.123140960320569 78.653857253870640
37.200466212682748 85.465672082230270
23.337635316091703 62.305626900715083
15.208138096850364 48.724019774068928
19.698920212913841 56.226579495398738
55.832497650746468 116.593418871313588
40.755277586792516 91.404545076518289
63.330951162474200 129.120767968950673
31.422004108061266 75.811839872849689
21.731434095437702 59.622214463642131
58.906651155870861 121.729277095704305
9.551050543554089 39.272962893446724
19.273667042150873 55.516127011204148
55.642044807442254 116.275237362156020
22.191452571400475 60.390747872662473
43.532041031003040 96.043566305732710
7.111630966567519 35.197527793565754
52.428374572948627 110.906294439562501
18.439465463582415 54.122461720596860
14.334994097615363 47.265295028517549
39.119615030348236 88.671912831954344
49.212011755340811 105.532853132256363
38.778954755303907 88.102786120359383
68.615828244664883 137.949988559990913
38.563295244429177 87.742492897933161
68.552825772641299 137.844732994984156
12.076790726034877 43.492610177567315
44.744628728884436 98.069385280152190
20.742598013687093 57.970207849604279
1.294748753369676 25.479508733956315
16.282716678856588 50.519272756378093
65.148921795107455 132.157974604776228
11.432954235500416 42.416979787099741
48.052503316783906 103.595711431138909
4.158699704231883 30.264190442504237
2.887974647883601 28.141243842503037
23.434486315906167 62.467431769310103
43.828816389396003 96.539376343409188
44.496668225201482 97.655128155372523
53.259542000141820 112.294890701811639
39.674074677768722 89.598225111269741
23.942971660254546 63.316936725194893
26.552017357199496 67.675759008509459
63.082786726937243 128.706170143848851
57.673541090423143 119.669172269887412
64.986862122131001 131.887228364254838
47.922457805913034 103.378449897048966
64.491275258019101 131.059272353695718
41.846749815904481 93.228021560446152
1.410626230046961 25.673100332626536
54.219399472682341 113.898483979236659
51.019430301995826 108.552430844391068
1.919038258138366 26.522482802142072
57.584082782812722 119.519718059446973
28.877917695548209 71.561542318259285
28.910972385197052 71.616765390043014
23.643213073768038 62.816142734532988
34.338389091746542 80.684120902076771
46.998438500855166 101.834729930083583
52.173096229429717 110.479811709313367
21.223813454906946 58.774154131848505
70.039450716051249 140.328374403739190
28.092681817197786 70.249681951758333
28.477077660578264 70.891875827359002
1.322003448677540 25.525042000534224
31.483458837740383 75.914509690190968
68.659251227134902 138.022533500012457
69.108470506908731 138.773025148765669
53.705107036387027 113.039277360476021
62.973934031205161 128.524314549555726
27.767612718341653 69.706602758714610
7.212480628062262 35.366013057086697
18.439885920235589 54.123164159742025
45.429205121363992 99.213078101502560
58.107314363829659 120.393858929168445
4.181541585443458 30.302351407233392
57.221784249797594 118.914441225557965
13.075800773461047 45.161614005700805
3.544131079692463 29.237456637724531
4.995173315306991 31.661651521713434
1.430701829035260 25.706639786658929
51.484989231406907 109.330220454626442
59.284615095028769 122.360725460989670
35.857846623207237 83.222614326870456
14.543440026279352 47.613536824278619
15.062302554155963 48.480378501729398
67.638131004855481 136.316591138011489
14.248437256947767 47.120688176166524
12.967155998692268 44.980105776166027
68.721539985365425 138.126596693575181
90.921016070055060 93.584909255810146
89.235487114613662 81.293056854262815
92.436601489446559 104.637435062000691
88.876434357122164 78.674636396277833
86.030679808726546 57.921747656522875
89.319384783735529 81.904887201259086
79.905803200418191 13.255603533653121
80.586894560411650 18.222515814798911
80.987570846590273 21.144479127626099
79.994255315691262 13.900647537217260
96.219431186103790 132.224017980906240
81.190929850441606 22.627490648606866
93.540019415045819 112.684197020554961
89.942666942438890 86.450221337802006
87.706596727300237 70.143503523641186
91.431205138753796 97.305503143611631
80.817333817876687 19.903012213948884
89.004817477999865 79.610880397061237
86.859217422114767 63.963923330824073
81.492481828308897 24.826582151231715
87.067095699608771 65.479892010089500
89.186638755064720 80.936826352440349
94.220775343699373 117.648663142287191
85.155702963390809 51.540910232806318
96.028861809420945 130.834275821402969
91.996402819268653 101.427251657131578
93.610692104524688 113.199583163931635
90.102185123354687 87.613520211339846
82.661377559148761 33.350846151502061
96.234962929563764 132.337284440988299
81.036529018611390 21.501510445533977
92.264911679459459 103.385373626687937
96.551611129775921 134.646466331728419
87.741617078326243 70.398892186335118
90.427545120081888 89.986233562972188
84.660493226827782 47.929554302081428
82.369961980476276 31.225675136794962
90.596178887677183 91.216008568917005
96.821391644005928 136.613861938326181
86.169078115594530 58.931028188401818
89.387662910624272 82.402810808718371
89.980132716407951 86.723443439535004
88.543528684606585 76.246895610817518
81.800312459412609 27.071461226127919
79.993958236823147 13.898481066219142
96.591117588969254 134.934570290871079
94.060816600182974 116.482151431353401
91.433121483146707 97.319478235734579
92.323630522680816 103.813585406578397
91.815592920478693 100.108681257323298
95.161150387920273 124.506422072115171
91.800601538266022 99.999355424113205
82.789767295156906 34.287138393644291
81.672464857197753 26.139122537288717
83.873437415610908 42.189887930865417
83.198186216722789 37.265565483656587
84.898852284339029 49.667806465618405
90.554415650183856 90.911446876623728
89.904551345802261 86.172260353185436
85.221149350459342 52.018183155032844
93.816034278619725 114.697057109805129
89.189124542425930 80.954954152171709
89.334912821250043 82.018126635442542
90.929574896353984 93.647325169376771
91.063030579628247 94.620561230174914
92.869275458397325 107.792743991678321
96.537624883987050 134.544470534899375
81.135980753190211 22.226770037529946
97.145947898732544 138.980713938239660
96.252375683451106 132.464268317472033
94.409964502164385 119.028339951942485
83.608492330384522 40.257755070374046
87.564786144460172 69.109338701007815
78.674887581996401 4.279054628008478
87.911279774322452 71.636170733524281
86.473201051626333 61.148868605536144
96.755184517726164 136.131041265602505
93.601891972270863 113.135407507720515
86.236233883166307 59.420766902317126
88.614753012054919 76.766304617449023
86.588610007276003 61.990497486536917
85.866068377825442 56.721305857103332
81.079177393113014 21.812527069038062
90.577850604813889 91.082348125409325
82.513315268782080 32.271090260304270
90.783318967320895 92.580742310196442
81.077555894742460 21.800702164710074
83.949210074820854 42.742466004398210
95.859931974854263 129.602341723796428
83.380328943468925 38.593855636104664
80.194040455302314 15.357596372295809
93.559397723195815 112.825514856005057
127.891062347137392 86.665203974334332
32.644386448870470 104.492580259357112
76.486054611692978 96.286709472469511
45.725932554320281 102.044099589429891
138.212146172617878 84.733400651112532
40.560752366017873 103.010869399802743
60.390254615437122 99.299369814004237
34.284428496060819 104.185612625864565
68.449614269888727 97.790894732630264
26.408917266617330 105.659676689519387
88.850499800029283 93.972449002493136
72.717215068311418 96.992125383986462
89.320526981079340 93.884473738876395
73.285526765431499 96.885754149755030
51.205963633702105 101.018398952799743
31.943518819775303 104.623762065252521
61.426882604118973 99.105343544346738
99.393785193004788 91.999056081340498
25.217386043900660 105.882696288496362
92.222607594828588 93.341289605437055
7.915106150659047 109.121174181153350
78.211783736340820 95.963703738348343
54.861052103465049 100.334273896560404
3.808762533712758 109.889760928402083
62.413850944840846 98.920612100172804
95.627878936454735 92.703922967837912
9.112248476185842 108.897104348766888
23.612579763038170 106.183068822904403
58.650488434027565 99.625002872286231
103.851125151159096 91.164773142698550
67.596195987744608 97.950629533879933
13.512066181970503 108.073587883895087
138.843435883284599 84.615241785086184
87.935462588580066 94.143717054941774
127.379601995702970 86.760934308793779
67.192604219257305 98.026170042296670
127.701573477118728 86.700670717459886
112.820944813033861 89.485886726842566
29.041222247352405 105.166986619803694
57.425841169680304 99.854220820230793
31.640864700828182 104.680410014504275
19.690194757619032 106.917223928758460
9.841939739318617 108.760527606354827
94.853372899402601 92.848887717813000
94.104221774819820 92.989106773925258
32.431458740819714 104.532434063567379
66.506787269556483 98.154534803687639
40.061348820259404 103.104343054860479
92.987689363248606 93.198088801358580
131.702875271884466 85.951744709780456
127.919495218875070 86.659882177026958
59.690538796213836 99.430336034969272
80.595515426348030 95.517539277494279
79.968928899277245 95.634817845883873
97.501647593929576 92.353208587384728
130.693123619768244 86.140740519733200
16.598323355865350 107.495931315490111
127.056809792873267 86.821351515036895
23.119056196252028 106.275441918843413
135.659493451921179 85.211182160521346
11.059357032485204 108.532662896363718
52.370121997302121 100.800502747945075
89.546510499345899 93.842176270997783
102.831893762480433 91.355543280513004
114.921362987078979 89.092750223216996
98.858139259406812 92.099313245422465
101.497168174331605 91.605364652994197
59.245573759163392 99.513620402369668
32.681954366518397 104.485548650139904
77.000606630183583 96.190400468870806
16.348006850625392 107.542783202836105
32.553692325245329 104.509555531758565
117.397964953675114 88.629203178132769
31.992400978766391 104.614612762836046
80.874724884836951 95.465279479114173
63.477560894895177 98.721516883894651
39.180855520256358 103.269145503109314
68.976605616952725 97.692257452594404
110.026415006556036 90.008940512499137
75.593622745820909 96.453746469105894
67.430492807880242 97.981644295405275
37.285720048202450 103.623859122800184
111.742489960957542 89.687741755094777
107.455664451238391 90.490109404246382
113.501584003942412 89.358491089606673
81.398021566372876 95.367333731795810
123.938558890926217 87.404996368317626
51.375473541282361 100.986671683811366
27.474226436860508 105.460282146258919
60.203118264669193 99.334396234719534
91.756706685564026 93.428492552339520
29.003003988821213 105.174139953706089
137.150121862715224 84.932180365133178
39.824048371435971 103.148758719280082
111.202943057517999 89.788729065993778
101.260992514956314 91.649569789911993
20.143551172851179 106.832368942173872
118.613436737557080 88.401702610257459
106.680242574411665 90.635245572490135
2.970698463212015 110.046621872837889
117.293521031670650 88.648752008374842
132.982052891880869 74.303073910393408
115.514101297950120 116.719394989158545
134.448709193866080 70.741685256281528
128.908279813445375 84.195159193992808
108.646088004294171 133.396556903103630
136.157532508478397 66.592257775347832
112.533019341161690 123.958167592878439
110.668491646374704 128.485682163608857
117.578325535783975 111.706969944372418
107.643679756300287 135.830641396083593
140.968350511216869 54.910452959346529
106.504965708451792 138.595708634260745
123.038470043245326 98.448446681381142
113.259897327554285 122.193135792204885
117.214614701320585 112.590145939649688
110.228885751433424 129.553149329846349
119.739591372713207 106.458904927544211
129.774306543554104 82.092241307510434
127.407167535847293 87.840215112512709
135.164729081994324 69.003019488271207
130.839508427777560 79.505679002710707
108.873761493697558 132.843711781239904
127.838698476393333 86.792355846862947
125.189778646802267 93.224560184026402
131.504186213044022 77.891684012961534
107.200570808755032 136.906614803205002
116.418231923135224 114.523951826359692
123.321286733152718 97.761700816473095
113.961451657529039 120.489595823342867
130.132998990944003 81.221251143883919
135.483498012622078 68.228973073112883
127.900960456935920 86.641169020892335
134.154261743741444 71.456673359961130
118.509745813942402 109.445261044780125
133.930291418791199 72.000526322005356
136.539472375395064 65.664817374519856
135.786076717051174 67.494240359340054
117.653614133876403 111.524151407631763
127.780581742077601 86.933477033828083
129.404564122599737 82.990063422445175
134.646273144236261 70.261953222022697
127.849292091998791 86.766632040697715
118.760335604149915 108.836769720348272
108.513674373230074 133.718088541213490
118.092216688516345 110.459120589133406
106.220708185283939 139.285953183365763
110.382489678880802 129.180162636441992
113.411849270581584 121.824160507991976
115.394565955823708 117.009655093477534
131.223036598744642 78.574381823701785
106.662644543849524 138.212827099835152
110.531637616000637 128.817996142271710
123.858593318390362 96.456993248752710
119.526562753538357 106.976188838098778
122.436406220616391 99.910400149320111
134.518808221738880 70.571468224388965
126.294887635347095 90.541093984049397
116.302158880872639 114.805804647093979
132.339244050077127 75.863965929105504
139.292719895448556 58.979280710880509
120.205100075968957 105.328539611606615
106.663818947331308 138.209975370203836
111.767161216955174 125.817852394639146
124.025279229734636 96.052240401982615
134.142282031605731 71.485762936586468
27.902575228424471 91.093049159146517
19.110594789519300 66.248446570249683
27.301073347730931 89.393309801654738
0.127091724639369 12.604379380903334
35.672570727816691 113.049700637315169
23.299494348787821 78.085545794709617
19.035431967706934 66.036049551129281
14.059809885262489 51.975809753067878
16.312135112711772 58.340487832798942
33.255176578137643 106.218566586591677
40.600803004679968 126.976025113952616
20.121023110783586 69.103740694346158
23.731320421760483 79.305810926676372
9.563356852297119 39.269618077603283
17.145526912843781 60.695507639656434
42.085963679008032 131.172830030744848
11.975442277085241 46.085750598115780
32.535659914134222 104.185338044117785
8.074805623484757 35.063232045463465
40.465774208749515 126.594457298116197
20.565838479334275 70.360711309086469
42.783216685758411 133.143145362654735
12.350459538456970 47.145483941189177
22.755459500013707 76.548198241876975
33.544557365387021 107.036306196686610
24.537693316510765 81.584480021511638
39.443834698856229 123.706634563566013
30.316478143339477 97.914317589619870
11.161119205307051 43.784615690243051
29.778895187202572 96.395201959575445
0.025176611013765 12.316385053183298
19.421257898183377 67.126326307064843
2.682977754884587 19.826867320362769
13.245349841622609 49.674287786614521
10.656455785889429 42.358524926767011
33.795148130873763 107.744431973834139
5.410423746121475 27.534153773720526
3.287672705017219 21.535629734923909
17.094403814140598 60.551042683299976
30.809811362412116 99.308391183951827
32.319236475922615 103.573763171919865
44.578566915248757 138.216491836697543
32.283733337940951 103.473437499002088
19.975195984904438 68.691658682298410
24.258081295757233 80.794345240960965
39.673239765619634 124.354893252859242
38.606056498997305 121.339219556472543
32.652658641144001 104.515956031289605
43.623562720230709 135.517816622298682
37.387441277006708 117.895625577900546
1.463373687606307 16.380479037553485
4.758715594763530 25.692540255930552
44.793671383520810 138.824339529996138
36.390986322807201 115.079817750886434
0.388255499573243 13.342382637841471
5.433010482645271 27.597979949928856
38.844849648650843 122.014007329866615
25.003269741565159 82.900117759290310
20.552075416572873 70.321819295268995
23.453792056266845 78.521564192308730
24.131461502926090 80.436539800578316
32.650130072881332 104.508810738594562
15.409517419420773 55.789847731248166
42.621257319405544 132.685476453977373
16.758982577679355 59.603200797428599
22.657153007691068 76.270401248283051
4.164621036046769 24.013732697825724
0.817779612622613 14.556142832738892
32.687341059593813 104.613962494019461
44.219014718240700 137.200460066983709
34.678197279009105 110.239774781332287
32.687881147591455 104.615488688459706
0.842971223778625 14.627329930127743
21.503420540151982 73.010154612260578
7.808547869984092 34.310834093954789
34.251201299360666 109.033158650286467
14.518893097792283 53.273098805266571
33.513362337703455 106.948154491739885
7.467053603613751 33.345830885256269
2.252123048347575 18.609347100447316
43.404503787115004 134.898794301374892
3.262270591575052 21.463847794805389
6.621647669250603 30.956861231433582
6.539332505908853 30.724252943178467
4.707019653438586 25.546456546281497
36.784602085560479 116.192107213571873
30.317729037782016 97.917852399043241
0.649549352822301 14.080753473400614
19.503668443995377 67.359204129537332
4.823159487567345 25.874647452041600
12.882589236022605 48.649189614061967
12.047955041928574 46.290659018655795
57.525007177846270 86.359870899243234
60.485174300924108 85.886884795450158
86.446519921259565 81.738688020188235
37.970143122949771 89.484417107266736
64.076266894141085 85.313087160585610
42.058106857174344 88.831227622110958
50.959388179935083 87.408949015340582
24.976427443153689 91.560599531315688
90.726025309438469 81.054893323620021
80.722474310406866 82.653296526682297
82.241464083020972 82.410586901050337
3.022094413906897 95.068541484972059
87.174454825328652 81.622375974355961
42.456905859956343 88.767506089278626
56.359424557925934 86.546111864405972
73.035376034485296 83.881568618030357
89.479376273245379 81.254087371087607
23.375428551200894 91.816412867724353
90.811218982414530 81.041280773458709
69.687076244139973 84.416571949369299
39.817816243547419 89.189189279222347
40.807161994202502 89.031108072165352
84.127253494058920 82.109268715618398
37.029124459800634 89.634776439214434
9.157029017463007 94.088279663759664
103.940506826146532 78.943436143548851
58.346727181400524 86.228573534354638
15.680746196766076 93.045896770297162
113.160260129233180 77.470270943259024
96.316632220594158 80.161606130430485
127.085483829963692 75.245248831734713
140.821193642601145 73.050507927931747
113.754506042717054 77.375320203105730
86.933229270995213 81.660919857297557
72.737452676466745 83.929171879089353
62.194899059672274 85.613698850678887
39.898834104487570 89.176243955262436
0.166135940493096 95.524876757532709
22.300718278996261 91.988133923739568
5.009073218323790 94.751054895889411
105.707868123213061 78.661040826278708
96.211541387425058 80.178397920102583
59.251735859498055 86.083968006776459
42.658939295017859 88.735224463508004
95.232841687573284 80.334778063036893
128.096190310602026 75.083754530744542
137.894974545182293 73.518069694611313
118.044506787592098 76.689848520858945
65.090252732442082 85.151068872084153
81.819369846706223 82.478030629720777
124.870612279746638 75.599148939864435
84.782066954559482 82.004640275899973
133.419150226402564 74.233232932962792
139.248639775600822 73.301776216386983
21.874411804759550 92.056250698869931
90.287022910212684 81.125038699111428
23.293286340656813 91.829537844290471
85.308846059239627 81.920469624067593
134.899405523179610 73.996712440594891
52.648204618026163 87.139103876920203
70.827633445446509 84.234329635212987
101.225335730903922 79.377275904641479
113.195700797360161 77.464608106386564
98.933577900885766 79.743461177900812
108.646802249058794 78.191447406822405
47.028238273252420 88.037082225554414
2.168769649087228 95.204888771797712
32.092086361450939 90.423634066951479
75.302367942318213 83.519340532508807
17.636474502163924 92.733403497861175
118.243012628907934 76.658130546649929
25.293197565071964 91.509984866827295
77.600018011767659 83.152213776132029
120.627083653527748 76.277195140567713
58.331015910372876 86.231083937504195
67.745143228095046 84.726860961069136
75.800564590426234 83.439736887946211
113.657152635412160 77.390875679164211
63.641923210206869 85.382488149864059
74.414415234531390 83.661220796070396
31.836274621633475 90.464508582845355
95.053234958124762 80.363476269470780
99.518655754893572 79.649975343123003
104.594200376107892 78.838986647146953
123.163540641944039 75.871910959469744
116.118842714554930 76.997538022583129
46.608493700090591 88.104150516631734
33.210422861885284 90.244942255956687
55.393213578768133 86.700496514823541
79.592013744598418 82.833925564260937
25.559786893698195 91.467388269197144
131.626100244819668 74.519732880240539
33.927441913104978 90.130374384184236
104.837294864393854 78.800144139245447
99.862200946210280 79.595082462159993
13.028766156147560 93.469639638383924
111.112236948315370 77.797511421429405
107.879544305977859 78.314042628650554
1.523112800747060 95.308054135233760
131.077864108855039 74.607332013372883
54.331595540087939 84.687996919892200
59.235219814596178 87.255233079530953
44.008782168448164 79.283606560165069
35.125776454993186 74.633010960414239
18.910994953665412 66.143948369046555
10.594140256445231 61.789754630313091
10.698433911468742 61.844356375350770
63.039522473178344 89.246932035361226
46.287831193976565 80.476776497417816
22.589734091356831 68.069909985897155
87.664754573077417 102.139189424452923
73.874398148599397 94.919406732032584
97.633413222618174 107.358166147697730
15.615701156553454 64.418735155514298
74.687465853114759 95.345078988799372
30.712639341460161 72.322563719543197
56.989570262603593 86.079549052978962
67.259498369271896 91.456251939737840
128.454353444388857 123.494115352192921
20.094818937014995 66.763725816617708
93.587974011137206 105.240222919599162
79.687687827226711 97.962887764421339
87.186510438190751 101.888810201354829
129.836475910151620 124.217709692322302
45.000431145921986 79.802772990977090
126.136558581687453 122.280660476972358
131.821893534438800 125.257152282479836
89.441841923571033 103.069563092912929
103.709428852456583 110.539194333837827
59.101650336426999 87.185304313584808
19.517224592619897 66.461332932594658
84.222924236085959 100.337258688772252
128.315940762884424 123.421650982775802
75.301534916792775 95.666567793107859
132.309800552108129 125.512590396858599
1.151086008056690 56.845952053529281
67.394847427703979 91.527112384488120
132.586693326557764 125.657554428178258
62.441006258500479 88.933585746486926
61.285657476722122 88.328716163595914
44.915187488411277 79.758144653304697
21.035057799948017 67.255977072524004
26.156563857680357 69.937282736901807
112.051217151374189 114.906441773320836
87.722602905174824 102.169475254202823
92.207813280022521 104.517655623109803
84.786488541749762 100.632306307184450
60.286557412742660 87.805648802036544
120.178349670428645 119.161308645066427
44.336543726462011 79.455202358776106
91.112104587596590 103.944009923897141
63.458459771968343 89.466261845694817
80.334231525707864 98.301378290735954
77.416405876424392 96.773784189918914
122.817316897344881 120.542909622176467
108.035976927479055 112.804308878268770
28.935753202025619 71.392295392821794
29.555114241699172 71.716554750372353
23.573635403077368 68.585020215303615
47.283645039064425 80.998123396826173
138.614744528042138 128.813471388834188
76.559924861490742 96.325383393183259
52.715322092264060 83.841815522861395
105.532898765135315 111.493851059920630
119.316710536859603 118.710207374571965
98.761370873632956 107.948695418726913
94.089752623808437 105.502923348194329
29.779041414979648 71.833789249630343
28.297284871414284 71.058032632591448
31.346709221715088 72.654523721615647
77.053317733472724 96.583693563569867
130.419813903537431 124.523109597795568
129.897764865292658 124.249796820743342
115.418585624099038 116.669388855328606
26.745520592882912 70.245624270109190
9.919349794349824 61.436475835386588
81.838437418948544 99.088888006915511
58.620371175585284 86.933336137512143
61.789860861303282 88.592686053670491
71.019772070926919 93.424900040941637
104.065390891970623 110.725554170591607
125.073688092148060 121.724206841659480
74.018976473347877 94.995099053143704
69.930808684729726 92.854785769319875
134.223782790209356 126.514633811176353
22.554835744680265 68.051639357381546
133.589055482159125 126.182329620333718
77.872923361400510 97.012788675036319
43.184996505197176 78.852323039222398
38.441663185544691 76.369005367692097
54.700569884040874 84.881169199159032
122.998306900366757 120.637664859176652
19.241909565524104 66.317194912778049
24.353530341824108 68.993325251616923
131.718237285364921 125.202884244005048
103.436336474619907 110.396219956508659
126.292272599089387 122.362182762053408
4.153475657343134 58.417818665137958
104.692753925219392 111.054002879957380
3.706346785827058 58.183729480747971
98.487623453910018 107.805378101742832
62.950910574362339 83.187597712872488
75.058952676926523 81.079901602797804
37.609037276018263 87.598960617004934
64.717471948290211 82.880085193135926
43.172277186677618 86.630544830225858
140.112651009135220 69.755739879596391
48.179590766217935 85.758901399841164
24.800453681354636 89.828602832431471
91.128539594733851 78.282603282370189
82.305099980644414 79.818535284799950
80.803510565700435 80.079923058479437
3.663286010365901 93.508035535155940
90.041261003099308 78.471870286791187
41.178623899137520 86.977588162532726
60.263694316667603 83.655372370847388
75.188972592249954 81.057268507584055
87.345247572751688 78.941176304371794
23.152688335434284 90.115436044646401
90.507082406472065 78.390782861461673
68.116011118838557 82.288487664070161
37.659520979874593 87.590172713449689
37.659137584443059 87.590239452651034
81.746237081605386 79.915818821509845
38.855591249699827 87.381967899349092
3.783340777038538 93.487137113877878
103.961677795391779 76.048686746859516
56.793020438900484 84.259526681638761
15.922005459280879 91.374110406872546
106.476609395276583 75.610902379636457
98.178571796405762 77.055375517427223
127.003560736238768 72.037692514114454
136.979005092703574 70.301226363081255
110.157358584898631 74.970179405318092
81.374125481443897 79.980593800447835
80.575524307478659 80.119609553251607
63.010880525075073 83.177158499763721
41.058791593364376 86.998447859137670
1.358897708773568 93.909169774550364
22.611714469196919 90.209605564694499
4.528321311727731 93.357455323730051
108.281803609885841 75.296664884273326
96.682426802262682 77.315815558645397
58.026132072281676 84.044873926804442
43.035097855145651 86.654424194123280
95.730857785782902 77.481459045636356
127.080849818614894 72.024238489351760
136.468800766413466 70.390039704227235
115.431834729369072 74.052029901194075
66.035807708713165 82.650597128056646
82.065061389496847 79.860319778159322
136.593217914586120 70.368381905467643
82.132105817614175 79.848649082009757
134.208926559974202 70.783425194120895
138.114116742113225 70.103632863843714
22.498731458506683 90.229272976660795
82.092458278426179 79.855550690330304
23.314299195936673 90.087303785182712
72.074310951026533 81.599450321109060
134.676105262908635 70.702101498139015
52.692289150883347 84.973357647124502
67.309943256225139 82.428803173720283
100.851510221021812 76.590086259898200
112.758326211127255 74.517418397238089
98.950810747508811 76.920948743924072
110.384848916691254 74.930579238475488
45.162163913798160 86.284157158402920
4.084152867636389 93.434773530414446
32.014449128016231 88.572833318894254
74.977326523488074 81.094110599151250
15.915950779767405 91.375164369548770
118.464241679696741 73.524166496092818
24.463633046548260 89.887234569566232
76.960829999583652 80.748834085783244
112.620578121427414 74.541396767181894
57.470094195724322 84.141665700366744
72.741931363204756 81.483234921968972
77.100589138804779 80.724505644273989
114.574956709065006 74.201190141545482
61.537995424532980 83.433549596747284
75.730290545229394 80.963039090958006
31.117562263954287 88.728958061321450
91.281178050555951 78.256032885863561
97.682189040813810 77.141782881574713
102.453776073494637 76.311173329470961
133.978972435317814 70.823454243403035
114.082231669678549 74.286960792163825
45.888262495248071 86.157762226613855
33.969084433614483 88.232582005318818
54.608664422012595 84.639766413282729
77.158417338121424 80.714439254537339
25.133548580413173 89.770619649264077
130.029848333606310 71.510894329659166
33.133712795801387 88.377998542242864
103.309183244496580 76.162269125836829
99.539995760967045 76.818386913492603
12.253080457749055 92.012775096702683
109.226820299689948 75.132161987423146
108.171373948315249 75.315887824378564
1.385267000393940 93.904579564762287
134.960132380070206 70.652659743235446
2.617976594277554 4.211726813134779
3.654333035519156 3.866171044709138
4.915380555210091 3.445695784126018
14.680919732220431 0.189539639277096
11.515255901024149 1.245077439047753
8.923446017189878 2.109273212220702
0.378939200006437 4.958296484071722
6.865730021538250 2.795384287313036
1.853645239689900 4.466580353920357
3.760634505172562 3.830726592811052
4.371296392233892 3.627111572694101
8.802687789938004 2.149538028794571
11.768760586447803 1.160550530269050
5.513909137533401 3.246126412084808
14.143362025205745 0.368779289969132
3.561609546412704 3.897088145480857
13.761212794790175 0.496200576424715
2.102083784329150 5.949948105046867
0.671890105602192 10.768765223606682
1.963232574677539 6.417785850349675
0.161348017616860 12.488958082743713
2.577740862640669 4.347294908053352
2.901537187747959 3.256313107782309
0.001457078928436 13.027685951503569
3.153466590651731 2.407475822707868
0.944307680114892 9.850896202799097
0.293131405579376 12.044934273030849
3.171850221984681 2.345535010993970
65.387346821844091 80.520385910378707
41.302931726822280 106.886040363269402
65.319899373123889 80.594221879393103
22.490889709137310 127.479930538084687
24.351745842825981 125.442816926904698
136.416538694290296 2.763416451565579
102.616666785689418 39.764761087846075
56.234498397726732 90.540178288888413
28.011824336594714 121.436061335937097
95.606850819761505 47.438536216153544
107.889323242488686 33.992686589034292
74.750973810843774 70.269850340230846
133.952260943162798 5.461106862806004
49.212597749529131 98.227182742285919
67.246121804018003 78.485550574236157
121.337228097284338 19.271016533190565
127.178304725318000 12.876681964549798
77.036044895990500 67.768340779231650
27.349080007993813 122.161579804605111
87.920883725177220 55.852506485001115
27.153750843417750 122.375410252115060
66.174523904709019 79.658648605230667
91.509047899909348 51.924476828562284
50.344485412793638 96.988084392112981
124.699195459465628 15.590608709149633
123.597404469633759 16.796759674518903
41.897900366362506 106.234717194384714
52.658085923634673 94.455343141382983
73.162752649559437 72.008505406919497
30.103556982716523 119.146202938384505
118.862656135526166 21.979976207117367
122.354142476543259 18.157781562528630
135.027638029901169 4.283871685466757
48.929133314376060 98.537496499852523
104.240040263318136 37.987624130594689
59.193160087140676 87.301276640734287
77.289302972209285 67.491094481215114
94.482865941359179 48.668983241639133
125.538401118691496 14.671914759607406
99.330712587713137 43.361955895777086
42.953092024177593 105.079579379255620
136.291121439342533 2.900713039144609
128.950890895755180 10.936199113987261
85.510789995824638 58.490880645905001
117.662182785300018 23.294156576750211
135.242580063019176 4.048570668180970
69.232806388570765 76.310690231705792
52.424381331642188 94.711183878731887
53.918070530635298 93.076014698775040
63.040072528284362 83.089990473577799
15.310365483105324 135.340583154610187
14.580288261222909 136.139812186336087
17.996781438204241 132.399713944815232
27.425180704418278 122.078270965356324
113.145322892520326 28.238846604525300
27.186643741897189 122.339401788058908
102.912774544691899 39.440606449924509
44.257650102305170 103.651455533775632
59.669788883591529 86.779502285827178
38.902707782528246 109.513609888007068
102.242386991646569 40.174492097692038
103.462421477013692 38.838897791793812
112.708712747170253 28.716811802247950
115.883821734777342 25.240961295302490
114.887204681132232 26.331976408378516
92.471574699744821 50.870780946557893
67.868444828048410 77.804282054949809
83.905836611155820 60.247852786861095
32.047807183053386 117.017796300739363
129.650824727302989 10.169968608921261
72.878346268061151 72.319850330563938
129.478084556594013 10.359070467242425
138.752963275407723 0.205689269155598
120.432776611319639 20.261136295462805
90.068280865917231 53.501711136120960
25.911314755025405 123.735528006983230
67.990313299248996 77.670870386545161
22.868294628260472 127.066778396039155
64.567967964456884 81.417375093410229
130.509669056136687 9.229775844699473
45.695342913538376 102.077586634704275
52.495660586155950 94.633153161076720
64.814205253399820 81.147814581017798
96.770735235930729 46.164410429052104
22.786382055863733 127.156449603358865
106.904320181854928 35.070987649253006
99.154527556205892 43.554828906899189
53.213509860613748 93.847310289454541
33.156732879513406 115.803834840124978
73.683259760473049 71.438696649991954
14.523818695756248 136.201630463604801
37.817447189732952 110.701664722143121
38.898423958850131 109.518299468982505
122.374145214141194 18.135884195889751
119.416525738379818 21.373644913490967
36.077745623910459 112.606148188096569
74.304029606948831 70.759128422888239
77.754005377822324 66.982376166841235
112.057086559809832 29.430159036159004
58.902902513318729 87.619026972786401
52.511840757614941 94.615440428257884
90.207607182093909 53.349188042077969
134.539195331697243 4.818578937026452
62.181616930493234 84.029757686740851
88.040068058001268 55.722033192498927
23.606637433689151 126.258500877199410
136.638567764999408 2.520357123210830
39.468322947901221 108.894420509950663
75.506512989144198 69.442747634099220
84.686741742831799 59.392981502629070
86.472757148424193 57.437797420075960
120.789102652120206 19.871059591202034
29.841586382148886 119.432986997874096
94.675521919410627 48.458079180836840
50.025196337070085 97.337616046001898
16.841059202368960 133.664904442210968
56.672490684020538 90.060700035923034
70.504085284706292 74.918997721984439
115.256046406254427 25.928198553113514
31.993213707929414 117.077560787226687
109.304031270673249 32.443979556885772
15.775614329958058 134.831266640909178
134.099681569358751 5.299722777945473
41.445926358763991 106.729501496142305
118.509074555246130 22.367048499709490
90.137870881301225 53.425529659770092
96.071731224620194 46.929623042714780
27.953224357088775 121.500211816839553
92.242319647627994 51.121750690346317
112.706975912786248 28.718713146956954
117.324451408752736 23.663877358293508
133.463900376558826 5.995724203384873
35.926921110379233 78.816059789370641
6.274904537658518 77.100649873695701
5.209067122845461 77.038989714246370
65.340079123584488 80.517651409064555
46.809872211544096 79.445653469279705
36.543208485047685 78.851712861087321
23.609159592418365 78.103460354691094
90.591924247672367 81.978505358363890
81.396208175605452 81.446520544006702
81.655932731432486 81.461545966554851
10.308975959497099 77.334026450313729
87.037505910077570 81.772877371956497
35.325151269459163 78.781246576935771
64.562311157342563 80.472656463168917
75.166950212631278 81.086149408681834
90.122754422770598 81.951363239115494
21.564247857905897 77.985159400101381
90.920946793954371 81.997539764910528
66.874206502824251 80.606402786624386
24.960192975004006 78.181619492880273
15.966314294079265 77.661311249027833
83.542623723005150 81.570693633689771
45.358060566204287 79.361664170069631
103.912673602692109 82.749129018032392
53.290385472994402 79.820560068973904
17.884912718348865 77.772304805001298
139.545424680694509 84.810532645407150
95.072181504782776 82.237694398838528
127.311711386187753 84.102795515979395
117.076144701740844 83.510653914412728
123.485079365146291 83.881419593824660
87.366612192256724 81.791916622739890
107.649620272044118 82.965316519318648
78.223125334891265 81.262953340242660
63.928872874203265 80.436011187823141
45.133290430594151 79.348660908776168
13.460553190790852 77.516349525013155
24.717402580557323 78.167573734844126
102.636725226579784 82.675313650672663
95.865246771357647 82.283574314584683
55.566230297043049 79.952220820212730
44.363850757760105 79.304147766101494
94.902422255471208 82.227873592930351
131.163221378660410 84.325610662976416
125.269783274493207 83.984667168070715
66.810220879400788 80.602701130360572
81.913376594077960 81.476439447867619
108.280583239509198 83.001818594250352
84.302745862593582 81.614667744259151
131.109380605039917 84.322495900217888
26.583594213262597 78.275535485892021
98.897862363958509 82.459015294971962
23.458939565717937 78.094769919667797
92.678876947744499 82.099238440596878
135.616934780292837 84.583264104926911
138.629457586984699 84.757542690031656
52.797756286528220 79.792060793413938
63.363704562424964 80.403315424158208
101.660099770042677 82.618814525632189
114.067124300227974 83.336577948261663
98.916991331579851 82.460121932041787
106.148607752414406 82.878480881903897
37.296346363986714 78.895282922578218
20.846594305266652 77.943642155660442
31.594659523910014 78.565432501863867
74.974769445684274 81.075031487159890
117.756509020876464 83.550013925441121
13.008380000327511 77.490190684429052
18.282119243807362 77.795283748462751
77.079973683869824 81.196820445959631
55.748217727966342 79.962749043234879
73.502017744323183 80.989830776926709
76.879989015048622 81.185251057987742
111.981054085200782 83.215895919001511
57.927265543954690 80.088809954509131
75.656440669267397 81.114467104406927
26.793707854429918 78.287690848836505
98.793141029366907 82.452957021825497
101.693830943094355 82.620765920357002
108.110756589948195 82.991993889145107
107.932149474816143 82.981661222037744
121.191395349566818 83.748726820835657
43.330056890154232 79.244341369902244
37.485136818015576 78.906204709837837
52.762293114496984 79.790009200167503
77.757277864953252 81.236003423795538
22.181948052250636 78.020894205378283
137.007698926304471 84.663721722390562
28.610981615502084 78.392822633772397
107.236313221873687 82.941406138372315
100.203292443555156 82.534536219401105
4.251002364672790 76.983564351118119
115.071570388783627 83.394686535104100
107.428053628893778 82.952498584467207
122.054799622767490 83.798675944796656
31.422225667275647 55.295512193631389
24.904748403014548 21.265545876399887
30.329728848005377 49.591214586746752
39.001372531324044 94.868816716107361
45.234334149939158 127.413230043204152
35.855576313584208 78.443544330796215
27.423223771060847 34.415362664461888
27.588695905404055 35.279348978463730
45.281747461075206 127.660791072652685
36.138331271702008 79.919904172286166
39.761096019218961 98.835591536365143
27.040837194491338 32.418792244158730
44.151727474589897 121.760572242774941
22.488909294528639 8.651627920685085
46.871122646354586 135.959459687438056
25.548998380801034 24.629394211425435
30.066158275828048 48.215022951588828
37.598728140436570 87.545133112530436
41.191177685415227 106.302534489647044
37.602392694224498 87.564266994692886
26.366690129769029 28.898841045991961
45.048544431783583 126.443158711219354
37.813620610766293 88.667159815599575
28.178300695496805 38.357876195943668
39.502027596127732 97.482907153406671
30.615716023326069 51.084450933989551
25.551899819737280 24.644543611303355
31.308031071681718 54.699263356219952
21.080752390246641 1.299161609085892
29.212041912756280 43.755390813597202
41.062328498481456 105.629769044740485
24.180488953592537 17.483940867370091
33.371035043840756 65.470909015784230
39.497746203650998 97.460552546575471
39.957540413796352 99.861294559118306
46.312040048458314 133.040299220352466
38.436826931967801 91.921132059655818
31.101370518621721 53.620218294061324
30.008026460018701 47.911496962353837
44.832253657476798 125.313830987324010
43.980868715100144 120.868460526126000
40.733715163716560 103.913967015823019
27.061751343321845 32.527992131077923
46.662197307982986 134.868589410592136
40.312536091845359 101.714847778707494
24.959998957750226 21.554027821242808
25.775985708335639 25.814572279141576
46.536911585975758 134.214430028508048
42.361944204635883 112.415504830624243
27.632513204526944 35.508134005676716
27.405525807742251 34.322955576382270
44.067136470108608 121.318893826952262
32.504801807286754 60.948010558670653
34.720468977278465 72.516762716575087
24.189397761275984 17.530456783437270
36.293779297388127 80.731551204365019
40.565125024899011 103.033700539584103
33.272917366562474 64.958603238944150
46.448404499113828 133.752304414159738
35.645002821784111 77.344068484128812
33.517187692723013 66.234021722891043
23.465754674592635 13.752070013978644
21.763561518051301 4.864340385804672
30.393140082020004 49.922306214712165
22.005709003342186 6.128674795291164
47.127537972794165 137.298291350082962
42.155963078840792 111.340007289385468
42.325168538293759 112.223486564019936
33.593800215504409 66.634041771142734
22.441927003864500 8.406317395771675
46.185136431692044 132.377692259255411
31.750368343950420 57.008856756522604
40.452162795020342 102.443886302874802
31.478289461755516 55.588240339877188
47.445785981782649 138.959972486400972
22.709267208793523 9.802191566114168
46.965639571660141 136.452964713100954
43.597078751514630 118.864562544720911
29.174015157307959 43.556840185096227
24.614751584292581 19.751373816709290
25.529658083296653 24.528411937770475
42.568197733553163 113.492424681246945
28.154326964448160 38.232701189264709
36.463295484946627 81.616652896161298
28.108980139561965 37.995929987632373
23.679702872733319 14.869166350667651
41.146227289849769 106.067833180380248
47.841550946404844 141.026396022618741
27.101732135709391 32.736745451284342
21.247723577478116 2.170974988258389
25.911881205995709 26.524128909802062
4.707279926456059 78.459930661567327
57.710202477400955 32.501316711710999
84.002907766915413 9.703021184956166
80.645598351388699 12.614130231633803
74.900235990630662 17.595910066251751
17.376411803255010 67.474579043532032
22.112045752998583 63.368330519313290
53.631081263811829 36.038305769810968
68.323119923956895 23.298900083851606
12.690663847954944 71.537571629214014
23.474329511336272 62.187099931897592
63.700267463928000 27.307356246875464
50.368756715072934 38.867053833099739
19.901224610624755 65.285324347283407
82.750027915374901 10.789388099292983
41.644628258153354 46.431709374785058
38.968166299426173 48.752458420168139
14.211890153319269 70.218522619578621
9.199985593343564 74.564324242197657
43.578545141327133 44.754818079602906
92.662488446825321 2.194334752560207
64.206202050913419 26.868662468342908
32.916288171878982 54.000016802787208
19.656287429155778 65.497708359774009
31.915095696040769 54.868146639256558
43.491441735113142 44.830345081270764
69.665463517831142 22.134959530203215
52.890697977084947 36.680289041901311
23.224299841065008 62.403899620272554
89.095782940624403 5.287010279551355
80.705882450581072 12.561858139666910
27.094156858384082 59.048362677396199
28.233342324707408 58.060579692151975
0.613613095691060 82.009532163892530
88.437179760807638 5.858082360685223
37.551724649057206 49.980649090771912
51.916514220923304 37.524999729743485
61.146546500976875 29.521677084733373
65.158145934912383 26.043235881260202
66.622813112203502 24.773229056609221
89.061531029434022 5.316709969449216
41.361059759366917 46.677590442032610
48.251312281450360 40.703081104833593
35.705570454283809 51.581441723441287
15.071872416679572 69.472835571708544
23.652664894793340 62.032466061774201
3.018325852437879 79.924415722598269
53.689408979434518 35.987730049909807
25.109998521368301 60.768818128482849
91.059743145459706 3.584068544967754
21.412694429504054 63.974735146547054
30.646741453803120 55.967931333480436
67.344994405976095 24.147028656991608
2.252308062575883 80.588626565861702
14.348331133633616 70.100215212375161
62.926338541431193 27.978426800380724
29.907129908020888 56.609245432203771
84.872801209406276 8.948740194836750
41.856445554684782 46.248043476931336
31.287960887205514 55.411932626643839
21.010837392206053 64.323183714122933
38.774336470833923 48.920527459298498
62.167299358665062 28.636586522423084
62.120045047902671 28.677560538972980
69.377518229925727 22.384635693113015
72.833495152320054 19.387972461132403
33.728256352639782 53.295962566470621
53.653798236733216 36.018607976965690
40.455022942900541 47.463211201573031
39.715545940782121 48.104408638044426
71.398925436548453 20.631881901935976
19.146985616130074 65.939321846017378
93.068972820368913 1.841873840949483
21.892101744415843 63.559043055425278
71.226990939152316 20.780965590347630
91.043579480211193 3.598083991954807
4.932906139361651 78.264291109693005
70.949833909958500 21.021287298947080
78.037899053895543 14.875255459126809
0.248093947046415 82.326472299178334
10.539919267039055 61.943295463171829
10.109819516705498 63.161234763096097
19.414065383616865 36.813842818132564
32.043857584768055 1.049301546649825
19.500635456371196 36.568697142686268
14.761938540288178 49.987549862436559
20.651524262584122 33.309656174067797
27.457580052761458 14.036539140390534
17.049678278166223 43.509219817838357
24.309670387557077 22.950664040231683
15.694288361008955 47.347358867086051
8.985105833414819 66.346154063746525
6.516675050756627 73.336157794301229
23.229676333265886 26.008948081051646
17.687378090845609 41.703406950441369
19.395888391307370 36.865315699181600
26.823742152498632 15.831415998405150
14.727003112411923 50.086478612190966
17.279951201379728 42.857142148245032
25.846744171156793 18.598039872285717
11.616313830671324 58.895204316278971
2.017087191192516 86.077911034974107
23.197768372344182 26.099303770765161
24.814210421419954 21.521927717668969
23.303387515896418 25.800215697226754
21.606495957927400 30.605405457409969
20.987378463355242 32.358597658347733
8.253949104945438 68.416614493719578
24.117460726432729 23.494955684035048
4.180163654856411 79.952597472726509
13.126702416871959 54.618146224838164
12.709580890834530 55.799334307396656
28.503955717966598 11.073454311465683
28.735953531534289 10.416492166239008
30.798932111095002 4.574631795475428
3.584243307659562 81.640100917945134
3.228355527875182 82.647889722812010
10.392233532723090 62.361506028795482
13.666915842446016 53.088391415998863
27.977458745967269 12.564367414744156
17.392055009580037 42.539691060276631
30.072300586694002 6.632277933250462
14.905697572098813 49.580458776181729
19.033548777144571 37.891374551031731
25.664499541507698 19.114112937842336
23.721286706075894 24.616825456401497
23.425705305690972 25.453841064004756
27.588197551614147 13.666661722449399
21.139988477652302 31.926442713290822
27.021053429211594 15.272677803275801
14.982738800629077 49.362296501340381
15.192594821438034 48.768034600767969
4.838790015137367 78.087525643388929
16.771377413089695 44.297301095534401
30.886315825263615 4.327182082759336
20.143389779546617 34.748571114283685
0.921316111878297 89.180871825307548
138.460646678401190 136.209761693820553
137.335724003012132 138.680695027169662
139.031048979089917 134.956852414786511
139.395791330787546 134.155682650311746
139.758776395930681 133.358372829296826
137.249595540009096 138.869879310534515
139.031116977916184 134.956703052905823
136.595043577718172 140.307626364103555
139.407773241887782 134.129363949317849
139.147050272239341 134.702051379812787
138.299514368857103 136.563694638228753
81.988136587390102 17.347911399133864
76.521473256663555 20.760004239595872
77.832810320763159 19.941515238691530
9.330113324299850 62.698412423158501
21.285798319190175 55.236107776630611
101.768318917834193 5.001839503067172
53.189675102376590 35.322865828287597
75.639979175278185 21.310200851686282
18.734386258480942 56.828606582343127
19.365988283706923 56.434383521965181
66.702287427002815 26.888783650655476
49.324530002919388 37.735349115318911
18.789339344786715 56.794306860373553
83.401380722420640 16.465815703234895
39.672212134930199 43.759975601115734
32.316883750417311 48.350904619732994
6.470589114115312 64.483223649753953
109.494240628372737 0.179599580896042
41.357074536564774 42.708345641489721
109.617243751443226 0.102825495829499
98.818373215248428 6.843088543403945
69.375748894521905 25.220106034951531
104.493725423338418 3.300739679979367
29.731892745504435 49.964362183681722
21.122448517489719 55.338064794129799
24.970573844653753 52.936204631237366
38.552954777912795 44.458575420323172
71.833326053303708 23.686175569318145
51.985048800141648 36.074749844664694
0.462035985465299 68.233544434384655
101.264894721193073 5.316058615010571
14.181263595253869 59.670500494781599
85.867579388161076 14.926504005872406
76.248593259579337 20.930326029694580
37.276688536409708 45.255174486645643
29.638911080977085 50.022397963943661
93.316083107054368 10.277418325300124
109.356989507683707 0.265266748950111
35.411281360671779 46.419493941459393
52.203311909750767 35.938517933427676
109.189910619872549 0.369551326653755
62.135238429718974 29.739369875360907
104.311749977307016 3.414322148658875
105.573312928446384 2.626900342530794
68.030258741508888 26.059912154381557
67.948051667381293 26.111222826375847
93.430862270672037 10.205777337238395
88.302207007541739 13.406897809787944
106.062516184956777 2.321557425273080
38.598609897908247 44.430079151458159
45.781088368285104 39.947036775719205
38.027551401079421 44.786513138816154
1.776454567066577 67.413132062098342
23.753209438724454 53.696039309615593
53.709547544208931 34.998380318678969
18.147277019410343 57.195058860452519
92.062423128373794 11.059907382854947
102.384833200071512 4.617033664258560
99.380814415687681 6.492033159690655
15.772995648255337 58.676999118639891
95.626206710832832 8.835523016926119
30.377987941121333 49.561093012370179
67.634477129401944 26.306944671907591
10.265880351117351 62.114340608346360
63.215367959026800 29.065192226079358
21.875544304753952 54.868009737059936
89.662801908898956 12.557663854662879
40.594158667196851 43.184530037392356
27.148119716955865 51.577059530989878
18.077127032685951 57.238843936097389
34.885354675506875 46.747758290019632
62.711423864654648 29.379735839316986
62.713509338228761 29.378434162403543
74.304515707690967 22.143748677988455
74.712659623983399 21.889000058875215
31.976929837643514 48.563091513581526
54.139627083951460 34.729940279553745
39.165546571895128 44.076217856318017
36.791657365172675 45.557913339700050
75.863030197975959 21.170980498874908
17.112604999873419 57.840863581999031
96.492419554870324 8.294864398561252
107.268831509632093 1.568619182391158
18.819519077121324 56.775469766812790
106.850621464258325 1.829650713930445
72.624058885349626 23.192628834918551
91.919774254401361 11.148943632599012
72.528146353502095 23.252493956186978
83.862205683555331 16.178185487970673
86.047805091722324 1.943819690373726
52.793028705357216 128.126443878340865
80.700178741855282 22.234965785092626
61.824253046236485 93.858175954289081
50.520012911256813 136.751222899194005
70.049226351137861 62.649163948604276
81.353132631448332 19.757383788890323
56.028190187976961 115.850878984866767
57.583657160622188 109.948782330668209
65.543371405533591 79.746274891133226
79.960891662883427 25.040132254086622
59.920883192748576 101.080362629759989
70.552065811198460 60.741179306683108
83.043217922725304 13.344488550110393
50.135904394291863 138.208692349009851
65.726428044641253 79.051680922758010
73.167491414239564 50.817153292319787
59.258833282247934 103.592458759344311
58.994858949403600 104.594088529743942
60.697152623497530 98.134869545976571
68.672726339002921 67.872184597065768
52.303149582356347 129.985251544252378
75.415177652952309 42.288485270115181
80.880351322582698 21.551315148601653
60.257070191150000 99.804727599672702
62.460882964681986 91.442533978149896
69.354890061023951 65.283768197256890
74.137280261545655 47.137366056959479
78.971588314840389 28.793965722207467
60.188680061117751 100.064228550025305
73.297291583986777 50.324636793382744
66.654213997275562 75.531270355928029
62.144280640486969 92.643856507785571
63.222162778035781 88.553917814437156
70.653726379671383 60.355436303713695
85.740706766281278 3.109080046891047
53.127901818760790 126.855794281172564
85.675492228042572 3.356531464833544
54.959245041481303 119.906906971063592
59.543381623767552 102.512762536939377
62.464429672814106 91.429076274085389
51.275964788337404 133.882823169134213
77.812700334297830 33.191274692978695
79.674316065603165 26.127520738463403
77.213300878461638 35.465648617359143
61.885418049554914 93.626090176970493
58.875508418890291 105.046954697401290
68.450070655656631 68.717034013239228
73.774285556874602 48.514720812546145
54.969571758680836 119.867723057741031
66.164862837457648 77.388074707214130
65.099563339442042 81.430269568005542
60.379295825358497 99.340952077976780
51.731937495250428 132.152670722823785
65.131132245889745 81.310483844233531
50.977628111922719 135.014838139980839
60.117846069495272 100.333002540287282
80.562716176869358 22.756556637967698
71.677293603103550 56.471591264887380
50.347293972732757 137.406591278662688
56.654795041225817 113.473276327334688
54.459590603307859 121.802806298828713
74.714183097606025 44.948353780653079
49.805974645962401 139.460584737585862
71.093417596180686 58.687062687636903
69.385381439855578 65.168071066974576
84.312874829870069 8.526875630373741
61.687492751131494 94.377102099531271
63.505444297306596 87.479028449064643
50.819297708838889 135.615610357413232
63.976336247526795 85.692266111605718
52.868093817274200 127.841615236085062
50.223863924017664 137.874936856139072
50.708300644035127 136.036779958777430
69.189014646052613 65.913169366766311
74.554421759092264 45.554555569630182
74.995020298844338 43.882739187124081
80.808016356414569 21.825784468304672
58.625030755454347 105.997372421027222
79.212869486097887 27.878443362270641
56.380740955025551 114.513152926245255
60.308248464961594 99.610535679212049
67.504146577857725 72.306268264358337
80.822736660979075 21.769929434512989
52.184099279532361 130.436978521639702
78.001418501846288 32.475198501801181
49.497117123120539 140.632520229786678
78.286614527499310 31.393044693073950
82.383585959294152 15.847409970388890
1.838902088322998 6.303249599905342
3.396395985011377 4.212432000188566
3.707300531346661 3.795066193046781
4.418939004880764 2.839745438169740
4.932783343154639 2.149948329967787
3.579184833805182 3.967051814171370
23.560067117040461 125.368116697113180
77.194388982888796 19.430877067673254
44.668683914438425 83.674877776237352
27.600490645290666 117.387568036737235
61.955410634114692 49.530545430775696
76.339124391477768 21.120175390368708
42.242421486864060 88.467173739944059
35.333262920792308 102.113979762447400
73.928692258706803 25.881203731485034
61.336305533521035 50.753387132055067
26.904059905548351 118.763141505269658
82.531891685968077 8.888368405156957
25.612731301386013 121.313743116709105
54.623541315934254 64.012279698518824
61.655880683386044 50.122169880617776
41.315215974121294 90.298568063057786
32.805250297252556 107.107250298356036
41.740604805630895 89.458350138945008
57.759345300997893 57.818514090228966
27.382704216119688 117.817734622842892
49.337252232264667 74.453632435445783
75.204456323986349 23.361344827848825
37.775675700240441 97.289784007020913
49.227141270020986 74.671120994771911
55.877981705878369 61.534538812323760
63.569798294798872 46.341845238155010
74.187242044628590 25.370522330574516
32.255887603128564 108.192338453594644
64.523443710968166 44.458227445299649
51.162407278361670 70.848629505365366
37.470971976081515 97.891627571351734
35.336710027306779 102.107171119471261
80.022139789670135 13.845570786005064
18.808619498243594 134.753063266181783
25.414847764904223 121.704597981536637
85.440388929774159 3.143573677457701
24.996330759701326 122.531242837419597
34.174580273015337 104.402582228962075
50.674145773247297 71.813032042205634
42.965627416376186 87.038714552042208
70.988453262765972 31.688694014663998
73.821191895581052 26.093535897391590
71.828645325207972 30.029166593467185
26.544433169757664 119.473467698670632
56.970246420376149 59.377123471304742
63.986388157876092 45.519006827661201
24.276448496641109 123.953137198227282
49.183485598492766 74.757348641080853
22.872400125810689 126.726380217576406
46.039164500153291 80.967937049373845
34.274021871110506 104.206167544482781
53.055932987688649 67.108582463935235
49.839445281968317 73.461712642374422
22.670953163121698 127.124273477276503
43.932471501273625 85.129027061963100
71.068388183748141 31.530808455860267
32.792948541913894 107.131548433539578
68.906821735965593 35.800283202393935
18.015767414636002 136.319085884719271
31.459098976334229 109.766136438807393
33.673042368079734 105.393207995636345
60.472882756146731 52.458799310044405
33.034838282306318 106.653773559160641
66.349806011747305 40.850839974423195
55.556286268436608 62.169944005461190
83.156143466000927 7.655361104797059
51.620239139850995 69.944330878417091
32.578582213832192 107.554959717144058
50.137538596501713 72.872925802249085
23.199286276477228 126.080722450870184
36.063317158853685 100.671993958032076
57.084918347816682 59.150626201768603
68.295933373517698 37.006895397498184
68.624082083826579 36.358743852951100
75.859393337309314 22.067728782956451
25.550943463234262 121.435784988196531
75.451817168341876 22.872763558769382
44.842482518715954 83.331594897884500
50.132585811337670 72.882708425959123
55.650941001469342 61.982984223245055
76.287453207533616 21.222235086566968
30.588507318648254 111.485708419047086
18.122920011489413 136.107440618500220
37.456134055606661 97.920935079720678
74.046613639120011 25.648288219557543
26.705123912601739 119.156075157128200
74.120145733972691 25.503049370964515
79.351994447065067 15.169225961951453
132.173607365245971 135.616537111544432
28.458286000074441 125.830296700458277
83.471325737680203 131.021148211406171
55.207946886963008 128.354307703928271
114.010663237757782 133.902740774946324
45.485454681104606 127.436924959806618
71.849485806924889 129.924549193204371
6.145260938378315 123.724912224200224
40.203411624367860 126.938528555740774
140.351757609427381 136.388200770819566
27.821626180092782 125.770223550451064
96.689370547784137 132.268359930692498
32.757348269487792 126.235942234376850
105.637105764874448 133.112639125093096
98.150644000652790 132.406240941211252
47.466788943277713 127.623877216899643
9.159893691814270 124.009363166336200
117.699100769456763 134.250769744546602
96.616132927052334 132.261449466990655
103.545779445450933 132.915308375204660
94.513098246050376 132.063013954182708
11.184766137316910 124.200423544809141
66.774709996832712 129.445709852437460
128.618839405507600 135.281120768021367
107.463228838023838 133.284946159182567
119.717734058525323 134.441241416510024
48.105772888864010 127.684169663840194
20.762584420334147 125.104155328093952
16.579026161074051 124.709408376920223
15.302288151458274 124.588939530662884
67.357090841713912 129.500661414885542
8.659362939658733 123.962134712436992
66.849370527729903 129.452754577314778
87.781180749586568 131.427812113405167
86.429112855447116 131.300235384239272
70.429376214093651 129.790552270641626
35.827346678901073 126.525617299745321
86.338856544889325 131.291719092315276
48.975307756329187 127.766216145949386
77.317735571036224 130.440515456578709
15.118977363013631 124.571642920846202
119.637262369930241 134.433648369691923
17.758545317526924 124.820703968377615
10.899227018141165 124.173481002181475
22.889545033469446 125.304848414043775
139.120264497378059 136.272001085946755
51.815769758197909 128.034232902422332
108.468299689525722 133.379781375942315
140.021896174799679 136.357076118655129
12.692156208580673 124.342655969454810
121.678717566595310 134.626273442632538
98.611779697830755 132.449752205847176
80.631337418550430 130.753176150095925
93.827084908103160 131.998283966732487
33.597664067053579 126.315231700079366
81.645710236451933 130.848889070152381
96.978077846280684 132.295601412417000
63.783580465059728 129.163476597858164
114.200802941221781 133.920681738974622
43.566824773879105 127.255889281713308
90.507513925471144 131.685060045038966
76.515847714545799 130.364851926417003
7.475500614798643 123.850429313733983
54.335355184893352 128.271972788847535
97.835518932817124 132.376506764690305
111.716912499714013 133.686309915261063
116.248715309455818 134.113916089623814
52.731994436724946 128.120684883254199
21.016544098610012 125.128118137384007
121.281009529283352 134.588747005696064
47.214560740849222 127.600077784039286
18.208411824997675 124.863151908923484
61.730173814549872 128.969723824602426
20.092312396526374 125.040910639850509
71.849213265210196 129.924523477054549
34.331157248901057 126.384441731181525
51.063644074480081 127.963264769042112
138.073310258642351 136.173213888984833
106.077146800423293 133.154159966063730
88.071747051441278 131.455229004640501
30.353949088050715 126.009165304182119
102.573779986877611 132.823593667523681
4.297017735113688 123.550518006574265
76.355986866384200 130.349767976699297
138.426305763981532 4.245075613027806
135.439281959229817 2.042954156984619
137.436811907398294 3.515591753964285
140.781709778551175 5.981548455956884
136.818793259325730 3.059970301269336
135.355607102991172 1.981266601645657
137.698177759223199 3.708278316845056
97.334450940666315 35.539806691730320
104.033938734256125 40.898359093923474
78.553835705668106 20.518223850956108
115.723455945871819 50.248162013889292
110.753187180871876 46.272716957370292
83.576957397161507 24.535943061104504
105.137835922101232 41.781305837010521
84.403239276389598 25.196840563308008
119.967285920022448 53.642568571991099
87.356881823038478 27.559297045236235
80.140448618565443 21.787268395509425
104.217677560317071 41.045321691378618
114.725729766616837 49.450135630485278
115.750802565366484 50.270035073158873
126.670677899096717 59.004243717765682
125.668712867075570 58.202826908798933
82.845398450617438 23.950809231306291
77.091202803793180 19.348344109199164
64.082874774736169 8.943696835221623
122.995408924118763 56.064597881942554
102.831222647954988 39.936372540328755
57.967555846426094 4.052389030343270
102.350990666143787 39.552261348693087
100.698164426899837 38.230256400317366
121.346839088065522 54.745997396750433
133.922030089114827 64.804202146550182
85.609902704931841 26.161984379203972
86.982004040783522 27.259452892590250
87.000642914133365 27.274361103880441
139.344009507955320 69.140945750631204
135.321510055143762 65.923569322793256
137.150111314582432 67.386167057622188
138.214455324165186 68.237477385370909
53.239594713653489 0.270752543187399
134.296670610087091 65.103856526924687
54.397587299587414 1.196967224706098
95.106752557555296 33.757993082993977
108.272208432793875 44.288318292889720
99.194380387068577 37.027462123010430
121.204105390194229 54.631832549650646
80.929037965015667 22.418017710525426
65.454393784911318 10.040699578276049
53.585597525360768 0.547501192481721
119.873022018563915 53.567172053456638
95.435196218833511 34.020697132072385
56.183639340315054 2.625532175961098
118.024339842005375 52.088512695711721
98.346848809795631 36.349568154209408
120.392628144171596 53.982776460592561
97.728875540745136 35.855285270594017
54.734790557760974 1.466677594331995
80.224284180721057 21.854323858078978
138.695201610530319 68.621999940977659
66.346462464792978 10.754216329821585
63.912452810172212 8.807385664019199
79.993582580395511 21.669798316320815
120.980098383122353 54.452661645420996
64.617351743100045 9.371195612886924
94.485662002800694 33.261216853721010
60.221807746288086 5.855441339015570
54.915254690358154 1.611020944306243
110.980625134152845 46.454632087071673
68.959717229670744 12.844415316567570
137.719632160289109 67.841695508436089
22.859956115160664 70.729531786381798
86.721362246687988 108.636740559865672
71.320029070401631 99.494731520774877
105.183598412726028 119.595657426336956
14.951517979698723 66.035197075747590
71.054763694155568 99.337273822818375
34.516199516205461 77.648509599177117
53.309761419551734 88.804096640281031
64.305089509482301 95.330764665402725
20.424856894805661 69.284092042383193
94.508084379005751 113.258826408131284
88.227871382131468 109.530982634629865
77.000043749384204 102.866306237266272
97.094915112070055 114.794331787671041
42.773281084497839 82.549794018506887
121.290111233497782 129.156250922388551
119.014175349756158 127.805288237314414
74.532666670213203 101.401706822239149
103.649852073085995 118.685247740359216
66.607216523660398 96.697274027407573
19.213622241667377 68.565120637719374
81.209281488045789 105.364848994186531
128.572816129791022 133.479159415365984
137.460925770667302 138.755012989031314
68.302085974630785 97.703324066290378
121.073267235505185 129.027535455550066
1.092820690605416 57.808874429732107
60.402589693544272 93.014297111328418
124.590522713671348 131.115327532127907
57.540492640007237 91.315397617713288
59.830259354784637 92.674570084427714
43.270935143637757 82.845194283855491
19.808106012991828 68.917997622382572
25.721060813497651 72.427842232275864
99.182604136888159 116.033553854828469
84.007307075401172 107.025716590414845
91.102454816598708 111.237293863711187
74.524353522610170 101.396772257830960
65.089361159818196 95.796296995260562
108.614278651036884 121.632059690340867
43.679837220757378 83.087912653904539
89.957737675747538 110.557806294091137
61.802530591227196 93.845281818581924
79.752436820353395 104.500087030520831
71.319383767382732 99.494348478218484
120.898633606088438 128.923875454147350
96.360475128290474 114.358378815708804
28.099447562429731 73.839618271941632
22.745565221776225 70.661631003420993
23.542881561123941 71.134906472362502
39.855682082411334 80.817949369461459
139.365167552063951 139.885343420746580
68.508591613978169 97.825902832682104
52.622615637997434 88.396216824018438
106.743743565762244 120.521737066852211
138.089691906297048 139.128239490244340
120.826066749761793 128.880800815810346
98.713708122103839 115.755223949456905
91.049940725054228 111.206122257066212
38.463222094473394 79.991405222237816
26.387199032258998 72.823252262530687
31.480611354425335 75.846628288234498
77.972726940154274 103.443676937608160
140.285713104490611 140.431765971629204
118.249902771089793 127.351627067692107
107.463461594575790 120.948951298873396
114.808709598743619 125.308984477810029
24.256286701158380 71.558373464737599
11.102194537560518 63.750294249504279
83.938387175051972 106.984806732498427
61.360169147376169 93.582702451462055
57.569246056094350 91.332465230416972
68.823203948990724 98.012652172987444
102.048558248139955 117.734742842222389
118.574813495227687 127.544489383114225
92.356252479387294 111.981530056461864
67.731424849159339 97.364587860300745
125.747759391654171 131.802246518256709
23.925772551820852 71.362185037008274
71.864024028888721 99.817639074996620
45.054182886410054 83.903704400918855
37.329681558281756 79.318551923797685
57.036211032681784 91.016063335437323
19.910517372920250 68.978787527220973
25.978351735426667 72.580566409269352
140.673682164449644 140.662058804881724
104.453545278898659 119.162308425177599
114.550443720357194 125.155681580737934
3.448252090785727 59.207024505763322
103.933563754087501 118.853654898526841
3.123732008838935 59.014394069906501
93.639916451781616 112.743494459443099
19.392153892790940 36.598182088998058
20.909700254934020 51.534416120506116
21.746168719235907 59.767237900755127
26.698249109307973 108.507384161923781
19.080292779544884 33.528733478418800
29.938606880457964 140.400144227167118
15.818204978095221 1.422098683437787
28.179030534398105 123.081764534344259
16.999482938842050 13.048658845369545
20.513851120970521 47.638327372549206
23.507771639312431 77.105563859833893
26.616333394473013 107.701140400181018
23.934800279648048 81.308532460544157
17.808896278808820 21.015194415917410
27.657845343295484 117.952073486835403
26.144766298729344 103.059808392611032
19.841072426507871 41.016598849068934
25.418066158624541 95.907365716654354
19.422754441999516 36.899363638289550
21.224387881941023 54.631684290395086
20.938146816294285 51.814397351042309
15.892552226664511 2.153850893407462
20.049255957283073 43.065615613718435
26.826751672260819 109.772152344163572
16.959573963687770 12.655860438854919
16.102023998564000 4.215546987928775
21.975712991109980 62.026494718755380
25.870356085757425 100.358964936470187
26.485085696319924 106.409353615530293
27.163501658458934 113.086566143593785
22.328958913337775 65.503267420196451
24.020564773656261 82.152657283387484
28.089622104045713 122.201774786784114
28.095517264938447 122.259797068635805
26.340488257354465 104.986173907402772
17.334291484488350 16.343964292552055
29.743854438720923 138.483321044326004
17.701257912239978 19.955779116360382
18.292106154325111 25.771118825933403
27.757429289651643 118.932214302076304
18.528873950444233 28.101472152974743
18.896382318437798 31.718620946463670
28.214308969963163 123.428987514155594
24.304320902531579 84.945486586323085
22.854776259201092 70.678549791503954
23.474785900180251 76.780906418274910
23.845499622655378 80.429603456934473
15.733331407234006 0.586742644836973
26.410144046145536 105.671751092381442
21.668457553275008 59.002376812745766
28.762273043357613 128.822245898380430
22.253947570885185 64.764978960720782
23.357187352150596 75.623459450621183
17.398679879744805 16.977697906532299
16.419192052037744 7.337228402203146
16.397110417957741 7.119893062311844
29.563428434642937 136.707503784632593
26.755831079130878 109.074126502537055
25.746036124497316 99.135363415956036
23.010897928967182 72.215155100697331
17.429366477690877 17.279726378272748
24.891435589285610 90.724079309058595
21.234273615418768 54.728983214816843
26.971303292482887 111.194881087832059
20.266340315443777 45.202237504788101
16.922746282820793 12.293389232709901
28.728922361590108 128.493996560886444
22.598620207232223 68.157370316373374
19.553032776474716 38.181609598939247
18.083337163577227 23.716339754848732
18.202243487626422 24.886658321799818
27.900372461347938 120.339112120108595
16.304605997651226 6.209431474373496
26.619111721355278 107.728485686997175
18.701742580391745 29.802907033656620
17.103764620004878 14.075036446675579
24.564344732659116 87.504734117363512
22.200629459724450 64.240203041986987
28.033698592533803 121.651355585998658
19.826972955591806 40.877826813778057
15.769784739195824 0.945529375175186
19.323062061025865 35.918155570762842
93.928320510661692 58.999300715327536
88.950379852650542 93.284531864351834
100.376652059248372 14.586851299514366
91.302265704505558 77.086076397189714
93.972142370337352 58.697480607057962
99.249399192642812 22.350729527506925
94.379800788987197 55.889760693651091
90.531540475200046 82.394394526012320
90.774483719933471 80.721139283731688
86.860454768010428 107.678750183470569
94.925580301794653 52.130741043046953
84.715426345185392 122.452489034581376
87.708378641425824 101.838731590633913
86.529458812884911 109.958462540548794
89.812510516489837 87.346664958923128
100.922540068731365 10.827084385361767
101.235913228183861 8.668747847050863
82.894886485669119 134.991334751650470
100.262906907965572 15.370263371238394
87.560233433478786 102.859071736696123
85.059554531591530 120.082329318667192
92.097258562093586 71.610616612355955
89.110171543993431 92.183977347984012
95.417978933622464 48.739378616395470
96.493501824417152 41.331787114150529
89.191360483656908 91.624793991985854
93.250751948256010 63.666008572522365
101.659827655852453 5.749065765940945
90.482279553573193 82.733675807293409
89.900539368822535 86.740372164903476
91.642819093665736 74.740537856638923
83.262828487873051 132.457158982661639
100.108975510454030 16.430455508378877
85.473062705977682 117.234319606453312
87.645777401086931 102.269893418925292
87.917405636048727 100.399072237624367
84.014165600058661 127.282375205223815
84.073249956546803 126.875435677684976
97.060122866190454 37.429222835921415
98.685012910674672 26.237902048030207
94.771388069571714 53.192729661701868
89.207682789602828 91.512375208660259
102.337429408456074 1.082129313492076
89.974734147028542 86.229360625071251
94.528331148176278 54.866767844339066
85.684300560063065 115.779433107739109
90.706407587932873 81.190009059753550
90.581780333868139 82.048370881765479
88.841195091148236 94.036534558484618
88.916373873654891 93.518745755278417
96.300686188704859 42.659791824070787
102.101444675043368 2.707458277523672
99.285507562868816 22.102035558521830
84.588063538848687 123.329691788699066
84.589369533592958 123.320696837822240
102.077309149538991 2.873690084543866
82.534016379759635 137.476803311017164
82.387735110638090 138.484305703906017
82.808114819314042 135.588968761887685
85.404956230424048 117.703398371653975
97.730786860387028 32.810069727426168
85.893730559313639 114.336998087488155
92.311024789828011 70.138316110353230
99.585781273414469 20.033920592654436
92.528745580036755 68.638778825544037
96.725082826765927 39.736788551346720
86.961323034666847 106.984026787692216
97.102023393311100 37.140635776273569
91.143560724644772 78.179146261385739
92.351289407722746 69.860996265363354
93.030570947321124 65.182490393077614
99.458006121871207 20.913963346621863
89.175046906362709 91.737152657310475
95.331969610147937 49.331762041366510
89.246853173886862 91.242591823996335
99.014751263517823 23.966851342005384
100.259288478111955 15.395185063249366
102.365789493251427 0.886801138767916
93.815775614882625 59.774446108075075
95.898052977420761 45.432900960061289
83.241449514983955 132.604405219125198
94.590173611766176 54.440832039822759
99.633352158242459 19.706279326046126
84.820740079477972 121.727147779743916
81.515182912062571 81.233415842108883
122.005453737647215 8.708211323937395
71.968632689725766 98.332968233358557
62.017473607441445 116.157246335729297
94.184679022869318 58.540117480719871
115.666927227077593 20.061628383139720
99.175836527276076 49.600075554381867
84.510264206836482 75.868697873495705
89.244619309715702 67.388634265696737
49.825651157887961 137.994947061711883
75.410102462842090 92.168689900582962
97.670467560350559 52.296456437381437
66.172608332034045 108.714668413745670
121.043039970637381 10.432063841105254
119.913196107203518 12.455813141822794
69.009626823415431 103.633068757483073
69.762682267828382 102.284213859603227
82.079424750394239 80.222759358752981
53.870233838540116 130.750387316272935
115.861314685755659 19.713446217178813
119.368228587393148 13.431945926912354
122.189926614915748 8.377787919026444
70.506813612324564 100.951343596017182
104.221205559494322 40.562931236244481
70.281874485143859 101.354249179760799
87.587891126027216 70.356126157035348
99.485409908696198 49.045575119015801
125.238193447613426 2.917805287157623
101.708597917559047 45.063453939346068
73.099534684473156 96.307323633144179
126.840204930445978 0.048320641491227
123.286941850329214 6.412840471511773
91.846953878391759 62.727394837812213
115.305061784357235 20.709793107806590
82.093266943445215 80.197965553684938
76.896554629698358 89.506192337350782
82.718508156202660 79.078048450048996
55.770341035786849 127.346960757819446
111.788034689402963 27.009407908020172
60.179321365959346 119.449700659467453
102.104477572833261 44.354363770820854
70.073005498900827 101.728370311477391
69.390082018780618 102.951606512572013
52.235926133184947 133.677720183150484
101.243743794469864 45.896089524654521
104.995290440824434 39.176408914012498
112.010091947790954 26.611664258719628
114.486441984939731 22.176085309978372
112.175031327426552 26.316228787499913
96.305409489859954 54.741515799122126
82.021266463356525 80.326931091266346
71.320527956945369 99.493837927131821
122.514915375725664 7.795675824855086
82.239504648635545 79.936028074360991
124.180183087252644 4.812888135529792
118.537813833910377 14.919364968653852
95.986347113397088 55.313012695418557
60.345431475573584 119.152168204715480
82.269152342630548 79.882923834091983
81.187418551031442 81.820499525000187
72.686419941380933 97.047284878681296
51.680649160382316 134.672319013823056
77.832512439182111 87.829727098439676
97.608152463152834 52.408073748816626
51.420500991175579 135.138290191393565
106.984748054072270 35.612940027806310
99.116974593821936 49.705507641524143
67.159238295073962 106.947440425534438
76.258039214289113 90.649885875238908
50.157686319528125 137.400213622933308
62.995097673500695 114.406149494756022
57.517759196430063 124.217027149192219
123.189344001630488 6.587655403422141
113.064117155599845 24.723719520267935
49.424263894584499 138.713902325989295
78.517644235438297 86.602535414308392
88.206314459282893 69.248421076069647
110.916370914003224 28.570711211084312
66.991073359775811 107.248653434897108
86.283227734001969 72.693008015435126
48.803518976786101 139.825765773652336
73.895827846990528 94.881022368903146
49.957542071394457 137.758707212456443
50.797979225504960 136.253336286460581
85.104153683407858 74.804937249738330
89.805489404528871 66.384017168674319
91.491233439821499 63.364552778042636
115.632569633143561 20.123168883512015
70.884482485242344 100.274872145221110
97.623168723893215 52.381176981788698
58.993436318053796 121.573829589226207
64.746691062351260 111.268737317241161
80.284783485833245 83.437277861474229
112.572587303424484 25.604136033394326
109.036008114295285 31.938772076980250
124.642599470096584 3.984618972234418
53.017710906525039 132.277405998542548
116.427257395804361 18.699743173090621
93.652713020951722 59.492962257974604
96.862439374723508 53.743777194298197
48.177889897922569 140.946377613779191
95.642635211519519 55.928661231986247
113.102531724958851 24.654912262562959
114.063135025823613 22.934302609045282
125.758771979588900 1.985357473658831
49.009883922737416 28.548176622732242
37.811967027304739 10.398368784068277
83.944891922766715 85.171536839071919
75.877115227434260 72.095122888789803
49.468605303710625 29.291681418659618
78.625748650297723 76.550162956487483
65.481751984158592 55.246110073243813
92.962236670283019 99.787029694636900
62.346136843913669 50.163842292290468
93.863656793082825 101.248069472257924
104.238644515470313 118.064057235717314
79.327563100299770 77.687677864383431
65.234577593222184 54.845484873036767
115.846739542485551 136.878690000067422
111.207023701468259 129.358545697619917
50.642366982687733 31.194137841649432
95.398597497126744 103.735932088339993
103.661239747359517 117.128188030381992
72.155376196014259 66.062853773318892
88.696821569599109 92.873559524026490
59.813614538274557 46.059079449013083
88.118907606611003 91.936865005442115
112.631951549687471 131.668097274992988
54.825186457810119 37.973735369137529
80.597370762422884 79.745807539287327
85.491402636161297 87.678152357891776
115.935606074185472 137.022726653375685
80.769752932410100 80.025208010758604
69.943150271119279 62.477233714919358
61.450860929257416 48.712761170209397
49.283221135317774 28.991207047927936
36.842418104438700 8.826904483651838
116.986185884470302 138.725527438013330
102.790896029946779 115.717517512629485
91.436833696779672 97.314626023119700
92.980986631390962 99.817420006894935
93.101581755271098 100.012882997480006
106.693234204504250 122.042505334122339
52.512904339344878 34.225942229500980
92.085645448365113 98.366233096534032
47.797020506826961 26.582343321870827
47.400794226915586 25.940131836629917
72.250295809968463 66.216701383501785
81.880597165384188 81.825686577927726
88.148580456478840 91.984959354431837
79.177931556692201 77.445152063518819
118.203143567595802 140.697996809126664
58.431454463250198 43.818846734462625
101.527979510680794 113.670557139999715
45.513245124057889 22.880754470033899
80.514231994363598 79.611054559933208
81.887879564008486 81.837490035380554
89.355237341358844 93.940732985570818
53.686549465477619 36.128209741307742
89.177609554563318 93.652830313381784
107.018400741329089 122.569541765455554
98.753888224243084 109.174254457463064
95.201678889709200 103.416762467966819
58.191953433399782 43.430658671491727
35.826526943986593 7.180327756981956
31.591861490556802 0.316697230117803
73.186824352296028 67.734645590214257
33.882642982334801 4.029641723668817
117.567425428514667 139.667612124937591
111.007362257766601 129.034930433297546
105.874280622426312 120.715128976331883
114.182418079414035 134.181124460102325
62.954582599906750 51.150023352093598
73.736678976802935 68.625860971359970
71.945798208719282 65.723165576653571
79.116346187359227 77.345333264227463
78.892338728147166 76.982257490662434
102.680488618204024 115.538566969791219
113.108313648865064 132.440194500078007
111.329535959804133 129.557116018103642
78.210578673865569 75.877247148753639
34.351711457439748 4.789917296869625
116.336849987836871 137.673070819814058
73.574816725982799 68.363511395438636
38.414105291630634 11.374326535128132
45.914892486538129 23.531752554409383
88.259391821229045 92.164564632389997
53.640572516405477 36.053689381989159
85.883077350939502 88.312986575261945
41.930111714347724 17.073140120523803
104.346365158093590 118.238653009389026
109.373819903925224 126.387252289639136
41.590455144896218 16.522617954280623
104.041519716966675 117.744553416704719
34.575381905588735 5.152446836158107
37.535978433253305 9.951040946714896
98.132510833297246 108.167113544892302
28.009129273166884 34.256115399735663
7.506837144832977 39.828573638000080
42.909667340712090 30.206196220488632
132.540208395297043 5.844898284953503
42.484091382204006 30.321866421710592
16.256298237809947 37.450497750545850
83.705706407389826 19.117961667850864
31.879373127279859 33.204195345434073
120.174045858075729 9.205982200591549
117.720910979912446 9.872736511564561
31.231385736585661 33.380316271375577
97.167035577456261 15.459214920795239
106.771190418449947 12.848835972419028
117.207575875410697 10.012259371455812
116.239197544041204 10.275461543028587
104.419219433049577 13.488094256893486
19.221666222849496 36.644520099155216
24.007889100363663 35.343639839668796
0.900670992437287 41.624108730800089
125.362778110071147 7.795701164559428
70.474799228726980 22.714080445495220
139.646546764576584 3.913417963538127
125.105916784670740 7.865515261435005
43.121772761508744 30.148546637110329
2.091730409775600 41.300382543461410
107.864329872852792 12.551724121698641
135.839645316123892 4.948121752065931
84.539810184569518 18.891254895963201
76.115032950578794 21.181082736149634
49.760986516580296 28.344029310293102
32.614716237925514 33.004331410747206
98.605198747229508 15.068326714090968
107.311176217050331 12.702069538055415
28.087622217779110 34.234781265331947
53.773357624018693 27.253479517486291
107.023767994086896 12.780186185197724
52.462836609633911 27.609674989549376
107.387157223534402 12.681418140500273
109.852051859417600 12.011467564525455
58.371097219640589 26.003828418641092
65.832916262670921 23.975729572985255
90.788705841963804 17.192824795165912
87.872476291328852 17.985446775302854
123.795375168486061 8.221716333002217
26.573303914160238 34.646368196858191
126.685936282952383 7.436070952734989
140.534468238604262 3.672083711645401
116.833147963878019 10.114027695075249
27.573762668820955 34.374446667569856
43.020246294233900 30.176141210215928
23.974445677957110 35.352729656238509
130.321129934728134 6.448036800956949
53.867719808483294 27.227832173818129
92.811256473606193 16.643101922276657
103.729167358698746 13.675648230979814
99.329654065869718 14.871422046879056
84.830817397866156 18.812160054616747
29.716509658443265 33.792054804255422
67.269697596588486 23.585216944901653
123.059882904148139 8.421620807191504
4.180946499444141 40.732540209662119
62.129508278076919 24.982304164949291
94.482403271384428 16.188889501424523
36.018344838601557 32.079235908395148
110.021764109667743 11.965340310991033
134.388424676204068 5.342558937910365
12.886794827896967 38.366318133842448
109.281650721408496 12.166500792065015
138.225642489461507 4.299615257191342
10.527352459470457 39.007607116622971
17.593776220278361 37.086975459708746
59.929496200841754 25.580260498189116
59.578246231358264 25.675729130373572
72.193428901331131 22.246962329253307
74.508783563697762 21.617656245716521
26.804051997211076 34.583651596767247
57.321866692638658 26.289005961592505
34.731304469011000 32.429049415373342
24.812512891060564 35.124945634986389
76.063243732402086 21.195158882059353
12.263070037643585 38.535844561624337
99.899284041265602 14.716598418901849
134.394956104626004 5.340783716296628
10.744882352506835 38.948483178824617
112.259136768253768 11.357229489753875
72.092179459805834 22.274481607635249
92.565075616054486 16.710013101728208
71.877579198461007 22.332809280793885
25.017440668632126 35.069246912364065
114.454972953004869 10.760408150900492
89.709281116885279 17.486209025777743
18.717488237014166 36.781554083118259
132.956650433823114 5.731710654330620
19.067881711960180 56.016958952734420
28.868784764745545 32.163920934291873
33.587421370334610 20.679895662116209
18.779464532500540 56.718896918018920
29.670650480386783 30.212372867969517
22.462220741386314 47.755955096219871
13.461172750844559 69.662338494553893
11.091316789806799 75.429997253386475
29.154953039673646 31.467456261111337
26.044126318392390 39.038459428051226
3.676771364361459 93.475215430741486
24.354805148937221 43.149860373795953
22.083692812399406 48.677200927602861
20.809378745236781 51.778574518154556
24.259199910121595 43.382540503774720
41.322643217451173 1.854228291809724
32.590204166790940 23.106882210260064
17.192680066661552 60.580748217524906
6.184097898741062 87.372986398671884
35.645751066270378 15.670416818460900
4.161759885556910 92.294870153140167
28.046207073552473 34.165876961759643
32.542281385977773 23.223514719175757
31.464079325773941 25.847598907652262
27.529221135165184 35.424096247976095
27.917305467037448 34.479592433107712
13.630768914822914 69.249582269400932
23.866059231849320 44.339350248235952
9.183176410720552 80.073951464721546
18.507785856277824 57.380097396978755
17.361706495253348 60.169378591113187
3.454167880646797 94.016978708215660
40.058760942996713 4.930213410837110
29.576011284951395 30.442701880979545
40.941377082864612 2.782138256275007
7.325969753393889 84.593945261898000
9.480314290347106 79.350789415134983
13.756745261930789 68.942986175060980
19.731004890482975 54.403076813198368
32.455983017179491 23.433544168583495
22.616859407814669 47.379601818407536
41.355299323079926 1.774751194148235
18.322431245473936 57.831205887144073
25.118560806744632 41.291063011515803
41.766556747729481 0.773849651433266
37.077586168190471 12.185674959644697
40.696908932067949 3.377114868516259
32.138887409734409 24.205278521952007
27.311300044310808 35.954463708726827
31.859380295721621 24.885531533441338
26.903774390075160 36.946283020847368
35.393725391015629 16.283786625416230
17.570121860079105 59.662145778581362
18.786328339731487 56.702192063991767
7.751554726494007 83.558173916261666
29.937232359615827 29.563576765607191
39.513543547430821 6.257141265822208
38.646107791723331 8.368271020704023
1.793313546310289 98.059098231963546
59.261265490044401 112.297858133136387
137.074280765201337 26.784456811535733
88.487625088096877 80.179254212699419
90.463181751208722 78.008196206929256
41.252610255294407 132.088652216953164
76.381054839046740 93.483892217977996
113.016556611586424 53.222936456074692
63.991917798626247 107.099059860813554
134.577582817203734 29.528228311084597
134.487117142404202 29.627646480752038
66.967481927283544 103.829033521488952
68.781743348903021 101.835232555151435
85.543886626623177 83.414305412703499
45.977160678775661 126.896559673068936
132.248069864969295 32.088270166086332
131.603423540414127 32.796710774219115
69.671108987008182 100.857855178577651
104.056601551298627 63.069569826912847
69.788441821070066 100.728911072095528
95.438776928711107 72.540215487726570
111.398077963158599 55.001579960686954
115.706581712048347 50.266706124072364
126.154268089246486 38.785115352961348
113.054066568371411 53.181714509119338
74.068415238711268 96.025390931996498
99.631639834210077 67.932426327307567
128.969368717775296 35.691432002472659
87.094911555625373 81.709790856307450
80.745479284184853 88.687563765788383
94.858999617572366 73.177367636493074
49.762775474667677 122.736319947807246
47.043380366214279 125.724826747587016
125.537087965868423 39.463371701099469
52.110348483527396 120.156430810642931
97.915778082201030 69.818089980015046
68.792159654932064 101.823785450131780
68.744007677901948 101.876702553030881
36.806970571308902 136.974232978520945
33.227339408783990 140.908104903440801
96.867307414134672 70.970317440874169
122.325923583884901 42.992313325263169
118.750278288839198 46.921804940743023
123.426041380739747 41.783327729076930
137.367244205631550 26.462501671184501
104.294798236243608 62.807801167246481
51.669925057349367 120.640438595986026
81.293037368010360 88.085819263233347
70.633236187099229 99.800515746441789
85.956870385455574 82.960452727732260
141.022974352878265 22.444999996181409
126.765689532233722 38.113187564969643
107.819208613766378 58.934614683348059
52.015230972764371 120.260961162561912
87.955655781501406 80.763867270615393
86.868773547988326 81.958307510401283
132.072068450473921 32.281688703302628
73.230873862379838 96.945815511154805
51.973053974431913 120.307312002099366
80.350186471007120 89.121974806837002
99.682782896228645 67.876222141263071
41.096329477242023 132.260398560995839
110.077475789008545 56.452869096635979
99.001461856328788 68.624966799310116
134.593934945721770 29.510257973815420
65.525966277598926 105.413201746135627
34.166509782992343 139.875994107643407
76.604897519700813 93.237898036721973
36.827352879888252 136.951833634050814
58.010221621071018 113.672705465040323
52.220598285923110 120.035270673555914
120.475999202118402 45.025306462892125
44.316236566580372 128.721849050027771
79.450618019969227 90.110564668029710
96.748901275229386 71.100441066585674
125.470683809336009 39.536347221542918
66.013867200024919 104.877018085380925
108.311675996590864 58.393412664683787
65.006647007768748 105.983912918013388
124.123441994210609 41.016912260780515
74.554515199848908 95.491186455891992
61.819958968301165 109.485956017642991
40.034023283404352 133.427830713044386
46.627335613295067 126.182043343015422
90.589369844614623 77.869520523494174
94.814943772153015 73.225783254067892
97.418500490612857 70.364578226323815
69.697369410474423 100.828996020211889
104.931529262760677 62.108059156068407
56.630723717630310 115.188718659260957
63.404856257418295 107.744217087998138
83.207067885354149 85.982376038566713
135.616100018305190 28.386939313567382
36.951481104664715 136.815421664110943
117.635032946738164 48.147415106007720
49.050617352905014 123.518953329322954
127.185672047500560 37.651643525722847
98.965649677213875 68.664322956297809
98.635861116935331 69.026747435116008
36.419092306142559 137.400495726928881
102.164704636900495 65.148689104426253
109.999042681923626 56.539063954132963
136.093255848951571 27.862564080263269
46.227754482126549 94.047647525010092
4.463256658424311 35.566791463880051
55.443549678442821 106.952090783005190
18.602149866221321 55.364816620059656
12.749461082217730 47.169572616583153
46.061650247423401 93.815059601127373
54.095334179332433 105.064248221706336
43.537699639948251 90.280890632923274
40.244224927793645 85.669193363258572
76.391929350551280 136.285118597438014
10.485857364719282 43.999955116541315
49.478065199280209 98.598904288737685
20.695564063978583 58.296125764303468
0.262132082193436 29.684154907958078
14.858767609783134 50.123135040536155
68.934418591886541 125.842718090366859
9.237323876333297 42.251692572358060
52.187309976742348 102.392531941916715
2.797132771541067 33.233796784520294
2.596803594661912 32.953285288671175
23.740612278516423 62.559963128882671
47.456253039705018 95.767856100732004
47.694189312681900 96.101027039130940
55.174825260462356 106.575808657589377
41.116348226417358 86.890386475879367
24.114893900455229 63.084052027337179
26.717645597751037 66.728562444173434
72.188047473178628 130.398621122803007
64.122175632429787 119.104361291941188
69.261189574095511 126.300280081323464
52.640413351590801 103.026991222552098
71.578458331031612 129.545042204440080
42.613471727223853 88.986737887213977
56.360598931610063 108.236191590390092
76.725356002074648 136.752000208154186
55.241133151944425 106.668656469955010
63.825508222146325 118.688951912614982
29.295809724051470 70.338644045264232
30.370010801684717 71.842797138806986
23.647869093670618 62.430099222305536
36.725452222143147 80.742021941740973
51.226244746475999 101.046797638254944
52.333547521707807 102.597301477371403
20.928819614308352 58.622742507592875
77.131120285700689 137.320172792573857
31.554958981151092 73.502024174548907
29.208301338769527 70.216110181564559
31.371483153336882 73.245111628338179
77.853576714739333 138.331794448253618
76.878918238401099 136.967026163379160
60.505296006052220 114.039815377526338
28.549830207068872 69.294084119238946
5.934952518555698 37.627537749526986
17.582698711215833 53.937327260343380
48.495281451492680 97.222758569562714
60.890987011465917 114.579880297422733
59.966812930494825 113.285802929778072
15.505360969510495 51.028529219101820
2.678665526828997 33.067912690445695
55.727605352914381 107.349840543633007
51.582112100340339 101.545101905818385
36.769682897910798 80.803956070434992
71.848923054696812 129.923761197807238
15.344844282362406 50.803765274467729
17.449550056670180 53.750885480674782
75.139829259685655 134.531861908057095
13.395900068352407 48.074750633089565
12.084533957272477 46.238506531478791
73.923056454415871 132.828072350130356
0.747705306741164 134.385160819845510
1.387616400779657 135.759780282913539
0.223157468355835 133.258357933206725
89.991432667692891 61.644816590710619
78.937562099815722 69.829153786085627
25.661593507304755 109.274928792573306
88.695624499559031 62.604238987002098
17.215419899189918 115.528515026916594
65.993287433144957 79.413154971104859
102.244483566410480 52.572600699326564
46.301695017053476 93.992901608949978
134.161465008803049 28.941119149128433
134.003633568704743 29.057978281670646
27.961514691965579 107.572056447319696
48.344006628595125 92.480764590134072
74.424372646089139 73.170740254743038
19.392591544483508 113.916527011689254
14.264150732594072 117.713648448319802
131.091015175756780 31.214494490446462
130.759037380955334 31.460292394207691
41.314241388447982 97.685635479149724
104.143655960186877 51.166444623283532
57.772012623695389 85.500225088599436
11.864484201249153 119.490372712312578
80.782758535781213 68.462961760323026
121.320073228337449 38.448945366550028
106.313852781553877 49.559620800141062
126.056121422813234 34.942353249416080
107.138653009119906 48.948934874358706
23.800801609222642 110.652667771043227
90.103615325478827 61.561756028968404
127.387246275784975 33.956782215363624
69.907909380758781 76.514750668742934
42.472886309219909 96.827769389341952
35.353442988958300 102.099038346091760
63.703702968667933 81.108373960643917
31.493610887060512 104.956875991781800
18.328522742133472 114.704368503412439
13.201842778782568 118.500186199592918
12.193179757026103 119.247004993595340
123.024210468130818 37.187194225895666
5.444571612741453 124.243705860781887
100.545703025655897 53.830385715091133
32.026081646580927 104.562632164171163
58.553220358321816 84.921815247398840
40.998684110589473 97.919275555771733
99.756970190306788 54.414367175876514
116.820849417096468 41.780191608537457
116.999957374713404 41.647579243437782
121.757963641872138 38.124729267131876
137.508013581153108 26.463319016710738
97.578761157214998 56.027123277855956
67.752639921620869 78.110522203443097
83.310442809247334 66.591452564475247
74.162501610131343 73.364630788092427
125.727237106109826 35.185860727601444
97.795424734968307 55.866704556883903
1.795544854582610 126.945462249218906
12.714655599550010 118.860901853681554
68.284818585999218 77.716494644434562
23.059644577222194 111.201423885688058
63.327016534924091 81.387274348680108
131.956313731551575 30.573823414029523
31.913305686572251 104.646132009639373
52.603671477336263 89.326888918503272
64.126896659668958 80.795039382964589
98.047046205740784 55.680402849282721
7.329789977252947 122.847881412926199
108.783165037494257 47.731330517638739
99.085187838146382 54.911757954809701
135.376968926285997 28.041154393625547
50.253610960524057 91.066884658549483
32.665333693153357 104.089326974838983
73.961344439570098 73.513568493037610
26.069239687355552 108.973105664334611
32.333035806811409 104.335361875865985
120.919282188673876 38.745692916953217
31.982372142995622 104.594994883979382
74.859687617338736 72.848431024774740
81.643554342591841 67.825624540202483
122.685544870932233 37.437943809665988
57.969595794477407 85.353933589718423
84.173190821612195 65.952669922279924
125.821319850025873 35.116201426296378
61.105008549952970 83.032459398400846
82.416301077713769 67.253479262398898
10.467890764375674 120.524416990471252
36.349019289464735 101.361909021387405
77.759429060188793 70.701448969759994
87.620710593199107 63.400110244189889
90.018240869887109 61.624967673083795
99.367490852608626 54.702739489518081
48.252942188529254 92.548189125226159
26.181117798218448 108.890270590551097
55.559829144408162 87.138136028604364
71.220474795735029 75.542921128928086
135.008972354721095 28.313620767275843
29.347575721220540 106.545810412762620
114.980124517558536 43.143072887925783
1.573460015120654 127.109894897581853
38.345245548891590 99.883893811684345
125.768555976653886 35.155268043619124
93.426098899101078 59.101773733568578
97.163107951438974 56.334874845193433
22.636571696212908 111.514669015087435
96.353836904775690 56.934062893187580
111.017371419021487 46.077113718356166
135.728409759491171 27.780945965680576
4.438279231126018 124.988769421794728
122.417303815222013 19.120421233048628
42.438038522958564 30.271955576231569
15.802594235750711 33.985744026642188
84.315585829948432 24.432955864298247
30.902089212083379 31.880416649877947
126.770757285168031 18.513417834053314
125.235971316971728 18.727413528702844
29.773970958226975 32.037710536050568
90.602228754363267 23.556407246118802
116.220221139846572 19.984482437280246
122.918234897983353 19.050576253195825
62.154847545042124 27.522834636644589
104.359612937598115 21.638210803189672
16.992774783257122 33.819796775168875
24.376367316245222 32.790300124920819
133.862560022716877 17.524605527590367
125.640540490992137 18.671004320368706
74.742379045947715 25.767751124495554
136.704441459489232 17.128361096916834
43.156517506320839 30.171777823553537
1.540611258505569 35.974296839567621
2.421437007106448 35.851483025887426
114.821414135448606 20.179518541850925
82.604009840414932 24.671601447731678
73.586174999490055 25.928961021644319
49.014678910829389 29.354972519684296
32.858956060694368 31.607570084113956
105.658368913575544 21.457124845265422
105.875989630113409 21.426781919691010
26.999574440442707 32.424545523051520
53.506682143284891 28.728651083329943
105.505583628078668 21.478427746112615
55.979172191350571 28.383911011219659
110.094235080885454 20.838630617720881
113.650571804063176 20.342769459713026
72.462420289448417 26.085646497517960
68.473582156320603 26.641811464380623
88.258751720921637 23.883158992654455
87.306470242070532 24.015935901481750
24.304328504098603 32.800344519361794
136.033678512003519 17.221885787568688
120.140719150415961 19.437846155395398
23.017106112495465 32.979822345956244
43.014994276175607 30.191510452448735
24.004725831534145 32.842118215084099
131.097997040474553 17.910069421609780
53.838110752421521 28.682439887170609
93.680914115108607 23.127145169169872
104.899668245369284 21.562910720226654
99.284018633350158 22.345902527901728
77.759622502076127 25.347055911807530
29.643680616881785 32.055876959695333
67.693927175301070 26.750519005827801
122.303526093302509 19.136285296926161
124.146180064365083 18.879363468927135
7.324417262995927 35.167858932721515
62.781918985370979 27.435401866702243
102.128072061717276 21.949355255750785
35.662910910753368 31.216613769462839
105.464236289053730 21.484192818715506
130.758617772455580 17.957389180660424
9.157991481016696 34.912203097570810
104.684486715715437 21.592913549199704
8.849224503502500 34.955254575240787
12.793837664691535 34.405255910251483
61.426210281298907 27.624428761580138
61.249204180423582 27.649108778402642
115.005768348457167 20.153813975421595
77.353445787883444 25.403689259978080
26.053899059427472 32.556401341560957
56.562762277568659 28.302540860280899
34.339940407418354 31.401075966621647
22.441613080654854 33.060063522033339
92.929257166389050 23.231948936087569
11.278516937178459 34.616537560214738
103.625637180939577 21.740549275886707
8.931006287392103 34.943851715157507
117.087888459125409 19.863503307576593
74.162644127006402 25.848583748237363
93.315623854953003 23.178077706077651
74.346442026821776 25.822956748733102
27.434955128488603 32.363840255537994
113.520494891354701 20.360906124935223
106.768188921939469 21.302382289269236
21.206937775335348 33.232214691710091
2.765095819887887 7.156481661557365
4.584496990031291 4.016707632264207
4.432107128244307 4.279689616786399
4.320115330704666 4.472955919556300
5.733370054686872 2.034076275005180
1.233369601313958 9.799809741140155
6.686148402091641 0.389849174382518
3.891904777919517 5.211926738508834
81.572860807624039 72.685219375748389
29.766881512776212 140.625350741897705
88.769425154993840 63.247398996704270
37.990178271226306 129.841038397328418
71.133473896536287 86.375788066376273
97.144016814430088 52.264673349501969
58.457850099527164 102.999034217469415
124.896547352025848 15.869056547507768
123.909104594833011 17.164022718466828
57.103163817789003 104.775616094580343
61.786646391951116 98.633537020489939
78.405837499851231 76.838561953158916
41.793146250397776 124.853696248738544
119.734680615348694 22.638504957862978
122.715379361729646 18.729514776643114
133.313772984004970 4.830419251985093
60.843557069159388 99.870336582096812
104.203331800068170 43.006846473001318
64.906552725109037 94.541985253493223
84.090712186099466 69.383223047477571
99.592508632376607 49.053637518802546
125.547183906273602 15.015789539164428
102.308045734334456 45.492389378184569
60.840293242915934 99.874616875351663
135.066949141537890 2.531244136061114
128.768835514404998 10.790805542110997
90.071262945778045 61.540124436370021
118.518673261743672 24.233218550205873
134.622416587619512 3.114219316162523
77.014735898681352 78.662900124419821
67.168805844954946 91.575189214930575
73.153133764409446 83.727137107434004
54.739676046235779 107.875174714401325
41.863113643770546 124.761938618407115
114.516923666569141 29.481249702039165
44.892895128357281 120.788579657233669
101.809788807253796 46.145820536918052
58.785599346384139 102.569212656527810
64.587188986837745 94.960809771957500
31.722606897928141 138.060545648124503
34.369661964625287 134.589107188457746
101.019190613089535 47.182638022090131
106.818093597676892 39.577758509821123
113.433796444517071 30.901699749583976
116.582217096229741 26.772753330950582
116.909367100737228 26.343717636901165
95.712118176246875 54.142514149064887
58.226107703896602 103.302949113327998
82.902112334091782 70.941993505759754
55.875525412792470 106.385583045130559
129.324923203761671 10.061533145753666
78.415992947148993 76.825243752578942
129.266746414859568 10.137828174518138
120.786706902145596 21.258841739475876
95.040359879128161 55.023480932701879
44.536117511672856 121.256470014215139
76.737845816385871 79.026023239187580
74.726491437694875 81.663782095832460
130.464730895491243 8.566750393602224
61.390999554963045 99.152401801070269
52.157175440567876 111.261954248162340
72.221035977250409 84.949521993650819
97.522369555942234 51.768488636637471
37.013241669981049 131.122226436401007
107.450133828695755 38.748879355163702
99.117148395800967 49.677041175268222
60.335127217990312 100.537108861070678
33.966892995338092 135.117312176685829
75.004765851461642 81.298843521473088
32.674539041286657 136.812149309482777
51.094784146530898 112.655210491198076
48.004963342237531 116.707307067672403
122.293152630072868 19.283237339280102
121.561886974454055 20.242244106115528
42.119804748442526 124.425305133058217
76.563463202008506 79.254714558028240
84.762768467321777 68.501865477305543
113.644119412742569 30.625875022688380
62.860850640628726 97.224788865110682
76.944257821482879 78.755327482969420
79.898185692781695 74.881445542045839
135.276388661630023 2.256577993233502
68.476194504864864 89.860635055161467
76.563350971243153 79.254861741288636
36.448403300781948 131.862974773298987
135.795745740910775 1.575475373949870
44.569478637656509 121.212719093709381
81.494369568609500 72.788155468499141
88.126369418816438 64.090724261206972
90.012098940587691 61.617714134306318
121.885810137229242 19.817440202569326
54.815666963104469 107.775517629544225
97.341269225299712 52.005989798120765
54.190810192920715 108.594976148216304
60.552485181443451 100.252058201060208
76.132021119941101 79.820522446065979
117.060085979708262 26.146059749220449
35.891021142511782 132.593944780419150
110.515915594798059 34.728308394744623
133.065571460234054 5.155919210866334
46.725392938463948 118.385379415843587
119.120445924147504 23.444033319219582
92.780440108416798 57.987216937483048
96.750664887274681 52.780528506914720
34.695024840510492 134.162415195946608
95.020630647663822 55.049354520957259
112.357044054288991 32.313789624857982
118.715519879433032 23.975067169866509
132.720313683315538 5.608702056366206
91.028256049181905 82.932721454377486
60.700669052070339 50.064501474870703
106.783880109092991 100.008241427822426
137.484706665138674 133.280968364287872
125.072905982019989 119.829393887446301
65.177291030665785 54.916143511923750
126.655451498651303 121.544513991567200
130.351110320801695 125.549769244720466
44.960742930181247 33.005994502828784
111.929790191705322 105.585239842044217
103.810019356919682 96.785251435240312
27.133458113255287 13.685264533251873
76.604426246601250 67.300564140202141
16.414115203993667 2.067930097415205
93.227111598899029 85.315781732735459
56.795193477069304 45.831852489775045
128.313903867703289 123.341899892948845
140.840619476956505 136.918016064171780
96.962056375470567 89.363614042617371
130.763205589457897 125.996386970819003
41.039574287090737 28.756337794231492
16.863435824721819 2.554891655050106
90.984730274994249 82.885549395455882
93.780201807256105 85.915205967789916
131.276014886841068 126.552155842095573
85.999937228522796 77.483165275039582
70.531872644572360 60.719294497884697
60.719826273671544 50.085263554420415
45.715515587108044 33.823996730462305
34.581414154127629 21.757158204594866
119.896464935543420 114.219306838887405
97.266977503973493 89.694079329189236
95.042768527835420 87.283541691787946
105.907911401788965 99.058890192936005
123.751953473782336 118.397781223129442
51.460089246889439 40.049810566431454
94.182700999254834 86.351423725089504
36.799292213769306 24.160834565624427
38.392794132355945 25.887828922374929
73.225298485705551 63.638356705283030
82.630876225973012 73.831867921025548
96.104967436767112 88.434724191209469
106.402397895257820 99.594801304023648
123.396580711392843 118.012637817884098
53.562876717228711 42.328754854080991
117.436325100683590 111.553073706649670
42.839006103490242 30.706513414374815
89.205740457116903 80.957528261401791
24.273161747668038 10.585352556751431
90.203804034013132 82.039202619539253
15.128229116226496 0.674321472853541
139.031133294713982 134.956943793783438
99.449528673506478 92.059469360502050
53.560390027739309 42.326059847149956
111.483889798496790 105.101985034653069
103.517641448930647 96.468380152409722
140.151512549696292 136.171180581456071
118.411389254037687 112.609821910508643
98.862268412603910 91.423012545048650
100.594014771179019 93.299832493426919
56.242202144396742 45.232535413517915
25.967722006313238 12.421871214005145
19.822914852967003 5.762295123527967
28.955924729317260 15.660404647357817
72.537985183675730 62.893465105166314
20.419619414485556 6.408987417004365
129.583219538912061 124.717549947425653
129.034413314976405 124.122768579024751
115.897478955494663 109.885313801468186
62.112194231409717 51.594274354775663
22.373814930728038 8.526891756605830
72.080168155273057 62.397295370286450
75.949949096245334 66.591259474733448
29.492966145035396 16.242435634248089
83.341837491918724 74.602388545968040
81.162600018378583 72.240589808906492
107.062360658517548 100.310051128652617
126.030547386681960 120.867259786665770
80.391630721977819 71.405034100700647
23.311361572917029 9.542979494791220
132.330936537541902 127.695451445523602
81.852419442353252 72.988197476324785
29.816809404737846 16.593408215739466
36.637365134393249 23.985342368830850
96.148604231768687 88.482016571491783
51.938543067137111 40.568345899144667
27.919681945558086 14.537352695614441
137.359273200363248 133.145026961715246
28.795940912523200 15.487018506084883
134.564396501535299 130.116015053797128
101.575979357381826 94.364059200104009
127.208734588175304 122.144147266022841
35.765865616114525 23.040834720347398
105.864857030559875 99.012229027813589
15.276692265633065 0.835221825855912
31.555488068407357 18.477741209215246
106.472884395324229 99.671192669745864
27.399226433539933 122.544527748336748
12.211673658460754 6.563337819206497
17.567082182634600 47.460423899425912
21.227880852221947 75.416460798695553
25.469914140594646 107.811151094800977
21.876045082713603 80.366228535158911
13.595895020503416 17.134075782893465
26.739111544702016 117.503497673828363
25.028092821178937 104.437140606029232
16.848251170318242 41.971002568610032
23.888729219343748 95.736282195211530
15.539724462985420 31.978314028324998
19.799282634398779 64.506834759032174
18.031334685211863 51.005732249882570
11.724178777294803 2.840536836103811
16.961147032388936 42.833142546982231
25.767082240482342 110.080503527307982
12.630441259455340 9.761296396628840
12.836789326922975 11.337093021595416
19.371404366665963 61.239301709343160
24.531355295299626 100.643757288312045
25.358079586951146 106.957115899081415
26.358607061769490 114.597739033351630
20.291221501815148 68.263572665415637
22.928093314056117 88.400294822267242
27.336000176770774 122.061694430589554
27.370259575810081 122.323319586773763
25.111971855810189 105.077690824402978
12.422274800398455 8.171613451502424
29.493393547043635 138.536833904016532
13.854480118996905 19.108785458992749
14.724189334363055 25.750402524252177
26.972087811784100 119.282643075434123
14.615088215514557 24.917241463083048
15.364151650628337 30.637535563357897
27.527024348205941 123.520468667386353
22.982293649468811 88.814200833908330
20.560925160447553 70.323190282531215
23.300358855909820 91.243136006309115
21.878094843339298 80.381881726950809
11.509108341699243 1.198131018105381
25.218836644459611 105.893773937504747
18.891862207353416 57.577232442363183
28.200788211740743 128.665730434129898
19.493532002191831 62.171941002933835
21.481925424058343 77.356496311524808
13.824268741211856 18.878073401770539
12.547597254288682 9.128650279112749
12.377576792216590 7.830272864696209
29.252476053179358 136.697044569491823
25.613285401550304 108.906019352612930
24.171015662384153 97.891989441109004
20.950932777430829 73.301520509199975
14.332784625586863 22.761403273351476
22.661071765705380 86.361159395178888
18.439547849234398 54.123090866456764
25.995919845609222 111.828043643625975
16.857929606502633 42.044912866203212
13.173387040478371 13.907553445584050
28.144924933300057 128.239125200038160
19.203831584172015 59.959616232610252
16.099363254994174 36.252048841887685
14.724813370654356 25.755168036688417
14.633928575426751 25.061117661814347
27.155934144606483 120.686603065606803
25.758140948394868 110.012222500656264
14.811149499407096 26.414482087800565
13.132518496744684 13.595456927922511
20.901408848366430 72.923326319002342
18.773596110897831 56.674082158816582
27.037180870715304 119.779732405280328
17.104115924413325 43.924938076216293
16.569694357444156 39.843776997877207
95.157381876187713 118.917342340365977
87.441979455265340 51.678938200704714
96.570893258912349 131.235850750234334
93.137878198049236 101.317715378072776
94.550653482184586 113.629808815431304
91.738314951212217 89.120762571741679
85.006918283090641 30.457799202759116
96.686960647945085 132.247358068382169
83.875332363395458 20.596222678780709
93.389572387530507 103.511186918332925
97.032128515160892 135.255436621607629
89.650988607800315 70.930072755083714
91.611064388052398 88.011795815900427
87.032236550960207 48.108099313763965
85.338792334346564 33.350024437997725
91.934066009422239 90.826699351785592
97.175300329685626 136.503154342762031
88.449061000055082 60.455480526810916
91.024212606529417 82.897483547609752
91.427896395431006 86.415518286690812
90.170348770971131 75.456207185949111
83.899192081402077 20.804156014524363
82.555040119428710 9.090103018507239
97.004118870176356 135.011337386528055
94.869820439212802 116.411293911593475
92.516588726829141 95.903284571413934
92.971995649643162 99.872077520065758
92.989114017812724 100.021261152286272
95.783455015602726 124.373461991988776
92.516167421337485 95.899612966568228
85.515181689330404 34.887227306920785
84.513255951145908 26.155616947972927
86.678059083520409 45.021503645299518
85.185157351434626 32.011122005247117
85.939251053062591 38.582918821928551
91.876117458000238 90.321687700124457
91.553968559901733 87.514215500780040
87.563157662864498 52.734985422995614
94.660223327936706 114.584691162231834
90.830490855273197 81.209231828388241
90.927742434397402 82.056762601720422
92.229916080517299 93.404981800293044
92.451155437175274 95.333044714319286
93.701666959223147 106.231037393579399
97.000433083573398 134.979216390673031
83.781853203977420 19.781567893886770
97.460808005198302 138.991304593880500
96.699914854799076 132.360251751464006
95.183172714460142 119.142105056845963
85.987471421671529 39.003151034768045
89.489957334349441 69.526712923320048
82.317942302327424 7.023836351242117
89.605791919209665 70.536191393174107
88.131255113699140 57.685856927292967
97.025002183404979 135.193331866923984
94.600017085912185 114.060004125558592
87.931465147444840 55.944721758811404
90.437535172267914 77.784690685694756
89.003685403625909 65.288936743156341
88.358311285032087 59.664612380033766
83.998521718519711 21.669796705598344
91.892961113588342 90.468477259480522
85.701955960173123 36.514932930124282
92.285455017269129 93.888994074841577
84.054798928887877 22.160242907642981
87.025995715001926 48.053711502546953
96.369541017539561 129.481100622990510
86.436212782087580 42.913854754384069
83.355365681249424 16.064802539438954
94.364282629217868 112.005618909581642
8.392290110802426 109.449924410601554
3.885981484472450 106.345356531946877
16.458521160056208 115.007058618187997
53.852739211400326 140.769361610772762
12.868417446818283 112.533699247275450
14.195213346628723 113.447779545285769
2.432466322627762 105.343974501378852
13.288688135793109 112.823239753601996
45.622512659502164 135.099244646794830
23.541502400009787 119.886794532011137
18.080228754724576 116.124314830414633
10.605843671073270 110.974925880928112
26.462798933800677 121.899387129384735
27.111089585692920 122.346019284611941
4.296679552696729 106.628302094748477
45.613074585651148 135.092742397760418
35.533910411797720 128.148821789438358
46.082485223157320 135.416137288777321
24.357796940179057 120.449170973367899
28.607132933047911 123.376700604159254
14.494080927534297 113.653680820273749
22.959725562469821 119.485986280259667
7.912226942474245 109.119190584824807
51.588297278388396 139.209301199634666
41.777519417880185 132.450282158554046
33.619246482915194 126.829736785518321
48.901036660766806 137.357944870799258
2.711832110636800 105.536440247462068
48.638690068397871 137.177204297687098
18.709591515923901 116.557906839853231
49.716199360436086 137.919541544068323
48.396572265902158 137.010400109423870
48.662143506061732 137.193362265383712
52.195238819541771 139.627446375461346
25.693373936680089 121.369300903790361
22.345941926421656 119.063127324309519
34.615421335309613 127.516039634417055
52.587065295360951 139.897390578511931
29.152312700290658 123.752295738408350
2.514357289716872 105.400392311843774
43.562707996699018 49.029841867075319
82.890364559475174 102.301069495419597
89.571309278515017 111.350734743900745
33.663399819254252 35.620746452452316
56.138671186708642 66.064596955299422
103.933895307033509 130.805557546159179
34.253764959890638 36.420424809602324
82.919007790783169 102.339868148285788
103.564865100909188 130.305688145580859
25.553254153873045 24.635158863476111
7.505822381103533 0.189032902739486
51.997335976052341 60.454956565463398
9.708451890961250 3.172601929112591
82.976134509992676 102.417249073788241
40.284169275754508 44.588901374905625
77.516579795393099 95.022016116375937
106.083045868300957 133.716686730124451
16.465729719480624 12.325664094828602
13.947502912409723 8.914603147295674
62.114426315662008 74.159048533353214
73.912983113580850 90.140768773017442
111.007155138556001 140.386632735777823
70.227766065833549 85.148962665856317
64.808758194470585 77.808652383844745
53.855798041145661 62.972334013321195
39.026339333108588 42.885109411469401
32.445642119985074 33.971234295774806
108.634835730088383 137.173210471120626
93.402182090328637 116.539838682692675
85.213965589062042 105.448500341368785
90.808193149816432 113.026154232797779
81.821457570469235 100.853182880717029
8.143440827977351 1.052718166295092
98.721890545192650 123.745643065243044
48.602598940705420 55.856619792976829
89.771913360026886 111.622462749670305
22.952236254120045 21.111953345700940
26.426749431959532 25.818350791450591
66.830968576292108 80.547834907737567
80.289491413318970 98.778060053446524
78.464550980859244 96.306089290821745
42.525644904843027 47.625089363121013
34.252357126080135 36.418517830088739
92.200494213895894 114.912093884283792
38.787744757031213 42.561921429169537
64.283043708830959 77.096546489934624
24.127009493379912 22.703240956250646
67.525877329626312 81.489122683700103
8.565335330282032 1.624194832634069
78.246713738913897 96.011018129307757
53.159331004444553 62.028935466588052
68.774587889088494 83.180561998138927
109.053067349584850 137.739725584168468
98.665389898223083 123.669110185104117
90.385230451150179 112.453230642423591
47.038601684509395 53.738109280866034
19.195037425865397 16.022644408479760
13.708845598270386 8.591330183233044
29.560065997809001 30.062580796474993
76.694830844778110 93.908917111056667
13.058190874258456 7.709986646910980
110.295766474156039 139.423022117052483
103.854108147956936 130.697481950396110
95.340391058716719 119.165237197894996
50.123503644742634 57.916759342874975
18.597053552262928 15.212646106193228
82.581440135128062 101.882616305790009
52.826527065388767 61.578136310407693
42.295255713586180 47.313015974487676
69.212800676648158 83.774142577202412
73.111789357741387 89.055512780873499
99.871070511823078 125.302263340610466
108.311901523837960 136.735780349071888
85.019883113128344 105.185606168215259
72.312009155768365 87.972171516337667
16.557871237008200 12.450474271259980
111.316130620736701 140.805155085731542
46.786861554249086 53.397115004716390
22.773132534404898 20.869348627903964
25.476371231599718 24.531017198014379
78.700937295397807 96.626286075237530
20.680286973964193 18.034487311841453
46.995527365013956 53.679763015684571
38.377439953182183 42.006143574265934
48.577307867003874 55.822361800971393
17.821168735840306 14.161672306036872
106.153495144622539 133.812113708571218
101.972090883164839 128.148197836475418
29.528969076891123 30.020458501440391
102.905764295998978 129.412903981023504
26.416571886942755 25.804564810675956
91.904550984811081 114.511224356335177
48.545695052142712 49.330676687260592
68.718324716977548 50.548546481093389
2.489026859600146 46.550125716553190
104.132538283130245 52.686587068322616
28.265783878849625 48.106330052740240
22.218761013996431 47.741256851472940
1.883996894260533 46.513598613672045
112.483523713867257 53.190755987983167
126.543877975181644 54.039613129067419
113.120440098803101 53.229208150110694
74.119899285368206 50.874652428373324
1.776676791921115 46.507119442979779
133.384685013294785 54.452608975200455
73.834548354549469 50.857425111704160
60.729943411728264 50.066268837825049
34.877220017932622 48.505478230316704
29.956113166193479 48.208379265703073
124.632900069842080 53.924242832469353
100.767274786235035 52.483418079982862
36.732387118072936 48.617479095415206
49.768981445283714 49.404529406126002
100.101017144365017 52.443194516152801
121.001370027832579 53.704998697369341
129.084012153661263 54.192967091324775
93.642818358777419 52.053297643300105
77.964137939343658 51.106738289996152
84.725485411636427 51.514936972514349
44.307515434969886 49.074807669569239
137.885390985652293 54.724327335460252
132.544000948416368 54.401854871953489
83.294654827430804 51.428554315540588
36.718705846728398 48.616653124414476
23.823860542219595 47.838160540481120
133.575537377997136 54.464131187917118
53.411828568883074 49.624456780449250
97.592551130121137 52.291752436544840
109.567236853743651 53.014692790665514
99.100628396394313 52.382798660060352
121.676387853489160 53.745751134400344
2.889056173752353 46.574276440898416
51.607706931679743 49.515537651765683
30.322171460225547 48.230479078493509
70.901119466132869 50.680327009229849
119.868122326494799 53.636581829200900
64.569995262367200 50.298101932138835
0.947193873378355 46.457041579668065
2.303590894024363 46.538930504777767
68.932385124049532 50.561469818712730
42.988367706608983 48.995167573128349
115.999355981477024 53.403015172335763
90.907142606586518 51.888138369587658
120.481585759943798 53.673618080677862
23.062248036861977 47.792180175982715
89.938343257777234 51.829649640909089
13.937010439758637 47.241267805324739
38.413586908422850 48.718977138857433
78.649976265895049 51.148143986488748
81.281522524762778 51.307016714189466
97.554241184612948 52.289439573709764
31.888851127764990 48.325063268825140
48.633146279917433 49.335956326579307
40.992383501394997 48.874665243343600
40.570726256449255 48.849208789202407
14.457822429692573 47.272710468048686
120.569619046567013 53.678932860278323
14.516911695647524 47.276277828047952
136.841538443739239 54.661307466403350
89.187109995156831 51.784295896064279
96.687608135032960 52.237118868330406
92.868196757927322 52.006531888661272
14.130263349758044 47.252934944689763
110.337565554543829 53.061199372683539
11.485040107033861 47.093236504834195
60.425495835031654 104.456804236057806
37.660376388898563 87.590806460473488
38.301298257706968 88.065646350473813
97.671737715011673 132.051433562868766
53.059490045755290 98.999550319563241
103.520406970663558 136.384538112983847
90.045981528864928 126.401738327268049
18.514947604250356 73.406529498582401
75.194687072767124 115.398857369239906
56.101756365892555 101.253474666834180
101.749267122376381 135.072353443268270
0.937028615893060 60.383573776406564
48.420614532514783 95.562745857690913
48.571575473937813 95.674588315107627
56.787178363564834 101.761283374600069
39.870965768821470 89.228566176724101
17.208874527054999 72.438898923796685
24.743074189299392 78.020762662526423
103.228551447846641 136.168311063955201
78.496859364979983 117.845338296644783
76.730740723264333 116.536873689064876
88.764168838753491 125.452081549437807
57.960641183655532 102.630666966467956
78.217691251113450 117.638510970364848
89.205333514015720 125.778927294712517
42.250994265701941 90.991858279328540
87.519102968884695 124.529649394344077
58.366598429982325 102.931428578096273
78.499689401924357 117.847434986579657
60.340015240006863 104.393474213610318
77.227693798346593 116.905051395258781
26.281236147570866 79.160340964677715
12.711913639100487 69.107234773621812
23.471197063075095 77.078466847541847
28.134875900210002 80.533647352053464
54.898915145183686 100.362325494484764
52.416478077445305 98.523161937202588
109.461675063669844 140.786246378908004
98.609967659445644 132.746540135590834
84.959308382189320 122.633173959312231
79.744915015215540 118.769985490808935
22.534053142912267 76.384164877799563
31.790841998891008 83.242243554848230
80.057914632219294 119.001877568363611
107.494462478007350 139.328797268114045
97.756962322817969 132.114573932023745
76.545900952797652 116.399931418021382
19.445100823427225 74.095652266539346
14.528859897807926 70.453356046133791
88.870849552317793 125.531118107182650
68.220187865974168 110.231658998683358
49.649727456377434 96.473358951062153
64.346831054816349 107.362004503102455
97.883840137961187 132.208573919725978
106.357288395431397 138.486298919156923
63.251534807149895 106.550532192559118
27.541840186882332 80.094284885913368
61.005250330014221 104.886327043785585
49.726414909653016 96.530174397140627
34.964121749294598 85.593231843675525
62.832096954324221 106.239783201784348
21.596258003939646 75.689380439470924
30.310857449173405 82.145767158908370
106.727730109667135 138.760748132703441
94.729158146043687 129.871364155276694
1.815396526900357 61.034330354611569
102.314157468000886 135.490863846224670
1.744053495036759 60.981474430900640
84.364158159762965 122.192244916469605
135.463027007318459 30.777519703863938
120.066904767472053 9.054814635432171
130.291894942778043 23.481463271082426
125.594114314844219 16.853268101737171
138.770856070283656 35.444603663850529
132.384220856092753 26.433568873643903
118.143643687784390 6.341246078830132
131.600778447200071 25.328193888868061
134.581449158908356 29.533683412001231
122.748139566319722 12.837823879399103
126.245459735034316 17.772264732190283
140.312784771897270 37.620142536555427
114.903410282300115 1.769534220239602
129.493319513896154 22.354736797607018
114.576848276638913 1.308781179634686
127.500434400128725 19.542934261407531
133.595762090495867 28.142957283478054
115.580175691115016 2.724396434710392
115.278587787392752 2.298879867440590
132.888984802613209 27.145750692456950
109.525314774827606 0.216212930370358
115.367151759170909 7.099401802194410
117.674295956679856 9.817812005791048
129.869229849212900 24.186585644405280
125.654578564986167 19.220640703463133
139.080514132544039 35.039851431204788
109.391076665225782 0.058045856440977
131.773258133944722 26.430021456843942
113.377917741246392 4.755571686371515
116.048528742594996 7.902239416867944
131.666969341767413 26.304785878809994
134.514297266233569 29.659671668441870
122.555347317740683 15.568947907271950
124.988101313523075 18.435358811330659
140.930251647428065 37.219318731023073
113.439171168087654 4.827744002566696
129.194856186441456 23.391999745572395
113.071791624701788 4.394876260528266
125.990755988711584 19.616744310624199
133.184938891373633 28.093345049430493
111.128661054292351 2.105367882497588
114.868510091421669 6.511873463475268
132.261586612340437 27.005398201744004
72.068389411478208 103.339549091050472
103.861244400482491 100.288698322922187
9.940253492622443 109.301381435329475
22.024562474294996 108.141767951363150
82.719096051526137 102.317504466711512
103.784342661796927 100.296077834092884
71.863890399059841 103.359172870334646
13.382550283993776 108.971057725372859
83.055259852759946 102.285246099491431
127.666765299200449 98.004314245283823
37.549343377887581 106.652005872395122
137.789276365822161 97.032955407781813
23.141142724669781 108.034620615406354
55.733687886546804 104.907031366917735
30.215914936850023 107.355723603944895
19.432576212247717 108.390495638174571
10.025690538688513 109.293182873806529
87.996815888235389 101.811053076191271
92.727718529390160 101.357074408289350
69.756594017464565 103.561389588106195
39.453040868739045 106.469326557993924
91.543797014370512 101.470683829800890
135.454667444706047 97.256985096928290
138.158580343495913 96.997516900471012
57.690531829126115 104.719252104961228
79.932187836828277 102.584936915620389
60.135782796949172 104.484605175768209
106.897197948319459 99.997367418018442
127.984126905399364 97.973860141668993
16.186175154172890 108.702021141785522
23.097788797655362 108.038780869701824
136.469327719400326 97.159618028776947
3.744482026647561 109.895929302850476
52.279785625043033 105.238468740855780
102.382645298217270 100.430585083594039
104.027888205314269 100.272707139363803
116.404262241576703 99.085067015561350
98.805176701952576 100.773879915676389
96.492028008782384 100.995850275676901
64.129458380938118 104.101371011133367
32.791982692320552 107.108523461232139
77.883976513254822 102.781483815607004
21.052804030996423 108.235018148434108
35.514899339646121 106.847231660042368
116.661620411392164 99.060370857561807
33.245083323674415 107.065043804885335
82.697647686962839 102.319562657444166
65.634752028702025 103.956922634819648
33.348597036639759 107.055110601628797
65.993637854864289 103.922483856081570
107.159577406912135 99.972189415820608
81.998358104078363 102.386666670651721
64.461504765815860 104.069507752275072
38.501860642737192 106.560602063893910
126.780349864283352 98.089374904712898
113.923111292594470 99.323158916435403
121.336768606640405 98.611742401025907
62.313575080459238 104.275623652615664
131.617575050329378 97.625193497300387
52.925845292977016 105.176472684356469
26.629912158722352 107.699837378374539
62.092394076874790 104.296848240181447
100.053180967515061 100.654121096484630
29.566680999617482 107.418024264165126
41.249978226090235 106.296891974221921
116.578587924156537 99.068338676983814
102.281064530325054 100.440332800930477
20.898266455473866 108.249847615028131
125.549836562656139 98.207455286382284
105.758329673371094 100.106653518704434
2.963260805977825 109.970895497675784
106.075251251751382 100.076241640275384
38.408614856244348 87.933279448983285
123.042218487356223 126.670559646185296
123.549843883147233 126.902902667731254
65.667947112302912 100.410030364542692
103.656344426192305 117.797535183607437
71.724041285508164 103.181939001573213
17.781061772185939 78.491931458147008
80.193968217321085 107.058672577016182
128.462281114246764 129.151353038599268
63.076496012448366 99.223908504365752
125.301810700829179 127.704787812650196
0.324769082992482 70.502087328940192
52.965567022455957 94.596078983523171
127.867073536241307 128.878923155722134
51.845430744317397 94.083386258604705
58.359900824134513 97.065096146772561
40.139021811829117 88.725296522790515
14.013408657819030 76.767455267658534
24.150876080496065 81.407431579595823
99.702830119148061 115.987989271523389
82.999633110952047 108.342841305051792
90.977891096356458 111.994535216293514
68.761692308114974 101.826055080106897
68.695301345403223 101.795667560081938
110.945728850050713 121.133927760282745
42.468027102775302 89.791295448340023
89.800991774344951 111.455861724386367
60.256661260113702 97.933254151667938
79.540372486975542 106.759518105791670
67.444720519107292 101.223269625939551
121.568875859383056 125.996202372506659
96.191562141536707 114.380862011658095
25.329074316501515 81.946699591801959
23.423004082176483 81.074280439423418
21.912043446788026 80.382705190482127
138.963412571179788 133.957780440744386
62.477759436925872 98.949863379318018
52.500745871891162 94.383327707688395
106.556396696356643 119.124905548994903
141.034009967187245 134.905504607782632
120.312651502967157 125.421221362633375
98.715047353826918 115.535875499776267
90.697997787276648 111.866426461922089
55.003682624860964 95.528936049479753
19.434441964091988 79.248692945528887
31.861926069098708 84.936822875812894
78.343725405101850 106.211805952239160
122.415147110559801 126.383545521955369
111.999858453597795 121.616408856027533
114.973300147504887 122.977369976730429
14.209040866541395 76.856997238692955
18.900084340029583 79.004114431549525
84.479731980102898 109.020290948620826
63.825897334312849 99.566913737981338
52.716958854621787 94.482289615665451
67.314525233494805 101.163678505595570
102.219697806863735 117.139973881126906
120.731549220144103 125.612953222651726
93.730240730641142 113.254301247864916
66.140672966867072 100.626399668212315
129.347584333654709 129.556561341192264
29.005848415476969 83.629579941723279
139.442795941750035 134.177196927233609
68.155626123847767 101.548655151582807
48.204337418789201 92.416837200976033
34.718645955027576 86.244359763270523
59.545815090527086 97.607895829831548
137.549315853689222 133.310540356177825
22.887393050108280 80.829128233493819
31.500022912831145 84.771177749443311
136.005683846780499 132.604011235267137
104.331010969218283 118.106333885253022
117.960164637465681 124.344474787285279
0.953179794259527 70.789714474150472
104.020154407041190 117.964053074398279
93.321927441008143 113.067413940339932
60.658706399110358 60.489475642771957
126.765387696606737 121.388548968538544
131.117030020084712 125.397387103255710
34.460050910180961 36.354640701099683
109.290164491679249 105.289950786733868
103.784910924845775 100.218378079358743
25.105606044403153 27.737099892491294
5.235727623963323 9.432487421402705
64.352240170687594 63.892048265866215
0.149854368908958 4.747257998203056
91.228079224443221 88.650721082318015
43.675577736946700 44.844206853016473
128.300124314765526 122.802385452393807
93.192596556839547 90.460481952583834
131.512737893078821 125.761922764403224
11.193567847355768 14.920993900721593
4.084208067652608 8.371679761429043
82.032607682026168 80.179630343296665
89.294332136301549 86.869306505109634
131.904725013877282 126.123030778657224
81.486714931294188 79.676740741181803
68.262863891927864 67.494609400005515
56.982196503995773 57.102585826326603
40.047464057787664 41.501900800970105
32.366172008401854 34.425708825048133
119.062389022179232 114.292360324743953
95.238622367070846 92.345330403573996
94.345468020500661 91.522535022298896
102.779267384040097 99.291954932271651
23.036493670215037 25.830983540531808
123.562753782954132 118.438205164931190
49.605789295793436 50.307261138471780
93.427705964335033 90.677070423909612
16.331501391496996 19.654182521089108
23.001190120025100 25.798461056427641
70.861714548147432 69.888733466884446
82.034894041891789 80.181736593290978
92.661512901071831 89.971234846846286
78.205331386585982 76.653850873214466
123.345064559911364 118.237664588757795
34.667223513243165 36.545493112646369
116.258972706714843 111.709785426000963
39.364862830391360 40.873072044427452
81.597596528966875 79.778887550167113
24.077717411828100 26.790184028961459
83.884814502595376 81.885928054305822
138.867112360739753 132.536950358901322
95.689078006215766 92.760301030746149
53.328129104700494 53.736370579708201
106.069357615240591 102.322865610370641
104.053828068180223 100.466111054438528
118.597532528700654 113.864123282335015
98.836401374285856 95.659691422307958
99.171613434696738 95.968496878064769
50.179309305256588 50.835601639379881
14.879833282149971 18.316870756216868
7.460857379018452 11.482330757246853
29.637650689972087 31.912129008596747
73.843703357005069 72.635813664572652
4.926041278011978 9.147196871039004
130.218724709101679 124.569846529008871
129.866277920867930 124.245164025231588
3.595217222374388 7.921209570553584
115.798624458846930 111.285701488461697
55.047286668026601 55.320100097703346
16.171373672960414 19.506668994751855
75.114487183386657 73.806490454044777
64.614645898298875 64.133782767330374
39.811149547329080 41.284202159654328
79.022249373755116 77.406415476750752
78.791176287453652 77.193545362110527
106.396479384829917 102.624218094592649
126.116227072461072 120.790526504331993
77.947619622033955 76.416440564024413
11.074392742743647 14.811206912599792
133.094523320259015 127.219101748808285
62.473258658176277 62.161085061205682
136.946065359627653 130.767235408963245
19.685344461291823 22.743823855697816
21.819444978366153 24.709808856351422
92.761293179591576 90.063154852188759
23.838732077662002 26.570024960263595
48.612080788320952 49.391832832690291
37.179663768307726 38.860013828505977
9.245078111423179 13.125998039878752
4.866745971610454 9.092572600972096
132.647855125004185 126.807620206531240
102.072226573400613 98.640611840675945
127.508248154684580 122.072889985503352
28.650891631324374 31.003102703116074
105.585957382938034 101.877545627354010
25.078583197369952 27.712205792369414
104.914323680354229 101.258820419872521
17.924011995592437 113.199486595719065
68.444424269483477 137.866299816159625
13.111435568297319 110.849725014249685
63.248053563152219 135.329148992006850
16.850221662520354 112.675203748615473
2.016318072264387 105.432485157817922
15.225457714050425 111.881905613459011
48.033327841844581 127.900492322835447
25.208868297484099 116.756349686271818
18.539150104085721 113.499830479389644
10.046396950160540 109.353206444742895
41.446683136254421 124.684534111303577
35.205173746081911 121.637089733645993
62.596851763510685 135.011196852711379
4.443140119847342 106.617391683173295
57.543273925405892 132.543765273735318
36.588937311825426 122.312718373261959
48.785630673258865 128.267807485013861
28.754274704508827 118.487409938878457
36.591452130816528 122.313946244681560
15.117542092323008 111.829215337095334
23.005621765708852 115.680604888639394
9.109935106146063 108.895974835682722
51.781243096874320 129.730428410067987
33.363710282041644 120.737987108087637
68.772188773126047 138.026332274877717
69.916744989304604 138.585166875270744
2.021071313045008 105.434805948509265
42.520299638565866 125.208732084774681
21.325088707650348 114.860077240741973
53.285426986319635 130.464852801717683
51.915072228010281 129.795771071234071
47.162990815219118 127.475546446340729
30.275802339421780 119.230302490440863
64.267580879966488 135.826937683054211
23.525466758101270 115.934421489767018
32.849688442368986 120.487013686855576
51.887590120605090 129.782352811569211
66.046160344846996 136.695336919783955
25.504202123303671 116.900547724080269
2.542754711665554 105.689520159553581
68.804487462929472 138.042102252056935
102.126900589571179 9.341596841088183
96.184762828583445 16.670774008195785
31.400984204426351 96.576661449654111
104.470687857148150 6.450712648052049
49.194481012185214 74.629729929044203
11.656779846086014 120.929643084633881
59.087515935294867 62.427420156306674
71.636569543092207 46.949112370357760
83.644790942514220 32.137880177789597
18.811863105271282 112.104389453479854
70.445682608842702 48.417981265389479
103.449069025025125 7.710802151032322
52.043973461863956 71.115096670767215
28.847926510240836 99.725664874209912
21.441805232043727 108.860554900719336
77.611424934237263 39.579580482852215
44.682645306344966 80.194737770849656
18.775265808328271 112.149529449205588
13.328588021354946 118.867594239787152
12.912568932714155 119.380722297094295
97.958714950328698 14.482738336657246
9.239370890374577 123.911334057550107
109.324267327924815 0.464189738821237
24.469993165310928 105.125514288917131
51.016425689058813 72.382499073316694
44.065173823745575 80.956342108150523
109.132001294672207 0.701335338200815
82.036708657022956 34.121327961015268
105.072909685917537 5.707917604502497
106.292310426281276 4.203879087842058
88.476261255265555 26.178627241538386
79.266304374125212 37.538411951760054
86.441809653326430 28.687969304661337
86.923758625312146 28.093521726488472
5.067866516090100 129.056568961598003
107.445370276142100 2.781667038267534
59.736117976878454 61.627418630774280
71.044598142791259 47.679264286247594
7.382349367274602 126.201829548127435
12.263406242284216 120.181415340543097
49.101332460779311 74.744621616779114
23.112734514096239 106.799590104131553
44.094025775966252 80.920755408893797
23.602970235924641 106.194921447252767
52.998340050569517 69.937957719712600
50.052706742262124 73.571173450195673
93.293302865619353 20.237171017584465
9.590620511730041 123.478094235731206
102.937585226027821 8.341678702829602
99.342447608963170 12.776008837111103
42.087374721760185 83.395807600614589
32.303497382662698 95.463479755622814
70.576313970480257 48.256857368311913
21.853451420173673 108.352820485207019
27.929209041274046 100.858833334352624
72.171536281321551 46.289271390444043
29.243624487821524 99.237601369288257
68.876922622304775 50.352927969165428
58.737163469330056 62.859553404856996
95.781752668760205 17.167856536453748
52.082871527088137 71.067118851512092
11.303283770220469 121.365653738056565
50.412390714100660 73.127530495452845
11.588728575713967 121.013579175829548
33.364482943055798 94.154834372993506
60.291643774066642 60.942219607752286
73.706315698556224 44.396237146910572
74.549354057403889 43.356413140939530
92.467498724850302 21.255737920015445
2.536876128221504 132.178354034088812
83.005595845130614 32.926278949663967
43.995401389933534 81.042401124174361
30.321307172390181 97.908361347795577
50.285417427662765 73.284142433651766
57.876419994725431 63.921215331012064
91.049343567330084 23.004924966494379
27.921394673127352 100.868471765991160
99.056725189552523 13.128425815092246
5.094229009041962 129.024052821921913
108.311316902558687 1.713587418179542
34.895154547988326 92.266866805013933
107.413421702882502 2.821073185192177
80.239298168054958 36.338297752956649
93.014296642792672 20.581304075428989
21.309992338646651 109.023136127792043
81.064661227214771 35.320274891305139
94.630998445294338 18.587224770383195
4.862667093958478 129.309666917230203
130.159066665594025 30.510712770601181
107.186387722702051 13.162381484510300
104.436787627055651 11.085959597358109
127.349989684597602 28.389375585869548
125.860016061613834 27.264188746175435
111.154210044091258 16.158771077858276
90.642387848554364 0.668810694301516
138.009803050766749 36.439371591294986
107.230034465262221 13.195342296411024
106.983766814922717 13.009367783218298
107.667292634350758 13.525547563012918
112.052096437880820 16.836830030210223
124.701034821280345 26.388958192453231
95.616749351879946 4.425310818252902
121.840184354150736 24.228523104011433
132.048757507562868 31.937754990459936
90.671710772194530 0.690954554617103
103.207027438366765 10.157278740900072
99.376099536555046 7.264268024171189
132.940958347319935 32.611520369774709
98.248128221469599 6.412455307684978
121.938803696198121 24.302997701480333
118.617645533811640 21.794950982252907
139.915169352398010 37.878251484416033
108.847887093588071 14.417099821427678
127.684268260002781 28.641813513652689
108.362733820571080 14.050725498008401
116.356970820857654 20.087752011340143
125.772654153200747 27.198215450997175
93.652656408388324 2.942082190670098
117.859157274990849 21.222161643084213
90.709555150999833 0.719533582011460
113.739483171005531 18.111097786564326
122.678522866074204 24.861613144180076
122.768932001993008 127.058267551095582
136.006276515036575 108.278622809765110
128.211611263759607 119.336810813585430
121.467841733400277 128.904107024148317
115.568677195771912 137.273173356006140
114.827744562839584 138.324324635631513
132.603312098680078 113.106363203134265
129.781589145411402 117.109504057300924
138.118083146291724 105.282630807118395
129.106738560608818 118.066905613450174
120.631541706059579 130.090554758824084
135.381894558106268 109.164425194261028
137.116218843916528 106.703962378498730
131.135579028001132 115.188616604886619
120.940542402761139 129.652179576916524
113.966272568051679 139.546483505998708
123.407024283433628 126.153014511421958
125.232409284087666 123.563365069673424
113.785577082236713 139.802833790349410
129.020007721442084 118.189949502355816
117.184526577673665 134.980789311932028
114.462679084874125 138.842238177638393
138.552433861120960 104.666423220347596
128.390761799930942 119.082652328762322
133.060669177510420 112.457516793501014
137.756485375870255 105.795624758517107
125.660410953964885 122.956164788599622
128.271128302648521 119.252374781472795
126.036143140999528 122.423118528192902
134.343084567319664 110.638171122796336
117.183590159552850 9.974296940201949
128.065039325078544 27.196474853787173
125.765324181725404 23.556692803904212
135.761629943906541 39.377945441862344
140.585516375511105 47.012758516505791
127.565335798486572 26.405589107954867
114.021565589805689 4.969729177312213
139.899422792773237 45.926871373392885
116.271453505387413 8.530649177796537
132.167483129530439 33.689453500840628
132.275389961385088 33.860238717774763
122.370744593609501 18.184057898474993
123.143993845634668 19.407887186959368
136.297751365196120 40.226470152154235
113.651568456303721 4.384131030984845
128.089164796001853 27.234658476774271
113.327314373983270 3.870930867111331
123.357305073552141 19.745496990789455
128.255590602489093 27.498062257386156
112.316114947000614 2.270495468048402
114.885520104612823 6.337118588126468
127.233645522611894 25.880619606519552
103.560666197766182 130.879812655383262
94.933783862825706 132.596158122921651
60.817693737022985 139.383661926050479
128.380308719960027 125.941866443186001
135.405761451123652 124.544130449535047
133.729304912617835 124.877666768876693
89.657799948045394 133.645831774115749
58.970511706935014 139.751164620763149
87.340484680304272 134.106868960230599
88.033211389194079 133.969048795206419
85.793793404560802 134.414588070998093
76.776354760429058 136.208635948871205
136.741384495778988 124.278404029487632
121.256863397495238 127.359098372147329
138.286533704434191 123.970991717834224
108.014159390803556 129.993776129114167
64.221205942764954 138.706522431012104
120.619071191998273 127.485989144344657
98.615357855073285 131.863697357876930
77.835930593226919 135.997829992845794
94.545737556289509 132.673361160306428
82.218925765974745 135.125819270209661
67.803776573356188 137.993758697229936
100.150336637186356 131.558308484682613
133.914578236369266 124.840806056381666
73.526844783584252 136.855136214429422
114.570079447148544 128.689455142994035
90.960081860079939 133.386738677630035
78.761018691813149 135.813780795993836
97.944681096579984 131.997130615678657
118.074962371908882 127.992147623474409
111.131413515189891 129.373588582810669
55.915589633075918 140.358951008890273
138.308113952901152 123.966698259293068
52.758290114146760 140.987105712823933
132.773090565733867 125.067908631063972
65.256881187703996 138.500471572373016
74.420134194268499 136.677413466894279
128.956884730020761 125.827154826273031
56.615161104491122 140.219769056759105
131.757137845305266 125.270035631206142
105.762403581820152 130.441770053999278
102.747228120234510 131.041648728171680
69.106352927107750 137.734607020635366
104.415138222007855 14.046126487914332
22.102481421412687 40.295440794047394
23.350728932404994 39.897377573621149
2.268307680872695 46.620512547947108
14.682626175204126 42.661615329460162
125.351891242042996 7.369444772924314
72.558557685665932 24.205115733551629
137.870342863472501 3.377339743037244
124.732205668862022 7.567061057146646
46.609179317429508 32.480311982978030
1.760007276609014 46.782608361544447
108.143042477730319 12.857306513986313
135.333927525901032 4.186196679438883
83.980006450986522 20.562842356340855
74.902468031407253 23.457648190135931
46.737724752936380 32.439319143354197
31.885300385004022 37.175722639433644
99.283384414530431 15.682630810214320
107.238172940082364 13.145867299447369
30.181801312217491 37.718964521300059
53.208942060720233 30.375663034345234
106.943543155961720 13.239824050546607
58.035140653410352 28.836599557506712
107.512281728766666 13.058454645939195
109.971803418533156 12.274118914511728
66.765314297161353 26.052567540691996
67.619997403364863 25.780011091187180
90.273241281956984 18.555944444144515
87.743204568013837 19.362767252345616
123.249196475570983 8.039989230609535
30.302549488919389 37.680458209326446
126.325661102135726 7.058911835306510
140.029171756437080 2.688894243314544
116.824232389006326 10.088895295231080
34.256126857947883 36.419671605819644
41.697624474083661 34.046595369105638
23.921829837056421 39.715254826896690
130.277126252909767 5.798798813275523
53.807530194841910 30.184774674241083
92.953187043101195 17.701315990368808
103.812660459806352 14.238255241342790
99.324781833630411 15.669429269799338
2.768477907016402 46.461009429193176
82.386641744343137 21.070962645670157
29.885202959118931 37.813549044455790
67.566156054332197 25.797180971839300
123.083083167890152 8.092962377063893
0.544275023061187 47.170302542195046
2.334504705984758 46.599402471005874
62.754328826218426 27.331661454027479
95.438048024848939 16.908899617818044
37.394408665044857 35.418880855798413
109.856286416661490 12.310957017030729
134.659249306426773 4.401349990325023
16.796096320247720 41.987634628675920
109.092398739204896 12.554559016036981
137.506485161866408 3.493373115587746
12.348733599910968 43.405888229240716
22.888101661315172 40.044908331556030
61.503831847933668 27.730442024327679
61.357568121107327 27.777085185735434
79.876920495937355 21.871306899285685
75.700145911912756 23.203270574173857
28.198287547776097 38.351502435359798
56.132701508126893 29.443282964577538
36.034661080664449 35.852501189617456
28.431760616664580 38.277048418134747
80.367291978217224 21.714928577099933
13.402071950709777 43.069981085485125
100.248503751508366 15.374856504245411
132.527641915825853 5.081114616422668
12.711448183551031 43.290219394343900
112.349242700903389 11.515959071392288
73.108917516297851 24.029607266965204
92.689850160635302 17.785293508103294
73.083577528429046 24.037688130005421
19.647929706915011 41.078191611951276
114.446530907047418 10.847138753187933
92.012217839997277 18.001388874961787
14.567574267294260 42.698305114599307
132.018567731591929 5.243457186648125
103.752350375013151 104.670447840168990
69.911397674626784 100.884735739548077
15.429062542930405 94.789918102342725
83.016013454175450 102.350719956063898
127.906034062087357 107.372466705249096
60.851824439661442 99.871261434444435
39.430344819831895 97.474888160678191
43.850209347808622 97.969328573594694
57.544055918154719 99.501228727954526
35.700947549159892 97.057688783917015
1.831634265850539 93.268804047971599
21.688353697776400 95.490131080269293
4.604757239438925 93.579027146315511
87.223815449413451 102.821437405168325
92.391736147834365 103.399561197848612
74.502865241111664 101.398373002657749
68.020652123493321 100.673222240637656
41.046338409443123 97.655665768828911
91.229819045486408 103.269580116251390
139.232100378328994 108.639488549623508
59.577701628686675 99.728728149820640
79.985984976733818 102.011757410480925
68.545773854397481 100.731966440559674
114.057954990200713 105.823312904026523
125.884250068640043 107.146294227287257
139.282939661586397 108.645175827151363
20.737332530329930 95.383742457779135
23.247033402558618 95.664497111616839
137.232240675416250 108.415768693273989
58.778391548720407 99.639311109211079
52.408263935266831 98.926699103211746
112.563536096556632 105.656135586675163
104.630907110722916 104.768730027875264
117.460736208093152 106.203974469508807
98.784779104504139 104.114736692319184
95.052214416560147 103.697182983633610
59.460623818132490 99.715630915589273
4.001129038296923 93.511500602202773
32.354668311441465 96.683347969270201
77.747248387798720 101.761314928265037
21.036074953927788 95.417162108165343
116.167559672719420 106.059309687120816
27.669958947732649 96.159279953718070
82.696425826389031 102.314968399054521
64.101070820667147 100.234747399256861
46.831434814174422 98.302831634889159
67.573310715975936 100.623179152473412
105.743598469156836 104.893204335001712
139.633790327210221 108.684424710660139
81.814446650194739 102.216303350544337
66.216278837643472 100.471371014912521
34.511487196351148 96.924626500159704
119.095018229439845 106.386797963835804
128.843728411070884 107.477364486202802
69.642419395677464 100.854645737814451
139.953912404411909 108.720236055336727
50.535697393116443 98.717219249597719
30.846734271571346 96.514658742574497
60.387745496616880 99.819345955412800
104.799195329101735 104.787556056514262
26.711482888752379 96.052057369095166
37.137943793450887 97.218442357219857
120.937549915948836 106.592917884960670
102.759028829963839 104.559327168532079
13.624228541522548 94.588015337392960
132.387631083172636 107.873812994847938
105.297283808171343 104.843276106688023
1.317170090514765 93.211252085083672
101.781586529806845 104.449982872698428
103.969979582538954 74.913566618094592
104.025655978022812 67.300820580364302
104.156595301833221 49.397222298583195
104.175381385481899 46.828563127706715
103.879018490851479 87.350860453544641
103.534087024086887 134.514036770553730
103.999676824502160 70.853002727021931
104.453418565341451 8.811977805996863
103.883162058227029 86.784302115022214
103.905268062014713 83.761703556292701
104.015224488681199 68.727139192820161
103.521590001274760 136.222779947432855
104.369475821253431 20.289638794978174
103.672121277730326 115.640334398785882
103.925533864368745 80.990719457353947
104.290675683623050 31.064140813383080
103.792238273968337 99.216494830362862
103.620497053929014 122.699018815741951
104.310713863555463 28.324279988013572
104.232574214653198 39.008472048235340
104.488988753610386 3.948394101404203
104.515619926524408 0.307060025814674
104.325733215784254 26.270653614122299
104.060247928180857 62.570993349017307
103.896518559132645 84.958040762009986
104.504677602018219 1.803226162363570
103.804927173430798 97.481515971431136
104.095178785482489 57.794826659225507
103.688630732903107 113.382963238897986
103.909117585545786 83.235350426684747
103.915433268002161 82.371794404829032
103.850580462972687 91.239249458863341
103.778120538652971 101.146841302144736
103.797098321540176 98.551970707092025
104.385502531349061 18.098274344782332
103.880607209492695 87.133631744038837
104.513313377193569 0.622439175750959
103.499856580804320 139.194434436464860
103.561502311907589 130.765489079622625
103.637413418719234 120.386010081785585
104.303256492815748 29.343941355410074
103.986391601572038 72.669518098443476
104.345120849521493 23.619743284325146
104.070666574067076 61.146430848166446
104.343621823302854 23.824708167685547
103.698746831285263 111.999768669517820
103.622553179949776 122.417880550925190
104.355003164381230 22.268514408276435
103.893997144869473 85.302798828235780
103.891659021562020 85.622495151781791
103.946861941669496 78.074488358831374
104.366664964408940 20.673972930109613
103.897198239063286 84.865106751934974
104.072000137180154 60.964090069510604
103.758125091128733 103.880859239009183
104.337880811335253 24.609688332603895
104.348893913797241 23.103844583164022
104.509200038719626 1.184864255484044
103.952722465805550 77.273167053668502
103.694220868898057 112.618612650537912
103.583447787445380 127.764839872816097
104.022191286528269 67.774554848143481
103.625471236792293 122.018888743487068
104.365999238367834 20.764998996678539
103.768767205555562 102.425741433124585
23.109170124784775 41.571239610399239
3.458791435532705 16.667880917054397
34.075552690264665 55.469178317604054
77.858025171049505 110.955672186897729
24.556037403412073 43.404886452077015
67.569307958596269 97.916553740989244
97.850098487561937 136.292068024249801
7.844324748516146 22.225764094877093
3.573424038399672 16.813157345172772
44.660096546774156 68.883204399873321
63.227082226954991 92.413555217012686
61.024431872726439 89.622087799777660
60.903739680760665 89.469131920629465
48.270457612025503 73.458694676283002
31.833768973395959 52.628116326029470
29.664085737746305 49.878428865915843
96.811227119969061 134.975483407101336
82.984290607489299 117.452301536375955
79.453623674031846 112.977809392429933
88.856024204364743 124.893679141721165
70.549095696301862 101.692904519547071
62.509715790174035 91.504420895876478
89.504163253062259 125.715080065750456
45.951779925893682 70.520183260033363
87.709232794832602 123.440325073097242
3.603905299942764 16.851786920797608
10.606630261545247 25.726494849200588
62.630056645515502 91.656931518364956
79.009560093538752 112.415037814204865
69.466628571450798 100.321070036852632
1.635388131808560 14.357041658770340
14.200811525543513 30.281480106314490
82.046374653147566 116.263659943022930
34.285932914160597 55.735797819473106
49.310735654199767 74.777062003180674
23.887547546923052 42.557694500091152
54.354901787291531 81.169645093190709
67.627368783843963 97.990135506513496
52.809579426490892 79.211223952487003
47.206475994488258 72.110287285073397
98.582652210470897 137.220449528354095
85.811192252367775 121.034896394546308
96.280668280035812 134.303094477212198
38.752223081545530 61.396025941579566
7.750723618295459 22.107141316311335
1.531798276690862 14.225759948642329
30.432129914032849 50.851788205034332
79.208986663746074 112.667775508953355
100.048656915726298 139.078349653254747
95.050187874567115 132.743679496610326
82.890498307827372 117.333436484557296
1.187075653028734 13.788885357952427
40.155033816924011 63.173838953453647
11.802024010395492 27.241443735334926
88.622667568278942 124.597941125481526
36.021034883691399 57.934730847689437
58.311680788218460 86.184158466628844
60.746561058073389 89.269935982393008
68.378321257273015 98.941834153302764
97.013811560180343 135.232223140215552
41.480471861646024 64.853595846463136
67.503135400551713 97.832691797425738
4.296311451835667 17.729288521899011
21.129528034617401 39.062395489097604
11.955693396182060 27.436192340180959
10.250701952214889 25.275419045698744
69.821642767302734 100.770987364164284
34.935870178181716 56.559477661477480
42.361867889035139 65.970608488716479
52.292416949155218 78.555812528641354
3.104394602863154 16.218745987732014
8.316063555379662 22.823609098409673
93.091226509126074 130.261044514279604
21.279443773344504 39.252387014163773
19.005630951583679 36.370733830919633
85.672663589919026 120.859335962616484
21.604216118802960 51.999695531868319
22.862945882186683 43.277430397974967
12.672563600586905 113.890852485418193
26.373643527724976 18.950337673160067
20.233234138924892 61.499803235797380
14.269300302952132 102.826395862410394
12.791779785595891 113.064753664091882
19.005873903914075 70.004695783808558
12.359682239764814 116.058938331904770
11.907274332832879 119.193861988847900
11.251923460611973 123.735062355694538
13.823050703909795 105.918646027590782
24.926817175648576 28.976002762376705
25.965935442673910 21.775517563629712
25.383379313857159 25.812292698949424
10.856732226550601 126.473507749094679
24.367500649645624 32.851740967256696
24.292676701966698 33.370227404143499
10.964752058642743 125.724993141246273
11.400233321182673 122.707361284742717
18.994921769947794 70.080587702006255
23.971515382822670 35.595688545854209
17.523561672866094 80.276257374326036
13.511774636636330 108.075608123486845
20.667765836126293 58.488751314785560
11.223327481083045 123.933215861292283
20.059511208649436 62.703602098570030
17.400604588547960 81.128278452011756
27.427806560611451 11.645600997618406
28.881738918839506 1.570695418901286
28.481290889896655 4.345567343272969
28.386711408828084 5.000948135960785
9.477340976973911 136.031886800875782
13.646039271540561 107.145232297152234
15.921249682409000 91.379347501005341
18.330684933471005 74.683362632722577
17.969771186739717 77.184284976049668
21.211072345324851 54.723953214309383
27.472184298968191 11.338089082630747
11.623892529032183 121.157533063269881
22.311740895516156 47.096960353269147
28.024033906348816 7.514092280752173
11.641352503035298 121.036545598830514
20.132035802973277 62.201048843040354
23.296509691487262 40.273085377154459
26.415830050701775 18.658009606259032
25.568936174298202 24.526491583204873
10.574915133229608 128.426336289989052
24.871322541403625 29.360548299849100
27.260397522692141 12.805648258769128
24.125763779931091 34.526836870780521
26.906373515408713 15.258828715063881
19.429982006802433 67.065873308616844
10.096206538884330 131.743508413200317
20.408689287342934 60.284001108822295
15.067116371466089 97.297994548571111
23.860671681569464 36.363770924516231
28.559075479901104 3.806565377095469
25.117129636314960 27.657248103113233
6.649324072481065 3.676553913112346
6.209362379485269 5.468005959935232
3.622565560362046 16.001019470221621
7.540195562022777 0.049070932654556
3.423387480137053 16.812040032197551
1.247437403010995 25.672152813628060
3.628137873211967 15.978329923791939
1.100157237040469 26.271853557999108
7.101323289451896 1.836087037709926
1.277793793779312 25.548546555988370
4.382493411700375 12.906717565326561
5.323022330265544 9.077037656635563
0.864849376100048 27.229988677092901
3.068280613398544 18.257977106691072
2.646271400947723 19.976329589324965
0.754590696831565 27.678943983429956
1.236637604347075 25.716127827202602
3.487212970662561 16.552153075079008
4.470252749507353 12.549375897074453
5.095534174085046 10.003332217060853
2.472337522848549 20.684559889583372
100.106652929357239 73.838802478574863
127.242370288518899 81.387865381073937
125.774547775953039 80.979522224694378
114.421128203355124 77.821040089226926
1.778067884986346 46.484129528936748
121.966744384890603 79.920204465041536
95.903769586385351 72.669574840034173
69.033228201257486 65.194282978179317
54.783748215346925 61.230126832323002
30.475721803297652 54.467717790712989
28.936473722582946 54.039504287820535
107.766796292512609 75.969827920992259
97.379198951332086 73.080034196488825
42.210948950283459 57.732417475455264
47.973684812529640 59.335590700573476
96.539835394301520 72.846526152230339
130.487932721788553 82.290769647006982
120.969199467866318 79.642690912441751
72.293900587503714 66.101390780874041
83.074937185025433 69.100637948421578
117.790489155275935 78.758384675722141
61.567358041631671 63.117303670393390
131.509451673133356 82.574952693201382
34.350869546123917 55.545770516567906
23.766414012317245 52.601211522389185
133.345186869157800 83.085647888161517
135.557137521042563 83.701004924324920
139.063904139119074 84.676575292849037
53.184646414376260 60.785262231057864
100.497067854175157 73.947414563028573
113.198103568735007 77.480798857500801
98.971556781622212 73.523022648389428
109.564383508181621 76.469910479496335
3.220176286996627 46.885319108519475
42.599521742251923 57.840517084908896
30.585086887707867 54.498142779690518
72.994031994312067 66.296164921540978
118.088893887881682 78.841399842302337
47.619797883519794 59.237140578466594
1.046810750890078 46.280696318377814
2.358060739144821 46.645481538949625
73.126919409354002 66.333133741706092
67.362846096319061 64.729588442395027
47.155204244201293 59.107892231688233
89.194606901645045 70.803108939765494
82.714046210716759 69.000239325089055
113.599172975983706 77.592374982189696
30.179780202607528 54.385387858929498
81.701764186955458 68.718625960264433
15.165797591455616 50.208549721634171
66.780665641661187 64.567627849474363
94.025005925612632 72.146909274706331
100.438458730467772 73.931109707119603
117.282520517799938 78.617069554177789
117.349739412585279 78.635769618681508
34.584849848269478 55.610863028973739
45.158529807594803 58.552424295526762
44.619783053510652 58.402546808181654
54.787805287095019 61.231255495679164
15.197540990251653 50.217380625607653
136.659680867529829 84.007728677568693
15.943001992440205 50.424765303241081
102.319888491571405 74.454516972356686
99.163811025340721 73.576507115370489
110.322261095493289 76.680749408251557
12.221177264420627 49.389366510866417
108.098733354107281 76.062171665750597
10.257691817960831 48.843131637202312
125.026604617592398 80.771447019781760
4.146663557880887 4.088835062004367
17.141661183605883 1.948076249641438
4.345338440720623 4.056105928957641
9.443807473873125 3.216198694909815
24.391739783759991 0.753718997672492
28.303587981925165 0.109292292563257
5.242117758857272 3.908373064101605
27.008356531048353 0.322665024315452
23.192419106075938 0.951291662443022
14.866450065986879 2.322888034168967
22.773546694465615 1.020295507786971
3.631112526116683 4.173765467246404
18.932531084084687 1.653053454588668
114.299743155687736 50.160799214195116
125.948471211103424 30.727496351770160
112.658575769719860 52.898720702938299
89.499021270350994 91.535268367541775
134.943202165056420 15.721795303325559
102.498183472651817 69.849067536571795
125.351005694435344 31.724234217057337
138.761993882884724 9.350993644291549
94.116428912086860 83.832154283819051
92.734484707057959 86.137619751597242
102.823493882059495 69.306359725019831
66.803455822103487 129.397753858799348
122.409924871625165 36.630771145436242
73.463984485949027 118.286148357098583
66.485014312449948 129.929002444192179
96.175600915494485 80.396885385989279
84.011458997501080 100.690041242090118
76.031973875468154 114.002031214298810
66.000837777238814 130.736742929065372
94.830267755515024 82.641273496379483
119.031489693457701 42.266936201918512
117.856190937815512 44.227659858919608
121.652745976165960 37.893955136554837
128.535735396726068 26.411223513643915
105.804941680699585 64.332479507037860
79.385742545133638 108.407016721895019
89.624130736205601 91.326551147142908
136.837714738400194 12.561223913958667
91.792833562508747 87.708554517669512
134.811161111850140 15.942076330148746
124.815916780125306 32.616910643242626
108.851204183240469 59.250470421693777
74.037293485352379 117.329710249336344
95.275860788122628 81.897900974087349
95.119686354501312 82.158443159765696
131.355363764141600 21.707302899925359
87.893882387449423 94.213084340177403
88.452730356507985 93.280771233965169
100.413779703996767 73.326430003199320
61.652749364118243 137.990557989628002
110.166909934047311 57.055509030919701
98.957928266771830 75.755193192424542
75.541052525112377 114.821023917854873
78.774587208267604 109.426592996729866
61.772435664602696 137.790888110244367
59.900961993387774 140.913024233498248
74.752767920227100 116.136100842618404
65.928774382004235 130.856964620071125
120.889526499642869 39.167216488971654
137.166405137285295 12.012877344348842
82.801230137692968 102.709037981786850
101.173138650104647 72.059609084142352
122.162366825640433 37.043766492289990
72.323153105177482 120.189370891955917
110.035825193801145 57.274194663009972
128.132567474061176 27.083819208924020
82.638833543297423 102.979960453983082
140.357364597092356 6.689473680948802
95.909026225450219 80.841605759101483
97.926646805168787 77.475656137768937
100.211785740377948 73.663411848145145
132.808285761225875 19.283426827748471
89.456858221663026 91.605608003840146
106.159027063849962 63.741767074128113
63.764542613005240 134.467502288334884
69.766638657792157 124.454344654915943
89.527792638481841 91.487269761342631
127.909326822163166 27.456246411181692
116.635712325195527 46.263756023524422
140.644835164852367 6.209893199651832
124.565120035179802 33.035309036462117
101.050778751844916 72.263739264689534
99.342228808828736 75.114073510648339
61.827518906110946 137.698994015903679
103.870353880506443 67.559907467949657
109.906484886157315 57.489970098645912
128.662226586438862 26.200201195376700
139.035078880109978 8.895412276693660
126.468206857264676 51.076842055614890
108.189422300820937 49.700813811341575
67.819014234160704 46.661726526241921
2.066830130022828 41.711897276350257
138.471139462381956 51.980423703932324
75.057180434801808 47.206616209583338
62.746683555566158 46.279881100114842
37.900993149991869 44.409495701076445
30.714985410236178 43.868532510502341
139.435976089455238 52.053056676100823
126.792635703638297 51.101265083004307
101.310191815985419 49.182944835055466
34.027919513892805 44.117930433212734
50.500498753173979 45.357987408515861
100.678360444718976 49.135380523008571
119.966758201285700 50.587412523159131
127.705741796050134 51.170003776723064
89.953009892493768 48.327975345491367
79.317686857682830 47.527347446099029
85.059183138141847 47.959567707895197
38.641861432948389 44.465268319845840
138.512843534378732 51.983563189536056
131.498814968459101 51.455546603802908
67.687697686080270 46.651841006855157
38.149981591754546 44.428239569264456
23.877945345454197 43.353839632137415
133.381227865242778 51.597254784965621
53.494086834092236 45.583344939173521
97.133417409787995 48.868516950907150
109.085454478482831 49.768267179503610
99.121171223388117 49.018155204026748
123.228894961228093 50.832986418102855
55.684200308183527 45.748216842401398
30.137372884876957 43.825049797158570
70.388450675123821 46.855153890283141
120.082749261950724 50.596144338727356
71.009813332361588 46.901930116768860
3.564041195277754 41.824607435336347
67.896790657717347 46.667581541121166
41.201261018661356 44.657940108686475
120.298325100928309 50.612372903723028
92.519217102242635 48.521159612769537
121.339871127125178 50.690780565093064
17.774980809228840 42.894408013491635
91.586116827924499 48.450915755567983
11.955504908409452 42.456317440145902
29.578815367381250 43.783001546206663
75.805273857487776 47.262932737402366
77.996898522245132 47.427918403174601
94.855036965963620 48.697000303713168
30.226163366632321 43.831733951148166
50.142990357555661 45.331074150229099
39.333485680424502 44.517333844006529
35.243322887253562 44.209426088449817
13.272827639668883 42.555485592133188
118.886353898569951 50.506079607878000
12.347088938723726 42.485795914715972
135.178995533185059 51.732590867082635
87.058654451622417 48.110088055266637
96.289345349272523 48.804975144181171
90.283664925200341 48.352867080645332
18.009226022855181 42.912042010382415
110.646648136486718 49.885793952772374
14.597787399301991 42.655228660177507
126.772683183400460 62.998083296110991
127.221189456541481 80.558566726292568
128.400577369522210 126.735450181259324
125.369946718799795 8.076375577238753
127.372442213986560 86.480605502433463
125.991874774627860 32.426887427716693
127.563008728438191 93.941906090135902
127.176584126851751 78.812122585325000
128.445243985147414 128.484293866490475
126.638174672205992 57.731636373291316
128.762719721706986 140.914504423625203
126.186617987068672 40.051719364308589
128.062639061379770 113.504063206449004
126.479291338787405 51.510835660093655
127.652328458428329 97.439064842221399
128.163553930959779 117.455209491891694
126.283981255451678 43.863808879074718
126.996744225593005 71.770803889774527
126.397288860091024 48.300171161920986
125.837830681115349 26.395558740383763
127.362662296228365 86.097689824268045
127.069463361813234 74.617995251691326
125.387186034421191 8.751351011132272
128.159493573014913 117.296233235189064
125.316990605021800 6.002971002509410
127.697918000087157 99.224044091859440
126.088339163952540 36.203782895588851
126.817409448893002 64.749262468199674
127.976975576493430 110.150058375295131
127.382433490986131 86.871796584263123
127.281976495140938 82.938577548928379
127.381971957848080 86.853726056583724
128.065416082936423 113.612792657856289
126.314138176826575 45.044550709953654
128.740471895499127 140.043429464641349
128.356321898765003 125.002704158591413
128.331205184010940 124.019302855929610
125.625930772691419 18.098986198207754
127.147947586921063 77.690908646825036
126.187243853416504 40.076224073135478
126.355912137841131 46.680137532568018
126.041057167040549 34.352538502719185
128.201052280764031 118.923392190397010
128.486352470378051 130.093825141665064
127.681801091539697 98.593014555725048
128.198410147998459 118.819944075111692
127.879633034357852 106.338780360714409
125.665101959967771 19.632665939831721
127.055094333457859 74.055400925918093
127.517717036020272 92.168588609736815
128.364195084208660 125.310965047692505
125.858596136865998 27.208594061107860
126.836363303922369 65.491367712013016
125.267660592071792 4.071540101995535
126.075363321917763 35.695736358249455
128.206610165773156 119.141001515960511
128.276822374057900 121.890038472671321
127.751444830006520 101.319794064956241
125.816582282192059 25.563614619297290
127.170840013228158 78.587221802106683
125.207043771449875 1.698193868358979
122.335355150172830 59.822949124397240
80.788148553822793 30.093807078667670
73.967401869506361 25.213215490259973
59.640364684944515 14.961490802908637
120.903764944397494 58.798573430689153
101.958428106897131 45.242220162026264
56.412935165001095 12.652100629625407
101.424546973540672 44.860201024054099
88.363541841009507 35.514386740618399
123.248541895940548 60.476380743590433
136.161651284721216 69.716368091014886
75.208931964355500 26.101593496088682
50.247879824967214 8.240689588100601
84.819392806307363 32.978367626082992
86.361698787793799 34.081966095338842
136.888636122420507 70.236562762946278
134.693684438756634 68.665963058828268
138.594212180041012 71.456989285947472
131.015764203640117 66.034223838308748
50.463390188053225 8.394898227414370
134.530170922185562 68.548960811053462
54.196694194040724 11.066267356323346
96.083192496103152 41.038189895385727
109.180709496110097 50.410130279309683
99.156466388160993 43.237273866784342
119.513470995441210 57.803747311681896
76.186362922123450 26.800995120503295
43.250164690004475 3.233468061415937
66.800579606518340 20.084989201959143
42.287055013416314 2.544314042974138
119.571050344304638 57.844948267931308
90.162282838627846 36.801477522465824
59.423085727398039 14.806016644195529
114.617210893489741 54.300223874403635
96.097189883582345 41.048205738921993
119.330790068577031 57.673029805772160
95.429384007271736 40.570356627459596
41.265562780850281 1.813384332690488
43.916631829826940 3.710359238748026
47.185617495461294 6.049484950454366
69.973659706019362 22.355489597257233
136.236291275856189 69.769776805595910
80.981177219121420 30.231928918369515
61.177647325461812 16.061494815895355
66.786427926688660 20.074862954389019
124.743203048822878 61.545886911742208
73.672219853127146 25.001997725861518
95.325153361857758 40.495774292884477
73.861538134055493 25.137464596600939
49.481256958134388 7.692131887819975
110.503481178476790 51.356640778107035
51.097299011278423 8.848492271240127
42.582607056448531 2.755796580285875
135.995790746342749 69.597686429618477
139.223619537486059 137.796919353773916
138.892452718791247 137.976921590789004
134.720445369242498 140.244572253140632
139.064134267508649 137.883605892842155
121.155296038484934 82.323669461346896
104.836131392079338 87.072351999260860
8.734212301848377 115.036865804464512
57.049608376620725 100.977661021381266
29.314414412403476 109.048272116817714
18.781620219720430 112.113189772958435
11.708527200328634 114.171375595455459
1.253677713553837 117.213612270560120
97.679526677062782 89.154838730494205
94.586913460118581 90.054752341149481
49.100795068764356 103.290671017298507
66.543211549713291 98.215135574352402
39.523884914541000 106.077437803584260
93.480111708914606 90.376818467863416
129.676019899386603 79.844240306401588
139.478747918214822 76.991763211185670
123.072154439476634 81.765886497961716
59.359602452674558 100.305480259110581
80.729780921011553 94.087012860594058
88.514044791433847 91.821884791055837
94.652958866283555 90.035533914608621
132.310075675246395 79.077761449319183
140.456691925688631 76.707193153099311
14.605211090441111 113.328475085234587
113.119013794844477 84.662131875752948
23.063676059406792 110.867162526289889
119.676131315075637 82.754088777834355
135.187045149541575 78.240597599286801
66.762547363942275 98.151311464875235
52.338611864413956 102.348504894729714
86.660962430504654 92.361109686406039
102.354282317745472 87.794540519101730
114.216450278574897 84.342790930326046
98.878246423808534 88.806025561893804
103.743861619660024 87.390189493235852
59.916146142137400 100.143532674353509
32.830433368928219 108.025152479042561
76.869259221017870 95.210378693417852
28.396157246761629 109.315474014848590
35.882138559851235 107.137142616712424
117.773614256511337 83.307698581389914
33.618648051157663 107.795791394775634
80.524088057276686 94.146867033975795
132.837287683893067 78.924349034316037
63.619464719877996 99.065911077691553
31.061139210725983 108.539996005383145
69.079637071778251 97.477065958270543
111.422897796000726 85.155681429330116
74.877154030026233 95.790057576444084
67.444529211244145 97.952862870254904
2.230443482615432 116.929385065817954
38.433205230809051 106.394812600690443
106.299239855526167 86.646604863179704
104.932659709784772 87.044263408537375
110.235440059357202 85.501217487130234
89.787190778871448 91.451414472889667
120.306291489799221 82.570719672697095
51.924038551004863 102.469140791034903
25.728125252471273 110.091839546810604
60.451823837874677 99.987656845240068
89.561897075388629 91.516972257176519
29.931128388211121 108.868815695410134
133.812320468702694 78.640626107349988
40.961144694100781 105.659212326635895
108.937923144336381 85.878779454946056
100.863980012353835 88.228200739288610
22.395360239858793 111.061634469607043
115.481785357291443 83.974593493563589
107.090905494370290 86.416239591641514
3.607354150968041 116.528720461425124
124.441555716519161 81.367407036997307
133.213034844974914 125.230046054658160
100.102966569095543 135.587339322972383
86.391397607835671 139.876510209519296
90.762133107718725 138.509282905929012
84.750905632487346 140.389679084661026
136.606375470566064 124.168561562216439
120.859600957614305 129.094373260994217
138.264763780196120 123.649794462962376
108.415622024754441 132.987024226206699
120.857843337371065 129.094923069232664
98.589733060168925 136.060699966774195
98.261146429833900 136.163486468634318
82.997908738237584 140.938041074763447
90.021176108866740 138.741064636862831
134.283723108013959 124.895119764357645
114.398830553065395 131.115392766650331
92.202603463070474 138.058683596064128
96.595966715125002 136.684378014552749
114.688888035652568 131.024658722045160
113.361897165670399 131.439760058903261
139.370639564060554 123.303861023128448
132.951668479128102 125.311805115950122
129.577184466867919 126.367390995538258
131.960877939176413 125.621738279006365
106.140342110081804 133.698763662906600
102.373913113258382 134.876955425283626
134.027185670250617 2.217431881126285
140.844281153512696 4.274907609774381
129.951008175463301 0.987195883731506
135.186935818661112 2.567457458369470
137.230817206901776 3.184323740918355
126.806396957727273 9.223557437567434
133.499001934937695 14.568424123609859
130.721147549309052 12.349966375844806
139.853185019014774 19.643019381920471
123.206234253788750 6.348385547677399
133.030322780916009 14.194126282141072
115.614118490720074 0.285149071479870
132.063610910023129 13.422088175703967
139.022489113308865 18.979606721565013
119.319555426299416 3.244395359233160
115.484660548399759 0.181761011747130
13.341352851091854 10.236629279896890
4.335709669470052 4.215235917398264
118.623989166228313 80.631175755827002
102.165101015975353 69.626360456872106
73.882040005844118 50.715613894639517
63.928740266953113 44.060594172669539
46.674982387250829 32.524309525392631
34.161668884725856 24.157601967987578
109.081779594837982 74.251020977543504
98.365249458503385 67.085686738715623
13.879882637769338 10.596703470891383
52.157803406363918 36.190257800983758
97.631014013568688 66.594758956493081
32.873817922576485 23.296513306247252
133.163336578819070 90.352539154267731
36.735013888143222 25.878203396502755
128.466404725470085 87.212055602401009
77.258368416196262 52.973109674751996
84.155775849019079 57.584885035695024
116.610502091736549 79.284909036025851
130.184824424206397 88.361033055679840
67.902601808783942 46.717615223681200
43.046804941054617 30.098421318198660
128.130936611817674 86.987753414079933
24.189883027991542 17.490221975347843
121.878947743027410 82.807520695802353
1.902746782278184 2.588497406367844
136.142992404451746 92.344809939280537
127.810921091982650 86.773783208046936
53.664776419564170 37.197856827077359
99.696101975035930 67.975527291788751
113.119434152842260 76.950695599922994
99.008235077915486 67.515602655083612
110.309516352725950 75.071915811565887
60.204671528015041 41.570590701080519
20.754748214150968 15.193406795110766
12.037354615461215 9.364744156049214
29.172429231433153 20.821674269501834
70.612892694261760 48.529782019447765
10.293305306177217 8.198630118106417
4.948126220621886 4.624712606827331
117.992364071118615 80.208855763953167
69.426828137093977 47.736750238375265
19.196484107418186 14.151513288997988
67.911718458975869 46.723710839046674
108.026438712729814 73.545394243889689
32.219164341165225 22.858795905019306
96.668720827309855 65.951346188780789
87.203825787530533 59.622885797902875
113.676614253605663 77.323239847212236
86.399830398804937 59.085314810521169
16.615372555267427 12.425718955983985
82.602416285027431 56.546270826853068
26.164565098217032 18.810542719896777
89.783455768911480 61.347689516452213
34.090284049853302 24.109872320896766
116.298585016269811 79.076353648033333
119.076162606731685 80.933509980982791
19.258892601523261 14.193241135037319
53.300934702523342 36.954583353344717
30.701425625128064 21.843998666616219
19.518182575720083 14.366608755550789
3.501396967544570 3.657394032670406
97.852576988299589 66.742901382138228
98.414438647899146 67.118575834203952
108.174310878541334 73.644265191778530
34.541186096322775 24.411356460895679
108.324320829777221 73.744565515304998
29.675547543103715 21.158071481932701
122.572543734978922 83.271275945479076
2.546792495996363 33.779794232071701
13.480737833811764 9.932627677971357
9.693526556172280 18.192615753920585
6.250832761490619 25.701203896628876
8.785070769596826 20.173977081434728
5.387540239213276 27.584063187360485
17.910298652620302 0.271661636526926
7.946416987925634 22.003098756624592
14.199902835447967 8.364113564901471
14.626938911711493 7.432738830472775
4.153228243843428 30.276123813592758
11.285595030847491 14.720280662779748
5.602540222900185 27.115143665476801
4.408132170851852 29.720172945460945
2.948217211874165 32.904278417541136
6.358812242933346 25.465698358707041
15.805837726298854 4.861535526148071
8.459958291321271 20.883054288126058
11.871168487485821 13.443132541157231
8.052064029912597 21.772680318597697
5.493124901775084 27.353780800182104
17.430945781945994 1.317140408550890
1.217283722242908 55.751934840001134
3.571518102037124 16.844655822335358
3.036747845589746 25.682542039834924
3.624135513121312 15.975073629580699
2.966525048305267 26.843079831143037
0.523424004403775 67.219014699503347
4.456506749842995 2.218881709453934
1.642555706436865 48.723672960282570
1.832658717130965 45.581933572456514
3.103592051400043 24.577840575742577
3.793302010481814 13.179341747599880
4.027675443174350 9.305966769152027
4.200741440977189 6.445789752463464
1.879579273021414 44.806500516443982
1.830722616751628 45.613930555557154
1.537567185509601 50.458766845763101
2.832806943887343 29.052973477652550
3.497172343563858 18.073331774706823
3.288223922160225 21.526520039064302
2.845269930179934 28.847003804776811
2.586481467982482 33.123874022834379
3.040050739865653 25.627956723155577
3.584110707910745 16.636543990102592
3.836054743751428 12.472788255574926
4.200958273286185 6.442206271048491
3.237016526506603 22.372799597107733
0.373269311850879 69.700547791156680
0.830993642504057 62.135961869404106
0.821238495727374 62.297180404294210
134.197008990993112 41.423052290730595
107.416649147026988 12.060883934405922
107.192255724090884 11.814857461995148
138.970979008379686 46.657265430332380
107.046568336276508 11.655124820861023
112.331420976774922 17.449473137044837
120.462412631239602 26.364347591805156
97.034050013341641 0.677331752294843
139.579475911644494 47.324425566419514
123.957089586366237 30.195935132273409
132.570800354383010 39.640066100520293
102.726369409403006 6.918429385745218
99.400474958855895 3.271896129235102
130.439965406760564 37.303804196790558
100.427717649048418 4.398171989155362
121.697685842622576 27.718709527567448
117.049215533073465 22.622095119710259
134.292737261760863 41.528009416740829
109.094981351932589 13.901018758784794
126.450468563055907 32.929692770939987
108.665428724186725 13.430054341306397
114.806840408812207 20.163539809019483
120.659807687999077 26.580772872236334
96.478385611216893 0.068097529160260
121.298757014008842 27.281321251375662
113.661894771105523 18.908213638308673
118.172406891820430 23.853569751270456
139.656991005465130 10.699415156855926
134.906468532734294 3.542177958503458
136.273674080878465 5.602038629227971
138.155876925387844 8.437805071950070
98.022665727681670 85.012875449307387
81.058089385297365 79.885066948033554
65.670969282374557 75.234069264303642
49.868902562868847 70.457647476538014
24.362927356845972 62.748067593428395
27.260529331697466 63.623913104691120
100.317645594012831 85.706569004119203
95.539740939519788 84.262372602681594
136.862874094684258 96.752935833719604
49.857397482277946 70.454169886006355
46.165450212150184 69.338221086818422
94.597055807741441 83.977431279350085
135.111733782585787 96.223626289049903
138.366489435207569 97.207427084793053
68.515264011404383 76.093801826867448
82.035023201089942 80.180360471708966
101.451156765380901 86.049190482163922
82.838220516208281 80.423139421064391
128.820181274301376 94.321906152509371
31.185020639200257 64.810151975832866
79.770255303659638 79.495798956969537
23.646645386602426 62.531560166293438
88.008556374814390 81.985954291009762
136.432956209112604 96.622986429502774
112.987867722858013 89.536341786773264
52.968689447081694 71.394606538538952
35.560297205773253 66.132647741167389
102.148460362641927 86.259961399270210
115.081090276553567 90.169051038644241
98.899786786141490 85.277999006149741
104.041319846191485 86.832107779796800
18.087590849540824 60.851248996778970
34.103393156036560 65.692275708232188
31.015504817171781 64.758913167638994
74.551703280417286 77.918409997230825
117.243133946095739 90.822562549043994
34.914617970047381 65.937481094666509
8.072660444238414 57.824079662542729
76.352860595818484 78.462837963343389
52.110986398659350 71.135352378900421
77.063796945547935 78.677729593080073
77.952019273960033 78.946208682373538
110.388480967249819 88.750636489187684
46.397433636996169 69.408341704868150
76.872946032284162 78.620041919909909
19.785611853292938 61.364502399790730
109.684117225816976 88.537731533094885
104.986505982318860 87.117805070804948
113.880691061234813 89.806211603281795
101.396135742452643 86.032559517533500
129.228319064903019 94.445272182411884
38.845749048649964 67.125726940459742
41.611246584824521 67.961641819207273
49.123558972322868 70.232355720184344
73.627129406507905 77.638943084824447
17.850856138198772 60.779692228082446
21.074566748840464 61.754109174386919
110.646814237139793 88.828721759975977
100.580595049950702 85.786049589331057
121.164322499076675 92.007803110981158
5.404660663504302 57.017635005102953
106.964424390110025 87.715661841383877
4.678232541057686 56.798060744793275
115.636306224569012 90.336873741717781
49.098204730930192 95.418629059876494
59.663868975951544 93.171415771762966
34.973885066106106 98.422733496690526
20.642552985610962 101.470867446511221
8.237406629676729 104.109320560822951
101.397514985936269 84.295078070680347
95.321790591319200 85.587325134174961
63.075528162659971 92.445789281928370
41.144943713165048 97.110209771555745
94.277291461703840 85.809479867570047
129.191291910423217 78.383613974989302
139.147828178686922 76.265956240770706
121.369817610858917 80.047164942634495
62.266696078032226 92.617819943349829
81.246562082168737 88.580988363053521
109.011571685137994 82.675642794856714
90.457282031502601 86.621958454168350
132.636755400622491 77.650797640934954
140.219320859197410 76.038060243517691
18.501618730256094 101.926223190933825
105.338721007792472 83.456822156227844
23.183521700897032 100.930428291030580
109.772231204268564 82.513857966238319
135.111396598542683 77.124465698681533
52.494375273908325 94.696296852843091
79.867603668677816 88.874279309906470
101.871406323142708 84.194286025296734
113.817349041461611 81.653501026540127
98.902548095213007 84.825733088691024
105.904488949072586 83.336488857142328
53.817676776847364 94.414843585672841
32.450148461302177 98.959507551070132
76.126700994494641 89.669932664396242
2.011811903179384 105.433443575841764
26.993430140176276 100.120098086256306
117.952469991321124 80.774001306410398
29.429854411395684 99.601894509955230
79.161750343669283 89.024407397893540
129.772707315743702 78.259952613578378
61.067677900300986 92.872839364675556
52.335093513466269 94.730174523032005
72.442427710786731 90.453541502249607
112.340219586392436 81.967671992294555
69.737349592793052 91.028885120139520
70.946726342088212 90.771662532110341
35.119082679360353 98.391851386646081
101.899286046146045 84.188356281311954
102.714628244161389 84.014940982543294
108.021240491526584 82.886276538870078
108.232968627908548 82.841244038261394
118.817997877672966 80.589912003330440
49.299279432349223 95.375862440527868
29.704897885377058 99.543395457249559
57.992150294949674 93.526973959759076
85.220353297438479 87.735801897152811
27.695868189553860 99.970696393941353
133.221244008436685 77.526482639457399
37.445329677740865 97.897081437027623
107.293982760076972 83.040957134438585
100.431427494222717 84.500555416781125
17.630047350727175 102.111597885813012
113.836941662651171 81.649333867934175
107.422095648040909 83.013708778108622
2.507253769232602 105.328067944072373
126.890276983715921 78.873017310125647
114.199677397282201 138.207581917457844
135.767795522231779 123.486298355116844
119.620299055356654 134.507745517713204
138.143766743553186 121.864583104745805
140.718463450961110 120.107228100605113
121.473419650736631 133.242901102370098
112.319222634160255 139.491083224048424
136.225798909654884 123.173688896113134
133.806588347173374 124.824917087695752
113.882925577095591 138.423780351500227
117.923852951555887 135.665652016444312
132.998846735303033 125.376239796731298
139.970399128388664 120.617818173956067
130.442533389722911 127.121047267483675
132.153077046246835 125.953518507321533
140.936189531631754 119.958619522244192
60.819092864772870 89.721889356276563
32.199230336718557 103.632090128893864
19.156124356896221 109.971471483364269
11.537137138854217 113.674551530764262
3.425162864558934 117.617239609966063
139.046868016410286 51.700600564697723
118.808700255451967 61.537020168351880
97.580798024530168 71.854483493836540
29.969446658168867 104.715838823274467
61.298321758144830 89.488968247158411
40.714086310455848 99.493588204627002
96.632543581279592 72.315366549309360
122.934975424608027 59.531513818006445
129.961062270141838 56.116602982169354
108.161628826937886 66.711849399828864
63.934360770767434 88.207766009583409
82.110759169882485 79.373434579551954
81.758467980989067 79.544659761473341
138.518873609324203 51.957223328073567
132.682990126709910 54.793655922716233
117.847867285923371 62.004016804062189
15.074457176344101 111.955296874308331
81.354147595407881 79.741172855635952
23.097583631345586 108.055791776973564
77.271422537849602 81.725512409830586
133.568694768921802 54.363174141529157
28.993125414554481 105.190363272996564
52.513460354863213 93.758701749878057
71.451145301203084 84.554359852220841
100.055065434674887 70.651907611212380
111.368630400783971 65.153140453321157
98.985913690716259 71.171550757655879
117.074333553517974 62.379979809181577
52.912642506900703 93.564686007341066
32.637223718295495 103.419210843787553
75.197074392443781 82.733714288739577
22.339359176192993 108.424313966468446
31.730663618061186 103.859829068083400
119.328249467877612 61.284502049195595
31.631249625511078 103.908147559991761
77.226400931098738 81.747394401345971
98.397051100777503 71.457757473201838
140.608487410909191 50.941601834826130
59.944511422044734 90.146964894233051
57.759564847916835 91.208921271338951
76.424150935460730 82.137314461172153
118.123074747301331 61.870256865902554
65.742944583127482 87.328734395809121
74.764127795694222 82.944140669324199
3.605603005228613 117.529539727351519
36.436320348879818 101.572724095844578
88.084448133861827 76.470023958321065
94.800361764246517 73.205867574668460
98.359573255969266 71.475972946644333
108.329364589654858 66.630324265532565
49.282041656963557 95.329278227109981
27.258061883716177 106.033661595745272
57.211119028528600 91.475484098225863
77.943994552126156 81.398620142494920
29.005561060014454 105.184319137567357
123.522931093928094 59.245747895908693
38.627756110399467 100.507613758813761
136.001164049645837 53.180913533710793
100.103432348323651 70.628399689783805
98.890143442473089 71.218098269189170
21.268322454857497 108.944873274327392
104.521848437374331 68.480903179784477
109.050932004754074 66.279618611193044
3.701093706693749 117.483128084807973
48.661234692641145 126.025547310663327
88.795759953767202 6.182886159916844
50.581931961232947 120.290298907065974
56.458554148301360 102.742563213330257
61.040660034005384 89.060284441014659
45.625585400593032 135.090069367731189
79.617728208432823 33.588710480262677
82.111692532084234 26.141672813396269
78.540429445230444 36.805550589783842
89.052066604134708 5.417548315484245
55.126618865660724 106.719754116017612
67.981226500293033 68.335585449266688
74.540562482276641 48.749249885353585
50.525343673093516 120.459272901313312
65.009546051415057 77.209094996622127
63.608018403628158 81.394090381376685
57.412566735557611 99.893858600924190
52.063449244267304 115.866452540764655
63.855318496723484 80.655646334348745
90.661204732735087 0.612623023957576
46.105596166598893 133.656745634489738
57.948080758739259 98.294800802082023
84.447737521430525 19.166186090440309
71.756495605856273 57.062540776949952
44.911034073850296 137.223736876403336
53.042882336291299 112.941841687551161
50.992119684263820 119.065468465456149
76.049247568736874 44.244279802277418
46.395882712242425 132.789943002595294
71.146106753939691 58.885176621637164
69.065249395086525 65.098666920515058
87.265716971139582 10.751631436461187
60.348437931847997 91.127276346117810
61.032641021555705 89.084229405743102
62.596610169756161 84.414179779927508
45.398244858031390 135.768913715104873
47.722866514694680 128.827537339263586
68.854977679214954 65.726543339404500
75.279021673897887 46.544192915093682
75.837227952501195 44.877375493842884
83.602815624942991 21.689143267105305
54.765154286369359 107.799096074397994
80.815664488755914 30.011643832809391
54.352386979376107 109.031629215982534
58.818180861775453 95.696660892940102
66.844011109096229 71.731338056177890
83.468748894975860 22.089469758735753
49.309365862017714 124.090211995059931
79.261929759742316 34.651133235906386
90.687899672612772 0.532911289151028
79.689077691733118 33.375659200976216
85.337847929660185 16.508294927004936
14.431518027145790 136.990601001842833
17.556517256202955 131.123479847236069
22.829267760015782 121.224000277374898
85.630576776431553 3.315846815726029
21.992878572547845 122.794303607260176
31.690272509504776 104.587647879783148
49.864479250543496 70.465952153568395
43.956345039994417 81.558351437592037
70.567716062366998 31.596054990704122
73.499512460662942 26.091668138541063
71.551384760195944 29.749237438720932
22.894092324713334 121.102293503389561
56.133367664945958 58.696244343718298
63.268909331455255 45.299413051127772
21.154303486149466 124.368710916992043
47.701076275411260 74.527696311235601
22.941300476946882 121.013661177959222
44.293371753904744 80.925590781376641
31.631109826848697 104.698724587817892
53.111690412764894 64.369380632463660
48.606041491608217 72.828642911553843
20.072419810028748 126.399925051053359
42.680768114376228 83.953220625089628
70.150802133046483 32.378802234806514
32.613525212372352 102.854260103659925
68.790539494640768 34.932667089364926
14.845975056426960 136.212466536541001
29.115705524733123 109.421343926762077
31.975135560124126 104.052823418095571
59.058252389092971 53.204834016232731
31.837402879048629 104.311413666472220
66.112867788474020 39.959940109551468
54.414966142030863 61.922507516348091
83.272522632413015 7.743044500588613
50.975605879898332 68.379834982108648
28.805110655721641 110.004479343099248
49.096229031505295 71.908325985292564
20.800127740850940 125.033668523498889
35.062766891594507 98.255859715175902
56.165076471229156 58.636711718429417
67.942702631197534 36.524463193155995
68.259992262378731 35.928758499877638
75.636987861916438 22.078602462384239
21.778569823830697 123.196663832352144
75.312649256144581 22.687541459068026
44.092045437487862 81.303576759435558
18.387012227928654 129.564242784999635
49.484263898033781 71.179798581840657
54.784623177677027 61.228484108718888
76.104858825476697 21.200184444739204
29.764114909025079 108.203968773497593
15.625199141512720 134.749489499210625
36.438187171095819 95.673536704244455
73.884616419733845 25.368643452973565
25.318167077347013 116.551143496925064
73.944946138892789 25.255375658140974
79.320835259532103 15.162255477103628
28.360593062292686 57.332856804746832
3.648653607007422 90.807482000440288
35.862704505093625 47.170547643278958
54.813448310620736 21.499998910449580
50.605077945884197 27.200628798246193
51.517965693466216 25.964037261133420
58.472077837302926 16.544044224772744
38.153274471991523 44.067757137290585
42.040480169460210 38.802174724514856
38.376493705001792 43.765385881687223
18.954474094020075 70.074321616877810
23.632094079229336 63.738049383122558
11.530425939734807 80.130886778392394
53.960801668770188 22.654988255254313
25.627847850360254 61.034614891775469
22.620082528562381 65.108913350055886
30.577998991508146 54.329173806837872
65.119220177655450 7.539870397447506
7.900715050260781 85.047668474694376
13.780445101472566 77.083026117411720
16.225118685925157 73.771487898671850
59.511029036248758 15.136687993415116
29.034453206609548 56.420050434120242
39.953368724704667 41.629361699509303
30.391628499023643 54.581630009020799
21.797594758116663 66.223049692674024
35.798284252043167 47.257810880135715
55.882087248486236 20.052427869767051
55.385875190591491 20.724593350168366
53.590587149701364 23.156478326086550
64.530515216419076 8.337326135953615
32.931097833309877 51.141682111972685
63.629566768764377 9.557744778547560
38.819001490773303 43.165967843225268
36.950847551965452 45.696556469124324
56.759438502989767 18.863973824603221
19.873122619714060 68.829926568896042
22.603984258495768 65.130719957252950
64.243588997613600 8.725994441438486
8.274806641644616 84.540926548060369
63.226739728222583 10.103411549268902
62.302640583517992 11.355189968709437
1.382568556413158 93.877105405250930
16.163536052312065 127.085517681857738
17.366058414410357 120.208519857550755
16.834907688691409 123.246070343326849
19.944546891854767 105.462632206493268
31.427812220339145 39.792010878395594
34.258912004857358 23.601486966178950
33.863717096371630 25.861531861386840
16.728716427477423 123.853358070645896
31.610906554170032 38.744929031866903
32.131226443643307 35.769318048959576
16.530993604583067 124.984097477843022
22.723071588716518 89.572775271309254
25.943279526993646 71.157015462314007
23.364764896893156 85.903052675462561
24.319848663442873 80.441109353982426
19.688944347486153 106.924374787681600
27.541541561157104 62.016857342979115
16.459523727109385 125.392820182202840
26.382800352814769 68.643479034072200
25.510195425403470 73.633741482760456
37.263976520303089 6.416091678758007
30.250599457575653 46.524267893678612
37.802409754241530 3.336893906611694
14.569211637089614 136.203157303621396
19.499721042333601 108.006507061356501
21.620445714644717 95.878483984937759
26.037340655373111 70.619097669177336
23.125723319057339 87.270086223036159
28.538990627162445 56.312634891093417
33.742363307877916 26.555531212872051
17.914115738429693 117.074283735488237
29.057740126208902 53.346004673857401
37.808567147689125 3.301680938705955
16.825635080181165 123.299098636654676
25.319072988537101 74.726734531316183
30.627491191242278 44.368895391580580
36.157421409654411 12.744270952803586
38.292010334254073 0.536960841208606
34.170702476822051 24.105940564300401
16.404938626761567 125.704982041443898
30.562488253145634 44.740634893442440
33.349823404220338 28.800392637899034
31.261738614713103 40.741754401312129
35.535502406484632 16.300908040392411
23.691953718318310 84.031921722727347
14.893009995645377 134.351415766427380
25.773456187761184 72.128203002128529
19.813445464492759 106.212376460029546
34.014167253274330 25.001135885148109
37.375409307612621 5.778828655601496
36.350232361743458 11.641621605222841
13.546234355611352 119.498505597891523
14.897572778536810 123.415754021024171
8.985878871344982 106.278985582325305
20.757776907607596 140.403264325172700
15.272664242890917 124.503065994357073
15.486563893544821 125.123116497634228
13.019020698196513 117.970223094319024
9.841623454705172 108.759610763184909
15.485986961187761 125.121444090983417
4.441173068708345 93.104830731877286
19.364502431975840 136.364452026145415
9.051504530393702 106.469220689286246
1.202404895751863 83.716316868014601
13.662119908053068 119.834433659926063
14.508471045550436 122.287829199143246
15.786823794679924 125.993507366640330
17.672465169885381 131.459588681509246
19.541991507984783 136.878955862729981
0.059083590983633 80.402066712571184
28.303686768258963 122.241564306338148
66.880493899241642 129.412073401391581
87.482825838816609 133.241555920523780
87.610177459626641 133.265227551827735
69.725621395508000 129.940914798744558
36.332032321284800 123.733842415585016
86.045174787565017 132.974330851753535
49.569688310802519 126.194407188292459
77.233642940182904 131.336477075040648
22.682482414443992 121.196716379776277
118.586604701554123 139.023007155420459
31.988938308919053 122.926564741966203
12.559450588968165 119.315086012399604
22.938518683027510 121.244307420328397
51.844612715430536 126.617261419814469
108.985835287291764 137.238452923891288
122.437434406714956 139.738784625821324
98.594335258574517 135.306920715583630
80.042188475258371 131.858518757618242
97.042153533584113 135.018407124025146
33.467041496432486 123.201308898824649
81.825450563062674 132.189984681587759
123.045916972566815 139.851887033643919
90.497256735917958 133.801866785305435
63.241717146089066 128.735711521188335
113.902091863023344 138.152267858605967
42.336916275892939 124.850007236200156
91.100297785586449 133.913957744950068
76.889865852828407 131.272577107291170
14.038623841149002 119.590029068778264
54.859318341987475 127.177623350254621
97.073650646795627 135.024261686741653
107.962924595149630 137.048318203914903
122.291648009225526 139.711686408864608
53.330502749735821 126.893452965917788
4.089497378592773 117.740723563909270
115.186113405012009 138.390936862855426
46.387512213215736 125.602916488392552
25.100309995064919 121.646132906090841
61.525541496566348 128.416715367312008
21.616290871192746 120.998536781034630
72.017650713877245 130.366948426092023
33.534694383281419 123.213883958207077
50.326136201848428 126.335012823804547
106.497411826792884 136.775914305926705
83.598280577227357 132.519511531681616
28.352807737134974 122.250694723816366
102.265638702103317 135.989328532361753
3.719641905889520 117.671976245815543
75.672254270514287 131.046252131883534
131.537818497601364 44.898864550788950
105.843424646867021 21.624749288619558
105.529651806425335 21.340532221776023
131.715391473566825 45.059711073733808
112.294262001859636 27.467951234141037
120.138924470065575 34.573687198899783
111.015338058763263 26.309495290946149
93.381398612741023 10.336581449232495
88.965779510029506 6.336890756104596
138.658217288652708 51.348558719028844
128.053140900567143 41.742425503578026
133.018107814445926 46.239718294284209
91.769591751241961 8.876598431426739
104.763703785595538 20.646732530482144
99.324473990154615 15.719849961002888
128.067326267574316 41.755274682612139
93.694791493064756 10.620454346229801
121.149189554142239 35.488790553691459
110.662757792926115 25.990126256831921
126.344340167551024 40.194584933711461
130.520085601039028 43.976996812701955
105.532000770035097 21.342659925201058
124.770310619398913 38.768820802338283
105.028815728560460 20.886872303920157
104.771903962305558 20.654160293091660
109.877288016142998 25.278643657709281
101.455676444456103 17.650304201588650
131.047658895475337 44.454875440050927
91.642762552910355 8.761715885540411
112.785416562302174 27.912841583284383
105.067523354552563 20.921933872373540
75.530951848188209 118.105110673904676
90.183834812016357 116.821721283077778
78.349749873461363 117.858223048483126
36.735301921505425 121.503071720140312
88.843955769092233 116.939076110310438
140.485386122161344 112.416002800719298
51.844135742061844 120.179747355854076
78.499911280394798 117.845070991168114
18.396155791681050 123.109326655632628
123.942073502623089 113.864967619278161
124.354388587127062 113.828854534471802
54.128617731201160 119.979658407103585
11.042785048947160 123.753379980929623
22.920804611811580 122.713030151572127
137.520964145109247 112.675645065294404
51.975885487682930 120.168207904799203
127.884053872990734 113.519704792934277
106.060973918226111 115.431104028037026
10.689262221118494 123.784343679184147
118.666233871608085 114.327058023389313
98.711756990333143 116.074793536745076
87.952660613563637 117.017141208456948
78.738090579815619 117.824209786806790
33.408028574681957 121.794494733907342
79.886595726038138 117.723616659596900
83.431909189515864 117.413096354656574
52.347737717836537 120.135638805031405
115.564756910104620 114.598704404385700
40.459196109614098 121.176910219678007
86.637167779031728 117.132360141940211
71.606003754639829 118.448881708945407
7.091931923424237 124.099419937607664
58.488460744490226 119.597796606750819
102.624811480396176 115.732064216469254
134.923171307824532 112.903175700403395
96.942333971121926 116.229770460832057
56.817128174301835 119.744182167491203
16.725988165190504 123.255610183456568
44.411304897964328 120.830760284345629
124.532570940425799 113.813248230755306
133.540569188213340 113.024272476814161
22.790155268690771 122.724473222624667
58.269337318703542 119.616988780784439
20.903307519477018 122.889734925009421
67.613408032450508 118.798577738345742
116.018713357055745 114.558944113571059
33.183084665619354 121.814196701577103
47.702449725243156 120.542501627982148
125.091883056622521 113.764260244032158
104.041108497933394 115.608016234167451
28.345974347326813 122.237860500713438
135.885671625694386 112.818874017269039
104.251274319288626 115.589608622088136
4.374307868275316 124.337446125986006
89.584853796475898 116.874183715388824
93.928408192564888 94.057903648088526
89.147145356764170 100.307464190868885
77.192654264785631 115.933109214614291
65.840905151591514 130.770913741517916
92.515212643778099 95.905083241479701
131.458102730550848 45.003060561237504
122.150803685179838 57.168576424175171
127.345138536469122 50.379091878473574
111.935023601524264 70.521562511132942
78.887257787160948 113.718102913393068
99.332135853118871 86.994722992454612
96.103108222012807 91.215366025045483
129.922067637398840 47.010803000872919
118.336909824020665 62.153694667535866
76.360784301921313 117.020441552362755
102.388492097974535 82.999777713665850
102.888000808176798 82.346872815261037
132.814155602328071 43.230571825013577
94.793444827961920 92.927219347665314
92.811394991505594 95.517945036073797
101.812222092580754 83.753016849722201
60.552182577026329 137.683771925391198
112.127909766434058 70.269442138991451
98.885742907870608 87.578200586765092
114.571987150844208 67.074802958994653
76.997070171558505 116.188756032997773
79.280812567934902 113.203689773222010
60.502902214112140 137.748185998028333
76.806207627293219 116.438231342492074
65.832947249821558 130.781315468135489
119.361423099440373 60.814559388530569
83.964238940619239 107.082010696183119
109.394682492115535 73.842027440123800
131.921878493693725 44.396861987853697
72.887857694343182 121.559883503174760
133.943041518993368 41.755011680261504
117.863445913571695 62.772556561305137
85.251177047870740 105.399861462332737
101.604966012300949 84.023920053760534
102.175336512106952 83.278392126773767
105.107737785800467 79.445467662037700
99.330617349138564 86.996707820079720
111.590968264912334 70.971275218855880
63.519480473646105 133.805234289991716
70.067946558357718 125.245772770262178
93.348990781538689 94.815256739542832
122.310327658465837 56.960063576562860
131.401124519619742 45.077536445760508
105.166576277281237 79.368560215745134
100.537956726902891 85.418601617566935
60.254163375358665 138.073311071783110
108.833282166841315 74.575830504717345
108.157419977440455 75.459245998969180
92.946938614017611 100.024402960506109
87.507133179669125 133.093787985935421
88.692375375738152 125.888524672159093
103.027505990213484 38.743136955423751
107.338628064833856 12.535185678886346
108.068329111598530 8.099224657826435
105.078469666355943 26.275024207996356
99.813244032384262 58.283112702511332
94.754260328097871 89.037425880342013
108.865332385668395 3.254123402858320
94.597497425183562 89.990410845841694
100.094961896307211 56.570507973712772
90.459850218174211 115.143782641826064
95.912465814172592 81.996522741467814
95.882785622324420 82.176953035106365
94.092926183384208 93.057774351613872
93.619967348462481 95.932961341657062
99.032615694782436 63.028668287075504
105.352101844912866 24.611573561230863
99.035746245102629 63.009637206804470
91.133313131310203 111.049701586239848
88.509089767616246 127.002745101134650
86.597120062564926 138.625892858232845
87.267163118855365 134.552601620246264
89.929298986789249 118.369082362217014
104.599327216794237 29.187802309678794
88.796904061298591 125.253079270532467
97.671918305890557 71.300549772438117
105.386223957531797 24.404140171618913
98.776967006219365 64.582794627690021
106.077109129515193 20.204146617361349
91.162007956638703 110.875261481997569
106.441195944690463 17.990808802429843
96.086165998913714 80.940573524622266
96.889209256535679 76.058754312726805
97.759614795078718 70.767429792074509
106.013065331628979 20.593478374967383
94.737253892509742 89.140810527672073
100.216358641463941 55.832519132958687
93.746829790483417 95.161745718030843
105.332650740347759 24.729819714295797
105.303978639788738 24.904121671289918
109.100688666848200 1.823357620070770
108.594360532428922 4.901401536971165
98.295783758581877 67.507979043925658
98.391854518718574 66.923950626919151
87.764652486225089 131.528289880762600
99.340605017520915 61.156355458927557
105.927393265072737 21.114291589532652
90.294039275865615 116.151771982402437
68.715628360204164 101.829486560950272
39.903812264787298 103.975789678201849
91.781071034769511 100.111252925511977
135.325401129709348 96.867468114728467
137.843943933391330 96.679852163947274
58.495395600955433 102.590831050918098
80.082567805153516 100.982719474713548
65.559174177382545 102.064622986561773
105.757475631082613 99.070096732730093
128.114440347608877 97.404640348292148
17.223890017264463 105.665304412631428
23.131722938835871 105.225207190929822
136.443879350836198 96.784148365475858
32.584577970160545 104.521027622607292
52.324321729364904 103.050538104563074
100.495691249692058 99.462067311144310
103.885296344340375 99.209562576392344
116.285649717710029 98.285812507596162
98.812420383566248 99.587460639186517
97.177798200118858 99.709229939540336
62.225600797415538 102.312953703143990
32.683134659430614 104.513685755343332
77.667014118327558 101.162663369633364
8.171091972053336 106.339682195688866
32.569634500079729 104.522140819231552
116.718573675925143 98.253562335029017
31.968038427637541 104.566956027038430
82.298212940929574 100.817667537484368
64.876019843053811 102.115513783326449
37.857437453944861 104.128232017172451
66.932131470168798 101.962346111421311
107.455544705327910 98.943601029186397
80.452974712198298 100.955126438002168
65.434745864100719 102.073892130713830
37.505445464180490 104.154453255791253
125.855902796129769 97.572887506718942
113.325060181588910 98.506358221522532
120.777455274991212 97.951200616497275
67.333405169641935 101.932453688493240
131.274961865919465 97.169200931199327
52.144142429036400 103.063960354402454
27.690890691949409 104.885577230493652
61.361601087366559 102.377316368268652
98.827178030964390 99.586361285209350
28.907743990226415 104.794929142963184
40.189024053430138 103.954543153893425
116.131907874439648 98.297265329465148
102.153219505317196 99.338591649276992
19.434485983833870 105.500628607457642
125.138746502331884 97.626311240364799
105.859967560912082 99.062461714244705
2.647029384177957 106.751190887573657
107.165979012193461 98.965171892604573
83.804133189727551 126.932934505892135
46.864018168808848 65.473945362493311
86.358015895706984 131.181948062331287
19.780331545642138 20.413555020075194
23.017001109249914 25.798552859358931
62.618983317373868 91.686214367935165
78.478562184819921 118.072534087873152
68.159545756237449 100.904306043762645
30.020952337187044 37.451352593060939
28.306332131213839 34.598659130566723
77.736163836086860 116.837371392006517
36.723484874261160 48.602668017932913
52.778591471856522 75.314296325504557
24.068576199261251 27.548107293715102
56.326714468927094 81.217473742058829
8.493203581879429 1.634634743508245
66.530808703706541 98.194500382024387
52.885289325209612 75.491814511550757
52.479578943484860 74.816815261232634
83.201729615493377 125.930687633952644
77.799201630413378 116.942250305213548
42.391481923018887 58.032778587083875
17.638547693118195 16.850169511794174
12.899606499712572 8.965772422294300
29.858684808564394 37.181380551168324
80.350848570191872 121.187544113335889
12.232519712512355 7.855909077553049
90.919609924130327 138.771284416879837
88.247068633799756 134.324853049389560
77.563204709836583 116.549611241383062
44.199519748704581 61.040895292642197
17.655803757641809 16.878879229715036
43.278214244241269 59.508076432589952
56.131144241494006 80.892094449715657
61.048762233174756 89.073764446978501
67.758320184471700 100.236768380568023
52.785541352884387 75.325859166129092
66.970181516313119 98.925505385787929
15.315561947049797 12.985309977192275
35.974242437285888 47.356118493824475
20.781123553880438 22.078619277029649
22.347102307646619 24.684011035339218
68.461123161021149 101.406054412331613
24.412216639379935 28.119837892456538
44.212335558362632 61.062217551822840
48.085952355268766 67.506934156844935
32.808179858894057 42.088592783021603
15.881852994251897 13.927474756654636
86.716121966562497 131.777745804391117
27.152843875357902 32.679547017528016
24.587792605699068 28.411951801732087
82.249471068581144 124.346370756128991
33.823244850127367 137.611728496497193
87.227290535192282 126.201551105075680
46.256785674389228 134.955208665678754
77.520949169256454 128.275384189934897
128.315096997422160 117.422831172073501
123.285597471768099 118.497421702465331
22.712482100855688 139.985626808823781
137.706714704024165 115.416241172194290
51.698557515930034 133.792533043652099
133.380089186380019 116.340657366310026
106.940623889687501 121.989648660877094
48.808150736862792 134.410090265384213
119.408079192200518 119.325882745833795
98.664848215890373 123.757830589386757
82.521460391420021 127.206987229353373
87.576705561129685 126.126895947811278
34.069323086984440 137.559152024084142
81.195571794299497 127.490273334372930
36.900320839475491 136.954287989229329
110.038326561418614 121.327801107252213
65.824272603037613 130.774467411039325
115.167098002068599 120.232000383034077
47.380094102507449 134.715205342602957
88.951196207241154 125.833225648233807
75.805891137822314 128.641819281587857
51.691440123887013 133.794053728175754
100.423591693182360 123.382061772539998
130.365796515151004 116.984683743847242
103.868782294131577 122.645970800408264
49.764351209629488 134.205790818103196
44.428720514281352 135.345788583217541
49.934969971262284 134.169336832051016
127.329626229071678 117.633384438903704
135.893926599250790 115.803557031567621
62.649028597010300 131.452882255927221
71.695240054068748 129.520090907982336
121.081572802688640 118.968328206395228
36.981982214356130 136.936840420202259
24.538561049896096 139.595471260269193
53.527029087993768 133.401866293131889
127.332853507632123 117.632694906483565
104.833859446096113 122.439774783625907
36.254934078784352 137.092179741269746
137.720860906957142 115.413218729178809
103.557969448006659 122.712378310631962
78.623686357917620 128.039776067416568
53.661264193360211 27.873547928613743
54.003848451919666 25.978470976874821
56.135777384399724 14.185257244063408
38.028565824694986 114.349110164066204
49.120676564002657 52.990764346930696
51.179955278735946 41.599430588901697
36.588647865423575 122.314319506971998
45.294709603965245 74.154906081199272
44.071704917133260 80.920213990061526
40.057000027115578 103.128399319702908
53.879104881543029 26.668516299133383
45.795268995955027 71.385956419807684
35.093147466453487 130.586994817045451
43.401089343106740 84.629865224939522
49.376087523293243 51.577904853011113
34.024766683325957 136.496968049030357
33.959973304983727 136.855386262517385
38.665382489476130 110.826424711487036
38.901430897368769 109.520673247093981
48.030651317181174 59.020468486726898
37.751700325206038 115.880649963995850
57.399228679956771 7.196210403665927
47.766595166857158 60.481150674951557
47.752703416146730 60.557995818687388
40.144658029892391 102.643500622382959
46.187867739118843 69.214213816747289
34.978453067834202 131.221451030039333
39.152507816593207 108.131788408261613
48.839866185784906 54.544126074078470
55.234919091572685 19.168544551828411
55.029670516918095 20.303920254263634
54.522230940174992 23.110929106128694
37.779334974025268 115.727783086028538
58.615976053771789 0.465516139132032
44.031823064809103 81.140828852664896
50.839207520482589 43.484348552552333
47.008237889253166 64.676163615750184
48.604509293480540 55.846052274407668
55.321372612172915 18.690308701252221
35.216061833183815 129.907068119865329
39.987917353551211 103.510544672752218
34.509715177362956 133.814373356284079
58.166782911349486 2.950322576716651
56.867197846105441 10.139250971512473
102.512024815638114 38.629636953909582
107.160312842706617 11.997870081972579
107.903773957985209 7.738305488481509
104.668804549001422 26.272645580189828
99.191317663533411 57.655200389271720
93.626019148404197 89.540860607520003
108.696258357431631 3.197868309717773
93.678111465779153 89.242404392227385
99.416863087397843 56.362966966469337
89.126324327579312 115.321281864815816
94.968330822787081 81.850258955154459
94.915405444648499 82.153488084672205
92.975842443151024 93.265964202442106
92.601579905789450 95.410253150517292
98.694039424202757 60.504291939369431
105.171331921962533 23.393479795812389
99.063983519812624 58.384744946463904
89.257677755843602 114.568709335103051
87.287704295677528 125.855418254501288
85.067734256927125 138.574450334785581
85.706389963820754 134.915354814375206
88.627787223305745 118.177585919278087
104.115456556237206 29.442981552602603
87.949178435662546 122.065587464044455
96.841106698292123 71.120431063810798
105.040407845081688 24.143592412136861
97.880624399093918 65.164648438940944
105.527719867112452 21.351601018952813
90.077649938691664 109.870784445785347
105.932114985855378 19.034671331335620
95.212319609787258 80.452356661467732
96.154351402825995 75.055106974687362
97.049163559618563 69.928396104985978
105.657003576683977 20.610886675608040
93.603472239199704 89.670040216468507
99.642705832791606 55.069030078303300
92.790349724235512 94.328720816884356
104.946233049118263 24.683154762125721
105.005773822127281 24.342023580727997
108.940063011316852 1.801020982969930
108.444883985565767 4.638085359549136
97.662443617478814 66.414687093618511
98.065076955580935 64.107851301007756
86.234006135200289 131.892445994564980
98.730713500178140 60.294172550051719
105.582602178710417 21.037159891518769
88.697518885388533 117.778067353008680
117.061555001283821 41.833190797484043
124.161532782502192 43.396482589046862
44.812032359819440 25.925100776623253
74.165134419533914 32.388144031243549
84.206518486693341 34.599082399198018
86.270509628125694 35.053537400141124
5.109055420233126 17.183194835107429
139.695680999301715 46.816832221757352
129.019344711393359 44.466088402952430
44.496652668152144 25.855659646185732
24.143039513824792 21.374147541038720
132.956653828916700 45.333015485534574
53.853713497525881 27.915921922838070
95.554690269098657 37.097752725126107
107.598648145331225 39.749623064164233
99.189065447118466 37.897979015733320
126.874207461299179 43.993766438267009
70.915037027663686 31.672529034823299
13.526254651705871 19.036515911874549
29.242705884467451 22.497005502372584
68.275713140590014 31.091395755948451
0.234510547878821 16.109904717677168
120.645626466887478 42.622341084316524
91.354223445898540 36.172882886404736
16.114975360115494 19.606507249708152
63.473005602463346 30.033922971809414
133.250184650164442 45.397645874187496
32.352197571354189 23.181661564663635
129.577367022697814 44.588955223899227
97.756507657642217 37.582554671849906
123.481805990647999 43.246818555305524
96.970866850766726 37.409570211566923
5.410566578347334 17.249582355332002
1.126467184233782 16.306298077066586
63.136096630849920 29.959741467858741
22.527534719536632 21.018441444208133
63.221688661107379 29.978587346317497
36.117661509266945 24.010751323386039
84.273559291436243 34.613843620005156
21.718540571753024 20.840314983869348
56.489706679630906 28.496321838328114
31.106249170715408 22.907325367079753
3.908176987751430 16.918782261714661
7.003967979236990 17.600421668838692
113.918001402350200 41.141034893764107
0.418635160513783 16.150445759413728
131.344668595583073 44.978084334896735
78.504475522357751 33.343591574302131
94.914493178974581 36.956792445134688
79.880752917446031 33.646623952846532
35.099489045177350 23.786567430907230
111.548611893379402 40.619336476596175
28.804165653618082 22.400446560319214
111.911540097014708 26.314698885292266
133.962699182176181 92.761251036795045
127.829129628113378 74.279023065243578
103.686774607925528 1.531089692957447
131.130937996435279 84.228331448203036
124.423390711433569 64.016541729564054
139.236058637464112 108.651415934983831
132.258914566750605 87.627252734638418
130.730677381625327 83.022229868079691
136.738032660342611 101.124137540066911
131.733096810810821 86.042810991358436
121.268720569856399 54.510603593906133
103.649999837884209 1.420276621137791
120.062912588514706 50.877153642024240
111.633867710704138 25.477991271567205
129.101997418702155 78.114543715322981
113.241621850356111 30.322621836092253
120.032341504766904 50.785034080293741
108.325350998467769 15.508468698412907
120.718134799865965 52.851528624728537
139.335629662334725 108.951452376210966
108.052611726538927 14.686625992276985
137.768176199281243 104.228259464872181
109.949016506923670 20.401044842258795
127.661050287569140 73.772551154904036
138.709068680445682 107.063442009118589
111.638286747319086 25.491307113412930
121.699520433199041 55.808728807002986
103.526525771357981 1.048213367269542
112.707512901188309 28.713196317533342
110.527205146784439 22.143295281954149
128.731333413292248 76.997625322460465
116.385217767164761 26.340674282398183
136.481628363266282 70.418174499760170
105.321717449296344 2.075075441566947
135.024299101426948 67.221811121916360
135.045111110943395 67.267458146771801
134.338231854383110 65.717058365891134
125.558942657989476 46.461424649022646
104.616101600768673 0.527446696218438
121.069681197118413 36.615117913245413
115.147139442464677 23.625194452549071
120.795620972401210 36.014021037921559
125.817895628916801 47.029386752391986
109.924060452954421 12.169404166292797
123.718402523161444 42.424564046230039
109.612981072801674 11.487113098406333
113.595849385117873 20.222746661541077
136.194826682398258 69.789131761488662
116.251992959412490 26.048472027444348
104.943367491298787 1.245239671834426
113.544834016011549 20.110854543686507
114.919481658360098 23.125872149177177
136.072099672193360 69.519954348282724
67.896460682423282 26.059135286226759
87.393097191334803 26.172338094495181
87.104233351783790 26.170660871973787
15.645715524907372 25.755753157558335
122.602263397177268 26.376772151080740
44.473594567943813 25.923135714165085
24.089602231757599 25.804780675072895
131.675418984243322 26.429453375959849
53.893164080536287 25.977828313117602
94.094562520194955 26.211248636546561
105.599413370619246 26.278048949738121
99.260235642715770 26.241241948664719
136.221937171803177 26.455851705048044
76.932334557748149 26.111600043282600
1.047486779163002 25.670991845574708
29.382749362620601 25.835514136176187
67.601034582444697 26.057419961425069
121.792746081189620 26.372071871959783
110.067604906635950 26.303992492847577
12.651108044395500 25.738365646830488
62.407419448227813 26.027264410338606
107.891059358546045 26.291354873622566
33.455431751435057 25.859161244916631
103.175725523289643 26.263976354674952
128.326450646783030 26.410008349099488
102.408629851436686 26.259522387231669
5.014036937342026 25.694022721533148
60.247604820168917 26.014723935414960
14.732583226448554 25.750451261487239
59.863400942283157 26.012493142534122
2.041751353281398 25.676764817846149
77.889515257344527 26.117157696427803
23.554415277659267 25.801673233123882
57.431435766334488 25.998372487035287
32.227340192215379 25.852030609165645
14.044118773464792 25.746453848423958
118.787110074695491 26.354620326591320
9.043004968398174 25.717416012746778
106.034215197945954 26.280573528163277
4.740627452069694 25.692435231222913
120.779263444863943 26.366187314358744
74.306175304171774 26.096351843813480
93.667302337936832 26.208767846976997
74.540800091988444 26.097714139553979
33.248521040762171 25.857959864694031
112.940392576095036 26.320672684407434
129.634036646961249 26.417600551334210
26.406983118718426 25.818236022825396
82.037133526699051 40.335909903164101
85.451200281353891 43.782836518336907
119.387507882716562 78.045775792251405
130.075859433947869 88.837001061655258
97.256498845279012 55.701759241383975
50.447288464227775 8.442017504441282
128.264777582399660 87.008487829496985
124.158627837271609 82.862817032911195
136.333447488248709 95.154817425892659
127.997811815655155 86.738952558847402
54.173532672923521 12.204126233005228
98.174176689698740 56.628269592059453
112.205913481977404 70.795059664474152
99.069190576850445 57.531897848409841
112.455028994231398 71.046572874715267
72.241848417834021 30.446346701472550
44.585313098034938 2.523621538788756
67.555069088963364 25.714457851876993
44.260383004619690 2.195564043856489
118.227716250533717 76.874821346332851
82.525445830732352 40.828922137032649
60.404093166197093 18.494654900152014
116.817816768534314 75.451351801516211
103.205517106402198 61.708035876267125
91.745315134409424 50.137531246075227
114.801108874534066 73.415233408288884
91.087479413973469 49.473363959337057
43.099732488206406 1.023742447080622
47.742640729642019 5.711337956860763
64.493499775180922 22.623421410517182
119.108941189134157 77.764527937650797
109.110176749434402 67.669526948272321
60.299974485104684 18.389534092978334
61.314761424395243 19.414088198430807
83.284862556237471 41.595648130184948
97.067499394784278 55.510940700628993
91.048304337146448 49.433811828500012
49.587163211084103 7.573613679764791
108.933050120923497 67.490695503562677
50.779464789245715 8.777390974826272
43.508195298623477 1.436136648399396
123.563439476078003 82.261900076486071
87.008657603764547 27.188968909337866
57.300922610886218 105.749553743543260
70.633146387674941 70.493170269808047
78.408012905599804 49.932933657946442
51.802728636525572 120.289246327350924
67.922846883223571 77.660418604176201
66.484571376071301 81.463864576132039
59.674681277533246 99.472270431578934
51.983132618381234 119.812177229878586
66.313150314061943 81.917178801790257
92.336141291829904 13.100710941187948
46.686560523850744 133.818691070889940
59.550668536520185 99.800215778580792
93.048026530506377 11.218166859699805
72.791549540912840 64.785383591792666
45.392812314014670 137.239942001574974
54.500077811996448 113.156244475211992
51.972756583909032 119.839616122025404
81.682619497916448 41.273404109294880
46.786577887857682 133.554200270368000
72.746777544668845 64.903780844560927
72.399713576526096 65.821573746601743
91.903187672881785 14.245634629204018
61.642611962842601 94.268178447180134
64.439127973670338 86.872934974006839
64.649717528166804 86.316041674494670
45.871052917130093 135.975259201583043
48.167733574248508 129.901804741191427
71.811102221641434 67.378126351197096
78.187390606129071 50.516358038096676
78.935925171717230 48.536896687195295
89.191749790152258 21.415893346669883
56.903299906071304 106.801046637266296
84.225250078132376 34.549547664265198
55.196834738359286 111.313706441414766
59.964163878956022 98.706748506984141
69.342180707893846 73.907062942164373
88.698224101930222 22.720996771980516
95.126844791813014 5.720838355476046
97.225162529856661 0.171944482947093
49.884896648903563 125.360854869619473
82.241708391593562 39.794922142490201
92.190841986380022 13.484947518459279
82.934319565823898 37.963347338039959
90.602224394128243 17.685965440395293
80.611415494149071 95.348132632273234
82.070835482261359 79.798799934554097
84.693411966554550 51.856662228028455
78.605350010782288 116.721678197198685
82.065895236414832 79.851435589061907
81.879508381540106 81.837286982448290
80.590191162572737 95.574266435876964
81.156922605302412 89.536048633570132
76.573908013551630 138.365596828131089
78.521008589087074 117.620290547872244
88.076401872868757 15.812729710463058
79.077746197108951 111.688551663260967
76.581097825243731 138.288993263053811
76.701299609749711 137.008308091295646
78.607084208496573 116.703201256055863
76.495700955424923 139.198850844128913
85.895244113734094 39.051789021186316
80.671973213374116 94.702922801439556
83.163674998481895 68.155184415139829
88.466509542032313 11.656342936836774
77.174747819662784 131.963972813552687
82.507738156720848 75.143837622792788
83.174653436155324 68.038215083983928
80.114578850643099 100.641659053194161
83.446588805106600 65.140890421759750
82.667328720962558 73.443486250998191
84.065684504466788 58.544759712648144
84.399400979066414 54.989190697198914
87.542937406220460 21.496505828299547
80.573489753741370 95.752210937497438
86.085442745014603 37.025325206436982
81.620178215623909 84.600310006136922
87.442245752341975 22.569321082848120
85.325810454481186 45.118797482853267
76.974704478993729 134.095326696165642
85.638591459650385 41.786284600668054
87.956143084793254 17.094022224504478
77.428824587115471 129.256921916577454
93.896567411025075 89.420138732417030
134.043480975005139 71.506105065778200
137.987355341672014 69.746301088098278
140.085431857735358 68.810114218239761
13.201416686746207 125.427281460972907
9.979493848902434 126.864942019771888
106.765517553266534 83.677859049197579
22.940481145047375 121.081594256163612
109.394669927306026 82.504699770883249
134.710428011482719 71.208505310163517
79.756367179943894 95.729665430874647
52.223262925394963 108.015266309682758
86.960751814006002 92.514982721173226
102.082412329201659 85.767516689120853
14.501711201165861 124.847074475179653
113.661145884028144 80.600947099963150
98.888095610103534 87.192859067100613
105.397080838199798 84.288471901049888
63.119921077994782 103.153046934127431
33.186345261041332 116.509766974217854
77.097845661509950 96.915929573168228
44.123464532629441 111.629493362772379
42.493847991243882 112.356647781245144
118.104649565670215 78.618202537945621
37.165610151545543 114.734171320933982
80.818941725915124 95.255531942144387
122.460338394778248 76.674642014875900
64.964403446809754 102.330016810035445
67.242869926706007 101.313337777807433
112.596831569004678 81.075856894481504
76.419377153803779 97.218670347236284
65.405915186192772 102.133008983993761
17.404596649885306 123.551772220477488
41.150330449578320 112.956141399472145
103.552043396681540 85.111749705230139
103.526155527514248 85.123301182508229
108.163364408856935 83.054123040402160
99.394166472576899 86.967044187119740
117.529400753042424 78.874885447820759
53.727866458273070 107.343894192870636
21.310835360448721 121.808761723308294
61.869374577273206 103.711055760383104
89.438408489636714 91.409422637933289
31.985216385965167 117.045725064042031
130.796054038822177 72.955145858715412
5.115193884013093 129.035450923197004
43.742373160931308 111.799540897106155
107.478610964190722 83.359668228615661
100.652483405480538 86.405568100958988
26.810825600345257 119.354600205594778
113.231079903537832 80.792847691302541
107.384326153671310 83.401739240306412
4.847467605501408 129.154913595191942
134.183760912957268 71.443510477349292
129.132806342724791 9.997611134642826
115.140282049636042 5.341953695187324
130.594677946299555 10.484011820048337
101.835453028056861 0.915109409085626
99.419771653219314 0.111352722404611
103.571569872605636 1.492758240260410
123.090548790791800 7.987203238716758
136.401710939730492 12.416154712262875
113.460561027341967 4.783069142989967
132.706804602324723 11.186768375850990
112.963181875345200 4.617578849693332
101.308474609823321 0.739770710942841
107.378403516495013 2.759385548079142
114.987339131713696 5.291065819724486
124.282680127828272 114.142082960437293
25.434209646101717 33.719608488307927
120.585310902514593 111.133927339134146
38.247085067144901 44.144080829070248
82.151908805966755 79.864760664895130
24.008136089323468 32.559364291746689
84.659244558811139 81.904712771321087
138.398762579240554 125.626836088762573
97.570935733099958 92.409580968024471
53.274514537288113 56.370299981016885
116.055349952641862 107.448380490756449
103.634981266462617 97.343249083757669
117.863759189187746 108.919690516622367
98.849891840850802 93.450131362231943
100.010578004098264 94.394458096667151
48.443468041881680 52.439791885574792
9.813308841935664 21.010544908139039
1.494971839222518 14.242799873834867
29.864676090975951 37.324207252720690
73.914320987631669 73.162712643277558
135.570703397216505 123.325945480505325
138.209321699755549 125.472708217889988
1.124491002049881 13.941379067577301
116.068735294089151 107.459270717743223
53.188537840725793 56.300349898321784
13.587317976765940 24.081054262753476
75.227392119007263 74.231018799442779
62.163595706228605 63.602398767228827
42.372504513704243 47.500495334129049
79.082359636148055 77.367395368824859
78.812902915049648 77.148167128182664
107.103934677834957 100.165567080298345
129.133283043947785 118.088502032932425
77.937934937983712 76.436298856912600
5.266753026573098 17.311496584829861
137.204483239826033 124.655178164076602
55.830308135715363 58.449677076320995
125.496291048739067 115.129468934447772
15.251792291134256 25.435259769469411
14.782972142292941 25.053830737047711
93.984892793752508 89.491999690942961
26.936646423118518 34.941981305578359
47.693141746051779 51.829331277756864
39.615130303533384 45.257113560522676
7.359000861876463 19.013735853723325
126.227256053957419 115.724177321797697
101.743068928279243 95.804001475984236
132.554836771723956 120.872255954324316
25.891211474054316 34.091422211505886
105.851757963074618 99.146804226542059
22.525129293220274 31.352799580928512
106.483278214211850 99.660605006950775
130.670840231595889 11.607723445978950
139.313550120898753 20.655465304441467
123.374188433294734 3.969121346905092
133.104228843226821 14.155150385139482
132.142404983098970 13.148251610194142
137.771153741928288 19.040786059263475
123.196960844333717 3.783588163950317
135.835228962801949 63.679603040322029
135.015896016568121 67.258516485123536
125.109200527314485 110.531774130893680
130.418097645775305 87.342076509598385
131.403319755806280 83.038545604471977
134.573640828645011 69.190323384097468
130.670192991950074 86.240903380964951
124.788862989479156 111.931034744424949
120.858485092640464 129.099247450633271
118.432372615161071 139.696705546470412
121.427657247947977 126.613056838623592
122.227065242461620 123.121177215574647
132.368465679140400 78.822709127868151
139.024583071462303 49.748242959923147
121.895195561791283 124.570811173945899
119.104778266666671 136.759582564176412
119.321973516656556 135.810855915371690
127.824171852713590 98.672556918421918
124.399552381822858 113.631575378546259
126.454442162394002 104.655648440570403
134.226179674835862 70.708062174695286
128.893849349188343 94.000117965085124
122.829318012003881 120.490487769981726
132.832827130667795 76.794340258096554
137.595682290904790 55.989798652674786
124.573885121284704 112.870075687856371
122.176665612505118 123.341326928940177
127.348528692559313 100.750205215892137
134.019506295434780 71.610828430612457
137.359256291713052 67.975732538960997
133.813953554227453 57.981764987867592
128.061546112865244 41.766119226000960
121.926821026953107 24.472745998594409
120.605076502165474 20.746837981799359
127.927079054137380 41.387065723063600
129.159221373479227 44.860391210230503
114.311525393378787 3.005744986460236
125.768117206359662 35.301098952834671
114.074757103356689 2.338311262792720
120.302832942087448 19.894833920197303
137.745736458287354 69.065193871288315
122.764809720033412 26.834979191906221
114.140708521711474 2.524223830432555
125.629464210265354 34.910245576851572
115.016382134631996 4.992688252481606
122.011864561976495 24.712477946015245
137.419987194878814 68.146928828961748
40.258871443486981 38.256890077728812
23.999438830526366 33.280478119229500
134.430565733074587 67.079368498118939
53.560350905779245 42.327981796459532
98.083874363566238 55.954988337465224
110.570754509947406 59.776761283912712
99.076962644096923 56.258935991280588
117.355107218553300 61.853201142144400
57.935994691157156 43.667204792613205
0.349475166240241 26.042097494359858
29.769125404364903 35.046366139206043
70.475560063740573 47.505102741448546
119.247224884818095 62.432308495114533
70.089898900065933 47.387066099425169
10.691462691607221 29.207398007666999
67.910761494102303 46.720112602068411
38.319162508148949 37.663216794558416
107.587299657137521 58.863635914745075
90.126106891446796 53.519409547363693
118.065426698662122 62.070603707123880
89.245680599296790 53.249943568253208
5.856114620445653 27.727476503785354
77.573118618003761 49.677403344203277
9.592224470369128 28.870961776488290
80.716207256972311 50.639386720985968
139.002357149721547 68.478625041636406
100.972698235039459 56.839150657406101
26.618445458917375 34.082059343812027
51.511560610385679 41.700922736703248
36.513642361932682 37.110613744942775
21.987737280918171 32.664770555090897
9.855430905247127 28.951519547553236
126.370016426995718 64.612331983765429
5.631209885367761 27.658641468774803
90.206510897462607 53.544018244762491
97.083497615390058 55.648809952823420
94.991818898892177 55.008624330981903
26.053960997756821 33.909291493311066
109.709552955551075 59.513179287173180
21.672586632416277 32.568314578227138
137.535188603226345 68.029578923379304
10.340653009304386 125.808063966572931
22.903643993020253 124.135864608642137
137.265985311180515 108.913642928186192
51.973885440486725 120.266464467675931
122.690049375545385 110.853775715386547
105.749480482606899 113.108653432203596
15.490234054612245 125.122627980131639
118.238713795595814 111.446271603378065
98.724157460843017 114.043760419184437
88.835955399437637 115.359931477462283
77.693586048268955 116.843038716733830
33.447373400630056 122.732439455471606
79.732208429761513 116.571687488207616
78.672193301826951 116.712781007945594
52.435608264372327 120.205006761414410
115.764037619955715 111.775663856970837
40.757015184436916 121.759488164379405
86.257075525321667 115.703193784604522
71.295247711805658 117.694690785252121
2.942877376769583 126.792746330738893
58.589947055469395 119.385832299831122
103.285297090395375 113.436649041817660
139.746513494719750 108.583471741943953
95.102831320931799 114.525777739253115
56.880954083039128 119.613308141763198
19.715348645726543 124.560243280850742
44.584907114852342 121.249975864596152
122.394487539908496 110.893116530995002
130.789805373751875 109.775656118138301
18.515077693633650 124.720005579337979
139.841640028486097 108.570809906168350
58.202866488288706 119.437354733998745
20.303013908665367 124.482021981747835
67.390990967310415 118.214367638463614
113.212849944346317 112.115240188645757
33.414840473929836 122.736769757006499
1.374175540959511 127.001548693649681
47.827408292917923 120.818382114741581
123.354607394956957 110.765319590980482
103.781481290408905 113.370604347385139
28.929487474867692 123.333793540184161
133.479689310541005 109.417618593647688
104.476265858526233 113.278124912335642
4.593877422706653 126.572989648565184
91.407386815107984 115.017660598829892
28.861657411414555 71.609125598219606
23.342362300858689 87.760513991588226
25.831042475495547 80.477765147345309
16.596703047825066 107.500672903673262
31.453423651328272 64.024710862793142
11.002377864506371 123.871625538870049
29.026463883073934 71.126844205361948
29.397401033631738 70.041352332182299
31.035952882887507 65.246376381469474
53.116705501814636 0.630369369250584
6.876832045577358 135.944415908191218
16.571096297626518 107.575607213157440
20.791807621310387 95.224329283711555
29.895217919519723 68.584565965137628
23.356013109828645 87.720566948869717
33.706015796585120 57.432838186821932
39.490390457675701 40.505734291733297
12.017059632031730 120.902311705364752
33.649167251726467 57.599196917279002
11.928382265825761 121.161812702250060
26.676313517608595 78.004206363955618
36.961056521677065 47.907450264251281
49.471611926337168 11.297188390236046
52.332592655555061 2.924957875660898
48.876886707759262 13.037562441663649
45.280180043440389 23.562784432661843
9.231668500472505 129.053340612519293
34.451641908399282 55.250875329805041
38.693751082013620 42.836979805523761
37.540946336297701 46.210489794900113
47.277178652530431 17.718867861731880
24.083658882837714 85.591220853534949
8.591863732448628 130.925633196497813
27.432566337444122 75.791146041563522
18.122323658936281 103.036173264243075
51.460398980792156 5.477301700942652
50.364412537306464 8.684541460372994
5.818500231583269 139.041465048431121
23.547092061994743 70.785802177619388
97.298867840453127 82.211301784259902
135.861071017599954 88.185292682528853
127.329233328334112 86.863554905591144
52.888556006839636 75.331331844147087
53.738559913973567 75.463013003062841
101.696824072102388 82.892625680048823
114.290781239596328 84.843660094399539
98.916980005662907 82.461976967493996
105.802090016543289 83.528606494588956
29.673815559215601 71.734943756498325
27.867601015437447 71.455128072853825
31.318824851401235 71.989785796875026
74.656945561933796 78.703653712654173
117.628686800865992 85.360762744128948
25.227581847053766 71.046140795577969
13.937795065310832 69.297146238194927
76.492534784255895 78.988020071514384
53.904760130113516 75.488760457738834
76.567827498500606 78.999684290686133
77.832603156168801 79.195621183413778
111.631232276176107 84.431647294508764
52.771947923059905 75.313267118229732
76.679371031829220 79.016964425065510
23.696682209465752 70.808976428721095
98.767966510861598 82.438892050442632
101.917967315934035 82.926884815083071
108.982303772033802 84.021279798097424
106.521615428047610 83.640074146985611
123.031490355832460 86.197755877385219
41.212792756706421 73.522542469063467
39.608480946366385 73.274005213322951
50.950506056294508 75.031092443619045
74.891321425641223 78.739962822642781
20.235577957283514 70.272788047431973
139.145941069191053 88.694179161344749
25.287549913250366 71.055430946350725
107.751415858151887 83.830592736973344
100.218265390868254 82.663569885086261
116.318787816958633 85.157835422482762
107.348656378921675 83.768197923791647
120.139467707781705 85.749728649851647
23.430900737426096 80.419546870582522
23.118939351632907 106.285129829997587
23.676777919905525 60.033188331115646
22.866942272150926 127.178905988540293
23.604408293594503 66.033554589043007
23.490228611751458 75.500508409246450
24.239932643372082 13.340469673726343
24.356633205322311 3.664502698329475
24.331871459123164 5.717567691952284
22.754781243588443 136.478487671445833
23.091803674374177 108.535024026072520
23.229135788596430 97.148437880560607
23.533174792597929 71.939721548878978
24.339967036783317 5.046340914828324
23.343147629994856 87.695400176715765
23.734214447933450 55.270966632331749
24.355317473860683 3.773593639782173
23.028857217385152 113.754089203357765
23.815993965733160 48.490400195716582
24.290819421421347 9.121305895414659
22.881858155956433 125.942188729436623
23.551053933018881 70.457312472431042
23.910961499402280 40.616378818602193
24.159276732288738 20.027874763907885
24.104155769728447 24.598106513202715
22.921405511700669 122.663207876638708
24.072745320764021 27.202433877039802
22.985279037612944 117.367276845964511
24.338933820401738 5.132007748127983
23.985876062554851 34.405004794973578
24.220707257961674 14.934499652774363
23.401287778731010 82.874839335238406
22.729053031692914 138.611685014088124
23.589066789422677 67.305561212137235
23.046578968673888 112.284729695996049
23.963641440708951 36.248538905658194
24.366232447892720 2.868602896752710
24.048890625636606 29.180292752813774
135.519004005599044 83.138376394013349
52.770497358298826 81.131213489719883
65.377651561511030 81.437014926756703
101.619499380036402 82.316103812728343
113.960104550663914 82.615439787703593
98.918270675482987 82.250582315465536
106.386722014794827 82.431738436441606
39.329532537112968 80.805186989906574
18.302113929877152 80.295142080197365
31.680830029415159 80.619658663638845
75.054743867636304 81.671744246780165
1.359977014445852 79.884190510025135
117.815879260912183 82.708966163940332
8.156286382786202 80.049043032480668
19.575863732911824 80.326038388270931
77.220251224445519 81.724271189098147
56.264592306811423 81.215966895538145
72.545302851113931 81.610874786738492
76.628780873907758 81.709924376150227
112.166349597443201 82.571930139646227
59.221486305465106 81.287689856912195
75.380805231294843 81.679653250823563
27.719614261026116 80.523574689820421
98.408796861669330 82.238224425501983
101.468071847803259 82.312430758824391
107.662565067406746 82.462685518759585
108.975725874327267 82.494537787348037
120.458322618492957 82.773061753080569
43.949087340639956 80.917239755710682
36.792419727322283 80.743646317788773
53.277591444514108 81.143513656575777
78.349354039591589 81.751658913390926
22.780540954124472 80.403771624788035
136.207328910352828 83.155072528734081
29.596717363684441 80.569106045827226
106.948964901010697 82.445376302671946
100.173876805645719 82.281038527293134
5.853429531022338 79.993184515704527
114.530126954875854 82.629266355344598
107.476170356824511 82.458164294585330
0.004990976795892 79.851323720994145
123.001087835553975 82.834739531022407
6.028898703681485 1.991303254461536
14.300740680012526 0.794087119948047
3.186219296792805 2.402735395079619
14.781663925307665 0.724481212294429
135.666177945446350 85.309806342535822
137.927567630050930 118.674743718847196
139.205399266312156 137.528094298616935
132.189926239111770 34.020583049546417
139.400183868300786 140.401980250898674
138.201373818918995 122.714527930751260
138.390119164771761 125.499309645871193
130.921516780920484 15.306248926511685
135.269121539899260 79.451566961622305
132.945474128907648 45.168068243921596
132.765935294563064 42.519121003512836
131.035892264643820 16.993764739374733
137.386840094980897 110.696755463181347
138.287129944683699 123.979788750349869
136.916158574122193 103.752238304307170
138.930898516498587 133.478062413518813
137.892978625955493 118.164411526473941
131.196420947770719 19.362232896850340
134.662698956331241 70.504302515306719
136.985066946071385 104.768924428967651
139.005501846917895 134.578772947598964
131.776666569398202 27.923277886257090
135.419483340289872 81.670031159976546
130.206607379572858 4.758351070566269
133.147895487124174 48.154628228033026
139.251405590685152 138.206879623440727
137.988885701655335 119.579441229870923
137.704989098901478 115.390781293586770
131.706031613108024 26.881117435431303
134.691313854828451 70.926491712899917
130.174431378008990 4.283620737927076
52.369445433172608 100.833740396565588
89.636427253698614 93.888327884864410
102.841518950457328 91.427307308244650
114.933384800145305 89.173757590516274
98.857709108854465 92.169766218691407
101.454270742139570 91.685847458055719
59.279882389047664 99.545848730806355
32.682675727425355 104.502745235427184
77.007517691494087 96.241965936502041
16.360717318921402 107.544653343033872
32.571347760427976 104.523493324408719
117.391868083252248 88.715572362731209
32.000232112491261 104.629931613023317
80.888904487805107 95.518595513115571
63.493637903769496 98.760535060540732
39.132149045433131 103.300762931292681
68.952201614178094 97.743227652262547
110.002296723898425 90.092759858690357
75.640109337661855 96.496808551207167
67.406254605853704 98.031344348853452
37.293801417557063 103.643374057597370
111.850802144714990 89.748255634025298
107.505443425930324 90.558096070222206
113.561634107800487 89.429409482784592
81.196968208465449 95.461181965912317
123.998188293115859 87.484358650205152
51.386659541920459 101.016901283011890
27.468891426608987 105.474433334307662
60.217121012409329 99.371176446034397
91.817882362430893 93.481772138577526
29.006455316419604 105.187878991665713
137.198914559429340 85.024151654770449
39.833678358283720 103.170019570044317
111.244910755648121 89.861175044956482
101.269204404048551 91.720338098222456
20.147077974664267 106.838992852499459
118.667315022698304 88.477868510728882
106.672644646963249 90.713303998973274
2.970073140615928 110.040255161921081
117.191212776610243 88.752968304372061
52.894692153666469 75.029880609566789
51.669749885613875 135.207769016519791
52.524825112881388 93.200383894721810
53.448677156499762 47.814191716222233
54.413786772594548 0.401133735814829
51.624117870159985 137.449538612840428
52.125727579235502 112.806897172619813
51.982418825506976 119.847243819589067
53.276886806202015 56.253757236354282
53.167004650098185 61.651951339366761
52.933341078498266 73.131170159094523
52.495809303176422 94.625847121848921
51.698841213200545 133.778595813195324
52.886758863477070 75.419620325607980
51.774025988487779 130.084984175211758
51.603205227691241 138.476916553499848
51.608620549506796 138.210877377284845
53.261402980305910 57.014433042218805
54.064313186433083 17.569765284987017
54.387809627200554 1.677316130219811
54.032626833682862 19.126424606456965
53.950952295326566 23.138859627340238
52.203321824476582 108.994915209941340
52.314668019058921 103.524797109789645
53.690777039539206 35.920521194062808
52.795996076815989 79.878534830924735
53.203651997009658 59.851572651842226
54.044642551421170 18.536126973626068
51.784805312422790 129.555427011758383
51.569362501894517 140.139512276986807
54.376895595762427 2.213491085630057
54.227583706650329 9.548754497761777
104.172262709469962 101.349142835457926
117.776514415525853 108.331803366324039
98.818442089254177 98.601184863063409
97.993947625128712 98.177996210209855
9.434993006929851 52.723300837880572
34.317256978117079 65.494631911743284
30.974392725246556 63.778838439018010
75.735834763262616 86.753564383288364
116.069009141852533 107.455391349085559
35.045538625381930 65.868437367830708
0.110881935528901 47.937510059347652
4.052896463538391 49.960829669391288
79.003925784385871 88.430978964960417
7.571801855805875 51.766979858710442
53.935882400420446 75.564292806446048
69.529950440204615 83.568267282202811
74.514162564359850 86.126516131811400
106.429937248572031 102.507940484630495
131.921084983610172 115.591793608039964
51.933365050701219 74.536459805235495
73.472789308720166 85.592010001877185
18.035165674188992 57.137515418721662
122.170389103246805 110.587049448389934
138.630684874640679 119.035633030398415
87.221721969184017 92.648930992762786
39.162418558613467 67.981510224847469
41.207940671229068 69.031416300491202
50.477752020598686 73.789336635720275
96.085187516950853 97.198286031491804
16.773207173775518 56.489789398737358
19.270760580920705 57.771709784850160
123.708744066770265 111.376641608131862
102.273428525505665 100.374527340426710
139.151355669954313 119.302877969007767
9.302696874424013 52.655397141095577
105.567675522575598 102.065367011904186
8.038823939026955 52.006688498186662
104.606735637850221 101.572144955257002
99.035498806627857 63.050164357482053
102.590322571330162 89.554422959284267
92.190001903257652 12.011116518789756
109.274227158413908 139.388661552171669
107.979929513449349 129.738563049266844
106.787707378025843 120.849524976037912
95.161356488898946 34.165112201352919
100.216040074645548 71.852111550569049
92.555632377647783 14.737205148600328
99.203889486266121 64.305661230092696
96.087304912944717 41.068851488382279
104.996050884120734 107.491189884555197
108.853374748895490 136.250846055992781
107.476937353795591 125.988325300066251
95.892955556835417 39.619810429142497
101.868288211599221 84.171037830683389
101.652855594885708 82.564802989638864
100.505500181270733 74.010284790288452
93.423645982804018 21.208990695153357
102.075432430282831 85.715475559038268
97.600498126855953 52.351004109907350
104.611508144535122 104.624094104836175
93.707577180751358 23.325941180924140
100.036390491149746 70.512669897804713
90.927798410922378 2.600307437019743
107.587444253038242 126.812248967926465
98.650683583096580 60.181036976356417
105.021254466385116 107.679104196555727
93.023784700841802 18.227682049923747
104.250801545930770 101.934717190088662
137.251953467453234 140.329722229176213
140.517959246641851 135.645623485465194
140.409335933035919 135.801410817515062
139.015751726831127 137.800086408089470
33.761281991166882 130.215733597782474
60.821734441917151 137.758910260208694
66.573439868741573 139.362214204358736
46.960878530083029 133.895157980911506
8.512181126432667 123.177476246515340
51.091714759418977 135.046640111453939
49.562206484226600 134.620285409978891
30.751801118014519 129.376832403144419
50.194728286300290 134.796602628050607
16.844056014734264 125.500009630836061
65.461010801217014 139.052121496336639
19.626793650332370 126.275705515030978
35.408979364478839 130.675033840294248
54.731589437901590 136.061265339130983
61.168904700519647 137.855684938952322
32.390177045150857 129.833534266513055
4.140694134852954 121.958912044198385
67.307633265233036 139.566872663200172
112.289364993787615 71.357386430961142
102.120227887406685 2.834026422826053
122.451250840616751 139.831884803779246
120.520803679780144 126.823826755698988
119.920961533494832 122.781871287110789
116.577482155460004 100.252286062313573
105.927299926242171 28.487468319123771
112.766582194851949 74.573050230998533
105.313147052029379 24.349081938896209
110.184993570050850 57.177363175196014
105.024336109690736 22.402968323834340
113.345496688007458 78.473987529162045
120.386910531960041 125.921605822426159
122.456007703150831 139.863938280934889
104.852879012898640 21.247627782495439
121.639920812508450 134.364846743431684
115.305044506329182 91.678136436128980
117.079313224208249 103.633807092797639
115.270894967571110 91.448024371166909
104.764857223577096 20.654504816884565
113.620413558994585 80.326477816773675
112.389856667304116 72.034536030789980
119.098736945988847 117.241421706402420
105.370325231826385 24.734369398181354
105.431068225014485 25.143677872111596
101.819988222432869 0.810901900410704
116.340885058764513 98.658008409830046
120.078081230874830 123.840601194605227
113.811364744529683 81.613176648102453
110.035176312798967 56.167839776434754
104.795514380995598 20.861083940819867
115.175636099866495 90.806135328133493
98.830609785231673 96.608277136293097
98.587235282372092 136.469802945701218
99.387730416262471 5.359283704957503
98.571612136519164 139.028667676080005
98.615043774659753 131.915139577021961
98.689879358830012 119.658060323381406
99.224940640276770 32.022096697763466
98.983390140633034 71.584874896346477
99.299451569716638 19.818191596561491
99.027132825612782 64.420401437517341
99.209520003507791 34.547793117649711
98.629064922735850 129.618660901787223
98.700865006553755 117.858756472206849
99.220207438413510 32.797332583264584
98.916613894386572 82.521941154042210
98.938982407440619 78.858274459521354
98.979584441432308 72.208198108640516
99.292711995286524 20.922044781400405
98.888031868638222 87.203299076365440
99.088729207028294 54.331728553912484
98.812505118116036 99.573582240244008
99.273930834285892 23.998150639495805
99.337069584817741 13.656858086958525
99.417540311504737 0.476816993721515
99.000850567328428 68.725087855454305
98.980856544587169 71.999844430896204
98.633192885691358 128.942555147247049
99.049573388477413 60.744933936626602
99.300589348829234 19.631838420984739
98.763964563860483 107.523883251754526
84.591694025566611 123.322880384382628
81.431642773274618 129.251668564150293
76.614145328390919 138.290104851084266
77.381622668144772 136.850188148191592
87.428215613857219 118.001088324169856
76.238151466044300 138.995532639677549
119.583192714078379 57.672937629076522
87.054622608769890 118.702011700333159
110.802383098309477 74.147214817144771
128.167167686155580 41.567955371918494
78.400449936412627 134.938696661795518
124.959070033313139 47.586886688275222
119.034726610811731 58.701952379293594
91.205042285116562 110.915125617282584
104.635602776268996 85.717132948700055
104.351384357517773 86.250374553671605
106.869460645290843 81.526039491107696
140.238472179221077 18.920155801910298
105.484696627298860 84.124089929588322
112.119927260458098 71.675280145451410
75.692456289779145 140.019348664322905
97.745437302681509 98.644243414652053
135.218272064837521 28.338896424119390
121.139478480327568 54.753083513233747
128.768450393739101 40.439847779728588
106.652357054720127 81.933362378870086
101.299004890836855 91.977152335866620
79.122295252167305 133.584393318594067
109.825961071020458 75.979146932061298
107.722722255876931 79.925177053378803
135.538325139697605 27.738422971116869
86.180481854084704 120.342046927632623
28.627924178011682 70.752469928303071
31.375175851602268 73.333142182874553
80.067440773858280 119.072954921937210
101.413014549009446 139.124241278037658
94.705803005802522 132.823721052137500
77.347419472201025 116.517861927542540
27.605538109668640 69.792076169916555
1.577132921869352 45.341901566471016
1.797465060772757 45.548873881066150
89.513051972376573 127.945832125658015
8.670518203846431 52.005179912665930
66.682398722061549 106.499513987711396
53.410328043725649 94.032194415373823
65.356235439879015 105.253762526256480
97.068274817730284 135.042944545877617
64.346523712280245 104.305274600822287
20.518822237137474 63.135062833977862
63.650582464619511 103.651531703542489
46.346814943469795 87.396976953186211
37.438804138427436 79.029102779521537
60.842436999550500 101.013657948411478
17.801266502844140 60.582285907437139
22.574870058894813 65.066442335422124
92.202734275849480 130.472425724966854
9.330081867335801 52.624750978124922
101.914632391102742 139.595443556275342
8.290354801658795 51.648067692602410
83.895879709966124 122.669256722646210
31.168435380493445 68.404638143588841
68.635894489945954 33.778815079427481
10.736865689091909 87.286620906040682
32.407212169922772 67.259813622623440
19.156449247415537 79.505601923334012
65.291074376539740 36.869954755857606
41.266937312259806 59.072034614725112
90.729205034971542 13.361122499878421
45.520659733794730 55.140926302793559
38.249490474694966 61.860629912789356
25.044626714256083 74.064000171221451
47.173710820619426 53.613247196473509
67.023446697820603 35.268970357564406
67.403732333974617 34.917526639087420
81.612430383255472 21.786455669228879
77.494787751668483 25.591804860009965
37.242009102666657 62.791701102495139
46.938737167273018 53.830399796059858
43.935692412205356 56.605685305519380
46.624052577359777 54.121217833640763
81.536980092878238 21.856183600261243
21.914600277049097 76.956636719760013
96.399913582276369 8.120496221117319
103.983791321316701 1.111800809850602
26.176480193300833 73.017989600142400
75.227637074748912 27.687008539808083
92.036302472680731 12.153158958141510
10.066544477848607 87.906103096942957
75.492129399182559 27.442576047043783
86.936722944634312 16.865972226955002
1.567551761605637 95.760508626726576
28.757849368483033 10.938468924184219
45.671397200391560 1.946192828466017
17.686390632371541 16.824733280243450
27.568147406498564 11.570987223721554
4.290495236945238 23.946810276873254
43.478552405222359 3.112043188732811
41.405647647770166 4.214126091999977
0.934837253730946 25.730883220512943
19.814054217602127 15.693537236258848
26.921278005167540 11.914902546068452
9.063851993948816 21.409001989166732
21.793132092738531 14.641338440061897
8.090679340661312 21.926400069932150
4.016046857001534 24.092723815002746
38.140625074442951 5.950011710434282
41.651398249774836 4.083470047160827
28.374731645418830 1.805292263045749
17.192812886276993 6.979267055707129
0.884940876022900 14.525066709636834
25.390903609381326 3.185936441977270
24.317776036358293 3.682482261324406
0.468612017541165 14.717705832281231
16.677673256755028 7.217626814462176
23.866564326598276 3.891261994278847
1.064378251140401 14.442039415688710
5.013097348443418 12.614931428873552
5.674683692058874 12.308809452961587
25.519264603422123 3.126542650819117
28.507884427647994 4.979532998490023
34.039914374150840 136.858075165677008
32.912433940110141 109.979971214466246
32.687388775316407 104.615099993272892
31.148262983677252 67.923746624586911
32.749492460373332 106.095595132981089
30.680678080099341 56.776949514021481
28.922236147851859 14.857299629073143
32.804556447645602 107.408270306037622
30.596551864831074 54.771457364681979
28.603734908804370 7.264520940197889
33.781558016535733 130.699095526847827
32.122827653977374 91.156478408346402
30.148971365136617 44.101546975010372
29.015468382766695 17.079870971321498
29.320145294392809 24.343090318616145
33.242378819521285 117.845555839469469
30.126336710481691 43.561957477625732
32.197316361675206 92.932221178017684
29.031294982733684 17.457162661947407
29.960495995385219 39.608466272699673
28.949429075587030 15.505554194151479
33.454113020133100 122.893105829916038
31.891205656298695 85.634821497030174
33.861139353941681 132.596241938256100
29.556983944276748 29.989107454746051
28.457729855256044 3.783893792984574
29.214136185529679 21.815929969068407
82.670320795471682 138.493810774937998
82.296922968751900 135.707779414163440
79.772822469201344 116.874720820139785
70.435325176754645 47.204898377848615
72.869021404137499 65.363424022337341
72.946306961720097 65.940074371514740
74.846388452773894 80.117143018665658
75.402989976363955 84.270111218291945
77.240345166725973 97.979160427815373
75.125865441529044 82.202403294888441
73.246525795160494 68.180095671070447
69.241648654315185 38.298525634997965
69.048912299607437 36.860462823293027
67.123559106326510 22.494834549099206
77.155697261160199 97.347577427984206
65.377112956358943 9.464084513788460
64.928050678147144 6.113498354705498
74.631481837358251 78.513661350211180
66.799432925536763 20.076433476813310
65.589601485243676 11.049524125149727
81.923032180506922 132.918069921994913
65.985489652369296 14.003362551743644
65.733430783833782 12.122676960532830
80.951425379547487 125.668624895507676
2.948636616770934 9.496667347785499
23.919637687366343 5.790422548406634
55.539156842597706 0.202244948613630
25.100349611009499 5.581753090432923
37.674104122358706 3.359569604319010
42.973979685044313 2.422912542720716
40.290513112187320 2.897166680445372
16.626506572000000 7.079351444863331
24.547365421648959 5.679483035181725
4.882405183654021 9.154908760768789
56.146871447516070 0.094842393704441
56.293200136433143 0.068981446939277
31.465697683813762 4.456793051012305
42.793745262198335 2.454765714159376
71.872492024383291 138.130614282797865
75.288062624124777 138.245500644378694
113.804058216916786 139.541027253213429
48.728112836353773 137.352128393453114
92.405413842055495 138.821261017031475
79.825873201812584 138.398134745062492
49.967904540559282 137.393830110298040
95.946821889134952 138.940380055423731
105.491778646909935 139.261434860565203
122.420280615961630 139.830843087227322
48.237955439531397 137.335641426406625
49.050801132815081 137.362982358617217
113.366134969644236 139.526297237521590
51.288668496800547 137.438255415238615
65.034917200303227 137.900625157808150
15.867670130113408 136.246832340506472
75.013612676290450 138.236269227541612
36.987098380581173 136.957206844417186
18.544944652645228 136.336885325758743
55.418204219431480 137.577156755537970
140.545333106337381 140.440498567409264
106.790899932693989 139.305132191191944
61.482285149438752 137.781128588072448
36.168407836748763 136.929669314421858
101.958710914282904 139.142596357548797
5.509799527860915 135.898434310816270
68.818441441641852 138.027888032735433
130.937532935605674 124.402781905114352
74.398766368491636 137.543460355518164
114.604712491847792 128.198838216049865
91.037116573975652 133.676393150648323
79.030183414292580 136.467031457898912
97.921919575620834 132.076234747270377
118.979506175491480 127.182053440326513
110.814270663823009 129.079808570928577
132.089976991536417 124.134932114774699
65.654764736556203 139.575731676447560
74.721310174946822 137.468495075867679
128.083149410888183 125.066194610234447
131.217100078336387 124.337805214765751
105.741182374570442 130.258890217155226
102.755883129976866 130.952730211079938
67.784972471161154 139.080631118500662
40.988435162082212 111.168224406307445
115.037818335829712 122.063395604484967
34.883474455021087 110.269978003558748
86.845403445838528 117.915336923215634
70.388462437125966 115.493963752995924
29.594829790781187 109.491839326994480
61.107165121882566 114.128370700674409
101.381199475351949 120.054044626853653
123.332271226585434 123.283790432460250
101.012108964098587 119.999738917131623
59.659760794857952 113.915408522462684
136.335852689768501 125.197057500443819
40.372397385661728 111.077584393508175
132.448913554417743 124.625157161757997
45.975441957298479 111.901981940423127
55.958014575000021 113.370756331330639
26.145650430347807 108.984348271505624
66.115966773915900 114.865334996090255
126.586329157850813 123.762572519905021
30.106549217283639 109.567130578835105
43.632640856110385 111.557276583177526
131.284296971269555 124.453802634416931
104.612185033528021 120.529431987104473
122.767676705678355 123.200719464152513
20.876564241073737 108.209087308758740
103.782334311022723 120.407332851323503
2.525019935629499 105.508953852013875
88.346014204347441 118.136127568796297
4.207041993570031 82.131759087637121
31.522568946215056 103.695552155178632
34.681881467116447 106.189619414233050
56.617205642793976 123.506099971747915
55.436896935846967 122.574324694025947
40.128957183431531 110.489723665323652
43.425600039875043 113.092204096954262
60.984087265409578 126.953462778395661
28.915453429757839 101.637407730671541
74.900708489163222 137.939710299398399
27.916441507742597 100.848754215193296
44.830075823529299 114.200944383004682
71.638937762585641 135.364759096603706
9.011502081054513 85.924561009686300
71.522809594357582 135.273083625970372
0.638003667159352 15.126753711722104
0.957292295470346 14.348775299912486
1.826795648287260 12.230144138301760
4.201434346046629 6.444101420535373
0.313307977183806 15.917906965581649
122.251113778945111 19.878766035404738
118.305433653773747 75.773864907797972
121.096130472255652 36.240433498391965
120.071195822418815 50.759812103083689
119.665234613739273 56.510719722974514
114.386092850021811 131.295836986263140
114.313694580031310 132.321441782123941
113.825319010971597 139.239843642758643
117.111493754564378 92.687397327282696
116.403895462827009 102.711341292299210
117.050612674153484 93.549847881071003
122.256722939955637 19.799305815790468
118.132744921885177 78.220199490645257
118.038682532203097 79.552701468672268
115.593693615059919 114.188782684122515
121.768561850243898 26.714669329680852
119.947863200377299 52.506960600810260
123.385435235574874 3.809797452037152
121.681025587942031 27.954721204405271
116.652100054890155 99.195237661534236
114.824127693935708 125.090569419354850
117.522855494135442 86.859984973463000
121.911483331496925 24.690022102283034
117.404570236674886 88.535631744402551
123.593768568943830 0.858516076543508
17.039402643034769 75.364347168745311
68.334364968833029 48.312883380810575
45.990888013374274 60.096180031233466
108.797121714611222 26.974008192322039
47.281886771667779 59.415345021775209
100.822072480443609 31.179816049141152
131.628785598157720 14.933256025643406
39.844131920925726 63.337799525795617
99.727549604788820 31.757035421051093
24.051697003971341 71.666268090913320
52.568528268095179 56.627324824156851
74.278716888500654 45.178005930734848
75.532091202811429 44.517012953277238
122.416608801718851 19.791488797784151
87.121961421533854 38.404854169783029
37.835968492750574 64.396846219552771
44.225549230504484 61.027168104778077
45.386017609396383 60.415171002036303
50.658277161325366 57.634735421564699
111.614146185947689 25.488391827267076
20.991093082586207 73.280341138139647
106.925688685794583 27.960947270062967
25.272590730343904 71.022404426132468
118.284151225961480 21.970826132233356
82.766927342567584 40.701571846152703
94.623465739713041 34.448780060021946
6.381510939273903 80.985007725016217
84.299541887827445 39.893315733035188
113.097550485534143 24.706087759310922
115.744141288353333 23.310353129285922
0.424874809018439 84.126363508690673
1.637252839977956 45.235475196437868
24.652081134897220 4.493825682880944
8.049100167431085 33.885000050498988
21.314100541779588 10.402835025256763
8.255045639369936 33.520428213198379
8.963949356619972 32.265502196938037
11.554395292041693 27.679804705201004
12.988231586134976 25.141577827937631
19.224862580319154 14.101276729252890
24.319866242718387 5.081924039596549
13.107393243183136 24.930633718135930
19.103281352621167 14.316504047172643
10.157263823920248 30.153055422919003
8.272377413198795 33.489746904359784
25.435091923884197 3.107712750755196
4.652693843931305 51.134121626310005
33.267062423725996 107.108038159568835
49.378618427312595 138.624613073700743
48.473148778685193 136.853381169899194
48.642587025184326 137.184827318732999
37.693932454659702 115.767647506672787
29.575462333831691 99.886725037467514
25.838395215320176 92.576471715349641
50.306624850216707 140.439930225051114
6.839529272026800 55.411893591916964
6.338240780805012 54.431299521197367
73.027038625612207 65.957576874985548
76.506265163257709 79.039647000375311
77.006579435267270 80.920854309052501
82.949923789873054 103.268133735964653
76.563448927220236 79.254660884092587
73.682977505021924 68.423940684746128
63.634205970213074 30.640044617618525
55.716879180252583 0.870490048176103
63.566631195918596 30.385960002413832
61.540551033478344 22.767794735531993
80.909341835448402 95.595440987865132
60.344632242240351 18.271078778130072
76.889362272459564 80.480111768387886
60.626515305632950 19.330973545705955
90.305079648640330 130.923896787450275
55.684792386682204 0.749842059594506
58.265110905338332 10.451971955897514
87.211483602507769 119.291817077423005
47.716571651129463 60.470305651878377
90.742550716922878 69.798273287235062
83.122883886909790 68.146340963420272
114.368054396869880 74.920246998944322
33.397335506467044 57.365916763569935
82.090062286463720 67.922426791767705
16.623844390038652 53.729449083735581
66.885212939412497 64.626038291394764
92.600250304111526 70.201019767425862
98.332254310228521 71.443709626337238
121.766216936495937 76.524157525308254
114.595028105013284 74.969454557949561
35.394499010201820 57.798898811389606
44.683397926127206 59.812718144201433
45.199231253503271 59.924550034781880
55.968127289837511 62.259230520305294
16.048457158515340 53.604705996187484
134.109123028656853 79.200081026732022
17.528694786581379 53.925619290597893
100.897968019317972 71.999952504701042
98.931395837569909 71.573602609539137
108.118488088062080 73.565350410201233
9.686833251372349 52.225515488438674
108.337150682675770 73.612756132276743
8.123119000149401 51.886504587511851
127.892319030493624 77.852287257726871
130.973742349972611 43.682509073004709
104.416138437700567 23.673249968420315
124.713593177395026 38.965933464706978
103.870439444053787 23.262104723801933
[truncated: 13,453 more chars]
