# Supplementary material for: Universal hidden order in amorphous cellular geometries
Source: Nat Commun. 2019 Feb 18;10:811. doi: 10.1038/s41467-019-08360-5 (PMC6379405; doi:10.1038/s41467-019-08360-5)
Supplement: Supplementary file 1 — Source Data [file 41467_2019_8360_MOESM1_ESM.zip › Configurations/2D-Initial-configuration-Hyperfluctuating-PP2.dat]

140.656697326044650 8.002776706541429
139.750989063882628 4.429896859067902
139.204641754982816 2.274640722804214
140.508709529263626 7.418987600401741
139.080915753770824 1.786560670090948
139.682586185281338 4.160058019483684
140.493745484598747 7.359956744823342
140.272881865093439 6.488683722220090
139.989991439359756 5.372724485264225
139.843793856515731 4.795997497872206
140.930319546217760 9.082174297487287
139.412193363499142 3.093399908690912
6.169887150250674 139.163921834684601
21.541249113402277 139.927360136354196
10.120369558956485 139.360127583277858
29.977212037556708 140.346342997027421
3.769586095353905 139.044707820647375
29.539968063322242 140.324626717239994
9.875446776751739 139.347963180843323
41.929218586756093 140.939954649874977
20.561857318599237 139.878717393421852
12.341035654992144 139.470419797916776
41.373023903986891 140.912330531398766
33.840018806907032 140.538194223141261
37.231895916135478 140.706656126904164
32.963863890668392 140.494678871485604
36.815001820066520 140.685950549776919
20.102888598648249 139.855922126423479
35.929760349833593 140.641983902825132
12.313171764228036 139.469035902235049
17.525088408140302 139.727892391374439
23.894029481791133 140.044213974872235
33.308097426662570 140.511775669201228
28.851113947185492 140.290413898767440
9.965613382415526 139.352441420342217
3.996828386195016 139.055994098922753
19.555181620566415 139.828719560628599
25.792419790932296 140.138499951416890
0.301099932557719 138.872441030506252
25.338418583084366 140.115951402244320
23.416208569641249 140.020482389697918
35.992779799131611 140.645113844170595
25.490326713329868 140.123496113327320
24.216941215682894 140.060251798085460
37.049502108493748 140.697597305761661
32.410692528602652 140.467204910089094
14.960060817961125 139.600497023815194
118.382875931552491 46.127976383267978
71.051428879663391 127.143300960123199
124.120440506520183 36.307219037478781
96.341107951196221 83.855979611621123
67.926201973456713 132.492625520284690
92.619602018074389 90.225930877975316
98.044900635425876 80.939666548696749
101.466464604922933 75.083113816527288
83.149287585431736 106.435885261248259
139.704482451891892 9.632644413983849
87.818148908763064 98.444384069675948
117.584070412180111 47.495259499602675
138.602854269147315 11.518256841810542
100.167817805985663 77.305955045346153
133.765112347563388 19.798824126527396
87.446864059592926 99.079897337060572
127.368776953926471 30.747172852266175
95.147750355623771 85.898601567285567
103.329220515970704 71.894709824239698
134.223402157487328 19.014387984937475
104.990241702450277 69.051607005005167
101.735468667833928 74.622670436350546
140.960689593487444 7.482445431042243
89.197950926692130 96.082632733153872
126.941448355379265 31.478613939928668
81.024971242107114 110.071991672059838
88.694263378763750 96.944774347713050
112.646933153876887 55.945957764192393
100.004795021758440 77.584994555021638
102.662622860772245 73.035698083881712
102.547601868176997 73.232574867260865
73.906608130244337 122.256206055601666
124.635226132166295 35.426081291922472
63.372617684156040 140.286811672703180
120.041588303218418 43.288825469017716
83.822700629295184 105.283231376335834
98.024400588896484 80.974755649640542
98.477960537300660 80.198415420812495
80.685917407303620 110.652336415070067
76.582853299457824 117.675385384867113
65.154214943550471 137.237323663666842
82.624871328332603 107.333507369350897
67.726266577875293 132.834846854647736
97.106183577361975 82.546430589980019
103.174349217610185 72.159796765075484
118.703575431666977 45.579048012983314
83.800865023011227 105.320606500922437
129.013663021135471 27.931687864435730
97.243143487763135 82.312001847858483
113.731495534922558 54.089556179260200
123.419424212877075 37.507120289196216
129.967497765865915 26.299047490007670
131.933144961054495 22.934528645967106
114.966610021758470 51.975460640814305
90.723214549703641 93.471900647399579
139.610697326343058 9.793172622185256
85.128401346868401 103.048316240137751
76.690495404647436 117.491138744773636
112.217462415274397 56.681065466392980
105.266486465595591 68.578770010937831
72.552550215404437 124.573892251554028
99.769528940147154 77.987689996442811
75.106345152917413 120.202664692453112
75.377233544095986 119.738995983753469
95.173611134547983 85.854336717405545
96.858756601538545 82.969941342428157
139.400624067969318 10.152746526473637
127.338140907048896 30.799611335264935
136.404979786206155 15.280269746665470
108.699555785311858 62.702524035894115
118.773801936681195 45.458844143209632
130.001071248829845 26.241581116403765
96.148493627437716 84.185669763294271
116.884221879856923 48.693161941474813
66.480542903601176 134.967101710362357
124.563208672802418 35.549350665858334
81.475612193844938 109.300647771827101
69.918206761446882 129.082991450133619
134.554102540370621 18.448341507896362
79.651060188688007 112.423659682768474
72.196334320876119 125.183612598430585
126.093155332340856 32.930602815789491
102.905246846960338 72.620408414634753
124.928092200308313 34.924794281997293
82.601051372665140 107.374279024561247
135.421505465089240 16.963642985834369
97.044669688348861 82.651721427146228
97.118946149564167 82.524585411059903
122.932978040297954 38.339750538541054
117.716347935233841 47.268845410621367
79.146290513476572 113.287653530853774
128.577163058336822 28.678827205541229
136.331180426326029 15.406589127682897
101.722335217078196 74.645150433098237
69.772064152950705 129.333137845380037
112.449782430437594 56.283412687818249
76.871405414780810 117.181482393593640
139.907176063777086 9.285701952272674
118.426162583525596 46.053884370919370
80.204890191715293 111.475691254791471
114.586245045861332 45.345768438173984
46.450835017635015 31.308043763073588
61.985120222100413 34.508523787108572
97.066898759747772 41.736312509893473
62.300707127771233 34.573543166767962
65.529092276721386 35.238677226244107
103.917288405511229 43.147676787653715
33.160054069415445 28.569785879384554
117.433188617692181 45.932315286726769
13.725518566184816 24.565749527804709
59.324383119214431 33.960340472916080
13.122958647175205 24.441605998914181
107.505518911599097 43.886948656633315
26.443824692799684 27.186062220795051
29.434940228267447 27.802312366511014
0.705088176702043 21.883191121197193
58.338441470517054 33.757210009557966
60.479078827590207 34.198238805530259
65.583949605866636 35.249979309590096
83.684630796530257 38.979205843649865
77.054794836434738 37.613281549507576
82.545978169649104 38.744612816762448
125.475104664270035 47.589166009065799
14.820184602537562 24.791280135503964
35.036471905957832 28.956378356833753
4.076071475566891 22.577704229934966
106.015753852299326 43.580017037312736
25.348502354615018 26.960396397289269
10.145754526085183 23.828221978239434
66.704355388760163 35.480812996481149
136.831981436354056 49.928987685188581
110.764550116915842 44.558396626915496
70.296132480137189 36.220815557296390
50.958665990451436 32.236778029911818
55.542088763942175 33.181086238186985
133.478965931750821 49.238176424707966
79.507250848939890 38.118553364369774
66.901360227036761 35.521401284982595
94.840336857764868 41.277580949620244
28.021659570692751 27.511138588420312
76.315277431969633 37.460921099749875
118.056702779608926 46.060775952515492
50.171241321168935 32.074547396747796
112.183210624677272 44.850678798654734
50.727164468021961 32.189082497847281
83.266812304173598 38.893124011054475
69.155408555487980 35.985795787430888
22.092108823376005 26.289491858718591
129.228200797056815 48.362404625659110
87.459071528549345 39.756842021029861
4.037656562694362 22.569789726006697
98.492644582733575 42.030054446890077
16.259814292094635 25.087882521953688
34.360039793348960 28.817015171754718
7.456236206187247 23.274108960240046
135.028577878161627 49.557438110341756
35.846863390013759 29.123340770760823
72.044685876889687 36.581064525537052
69.721121652007753 36.102347881133021
86.195452627603473 39.496502584921934
134.060564619787812 49.358001376971117
51.852321974787010 32.420895167493612
128.068632967723033 48.123502505255821
50.694975108185361 32.182450625071191
63.775207757061253 34.877329903483293
49.884354135537272 32.015440930329767
16.476896877069734 25.132607365590459
13.407381278700868 24.500204700985115
100.537949272175197 42.451442152565861
24.276720338585370 26.739580512472319
96.116786588815643 41.540563881383257
53.746572620479810 32.811161682641178
101.860268055411140 42.723875341183799
95.557044910601377 41.425242060252423
133.612675820649827 49.265724253449655
117.831191496219674 46.014314570599169
75.522912065898964 37.297672550333679
68.105405289067363 35.769466910040073
100.725096683889376 42.489999546411632
62.801283641840641 34.676675374828605
107.593246294407763 43.905022853968077
25.767994723317837 27.046823093374552
37.711642159931863 29.507535287844359
98.242748062840860 41.978569051233599
61.060155280129251 34.317956163252887
84.412461307318324 39.129158479384330
9.609771973641561 23.717795175219617
37.611032032842040 29.486806899139733
37.976605595371900 29.562124872821315
94.221245562897238 41.150031513247846
60.035160526954385 34.106779711353198
7.872434296741439 23.359856946537949
118.418037214961785 46.135220552129930
4.785578221207571 22.723881677847938
5.273234198497178 137.665399993727021
2.161282795826044 132.464583852117585
4.229728588178744 135.921452187425871
1.252833548579202 130.946347576043706
2.121483581361310 132.398069832382589
0.550974080274489 129.773372301183258
2.754354984123850 133.455749526295961
2.828084100639090 133.578968538954683
0.532790680911912 129.742983485717502
5.219322810073940 137.575301151281224
1.438489848485016 131.256623719981206
1.216361298868806 130.885393711259127
3.771178602303006 135.155105333091825
1.612597377301410 131.547599101366245
74.520739068447256 129.912471771544887
31.700222649969888 95.733537705802931
62.003687259417312 119.921478568723458
77.876634671342501 132.591116125618470
42.012203734256254 103.964464164572007
6.222904008154658 75.397781230555225
33.240044212151410 96.962608815839801
20.478325855114399 86.776325072131343
28.244200196891406 92.974973040232413
45.469318990747787 106.723901095564003
33.926844743791136 97.510806550258081
12.147302791020865 80.126580701347464
87.209593309689211 140.040596062313057
53.052037156144742 112.776355523749558
44.718736581160776 106.124793265161685
86.248824472337674 139.273719399188849
25.689189335827727 90.935587365755410
68.399643075009507 125.026670434513150
6.306762783693963 75.464716517649407
63.970126190260146 121.491071655942363
4.138512727981603 73.734039685824570
43.065361689276195 104.805084953767022
63.365579045031787 121.008527802092956
77.896852933339545 132.607254152469125
21.124776311129303 87.292315755124775
27.683503916761758 92.527430535089039
77.944118892555792 132.644981397227667
49.782347118296279 110.166519642115659
15.230226319974150 82.587341309557942
41.187046792040213 103.305831642575569
76.656969475795478 131.617590820750962
77.875948812761649 132.590568679740329
14.680334784769245 82.148423050343098
19.682488339184761 86.141095040849748
10.147650202817180 78.530476784741907
48.830141121963727 109.406477758276750
62.760150462605900 120.525280393350343
32.651956382282378 96.493202632936175
74.757075354221939 130.101113175349838
82.643828073804315 136.396245129412392
44.691529420861983 106.103076765321262
26.675791415861109 91.723083880581044
34.100871966435513 97.649713445034337
36.561348241636360 99.613642500876466
9.189514278564097 77.765701688126455
19.641248622090089 86.108177885958554
58.276353404708459 116.946355690333107
62.124172618796621 120.017648851068188
1.567300298110984 71.681722071279339
73.345256451963806 128.974212586354923
7.461567637881539 76.386470907165474
38.911937048327125 101.489860411337872
32.437683421287247 96.322171967767375
80.453326591069100 134.647807417507323
81.748871465059295 135.681899169100802
5.924091261246715 75.159271702207676
23.095561869017388 88.865378279230796
82.411190627342151 136.210556104409847
53.916758935976354 113.466568327566250
68.894361608492602 125.421550121898747
67.668251820985205 124.442880804251459
77.770478412976672 132.506383197134085
30.500514736774729 94.775942116284241
9.865225073795491 78.305047699090437
50.878591568479031 111.041531667112253
5.251844221013584 74.622690427954197
30.521973024036889 94.793069919656105
33.193983314459523 96.925843439872935
14.486439558615997 130.533526936454450
13.899710510632957 129.752267744765902
2.864936260079693 115.058911686993909
15.397462771990284 131.746600094732457
18.582960311595528 135.988250037705200
2.737028924986651 114.888596647080092
16.255287920747151 132.888837358477474
7.727961641906268 121.534274193805317
10.949454780539762 125.823854084507488
16.039165862113819 132.601059984211844
16.693719933197681 133.472631600189146
17.721810687615406 134.841586068252298
9.775935632063472 124.261254406647197
20.936846834333696 139.122568149962802
14.813128108804628 130.968529146642652
8.049188404930470 121.962003760104665
9.471084731520172 123.855330123602570
7.378882709666473 121.069458065518049
5.065294273324165 117.988798878981697
14.815745966120886 130.972014955122518
12.841525488910401 128.343241248515540
3.203168102272178 115.509284370165147
14.713051745951056 130.835272443878580
3.008120613582132 115.249568844099599
12.021442252825629 127.251259236812928
16.261605494448219 132.897249525115683
0.146055131769391 111.438584928155407
19.038103276458525 136.594295751742976
4.256569775140487 116.911941597206336
17.257565261832763 134.223419970393564
119.579047388587085 34.807405718944459
24.617878444839601 3.446098246350772
69.945420389475416 18.415701039937787
96.705593990875684 27.253355858936896
35.765153965580026 7.127530762148328
90.056668138851521 25.057521389677916
107.506285371669520 30.820327570398444
52.770966286602132 12.743768588124571
116.253190319830537 33.709028063073774
46.284310279528739 10.601524386947137
90.387890096122135 25.166908771480159
117.979449881055231 34.279132217005802
25.804886053658162 3.838112276996481
24.477078056000710 3.399598352386177
26.976948527808876 4.225190616888275
111.422426054969534 32.113648760954312
61.536771378287590 15.638710929114739
89.534930952287255 24.885215588162119
74.011742629282892 19.758620292761965
129.536676922405377 38.095952869130080
55.782267374574516 13.738262867869608
57.592328989295439 14.336042986575061
107.508054005724787 30.820911668899232
33.436380173168871 6.358443863258237
120.044126038722666 34.960999811225278
67.274884944441368 17.533745982520731
138.643039313579777 41.103365626187184
137.871979725982840 40.848720100281305
56.516900010319958 13.980878246611020
83.998595106097341 23.056818437251355
58.757800701970034 14.720944701016359
138.855630863374415 41.173574839419757
93.617861730531644 26.233619877516318
77.054256227065366 20.763422629242534
97.391869621851271 27.480001142618296
47.794591712424904 11.100300896482974
58.697791298161462 14.701126354369821
128.993076581700478 37.916426673141977
22.777105990986168 2.838175749666086
109.968208553575522 31.633387589988089
62.450835085705762 15.940584139993835
113.030605381178319 32.644756442981461
110.066549677824923 31.665865141276591
102.289264548874144 29.097385488550970
23.032856370587872 2.922638339797785
98.852483446551147 27.962374725048285
23.541732790899509 3.090696821601012
79.249619087149853 21.488450031862293
33.720027765271915 6.452119619872758
24.183689380413355 3.302705563824126
20.462669262567477 2.073823723746964
23.765683415680588 3.164657414973649
137.939684559414872 40.871079893471084
24.649994324869443 3.456704644729932
83.348578431627203 22.842147819596612
78.350666157064296 21.191567215892519
96.389787804018567 27.149059597233961
16.639938932101124 0.811351677414189
130.041491941663679 38.262670056922069
89.340947831656408 24.821151883405065
64.782669224705771 16.710681730637329
139.704277181921583 41.453843694863274
48.266848022867570 11.256265439910592
59.429614537643658 14.942813918710854
126.129219292082297 36.970626300038440
16.140850837936338 0.646525829637563
111.352829566327117 32.090664241033117
37.168071033106052 7.590849758772048
119.569672877550815 34.804309749020284
122.460580962520851 35.759043755943239
95.025643758622039 26.698545546907443
119.433159737384713 34.759225736150405
118.878291519305847 34.575978278400079
88.492345257163990 24.540897474611334
65.420890538558254 16.921456883069869
79.071191973883231 21.429523761020832
108.257512119327757 31.068423221252335
36.073149788863041 7.229247619909156
112.951335842031583 32.618577359277637
40.028710931992499 8.535587575663207
77.230451329623051 20.821611769582095
76.896432510537082 20.711300712931205
90.851829824418374 25.320126730248848
50.218849124448617 11.900921644277542
78.991648223301326 21.403254117889116
106.774425578630300 30.578627934098382
67.136038788542521 17.487891481834144
57.772000465513166 14.395380213279349
119.550608038138890 34.798013509227076
71.725143266860016 135.813166521939877
93.058083499529147 90.785495365068527
98.028787661075555 80.293775519463367
100.816141386356051 74.410477410016284
86.723185505008601 104.156634110995881
135.385641054139086 1.444254933343143
132.556202415537115 7.416382131375188
85.249441544983640 107.267281667201345
116.904245871695352 40.453138646469398
129.375279513160336 14.130391023794106
99.605994840436168 76.964747010315364
121.251236755157890 31.277897264471694
88.924321098586702 99.510673048041255
122.780635754661603 28.049778005418908
95.394237258846402 85.854549977365423
101.885158550122327 72.154091146044820
130.543850650697436 11.663875094412157
103.436715415731868 68.879203035738030
101.030238628445190 73.958580010631067
133.051035290979854 6.371932948560549
90.427777262801882 96.337311616250346
121.041766919380166 31.720027546552526
81.903579038489795 114.329430392851251
90.298654188245337 96.609853107319296
110.168871876892467 54.669566482895270
99.667571107968925 76.834777306407091
101.652074927606861 72.646063307041459
134.919864399730471 2.427374831421761
102.932229084755917 69.944027873128960
79.475385652021927 119.454644832055862
134.468333099325633 3.380426904409238
119.530909614370046 34.909010647474119
115.250108852698844 43.944543812725861
85.815603589928855 106.072277223216858
97.844059901861087 80.683682428906465
131.383734863445341 9.891122265735225
98.160221110423336 80.016357494957674
82.795798287134673 112.446213429336339
80.825216005758250 116.605543085053128
69.975132288286915 139.506933907245298
80.964657353245187 116.311222702028886
71.110616937103728 137.110253992851653
96.961503989893714 82.546502881605420
102.372957213568867 71.124489151716986
112.170836600665908 50.443997561472912
72.136762679923947 134.944356907743156
85.681703838921393 106.354900897712412
124.021195651930341 25.431314610529025
70.244118355847533 138.939182061330001
97.129876324136191 82.191117547211846
112.872401469312507 48.963196890956041
119.229160082663753 35.545916696861731
122.678846710356126 28.264625258745035
135.398714035531015 1.416661647994942
124.468911361363482 24.486316147295668
110.964964834438774 52.989244337343059
92.018808461467600 92.979104597785422
134.213926968724593 3.917404717315423
86.709667453500572 104.185166810724425
80.833129715835483 116.588839530310949
110.224040561034101 54.553121335597503
103.570485464450272 68.596853125287964
74.608203580167881 129.727859466410251
99.193485517006707 77.835434968090667
77.897193068038462 122.785753245559789
77.277218466530641 124.094340443472447
95.446125340432431 85.745029233898535
96.768998459389508 82.952826418299523
131.543061222975638 9.554830369479674
124.798940865033330 23.789719250607529
128.025718349368162 16.978924588626363
106.703514435765001 61.983934478974433
115.039829639645163 44.388382456308953
126.349535315150518 20.516862521246569
96.169645699546535 84.217886868609341
113.375938805220727 47.900375107873316
134.452155751764252 3.414572609513161
69.247024097747243 141.043759858692852
120.831931875727420 32.162928676904684
85.285805100424781 107.190528711507483
74.989995772988919 128.922006493444059
128.772727163497194 15.402204883464648
131.426369106239832 9.801133701400705
82.367566217254861 113.350087560659588
75.154657409038521 128.574453370464823
119.582221837592201 34.800705374578058
102.008342580029151 71.894085261720932
118.492594291702076 37.100594198373365
84.438393853261033 108.979168934362917
131.393092759325953 9.871370452162582
97.035255778832223 82.390834170994722
96.993400263214724 82.479179067327394
119.546794916815315 34.875481365203115
118.684203396740003 36.696162756752507
79.897694833263699 118.563272206806502
122.877994707328810 27.844281395150325
130.116955043062092 12.564928340203403
101.037936022476458 73.942333036541996
72.162587723973417 134.889847703742731
110.387876368831130 54.207311297377515
79.091069255036174 120.265825670464992
130.813537724437253 11.094643627058293
131.412680879162423 9.830025592571825
135.899449816050463 0.359753138628776
119.541820143987877 34.885981672826432
82.163582614526433 113.780637990411577
29.940705736850418 99.290638971849532
57.112591431149085 123.040771856735134
75.880992797622611 139.445670342825252
38.731203700430505 106.974150418504465
0.794900272539408 73.815161833372699
28.289490156255088 97.847360801834213
16.451018787657549 87.499706931896867
28.379695362895518 97.926206475952014
46.986093979627320 114.189503202143314
37.680466186314014 106.055732172963374
6.732821943518851 79.005321630614688
51.006698109318016 117.703793061595746
39.101123549259221 107.297486298291503
26.579318945982930 96.352551278607351
62.677859665499682 127.905206426824350
5.380749625897679 77.823515642809596
63.736799563725356 128.830794131075749
42.164724753432260 109.975288513566980
56.708275815832820 122.687371665845532
74.274093035064084 138.041127304376403
18.623765707544017 89.398840052545793
25.625518665587613 95.518862970777349
76.574410949604029 140.051766417261717
66.398013957378168 131.156882066065350
10.833427385475686 82.589538245194177
37.594882978389563 105.980926449732053
71.373683017106956 135.505965625789258
72.835394225909241 136.783603690329841
12.997353792652136 84.480961619403999
19.519800351703385 90.182037144851805
7.078989713140474 79.307896528119983
43.732339044527144 111.345493295988874
55.935347015024952 122.011777710524498
29.945551598191081 99.294874594363094
39.922925973673337 108.015799226755334
24.419832822340787 94.465009023476753
32.072696612000016 101.154148452341360
33.941119031968761 102.787280626479330
7.472274629246017 79.651655114631609
18.071389181907538 88.916024246754660
63.653928372496011 128.758358900552196
56.939142344800871 122.889165196237641
7.184443295263182 79.400070351342237
64.231828630625571 129.263484237792483
7.122440016314886 79.345875139022851
35.832235726199890 104.440249187223671
22.774125379597876 93.026545352072802
77.128719331170615 140.536270800561624
3.334372634352391 76.034838698243661
20.704331256650359 91.217400193086903
51.080061780875042 117.767918053434911
66.237991175424867 131.017010936812142
73.062803140765510 136.982375023604561
73.633583688665794 137.481277235002580
29.996339483753687 99.339266766648251
7.881576904360143 80.009413995756546
48.708573160484129 115.695070754467523
3.890770855922169 76.521169748207143
27.605274221093328 97.249308109986714
31.573688309346828 100.717980214626422
56.944309579670374 44.699203845022680
98.462579769902959 97.682398225128921
97.933523828686319 97.007247896297883
53.457462008686448 40.249492385928598
90.863379627899519 87.984742315759632
39.987557833301487 23.059986466346150
125.796359991436901 132.564173982764885
34.264604549345208 15.756687343266194
50.489089167749810 36.461428131243579
66.447810743902167 56.827017628423434
77.718861807998806 71.210475481097262
103.144090638004855 103.656669291354007
89.955767847137011 86.826501108178533
81.348817547990308 75.842813237028096
25.836723733275104 5.001517500104928
24.440548800471181 3.219800499024654
73.268564354954691 65.531265486953544
98.760788917067558 98.062955342218643
49.081105302202225 34.664641259089386
71.319906295929442 63.044501750202677
72.872754610135317 65.026156180828409
96.592555896731440 95.295982849109819
34.023324447676252 15.448779752988367
123.267275087175690 129.336703366279835
102.072357197716357 102.288985596193143
68.969121998461389 60.044567966647485
41.114353522706388 24.497937391682413
35.783257898613009 17.694704154457540
99.528816412778667 99.043067228096334
105.330792690243840 106.447210885555876
31.254735169664208 11.915667626604554
130.861090932527560 139.027488150364150
43.214573192548713 27.178115214561860
66.042222605290718 56.309429706579529
121.103725201984460 126.575707217044496
62.057246492487224 51.224035661564159
113.682938455038638 117.105732074408536
47.854457572228611 33.099264984612567
73.585280007362059 65.935439526426649
118.689152445361998 123.494370323121274
130.290081831092635 138.298799645869281
54.155594200252168 41.140407962113592
107.933971755902846 109.769236148411892
99.931484560478253 99.556928827880981
62.808809651588206 52.183136721534197
58.884255899189007 47.174850168028883
87.092791496710603 83.172937706204820
117.017963987973104 121.361697105332524
37.385542055934543 19.739445724146130
86.605964273477539 82.551677203782617
80.138645936258257 74.298462823489686
107.352104962403700 109.026691690705974
120.082232899175921 125.272138330636068
106.898521793864916 108.447855311537907
130.698323680717692 138.819774078900110
31.112326405803859 11.733933869815759
127.178047862388695 134.327403440636090
49.008158242113979 34.571550476491659
120.244340348831543 125.479010401081496
57.780423503927480 45.766203659076808
52.783524059068597 39.389452089906491
23.090266576974919 1.496649096336019
71.312380960316773 63.034898355896630
94.143687059003085 92.170879297197629
129.076371955481164 136.749933906378345
125.298063635040634 131.928277241670543
108.547661130953045 110.552390728270581
68.472908876315188 59.411329727574206
23.989194415432500 2.643808363339677
30.046153414399601 10.373346095142995
75.901967223583696 68.891860604004563
23.850083174569249 2.466282713033331
78.656731605727586 72.407330204779484
24.216833503270912 2.934308087537968
112.777841345425443 115.950699943450687
24.679889146504962 3.525232686319697
90.623975988809647 87.679229357558711
61.052215665574096 49.941473950386111
85.190236974860127 80.745008614070599
61.431596404450552 50.425617517540040
69.096396028064305 60.206987658486590
22.928219704695234 1.289854331203858
47.943771111024319 33.213241712571268
56.257784864077792 43.823101052533367
39.797838054609109 22.817877152394679
121.173005641989008 126.664118872989761
48.782180857517133 34.283171321032050
47.849549283108324 33.093001312370390
48.685472380399382 34.159757604182666
99.670652952351560 99.224070745631138
121.778549792175767 127.436878992042850
74.631298475840310 67.270307274688534
32.869349239560869 13.976143911435756
121.087499054551941 126.555000354270149
62.120749179058159 51.305074085632185
37.004630981702796 19.253349232286418
107.246387689733169 108.891781474515014
65.128039469996963 55.142802519696417
97.544776195734286 96.511150845357889
82.418474174766629 77.207846623939091
111.570093836728887 114.409443028792111
61.755667166553543 50.839177718934252
72.139069270486431 64.089869751111095
33.478275686497923 14.753220320289721
131.221925973805270 139.487964780136394
79.926378173459483 74.027579087595399
114.602299471475874 118.278966971146716
88.250158237328193 84.649901623686091
102.472869940125051 102.800096593484668
38.617205198503605 21.311222375594909
53.738801582176642 40.608521537209413
72.536427493781346 64.596955135133712
119.891960432730684 125.029323708816321
41.152653005803622 24.546812957747672
44.124399149732305 28.339182024923950
70.088441606088736 61.472978352548765
56.015632131591126 43.514079861712332
36.230411271804066 18.265335203895511
111.594436404053013 114.440507593147402
62.070656941587110 34.335599747043410
60.614961621934363 37.278484595666249
62.733662437809016 32.995244520888974
54.526576777888117 49.586977498152741
15.681257328941488 128.118041315469583
37.280129784737959 84.453001221321642
78.156846503656126 1.815193247707636
30.883981731237011 97.383679050722534
37.657218548687887 83.690665315564317
28.496910783362594 102.209465621749757
39.877677070830302 79.201708283424395
32.466034073925741 94.185346400908458
48.025447991415213 62.729888069041202
9.967915133587885 139.668334810755795
14.107492144958753 131.299620353820615
61.079833634840242 36.338682986868150
15.138194225112221 129.215916783315748
36.886084389759056 85.249617248657387
62.172886647122347 34.128928579363503
10.643645620824746 138.302254295283404
64.416536532212064 29.593087072350894
24.469246638522570 110.351933092221984
63.821071216753850 30.796900693981847
71.759548461568983 14.748195934474451
52.495584956312136 53.692901985715601
27.779925214714844 103.658948860562418
73.148444216795966 11.940355434342141
20.900015195897350 117.567616890831474
64.542399463805523 29.338638143794871
67.061507809989152 24.245920125170208
53.111222634624781 52.448307205964717
36.286265863641461 86.462231474040649
65.203753591381755 28.001621382565933
65.044767374348140 28.323033509768276
52.434461662007564 53.816470986919612
41.007824241780163 76.916963020318306
51.682717554473200 55.336223310250674
12.903250991774557 133.734156616971688
46.410326355014497 65.995074765925295
21.367215017833409 116.623109301439158
47.622260447724912 63.544986185701141
34.260385872787857 90.557821704854533
38.208656112514227 82.575859744895084
66.681193502362134 25.014776903453338
20.237469480620529 118.907042607658866
39.113528436936527 80.746538033456346
77.900780338810932 2.332865611281389
58.691252265373073 41.167523079302171
14.671500465270363 130.159401299782445
72.329852117601419 13.595250008363751
13.602503827199762 132.320522495224083
56.206575244722394 46.190633519430875
10.717231344012671 138.153490809599930
60.348749300042265 37.816668787121820
18.197281395672448 123.031558584646987
44.516662670141208 69.823371863102395
19.399685861360059 120.600735433527262
43.047212477974057 72.794064045698832
11.666961272694646 136.233483387944887
14.205837488446207 131.100801949052510
29.931326440994553 99.309600486180400
72.165900556423679 13.926700249897211
15.653050568614512 128.175065094054503
44.813471551418836 69.223332591246390
47.948329413799037 62.885793697471826
47.333728132685586 64.128293260199300
37.029264315183603 84.960159676409802
49.344316612712177 60.063616885408607
22.085793177524220 115.170406424569421
44.249173096652136 70.364138191301720
43.085549254041581 72.716561071064618
19.448374226870705 120.502305321654887
11.056801178082440 137.467004491864373
19.647430421702495 120.099886318250583
19.407070827886727 120.585805725500094
76.403880905374592 5.359050145296938
64.262172937783276 29.905153943137982
57.208391550290223 44.165326446614181
64.294143687433390 29.840520751374427
77.932306710557171 2.269130789515136
13.482739839987980 132.562641583345027
62.650246539305414 33.163881034674759
61.193713885370862 36.108458667727064
40.510319925910665 77.922735240322481
26.589964009491919 106.064616278751885
14.331185822911118 130.847393348147648
19.792604105816949 119.806398093323764
31.557531148836727 96.022007862327300
37.056150682566788 84.905805250632483
14.148500113447515 131.216717202653570
52.278358704853915 54.132054214557037
60.228312709035514 38.060147634727173
49.097480132199735 60.562630194567795
43.036658315294517 72.815400712115348
16.229725970969930 127.009237821510908
47.169918856624541 64.459455853137300
46.470220267949145 65.873991125330662
66.597669055542042 25.183632862332885
69.171685725141558 19.979910246206028
62.204889207556306 34.064231077800684
44.331613893756220 70.197472976795254
30.019257254055855 99.131836462355054
71.573038805382424 15.125250414146912
62.832747376427989 32.794930924594624
17.812690035036361 123.809062003698415
43.813259653280433 71.245396137583811
12.434504428988262 134.681791152058935
67.319078155718728 23.725206856625164
33.338796074143467 92.420940050060793
46.407982685555929 65.999812810519316
73.315307378393044 11.603018999012736
44.624469948246180 69.605424878576770
97.804303675121162 71.295300775935956
98.437715249362981 96.685700134894347
96.583230814873062 22.348409325151170
97.639988590282343 64.708705591355709
96.609606197589841 23.405670555696876
97.920197526558056 75.940923449870567
97.352883107110117 53.200038600836471
98.578410076753030 102.325473704629275
96.337638054503870 12.503786146443790
98.155202073949894 85.361116499851107
97.843836755516605 72.879990320536834
97.728225567897098 68.245698268743254
97.794737059030837 70.911821513913068
96.055087791895360 1.177715865527559
98.470574199631230 98.002856157541359
96.841727482517712 32.710287590975284
96.243342734625458 8.723943897335495
98.393666412345922 94.919995798815805
97.223197038520141 48.001552803139276
97.841130795445622 72.771521499242809
98.770053784895040 110.007540913744592
97.800958191909700 71.161196572220689
96.234886522268823 8.384975337980379
98.677999216114443 106.317519513434959
98.763654659838735 109.751031011913355
96.839233822718441 32.610328858385444
97.183666197107343 46.416953008499014
98.800131579291858 111.213213879992026
98.046672783804595 81.010703386179017
96.514153645226372 19.579440466292752
98.019860625148894 79.935933925644363
99.506259390247649 139.518454655068183
99.178373936129432 126.375116322452854
98.821436932587304 112.067242209523144
98.560638491723907 101.613097013895143
96.617134035306051 23.707425076289944
96.792151262771256 30.723017276919641
98.084972205188407 82.545941521535255
97.647756038662720 65.020064941890979
97.555649731441193 61.327969598302445
98.900754212372220 115.246687441820612
98.859715326982467 113.601637474838824
96.313961900793444 11.554723921441798
98.897190649497801 115.103841481623633
98.102002885540983 83.228618935544247
96.648817315641878 24.977454190758845
96.904223127914491 35.215435048565290
96.780169008024004 30.242706771672385
97.433146738535797 56.417418482689435
98.285780683552744 90.595379939894443
98.842411166214390 112.907997556750871
98.836413467984684 112.667578910361442
96.776884240100671 30.111036349523179
97.035420261541475 40.474492118255476
97.738537024319569 68.659034568845982
97.959321928750100 77.509231066487615
98.137845119151734 84.665360325032125
96.205709313486707 7.215402483167346
98.101461016360375 83.206898026966769
96.693805961073238 26.780830890163461
96.196972666201063 6.865192647001852
96.608165798741652 23.347931948637992
97.489260202581065 58.666735229433748
97.004071189275848 39.217859785146970
98.203980811974120 87.316419637694608
97.129083068745857 44.228980000556881
96.272005568105158 9.872897939862769
98.516978657994642 99.862985933814741
99.222722351434228 128.152829299790511
97.165342325761145 45.682437836686724
98.994902029204539 119.020617008876471
97.055290710284027 41.271002080390012
97.732867160840257 68.431757228322098
98.959433227175936 117.598844681194905
97.131420292288752 44.322667961999869
99.063081584254604 121.753604850011882
98.093229985724307 82.876955911153914
96.302497351529311 11.095165719280283
96.442838632061523 16.720767309408963
96.624430264566925 23.999895536701455
97.218352461352481 47.807357190027240
97.787057072650740 70.603968090970270
99.393876559334572 135.013571773209549
97.643832177848623 64.862776383945459
98.703337604307507 107.333212660665993
97.042801274593899 40.770361149854509
96.130124151436604 4.185559758299523
96.362553980464753 13.502544830798467
96.472900847759561 17.925815801144523
96.994020976076598 38.814995459409317
96.212547712454963 7.489520746617387
99.369288078644090 134.027938782355790
113.230994524927652 87.251295581776219
63.684178569037798 36.004482786015899
96.204200254540083 69.640296334855904
46.268503426967854 17.991259806924738
122.330581238027676 96.663097486870981
41.222755635474655 12.772387766479637
61.195690450785790 33.430612350949630
108.519450288551511 82.378093927900636
88.320199308440820 61.485788062799770
139.278105036410125 114.192106418960762
109.451618869160043 83.342246070130400
99.115573870851705 72.651561858486417
94.510634977357569 67.888623274886953
93.762349060232907 67.114662979502256
129.923205760007647 104.516231941622038
61.882336469003683 34.140817825785660
66.297464439113767 38.707432898588543
78.540912770752044 51.370965206792192
116.908492655196980 91.054972056293806
53.519034067695323 25.490562824621783
96.632998745232143 70.083807296269924
109.955531267655189 83.863448166631088
97.599578113214989 71.083550891647675
47.810388807941351 19.586048693896107
44.660077912497862 16.327647733257884
102.237847343162514 75.880963406209077
123.131804805457961 97.491811772047384
33.894164730038952 5.192346164574638
135.743969475164107 110.536711415107121
56.446548615566577 28.518523090023852
66.592094986443271 39.012172491065073
126.382028392382722 100.853553520533978
76.489330934523551 49.248991710251381
81.719965124479259 54.659093771590769
58.118208504961956 30.247539168197136
116.266321630467601 90.390767552891091
135.054653124482201 109.823743986243457
56.368379964098310 28.437672400206402
129.696031508741157 104.281263132788084
110.215234073115198 84.132061614280090
71.912634758728800 44.515264877979618
65.369678176088556 37.747813435290254
90.656453772012981 63.902201566434996
124.987484250970155 99.411161286610877
43.251589519621938 14.870832807774599
108.676613184431162 82.540649227332082
121.381814524045666 95.681777714041004
92.097487696766009 65.392678690936876
123.087400306375187 97.445883713747733
121.766563770066014 96.079728060672124
120.559061625702299 94.830795406800334
54.687958435296068 26.699594062717239
128.431455728942865 102.973298594540651
69.949282798234933 42.484548505383778
64.584802907668546 36.936008374304052
86.177012818241309 59.269066872331408
111.576533646842236 85.540068628814510
131.025650904352545 105.656502993149061
77.389897434646755 50.180457475539583
34.405152916777851 5.720866826123640
95.280824979203715 68.685239204292273
105.821139477507899 79.587201590410473
29.234222613935049 0.372517147193200
120.036877306718054 94.290694463407903
107.211906094604046 81.025686689682459
68.457233992088760 40.941306131973079
111.856551798176255 85.829694460545142
67.495996489154322 39.947087685948219
77.381609380682519 50.171885050818595
30.692335987963890 1.880659732589097
58.848284296691354 31.002664532030433
79.244194936639175 52.098377630829710
55.205606445479198 27.235003052380076
138.886985047551065 113.787566743442838
55.202633437523730 27.231928037786414
66.273749608412288 38.682904390227414
64.509034976837398 36.857640776057529
53.527500294686007 25.499319535649668
116.041195551080236 90.157917190597800
84.641274910654687 57.680636384214665
36.776067363677029 8.173129529001969
74.922265771857681 47.628159100111688
85.306765128612298 58.368960183819581
120.594276666878827 94.867218708438386
77.984977680551680 50.795955472171578
96.589544679587121 70.038862281653692
114.867168266094737 88.943607949327273
113.984854626881003 88.031021317399478
70.095653371235784 42.635941187409216
68.908508527919921 41.408064312313520
44.730984538811001 16.400987231155860
88.247294005874778 61.410381312227813
128.473027250553031 103.016296473304209
95.648587968232249 69.065620479826364
114.398439834977140 88.458797014495090
39.731073465968052 11.229524609348921
61.602811247437380 33.851701836696584
78.650877001327302 51.484702411288573
127.298357577652624 101.801322803198389
46.029638586676974 17.744199294201312
54.313531705871242 26.312320407723046
80.131124483828756 53.015738546782771
60.591213103351407 32.805394829589090
45.008766565579904 16.688300214830253
114.209495185792278 88.263369500562433
86.025544057138788 104.601554505563058
120.946951710569152 82.330448739918566
114.846781868890432 86.220828219483337
92.413114645657629 100.527885380474160
123.218304993962519 80.881894612100396
29.548052308086280 140.620039344558592
49.739702166458336 127.742827347793835
47.761410373196654 129.004481694614242
136.317117643618332 72.528135083847516
33.581776642496123 138.047534187474184
114.372994476651584 86.522985830874575
96.886699937579749 97.674859174405910
80.608930250224645 108.055996553908884
45.795431841065422 130.258283266893642
102.575044562332963 94.047120967900071
140.125342253835782 70.099442234029027
106.328537021426001 91.653333513035022
106.733095657101586 91.395326497597580
123.140701207403680 80.931386378166025
33.445073134665151 138.134716763607827
99.914703068307304 95.743752082378023
32.155003194250583 138.957458056661892
64.061747539379112 118.608951919683903
131.573776720746565 75.553197773879418
84.522324364007929 105.560231919342186
105.118619865994248 92.424957417881856
112.074422543254741 87.988898635612117
78.908040423636024 109.140737970967521
37.736133300959992 135.398095841601275
58.293602579635511 122.287582739635980
104.366628477454569 92.904539452925505
47.721186326650795 129.030134554998199
82.742942127921850 106.695031821186618
134.274982011056238 73.830505799024422
59.013684069757872 121.828351222236847
120.626717111688251 82.534678153929448
114.318999324256524 86.557421205351943
84.390036420622678 105.644598472027909
106.120297452189220 91.786138167334485
118.703933412584334 83.760932248614949
31.880217527123236 139.132702443033992
140.470325039616199 69.879429679389418
122.324417637067626 81.451970711710970
86.694990968956759 104.174615158628782
60.173513299162835 121.088670860708646
130.523828380827155 76.222801667252583
31.594906342563746 139.314659471527989
68.934086197912947 115.501621004872234
119.556045573556474 83.217498253927801
69.581261490582619 115.088885369041051
124.887376322757277 79.817445421996197
72.528655393019818 113.209186761652688
114.630663970234636 86.358657273414366
29.133399055635049 140.884484195495219
40.209616556198171 133.820633451377461
136.199940570169616 72.602864688735849
102.608852613132456 94.025559904767732
60.164744610287812 121.094263086523227
60.063070096775107 121.159105943563375
44.703886462772502 130.954415645325270
46.471338016577455 129.827224528601306
75.812854130400197 111.114691082627274
65.602837725967504 117.626122622522530
117.561715220223036 84.489381182345795
82.211464736460115 107.033981193295617
97.571019656380074 97.238434704173486
112.129801283987021 87.953580878542951
114.107398901074376 86.692369242141112
78.584990944399863 109.346762573154408
40.699493380450328 133.508214814839903
113.704226455604257 86.949492215646927
75.631420974825701 111.230399963474667
64.922349930376384 118.060103286138514
117.854490147029367 84.302664156928529
131.582368535753403 75.547718349263022
40.276114386699803 133.778224501801731
136.712754217653696 72.275818107609211
73.545864175812881 112.560462500243901
30.606858230955140 139.944786533230769
114.384062158402386 86.515927423799496
78.462277796370230 109.425022806124559
137.461596104752061 5.380201390549685
140.426708077539985 11.001961823690817
138.379231510664681 7.120009689309627
140.814220120743329 11.736672651423142
135.830227096625208 2.287176295407303
136.572807824544839 3.695086348364465
138.759877306511413 7.841702324788995
135.337478723612804 1.352940646865743
140.029845720733761 10.249523091065534
140.002977743896366 10.198582239425145
136.877104061831943 4.272022586332573
138.056543632992827 6.508203470995297
139.558116082505791 9.355138312457571
137.226343092737579 4.934168968550866
134.907617076044517 0.537936281363819
111.813366767365764 16.026529477912526
114.440887895570427 14.935871264459610
88.517785760906932 25.696296350239340
44.959736369725519 43.776814836094751
140.327919958270456 4.190418511280545
106.254493639155072 18.333963115551185
27.100712869883779 51.189920083952522
33.635467762403600 48.477407510819269
15.664299040602097 55.937063138849808
129.129623084360645 8.838721556728991
9.578528364738835 58.463206773461231
61.630292427373170 36.857030750657493
134.561502115744901 6.584001921378279
68.862022355938080 33.855210685578918
65.577472812491138 35.218594941027781
89.339910492854386 25.355040448714416
69.358529265271244 33.649115544083195
78.542048320528906 29.837126982506156
36.203805322917738 47.411315815028281
19.665241647860626 54.276311158848856
109.107008970605818 17.149912018168418
13.643612435596676 56.775830301901841
140.210795948392899 4.239035537417564
76.761062308225860 30.576396783807553
66.727871315993937 34.741075821154290
9.784863564917563 58.377559058440511
68.836925388536955 33.865628190250895
116.898331150965774 13.915810705546889
39.133424248509947 46.195259773009880
16.113073108336863 55.750781431081386
54.377300979046282 39.867676263763855
99.831450399579282 21.000105278751697
67.722114055283470 34.328375425282317
98.486967706333502 21.558186839540419
9.033754916910249 58.689336881024367
72.390512098381890 32.390569249446969
3.317705532387375 61.062012838911770
108.220530300377305 17.517880607405303
56.606354927406905 38.942417863017781
107.642864007883830 17.757664211723391
41.257550908349103 45.313555659159100
93.641022178492733 23.569691232464670
7.502284132818781 59.325035361772201
138.709753028383119 4.862103710640075
58.284584380482407 38.245801300202139
20.987458057955909 53.727472113501946
136.083048725952011 5.952422867737036
18.159743026364506 54.901228849995540
109.424648078455647 17.018063144272965
84.682720721882276 27.288194180875013
40.984817538580813 45.426764602229980
15.928312395539679 55.827473788289311
8.765685994520737 58.800609657801374
42.656412286220444 44.732902040476333
77.101317667431260 30.435160126105650
71.704492688213207 32.675329168694446
102.319015777905193 19.967541322462566
128.045590980477328 9.288692635954860
120.657136882948933 12.355567364264010
91.852888383793456 24.311928008034993
50.147592266813959 41.623386807055148
72.716782617411468 32.255137561546398
37.207995837826346 46.994486195201418
121.041936485541484 12.195840828634699
64.337256498046855 35.733396552054678
62.644097588229940 36.436210185730232
42.809608570371054 44.669311767581554
138.634384511601155 4.893388441705268
28.142895621295118 50.757320259903764
105.801761514407531 18.521887773910557
9.512301786317906 58.490696775702631
140.589064125459885 4.082020132373851
130.823884085158880 8.135450455911570
0.337201063568421 62.299190970138326
12.814532273344005 57.119973334231929
59.721195266196354 37.649478231580268
21.120708282000042 53.672161254252089
130.486609429806208 8.275449852719916
94.893974563882608 23.049603003478818
19.362069591194626 54.402154901889702
104.208327996936362 19.183306376701619
120.922498764142503 12.245418253699555
86.441452702931286 26.558161809373548
67.890212988983947 34.258599208929539
93.652891371122294 23.564764447180430
120.576333891459441 12.389107892404247
125.375821547514533 10.396887705760459
63.976239580809050 35.883251128580916
123.040614274925773 11.366209308781835
34.782675054060199 48.001213031639857
35.710954800405190 47.615893226266884
83.953458386410688 27.590903813694371
54.810162524537986 39.687999687689647
91.194536027186402 24.585203605088022
28.855914059936655 50.461353309115005
19.912242172447279 54.173783667071199
117.143977291378206 13.813845405337517
135.953196636286492 6.006323194782007
58.262782701737443 38.254850962918454
121.841696451307172 11.863868321890594
28.486551126954719 50.614672234804132
113.865671035874470 8.977353438889207
110.837610743036208 19.378018870679146
94.903271948653753 74.108675016836031
102.316153747735967 48.647192740539388
87.618550990922074 99.129955347518731
110.427339348119148 20.787203332711886
91.268917023106354 86.591818014482769
95.118470723630494 73.369518512866236
96.645216576116724 68.125510377150292
96.255892567877396 69.462745558311525
115.347852667317767 3.886412781516487
88.545111912354628 95.947439408591293
107.077989414361610 32.291422108470726
82.438586707005570 116.921898127871501
88.226305977518848 97.042461814102253
101.815469270308881 50.366924592948664
96.294391205275545 69.330511914184626
95.967246416278584 70.454176296349758
114.873843567926656 5.514521067884224
107.509355800030235 30.809781380751168
82.083155942478427 118.142718094618942
116.286636627459785 0.661913617724806
106.694483880305540 33.608672217522674
103.205391074716331 45.592874453266198
85.619913691964669 105.994798136520075
94.541101106566160 75.352645543648748
112.034433646344624 15.267217435233839
93.894843363237158 77.572386870122898
83.553967922353664 113.090829480666642
82.665828726481053 116.141375949301064
77.852620259502075 132.673599906963375
113.787692213544929 9.245192108988640
78.088916629598430 131.861978191923100
92.446017293796928 82.548759121607603
97.576238408587457 64.927672271970536
98.920088275063918 60.311868258809284
78.569972656613913 130.209665388651842
85.538069166003339 106.275914577285988
110.977215716922018 18.898509057273451
77.877064185852603 132.589640845641952
93.635816000718577 78.462084126682328
108.982328106018755 25.750472561467685
107.701315563638161 30.150445342306458
107.020996493972135 32.487179206951765
108.376337841381797 27.831904695536217
100.262619026619433 55.700595091018265
89.084356852502239 94.095261556807529
86.244201026483722 103.850519928125976
82.650818583579934 116.192932212816373
112.430675277727786 13.906221867242751
102.879341008249511 46.712778724444284
96.485997661250309 68.672389403256531
76.979390251593500 135.672936868230892
94.202337972409822 76.516216172449560
80.129770693153162 124.852130878002640
79.120330928319149 128.319315891595068
90.995741301099272 87.530111513923046
92.561929054327052 82.150629849302561
115.212700097869103 4.350629646817021
114.084327860473223 8.226319358620783
116.346657141702323 0.455757455921452
110.501816241997929 20.531392952230288
99.217873041472757 59.289048556894059
104.440720747077336 41.349811443399069
115.471292090066058 3.462427783551073
93.253297513945967 79.775943963557424
103.202876911070092 45.601510006193287
109.982244262888244 22.315998871482886
85.269092854171063 107.199784103616309
78.981751514683168 128.795303149963217
105.505530778437304 37.692442760621603
83.378146970564259 113.694732546858972
78.072384337451624 131.918762675325326
105.139708350718692 38.948955613798674
96.780576440508128 67.660581503125883
104.278730626100142 41.906208902037463
84.687652658716431 109.196892601033312
96.534255484717860 68.506635280876765
92.897556401993981 80.997829899744445
109.359883948882199 24.453658223679337
80.575404988977951 123.321483279351085
108.965845916810920 25.807084953215405
106.783198221827590 33.303959597580864
114.853291729149120 5.585111735989054
96.352526246440092 69.130831903041610
97.517905258153675 65.128032741238286
77.971784521440654 132.264299067485155
102.894131874764369 46.661975623055831
80.781256478093113 122.614432474587971
112.169471893503001 14.803393239754223
107.837231040969201 29.683608070252909
115.297027097158946 4.060986501812692
83.049584618422458 114.823265920580440
65.794556288836915 2.233724063575857
8.734384328293849 48.281315225521773
27.474785242704908 33.157801049741067
26.625991980964073 33.842777693777187
30.093628770494643 31.044392836247450
11.367748960028376 46.156188472901910
43.752234749926671 20.021890057638402
24.353749105668619 35.676478983962596
59.773187001565546 7.092972496389931
43.420920222462740 20.289261069370056
66.043843766697790 2.032548927435928
18.345006689972148 40.525537524248165
17.515657437373861 41.194822841869005
9.156356437137013 47.940783494155966
49.195488567207541 15.629181137269683
20.801305532258503 38.543302964223074
35.813579169382635 26.428389617456997
67.813048889022724 0.604799389443394
54.757277293989567 11.140814477648060
16.884637380695235 41.704056385802552
22.867971978682569 36.875501968830818
8.012752368416134 48.863672626772171
60.137836515093241 6.798700131982454
3.889729496705362 52.190954424646421
55.486418657133832 10.552396983698886
40.976736565097440 22.261718668286765
59.282787128952840 7.488725471960256
8.290729139587793 48.639345214645168
21.625550972821788 37.878136425811633
8.836906589999465 48.198579702129329
63.184944914314116 4.339681924142490
33.993250722455144 27.897395707423552
3.465408028394323 52.533382090436390
2.679564712386685 53.167558092532730
34.968662870659870 27.110237550136791
63.169678326612100 4.352002069083980
20.516180929292560 38.773398680665480
27.214968169603726 33.367473575216970
40.159198277004293 22.921472530847542
50.465160523391177 14.604555147909524
31.994735939698774 29.510198271550195
67.144165713458236 1.144588491810573
22.103774001291494 37.492210170376779
10.880713143221618 46.549226653527256
11.011460618702820 46.443713366596093
6.603538256015003 50.000909215409926
40.847911246485758 22.365680773533118
11.964650829827345 45.674488325147166
6.785923846151579 49.853723940639867
63.583108037047388 4.018364058082374
47.700306736410305 16.835793723452042
46.427882058094887 17.862641161135091
28.159315087408331 32.605385076497072
38.270939309198717 24.445298589722970
61.895047242548792 5.380630077458062
20.470908584804857 38.809933488365566
45.281433058231812 18.787826154797969
29.952455387978901 31.158319836073684
48.706172021981871 16.024059867023738
19.275158090937346 39.774904815675633
114.762462349044597 18.266975144632287
121.725829155356152 90.398632174512514
116.444180690752745 35.687446307375232
123.580952162430989 109.615355954347635
115.281238508255058 23.640838827575180
120.848007197172990 81.305508950905562
119.656406254552522 68.962033028931245
119.823971186091626 70.697793402930031
122.049524443200085 93.751705211506930
113.347089556752806 3.605506394992500
122.949280208847227 103.072034888739054
116.080775613676209 31.923030169072394
121.692775588310681 90.056239101153764
118.700901550558328 59.064214988313871
126.091286807962717 135.619242108613548
119.044194199139696 62.620291851291583
120.721857512273260 79.998758056012633
113.551045911428417 5.718235802151137
122.443987387940410 97.837841506268404
113.015711284424313 0.172847373628489
116.337806764387437 34.585547213599270
123.901881080572849 112.939772906417204
117.215332425021430 43.675601170027100
124.726139252056981 121.478043168968796
125.022754426316254 124.550600541666057
114.409179040531811 14.607407703645427
122.044692358746033 93.701650939159450
124.455767309294487 118.677332422528011
126.459013127199768 139.428420840376674
123.223585445284442 105.913489573885812
119.741488835498672 69.843380761821251
113.883719376884457 9.164311383214365
123.098213886251017 104.614799077026802
120.966650988623243 82.534508300165527
122.357534298596761 96.942297042912529
117.486576909314167 46.485350341148724
122.451340352996468 97.914008907516930
125.373294602588075 128.181752608381032
115.018834887805156 20.922669803858710
122.236524297886731 95.688786763877658
123.667660990962801 110.513549551653298
124.320454128920503 117.275659325325563
116.298083138481459 34.174060781887114
124.091461697218975 114.903587882677826
115.903979609458162 30.091647578548471
115.542018137442696 26.342185359527761
117.943763434889703 51.221223458102230
120.913937675657294 81.988465169373711
126.299165220199868 137.772599062582316
125.767557809416587 132.265819871458035
123.359959548634691 107.326152488857062
114.167880969120688 12.107865425731749
119.189297862618773 64.123381948220853
119.604649009352897 68.425893548792658
121.071246336535594 83.617983574754589
121.639822898226214 89.507716326722303
120.313671737279918 75.770470627636939
121.461562153747252 87.661160883026227
113.606793815596518 6.295713452753211
113.791013872337743 8.203999820611575
114.895085567655997 19.640783646348133
119.424880519385624 66.563719772258750
117.348022201152531 45.050099123313700
124.960969973433251 123.910591895116539
125.431778645161970 128.787573185984030
117.717898865721253 48.881552708071773
115.649913712658901 27.459846807361018
121.415276749794472 87.181702744990801
125.290625099863874 127.325401308327685
115.695347461167614 27.930482874104062
125.356809847315276 128.010991431118214
116.445550486154445 35.701635652107953
121.460133737435243 87.646364299939194
122.013281755147773 93.376276885361762
116.641033766878039 37.726594749113964
121.828414955293326 91.461291078320016
116.017202777313983 31.264496135687661
117.641326797823211 48.088363106931716
113.037469635405074 0.398236320403259
115.583915421373433 26.776188134196470
115.009858323708073 20.829683973761405
113.477458790061988 4.955966464937911
122.238948277029095 95.713896116437624
123.474830303184319 108.516067956533931
115.607745208424689 27.023034534003830
120.795872030827397 80.765454686547628
119.076586968787012 62.955839900882921
123.865838400548185 112.566416410013503
114.385542577598159 14.362563896741072
115.261057092452205 23.431784931154279
113.423551679069618 4.397557099220091
117.927147411659163 51.049102511123003
13.492164635064981 24.665833304265185
26.225405567096264 19.204640373238998
27.570919652027261 18.627559326202764
3.760867343352162 28.839514793753683
37.671222687402420 14.295614000385861
59.341543634401120 5.001373500222903
34.459134064572744 15.673255071850967
66.079364699225025 2.111571841230353
14.713495427782723 24.142013553485473
26.363638538809827 19.145353273278623
28.832151146065641 18.086626459511827
14.432609924825991 24.262483269825811
67.788451461678662 1.378557159780105
52.714465529801998 7.843678322018296
6.667405218257534 27.592922179907589
60.540503191223053 4.487148607184783
50.653241797169137 8.727721947518305
53.221404767951952 7.626255829298474
34.704727803257995 15.567921732383718
56.537701585282861 6.203920633360039
22.309731698932801 20.884043956597324
62.525541780956225 3.635780226429929
18.780156102841065 22.397852844514418
29.897923233777856 17.629524687655980
4.142177367572595 28.675973742428447
30.685432334911440 17.291767854247535
61.204306304700232 4.202448357635951
8.724348274004440 26.710714505087726
26.613529909177579 19.038176711344274
47.495829308891111 10.081912828956932
12.479391771704238 25.100204100486234
66.768865057182381 1.815850233438869
15.811516817963161 23.671080294138719
13.383037989940405 24.712636915861172
30.617616415432469 17.320853600920081
33.233076551717232 16.199102077965069
63.470869526989588 3.230336142579016
35.808639304491685 15.094462247936955
41.397882724885712 12.697277052103910
22.991029753665433 20.591840256039987
39.477931487227153 13.520729948580554
60.868122293424662 4.346635195511899
11.046804716636203 25.714630100903484
53.311038712065347 7.587812493105824
22.782577679622946 20.681243810036587
8.320637719952071 26.883862978107295
38.501821031074066 39.854774018590341
108.942761293397027 19.914411275834553
26.880542804191119 43.144515786879651
32.243550877798519 41.626359924936118
11.906784400799593 47.383274853327237
131.480263160188741 13.534514004932575
58.732180855597008 34.127980596821821
58.146860306607458 34.293672650678218
64.987001926287448 32.357371053903627
89.288862434217009 25.478020607311702
66.189682987622461 32.016917100030298
78.016916498704134 28.668873681302813
25.875453571012887 43.429035610490409
18.238052765458988 45.591024674057991
8.665582514422489 48.300791585729989
108.778226629025554 19.960987611685656
18.009077292502763 45.655842860370363
72.723345389170788 30.167373385247373
66.820144654867917 31.838446535988133
67.467417538785142 31.655217066722194
31.517958445374727 41.831760026809370
7.679145665838980 48.580031307833714
55.203117950504250 35.126984786821147
97.160572680447032 23.249703422288960
70.067497543152584 30.919188583084761
98.230153311305173 22.946927427497979
0.026133852461779 50.746439522503167
2.248321561495326 50.117384475316022
71.038750872964428 30.644246998837954
111.538493785208686 19.179613482433048
53.486624917444423 35.612888206014048
108.046803327812128 20.168038311042949
46.914454683973091 37.473332685808380
94.541445554101600 23.991123749363343
5.199056134935113 49.282092988108950
21.350502535252385 44.709954983659742
140.660229026753171 10.935856907742744
8.890511447250510 48.237118890629262
105.755113132950981 20.816768064072519
84.307861431657429 26.888038225520482
38.735996333860363 39.788483868777398
0.054912307689530 50.738292941349080
40.305614714430689 39.344157603970146
78.717795324927494 28.470469486504108
73.240722659519676 30.020914658160628
100.356014958137067 22.345140281828463
122.051058883955463 16.203725303694924
97.331758418858527 23.201244305934178
42.271065738809838 38.787779363797739
69.055762086469514 31.205589814113729
45.517274374342627 37.868845325011030
123.361724492492328 15.832703174073259
62.569954531442853 33.041586818772011
55.934385673142472 34.919978128517435
46.817519547280611 37.500773003625945
24.928618436654400 43.697064912291083
107.718078466327697 20.261093471240290
10.747531953495560 47.711435071285514
130.404363489253882 13.839078788329260
132.656330615903471 13.201593808388239
10.019200280080335 47.917610595218811
5.822450125634101 49.105623136061268
56.242834583108248 34.832662667800690
13.427956316973045 46.952662773340343
133.197626132624976 13.048364324025048
94.924040504833116 23.882819089137033
5.202613407386345 49.281085998384114
105.794165153588665 20.805713250572690
120.520480014150536 16.637000296286590
86.832729575817297 26.173300652673156
67.517399082554022 31.641068332910823
95.231171738041994 23.795876635259958
117.144668136778975 17.592622312906631
131.947828511144735 13.402155994530030
61.503127049411248 33.343583454484580
120.541154983551436 16.631147643155980
32.062260227653866 41.677679531294181
36.506015448012604 40.419745001970995
83.486358844591862 27.120588494145469
62.533743548295163 33.051837393743725
91.004699198373856 24.992302964173639
24.147157205479758 43.918280307216165
28.058498439170279 42.811061086120617
124.752065300610326 15.439126655266376
60.204140339251772 33.711299531273710
121.389440893994404 16.391015573640598
23.058086956047035 44.226573407012388
82.663199519967677 66.674996940074223
109.957985295879681 83.251749391047085
94.013114349172113 73.568061791654330
26.592584807754331 32.622020393963872
30.952064321613776 35.269632773472317
82.459403825852291 66.551227118260627
112.608634198196540 84.861549557602217
31.163165265455728 35.397839241805293
70.551080059145903 59.319027649564383
74.297327415412624 61.594210006912263
121.297813722097104 90.138688537636895
99.771052155189949 77.064990121558637
110.163769813412529 83.376727071157518
76.573452377566568 62.976553153140713
14.944510470337834 25.547876401513690
28.478209339817791 33.767203629330488
8.844700619532746 21.843321299856242
101.944947307639922 78.385246748314628
128.750735146486051 94.665019482416767
23.793285961742274 30.921941690741829
137.548418326457579 100.008055233412790
12.506797621771712 24.067397207831995
66.033762545122372 56.575556614942933
127.773706436815203 94.071647429942175
58.111272480389651 51.764045812968945
93.086912458496613 73.005558037735867
33.805612161466151 37.002658140902987
52.860485091010020 48.575121619130769
140.216221408478617 101.628273528646076
110.558847459306236 83.616666830665466
61.129832947655608 53.597287151991289
56.429670412076959 50.742770121841751
89.388386507535373 70.759357989641330
127.079220323638751 93.649870007936400
23.861886109668045 30.963604141570421
108.787018158136746 82.540594061602476
113.359077547726102 85.317311098863641
86.911212309467246 69.254913008961125
127.718041255524000 94.037840682456462
125.696819478176806 92.810306114987227
82.496716368035607 66.573887885052031
119.599935505746387 89.107527966697987
43.156513471473417 42.681676012010968
130.964701650162397 96.009612364276904
51.170488420685167 47.548747692735390
41.573132735716818 41.720052399802960
21.950660406720292 29.802872725108404
75.092615994492277 62.077207089605025
112.898145370700135 85.037376364882675
69.297507841925338 58.557704351595099
6.307769548001858 20.302584592735343
15.508130103724044 25.890175594328610
86.133790427799710 68.782766783371571
38.845744726059365 40.063646804792107
102.462224163132021 78.699400904075688
8.472651685960942 21.617367408072599
121.406284152135413 90.204565129662868
41.258801261070218 41.529151651009961
106.658268034176004 81.247755051082862
59.072405609496023 52.347764113029243
115.276495688685841 86.481803325644350
59.994914634796146 52.908025104697629
70.070492569317338 59.027155791132245
32.665785259374459 36.310414994242791
28.700783373324249 33.902377969431271
41.854818576070116 41.891126702522037
85.970733660855387 68.683738650918627
15.231347942209853 25.722079408781156
43.727134521271317 43.028227326370875
17.323811657717663 26.992880847172621
118.807197979781208 88.626080197354483
13.395152906414397 24.606915845674948
78.127847845490464 63.920573344184980
22.137891907668337 29.916582730664803
58.885574167155319 52.234297072285031
134.255472227120606 98.008173176405464
123.703895318880924 91.599957343121574
64.194390048330206 55.458463306544076
96.777473333286920 75.246920711504671
125.900668424899493 92.934108278336524
114.187233573276202 85.820269339277502
59.783109907342244 52.779391212357368
71.545585592233479 59.923013779679550
84.171302116423234 67.590902403387133
110.313846541144628 83.467872126652424
133.462231683685474 97.526419912959668
93.623458866376623 73.331415036757818
28.723125001023412 33.915946554829283
115.785406368077261 86.790876509848374
36.690007755480366 38.754418060368884
47.942795979508702 45.588495686197305
74.016255504398814 61.423508557629972
129.440283449462243 95.083798058488711
7.807455164009269 21.213378229840163
32.702854670214400 36.332928101766029
25.606110180826832 32.022911618243995
71.768332164914696 60.058292906797583
53.648639853756755 49.053786170755046
10.549799609021751 22.878867212735596
114.438323600075222 85.972762099298663
57.011090450013448 90.205871446708656
123.993214607261336 28.762660152315910
53.614849551228261 93.321269021453034
70.555474084124199 77.781505454234647
28.874727848274183 116.015570588763268
44.453676113016677 101.724883005792535
38.269824839898995 107.397376751964003
134.348289562222021 19.263871237630852
82.761570653309391 66.584760352219931
8.528060125648370 134.679723446669044
12.732324720439779 130.823119597724826
88.048977920743866 61.734581501967220
14.930195536410890 128.806996002921210
57.712502308636694 89.562461020777619
120.756525610602168 31.731699555263031
7.178617334769124 135.917577569285953
73.755417640356256 74.846172922914477
65.747332159071775 82.192050565358272
38.165887110492882 107.492719620672759
100.935502697485546 49.913674436539523
91.469584531721381 58.596833074343685
139.690324239514013 14.363582249358902
83.699701664970434 65.724205649057751
29.687834361070820 115.269701808111805
105.796497882032071 45.454646629001722
22.945316687615346 121.454664487015961
2.068302209731806 140.605308452102776
117.515371048196982 34.704835255589998
65.203568611585439 82.690848997966299
106.073729811024009 45.200339674647530
53.613454616100320 93.322548606042005
86.808657104993330 62.872337207893835
79.669212955600827 69.421403558280289
56.831464252733902 90.370643921937202
43.439937279905877 102.654793337897445
8.290853968781429 134.897314456211973
25.890807213460608 118.752743653327983
91.671869336496016 58.411275686342172
43.669489342962663 102.444223486748029
65.343704530792564 82.562301254786888
92.174939121044815 57.949805951591870
49.388186621550801 97.198419033128928
56.750231595654554 90.445159255329941
126.352196731792844 26.598747930347344
82.624616614139484 66.710389332671227
14.258894244849969 129.422785776962172
111.419955440856455 40.296206293775228
117.487246125610881 34.730634460718825
11.822965935701733 131.657281318572927
125.309533392968518 27.555190931257567
7.569628938713364 135.558899654812791
129.881828341285001 23.360990043418226
18.081129036044604 125.916620768805473
92.476557151413076 57.673129441205191
27.047334319551052 117.691852553780507
61.516790218172730 86.072758823493189
8.059799228563225 135.109262724536080
11.876533803943405 131.608143106126334
103.593672282700652 47.475315284218929
15.633775739584147 128.161596538063407
80.297584440731868 68.844993621777846
58.353693907628546 88.974291096447388
76.915756501421768 71.947170079312997
49.821953457147956 96.800521419886195
60.926726090481928 86.614029130028015
35.787272781111866 109.674640613278584
70.399359812432280 77.924710261522023
20.825074974256527 123.399578316312514
17.357214549165477 126.580673026568505
4.744491969264057 138.150419256997452
22.055585057425120 122.270822069906927
125.950074215258127 26.967617969339710
139.339522418277483 14.685375424715570
93.111486035952183 57.090704352414861
108.883035704332059 42.623342038862177
128.797893552058298 24.355291659285886
12.334192753293003 131.188329075450895
83.904386068020955 65.536447091330089
105.155398029224656 46.042732393860042
49.315988177764936 97.264647214042483
120.557722870981394 31.914062818448691
31.847406079108158 113.288710266767794
12.647606492477351 130.900832271765438
134.724318898940027 18.918936670691568
45.490608805041354 100.773696770722353
48.495334197587560 98.017439343853809
13.160138512205783 130.430682756808494
116.421036450420772 35.708676694838424
88.711900799307415 61.126477309812259
112.808731995255442 39.022271011097267
59.905911876890237 87.550429762393549
135.912850855820096 17.828687278401770
16.451767071982299 127.411246875285755
96.025854173126504 54.417332322264457
74.358637292910842 74.292834953491038
118.498495381812575 33.803007836423788
118.990354527665048 33.351821705707103
73.680830320183674 74.914592438283805
124.703043608075674 28.111528617915276
88.009765407337994 61.770551438377808
137.814066302723973 16.084687907076372
88.630578414734771 61.201074950916173
107.676120114140474 43.730454877633122
54.091487534086461 92.884045379172932
28.072574878636573 116.751391601070395
103.650310711591601 47.423360423164375
18.493989072274964 125.537901121432682
63.273262404511840 84.461533544572561
57.280449325766696 89.958786503895070
9.463744533640936 133.821413031636695
22.563856895260404 121.804580452161474
119.766174953853209 32.640155735531572
59.887830316789717 87.567016114823659
138.931919567162424 1.809506521569125
140.370419393341791 4.262902312260684
140.381150226493361 4.281204004346814
139.594625935909932 2.939768052338984
137.873907155834047 0.005041099180650
62.344957006179541 91.761043676673026
35.805966409168306 84.023185829433714
27.936435369620852 81.728700954967039
41.175313005487062 85.588702820104487
26.855642273963507 81.413578821519508
47.675641588880332 87.483975300599965
78.200153933059866 96.383874357128590
61.836819449770189 91.612888223511888
83.699801767943114 97.987382712152339
113.018142403958265 106.535603539510163
101.670969954279030 103.227157912583550
23.987072564422675 80.577202450828779
99.126226091594006 102.485198033020211
108.040131612938254 105.084186624381744
6.321728445071072 75.426595041008852
135.315501950830367 113.036747503964904
64.891626581601727 92.503565027908039
124.527437791114906 109.891318644881736
14.257159803816458 77.740294184389683
114.047040958943256 106.835595007859396
132.270949568389057 112.149060632164336
56.442775426089462 90.040170311561880
46.159654081245684 87.041965428770524
116.607136248805475 107.582030836152427
98.165886465541419 102.205195992840771
27.783294825842287 81.684050433912901
33.913652913697611 83.471452229135679
84.319785463763296 98.168148656822538
121.502677410727742 109.009402440878375
27.071832088230565 81.476612343638763
30.854589125500979 82.579534329991134
134.669934500527518 112.848522215478951
58.280789326480672 90.576072015527927
111.384163336326239 106.059191382669312
55.529598084042895 89.773919173024922
110.188925023718198 105.710700955999627
122.542315267733798 109.312525120722412
123.008753887855264 109.448522596729219
17.234545715421383 78.608397620959977
125.781779711947181 110.257041653063013
19.953833984978559 79.401248652674354
13.796663823112093 77.606029377863223
80.955410294894477 97.187212448780755
74.261349987166497 95.235454453588616
118.992302708577938 108.277463427691927
42.743875321728503 86.046041699789669
59.086227048740092 90.810909982588726
36.113948532220348 84.112982835049138
115.673689903555911 107.309869952671804
63.292605342035110 92.037345372670799
72.827695973494016 94.817450199833345
33.551756141140459 83.365935564091998
41.094724147211423 85.565205877855348
46.789256315178598 87.225535808686402
138.601753697658410 113.994905606257632
10.270925324704882 76.578045166953302
110.302436259937991 105.743796932529804
22.909294714288631 80.262959459379829
44.432744791714740 86.538458012065220
95.625270763730015 101.464439743155282
3.746178214170639 74.675653082900752
7.531154232091353 75.779222047772350
52.165286421594935 88.793001481273549
36.449919008659542 84.210940282905071
110.255507232158507 105.730114040388912
5.683665940438339 75.240557936829859
65.919590566116568 92.803284007617577
97.745821830096091 102.082719577475743
112.309795355302342 106.329073877088547
29.799074301063534 82.271782471935524
76.675371272702236 95.939300120943770
67.282015129851871 93.200520201030230
140.611497280717941 114.580877785503503
122.707294084241397 109.360627275371996
82.134966528603925 97.531130520039156
52.355339497271487 88.848414428410337
102.030561350984996 103.332002409235756
31.817021814787143 82.860146635497259
11.468747072056541 76.927288834434123
60.165683692522947 91.125642452586689
124.702532370647617 109.942370208478096
57.577010456229559 90.370874276978412
4.960121296577246 75.029597177796347
41.380725289286339 85.648593984627311
38.385626861123093 84.775326186784724
112.402069404495563 106.355977819536406
63.816393491399026 92.190064001023714
128.504155233514439 31.414668334112644
95.000636214939234 11.717755003190216
131.613183043539777 33.242483832644169
90.764668539055037 9.227405015231598
108.793909419342356 19.826900394939482
137.553254081991582 36.734686080385323
139.325684570547679 37.776708254199910
104.567145905886605 17.341961587505999
140.614974314631041 38.534689179534276
104.335994509708698 17.206066339776534
86.653398558895631 6.810365526504281
99.786414787860338 14.531342009365588
133.656349917577813 34.443673499205040
85.574653957256174 6.176165312702495
107.901734025928889 19.302385301754661
122.999153726636152 28.178245989717659
118.743859710641772 25.676533934211950
107.465656305976907 19.046012678607894
139.034157292053266 37.605317674752996
93.316138604457052 10.727429078877078
86.668560494771825 6.819279316626334
104.513024965623970 17.310143572534184
85.341616714057139 6.039161364561285
127.305716951644271 30.710099510838628
110.122881882750605 20.608211021337315
78.279811255136579 1.887484938957305
136.178679614227860 35.926565770890974
104.381276545725797 17.232687911629391
118.312685016130857 25.423043828185797
129.445083368825408 31.967845447286081
130.989127260672660 32.875597815029707
94.473899574009650 11.408083474093251
99.492080245748966 14.358301023341099
119.644502271651064 26.206026924381280
99.086879044644263 14.120080884873850
122.282863031196811 27.757134531545379
113.749725109586777 22.740453209515472
116.791799336480963 24.528906307834689
90.466279361168930 9.051980285296519
96.722720584455899 12.730178401344309
103.262817499956839 16.575139345567315
115.123166006744711 23.547907086269891
89.775593565892862 8.645922096575832
120.366529881810379 26.630511148022272
28.377109151526966 97.831701730303564
43.127133722962313 95.195610216970678
33.653567441624368 96.888704866019211
110.748985571900391 83.110383584870718
1.607981526233871 102.615820550621777
65.557139442850726 91.186969591604438
76.716103647544585 89.192664382476480
61.729677242175931 91.871005104625922
103.102721204819090 84.476906908892630
110.238704730269319 83.201579839461715
123.077572554016044 80.907046000072455
26.866732584780621 98.101632863655539
101.192540987359351 84.818290059530455
12.050613727408912 100.749536600445580
64.929917108663034 91.299065369080438
130.756767148313628 79.534637459244536
53.611661711397886 93.321838745081763
100.484180791516252 84.944886614783726
105.269289960820615 84.089702570141341
59.140392484192617 92.333756305009715
44.791112226685946 94.898227687823649
110.916324833974883 83.080477084955035
3.288169343815303 102.315541129032937
23.425585583265679 98.716626985386782
86.296205212190046 87.480529985064322
132.304420643910589 79.258044276259341
38.575511840719848 96.009065934116776
113.951633570301212 82.538013473357381
111.541187340925035 82.968803050542832
54.903826657712330 93.090905906135703
59.928476293268879 92.192911723304789
99.821153625036331 85.063381352077357
118.366758426915567 81.748952200377161
137.389156048173447 78.349311698777512
19.145401869535984 99.481571878096929
124.359290703132842 80.677980189435459
68.018411451667049 90.747096544409033
31.981180642842450 97.187590106916815
133.214779880362101 79.095346902728082
59.656802022352210 92.241464743436111
115.761506308958815 82.214557051743867
47.285089641559992 94.452509603358550
124.614251389561119 80.632414183869017
63.112249521419102 91.623914868658431
94.995351667536681 85.925837921121030
20.490112996132368 99.241248102937277
103.959193421220974 84.323840103469493
10.218051037580887 101.077048119555954
34.643715149118485 96.711747874793176
39.703862320443903 95.807409651494311
97.049920822732801 85.558649901376540
11.389216652258771 100.867740011450266
47.979245253419862 94.328451659692490
137.351600357142274 78.356023568166279
21.493633684139709 99.061901122442535
4.515405940355005 102.096212140032137
46.022119775667747 94.678224762607925
33.945767009440509 96.836483610577275
45.641412567753406 94.746263906203069
114.935031090196190 82.362262860612773
136.095095017658764 78.580583401665450
64.321902410118355 91.407728400728473
2.653354065619812 102.428993900537193
97.148925424817918 85.540956019574949
102.710710692243993 84.546966153901451
114.496617373048750 82.440615182909184
10.782963928265854 100.976088146933904
75.739314442660017 89.367233971892489
69.017815901822189 90.568485208768067
110.081833704998644 83.229615479429711
86.962921993948754 87.361375847952289
54.232123968816609 93.210951113457597
120.259297303808950 81.410721870802476
30.198873216625113 97.506120117334589
134.820696725405071 78.808341023799969
8.944198772758453 101.304708156885070
59.644317801574203 92.243695895545997
134.618282742877426 78.844515999572849
59.006791883715302 92.357633106528837
26.519471581168837 98.163694576169902
33.173167443564083 96.974560882852174
114.796534660642990 82.387014633791452
63.305885059124165 91.589308756976934
28.037412048406093 85.418567707956910
40.679403135741467 83.147822798090715
28.572719344399335 85.322416214952895
113.747275421594665 70.023426654980753
99.557883301441109 72.572114571966580
33.212888334437864 84.488952558614415
74.225154503166181 77.122360223486695
67.338241402841149 78.359382363371012
133.195655896174117 66.530123213876934
97.886447368101770 72.872336634423178
116.054116823716001 69.609073541175491
100.855691087856272 72.339003315628247
24.875931005510203 85.986430549830473
102.690663118114074 72.009407022712878
0.454069125014412 90.373066972169539
6.060778049677526 89.365994141329281
65.329795814475389 78.720137846033353
133.434143075815911 66.487286326435807
31.898585776767007 84.725026593332331
93.493275117764824 73.661434922556907
88.602400940200852 74.539930055702925
47.000826566739072 82.012373486357944
47.036926348609221 82.005889270749620
120.420596125570867 68.824769820327603
22.078682043662248 86.488870299855918
33.213761490157623 84.488795723042188
88.692244283381072 74.523792462122728
137.185719138138126 65.813431061972892
29.923986205844034 85.079702679853952
43.879486604145676 82.573026217644980
103.013106860913382 71.951489920681922
77.021018101292128 76.620169311448734
42.790613994559450 82.768608695011821
89.765117425492150 74.331083797043732
116.324183744818143 69.560564324377353
9.980709995441646 88.661898919985319
19.650930760884798 86.924941155285538
54.096399319875708 80.737872056918448
46.564713254668604 82.090707830739902
123.136490145787121 68.336942983594568
122.832902068030691 68.391473245283493
55.003614755000157 80.574918704299435
87.484756168587680 74.740680567125267
35.982642294288773 83.991451440122574
129.093492155656435 67.266950772832416
58.053249707570664 80.027145572863134
32.526312504092154 84.612274791736098
70.088356672260844 77.865408731651229
4.763977047207595 89.598924559894272
42.704265411319888 82.784118562445741
51.805953854569928 81.149280144911771
139.848012422127113 65.335231949077993
123.946339897734134 68.191478381595886
89.687624736233929 74.345002975476106
19.132539156256932 87.018054264557179
42.722074425612405 82.780919720722551
13.468898977649204 88.035353044317517
5.972382997686330 89.381871593937788
62.068090534748023 79.306002889779862
9.977590799817746 88.662459187552102
36.221064362271370 83.948626247988585
102.248763373623291 72.088780721724490
52.446001978210468 81.034315183396956
96.699481573422801 73.085538535756015
79.541711742425122 76.167404219669095
115.664855053788528 69.678992446873337
26.278659465999105 85.734473521101776
74.001015986647531 77.162619814873338
78.377245606082823 76.376564749331209
99.681928778043201 72.549833616961934
93.464317013961789 73.666636355334063
49.241312266899286 81.609939133721554
132.534583879232088 66.648864471259230
31.605158972114065 84.777731694805738
124.226456498904497 68.141164048839087
4.359805275685518 89.671521588839724
66.007313868821399 78.598442563809186
138.869778506890071 65.510941587562741
51.039691843137163 81.286915549814708
45.345557548963178 82.309691659627291
38.948153899448251 83.458788480937997
116.073378385534241 69.605613793960629
54.086141452309697 80.739714567358519
25.997708215083893 10.884175697220780
27.999042326052550 84.016470069799311
27.353735801715363 60.435826318351360
29.438363770312158 136.611825828469563
25.784756568057109 3.102545207771672
27.982330249371064 83.405781177450223
26.673575183842257 35.581552234722416
28.695593140796344 109.469670987184941
26.009665938138053 11.321132084277718
26.899130206286660 43.823732392554099
28.687767389880634 109.183704183082980
26.660414842494010 35.100650044404077
26.224370057816589 19.166801029447463
26.366674157307166 24.366844958810344
29.357036632505672 133.639988117841426
26.396985700729193 25.474482461353155
27.232068651777343 55.989893090124305
27.975930915098250 83.171938164800281
26.765990663926715 38.958577618479403
26.770172234729806 39.111379624518761
27.490240579305262 65.423952750242464
29.246823959687081 129.612621778566336
27.931790711486325 81.558976917340118
28.989555721957981 120.211584544852045
28.210970977628723 91.760718492942772
26.487564265187899 28.784383693503536
27.960250276273289 82.598939839227626
27.959758809741309 82.580980781370030
28.779767963779371 112.545568159683924
27.738374700714832 74.491213189841218
25.867789215021240 6.136705244836232
27.463096774872884 64.432070042972029
29.482898718663144 138.239211748102719
27.178131176250321 54.018922168109242
26.924898948149593 44.765367877205293
27.727036214107134 74.076884799699314
28.901302936527685 116.986671399208120
27.383756317102570 61.532829140859143
29.198187164046434 127.835347091328231
28.459255883600360 100.833488867599343
25.724768034116401 0.910457890073473
29.471729257007226 137.831059829176780
26.099018447533940 14.586231092111838
27.599236979414446 69.406874329727430
25.908583123217131 7.627386928838349
27.309948855032076 58.835773704962882
27.790870438240766 76.409500450829341
25.758610020144566 2.147104020672113
25.871046387142879 6.255728085208819
28.778139367869251 112.486056379586685
28.160556353726935 89.918478811091944
27.609051926202152 69.765529875443278
28.630781795301743 107.101349590264377
28.686879222788519 109.151248983885040
29.169770496329974 126.796951704402090
25.741007907252477 1.503891628224330
26.726470495820205 37.514440654152075
26.606995122021310 33.148598809430908
26.217745075164796 18.924712425226424
27.284157520027680 57.893312626892261
26.473281979653610 28.262483674769939
27.663615880556652 71.759393443807625
27.021465060267467 48.294064709540656
29.479002508466827 138.096837324235821
28.681040791972311 108.937902377346774
29.267640403277493 130.373291509872502
28.743795091360870 111.231055664884309
26.347433474606117 23.663756322330233
28.297156796019085 94.910101000701474
27.730874413176451 74.217139394201894
27.376956676083559 61.284358210441120
25.982473781098154 10.327482487057402
27.556508293403457 67.845492436327561
27.316750200725224 59.084306927194390
27.266856133668039 57.261089314766451
27.999730646586052 84.041622521657757
26.073916967060846 13.668978520897250
26.485666397100488 28.715032230952552
28.731623793137878 110.786294862746487
27.429748616790103 63.213469260460379
27.010604358076129 47.897195408509567
26.915063671056529 44.405969426110346
29.520967038648937 139.630295609719013
26.570937364618633 31.830984466910447
28.344143662015878 96.627084335412988
28.643749333210543 107.575206401296782
26.248773345314071 20.058540392277102
27.038332758470247 48.910440288007429
51.918863017930505 138.468708221755207
36.265984174938993 61.424871053399833
24.093080435522268 1.509553048775893
41.291783326439202 86.161972474357285
30.979637610996669 35.405349151189185
48.786682867184709 123.052043981485937
45.322013002006642 105.998857560484296
26.095462341080811 11.365323800479372
33.182171135144230 46.246270868809631
30.365540450058258 32.382748507086418
27.636299355160485 18.949359760029509
50.969420779342016 133.795531232122840
27.928618547275143 20.388161686778638
29.015898691081254 25.739780082093219
34.947256520391541 54.934062576219816
41.795988965657081 88.643684468484295
31.437820447788383 37.660535831236928
32.386375141043921 42.329344301902410
39.080577731233348 75.278366619382311
43.995105739563989 99.467788861200759
49.102287166130367 124.605455750752242
38.541106505225436 72.623076579098381
50.242391791168636 130.217077482921098
39.187639331458755 75.805326329317282
29.180393990198759 26.549429806421301
44.921048916064628 104.025302915518381
40.562959274089579 82.574683377134988
44.303374222109625 100.985093569913531
40.327126572607440 81.413909283486490
24.802096157642136 4.999345079541219
34.808588845110840 54.251537022805437
34.367428946418023 52.080137643750305
32.639907790350009 43.577237954305239
38.292651187423061 71.400173671564005
46.216323984331503 110.400677212398307
37.811003847959235 69.029494158457226
48.887225174275521 123.546915577550436
41.524656181198111 87.308178132941862
24.267129949805533 2.366228844466649
26.633868410167203 14.015371113387497
37.865436709194888 69.297413979450695
24.741569554949326 4.701431720024851
36.218340126921710 61.190365930457013
41.978237484247913 89.540715955875726
24.366971308422592 2.857650355686275
24.348064071340673 2.764588490859076
45.294083486393582 105.861387828898984
39.303432627855855 76.375263652814809
38.377719182796483 71.818880342044778
41.150839781085395 85.468245035009517
42.550848701541113 92.359121811336820
24.066035179371490 1.376435663024837
31.222944146715676 36.602909632424520
30.830018037714034 34.668918098677217
27.718715345335720 19.355013198660217
34.040864360510376 50.472779084728074
29.675447620415351 28.986095397370260
35.513199819371053 57.719648781189527
38.898554715519040 74.382445062443637
49.581452711042630 126.963919812807873
50.139530438786750 129.710791491486674
43.510812403639704 97.084085691392048
28.073280945783374 21.100193408664847
44.168842687418106 100.322926197588714
42.244882421458996 90.853148597201326
35.748891666590858 58.879729586851774
25.865332704710553 10.232620327209862
36.926806805457694 64.677455555811832
37.618682410709035 68.082883528929287
36.066645312703059 60.443720493334844
38.718905700418311 73.498208392262455
26.578504100964803 13.742866683632817
48.506079422143443 121.670907236898017
32.425539713284749 42.522113245989743
34.918208972201214 54.791089862039648
35.262120935510985 56.483832619922246
47.721872250177626 117.811021124622698
36.077214385451150 60.495741717544902
31.506986480132124 38.000972666334405
30.110392122931202 31.126902450515388
41.215713549001528 85.787555243819199
40.164306653336567 80.612505818098583
27.804854041148896 19.778989881843721
35.823948805481407 59.249162586685863
17.142737318218352 59.302651628108997
27.705605160237301 83.348475495699816
7.074807781536434 36.383529286415815
47.018179546655531 127.312555049761343
38.299458481651058 107.464836209071919
6.967229368184611 36.138632576724653
22.492306770547760 71.480670584897382
11.421710440579449 46.279029000339349
1.204441703384200 23.019943670774147
50.065736064322820 134.250160285987533
14.771116848171239 53.903779943217600
1.159625159872143 22.917921120860345
16.342163477943188 57.480186569928541
27.554813489724769 83.005206034785019
10.224851230340288 43.554440735660840
2.051428722925675 24.948065937817201
15.266155207296816 55.030709236404661
41.380318767696750 114.478255756385934
46.155448295055443 125.348591850437899
27.192897817549657 82.181323672702945
47.786104713101494 129.060697085809039
30.157823915983133 88.930825021167010
9.815189810490006 42.621867641459914
26.648294836103592 80.941563073074548
27.368589255206587 82.581276169328589
37.634609566961160 105.951341944039399
22.565094608161360 71.646368343227479
22.448810363103963 71.381653256657629
16.130446149367696 56.998222990644564
12.109777712809789 47.845378658837227
20.459061909597466 66.852093522557652
24.042786996335760 75.010258853641147
40.537902630767874 112.560538867869411
13.847326518597837 51.800818901980151
45.671667576544955 124.247289995503778
33.221042553342123 95.904084265105183
1.930948598506076 24.673799148279738
6.628534326661174 35.367610782728413
21.609382666513291 69.470739398443655
15.575154414267677 55.734129994590198
22.510596682669217 71.522306626548570
3.878106882839958 29.106404558825485
38.748430604846206 108.486898092007067
29.745478286412915 87.992141461975450
21.202235286433837 68.543889386120625
34.036627142323205 97.760720518542598
35.444702330335843 100.966131063261216
9.137886430660238 41.080021428869458
1.717658211592839 24.188254582819603
20.025499952556515 65.865112088100730
0.976394453918577 22.500805868791485
24.836219489480843 76.816467003391452
47.396565083294824 128.173930208870900
48.100114909599782 129.775525103214420
11.017199038332569 45.358179655602918
36.633580781272286 103.672551540990852
11.303497577900238 46.009923515220976
33.575097326552502 96.710071696116074
19.600900631703439 64.898533632681904
19.062338226499953 63.672524093329969
21.756803316355466 69.806334904661128
10.652773707042499 44.528584183980094
14.164236358180563 52.522247807319559
28.006965355996435 84.034506438840140
46.125557730369991 125.280547521522820
30.947655909756776 90.728836819792235
21.208712047655990 68.558633399007050
45.210300369217428 123.197011342811720
16.797939459598439 58.517737085742411
6.802404557218872 35.763417395320516
32.135938846801338 93.433901640860356
33.428636540293482 96.376661269841151
1.830565034185437 24.445281141337244
127.505001895782030 5.593271950484462
140.191389173691334 30.936429410949987
136.098185258312213 22.759577398408954
126.564342790948132 3.714149763198174
125.744320323305317 2.076019217177504
140.572934197358336 31.698628719644233
129.867344814426701 10.312442763366438
124.722632330278074 0.035028420069816
139.695679471785098 29.946167269736140
136.930070313592722 24.421405425816989
135.784911003393631 22.133760245204421
125.100674625251273 0.790230448696548
140.836945613286730 32.226035201778352
129.406719155867108 9.392266803143844
132.727362443098684 16.025801146280841
131.234580241696449 13.043721728746949
136.153370811542828 22.869819671045697
139.291918838209909 29.139588604835122
139.689600918500474 29.934024353896550
139.890564042458323 30.335481441926611
126.449146424158144 3.484025962112861
131.255534666444674 13.085581658942562
126.620279305546745 3.825892205408677
130.309130272593364 11.194982306326589
130.155730409215721 10.888540700309820
125.793971796123344 2.175206248615662
94.594090580136594 67.897884835054739
71.799454117004530 65.368229664206964
72.689751010535034 65.467031158319486
95.705883435228031 68.021267041625237
115.780311840505021 70.249044690080211
87.212785975270677 67.078737954098699
20.553378938637898 59.681150632686560
103.061638975487824 68.837578592283478
12.839131410434051 58.825055113002222
65.775499010496205 64.699715857953450
132.286325630963773 72.080814334779404
9.346872417177975 58.437498547468998
89.577408921624837 67.341154100678821
72.786526781291911 65.477770936043243
20.763189632682234 59.704434562129649
50.349824833704176 62.987837868223352
119.216777249877296 70.630409512735667
50.023695198733208 62.951645340265934
48.171838698068456 62.746133908655636
90.011591219684931 67.389337869573538
134.808610475089210 72.360727151490153
8.785048877879353 58.375149677655280
100.371673316308545 68.539057247134963
89.493539320457742 67.331846596669607
82.477349548863558 66.553218660923889
116.452054710011680 70.323591955884439
30.124611157175778 60.743326689416804
139.383008156377315 72.868375025879402
10.371678149853082 58.551227280321093
20.746898840380460 59.702626676882169
65.056087538944965 64.619878526398708
25.584876970602163 60.239525627359313
63.597801560276260 64.458043935507973
125.989014593188330 71.381964609542038
101.127211878502237 68.622903814888716
47.879695254713667 62.713713028712803
37.713214402490671 61.585478722421207
8.240742755031970 58.314744818801231
127.652535490042993 71.566575329057045
50.633729625077571 63.019344456393242
130.113506337757116 71.839683770171902
50.320782691678481 62.984614890534424
53.931246976734478 63.385289394057445
65.419695693124538 64.660230266549092
135.847641961095491 72.476034600042823
25.187941819687129 60.195475393935872
84.736553085455924 66.803935794210133
33.606623458002716 61.129746119092246
32.825624822642261 61.043074096945276
9.516244028941490 58.456294713584015
76.116640026722791 65.847333232175401
3.382579063860572 57.775605757642104
14.458954798125232 59.004816462351258
29.501399511460566 60.674165219583060
97.467362765676981 68.216748785930264
44.006445864253926 62.283875713061519
29.083832079126346 60.627825300273962
96.520001474144820 68.111614519206512
39.892119319381067 61.827284644560493
115.614356691176567 70.230627668939889
49.500331179209255 62.893564550060496
72.329523995499429 65.427054643109969
84.693453109194394 66.799152735792433
95.219473767292470 67.967287293642258
96.122435097720697 68.067494234967597
40.772762194658675 61.925014775362072
128.378267703200891 71.647114110565354
34.210483655132442 61.196760044609718
127.625462665102646 71.563570898093189
30.284060549196411 60.761021728320628
72.158204783557920 65.408042340323107
136.621529599106026 72.561917472898244
36.787519272431119 61.482748877346857
16.302095056410600 59.209360601166992
66.200760269957968 64.746909606610004
47.815121364620246 62.706546883499620
116.006591939498065 70.274156326469054
37.819302905992366 61.597251988991381
6.824042326915533 128.775877220145532
9.308394097787632 137.383317141681147
2.811303317277826 114.873091652007432
8.570508024275206 134.826791080773745
0.477939772087963 106.788774943801172
5.618795058800096 124.600102447615228
6.852593776862055 128.874798352397733
7.153375527247880 129.916905543615457
9.160254579242350 136.870063736574139
5.941907264037662 125.719577123909161
8.710578143946835 135.312086743816081
7.892004574252011 132.476005756769808
5.591648911320841 124.506050213842101
4.376300533677719 120.295278507938775
4.888110034435602 122.068525590214179
4.062402588974480 119.207728132744492
9.906313171798045 139.454904816110286
8.290246390620966 133.855779164396267
1.098099783999820 108.937419957303547
4.980731029934049 122.389426061545507
3.065827387412698 115.754931602354574
7.484664666045163 131.064710533346783
2.983067403173770 115.468196204978128
7.605142255203059 131.482124694548276
5.556241999751275 124.383377222152518
1.449861812603580 110.156156596528106
8.172380604325941 133.447414018109839
3.567307237567112 117.492389933607512
16.645378634973461 132.179007699547157
41.432937861803850 140.767991486365446
33.421628485653315 137.992042240484778
38.873094338928908 139.880995945030946
31.251315347378945 137.240020462689870
37.064396207341282 139.254275145887476
17.666711566620606 132.532903454695401
3.531022291570357 127.634833221645124
6.934180468886757 128.814040506294191
15.599827503062050 131.816720245663561
17.812721188949340 132.583496345565578
2.157669627227188 127.158961286869911
13.793130534605357 131.190692857175407
2.810447777004311 127.385151404804404
26.043374617516523 135.435449141965364
26.642882585867731 135.643180938917055
14.539510093422253 131.449316220243446
11.225231923609616 130.300906197093013
11.742278807387038 130.480064913816619
31.112801365781532 137.192024839913927
12.930671287376697 130.891847439461998
1.663025949027365 126.987565366302164
9.472191000591360 129.693470832939255
14.364889332263864 131.388809460674793
19.662582154313249 133.224480223565990
36.938738737577523 139.210734353483616
26.009575740648305 135.423737702255721
21.817339590816854 133.971111891383572
37.630994812891785 139.450603723145662
17.939498108906786 132.627425031729985
134.483850008855484 105.460674054620767
58.876433931764538 34.263818665838954
66.949234541894583 41.865692231202729
78.120053031287824 52.384860717965040
118.772507850434707 90.665853471462526
44.779040325681628 20.988796901999820
96.425711336909288 69.622657944799315
110.413060220002521 82.794054447579313
98.238861604982716 71.330038042308956
45.269068199253368 21.450238986141237
40.508157098179431 16.967055764585368
102.320575078398264 75.173644648424172
125.015150398049443 96.544331295029522
32.304408627335533 9.241873185550119
136.317927808482608 107.187760875557544
52.332668903855925 28.101784350115995
66.514399655692074 41.456223450000223
126.901746105334226 98.320872390041899
75.005555731433347 49.452047703426928
83.379327171946287 57.337334957537387
55.410328417653098 30.999908511855729
121.921270165214182 93.630932650341194
137.207478762577523 108.025419850373879
55.849933661222842 31.413869371497753
132.484591146064872 103.578042012365685
110.839537200738633 83.195652881959816
70.777902620382179 45.471014852435935
64.271471825635089 39.344136876360160
90.611133535809827 64.147273699031715
125.770195611271959 97.255330925052363
40.610170165375393 17.063117896711557
110.143178656907025 82.539916432861062
114.075494341054750 86.242840373838533
92.006023277341413 65.460792509274611
124.706844723377287 96.254010640336148
123.229456740309573 94.862806125737407
120.065060045339678 91.883004598665025
53.132686726460335 28.855133111120313
129.301765905359872 100.580886969278566
68.128009301684287 42.975703133084657
62.233313543127956 37.424874613103462
23.126395401711843 0.599259612897541
85.588940246095618 59.418050192468392
112.824927767507049 85.065225635621104
134.003118904734976 105.007986412629947
76.622601325216834 50.974762898194079
24.624162088178739 2.009654038674352
31.667858360827392 8.642456096278590
95.428547991961693 68.683664150898991
23.092808850152501 0.567632333743595
107.470497563294742 80.023146264069354
25.117658712868053 2.474362524241870
120.656978716744277 92.440393678156184
23.596622938197658 1.042056413159407
108.139871932213524 80.653472660838105
67.370386605147161 42.262276377306968
114.088754408135500 86.255326914542835
66.584427281499543 41.522166012337642
76.676686068916197 51.025692606887958
23.941666568815762 1.366971914132080
56.021750404992815 31.575663180812562
76.931755295895826 51.265882363523481
49.751839404732991 25.671507610532608
53.451380786294628 29.155236144242767
70.653650451213309 45.354010936959718
60.722194484645875 36.001906726298785
52.162211795962051 27.941270862281200
117.421389991999845 89.393553110316660
84.196446203463154 58.106787327963701
34.600780800950034 11.404286425502020
73.501912873487058 48.036119892794943
79.365518379448261 53.557671810917931
121.841977458651343 93.556265485988135
76.842801584330118 51.182117769159071
96.579760757673398 69.767720888382598
118.238370501104185 90.162875039039193
114.142752308338999 86.306174845758562
68.956786819588771 43.756133891775775
69.287267567045532 44.067336035775305
39.018743499468052 15.564527148960977
88.039421769152369 61.725582808740633
101.313552448778594 74.225366711493237
130.047845254182675 101.283443758847099
95.705919626048896 68.944855303112448
115.290064434602044 87.386558487702573
39.230131573360481 15.763583893771401
59.948363120773870 35.273216836239257
78.197229731028315 52.457535312811721
128.060268361298881 99.411812218464291
44.136964448300446 20.384176538516929
51.109245514542970 26.949729397737322
79.423151836743159 53.611943218902532
59.654859831838820 34.996835069705490
40.980620716300670 17.411958204599195
114.382466034762842 86.531904865383922
7.359713757554621 113.923597764686050
16.921038058705864 132.720947975130457
2.004987602646610 103.396325637464855
4.754703966780442 108.802206648089083
9.741883737236087 118.606890785453928
12.736056124937701 124.493366883256897
0.906988192249666 101.237683299017263
17.445998791369004 133.753009060791214
17.742192912935515 134.335320094074518
12.157268521082585 123.355483370005672
20.034134244309612 138.841225605766454
15.908329449409152 130.729985448340045
10.275951864023090 119.656856804726218
14.032923085388832 127.042978387284577
10.381805759095734 119.864963200257705
7.760962614515064 114.712444063406195
15.462773331218091 129.854032062778714
13.987988510033368 126.954638014872728
6.605848421674877 112.441515337219428
5.801960945904021 110.861090498995338
15.942041588688349 130.796262761860135
3.932236351214162 107.185253669652099
13.445116299133144 125.887363362701265
17.519611124962012 133.897729265939887
4.111662376565919 107.538001231514315
18.865852195353053 136.544409168302025
7.493289373572492 114.186204444972134
17.452826171292106 133.766431537363673
99.192855192612697 1.618257225788525
120.630107851074868 4.628039418139016
110.734066229090516 3.238638904783109
140.357628995352457 7.397775950391302
119.463892491587899 4.464303221278747
91.015231270389933 0.470121909711559
102.098929309213943 2.026268936297731
105.076599835057550 2.444332755675876
136.974278381672889 6.922754799604462
121.302210977235916 4.722402443698853
100.643293056290005 1.821898155097799
90.393615405705347 0.382847276631553
115.570195005924006 3.917629562043559
117.709450777010360 4.217980265899113
115.780476082033161 3.947152945862587
137.540797720560647 7.002293901231522
130.032733030743856 5.948164448990085
129.089489859355808 5.815733463288224
94.094813722869915 0.902494125173151
121.607257818707964 4.765230905252337
110.222708241825728 3.166844436130508
125.265481756001492 5.278844167059480
109.273528922412595 3.033580017483602
125.888953557785939 5.366379373008655
99.128609624688238 1.609237172269669
101.737767260867727 1.975561920852070
135.166378137570035 6.668926286830966
115.864780889972238 3.958989309118067
122.537788840981761 4.895877110010478
77.644224445008589 93.690026501232310
62.294103384503188 90.511242983348311
91.018359626135464 96.459612507241218
110.282139619990318 100.448857028195732
103.463742009039109 99.036867516279926
24.327502637379247 82.648920320919331
99.622576897386651 98.241418913740389
115.220981183323744 101.471618223177970
5.053335783395826 78.657524834532765
136.540916023878339 105.886662065919140
64.937559374395647 91.058663703862493
125.805414928088922 103.663498235157974
29.207209001819887 83.659435488992330
110.061718912652935 100.403211152914182
139.126789389416842 106.422158274796502
55.291160953908481 89.061036962997093
46.138121155901871 87.165577511325395
129.286847355671370 104.384451508151997
100.664660409154649 98.457219028828064
26.181821274890471 83.032922342700886
33.213558165257147 84.489091270690992
84.871148726872576 95.186615857214136
123.608757628231558 103.208602929010056
28.719829208214925 83.558506327016701
24.008960112316174 82.582954865375072
127.895134154255317 104.096248244552640
59.222098744826994 89.875076162450000
117.091235455979529 101.858920279802575
53.594198172072673 88.709621016497394
115.272107294678577 101.482205686264919
115.189338091943497 101.465065405976219
121.903879011911783 102.855547730019197
15.620227758575362 80.845772204932032
128.013995502922228 104.120862675576774
19.860326889014484 81.723834154861080
7.580456131023118 79.180854160541514
85.741343422653330 95.366820335432564
69.873524456985407 92.080829222136956
133.172003633434940 105.189010031923743
42.408495517421620 86.393227087459209
58.667133135583875 89.760150975560535
37.473412690730100 85.371244271359970
117.473936385108530 101.938171993909521
62.659901031475613 90.586994277197604
76.321416995372601 93.416092601840717
32.712957124957882 84.385424183658486
40.807401275005432 86.061664100541364
46.736458860059152 87.289484418939139
7.850112318108830 79.236695977008281
106.282220153054908 99.620532741746160
21.860896040611099 82.138122499585904
44.570452190755439 86.840936406003607
100.949011966425587 98.516104039569981
6.926321178164078 79.045392466237999
7.151528981705038 79.092029678490135
52.490827674241352 88.481129271135870
37.459752833994635 85.368415516637057
114.458762466574356 101.313773976590269
63.606778157620838 90.783078554981984
97.592038332655264 97.820924345876477
112.800350006970859 100.970341232857407
28.530715910596872 83.519343754219321
76.315826925883826 93.414934980953916
68.243107269556731 91.743193886086885
131.034762661783617 104.746418970416670
127.555487428905153 104.025912420607611
83.393283916591770 94.880571866937828
52.168627085768570 88.414406284649147
105.288048953704617 99.414654559418281
31.672312336524453 84.169922006939160
8.600143023692478 79.392016266367463
60.614392621456560 90.163399675315844
126.648895577849672 103.838170628720519
56.869616328089037 89.387911774432325
2.707441435056016 78.171724738246468
40.873872857755082 86.075429384269057
38.077548730608676 85.496351928723470
112.937254605968164 100.998692154723074
62.410198825793977 90.535284635777103
65.325971734442973 33.999905063233072
86.104429557335109 33.149655351020158
69.692664910796836 33.821220983396003
80.140728750430682 33.393688615568216
132.464529502309034 31.252610730463722
7.551768735501381 36.364012153946106
16.660597891067372 35.991280961182426
25.965326120759570 35.610533623389180
107.337304732087247 32.280810985347543
21.887133957931550 35.777412308147653
97.542794984569639 32.681600070133165
66.753289502438150 33.941499548645886
140.733896361157292 30.914230141690059
68.831251133355835 33.856469836925378
41.035536499868037 34.993864082894781
21.013878231319609 35.813145731511824
55.328187051314160 34.409012111602742
85.371038323381100 33.179665551532814
68.024042264808003 33.889500638057420
96.421472971502723 32.727484308849753
17.863493653355725 35.942058743420851
73.381095915041470 33.670291235548156
138.259801818971312 31.015469520974680
135.404319869990019 31.132315185173859
52.468260634937977 34.526039642384887
110.058048676915632 32.169478769270050
48.936728405212456 34.670549128487686
111.857789411837089 32.095833792584678
107.866545287861129 32.259154583603305
81.987084698857657 33.318136155074093
21.709833859324871 35.784667387379258
94.160013400869644 32.820022714033676
90.023411688724082 32.989291504108003
5.620961937132923 36.443020323784530
36.891305403259281 35.163445065625524
38.453917522132883 35.099503337336678
74.476444181761366 33.625469836554551
71.074026749014152 33.764695974879146
91.621962900661885 32.923879156401881
127.574710216572711 31.452701010305855
38.685892518811251 35.090010973858718
32.682108889303407 35.335684418283151
77.119501054505363 33.517316557588053
48.409825150219284 34.692109888421868
133.178736249944393 31.223385554716145
63.254780524705950 34.084657730876998
53.926965081334757 34.466349792140747
48.387320774546659 34.693030762295294
21.333404553947577 35.800070787924838
120.374034051193902 31.747351021848409
12.069051652377130 36.179165976583199
111.324661831289831 32.117649250488085
139.087438766679441 30.981602807544657
18.087580850782903 35.932889146872974
131.847305163049242 31.277867408379837
55.700856308465305 34.393762571365244
136.247378189938701 31.097817432740793
1.585158827438151 36.608164458244090
95.244930459960585 32.775628157655639
116.638582351947235 31.900204845714523
119.132582265134900 31.798150943229487
79.463815340044121 33.421387756538152
67.838722501060857 33.897083880140947
107.461300682865556 32.275737099577796
62.264250612816177 34.125189986913568
113.226081991400576 32.039843575124202
29.391824902612679 35.470322081801200
37.087641149564746 35.155411052070903
89.342602702893160 33.017150051128603
61.235515103469922 34.167285607205528
87.222124925150524 33.103919513792626
18.391479272843714 35.920453693380637
33.440041921356496 35.304669973040255
2.807200683248917 36.558158786741828
104.621161822007252 32.391954928141999
59.987487067473857 34.218354627220585
119.853235939702898 31.768661960715512
16.080104112577452 36.015034633004902
6.391948365189040 135.376181936132980
0.835877855917383 131.552423242796806
2.094180026292176 132.418402869006599
12.182436087825975 139.361269549967460
4.302640491591812 133.938293570355142
3.551559185423516 133.421389821730884
10.593412222963629 138.267683029233609
6.801983078746138 135.658373063462506
0.451586846458021 131.287949261457101
1.117698591833817 131.746375873009953
4.732512247737047 134.234136803776522
0.259420933000439 131.155698225240030
14.407870744836504 140.892842106866311
72.108715553928306 66.866806869904082
78.744544220050955 99.021807114612457
64.765339933841872 31.283271377744537
86.790198924223404 138.008351523491712
70.850511331611372 60.769971175058750
60.439542962167231 10.321910004315367
61.154721240418418 13.787424089930544
82.633400236532225 117.865899156949055
64.360217301891524 29.320182970112082
66.561162115700341 39.985223402502292
68.693106752480517 50.315912117741036
79.699845802059542 103.650878199596463
63.530904684613269 25.301612155036505
64.202717618793798 28.556992326808768
71.692722577386832 64.851044417992583
81.242373531984114 111.125450258156761
59.943127603408477 7.916447659596388
82.296719691796454 116.234458150396833
83.836894555019953 123.697629006009450
68.150038230793641 47.684384191638308
65.931035224032868 36.931839812415753
81.601675347680057 112.866506357240496
58.727578909890887 2.026306351841509
75.346763869317400 82.557303055446965
62.304983637447044 19.361209900097627
74.507765048552628 78.491796146757494
84.309104329506226 125.985799207219870
79.563555798598401 102.990462550678700
84.529849419582803 127.055455882002263
69.097001768797426 52.273051911721808
61.788507766626985 16.858541041664207
59.916022130627553 7.785103628917441
67.228375013796722 43.218313342134103
65.876477987150594 36.667473739455431
71.317649017742838 63.033563737138358
78.554406898203979 98.100465419681427
78.608076803855880 98.360531783085321
82.303750372773848 116.268526472519568
70.200957761721369 57.622452417470321
72.534036633006082 68.927770178321822
72.940305266033974 70.896411722839346
85.006672600527395 129.365981103702268
77.490887911016401 92.947009082290677
67.099118497247204 42.591979611955416
74.554230828665865 78.716953733863321
66.801084871996409 41.147808616131499
70.406787327117911 58.619833461903013
59.144320235324244 4.045695051507796
64.472153136111316 29.862586482593336
68.243673445439200 48.138109039178801
64.478506818183106 29.893374295066025
62.316858441381221 19.418751217485578
66.300953323698209 38.724338863210420
65.984532010293549 37.191067297309210
60.863787390162059 12.377656222663813
80.928336842089067 109.603733778047143
84.850459125937817 128.609022995471094
72.594642655307581 69.221446636830208
81.651043333405809 113.105727059425988
68.518042959469568 49.467611688309482
67.354881938007793 43.831323469977150
85.497307868007653 131.743435064566569
69.391743590994466 53.701271933925803
79.999238847991705 105.101636492130538
73.583360023913585 74.012439416945156
67.612281175615067 45.078593850917507
73.483232144189984 73.527253291894752
62.222670005985854 18.962345647726305
75.097541682275178 81.349655919190894
66.182115455653587 38.148490409563138
79.557394640296309 102.960607643826961
84.087129823408290 124.910185194709754
58.770574013751215 2.234646205793457
64.739250067804903 31.156848636740623
71.915209067206490 65.929139331913191
84.752021074946640 128.132025213736682
58.408101565950098 0.478226286869418
63.367789854534323 24.511212392625428
70.861279259646295 60.822148943054096
63.617702065623327 25.722203153997519
61.154770790073464 13.787664190941351
81.670603990683290 113.200511444495348
56.865590940293679 103.589102145017748
82.983939535003756 40.667245012433689
83.188589617843775 40.174221373211751
74.116718622417693 62.029315642649756
96.394232032689104 8.360435660160102
42.573958973394333 138.019151255965170
86.752439948216022 31.588529957215687
65.175642687617938 83.569310812750288
79.598335810634083 48.823521550356880
60.066601726336060 95.877529469247108
78.998994844126898 50.267397166440361
91.114576513549906 21.079682785601197
72.704744107713580 65.430911205512288
60.912261268864121 93.840246418030972
48.029585928849407 124.875970376246556
86.479518321966324 32.246026946851316
46.536697431378684 128.472496259653894
52.637941397626705 113.773955891253578
65.593695974342637 82.562176342295032
81.522485065096916 44.188043007291576
64.050828343910752 86.279107229578827
61.286149078257040 92.939511241726564
95.282698522889746 11.038237147036632
75.382117212696485 58.980836944826542
90.660120439425768 22.174515411231511
83.777532992407984 38.755394653017930
86.416758128914736 32.397222872829772
73.979817272094436 62.359125438053240
55.504655534301392 106.867739110597782
63.534374138508589 87.523299893981019
48.550854303528716 123.620179870182596
80.274686060039087 47.194122447640687
87.353875935292180 30.139607215566357
71.247532727477363 68.941487149726839
60.597203367889655 94.599254138665430
70.683645825864119 70.299950183236930
56.946346770445551 103.394552830806177
62.456345849998534 90.120383768121968
58.045438907146405 100.746723924232668
97.545423287922588 5.587094480819509
67.729951199919526 77.415712138593051
80.714080375081110 46.135575188586827
43.458692675041284 135.887734433284180
96.989851210189670 6.925526226425497
89.581789616968408 24.772328121567504
78.369657317624316 51.783537660054471
85.012549556768107 35.780109460799437
77.016005040019934 55.044628801010873
82.845319203606849 41.001196014588338
54.638216994382738 108.955080958618325
95.904769410690079 9.539602752653868
46.440951884363336 128.703157383137068
45.214969159973229 131.656679101838478
45.967725434202158 129.843209824830609
70.165241783920195 71.548840209567174
56.478745676025305 104.521053197070145
55.734224865574994 106.314682373031090
80.794655013863718 45.941462383498717
78.069036098029159 52.507765892241451
78.909316122805791 50.483442666803377
62.560589709240546 89.869249313951173
94.526307530494833 12.860462843552781
69.722274328762794 72.615995540109139
95.570093452695374 10.345872442266563
90.495861427659605 22.570232699160787
72.425790177354884 66.102940652127344
90.287592726694569 23.071973971193774
50.810269448403758 118.177010428075590
78.695476568410513 50.998604712449698
57.764852392059723 101.422686439687780
87.097691189138729 30.756783295384778
99.234290420029382 1.518435391712207
77.220031732211481 54.553106975626001
60.605537367314156 94.579176654852475
92.059280955170934 18.803790123680209
76.636647711073195 55.958540626930073
96.799512485647398 7.384072293724443
62.325497860694334 90.435610378228247
106.990248783211484 93.125434265689307
105.895074014033739 93.354055178981298
137.985537499990528 86.655077740311114
28.733459283969690 109.461766319839811
100.051527056003437 94.573912575269304
17.832261591193024 111.737422993678493
139.905606521207972 86.254257756534514
64.590485794048845 101.976507912340139
128.906710188489427 88.550309305163523
71.714652320343603 100.489317462446436
105.717260356659125 93.391174296302907
117.287464384437698 90.975860607336770
69.320451272018929 100.989113883691232
42.764403854084243 106.532765897033130
103.771369062347901 93.797384754571922
13.091551194271080 112.727060055360297
13.903590832852801 112.557544422762930
84.379450887951236 97.845503984749755
128.932671338643388 88.544889839681517
46.318603771281865 105.790816343445371
117.676311322389893 90.894687679885038
34.551703660972109 108.247190910816329
137.655747158804445 86.723922431696280
74.107087952871709 99.989889576875683
131.458146314809653 88.017689604799671
107.312224053123174 93.058220993126511
5.763821074026292 114.256744996609754
119.824290290292083 90.446290832921093
134.070371292717908 87.472380055144953
18.658929970192776 111.564853569039144
72.954310142893348 100.230535292205559
79.351594610797946 98.895083582759156
17.949797341083045 111.712887064582446
139.918587288481689 86.251547983671884
63.620383330701451 102.179019618598502
134.955187815216675 87.287672036696549
57.102998241752992 103.539542681442313
121.438181967040691 90.109386258896237
67.374917816278838 101.395249642119381
44.549104553141071 106.160204443597223
8.627796145236612 113.658881883933063
127.578623283632623 88.827551303121027
15.513554738367088 112.221459782388877
27.062869784160707 109.810506729070639
28.367421919046809 109.538177682686026
8.546111428574063 113.675933805736747
102.617227101621779 94.038315240331656
3.657640473305286 114.696416313048331
52.600615260410265 104.479428203054255
112.916759500107915 91.888257943823476
29.018922191971004 109.402175108852305
3.057143242631418 114.821771853706949
31.108062079278337 108.966061090822564
54.930523980364747 103.993052992052199
53.896967253032109 104.208810960179292
123.873766190339708 89.600950979704919
126.036056744115612 89.149566547631110
74.139386511235330 99.983147159027055
8.832356600210931 113.616179294943763
97.494136502600142 95.107775279577524
119.315605921094146 90.552480172135603
113.645681078025433 91.736093447752339
77.161480149976256 99.352276336225316
61.000040745360423 102.726023742377151
117.568042342019851 90.917289143934454
81.722401232617514 98.400170815981298
58.545947947445597 103.238322740265673
111.258863589860979 92.234348529372909
28.881374771191947 109.430888532357386
13.418601907576106 112.658787269250780
54.082895779839724 104.169997840299175
131.710130067464632 87.965087264709254
65.754235413222688 101.733571799980211
7.951927988096188 113.799971324357656
27.749939073630603 109.667079019745827
113.867194480119295 91.689851881822975
70.996338565206628 100.639267544708574
83.538631072104494 40.952953621958571
120.228899492054239 59.851250913728393
11.367435119921099 3.779262184331183
45.436484076954734 21.327430768668950
37.785148435478419 17.386407116928329
105.028402454199394 52.021831169067902
30.566674101793101 13.668340179134519
60.120194526037864 28.890665854246983
66.804405644883616 32.333546332499800
133.403395494543048 66.637125011855460
94.784260675417130 46.745313847946271
68.395429325633586 33.153045338964127
61.129920236135469 29.410751900883596
56.604881386930010 27.080010450581344
124.824947239460172 62.218567383139096
78.948859026633315 38.588869619520317
68.495303346990227 33.204488106450029
93.912268499451230 46.296171116449102
136.337890511430800 68.148614614373827
39.287986514957865 18.160483787132030
76.021064416534358 37.080831239490188
107.998095108116473 53.551450249434033
35.124583589845685 16.016012525062649
114.174451037024681 56.732746422803714
55.007229932080790 26.257097633024735
140.348478924379066 70.214374702997532
80.820409384031493 39.552861341952003
72.532163976431875 35.283780398003486
22.762078739483865 9.648376037397941
108.244609261817558 53.678423912039868
85.384965949375214 41.903957441594109
18.944506724218588 7.682034171171751
110.486277219295388 54.833054535205761
28.133313014691801 12.414972917932900
136.525941402245905 68.245475220568622
27.736607563079794 12.210639238058462
17.483649092069683 6.929580645421863
16.940167690281438 6.649646113845714
129.907953734451667 64.836704889762373
28.681042511178287 12.697095543518410
137.641582925854237 68.820116020218094
72.939444921767915 35.493561266819611
70.731606577640335 34.356355484569050
84.559036249064079 41.478540411663225
62.703310818387493 30.221168511608152
59.039871749314941 28.334216913293499
55.744485436703975 26.636840663162584
59.703895247404660 28.676239853327303
84.247428930613992 41.318038785592826
53.529408531789450 25.495906467912956
5.342729296693666 0.676077425919841
15.535824378702399 5.926301790000454
95.611249480913401 47.171276398134005
32.430327331319262 14.628264276097585
88.774032354881257 43.649586111837849
29.306288855744935 13.019145280657646
92.874809543424206 45.761800324864829
95.767286114810332 47.251647210962069
116.729518030305826 58.048801543653155
75.838808727139877 36.986955605715309
67.680284840167204 32.784691176540925
32.353022097096471 14.588446161881823
97.123983894412873 47.950450438034451
54.194908591982617 25.838689950477580
103.993066120116069 51.488553690295376
17.008078325531873 6.684625290327769
132.801952445653939 66.327335794401975
38.982686003253342 18.003230649393082
111.557152306608188 55.384637192785426
64.657036770062135 31.227486956564459
83.557471677934203 40.962657976422577
137.790216155848185 68.896673513221714
43.993553913733379 20.584211261967493
54.891305131648288 26.197387485445898
90.312269260165067 44.441895887511741
61.877204979335687 29.795660756740400
38.648248589917792 17.830969776554404
117.203498589851606 58.292937820398009
106.479255192019835 91.988634085252741
96.973956583762941 70.842331354192424
67.456278045254365 5.174771394401809
70.669054178868123 12.322188801100266
101.618627782377146 81.175265362895175
111.567956442957524 103.309395441111562
78.975170344756677 30.800687394575082
67.653802177486170 5.614200524301562
121.392857292276787 125.166712735897363
86.643107453896789 47.859438109860974
118.654163006433592 119.073978478610769
110.789973087913367 101.578626927306118
76.438482285616729 25.157353519062465
102.116709750336327 82.283341238617595
120.108278621571216 122.308928822722166
127.646173774168886 139.078377045354472
113.806034074997868 108.288414943100562
105.874392437030124 90.643004510118203
81.507330399707996 36.433947883518123
75.487255569940288 23.041172962873190
91.588594098487093 58.861591966245697
118.208514576207932 118.082550749135009
102.233817183229718 82.543868480325656
89.799058496715460 54.880437544626496
93.915693036568769 64.038655902675615
112.451045513337903 105.273991146135799
121.886149163840741 126.264132152242837
111.978270825147590 104.222216016065673
128.191557386261650 140.291684216562544
106.635290947222572 92.335764612380018
128.169245564295380 140.242047423314375
68.516611855314764 7.533680952912532
70.951264658549334 12.950018444666931
120.820861298230625 123.894201376754239
82.683449462937105 39.050443249293373
80.267465821625706 33.675638776756202
91.199774996384747 57.996591635426746
104.748097978607021 88.137353234582051
126.951284139507564 137.532465950414178
124.018760853217273 131.008523070396649
114.264033048842037 109.307318751447028
84.416677264117837 42.906330507145505
70.674803599292261 12.334979455011052
96.000889001446993 68.677561732377541
100.241932939389287 78.112551910334901
114.688101095377931 110.250736908013707
102.416073289544485 82.949331049946437
78.206868569671826 29.091457354117203
102.947177330129321 84.130870661352233
76.271054110202613 24.784878436592116
84.051309562291607 42.093502173245746
67.225157653123432 4.660601142551282
77.377510215557891 27.246395609987186
90.344873006045475 56.094703326794708
80.651439120997225 34.529858719105093
121.846032693841693 126.174885611543473
70.044241031008156 10.932175870468480
117.785373187728368 117.141194115577193
83.641154221182944 41.181035414725336
66.312968173350342 2.631266170305950
107.726251087098532 94.762808131591214
122.404371768441536 127.417014616077026
89.126353486656711 53.383880268767093
122.185162951581376 126.929343876452279
85.210812453012124 44.673031776178647
94.835852938922557 66.085722560766072
111.886006321908027 104.016956486907901
86.646720754796405 47.867476569022600
96.587515250828943 69.982620812651092
103.216428423530104 84.729869742430665
112.413937952386874 105.191438482635050
79.941833007499397 32.951208082837738
74.459250044713528 20.754183680204662
90.915593438143347 57.364376961398854
96.077839929197239 68.848753367770129
117.074185349554043 115.559024638900382
95.919145870091455 68.495708949727728
108.228036168825895 95.879122271887596
72.223374711304217 15.780063600682571
75.124371405619740 22.233869719567988
83.550099527314714 40.978467331282992
120.489180802922490 123.156316492456043
75.099069495091527 22.177580918789126
86.536275876787059 47.621771418481416
69.989337790693526 10.810033411987378
70.567666788311115 12.096633714175542
112.499409726080856 105.381586322906315
112.899400373096270 76.982670207296096
98.049411965668554 111.691914834155639
98.911654151834398 109.676574879259817
130.427896788805981 36.012882666614459
127.767302947196754 42.231554356279894
98.333297833714795 111.028381384176782
105.813047816324513 93.545777036533508
108.955164472674682 86.201630180712556
93.744123583176616 121.754771690147820
97.776041278601227 112.330870891958753
109.169586839388970 85.700455487806096
110.521871475700337 82.539727212530281
110.766487900181161 81.967979202760432
129.903585718580786 37.238367878974216
95.438274305677098 117.794991369199693
97.542308371265818 112.877180588334966
133.025678888208773 29.941022413151366
95.314602362157174 118.084052856881783
106.426208473782310 92.112621489784146
116.254013918217737 69.141849125714771
128.725988487474240 39.990794968139170
135.185956645611299 24.891751862465757
136.422660030391853 22.001174500685217
124.647816489701171 49.522807089462631
108.783719918100147 86.602351771962688
140.999025138388959 11.304723319898702
97.838057799448421 112.185918146277459
97.508213396770628 112.956871614201873
118.648226358310325 63.545797264133661
116.546377084076511 68.458501478210906
111.179175874147987 81.003393409830551
88.932972147495633 132.999994752705305
111.989523102325720 79.109348821792395
109.321132060613451 85.346245099811370
129.777342209453906 37.533439950454493
139.572888760527690 14.638067094476444
117.633030136351650 65.918640464105593
125.554822730370603 47.402839004522157
132.758742943796477 30.564938388040208
104.424567016143996 96.791107499489115
124.287055490956149 50.366022680863914
128.930432255941241 39.512943499338760
104.536591299193987 96.529270376263753
90.893671454841737 128.417203841949430
136.106481704712081 22.740185909356825
95.433537996543947 117.806061661500337
85.669839967940632 140.626994179405273
132.538684700674054 31.079285954053962
111.713841150947403 79.753707054746585
92.715254158853668 124.159573603667127
131.902231758495986 32.566883133085717
95.191482601636679 118.371823713602993
137.221836798786711 20.133238904153309
98.089205781511978 111.598903765671878
108.731460665193495 86.724498614329690
127.453647932177219 42.964667968631872
115.567037279772521 70.747536587720205
133.271591003290268 29.366245953743313
138.767444545689017 16.520651748356769
110.182487423326180 83.332977939272780
101.197496683787605 104.333818680180286
118.953610074133564 62.832016363653885
88.680297261747455 133.590578003000047
116.078795003253418 69.551392622712200
92.135293220964215 125.515130625998481
17.342139568240498 40.138864221228900
18.948065624686613 40.758057650941197
102.574598057478724 73.001758551216270
19.802507963478504 41.087503132023151
139.722155804587146 87.324661896946537
65.960362635003193 58.884487138541715
129.932758453039071 83.550185172697141
50.274485108105218 52.836517330130540
90.105966047167712 68.194255125205316
19.509838093024747 40.974659044256910
51.649362192690340 53.366625708421026
52.002123479878215 53.502639113525717
114.555910124838832 77.621367082794322
58.340616690478392 55.946558205893531
54.000825468639391 54.273274308356889
89.878929091576737 68.106716978203124
130.646210840791923 83.825269463867272
14.245472450985003 38.944888990978292
127.290326907503783 82.531348567554332
104.358487236224008 73.689568836366220
88.939445098101174 67.744482170601046
137.830507289611234 86.595303078029218
134.644671457692453 85.366947259685048
80.569841806248817 64.517432365405213
117.890507146997578 78.907080430909573
38.973460508421496 48.479205763353583
134.812714477600906 85.431739242739724
42.573329207231353 49.867199337019592
28.494833227481905 44.438984148716941
21.470450783639691 41.730608230937307
74.578641545817177 62.207418263286861
123.415008238984242 81.037150345938258
68.161869865007361 59.733317510781475
6.187737289006393 35.838085504832677
91.484355977980456 68.725717944003833
42.789054268204573 49.950375981325685
0.980061792941425 33.830173348296022
124.356900967995159 81.400313884481236
45.365926859335808 50.943935162478233
115.138850422227449 77.846130110088581
56.648301422414391 55.294055875053999
58.255394730866144 55.913699359592798
69.167380970580851 60.121010248921394
16.114818388971837 39.665648653613260
36.666140398275068 47.589577348202674
84.138818137841895 65.893514835983922
40.376955593067876 49.020348321915520
24.579026057450083 42.929174863307082
128.777162219280484 83.104624436901460
11.857622061648522 38.024210690580659
78.384397892407549 63.674795491170869
15.685931623622222 39.500283712849601
53.055578222795660 53.908817376027564
104.104647168744123 73.591696271592525
130.980711091559840 83.954242000729238
60.401011102533715 56.740980014693278
96.613522537038889 70.703359579819420
114.924766788877548 77.763586347474416
57.063693502143330 55.454217699124456
71.713615894280039 61.102756531030757
85.057190295690305 66.247609598870383
98.647545285245471 71.487613323333619
95.140685880526874 70.135481141649095
34.195829047043063 46.637104753411151
121.260668148737153 80.206506105568451
35.752771048660883 47.237411507246556
42.842281207923037 49.970898577135792
73.792119817323837 61.904160784740952
132.769142650877512 84.643803681713635
22.996125492580564 42.318859322488173
27.238637658623801 43.954635545275046
6.269182207220029 35.869488045465808
70.900398021958978 60.789205878156906
51.783724744860521 53.418431586511865
115.246034086105226 77.887456683114294
20.677148102346564 41.424736235113990
17.605695218895502 41.742755870645517
14.200240167346207 21.018552439343662
18.177998160936284 45.225556969367979
14.738381190120533 24.293458101548804
20.107047224478624 56.964958786938837
24.165542822475519 81.663299280279332
17.568130382643862 41.514151676328360
16.175805477009355 33.041033062206530
20.523752968328886 59.500859122083725
31.933372420552800 128.935125915314046
24.608374041315184 84.358188546484584
30.626534810100924 120.982247935509321
26.284842380279205 94.560487615744250
16.797844857157898 36.826509734586764
23.365475762452139 76.794419127811977
24.316637759657059 82.582801128986858
29.189997248569934 112.240069221880333
22.515008757508568 71.618825571220412
22.470985688347554 71.350919218867276
33.721853364813676 139.819087782614815
19.943540064965994 55.969921241318524
18.393818173713079 46.538949095127379
20.709510417737871 60.631302810858919
23.111084465845696 75.246297980352949
29.907106303794237 116.604100964462305
19.983372750479663 56.212326636575369
31.664386672329634 127.298188918080228
27.481894204033775 101.845254302655732
12.986525659711475 13.632383488941205
33.904113866474695 140.928250480914301
15.076465835669223 26.350902661905877
22.161063079203803 69.464857267489307
20.101378983961066 56.930464198754528
22.497095051252963 71.509810098389295
13.067846754395257 14.127270334890387
12.233956344650171 9.052555141363831
29.202451642346301 112.315861556921575
25.961292590080589 92.591496226713687
22.035846568542443 68.702840914132025
28.408657111333810 107.485153444690440
28.683172092013578 109.155739084033726
31.863651125247124 128.510830693225785
10.806802675646619 0.367482950878498
17.227320234409156 39.440120823900905
15.538710638585734 29.163935042511131
13.245053611378880 15.205678623344866
21.333494048385269 64.428611394760509
14.963178029930807 25.661479516725716
23.702350669651931 78.844501716490726
13.972244428790747 19.631063837741390
33.108547951503731 136.086762452062686
28.637558754301576 108.878155009184738
32.154637517878271 130.281654593510410
13.968183620271692 19.606351421758703
28.986056082733178 110.998966889052596
16.932853084876740 37.648114463996421
26.226237406753633 94.203841771049454
21.830686810281534 67.454322727353599
21.112489685497327 63.083669439466988
22.192945105059287 69.658878207313620
19.305410642688457 52.086527168399421
19.706383457170606 54.526683344875508
25.035464214432125 86.957284261213943
12.670011090054027 11.706205568146760
28.819866426048009 109.987604765287443
21.912748952721483 67.953719286165992
16.133348760421541 32.782658889512454
19.697592552556813 54.473185503088217
33.899191898816142 140.898297403427108
16.312298325059359 33.871672582354968
26.833478202891982 97.899260327589047
28.484643746156657 107.947576954703379
14.392493233405405 22.188525788276745
16.804597332461118 36.867602531211745
54.269823793737821 14.847718570280911
20.329727042479043 39.744537438885750
38.158832269321600 26.665965310020741
67.672821071949812 5.015925868638958
56.183999888009808 13.443571261834137
18.130245362313573 41.357971171771723
23.638793128448551 37.317166074260214
7.959716973943027 48.818580519441710
59.389986469758725 11.091814052479096
3.696009696210410 51.946230643141604
57.166492563724610 12.722861996734737
73.996250229256148 0.377363064539944
42.274585562505386 23.646847097151767
73.324546173409544 0.870092779905297
62.346831380161845 8.922815163160001
8.169776767973616 48.664490780632640
21.587556981860001 38.821854030002598
8.820752939348855 48.186966042112083
65.388307867334859 6.691734628851901
34.556154169771048 29.308716294019423
3.046519900041844 52.422665048462392
2.392837020255143 52.902175297794670
35.595223389787002 28.546505203335951
68.069611780309302 4.724859332583623
22.087991888291970 38.454759106488503
28.427872737188906 33.804128134504914
42.391158530902210 23.561334787024258
51.809655306360746 16.652379578331963
33.742941088783432 29.905250208678279
63.107246520650541 8.365011272486369
22.428328774213380 38.205104373174393
10.864867731407909 46.687501968762248
10.830232184135873 46.712908936608166
6.503790513300914 49.886577986928934
42.356114943496351 23.587041073442457
12.093002503008329 45.786601503484789
6.626955899439321 49.796229796938697
64.098621004562020 7.637786741048185
50.917414778776951 17.306884218235734
47.982897640899310 19.459504529957357
28.615735046978816 33.666321400088222
38.013839681140645 26.772324883232546
64.120691476628394 7.621596906664138
20.862335092767786 39.353841847969164
41.269047403157529 24.384461418119351
32.809485244830405 30.589988417854926
53.950580941713945 15.081899737181688
19.664207906350573 40.232730195294607
110.387063459160203 6.205498416597605
28.548617987950411 18.808860004127645
131.557458731264120 2.945195205448176
1.586271813388342 22.961140709480340
67.424674641577496 12.821832803380856
56.811457491876325 14.456299496564997
58.858825884329526 14.140998735359245
118.965049530365803 4.884463302529689
84.306325056234684 10.222008929098561
101.060466972703921 7.641821739004159
40.775523348843677 16.925880574685056
58.327550147739231 14.222816763211259
91.454813445202689 9.121120667454862
36.582209912392756 17.571663191707401
105.824658033984036 6.908122286727600
64.360619142315116 13.293706372815278
69.872090206712741 12.444923599586183
136.183054039611108 2.232839907238266
22.354876329754134 19.762714457844723
133.102437827117882 2.707263875275606
121.526756374252912 4.489952905260252
4.021283590536846 22.586141725560328
70.663607334135577 12.323027631228083
21.062610174226183 19.961727251057845
30.262995901083713 18.544840757275061
8.280745148920472 21.930172102977771
31.171068893075589 18.404994842557993
95.099572820110524 8.559816991205729
84.737693913422859 10.155576854864528
114.161146002577965 5.624278591587446
102.827304944492624 7.369723488642525
118.004457835696158 5.032397252107938
26.769406791137548 19.082863767577706
68.470245553266281 12.660811804148253
116.609711656029873 5.247192270805401
50.959515262138559 15.357515831822349
2.435049333587100 22.830426472023372
59.973919803462465 13.969270988259840
132.649215064446764 2.777061515305963
14.577469210927310 20.960458055827512
94.865009628241395 8.595940413458319
13.799278936797650 21.080301649535617
129.084308948886928 3.326067554476182
29.739305842656705 18.625490568352820
35.192310552784150 17.785711785843837
127.788691430084640 3.525596467502147
94.375147822561772 8.671380574000869
93.991149258228461 8.730517483646681
121.633969076007716 4.473441833486938
106.529404860801478 6.799589200170251
64.892524325253504 13.211791408372168
44.450527577241694 16.359919101938157
126.267203611049368 3.759910071871241
114.742990479154656 5.534672828870672
44.897508290852784 16.291082755843654
126.681924002148705 3.696041910438662
22.616971279874519 19.722351063750256
39.072743546072402 17.188113678389584
69.038531473799054 12.573294098987335
90.152359951616063 9.321702340727091
98.943471351624567 7.967845298445630
8.319053916430009 21.924272439975670
47.341227544908527 15.914742794839521
69.249840604724952 12.540751870594908
61.164429910482447 13.785928926152122
122.594771150268784 4.325475484832126
4.593628133694888 22.497998980563924
98.245955328413658 110.011477109230810
107.176290100850053 33.657479506821375
105.822215786169224 45.234759598911062
98.136148113413483 110.950324313114962
101.067599442952968 85.886535161773509
109.236277728936230 16.044669413592018
101.528450086789746 81.946280977441091
96.589512328206482 124.173997114272126
97.980716804112433 112.279255660049586
99.370259110503824 100.398725687296078
109.621083153229719 12.754598750778271
101.458511168196452 82.544255875209714
102.738873369690126 71.597211340574361
104.549089836589957 56.119934475196359
97.514301931563693 116.267083772634393
97.888516518327918 113.067564338181228
109.017299330895796 17.916925774077431
97.515969788031541 116.252823667947155
101.014869525089281 86.337373806094575
108.463317439948838 22.653448317856963
107.592431954118936 30.099483656002310
107.322683573163687 32.405821297037015
107.844720601902097 27.942426020558724
104.730522969674482 54.568688596789691
100.620729895859569 89.707251539917735
97.979721313160155 112.287767067037223
97.911742911337427 112.868979626482172
109.080797704751362 17.374017270793985
105.341891799944975 49.341510065393308
103.089193941837237 68.601984755300734
101.924817245562750 78.557357956991808
94.910177804614719 138.532238709395102
101.361668014844042 83.372260881438962
101.309464995627096 83.818594563848166
109.843378067016332 10.853986316104558
110.185409249789330 7.929633671452819
108.668032850168757 20.903139920757091
103.978000000699893 61.002729249575609
106.217037618046263 41.859049060313609
100.492649618876314 90.802332677511970
105.712978714909440 46.168732097098705
108.644759289090231 21.102127917520093
99.496356558779823 99.320597654173127
96.112603469325393 128.251548381439250
106.855640257076402 36.399022576211514
97.261394997584020 118.429427729808040
106.606682160834822 38.527604131989399
102.643949463965370 72.408806857966496
97.134244178760284 119.516562038095984
106.291097417411962 41.225840800231559
97.075642085392346 120.017607543167443
98.082388226064410 111.409969154473714
101.284600719612612 84.031183108351073
108.371082340078857 23.442054654997733
110.810029847883669 2.589153066345797
108.109141834456310 25.681635280800066
107.311294848569332 32.503194427219718
110.682683103266982 3.677962532162122
102.311611276436807 75.250284789126127
94.720238161505961 140.156214901115334
105.449622295818926 48.420418725228302
98.535613418182848 107.534912270920614
105.364380684138268 49.149231023954151
109.315045670131482 15.371206733141140
107.619641046166066 29.866847030179080
110.537886451089733 4.915967994992335
95.912742556316701 129.960351025633742
139.380651576319082 89.317281749513654
63.783912497795463 127.348769270907297
127.525451549722931 95.281439692977173
97.153285381007592 110.561181553844619
111.792361716667173 103.196500804770693
126.075192212502586 96.011041532402942
86.740189743565551 115.799840279363167
36.771004276162309 140.938523200378683
89.474075021886264 114.424467146675823
90.294471426041682 114.011739084757394
54.292439446595459 132.123774691860746
80.476492844269700 118.951004117474227
126.254753819303403 95.920707014120708
63.497590228617547 127.492813338681472
122.880683671724526 97.618146722210014
122.794273029470091 97.661618508198046
95.157007106224398 111.565476622945226
115.382541632505678 101.390339793950631
115.203648394804191 101.480338066630594
121.170370310037541 98.478577503557716
36.751597962369758 140.948286200606418
132.059351847198428 93.000508336830009
96.226616854295386 111.027373388832586
88.484489254640977 114.922311620089488
72.008922726392456 123.210900657986031
140.501205261514855 88.753549450805522
76.121277257173318 121.142042107639199
118.118885157719248 100.013729957310588
76.013053009347786 121.196487963120006
136.842807715073945 90.594029639921118
44.938836780838635 136.829419768605419
109.415190554138022 104.392416878743646
63.156006438582345 127.664658577068579
47.896594360918655 135.341420129080234
59.691490103370263 129.407600288263552
87.875724880202938 115.228571056569407
70.943068397904042 123.747114601704183
129.599732435357112 94.237902781472073
113.470280532759162 102.352367191416974
90.234451156835505 114.041934304116964
98.035740853311950 110.117232586042348
129.560356218378161 94.257712314567371
112.635385037945028 102.772389509571596
79.987927040979017 119.196793611541281
123.694571950855831 97.208692791936130
69.295874464502901 124.575791027262568
68.004846421409553 125.225286197413666
95.203379733198261 111.542147309993538
36.988079528126143 140.829316178529638
129.731070760130052 94.171828610541297
78.764626721635111 119.812216067551191
112.766662421237172 102.706345997306727
84.736186048884193 116.808021881322674
3.076185694683349 83.693846252107392
25.949630418881785 25.429165074965432
13.198188427888404 57.910442430100943
6.603109909520503 74.709842426219723
19.888063254752502 40.869571297566083
21.715323438933702 36.215058899336377
14.563306222176760 54.433128277707041
23.735871265430589 31.068192026702082
11.613175750684718 61.947886698445011
3.508276074434272 82.593198382079180
10.426320234622171 64.971119931590664
31.262965354192989 11.894703181442033
13.251516145767276 57.774602703396795
17.597387876432691 46.704524108890389
21.689898990218897 36.279821658786673
4.546102021919289 79.949582666270160
15.211627785849300 52.781682696898471
33.168516800895659 7.040762340982839
8.605436368478690 69.609390170319202
29.451250087904434 16.509618584297364
14.195697869295325 55.369523461596067
11.760538194919198 61.572515785391303
29.874216069453830 15.432212956902688
9.871875555790410 66.383436389912305
2.570332027112357 84.982388621597167
35.063675721237956 2.213293999192454
20.727817874150364 38.730495362296622
23.375814945322503 31.985350196355441
28.271946711457389 19.513614531052269
2.533886169559372 85.075225808831405
24.970635733051015 27.922922090221700
21.625962860436083 36.442683801433461
5.610734379245124 77.237683972461440
8.086779653517375 70.930545269692345
27.055712397049543 22.611683292453321
2.170815134441107 86.000063250716181
13.293145558679127 57.668561636992202
9.903371528700603 66.303207861061352
30.456018453211598 13.950209226966669
6.503589485376979 74.963347127993060
16.460188484806416 49.601270129739959
15.170589896135105 52.886216998102832
30.322204848637483 14.291067681024828
33.950324084873060 5.049293513608537
25.530916222883086 26.495740286017835
2.812925261604290 84.364439832779595
2.541180163016262 85.056646088618805
20.616959919175045 39.012879737735894
8.314244391139789 70.351132742352689
23.170895500531607 32.507333931717653
28.195303276575405 19.708845522779338
19.988334156397972 40.614154932162336
27.473244099375254 130.059884515871119
9.930718846787613 96.720726015184979
20.085534050189644 116.019714543729862
16.374176683870509 108.966366767009333
2.497308411520692 82.593703529328081
21.219852094060073 118.175459427107256
7.499651137033379 92.100538753978611
32.336743709604384 139.302851650807241
18.593720791626552 113.184558375245857
1.510653249673838 80.718588495847925
21.979638974195748 119.619416603104412
26.600447858082365 128.401155695003411
17.865350090656175 111.800306912171891
32.777928260301366 140.141312559482344
20.065118005737872 115.980914329271911
14.858543124218448 106.085940674035882
21.696943540446050 119.082160550312850
21.226247300902351 118.187613367973213
24.038612660207754 123.532447884422979
3.338230743242037 84.191856731352900
11.761985837082765 100.201006052833435
31.200503855972563 137.143454412975700
27.664921962736692 130.424163807231253
5.989685173752094 89.230883795206353
21.312075298245116 118.350727467340661
4.753057791635501 86.880702409969771
11.696839607482168 100.077197168815658
26.753353967045424 128.691750174933873
3.237217911843047 83.999884210400296
1.244355316397627 80.212495508774040
33.046262703374211 140.651275885741740
15.550500341613279 107.400989164162283
22.817311954875514 121.211394489555246
133.287832849975644 124.867856375708001
131.539545119566526 135.068821843339634
137.146268416961561 102.354532456941683
136.001750331255977 109.032603386736866
131.023014990130349 138.082688452205474
137.137683932287558 102.404621484161609
140.544790632798055 82.524725748514598
135.224888768624282 113.565460213274051
140.138242838907615 84.896863889327193
132.087128410101656 131.873765251543091
140.957715320268846 80.115379503983036
130.918885657245909 138.690265632120372
133.879999895224074 121.412661058267247
131.397942380601307 135.895050058056057
131.334050670740993 136.267847461261709
136.795753522242762 104.399728035863887
139.908006661144441 86.240253342853876
139.521639850855848 88.494638831603297
139.088450689681451 91.022224878928725
134.660248051985150 116.860044023403987
131.128887084201040 137.464942553280508
132.908086341244854 127.083613516044267
132.340937094338244 130.392834179243607
137.448069420700165 100.593574255562643
138.010177146568680 97.313770021432546
130.715073857334176 139.879473276052522
135.883052762059549 109.725183780343357
139.022259952628957 91.408436719923486
140.245579605897547 84.270571869754946
2.575836217076734 140.777108766089214
0.175929865732955 139.964740217908968
122.818769914488968 1.638593167879026
137.758649378441419 3.872392466369385
133.601710499390407 3.250850159130788
124.096596456325699 1.829652810604689
118.041551401773191 0.924307126402737
116.429046265920746 0.683206597447966
113.410688932662538 0.231904128114540
134.272984545077861 3.351218538672906
140.396226312568700 4.266760942994897
128.797269830102039 2.532493881719734
127.078651890914159 2.275527447941347
121.905973576538145 1.502112560769776
113.233508176743982 0.205412197625300
127.231106145023304 2.298322290878492
127.337892801185930 2.314288949659101
138.377321719290222 3.964895879420193
126.072743511859557 2.125124799988305
122.862533182419142 1.645136618074725
66.892045913286935 29.576658885577498
139.499064023307511 36.931797916381861
66.131892506322728 29.499654841912054
62.231873536775339 29.104580336850717
56.355895661723665 28.509339885749331
87.205637425857418 31.634439161907334
70.724048724358781 29.964843308730071
96.450421743377220 32.570941937191726
30.031908700705273 25.842702569092339
70.494880734214817 29.941628439523278
131.414924829652051 36.112869260978172
45.831758923679551 27.443237862798647
110.361486250730309 33.980141986738289
53.584731207671275 28.228619090882191
117.409129551398905 34.694072921587974
103.908759056323206 33.326476447536564
89.142196799080196 31.830613909228287
22.142273265248026 25.043477273237084
94.583330698103325 32.381804377509120
3.456141647462460 23.150559762309111
88.916571089415314 31.807757875380499
16.807723675953433 24.503083866135199
33.306025169665482 26.174372736234556
7.293546070106122 23.539291372292041
139.267731266554648 36.908363754883617
34.618394918941007 26.307316661174657
76.967875952105814 30.597347142929852
73.132001933526482 30.208770563892418
92.263531534349156 32.146807185542073
129.180787539302628 35.886549673531064
66.218949056431128 29.508473728105937
61.451183229098810 29.025495891539098
54.235114111754612 28.294503309891738
136.634796370800075 36.641645705837902
59.825046244336754 28.860767137798870
4.173135097993634 23.223191673797917
52.086416132644565 28.076838781269789
16.160446285388634 24.437514237702224
124.401273190708579 35.402381703977966
13.446074604672635 24.162546588394658
109.474344771879842 33.890273967271476
25.209403026163791 25.354179549742490
119.290083479236102 34.884614800457264
47.301858709139303 27.592159944887563
123.719713482460008 35.333339254054373
95.233094759161872 32.447625907310332
119.584916002210917 34.914481530337241
118.854081205723219 34.840447481334273
81.833795350466033 31.090268001260597
67.228216385992553 29.610713177148241
106.589272150664343 33.598014199615790
56.843689743913494 28.558753749399177
112.215776266024861 34.167982793604338
25.032083665048656 25.336216981001844
38.027065482999681 26.652617247281515
88.054776267167355 31.720457489017623
66.611455433506677 29.548234884107327
87.875713587876419 31.702318320990955
9.653343687204000 23.778340434078540
39.533534739027644 26.805223580830827
47.684737312468762 27.630945801030848
103.554110544451376 33.290550318358079
62.174951912467378 29.098814138602368
7.025040485758146 23.512091578734427
119.539433324079354 34.909874104913932
5.307533184708404 23.338106951428827
66.222003590601801 50.654084844802064
64.725728176715464 97.722207533550090
66.857275208222262 30.670436004929581
66.948714845600307 27.794032349037387
65.876627049702890 61.518545524953275
64.745527233891323 97.099391410511373
63.990475672547646 120.850940888523624
66.265962253921288 49.271283430601684
63.494400412800651 136.455909714401912
66.693458272965785 35.823602016740075
63.768455617030327 127.834994168734895
65.207652928084357 82.562369235292422
67.023027563658502 25.456387756045693
65.114684935567197 85.486850141223186
64.816060103429422 94.880648974327073
66.266566619423557 49.252271991032664
67.550203779616567 8.873080578087336
67.472361347785196 11.321758874760635
66.451725435659469 43.427757467426922
66.671888773899511 36.502110678289981
65.783898521493185 64.435493636254023
64.544299210805661 103.429392686419433
65.016082482984288 88.588573455334910
64.009478659895890 120.253166620725892
65.857546668642669 62.118754355731575
67.546316186890209 8.995372029052724
65.638753843381238 69.001289113202859
64.512910640898681 104.416778461587938
65.639849736475938 68.966815760131169
64.328209781634527 110.226887097926848
64.796832397140065 95.485492193865412
64.714619043470975 98.071665956554838
66.453343309476367 43.376864241085073
65.385474180938232 76.968671398438900
66.508111461925083 41.654030266157307
65.791052876589333 64.210440106469974
67.683009146575358 4.695441055491094
66.898593406098442 29.370695336289895
66.323955552668593 47.446996487682817
66.860271479058881 30.576182739763205
67.392154240259927 13.844822438107919
66.587376683162404 39.160595485686066
66.645240823685782 37.340371454630144
63.733543017739436 128.933234834561347
64.050886134151057 118.950617597741370
63.722530628461243 129.279649996390447
65.413041113691094 76.101502319188967
64.423463876939508 107.230492582043169
64.146071906781415 115.956372298506949
66.238910859442953 50.122235295740680
66.461885154410979 43.108164640971708
66.089644364768716 54.817690169518634
64.910129060707462 91.921535176643616
65.571566127864145 71.114803515555650
66.360092208884780 46.310250837410791
66.952501510938689 27.674915756547588
67.206271513171330 19.692108922352819
64.747288583547345 97.043984885123237
66.605722388760427 38.583497236335575
63.482806522205472 136.820617080378526
64.137212193444441 116.235071039702348
67.482385370944598 11.006434605229442
66.900854092279161 29.299581252928064
65.284380825425302 80.148750691422237
64.647113876434020 100.195166386176311
67.076527241007398 23.773456021756413
65.762259669893183 65.116183910585107
67.287620349745666 17.133130150842440
67.429808070203734 12.660351269867057
64.862460051072020 93.421052426709835
138.719082440163845 40.732793319329915
122.343379307272315 120.534642072334876
122.390950300893934 120.302819767838074
127.238906868015349 96.677825250595106
122.366352986594364 120.422687057781985
125.459407192275890 105.349658321026837
138.527696612082394 41.665452074931522
128.875521183810122 88.702299128988201
130.142120774398421 82.529923620071685
126.173120293001617 101.871601564932291
127.791780216477193 93.983570538264587
121.240517656088727 125.909092132220792
140.196627254203577 33.532442481327820
128.513320124393374 90.467372294225143
124.268226640597661 111.154502818458937
123.732311872392074 113.766115213345643
137.982331660971880 44.323116969716700
122.732086623658020 118.640398984287359
137.588054085087975 46.244504968879490
131.043896398514221 78.135403190576923
118.193585735459195 140.757358390931728
120.685807540088959 128.612297754571244
125.133071176528432 106.939954454267735
131.272395522670962 77.021884436714828
133.065784105967055 68.282368135145816
129.463658512712158 85.836196477629926
139.876819683053299 35.090924289155822
132.535128191643622 70.868353156434438
128.801952392714355 89.060813538557071
135.904536652377800 54.448598707507401
132.455797636805329 71.254945712938579
136.694999859059351 50.596524402513602
121.070255944019152 126.738809139468728
138.846935612588368 40.109741017659758
121.788537975676007 123.238487132705615
136.190330136709861 53.055873874492221
137.393287546717147 47.193638554844199
130.184077169608059 82.325462298467983
120.921425994715747 127.464085178478754
140.129105760790395 33.861487283936448
121.106635156974434 126.561526464859270
128.004655167470276 92.946191287761877
129.539000648097982 85.469040231330254
141.027887110427656 29.481558511185540
118.592696403389496 138.812417834827500
127.861600915585882 93.643321278438265
136.385887451006539 52.102886690283860
140.824591908643896 30.472253861077146
126.532039611375879 100.122520934500912
125.198945686918009 106.618935706423585
133.684837114993883 65.265607621380525
131.576179819512589 75.541487026395387
124.181904066683117 111.575168785080166
78.221178304180313 49.011986814265960
50.637483365433432 52.786840686721703
17.896880558438522 57.267422115967122
52.163185186761858 52.578046997506256
139.192712930432322 40.667976553690885
64.314232928138978 50.915165004256664
55.479276863093702 52.124236819659650
93.804412974342242 46.879406901724352
8.884492578720874 58.500775651121039
84.582639103577620 48.141415087511966
122.170067786406335 42.997541105650278
0.697559253859747 59.621164962035195
67.425701341366477 50.489357707055277
112.103520980213545 44.375157240036813
34.246985151768499 55.029895353282001
132.213507801882912 41.623087156700073
12.283767369338188 58.035581788029184
20.861272603036639 56.861742354286264
20.882597673679303 56.858823998871053
78.563949238127037 48.965078298555966
101.986495657149376 45.759681405610280
44.268036979365029 53.658505248312949
20.189299166465371 56.953702533474058
8.498768514828415 58.553562341936647
137.950792768476788 40.837934463356333
46.421570551189966 53.363792210008292
59.735556259232716 51.541761092733012
60.875955215213210 51.385696452927256
78.354287952302442 48.993770637216770
131.303833166552124 41.747576962271019
72.750609523582398 49.760639153694477
114.059830261257886 44.107434526249911
29.271421479308934 55.710805791072950
139.202181947550798 40.666680710040595
73.481172381415064 49.660660958638097
103.180024434736453 45.596345901140459
37.246538594920338 54.619403722060603
30.331962104050909 55.565669836912576
131.380993816091120 41.737017456832739
9.521130692430196 58.413651143174398
96.267804169346817 46.542289564381186
2.286498291265199 59.403717201981102
13.471536896242403 57.873034442281053
62.717453412867400 51.133685740875386
74.398288010050280 49.535152846330043
86.689122035297402 47.853140972324645
24.242520604091577 56.399015473828122
95.744274777420770 46.613935040335193
24.707377557481109 56.335399374732724
126.858611269413757 42.355909643211703
118.055813758035399 43.560580531142428
61.252415635065674 51.334177500268368
70.148874555819049 50.116688962828981
98.229718210765725 46.273799834012536
76.932637313570524 49.188324826958699
107.041164328946323 45.067945376333398
37.608540368471800 54.569863448367720
34.901724306038467 54.940293701384654
101.996629715256816 45.758294550492586
37.467207099886735 54.589205035396212
79.911833545337501 48.780619098728152
32.332261787392490 55.291926996350369
17.672290477601731 57.298157473874916
86.178563782607199 47.923011336014554
52.141536354880742 52.581009659942964
118.683825767952683 43.474636513386670
32.447747888444596 55.276122617831120
122.596728890449867 120.634950236035792
122.268038295253788 120.504812465069847
66.133721797788098 98.279671464854161
45.617097855432519 90.156568015507986
100.126145552965397 111.738219783189962
93.546911934488705 109.133317755913907
26.643235856866834 82.644287033948430
32.804491354420364 85.083699869369042
83.059873140283841 104.981206704798552
117.949809388987106 118.795105243154751
28.613716245834098 83.424455159535825
26.485203374846133 82.581717568162148
54.252838642128616 93.575698568817543
102.428997618683809 112.649983122564365
83.501998627978722 105.156256512419375
102.034703017370077 112.493870896450119
139.376101583759180 127.278371716384697
125.045922990362811 121.604654466957001
17.060164790525601 78.850082010108210
122.080816897475472 120.430686293709599
19.930274295799979 79.986438385689311
13.870682983976529 77.587277235930969
71.988696302900124 100.597819115848665
93.647577123823368 109.173173911049915
101.182699356431598 112.156538892097444
40.666537498098499 88.196503141879489
61.302154638991524 96.366719316214159
40.420780880166660 88.099201244821259
112.542123282529104 116.654051540178543
65.991145364284790 98.223221479610956
65.158585347172249 97.893587755963438
32.302098033283244 84.884788346141661
39.775944831481063 87.843892674266087
44.676724292465167 89.784247903072526
127.044585898617129 122.395980837695987
10.549348110353018 76.272268156261347
119.194901170617015 119.288071794305054
22.495952640919963 81.002261977022528
46.181710912744165 90.380114067055274
86.684101334925117 106.416139695324858
2.624715975946307 73.134685345041390
138.440656173629264 126.908002797060973
7.608100787374751 75.107746335234992
49.243311113393908 91.592286947948921
39.536898594166921 87.749247603988664
103.329997305469945 113.006714019624042
6.902634562054611 74.828432587300810
77.209578746417463 102.664912040333846
98.064782727941363 110.922068767245349
111.405800927937918 116.204149837828169
28.623320383098054 83.428257705254651
77.658619826412078 102.842699923761998
64.388152161020685 97.588551776871455
115.143130593364432 117.683862854056684
79.304085574948616 103.494185691365502
54.417002068138345 93.640695446267898
96.300028545825640 110.223353382868808
31.623035654957725 84.615928617406794
11.700598466653195 76.728080270700730
58.279712752626736 95.170050303731415
121.439258477082234 120.176675427579980
62.126966890550307 96.693285483460997
5.501933478207841 74.273855974810047
39.094340189721400 87.574026392555965
37.465378305975385 86.929074965172560
111.417777358424658 116.208891640576553
70.440085387672056 99.984680877192645
65.350296283033046 28.238144010571720
97.029030054388684 79.368209106729154
122.431499974369302 120.368267694494122
133.038627679881699 137.488368958026882
58.366647066205438 16.966404374690299
114.792964821592619 108.039529986110452
104.910411405344590 92.088905092576709
74.227259510844135 42.565727649807364
68.459524220254465 33.256495690166624
89.918650004576733 67.891923550958765
119.245583799888237 115.226139774614580
52.376206471237239 7.297721914523890
98.997580132885432 82.545485521406931
50.006474312147404 3.472930165294328
89.546983354381595 67.292046669650730
112.882690007612823 104.956310931482292
128.253994284268060 129.765881729065086
112.274955420114978 103.975416011747569
133.019200699170369 137.457013450083878
101.995074012434557 87.383496355200506
125.731252104726835 125.694128962942926
59.911555524264465 19.459915340068200
49.722112338517384 3.013964654629836
122.224854643276061 120.034738289345725
73.571713466282503 41.507664149735511
70.036969898334334 35.802522333403402
84.793356594752908 59.619604727466097
102.898113549078573 88.841018951471739
131.930052697576656 135.699108332323391
133.044195287176649 137.497355179681961
115.422163629409312 109.055068556379396
78.337411861285716 49.199589935781226
90.442130234129365 68.736830370996501
95.469532107133091 76.851150434623960
115.205830024614599 108.705902097408043
99.878432555426258 83.967197703140158
71.174565078672728 37.638622098109607
99.582319346119519 83.489265479681919
69.963382599481747 35.683751065342655
78.271796245436590 49.093685112251841
49.926773648126364 3.344291812227097
66.146460967121627 29.523168608414689
80.388700596815369 52.510408080712324
66.785618761853939 30.554781168665745
124.730169978803474 124.078363805329772
60.870330622006556 21.007396167867412
71.697075399616224 38.481963467625221
58.330683646479748 16.908358746827563
106.863214483352223 95.240765555787178
126.713950945936105 127.280223157351074
83.982843348757996 58.311421284020177
127.651594201303084 128.793596798794937
76.994950490414794 47.032832331859197
82.721243547909708 56.275175757028869
112.137182097085329 103.753047307686899
79.094135749023778 50.420956355257545
96.919826685629658 79.191952839869856
99.523430979651778 83.394218561688476
112.493034661340545 104.327399960363195
72.689835040168219 40.084295979165155
67.534935607717884 31.764192484888039
59.341917289934528 18.540508642415226
133.288504425207407 137.891674669256787
87.038498659176426 63.243305748240275
80.775321441138729 53.134421309285834
118.487980363561036 114.003353747367882
93.478277786834028 73.637228951690304
107.672579686364628 96.547096036521467
66.318136798094969 29.800256590417334
79.124251852769731 50.469564306449264
121.736066212271638 119.245824676955564
52.905986073897992 8.152796039839908
63.077030820820312 24.569051303056938
80.506127560367204 52.699937382413090
63.688634992706014 25.556191803914739
56.873700102860731 14.556760227551196
112.589213708766778 104.482634730517916
26.589213549892225 39.007694151328600
3.851124049100270 45.325345200183961
55.948071300589035 30.850499658122601
103.981439996052870 17.504696700121915
73.462576600233533 25.984192276729452
98.979564054020045 18.894439967265249
7.919959630134916 44.194841981114116
68.499074838835909 27.363273492316942
106.691017175050916 16.751855829025178
50.454502014321683 32.376857172114171
107.439457919684315 16.543905752341111
50.626076383728957 32.329186192773321
89.361572167420320 21.566745242875278
140.980264067299771 7.224780276537315
21.523409023177212 40.415199618328479
138.009742625140234 8.050123052325620
4.564703465861904 45.127081148554268
110.779005961012999 15.616030999043637
81.396192938535236 23.779881330590289
37.243854461008723 36.047361739718205
38.691899486686964 35.645030524734317
82.926984298066444 23.354559509344742
75.982098931173937 25.284157082650122
104.462824484822960 17.370946711132078
132.368130385752295 9.617613473196863
120.826917308389042 12.824275004752861
46.096243605980177 33.587774905711903
35.784918901557944 36.452718828626473
61.975507711595498 29.175810148145196
50.539450940315270 32.353254587939986
121.350070463770578 12.678919825255811
60.331740119192119 29.632521784092440
47.864688441543358 33.096422394769888
49.540268319343319 32.630871893174074
23.219910100652115 39.943836278364486
104.517022704250536 17.355888038863210
11.256749974283434 43.267733438561045
135.808689283094310 8.661673418264607
131.452052603388154 9.872140563627404
13.585125931181842 42.620807195891608
2.783226986453914 45.622054428884205
52.506301465130896 31.806776165440578
9.703401685054992 43.699322576616822
131.401507062693611 9.886184359530864
94.786081797700561 20.059575568216705
102.869529417389330 17.813634838186797
120.870620026566883 12.812132448830376
92.364266802294850 20.732463325357674
66.968677262807475 27.788485903017726
86.133426854560199 22.463667370872784
120.168744908052446 13.007144526625826
126.958539558532564 11.120638041829713
58.409425781169794 30.166626076074106
122.579601156418178 12.337301596084236
30.451911238006296 37.934465193377882
36.981026557875829 36.120387003245213
80.434004496210832 24.047220010105814
69.467666304939215 27.094155768441027
93.084436922151255 20.532368083718900
21.609027237775909 40.391411076057082
31.828970105877975 37.551857085487285
117.571165080635780 13.728867559714983
131.318660706304399 9.909202756495041
62.164488405871239 29.123302918750959
121.771984730188677 12.561693305073858
20.144771048790385 40.798246472136206
51.991652205070068 53.562750597003813
137.204347111480104 102.387810312209155
108.868543561391832 86.151998242999341
57.454543084532730 56.692870747532588
53.783367548616837 54.589365337183096
88.680938302336898 74.584930291881108
126.196682679270808 96.080652982918650
19.242035470701417 34.797917558196190
102.571104838958277 82.543699948791343
118.099138689053419 91.440932700593365
83.635760976825168 71.694151113233389
125.491442284972052 95.676565253936104
123.572777628958576 94.577211260893179
91.535520247917148 76.220544963004684
120.191929727076598 92.640057402788912
40.186161015365741 46.798455524095786
130.120902488667099 98.329147373804929
44.591885901134049 49.322842070873364
34.051945124325336 43.283680436710547
21.693020812092062 36.202279969054388
69.378242153896011 63.524896418440072
109.307095368531421 86.403279090240687
139.636004770100470 103.781098372391668
66.237567394918088 61.725356657122191
1.800367359219043 24.804213122357940
11.381891722230844 30.294222559338625
78.693081749258766 68.862101162177552
41.930567066840091 47.797963047292242
90.209819765967822 75.460946815489905
5.290609288025913 26.804047428521759
120.525928119088874 92.831431369457761
44.681016565511563 49.373912043668710
102.923688416397283 82.745722830968305
56.124448233226239 55.930754719947117
106.535164489617870 84.815021720396658
57.717315355159428 56.843433663292274
67.327287488314909 62.349743066816124
24.700044333547584 37.925240417158342
38.346355430246966 45.744286099499455
90.547221922397910 75.654271066692516
41.271515649086645 47.420340618350814
21.454224116543269 36.065454547293363
115.949023872764243 90.208962694068333
12.659536702192183 31.026285927478302
75.111720568054452 66.810057464626723
18.960333284565923 34.636508203931825
52.749208711351521 53.996814344165649
121.823972530485349 93.575183177436941
58.600764994958482 57.349631495269534
96.924015527147532 79.308038018734052
111.812497707685097 87.838821282095367
113.893306197670753 89.031080239414351
56.411813506750633 56.095408902699056
72.296779658483487 65.197156263044889
82.060500249146145 70.791560258896254
118.051234274317537 91.413484490996538
131.838380880908232 99.313225921641560
92.098692270435961 76.543230540072926
32.328292247101054 42.296064040454191
113.913116406092968 89.042431067014007
36.062328351333065 44.435587217934945
43.994744625680966 48.980692835193956
72.265027975235910 65.178963224644633
128.670473397894966 97.498082389328133
16.419969374967835 33.180933776662428
29.563463428218917 40.711875999781313
17.287074227365327 33.677766393494359
68.350873293744485 62.936235937727275
51.775081511475776 53.438660201096035
1.330671254701013 24.535087255886062
114.119835495551015 89.160876703525659
11.063809868488669 30.111968430181676
107.138483391142472 133.143013751588683
115.179136806718432 126.426398690191874
133.399068203802074 111.206707041474886
117.958813258881904 124.104446013032003
128.304578916235243 115.462296943249683
124.543122905587950 118.604361497972889
121.960352935640842 120.761831890449400
116.319933612513481 125.473454618140039
106.968500772524990 133.285005671570019
120.799272760147090 121.731719310183692
113.661008355955516 127.694539958136190
116.782686879702837 125.086902008112901
109.675720217287633 131.023578650977981
99.108645600582577 139.850594175360186
110.080108532685259 130.685780152588421
135.564389536212673 109.397944852339876
120.995756350595414 121.567590280524712
109.961673618864410 130.784712625467222
102.154887064105480 137.305971215376019
47.031285604253291 82.038270572679622
86.117969861220857 115.270812334976554
88.247776517810010 117.081630776249156
37.243249779195928 73.716221375859021
39.376862824341799 75.530276110234496
81.831080245581845 111.625984412365383
111.419155629926678 136.782555494522370
5.188166356937677 46.462134241716534
47.658021565877682 82.571138208155830
57.636982374228815 91.055516919525758
92.033797217585644 120.300606583740077
57.228333899607335 90.708073083930088
92.338547512059591 120.559713414639205
27.029856646031934 65.032522047432991
115.018945881117460 139.843193206120532
17.231140012998196 56.701391742713945
7.855363277030512 48.729856222238695
20.747367642650083 59.690982284084015
35.385466852605603 72.136684767245569
69.827205904914095 101.419970192458933
86.274281557210003 115.403712709199738
46.802924249699522 81.844111656507295
0.204119305719293 42.224564467674043
32.118112751037707 69.358693139234518
59.977478015413858 93.045468756545318
16.327313719986229 55.932934514904261
107.043229149773438 133.062026054256251
65.946229417115617 98.120260440633047
65.512610143710660 97.751585765707176
39.742724695748997 75.841341634258953
34.038542565020627 70.991493802886893
44.420564947439246 79.818566217946639
49.405419464499580 84.056822520990607
0.837124857296864 42.762762675796999
109.499087057001802 135.150061967655205
23.509191199973451 62.039158356156015
30.008612147194754 67.565139445758845
39.449070248213594 75.591668788456872
80.034688524368647 110.098644244440578
101.195590865641336 128.090207973944558
10.384421185381298 50.880128729519804
53.486830611351508 87.526947167408579
8.883742809654684 49.604211937365186
84.857733288554556 114.199325578612928
23.822275815405522 62.305351249087941
94.440508730227066 122.346856921267729
29.546878547415499 67.172561220477832
98.604796464464471 125.887445453373687
10.947445209010674 51.358826775520072
109.658989077851203 135.286014931862070
37.915856796867189 74.288089806995870
78.507093258696614 108.799841994329441
64.723243423037673 97.080445120006175
103.728607264760356 130.243846095686706
77.280421950519383 107.756893321333592
50.806419461713134 85.247990096379851
89.623997006382027 118.251730152290392
33.206481382611003 70.284053186757248
26.166727756032866 64.298666837444813
59.471174663153398 92.614996138613094
115.136574056003298 139.943203818650801
58.751904855545675 92.003453758539692
17.771034918867375 57.160424795724857
46.352834885060027 81.461433670602631
41.547334444513680 77.375668988459623
109.523507275799375 135.170824689192273
76.431100868693790 107.034777878237747
139.065556042064628 135.711281011579558
132.892339365203043 137.531503235572416
127.958786184142355 138.986200780383484
133.033712158315041 137.489818338806231
131.451514345368338 137.956341996184563
121.105187135391219 141.007039178885236
134.287269927595474 137.120196822157425
39.180320200784593 127.107585033832919
50.413291552787882 62.623500315680147
39.518143469377627 125.168274090265754
51.144678796890609 58.424892882920517
43.511406091656760 102.244518908520547
46.938398716425539 82.571497779995752
58.749594936723319 14.768050782280630
43.645444742906989 101.475055560678499
46.544468698903117 84.832895572878854
54.862654084352570 37.081454365743340
57.302339825368520 23.076174989571406
59.962239279605868 7.806735019156100
36.768224144246950 140.954482847772027
53.131394402929473 47.019937467643068
54.523624295915859 39.027691466724733
49.373427771524554 68.592950612049364
41.797863282287921 112.081296393741866
48.018947513411810 76.368490758658126
39.442221261604004 125.604113720284062
47.122788572482293 81.512987905223284
60.976802220702474 1.982526927153377
49.271897529194831 69.175795928990098
49.632178122062889 67.107566291008595
50.027148560762470 64.840195848037880
45.204248738430934 92.526572941390484
50.426918876171200 62.545271194640449
42.700110325411970 106.901849839278924
50.358337447480885 62.938970289846409
48.476055453749566 73.744413279387871
48.708622867768817 72.409334932052403
45.950763670608737 88.241123382104078
38.230285872002376 132.561359660563397
60.598132394138432 4.156321946403480
55.814428289424242 31.617691791342345
53.839906535422564 42.952647082595057
56.512611194381599 27.609697452070133
56.903888112520768 25.363530062615823
57.034954720767075 24.611128048489093
55.265507994157616 34.768828005819849
58.397610976508417 16.788652704841436
45.745184748756031 89.421271376575049
38.097460535246078 133.323857845567915
39.706406784123310 124.087528207724560
38.663393511536519 130.075058499044047
44.590527411257838 96.049706475218045
43.864238721203911 100.219045108038600
44.954697527438569 93.959148608760998
51.872157044442240 54.248725466864052
55.376587204442018 34.131165807462445
50.877101025828367 59.960951964456015
47.898165767742221 77.061851408845797
49.920198689258349 65.454153131338245
50.545291933089644 61.865737882262302
58.123521081113857 18.362095339132551
37.119808695778261 138.936173773878124
56.422612497574342 28.126344687034099
47.721356823277155 78.076842242217666
60.610216203530690 4.086953534061787
54.337918525355704 40.093755490765453
47.917836667214978 76.948928486821501
56.825661596404323 25.812597823441127
47.265680897413780 80.692699087802552
52.177214983721626 52.497507433451268
58.848192308667890 14.202041924408199
48.419173588189423 74.070949769401494
90.129502010882845 114.259181062997271
42.082747934923020 126.375648568918464
80.914388365637805 116.583055530551562
122.566544159946034 106.079182752061058
59.196888717996359 122.059791344473354
128.309084071710771 104.631024607343306
105.513973748767668 110.379513112626597
96.934688862041497 112.543043793382196
104.168560595924845 110.718800439356031
120.096386235528655 106.702109082909118
16.207159310515305 132.900974468531928
122.449072106728266 106.108806945058916
15.582541972387183 133.058490950688025
127.779858925377155 104.764485012987564
7.124007481647888 135.191570703437350
17.816276554356811 132.495186040714316
97.971215386561198 112.281651734857007
7.787240439071295 135.024316104619430
81.261023706591402 116.495640762876960
20.769693786066565 131.750391004969259
70.420873549330537 119.229318191577107
73.276623313291495 118.509153013189163
115.487886020797106 107.864284222036034
74.685708100059458 118.153808924700471
24.362605641664477 130.844327721668861
13.270814770777900 133.641464099645617
7.204051622578221 135.171385110231853
32.361041065983549 128.827276106407680
14.190509505827356 133.409534771912547
112.233467667994745 108.684985952689118
60.459370543612572 121.741417703816765
57.801175866103272 122.411763288110265
41.481894160496438 126.527172337249212
25.793130676685127 130.483576814836908
0.532417561951204 136.853842934108684
2.521609104154644 136.352207076542584
87.199698211198040 114.998021245239016
67.618171622768145 119.936105725409021
16.252053596526480 132.889652992854394
139.079695614447303 101.914883480095682
105.930381206274475 110.274503158777733
90.403933712514771 114.189974664784401
19.083293554574173 132.175668716228387
98.112556036359834 112.246008340761250
112.090835288403497 108.720955096200399
79.660683909273530 116.899215687459375
46.065768459413832 125.371207380568620
130.407162826463946 104.101929488521307
126.617993216402681 105.057485203734601
72.026234067141417 118.824477137827813
65.914270490924011 120.365796827218986
93.690837820464665 113.361080651338852
26.577232067003511 130.285841521374209
20.926606476064716 131.710820641763803
43.947317537543597 125.905439968209166
126.228815752519992 105.155628276786274
77.127924095361294 117.537929011091066
10.903623348796996 134.238424258481359
18.017705020973199 132.444389654622000
112.167749199339482 108.701558886809536
83.904286616556320 115.829060683241153
72.503316211451562 140.697162181108979
77.971916421662627 132.494664445908313
73.164694194898502 139.705143894380740
111.277094027900944 82.539349852691245
111.245474940942472 82.586776155437150
80.386791804393084 128.872529146887388
92.792340241607164 110.265119746183814
77.947857990526430 132.530750321511078
105.531333833770475 91.157567160177038
117.048497870161711 73.882668960809866
137.047529453942616 43.885593847169631
135.045380182560848 46.888670362687833
108.495103545677878 86.712130775161327
93.561566669236583 109.111336732624807
89.891744317210225 114.615800100577474
121.739823860702899 66.846025334777281
120.694272264065162 68.414275759711032
76.557754075650308 134.615803859009446
112.133030380102085 81.255508335570184
81.946279196635260 126.533412862786818
136.810026291558387 44.241831106555011
79.767129937009528 129.801976330521939
114.138566803742449 78.247351341014948
109.396196159593259 85.360558189722354
133.827691050341031 48.715114418803296
121.443527790851846 67.290447627224964
133.234721119971567 49.604525661888047
139.197974542114167 40.660084523510392
103.110173026185919 94.789130133767003
131.621968994723858 52.023535124324866
135.803816894590483 45.751071128225604
100.435976888864090 98.800227474345562
80.469767540319864 128.748071651394270
89.185425215233948 115.675226756684381
78.233074585063349 132.102946426400507
112.636263787818905 80.500695270360708
90.259659927073031 114.063953770503858
97.771582466997330 102.796622963311066
108.534379350467717 86.653219959330343
133.522265978364771 49.173229542392107
114.998566095702714 76.957415713355317
81.193663189710335 127.662281468092900
110.518164376725196 83.677688459584118
73.814711328178888 138.730166046554444
78.747154030148423 131.331865103587774
122.221955675002931 66.122863106264020
82.742310889093488 125.339423925298817
115.398935391859595 76.356891242972793
86.806170132437316 119.243934228052225
45.284121640280418 66.943642353786188
98.361163189489403 22.238482968075250
27.454952284103033 81.960603256623514
26.717660534966438 82.581601416974294
77.883172887874963 39.486464272458242
32.932149658487027 77.347328393106125
105.552342127171002 16.181574157847592
66.276256182923120 49.262613170856611
0.425616079738208 104.726581687915825
107.152827632286531 14.833534449674088
95.659190797934386 24.514271197686142
76.383851318749294 40.749296709267206
86.261746841815267 32.429449165679948
19.583889291951486 88.590157491911341
40.724477085275893 70.784090702526242
40.506670486684072 70.967542500537249
88.071233461441381 30.905374247870178
42.548848870217171 69.247478467856396
48.489865864502448 64.243542606124123
48.317866332367871 64.388412521136544
30.770897236721883 79.167684825334675
50.448214033349274 62.594086184559174
51.079728647109512 62.062180851508877
39.289490958741169 71.992735375073465
8.657587462609914 97.793045417083945
58.137239906694866 56.117856214769304
105.199278982703277 16.478948383802077
114.921714792029036 8.290039774977604
118.187958842988422 5.538982884299308
97.182081810300645 23.231586943858971
67.800688101291712 47.978631059303730
82.976588841567875 35.196436694028584
117.282359982863426 6.301740946914242
70.747359285041682 45.496740564244917
77.514898652749423 39.796650332163075
17.069553140575426 90.707905488327242
38.220511795668664 72.893103641093973
104.344266877886440 17.199098778528029
16.043086317430372 91.572466918155627
4.618692173964294 101.194882677619631
16.754189050736166 90.973526960234693
31.508176642663404 78.546697061277413
64.746836574670525 50.550796260171673
70.092518800261516 46.048292560924530
55.383259607634123 58.437449105048863
40.717683638054659 70.789812614146385
2.812142851367728 102.716483600496062
94.967837974292195 25.096576414227457
47.914006697234363 64.728571068620013
103.205979336976426 18.157843359195223
121.816175830914744 2.483047323519968
45.970433275806521 66.365583174922264
69.625446352620713 46.441693315883676
96.322402146183961 23.955668680203669
116.979068746927609 6.557193825353751
72.170522263181923 44.298054165896644
43.557454932073092 68.397960607844183
32.374177657935434 77.817291045306646
87.621485185346060 31.284183386048117
7.833768862129604 98.486922482655515
88.361248369717885 30.661103611822892
42.440887679748435 69.338410857577131
105.648520478452184 16.100566091120779
46.409827681907025 65.995494782943965
121.202291179672372 3.000103481459516
122.867267525311092 1.597745122126158
43.581315610467406 68.377863492414718
13.616840111809989 112.974357617801644
22.554071622174302 117.181862276080395
67.512615511963574 138.347620668525394
69.711059218013276 139.382612558736696
1.975691446432361 107.493892310341437
18.509450293869275 115.277719694557035
25.161214128300749 118.409262979150725
40.127071799852644 125.454947741279526
15.757638683621510 113.982211107205814
20.031640590159107 115.994342370717860
10.426686204947803 111.472484536838820
16.520973309829586 114.341576755490877
22.744773011740719 117.271641418985027
22.195854259787019 117.013219311066791
6.495005631377828 109.621512643699944
68.157867433261728 138.651394881096394
46.710070078417900 128.554117309661336
41.000987840434398 125.866373338504815
49.228410821954206 129.739711573083355
3.798528866629226 108.352054810425372
22.539386966875806 117.174948976866645
6.672015294812951 109.704845942451342
3.450578513582009 108.188245388055819
44.616635142989480 127.568561857460750
63.626436607229543 136.518070228256420
71.393768857705894 140.174805156559245
27.754517732924889 119.630148550273447
13.526132998658033 112.931654169795038
43.431873124548467 127.010794980127287
10.612090520654405 111.559769902681253
24.206621395292103 117.959856094453258
31.466583730804231 87.028446683738395
34.528519487231577 82.577698587975874
70.624668584488546 30.109299627696128
36.700988697420030 79.419855324918387
86.701461053238205 6.740503167464334
61.185625333121024 43.829640979946426
8.892263931373224 119.841875459815114
79.633846925524736 17.013798436470189
3.020691187418807 128.376636894450144
60.325533637141888 45.079847314297105
1.513789955667054 130.567028307347329
66.152367361852498 36.610117323998459
18.912063861314355 105.277361699362913
43.046803307864678 70.195748570159765
4.461170441621672 126.282794695386755
41.850948783968605 71.934010790020864
0.096369682846595 132.627352586492776
5.910769059709174 124.175696832366611
77.696243187040153 19.830247518166392
7.215484189325127 122.279197741403877
43.707675203101324 69.235122821205636
47.995094672511236 63.003044307097191
47.238317672179726 64.103075157212871
34.499988282911318 82.619170785108565
49.605466175818300 60.662251268977748
8.302644706668257 120.698930228541755
36.203602494079533 80.142842635389982
41.518190184064160 72.417699809871934
14.950296709865606 111.036080695393991
86.781402275618007 6.624302740158517
11.737396144773141 115.706267207943313
87.092307602872950 6.172379054190335
71.819021812215567 28.373219651878397
60.211023596698318 45.246296052935762
69.736254537167454 31.400674576064301
6.164875990905259 123.806333779021372
65.518137185610797 37.532017381260417
65.783889470470825 37.145726952631257
39.403495791480353 75.491563140007202
89.053540542091739 3.321583196944919
22.364662741730157 100.258756112950422
1.030466140826684 131.269574905205246
1.200691042171935 131.022140531729775
26.472437138864372 94.287804881367691
34.747412679695820 82.259521285434317
5.693044727129213 124.492175111375985
54.546078970138424 53.480708370808870
63.392166343817856 40.622271857009764
49.848740720074900 60.308633884182946
41.917259475044695 71.837623339233858
10.766364679277039 117.117732630400425
47.028363276855956 64.408259262797941
88.909206170545730 3.531383787294677
45.077727495458788 67.243651374260622
67.869613997669489 34.113973445645200
76.822535028385488 21.100246379253417
65.544492471548423 37.493708041015800
43.836836926679233 69.047376787000616
31.335427209273565 87.219092303008509
77.102710212061581 20.692991209836915
77.370097837627398 20.304323693603301
13.569868135805880 113.042634828489568
43.052214633494891 70.187882811646176
0.967690402121503 131.360824043569949
76.237115636472737 21.951196383122301
20.068743283532552 103.596043361759357
47.185796074223518 64.179419150256905
84.772232828873527 9.544777825369309
43.977054437417898 68.843560355645806
87.207734389307419 82.551376519072676
91.837760351023974 57.514209207545207
90.106658582772511 66.875254904343919
78.366823557600171 130.359178356469869
83.071300791929914 104.919410933326347
99.995864654739819 13.398728196009275
77.968403819493545 132.513659071194013
88.898849703431253 73.406560180481961
97.758601336216842 25.496875482646772
95.911898467001237 35.483041671245701
96.885003633457558 30.220912027539388
91.775529033683242 57.850729114163393
84.769463063780080 95.736487711299006
83.618111883861161 101.962494296209726
80.916684193788797 116.570640690114388
96.935731549550539 29.946597513304095
95.326248793710135 38.649980469725897
89.761061796230109 68.744092063904986
77.255945911035326 136.366321670493107
88.597735644904603 75.034854087583398
79.494033051140093 124.263719514930628
78.856069610994155 127.713548419053978
85.909784182136292 89.570126903557977
87.461684592209238 81.178124236812920
97.759967153333761 25.489489737522309
101.134604441886196 7.240918539903869
98.216282945211688 23.021932336633711
91.990693921347983 56.687210953234853
95.310991593395485 38.732484775347928
88.936790375862401 73.201393520202956
94.408246636463915 43.614136997866709
100.019005924019794 13.273590273337845
82.350718629390343 108.816005966352151
78.654101681628958 128.805703167405483
93.349796757141831 49.337773741715139
81.562990390390638 113.075697786425380
78.077360857842123 131.924466781246196
94.717374102867112 41.942510065119244
90.849622614358211 62.857628454931621
94.086868330310168 45.352011145441338
82.615067550608387 107.386521936698017
95.435570170821677 38.058817994158737
87.833708368608640 79.166381406298640
99.766497445377553 14.639046337649225
100.034908479896146 13.187596165432339
80.180721592123561 120.550406450669257
97.998230508886266 24.201065105241742
92.235611560215148 55.362802850005075
90.752923456055072 63.380535459198562
85.906872760405420 89.585870606421281
78.026737850477019 132.198213994694328
95.265135137248521 38.980456552257714
102.351820524049415 0.658743201063222
79.999828752992485 121.528596274275017
99.261261179807462 17.371144390127458
94.982471046610797 40.508981054879250
101.256191584652527 6.583428136709036
81.563267364294234 113.074200031980212
131.116685268155891 82.529436662287623
124.757951969181221 100.043364531811761
126.654053942955613 94.820910366718564
116.344472530190373 123.216701908608272
128.114111567538828 90.799457866670721
121.713698582345557 108.428184546545140
122.482773997567563 106.309911815937866
132.979287191214837 77.399252049048371
115.689642568979892 125.020307150125973
122.006804169007552 107.620880660442523
132.601268275360013 78.440433635743432
136.301856143306736 68.247864464064833
129.876492391394322 85.945313310456172
135.830317642557134 69.546628054474297
128.749020755120824 89.050720627321084
138.605109694052260 61.903988308811236
134.891694961002798 72.131886653713323
112.912805342086926 132.668579944497594
118.277916616241882 117.891395959965308
131.444092906637195 81.627654264020080
114.731047625224619 127.660575567064839
115.788556577464945 124.747867227197901
127.486924166465514 92.526926905959272
130.364204538163250 84.602002471962734
112.586838229315333 133.566394687229348
127.172132710138385 93.393960417326198
140.598745918166173 56.412894503566761
125.218827961753959 98.773968802946058
120.488912629350835 111.801625738018785
140.251863254632525 57.368317173880151
133.097600073343642 77.073381598722492
1.667750077152746 49.383955839114847
52.735970803472284 6.999130182081911
38.076253172683984 19.166179809523953
54.719452151420207 5.352910479670743
0.651329550348580 50.227549099465541
21.836244019760660 32.644815775795699
5.760705901406237 45.986946572576727
60.016039737190432 0.956929217602286
32.392358311256210 23.883612477593406
0.045947152956424 50.729995180499245
33.250404056493821 23.171464711322947
56.533818126777390 3.847050583832759
12.492220436605363 40.400026450349849
22.856202703185122 31.798285969989429
35.248007830106353 21.513523892704185
48.033995775226266 10.901603951120403
26.978759131638519 28.376709243874448
20.428755316835542 33.812981857152401
11.490055481131405 41.231788088277064
18.357350611255345 35.532174851591819
4.218375297329352 47.267026685601188
37.493868083420594 19.649538934290995
9.125354067428230 43.194407026733501
2.826936553445639 48.421871865894637
41.906315674038900 15.987362747432678
43.396975052697961 14.750167932734085
26.508151102306261 28.767297343329552
38.932736283455725 18.455328974857132
58.637724646177936 2.100882227950948
18.203778954031456 35.659633921532389
55.198125957648429 4.955628069298551
21.633385254514266 32.813181410542356
39.971414678789195 17.593262467079889
16.781327232034151 36.840218782037020
27.946039572578098 82.580987636421057
43.177916244339329 101.823225389115379
70.405018293304991 136.218880122478538
16.765995035609777 68.457378333249054
71.639516605242477 137.778406275131829
20.842784611811400 73.607535203834246
9.179026982806464 58.872857250249943
2.097528501390270 49.926889503716303
20.218822989158415 72.819292352977612
22.302217079676026 75.451217839652571
49.099582807930460 109.303992097268193
58.684832758566856 121.412917507036539
36.118274030180920 92.904868389440026
17.601979653162072 69.513467160330947
4.344776417607845 52.765809462494126
10.097875066931456 60.033626449892907
46.114102266661952 105.532472171057506
31.011441489238091 86.453471228498103
16.058017293881509 67.562998978457699
36.539188870736815 93.436604800530432
39.046318830750081 96.603830468587276
17.184144978912286 68.985621884499665
24.234648881501041 77.892434570386854
62.509482252194644 126.244548990342025
58.965207901398777 121.767111889946648
64.882869659181736 129.242819377415429
9.431901610543367 59.192310579172883
41.187989653299503 99.309376216072593
5.647420976975231 54.411423910323222
41.184704331834624 99.305225910888041
14.105398881715214 65.096280757396386
18.662056353930364 70.852648690738945
0.135691741587080 47.448525860312181
28.619612930635849 83.431904367099207
53.224970799350181 114.515542733059277
66.256474510774055 130.978077067729799
72.491501419184218 138.854707948578636
31.369974592543198 86.906401577441812
18.612158271149958 70.789613071888098
50.728974172497658 111.362381664412965
13.043417775496749 63.754693415594332
34.776682835556635 91.210053148338375
35.334900655447839 91.915242682077903
111.208790472892318 82.539383981728363
69.044302983199245 82.560452187604923
42.436263448963118 82.573747348728730
138.059886012349153 82.525967373522846
97.462633570038278 82.546252483656943
118.498611459188254 82.535741498243183
14.363332487638818 82.587774467858210
135.869376393440604 82.527061899043559
19.825654608149346 82.585045125374748
119.476395925371861 82.535252931544932
56.640080011551575 82.566650169339411
46.099867197013829 82.571916766582262
136.429290013294121 82.526782128646275
55.798182136981644 82.567070837982712
116.979550935205864 82.536500522762722
34.455220023208042 82.577735213304209
123.977296348658328 82.533003979822922
59.160539306679034 82.565390778831073
103.428419116563745 82.543271577079111
34.200154527346406 82.577862661132912
94.644132857959789 82.547660795646507
1.435549705077236 82.594234055188821
42.826129507861836 82.573552545497805
50.633262271223813 82.569651578353259
4.794461354946259 82.592555717649958
95.072921650197316 82.547446544007499
21.611521692304830 82.584152786403322
42.627712837169724 82.573651687774074
129.814590606985291 82.530087276110436
9.506108758053841 82.590201462602266
6.750504476894154 82.591578347316542
58.665588832052421 82.565638089283993
35.024788631567525 82.577450618627125
115.151317506607171 82.537414030801287
132.337351225102566 82.528826735706772
54.201675527807716 82.567868559760640
97.040871529663477 82.546463224259455
97.179245853189201 82.546394083166788
114.487725759321421 82.537745605744618
29.485496660650423 82.580218420410134
74.769419714222167 82.557591535308688
74.300765782560646 82.557825706245055
109.410565547264738 82.540282495506219
89.246888765289896 82.550357620782535
49.654395638466845 82.570140685774518
119.324125352197811 82.535329016135904
31.848079885591449 82.579037915375039
138.512679131931748 82.525741127711953
4.875201848126286 82.592515374284389
1.570768884067234 82.594166490617994
64.158628142274210 82.562893398432379
133.443692886731611 82.528273933211494
51.962341642837323 82.568987481159283
45.033541516264592 82.572449574409660
39.325648022566398 82.575301620821378
114.781491515021159 82.537598820670510
55.639055696201815 82.567150348224985
95.801194849939165 62.634517235428902
122.870759718943063 97.605326100320298
121.719899980384312 96.118545794016896
120.513733632042573 94.560315618125827
61.103090268359331 17.808499928964157
49.610924316334128 2.961924415219133
127.982085782915846 104.208579890853315
78.432942965869543 40.196704884386200
74.339233987096449 34.908096998077326
92.045337513776033 57.782375368266578
113.086835723735774 84.965605527020642
129.380273219739564 106.014879543140765
82.259181594714946 45.139771402386735
100.442229040680814 68.630207243940845
109.721635545031035 80.618148417492563
120.117897660152266 94.048940419380926
109.367745972858188 80.160963211611943
73.894189793144463 34.333150355290847
114.084537256624046 86.254522795535593
72.092277909657341 32.005284489188242
81.909361364195519 44.687843324570622
49.905656446158773 3.342684912416564
69.625102684321050 28.817973808024522
90.891226304027867 56.291394529814077
72.162730187848183 32.096300845255676
136.653527695132340 115.411099737870359
62.334514531871839 19.399360467701360
78.252253550033089 39.963274644347095
59.201161765842983 15.351423930215899
116.786504637731355 89.745158322967740
88.847452541125477 53.651070536007339
82.500483355549903 45.451505920387184
104.581875477766616 73.978161118342499
120.680869424931856 94.776236113926103
84.842712240218546 48.477400094894797
96.347847931509492 63.340731041358616
116.671067391557074 89.596026488326657
114.140824037651257 86.327238935246285
75.901027444535714 36.925757080566719
66.549361493514411 24.844464894154385
61.967291400666667 18.924949815210681
91.286471299303699 56.802006253773612
118.181204442478887 91.546952350014550
127.709506084809703 103.856437823958302
97.599039608434069 64.957128837141937
115.119538631344000 87.591627230918519
68.760850298153443 27.701457707601289
81.853819268169985 44.616089233455220
126.954201018121111 102.880669308665446
53.253630474463385 7.667887788600409
65.901295873719903 24.007237586238116
85.110081945941332 48.822811442300690
64.902047620218340 22.716322130046475
58.376994184539441 14.286692853160122
114.372953757367085 86.627124215978597
57.731777761354536 90.984922519883199
137.017799027239676 31.940392601043943
85.790684644830264 70.089373209677660
11.862240450625800 125.144099949460838
113.015184782871032 49.815209022079046
127.179519046892068 39.266988227548126
6.020305692815824 129.494605701725561
2.969225334833636 131.766754090626705
18.305407607565517 120.345854686349114
107.612582386080263 53.838542691291167
16.463435730497523 121.717576483820565
62.947084638814474 87.101068366961940
1.306958609908620 133.004648940259614
108.756564746223987 52.986615710826165
11.597541870814167 125.341221749314428
87.565719973824542 68.767499253632707
58.829563283765680 90.167398458420877
81.624695060112444 73.191797732300088
49.866778934597740 96.842009949970830
61.582505178527875 88.117274647503251
28.954872219638734 112.415167512647628
74.276525005120462 78.664001277559521
19.094724586921949 119.758048043274272
22.980535239107112 116.864273584060598
21.262509565936629 118.143692284119581
18.639200998104418 120.097277780613169
129.719985061089830 37.375095820940054
99.943003023149259 59.550100680067956
118.839641571163327 45.477719164389789
134.725128148770779 33.647751251616725
9.039598662010329 127.246129473419089
86.531426721208476 69.537740437688939
115.071844427970461 48.283608621288174
49.311751249874995 97.255340676032844
127.992416144062204 38.661621402369150
30.418455881752454 111.325232515952550
3.752882975128693 131.183161973759582
0.942398231079914 133.276138111380874
22.455709992181450 117.255112467126082
138.921462134269063 30.522729165752466
44.870994007368104 100.562385470072954
48.413833332027764 97.924022752879665
9.099645876366072 127.201412138787290
93.078189664472177 64.662347092135803
139.730597588791653 29.920163646759665
61.027789937728741 88.530372695669442
14.226916657065976 123.383118722375343
96.308726373351931 62.256557038404956
78.254260558161818 75.701770078150886
125.246437970198926 40.706559310142758
117.810128745536062 46.244400350607087
74.220770879811894 78.705521536330494
139.290829107624290 30.247660509751082
79.370456886268187 74.870535436307009
92.453882840089264 65.127270194370880
100.287881837525759 59.293268427059076
54.355992271815147 93.498879761706050
28.515509245584827 112.742362393315943
108.997401654020777 52.807263767306608
16.869354131966798 121.415287873325312
61.561099344817265 88.133215633931684
57.918723689350728 90.845703345272824
2.801244664417332 131.891849782929398
25.465415254722576 115.013776231762975
118.455113817118502 45.764078097727911
60.831002603987415 88.676920793672423
100.162514588071744 114.318061425944222
97.380048337280940 116.365891266336789
116.184003688005788 102.526621563180498
121.226790880791611 98.815248571971225
133.131300521321464 90.053808942581426
100.479352742880224 114.084875981985164
103.905154770242476 111.563566112758210
139.257068309670160 85.545387656705699
75.655805542052761 132.354423973016708
136.378576205099648 87.663890271211315
82.663309714202256 127.197065407993747
117.634491558544497 101.459096541602094
79.610806744560350 129.443635934174637
133.312039833487233 89.920789051799304
110.794456443063439 106.493201812361164
67.892338764115479 138.068153269189821
80.559779081443708 128.745214571966017
95.426495853733073 117.803660033323766
77.358911753320996 131.100977783039781
128.574402390586130 93.407578990680605
106.570496269091635 109.601937340215571
94.945934884925748 118.157341624887323
98.238422780446299 115.734147827060653
128.124766257295420 93.738500629284388
112.403154226165583 105.309238009215775
81.273128214894754 128.220206356076943
123.575634642816425 97.086554703742877
72.174188165704820 134.916812628795810
81.431736096981950 128.103474678283078
140.559600431667889 84.586754592696849
130.404143545015017 92.060932455374413
83.588922244622580 126.515836314955394
112.514849383154882 105.227032995787482
89.370055012572280 122.261058313563979
99.969434753896294 114.211884655807637
137.478573840429249 134.838581668567201
126.226792232735761 128.651100544561331
22.345100247775488 71.525390972733135
120.280027964405491 125.380908059306648
2.575265116336439 60.653736512532205
20.315841871340567 70.409478992061850
27.218985514200220 74.205595240646886
73.894431997588683 99.872947677797114
136.190507038464006 134.130259262258761
102.889565382701136 115.817697297336991
97.636437649803028 112.928943336179898
44.827725162142812 83.888839013764638
18.665839350818068 69.502124067636871
59.555668183922791 91.987900355338141
22.761079260403385 71.754142505455548
111.276708712180323 120.429881646880432
64.443630467363363 94.675845733069409
68.128642915373305 96.702275480710256
36.768090657781478 79.456755446836524
14.652092894375324 67.294919795310435
42.731921168412121 82.736332850477766
48.071413087952998 85.672579448203336
121.793413115124679 126.213135557130016
17.365133781383932 68.786851461096049
124.842325851105969 127.889766926310358
26.513006854872682 73.817369643950855
42.691708129249690 82.714219248433935
86.240156538594931 106.662000311685873
123.896510189660205 127.369652267491944
8.867895171675976 64.114124479993549
52.741678809129645 88.240811040444115
1.750351011938221 60.200106978308014
124.582680447734248 127.746985001783955
28.183587358875524 74.736040632692948
11.838138324503252 65.747494561515609
101.422481698232431 115.010931496018870
20.185252013130526 70.337666161806709
74.215115169043216 100.049294956774204
98.147337036383234 113.209892649004260
111.031317727312469 120.294938387242922
34.133802146525788 78.008130597289579
77.519573455083020 101.866453695080679
137.339844114230687 134.762292633450755
65.812585965941309 95.428649742459669
112.190746880305042 120.932521505089682
79.547431007928381 102.981595347121285
51.893222440524937 87.774235350626725
95.175516257300430 111.575655013079086
32.455085832090788 77.084985634982004
19.546790939259470 69.986569243938305
59.721161466803117 92.078906970972383
119.854473403326679 125.146890824906208
58.206968625078666 91.246235314790511
11.677897053555446 65.659376086251356
44.006581529828388 83.437282904501998
39.918012342423218 81.188932771758232
111.010718726121567 120.283610765050653
67.231562670562468 96.208960975059853
107.546072412948220 17.180092428154243
73.763991246272411 0.261040992489103
127.228583849587750 27.037668157031113
122.819150773517492 24.829295480165126
108.706644586092395 17.761340818250400
140.370019137944979 33.619282193335899
93.708916414620688 10.250041170981735
86.711299983457494 6.745430790651045
105.476258376761592 16.143469196810894
85.293840783815142 6.035525886083978
125.697726863277865 26.270970333879404
113.161153264820882 19.992288671468184
77.882575405621253 2.323748049829226
132.048661412566958 29.451703568573105
100.355154377236687 13.578670967007850
120.266783373543589 23.550995451525338
139.968821253150111 33.418350592490050
134.292580031418737 30.575523452329993
135.702958574847941 31.281882157772220
94.445422695130247 10.618904995005801
97.171492857408296 11.984200432704043
119.904176501704526 23.369391355398115
99.879504748784584 13.340451761701042
131.302223625161588 29.077865756262895
114.965989498350837 20.896203291689019
117.834382015862175 22.332777915437315
90.779466632757874 8.782887288632207
97.089687116169628 11.943229731789517
105.463916789804514 16.137288170144881
117.039073941933708 21.934464438431373
74.367532124610079 0.563311865433261
90.313161097364372 8.549347877631069
120.654757921319984 23.745304419559936
115.234618615839636 101.513391013229224
120.890492089333193 96.808496922471619
134.919430169665191 85.138386517228028
100.287729176512372 113.947108303382905
102.886268475168492 111.785487777721286
137.143017145439700 83.288673776722703
76.279628657827800 133.918483333260042
132.967332157792015 86.762258487434735
83.466243859927104 127.940226649236209
118.536933980800598 98.766327430700784
80.156160236752086 130.693752333920628
129.942699294279493 89.278329144415210
110.248286532920147 105.661320499528713
68.825963635672210 140.118888042024707
82.575459569675743 128.681234340264837
95.586197185357804 117.858124026481718
78.329402967743448 132.213358371871550
126.752467048553314 91.932155279565677
110.597317435422966 105.370975703384815
95.082793417673656 118.276885411958617
98.235539461713401 115.654242543128760
125.654863430419582 92.845207666814673
112.545888130758655 103.750037966203507
81.469793231672483 129.600993780499948
122.224354893304607 95.698910003015669
72.939893556552320 136.696674892234370
77.306710802600477 133.064094928655436
138.307955643020080 82.319608206382725
131.778267704667826 87.751393471668791
84.184191321158394 127.342994977832674
112.672958864279337 103.644332924170371
89.752415987635487 122.711012411020278
128.178817496676515 140.299164759393562
133.002072253132781 137.467070842917394
131.651096800520918 138.260329659596977
140.380526413989344 133.134628084427618
136.488335020323916 135.420025005045545
123.082593634421698 109.889136827242012
50.532002092134483 32.459569075603831
125.123318176715927 112.067098658440898
61.947268088261886 44.642503674213351
56.333665580558197 38.651390349552706
23.025580530727765 3.103360027292058
77.671264539409734 61.423927817819830
103.239195392165755 88.711284021921458
121.135153890720076 107.810733131673402
72.184930925705871 55.568642130689767
23.268966590400336 3.363113628146404
29.941816377181581 10.484707865747215
84.581913649081571 68.799313215377182
24.903598557664765 5.107673444512931
91.025891623498325 75.676644172345931
21.095068611611119 1.043022540595446
23.303925128415329 3.400423103233902
116.988853094684060 103.385596525885518
25.776726880633571 6.039519032564159
99.090262694886960 84.283338521384906
63.792090859432321 46.611389478085087
98.077341352801824 83.202298932088823
63.697492915483750 46.510429888998040
72.578834850954024 55.989035817622856
21.203365851943833 1.158602694104894
50.712307892294788 32.652000313898952
63.684796757558146 46.496879923389372
42.122219951786285 23.484235006369321
131.658662731403524 119.041940533886347
50.486685086246744 32.411204532970970
89.475670811574275 74.022172102095354
52.005484112897356 34.032141725007797
49.970869174746966 31.860700364530583
108.505197219930196 94.331420765609849
139.012075586278883 126.889865226829343
79.119995366294617 62.970084772981068
33.013133021172585 13.762568391998382
66.902990591152829 49.931495026851138
41.785810000592136 23.125201722772587
114.755472269957082 101.002022412880351
70.184188704649983 53.433351403687027
97.023970646019961 82.078089786794422
97.608095593203970 82.701496725482784
112.971720962650124 99.098315085825732
64.876886379381972 47.769136733111360
70.699614256882498 53.983438961474207
34.015004565391401 14.831815092300120
83.873193221831485 68.042931838297108
122.648255817008334 109.425590097358992
92.010983569943022 76.727982858735217
109.040216986149076 94.902420234480672
38.772143199055996 19.908867950298863
56.192267886122522 38.500483759702902
75.230678796459102 58.819214401702020
124.303897381803736 111.192572391900768
42.004509903614384 23.358609040319656
46.271121861197230 27.912147648575576
74.352557696548246 57.882040275974063
57.542230555969674 39.941230468793314
37.087841000960339 18.111297615042986
113.112129656985715 99.248166166014926
16.483473944763329 133.394272045485849
17.693135018820545 135.553849580681799
11.088150388164401 123.762136402016012
19.428851811388629 138.652581178384793
15.090841804234795 130.908040860588670
9.334521262123625 120.631426365227739
12.213901554942675 125.771911687122014
9.176090816566717 120.348584469713785
6.724618293420124 115.972032142225146
14.973751085550681 130.699001741224407
13.325709511801758 127.756794509739308
3.717860505103559 110.604142976671355
4.832775572017009 112.594572844834502
15.044193925905791 130.824761574957023
3.570584617554057 110.341215033424234
12.685951954562841 126.614651410142756
16.159658095465474 132.816171742283927
2.750393907586479 108.876949157792168
18.128342740992732 136.330814996948817
6.291298216806072 115.198436692165359
17.123570699824480 134.537020706435612
109.891478282632150 31.175525112652448
123.976084815769383 115.220749510734279
109.977668118009944 31.689834407563662
109.298996652287869 27.640087224709205
113.441938994300102 52.361723429705478
118.557126252561176 82.884909146488411
127.670764690820263 137.267527917157054
126.978453995808934 133.136393151089834
122.677972589075750 107.474694757292880
107.800653875057321 18.699222981088951
114.590267774093604 59.213995074884537
116.140221739729569 68.462831990711067
118.569148826889872 82.956649876690577
120.324649670006607 93.432019702865119
117.550594068277888 76.878761719298765
119.288095859694621 87.246728166080430
107.052423781965629 14.234407728540933
105.941730539664846 7.606713687746747
108.186358175438500 21.000785641044974
115.590636435364530 65.183363719973485
111.957660094863741 43.504780718599321
125.381171846344728 123.605140974259129
126.529977861688337 130.460260364513857
112.667459919595558 47.740276073542525
108.124161029420222 20.629644773053425
119.458779843823010 88.265228307598747
126.000848794853795 127.302857915746173
110.225784421114696 33.170386265522957
126.165753263516152 128.286870713006039
110.916134529996654 37.289821883246255
119.024529773282310 85.673984843494139
120.569524008039693 94.893226208059545
111.292379625070197 39.534939868596794
119.876054808326401 90.755178448902143
108.641907448960040 23.719125044238268
115.904790845173139 67.057976106616437
105.908772159058799 7.410045467920004
108.992468735657965 25.810983410071074
109.546088362037793 29.114525161188247
104.835226793131639 1.004019075305469
120.388626333660397 93.813779252936641
122.949382714702551 109.094244785797358
110.868543174676162 37.005836233529351
118.637015923928459 83.361624299400546
114.433954003204065 58.281244421182450
123.646527016066187 113.254222496789836
107.309781007096930 15.770101727925091
109.418322436258748 28.352124317595976
105.638314346960428 5.796178054972316
116.169868111166792 68.639736892823123
66.209794631420394 10.730829448178014
36.860376603237356 51.407848292051149
44.252215431720806 41.163080677634888
20.148339401382572 74.570006108147439
18.888530012927983 76.316047211403600
28.813370343193970 62.560649514965718
67.498667403115817 8.944507757871714
23.844776243332802 69.446905168605397
41.052830875179126 45.597288734853386
30.829711505033707 59.766088227342472
22.412701287316921 71.431698867606826
42.287186887454673 43.886524905629699
24.097936159975401 69.096036517993781
6.566930711189505 93.393248759392847
70.414498850720008 4.903291995914869
50.338479237655029 32.727783347887588
45.204166866872178 39.843717328456364
54.456582200556056 27.020271476201430
50.873088546854277 31.986838061561105
56.634700681558783 24.001493849644806
49.762986254185520 33.525391631316829
46.552003507188559 37.975674276837232
31.697013370455515 58.564045505772576
11.944300464430516 85.940447801874186
5.313660541136221 95.130226789920329
9.979769616880651 88.663202243833481
23.719991781566971 69.619851013657495
30.350474689075281 60.430289642672037
51.557430516696897 31.038369809951799
24.175449507332853 68.988606384691550
29.773372564532721 61.230128125749118
1.523453109507348 100.383289694626285
31.525750063193684 58.801409012267463
64.814579163229439 12.664537497733498
60.457104108061579 18.703808694203747
54.834914486679281 26.495919357290511
36.476882579626221 51.939354354964010
35.008420517657193 53.974579002650998
66.630109545357030 10.148291230277254
29.830931740264443 61.150353607779834
6.088025902908317 94.056990026499719
33.193974084738741 56.489322963575511
55.076958723986017 26.160456555523098
64.428573782313762 13.199524192810916
33.324716268128860 56.308119975075300
110.620151163364298 31.516571840715351
104.478805715304077 28.642187701620625
140.507354921072675 45.504924257885371
100.152024563150391 26.617088930957454
71.484960872776085 13.199808648823716
136.945429102632943 43.837806984684420
85.777938568215546 19.889467899498566
80.526683309354823 17.431679951553907
97.755188218650488 25.495278013316877
50.525170242787340 3.389826413641822
131.063824115566092 41.084991297922294
94.207162442366467 23.834666490532189
69.026980043074715 12.049379777683727
62.702348514064326 9.089210755055657
130.235296775252664 40.697208870448605
111.514935392693133 31.935365021858949
118.376737727187631 35.146950490008095
120.848807920130668 36.303973721060615
94.934588296191677 24.175129562392623
121.022593235044141 36.385311883360650
118.807563965973131 35.348593618202763
90.821421725452467 22.250010571386866
64.419838963772094 9.893061857300019
93.620298557426509 23.559991786602005
108.588931920597204 30.565883685520003
112.955578303920419 32.609640906378502
68.076276139375295 11.604414053986796
80.647595606032340 17.488271522689395
92.021542588428602 22.811712954473762
54.864599001467298 5.420844747030140
86.023576417730965 20.004435791238215
107.432358518768723 30.024563176841458
69.387662752711748 12.218193056238830
69.527280544144134 12.283539513073535
119.464872523140983 35.656239118230978
17.760911429797069 133.870378311455227
0.967837072824265 127.611529624207776
11.759511369258876 131.633631537631175
2.161876299762597 128.056553012372660
30.710732062286752 138.696830344170365
27.530712952524230 137.511623990201315
13.958512244155864 132.453208313541211
10.509536689441502 131.167760773436129
13.134677123451601 132.146161536154239
29.326902896092935 138.181071455946864
10.017347952281259 130.984319983145411
1.565977678235597 127.834459116651402
8.654836059524721 130.476506131431137
17.242071099823931 133.677004361628406
20.604748765048598 134.930288319243260
35.982002999399619 140.661454955695120
25.848180489855928 136.884537140505444
22.469166931662159 135.625164727608876
36.905801670777436 141.005758564357052
17.456835559475433 133.757047969355256
138.498444395635516 75.299968590827305
119.432344397977658 127.711120980882214
127.148129166398206 106.501058547755804
136.026062764333687 82.096343856899139
134.209283816620001 87.090520867371211
133.188275326625416 89.897189854065914
140.983285055799087 68.469344471535294
139.099817925719719 73.646841851092375
119.324377160831872 128.007914101650300
121.319358948419236 122.523872032350880
137.395573409338397 78.331670896830616
119.505865730399634 127.509016840131835
119.989177401262310 126.180432513154130
131.151943236654574 95.494900528893623
138.053610531324807 76.522780568814937
116.165254246680945 136.692085090621163
131.364622163436877 94.910263521686502
128.669878925993004 102.317892690058130
128.377626473803048 103.121270822448992
136.578365004643160 80.578110086710922
116.229712058940123 136.514895826877648
20.907644676277197 55.709924902311741
19.727313003561868 56.028232594360190
90.064177723353453 37.060034423945737
93.075954282157866 36.247829119657609
42.738151103806949 49.822750747940105
18.222857326865597 56.433948907247682
8.919393160091712 58.942874385938538
44.651700809464288 49.306711396876551
66.399991414580143 43.441708916185611
65.302157477277248 43.737768909247947
87.675133847612344 37.704303369588999
126.086967550515425 27.345535223350403
59.995728130687098 45.168788102730751
89.761702451227023 37.141604890957616
31.994659300276965 52.720017812422135
130.027419093722756 26.282888117167396
68.947145010932488 42.754801497457585
78.821519496548703 40.091914932948114
39.429466229661209 50.715025241923769
29.359917795900532 53.430545629974482
117.943655718605811 29.541594902815735
9.477739946410201 58.792301389361342
112.473909705081567 31.016656760345029
136.733737218363927 24.474351844065051
1.194227045094601 61.026169999872891
13.360110684887635 57.745317310218326
66.755406779761415 43.345861751168727
22.853015183814119 55.185304229370978
139.295230081207222 23.783577462407933
95.348111572220702 35.635081737129823
22.093646871503019 55.390088003706566
115.086323192157934 30.312150283928471
119.374476943191610 29.155736069862353
70.362999300266338 42.372978894936047
69.094657827374022 42.715020760200012
123.759105155042107 27.973304962685525
107.386939260972255 32.388493049257058
70.309852754267013 42.387311268444641
113.893580032652906 30.633805062059800
36.311862566637416 51.555769627284555
35.243838974417699 51.843790471383976
92.662049269130804 36.359449567087317
43.141212266937728 49.714054631792202
84.703154171993106 38.505776390460333
30.727329683654855 53.061786803847760
18.308405799514681 56.410878496178768
103.324281229562729 33.484096371148070
54.698195088204393 46.597408172226899
120.134745368103879 28.950709556327880
30.596122673353715 53.097170248683611
138.794083311781662 4.949857163922696
139.220268309349592 5.393342039896310
138.084510380932045 4.211480953995360
134.606288854673238 0.592070015120573
6.394533754320501 134.590260297336926
4.678703047018604 133.175888784345801
0.524508860548547 129.751556831448312
10.678146434778565 138.121272839625789
7.161720017871479 135.222657416532257
2.316554484692687 131.228752845008131
1.275365395297868 130.370493238503684
5.301373941950034 133.689160852511833
3.294170564189061 132.034608765174028
21.301201876304301 45.934514409236229
9.189950327796973 48.452400341851984
96.616902806554208 30.276649231731611
88.971270738929391 31.866148826544432
39.664649944727614 42.116819154487629
41.361292669337821 41.764093192859214
73.231700797188992 35.138349191882746
69.875177580604984 35.836158378298052
93.225455307384678 30.981719051738462
125.010485752108991 24.373724766094341
47.178895844131674 40.554634274704753
78.762866849455676 33.988439528279024
42.112734693393080 41.607871080390730
128.364838474467746 23.676366817674939
65.061730941964697 36.836856739676129
64.725964038606833 36.906661479443663
44.838024146674591 41.041293138446377
25.545531772361866 45.052133385618490
114.627843393742040 26.532239023089907
10.698562824433363 48.138765192929888
117.855248720288273 25.861272984773130
135.879985526423695 22.113994591495651
9.735527148666044 48.338976869725627
5.857062388401364 49.145295838570753
60.013672966840616 37.886329959820763
14.000068632043936 47.452393929304669
138.086365662759846 21.655296042874692
95.165643811528199 30.578360792549489
5.203082966101410 49.281255824294291
111.938180117712491 27.091410410048894
119.711387136349387 25.475388438649247
78.920662775396877 33.955634318961046
68.165527894792476 36.191588440696421
114.334475924726519 26.593229071918699
110.712227304733574 27.346281620467341
64.931266974672951 36.863979732427254
115.973560841807227 26.252469172865268
32.859793351280388 43.531524531672211
36.239850432232174 42.828822738923492
88.331556415960549 31.999143149075401
55.915437741806208 38.738338423218288
87.673504409709594 32.135949810454107
25.038934456453106 45.157453157907824
26.610547740416227 44.830720370354534
110.580110578826321 27.373748215830570
58.264900950826821 38.249893414913558
120.498267360552830 25.311798850963761
24.027766582017627 45.367671346866814
20.090301421428091 76.011588369137328
18.277968846658666 121.027395136548876
20.861986677927952 56.844005732557747
17.591435412026904 138.079925595359498
17.904850746010879 130.295126983349178
18.683550866022280 110.953304946820779
23.004488652438962 3.627252788824257
17.926254091784074 129.763497805064986
22.404526936188773 18.529462826073573
20.353096175022486 69.484134185514421
23.124472567869280 0.647020116630571
20.850533983532497 57.128474645741413
20.351493834587476 69.523934081186113
23.007528056050951 3.551758253444588
23.149804424861994 0.017812213335610
18.455140937618186 116.626688156911470
19.086389601488065 100.947354092870370
20.397130887740410 68.390373500326334
18.388877115873278 118.272588824849407
18.106519066272092 125.285967923708938
18.247022072381917 121.796069733204646
18.323501566998374 119.896426036869173
23.098071766080331 1.302779113837393
21.598339876626010 38.554022002957595
21.884410267019319 31.448433550208236
22.432304948268758 17.839495851146538
20.520692816844473 65.321267972018489
17.614517966500848 137.506587221176602
22.052892003743256 27.263582817076404
19.687116468548616 86.026138779488520
21.678680263437805 36.558479143612942
19.284506572001007 96.026405594723073
17.887160730287260 130.734522235972008
18.268335889455923 121.266664322610140
21.933882305235098 30.219617303281300
19.450908798286626 91.893206992864052
20.496388811867462 65.924945468605159
17.752358114545533 134.082830701233974
20.604908856386839 63.229459318610601
22.837280493779723 7.780469623817414
20.320575014427117 70.291914336682026
20.994135962094813 53.561602313161131
17.914346305785728 130.059270557258657
20.937357840731444 54.971891448550700
19.427556734192102 92.473239609136513
22.620568413680015 13.163294640452877
22.378791010778734 19.168707223800247
20.361034191352324 69.286964960508413
18.133231949735869 124.622457254118885
21.528852017167104 40.280003259174336
21.032392927329369 52.611352795781208
17.667230971958620 136.197269880169955
21.831048652078074 32.773861443760069
18.941536712090571 104.545297301306761
17.797580545669788 132.959568751754006
22.314511025466508 20.765332168973568
21.446323925371718 42.329885650995855
40.374742636972570 70.872693031120463
62.918293700347206 65.161470906197295
109.182138604820096 53.440908610592082
46.976180632859418 69.200273338569431
50.146506076718616 68.397097620277563
56.956765349601412 66.671774785094684
25.798512938760684 74.565460213910882
136.004401110027771 46.645710346148483
52.697770788376147 67.750755816060789
44.740819875196017 69.766583489994233
37.386191813941593 71.629817653322590
0.648128271963153 80.937102061973846
51.182598675212269 68.134612133614382
65.557991712087542 64.492725257147356
133.324059019203901 47.324752836324144
93.798812595021033 57.338146965591449
129.055014238286844 48.406280007288473
7.997060115126107 79.075310988365516
80.700469639448670 60.656503770932225
122.718533905186746 50.011574868368996
26.143635489798172 74.478026271327735
37.618580597439319 71.570943877928229
136.618219602481986 46.490204510136380
7.111388882550644 79.299688466637377
7.128221363014728 79.295424096992434
81.834999527107755 60.369080011579953
27.629965238505296 74.101476928152650
86.360777844065126 59.222511523605661
40.714133091921710 70.786711267650986
96.110120318998938 56.752596278675306
54.798595529902073 67.218529251103959
132.034732337368439 47.651393082612387
117.340545623335998 51.374043699323693
41.739772970906522 70.526873890984163
71.965252309958117 62.869498801659681
90.358016204452895 58.209844260215753
86.635974074066695 59.152792835850484
102.230083794666953 55.202154171852904
44.204676760243203 69.902410911842537
32.933154006630573 72.757957935070507
109.537341524849964 53.350920889934905
9.375052262825358 78.726208079964522
0.893279650369028 80.874994988763817
73.526396813540813 62.473995759392793
43.056167923368385 70.193376122309573
0.741895110428271 80.913347009323957
66.909036566146099 64.150449222614398
44.805530825798535 69.750189506110900
117.909074859378165 51.230011521676886
44.757769880797674 69.762289346328146
78.352935172285314 98.177097819494477
3.535028668027580 126.635064803532288
131.981452997571722 77.778791304622487
9.954696293080518 124.193260456709851
64.175102853647630 103.569821338242676
118.450773365498932 82.925361854804976
59.186009472301365 105.467488104935157
124.633998468317614 80.573491506483037
67.733166725537970 102.216465317948391
111.162846455162722 85.697419950076949
19.480533226659670 120.569984083216326
21.218444933407422 119.908946688792753
19.158028553926531 120.692652943622278
19.418993942197012 120.593391353043629
141.023701530208484 74.339454089425246
7.324366436343860 125.193740739005378
99.942938844644232 89.965058210256274
53.956085138132231 107.456758066963971
33.316468808897518 115.307305449322811
1.619947431943194 127.363490940197011
18.676205470994194 120.875920640179075
59.218112302354108 105.455277374637802
56.039312774440837 106.664375252952311
6.817576944919804 125.386504734800695
116.531736268765499 83.655292654684771
139.625388975649770 74.871320515128204
73.977188841602285 99.841470032341888
13.854987006306327 122.709733991841247
97.344233132213390 90.953509836624335
108.593637727374883 86.674652013451066
114.307992260255702 84.501122704360412
77.063931646225498 98.667387129912854
59.194102497297962 105.464409817277627
112.127619155949645 85.330456064706368
82.594147589190328 96.563897336188987
59.460095855158158 105.363235772859156
119.253775412453479 82.619929548448667
28.009085541559610 117.326037927288382
133.300064722690195 77.277240129356031
16.920038164315951 121.543901790240398
52.247107771096857 108.106789907734523
135.368933610220495 76.490318852799192
66.452350449391389 102.703640501032709
23.792088848216380 118.930027644163587
114.596293052517353 84.391463736193657
71.212123590784344 100.893198679841674
131.012789504708195 136.036876887504434
130.351233931089695 136.280484907547475
139.608916257699292 132.871480809165291
120.040667512792041 140.077197943983151
139.950604789100595 132.745659079403708
139.981560753706901 10.196952527423974
133.415369223584008 3.047969914988089
137.278304607788584 7.253765278701009
139.262401239316148 9.413963051658403
136.054330326177450 5.921155528107422
131.647836246597649 1.123557192420712
98.584366839657463 112.722476701878634
50.422842483626077 78.096769988230108
0.334291387050639 42.085628248601559
38.179008049230838 69.294070616802358
55.459472688263816 81.717853054490021
21.494349341313818 57.298642590751768
110.893824973110185 121.572356202827038
60.313071489277391 85.207345773766164
73.374740143472621 94.598026697144832
42.546249272052059 72.433896769547985
42.886664366548843 72.678638051734339
46.887897209256032 75.555322640876639
52.872252638819418 79.857772339986766
1.179570882632461 42.693341569482165
119.583333777536211 127.819674728783170
25.320743143167423 60.049626728514276
129.456852950965811 134.918236987806523
31.661690470362721 64.608448015296531
35.804944754539029 67.587238857202067
88.451407197462842 105.437389832157734
119.166228872105378 127.519797340818727
10.550528751964464 49.430587600375539
57.796605686003232 83.398133793369524
137.719452103278940 140.858629007491544
9.506131980191300 48.679719001517114
114.879474041095023 124.437836843999605
27.134869116899292 61.353891797943824
101.562619071587434 114.863689831673639
33.411012866890914 65.866122581450838
42.849486377191063 72.651908952667853
98.117640876007059 112.386924275972490
15.545755386461575 53.021903588127117
110.913109795880800 121.586221017660208
40.960233456003280 71.293631397469170
76.839081787656724 97.088713595687224
133.435129296159744 137.778417013177318
68.616463217517406 91.177065597938807
111.326537807542124 121.883454904469247
80.943956290775944 100.039911310913610
46.524050731327378 75.293735375896858
95.854131162531161 110.759574964872527
33.673724993771764 66.054999349309128
28.473734376123900 62.316468386099480
62.269553287855707 86.613957500740725
119.110607638614468 127.479808479509657
46.943892768900604 75.595580623808971
18.972033230044335 55.485224533999784
50.382607557847273 78.067843106070740
43.397382428279535 73.045818577170422
110.882768959327436 121.564407486589715
54.066008596880238 80.716022660012371
3.017405583779361 133.537732790711829
11.754844002276799 136.260873224981367
7.419977938001828 134.909853796703658
18.270558923090391 138.291583589872545
25.217736054435132 140.456764967328354
0.985007378658226 132.904308500225767
4.859999936617988 134.112002152719469
26.120893504814322 140.738246158249552
23.332686203995621 139.869263777336755
25.445657548772367 140.527799772650127
24.254949210079065 140.156699472171539
15.842647417028026 137.534892248965349
18.501186919056327 130.165240148046934
70.284138922263509 118.886494932987446
73.036590290931898 118.286988792392563
115.062562825281276 109.133392516138187
74.595667800155510 117.947409117676955
23.520448608925296 129.072004409685889
14.818431937768340 130.967373929853494
9.766506020300131 132.067724200825893
30.392909017797614 127.575127021400803
12.560534707228973 131.459162184479567
112.844984866535626 109.616398907694901
60.163219415858968 121.090912951639467
60.201104430745438 121.082661289386877
40.622961697705264 125.346938916053517
15.546376797487641 130.808821659544975
0.858537361941967 134.007951727351099
6.178018041594581 132.849325868042882
87.564966529568295 115.122591096912473
67.274375770148936 119.542045658412903
14.046410615341996 131.135526409760416
141.013664248771619 103.481033010106387
104.912293324658535 111.344203200600958
90.691910096597624 114.441517530611947
18.029608049971934 130.267953834838693
98.133294193483593 112.820723967684629
111.991853211835760 109.802217873127120
79.653084882035458 116.845862826741651
46.997413931656503 123.958531730849970
131.764324108654449 105.495614002733916
124.851460361768815 107.001291564390030
72.194306056818888 118.470445102002614
65.706776106190745 119.883481527266085
93.256979251490677 113.882824749728101
26.790022043991687 128.359864906056288
20.173946841952404 129.800899525381453
44.613014346787011 124.477873220052260
125.699188465065404 106.816649536099803
77.039539685804613 117.415114080986569
6.137637904074257 132.858120988159129
19.041851144840315 130.047479112539804
112.059261656759901 109.787535769341389
83.969435730950167 115.905726747193711
91.979456660474526 35.077336444698204
7.530287129099294 122.499170692335412
59.142130505000942 69.070557458350308
52.965411001074003 75.464701434696124
60.543552380996843 67.619804637047451
40.600155074799126 88.265222268886177
55.099271614878980 73.255727564108653
9.880796710795638 120.065921671784679
53.670428259560865 74.734867118323550
16.154833793612067 113.571034475603000
37.935900994987975 91.023259794315095
77.284156699970538 50.289920351626868
13.195864025209598 116.634161870135202
117.654973215197273 8.498025304930225
118.822146862239848 7.289766399884912
104.942020569200480 21.658482005495880
76.493716051477335 51.108185015905121
89.936870931482503 37.191822496218087
118.274314071771926 7.856883254549932
6.212511522881916 123.863332841727697
75.265981677749750 52.379136423902850
85.645724796443304 41.634019716528350
125.591960869429471 0.281650614874318
43.739390204132356 85.015484057559320
106.958141691426420 19.571392131806675
25.221900551123852 104.184801175902365
1.456897765352644 128.786347241556058
32.723132885163047 96.419520671684339
40.278007635033276 88.598709504329562
5.643282170916015 124.452599430524216
81.749750056785842 45.667135255891665
76.426578812878248 51.177685528192249
76.218354800862429 51.393239158451010
49.809673188897939 78.731523233844300
125.814989665822040 0.050771062371025
11.480226419725149 118.410191015335386
95.207407626547266 31.735759542504169
59.343363177363571 68.862241267366826
105.779894919855010 20.791113942438106
121.643523043508111 4.369075974653090
71.087241062407855 56.704971378414321
101.929764788966111 24.776771113517235
118.748286055258887 7.366227154456189
77.643310898034429 49.918123696352254
48.559684262776443 80.025512568697110
30.008436467880777 99.229776137087484
91.688175396480503 35.378870995264357
14.466753073521060 115.318536715439720
81.003427420862721 46.439728925373416
49.460683398646587 79.092797687658035
111.419991002681257 14.952482874427485
50.748162524810652 77.759998473771262
33.955359883234777 95.143918496095537
123.336281570059185 2.616731266580587
122.699633230513641 3.275790034388895
51.176894033814953 77.316175341762985
23.940346879979046 2.692593328601078
13.980463985315408 12.639718327097253
23.155968114079428 3.475967361517673
24.202458896991597 2.430817058296855
25.173790569379257 1.460729592166607
2.231788011004334 24.373345089507847
11.820212496287480 14.797202688792030
3.529132246959441 23.077662658538884
11.786769384597099 14.830602962253176
14.868099111784412 11.753220197608808
20.633157708967918 5.995546227308987
14.628080492571048 11.992931370172984
17.890168773172935 8.735021590866079
6.798961595734241 19.812021726812564
2.231963593500937 24.373169731919837
4.371394509070865 22.236479274020628
123.184065683645045 68.387729065997931
127.259785106490270 72.738490650237736
127.427185079916697 72.917187291989890
82.024878316020178 24.450992343189220
78.587749936793216 20.781915902691363
90.844393677281559 33.865675898271007
63.198543864421758 4.354198573493448
83.483921222588904 26.008495980970373
122.518777852110944 67.677545552462561
95.437516872568324 38.768757262930777
69.707316001436766 11.302202799585723
101.471890483692093 45.210349082295927
64.545676290638283 5.792239665334610
134.171846795641699 80.116999655664273
99.668067603681564 43.284798651338171
97.627590104107639 41.106623414620223
134.400501488281037 80.361084674671034
99.796303505717006 43.421688308945335
95.462136079844242 38.795037850512472
116.441909097609766 61.190590885918361
85.170199940022243 27.808570005449816
63.708470707203062 4.898536857897931
79.214009008731637 21.450436875135821
99.980784009234171 43.618618127824611
105.123182506195562 49.108041591575528
127.371533281281657 72.857779937735316
101.795225637304824 45.555503892827623
77.796855838283619 19.937649822521553
88.188812267929180 31.030887636137404
134.202208748991097 80.149410527598832
79.141823979104828 21.373380576290241
96.148140717043290 39.527336203879592
69.756576543983698 11.354787596009823
70.468255612752458 12.114492971053799
116.868532086583016 61.646003714626410
6.175181412770977 121.552271646669709
3.608834781405235 119.759001094559579
26.793111419519047 135.959338203728151
16.209454363028620 128.563860016537035
13.958175632161657 126.990747560365364
1.622382016254604 118.370939480682182
1.608606220648719 118.361313451099903
29.687130273787076 137.981574298097257
19.253805938728419 130.691143199661497
2.574215967542374 119.036046748142240
12.995521944331873 126.318079850880395
17.640820045619691 129.564046778730386
26.010796889611235 135.412684999587555
21.007754718710711 131.916739406584611
33.834389544237901 140.879529636931323
2.115167154346746 118.715279978515838
18.878793841392049 130.429098258958987
27.912223907044670 12.650947363301171
28.423059117667801 12.105718985547840
37.516588330439589 2.399946795952508
13.222225968693078 28.329983534979831
22.919981700419680 17.979303872535468
15.589742942905097 25.803067981178273
16.392204742976986 24.946578576447333
12.933159346627084 28.638512238824305
0.004751290635573 42.437355397468018
28.317485169285046 12.218400945234066
3.719512635914402 38.472489115919970
26.851701607779130 13.782871789760415
34.502803842689495 5.616641324800093
22.198422031197936 18.749444222536194
13.056360273256479 28.507016523636800
6.132919591124342 35.896593931555927
19.903957328559574 21.198389090893592
11.296308543109042 30.385567824788573
50.452070109886591 69.163212684218934
65.765176776313481 68.999941165677384
20.309000778480208 69.484604339775800
128.737724402368372 68.328514805154612
53.300694220843049 69.132840063268688
139.143806304844901 68.217563002147187
45.191100155699601 69.219306236764012
25.827193346865908 69.425768226381493
50.588140572307623 69.161761872733578
61.801840657642671 69.042199077196059
140.885355827937332 68.198994240011288
124.453862446836183 68.374190229608857
16.694711620373624 69.523140640223971
86.036431904976013 68.783804840129790
28.987176870517327 69.392075826810881
36.589717703982316 69.311015960012227
0.124935002066005 69.699811034370498
8.237725778343735 69.613310776878208
72.905322893256425 68.923811447226598
23.571646695901038 69.449817332475149
98.009948394418885 68.656140724539213
22.786537977202293 69.458188324430893
38.995333578254147 69.285366784741925
96.540215730916643 68.671811318955321
59.897088811191054 69.062507936344588
115.775830408910906 68.466717206638975
43.045884019485193 69.242178976031710
72.827683613615122 68.924639253325111
83.365816128510232 68.812279499306598
95.912056908087877 68.678508878576793
95.831958603780606 68.679362903306185
43.916647639862660 69.232894713753197
131.159333840931652 68.302695103185471
33.310123237847343 69.345983676253653
124.457847169341818 68.374147743671244
20.128772598318537 69.486525970004081
70.506821155448321 68.949384770098774
138.002876064578402 68.229727836947603
42.376768103109704 69.249313228677281
8.847873759880184 69.606805252581253
61.091254261853557 69.049775496692305
45.031638880466872 69.221006445945790
116.187591113704656 68.462326928623426
44.304388974645768 69.228760535241264
48.574725214258237 64.456303334178912
68.294420461760240 113.897840771730955
24.067222141328170 3.010697026714097
62.359021774776892 99.016513616005369
48.749465995851004 64.894416235344579
52.592325900452849 74.529296463258234
50.507242948836094 69.301542914388349
54.116500481601420 78.350731514328231
23.395034068727075 1.325376267977071
36.998454356333518 35.432090646012270
37.677247168209099 37.133970913403246
30.956329566664309 20.283178087202128
40.269191924160225 43.632536539241585
34.898205075787452 30.166311833052969
41.568260823345035 46.889582999994659
69.177349976870445 116.111535868341036
74.295581390394958 128.944048078583364
56.590503973940933 84.553592905030143
30.088364237180556 18.107001437737729
65.825922183269086 107.708782141830781
73.300534793532393 126.449251229371370
45.260834173713519 56.147662359323348
27.464050606007486 11.527280046761474
78.390395997640923 139.210633193768274
47.268388242960107 61.181034245997850
56.652252132453476 84.708408882279315
48.813000666595940 65.053711384828006
48.387860808771741 63.987793887980608
28.457475075712800 14.018009872646465
62.768824072771494 100.043976535893123
71.066076783315154 120.846982128443557
76.382261855807869 134.175806939765067
37.044357030522846 35.547178569833136
42.808735569457760 49.999721256722481
59.651526325899226 92.228237432343533
60.568878139344882 94.528236669584558
35.693799547740056 32.161039103249337
34.901227966570325 30.173890873496287
53.093223018820375 75.785153783531342
47.847041091992878 62.631841986164311
30.557965141915073 19.284392387279947
55.938989961235485 82.920106482143012
1.406385529219570 51.989158310776787
123.406797544798607 84.235297133328572
51.610645151573209 65.258732556633589
108.821251297713829 80.380166307818030
49.014330412747753 64.572496140608109
52.682968155951684 65.542160095037218
62.540438279321826 68.147604984819722
26.597475868503654 58.647458743961124
90.464488864494058 75.528258843123410
33.913352839599824 60.581130774417474
32.437758345569094 60.191113854685838
125.660112361789729 84.830874649823585
9.997134508754547 54.259793955420392
71.299074843770441 70.462615285911340
6.391152023285360 53.306690519972314
10.415703101048871 54.370426540269030
31.784412561803030 60.018426906384704
114.263806119702181 81.818697337670415
129.244652343054724 85.778310580089951
42.404570853322753 62.825459218227138
26.911716334566449 58.730516182251002
96.848512686998532 77.215631164461712
43.323771276092394 63.068414663611975
114.546704636881856 81.893470731521774
48.052005366736338 64.318142351850909
73.115102796547262 70.942612758898548
80.647843530735329 72.933604423729179
106.782249088911612 79.841234125555161
92.344620517905611 76.025199675526835
41.000481290354713 62.454341889861212
118.900866156967950 83.044326654980296
34.268140359622294 60.674905274307626
31.297977317882122 59.889856370068387
69.965539792798964 70.110146342012413
132.161567558321622 86.549285459691973
36.661375595419237 61.307465397454386
18.280872524763179 56.449283004029127
62.252822336989880 68.071584720209216
47.220435647440880 64.098348728485050
114.838143729053400 81.970501499444765
37.837130592768091 61.618231223892579
75.899927859274527 120.937170644435668
55.282795018563547 101.854841023328277
34.310480644013047 82.443770681752099
18.797138505685581 68.085289776782062
39.904655045968035 87.621497416154085
43.621824459436581 91.061949226467931
18.366694980688330 67.686889800862517
25.993730778716987 74.746145433274208
48.582356865952200 95.653204237950504
70.121331179766528 115.588750597974666
84.210769555559025 128.629327546300743
9.408598903224549 59.395662138489961
46.762557848771969 93.968876695498537
5.023993002042491 55.337459879648449
59.146389004890537 105.430817107822364
37.415273505168919 85.317433146828137
15.221397584555474 64.775738083835122
86.470535477704615 130.720869494741748
20.950968824622084 70.078782296397790
31.896109125210291 80.209132456080226
80.894184718498707 125.559639555923056
59.189774339347629 105.470972703618770
95.608618157767850 139.178684999600534
72.511932100537450 117.801387782549369
59.715961538416245 105.957988897995108
82.393287493147554 126.947144477328962
32.090081484768739 80.388664912463767
20.223313380697295 69.405295777256399
55.198759613164491 101.777061473763482
86.903458930364764 131.121564784828649
13.472137386716568 63.156698232555073
39.491764457019833 87.239343681362953
37.944645947944082 85.807397465504863
17.981617257031061 6.117900218504539
21.032152797167015 1.145574347560459
5.958704560675581 25.715062440560171
12.531704229765433 15.001174379165640
7.083930890258345 23.880960881788475
12.148666301326427 15.625520293537514
14.947057834497185 11.064185264214847
18.911859547407516 4.601619635692852
0.081529243558252 35.294767542463049
14.397944298223935 11.959231857369906
17.266047489270672 7.284267901125237
8.300328196789268 21.898252037052014
7.345559549977180 23.454510202494816
6.532558220364271 24.779689827894646
24.384710415120221 2.848593078719013
26.852692729921188 1.588484565000156
4.879731438821267 12.807493481100558
9.736716925792999 10.327601819625809
15.360509356418991 7.456191972513089
19.700499455781173 5.240269094596123
8.292195276147167 11.065149255866958
29.342348190514475 0.317310122904003
16.983509800166281 6.627516392193781
2.596919965949207 13.973057008411818
127.164599349316859 73.022512389900172
122.210791104918187 87.804022537102881
134.598094498504651 50.841943713035768
128.262857062788441 69.745456287803464
134.856938988867938 50.069585908274362
105.327094808101677 138.182744486195332
138.419444591740387 39.439539261259334
114.205972748835435 111.689344277350187
134.020457805005549 52.565535387382035
136.187519074360210 46.099310502961963
122.648180797615723 86.498909407582559
108.790250815366875 127.849143923311516
140.212021994930780 34.090724820396559
110.440810899227955 122.924090424168298
122.092111454003813 88.158146955673388
119.435699265462091 96.084530413184169
108.167805467493636 129.706438709816553
121.076276569529853 91.189264211718253
134.739868146013407 50.418909855876258
110.922103319573836 121.487977348302124
120.245846740069069 93.667157247766667
110.475864975181238 122.819493686902490
127.117375706483941 73.163421508962614
127.646457744573880 71.584710519579460
110.876942494311194 121.622731291923316
104.640612055173690 140.231118439659951
65.744773954497560 97.658463127068373
50.515393518955513 62.748082038414147
55.932716031497343 75.166236157909026
52.142031355123954 66.476831674304577
56.213772271102997 75.810502710544299
23.731384344360873 1.350970624417887
38.468961016874317 35.133987611766088
39.651494362020507 37.844714414069180
32.138222283263737 20.622005151385469
41.558619514285240 42.216426456532844
36.455355458917332 30.518190029715004
42.707973481542588 44.851096013350080
72.896302704237911 114.051946438920297
79.323247984433578 128.784463622871812
59.014731685994938 82.231155277573777
30.666466397708394 17.248292146337800
70.881251130542694 109.432834148126133
83.308972826482943 137.920959604397751
47.371541276132255 55.541414613701299
28.556737226631899 12.412149949492774
82.148861697654993 135.261631355032165
49.502300106581266 60.425763198584647
62.215166744056390 89.567527758338954
52.028542470044442 66.216680564138215
50.255027228390112 62.151243154209475
82.337684934017162 135.694471756366681
29.311859289534926 14.143119839960091
65.186308154431487 96.378289321718611
73.564629114582630 115.583954242881617
79.853913994248899 130.000911837023295
37.368671273286949 32.611788207847546
44.369144263935972 48.659005685850609
61.575751808897287 88.101793866230892
70.244313280931848 107.972778490982719
36.612821638403197 30.879150500673955
36.193054280028427 29.916915791818628
55.367285994761346 73.870098199771363
49.142275417425935 59.600476894067342
31.482261115317051 19.118342251289135
62.876959528910646 91.084558501563762
0.142512251055318 123.972020308055463
100.590632725376040 83.681528895241456
17.742599185426073 116.912493975999027
24.527719413622911 114.190931571464404
24.525149326035336 114.191962452792893
15.222300188738005 117.923404728776561
140.670293295469577 67.605277668214441
131.989675483742474 71.087138311796352
4.756623019786910 122.121266013923332
96.812466853698865 85.196979447130190
52.004402342849119 103.169828813293663
30.701740587637278 111.714485562126185
2.098491953034892 123.187462239530973
26.465526725229854 113.413662584455864
52.239788303443085 103.075413746299631
52.734884187560723 102.876827089094220
3.397391233455367 122.666464036112444
111.273035223427812 79.396737461776965
69.673779776065501 96.082509544589470
11.938797820411928 119.240442054615002
97.131890084965207 85.068856403158648
100.461282104073732 83.733412395621670
114.908761957081410 77.938420312089150
76.316284994440949 93.418151085747539
63.837530012865159 98.423472918089075
107.732370366796843 80.816924582532607
85.915420059661969 89.567866310985622
57.558137906638471 100.942183995398864
127.269557224357229 72.980413002245598
28.532961707270637 112.584398970591025
128.530358247739912 72.474696294297303
15.456290279671844 117.829549555529553
55.134810328434057 101.914198787901043
137.840004233997803 68.740527751426924
63.476360291672812 98.568340790992579
26.083662413876347 113.566831212049863
115.254809020341753 77.799618250239888
67.772248257652379 96.845228039988342
42.418354782553870 72.589341606789290
13.425663624477279 107.827483421480267
63.276123720495740 47.238503501907005
8.590520425933869 113.704187339569188
96.476357852323019 6.886452281840609
80.194825096879029 26.675265851050984
63.840257565876449 46.552846957034845
75.052884834739999 32.924855417332033
3.198856210732981 120.257295058909577
68.067498663025475 41.414996163741691
70.671393472393220 38.250184243980414
39.626852972512189 75.982173825153822
94.982281915878289 8.702374075485150
21.091875470520833 98.509857170800473
2.310547049797412 121.336959034139298
24.983433692484894 93.780000264519614
34.600562445353518 82.091201008320837
2.079211122300034 121.618128111391897
59.252465452420878 52.128916740582099
66.589435230339916 43.211456125602581
53.552866230284764 59.056293181129782
42.568682469399874 72.406631132660777
8.764303765282495 113.492968521570958
94.401727722224422 9.407988152341547
48.663030325023733 64.999471416660882
94.516727532851306 9.268215696813414
54.194830807646390 58.276040023748237
68.785245865639027 40.542635692790789
83.925936666990083 22.140418157294143
68.660804002212259 40.693884157695543
44.350390038407980 70.241117636631770
31.483391644746131 85.879856091545747
81.485772713264780 25.106229195105154
12.133563310949826 109.397921082428581
43.678347348117398 71.057928173358675
85.616765321221976 20.085360226407001
9.774584644539511 112.265058332005381
44.860870845127209 69.620671781406656
95.939870073720030 7.538507391909084
44.750953063802768 69.754267464027109
47.989631427519306 73.651662804568019
56.635115991093137 75.300168542521789
18.121278305922143 67.956417946733467
95.134444079652539 82.641152474036531
28.665729720542870 69.967015332311504
37.670022720411474 71.683938029628109
120.783120136231972 87.531796756525438
8.634876406251799 66.147567575288534
64.653544800809073 76.829108396036048
23.096376498559337 68.905060889432264
9.722928862158176 66.355035497250199
121.483592695632723 87.665361627870695
126.532401435019707 88.628059567530201
23.944328520894775 69.066746884479798
42.878250128901527 72.677033639750249
97.057519987409506 83.007841194043635
100.013615707319218 83.571504308629912
114.146400848444074 86.266318836039247
40.093594302147700 72.146060381412440
74.213135622225593 78.651914301906615
76.579148299107885 79.103061423300517
112.786436582885727 86.007003250116995
139.331186298974984 91.068509276498759
89.696076737382555 81.604174187520883
45.623530187468582 73.200498796105464
115.937594190719281 86.607860421223066
33.147100327709921 70.821515170404837
21.221579190355094 68.547577847579802
66.654467627364738 77.210640829125722
131.214094911673527 89.520756616822496
45.156120362642362 73.111373915650702
11.004029420471115 66.599313490663405
54.216711030527428 74.839031352943550
43.503976452895785 72.796346030849676
114.404089129451549 86.315454382661372
48.077035263255155 73.668328813704960
20.091604652274416 121.855986682257850
19.399720742520479 120.399913842190983
19.523140058205534 120.659650354306933
2.586821170427244 85.017090098822337
10.702352661355938 102.096263093105364
28.156746551640332 138.829114551539050
24.214989556130813 130.533668997174175
5.717545739725205 91.605714217434823
19.328821834199122 120.250706766637180
3.224681582245081 86.359470241369806
10.365290111129351 101.386913420610256
26.109378226690087 134.520418584561867
2.432157103396448 84.691598865158710
2.228040561066189 84.262034671938551
0.678715335026015 81.001472675533975
28.380496678627583 139.299997713113811
13.888189152926179 108.800870503211243
21.381767723272013 124.571140742719962
24.531749117636458 114.183968743628398
20.444667857608557 121.245937332304408
87.045032934154875 6.168781718884123
74.510039400271552 27.827693045481187
63.701793565959072 46.502998899341783
72.057124296784124 32.066025564321002
13.726424743293713 132.854226677659000
67.312224033913722 40.264623654480481
68.731743485948243 37.811870419715135
42.715048413028221 82.765486875304944
88.817052522675368 3.106952047172419
28.060980294967443 108.085895783778000
14.898287860982135 130.829392816810554
23.125950003974317 116.613014938467899
34.468375881083986 97.014712343674972
39.713542031265860 87.951716959355593
14.508450922542671 131.502982608354444
60.683741030040750 51.717818681878640
65.920344346606512 42.669618810097390
57.138169670827317 57.844125445719101
46.647993864729195 75.969845811711593
16.659185260357255 127.786780905986092
52.246889218040216 66.295650316000675
88.697037728583368 3.314322699266652
60.447659605993273 52.125738049007104
68.462552187439087 38.276999535940135
78.280001247147936 21.313667399960664
67.659115346643915 39.665238568075694
46.743742719477694 75.804403687707676
29.258605391302559 106.016548424809415
78.073504180419334 21.670468673562254
80.341940210676697 17.750893071341654
18.277965982081604 124.989728955838800
46.899942671085007 75.534509579510768
12.635106689212527 134.739888676491802
78.128819063765135 21.574891428134126
40.728662054927447 86.197715689318386
29.453944082566341 105.679027437558872
85.128201728257551 9.480827872267529
48.019304127454852 73.600392065976294
19.301629434012757 120.518722653008666
112.135289657993553 8.078008558586454
116.981474645892078 2.208278771370602
100.115036873599649 22.637014455927783
76.582260361658626 51.140061618379001
88.450144776213122 36.765605250473563
115.678201533863643 3.786811374986315
11.407774948219931 130.079808935705103
75.395889533566020 52.577001439233584
84.621718590225953 41.402619165163344
45.471938961745458 88.821078885967040
104.493147423457842 17.334219376829825
28.766299818872465 109.055054257576316
10.678311067688201 130.963340183263171
20.257277423481185 119.361235787797568
37.775816740021199 98.142670604754912
43.040909216323236 91.765557428561920
11.927468820482906 129.450352443665906
80.899116316245511 45.911458490963781
76.501263252850535 51.238165826830908
76.433203517474922 51.320600207078840
52.129280954498192 80.757664324590792
15.313094426176326 125.349661381371789
95.098343321069407 28.713265290791146
61.350945474510276 69.588326163544053
103.535126336189052 18.494580553046731
71.219731747815800 57.635190058187099
98.734684308461397 24.308906178733313
114.374316934785085 5.366084615569365
77.615066999386684 49.889119712313729
49.989584407919864 83.349278261412465
28.947091971564692 108.836077663285664
90.545215534113751 34.228042350030726
17.416046092333300 122.802553075200919
81.704850603189215 44.935548046673155
51.343628311636586 81.709251755059356
8.539596038080131 133.553765300547127
105.484789654716025 16.133136059207370
63.402671202986674 67.103263035803778
27.201761789983003 110.950032574404190
115.478796937467521 4.028331478345287
53.101121696449589 79.580564695561620
5.361108930142125 111.649597225408172
38.809215463603053 132.929681572233079
34.528598631845725 130.206302084515073
3.552509844684877 110.498944914204259
19.149853165075729 120.422160780318038
9.038322863739310 113.989084591904884
2.064093317689437 109.551996565843027
40.409563564483477 133.947842123023833
27.107648609990022 125.485005163247379
15.583948177541126 118.153489493003534
40.245648598534970 133.843557466503682
8.291541078406587 113.513973112435750
22.298585333585805 122.425421744116534
119.305304964218323 8.623606230798165
75.202075241738513 5.267599521480088
118.735725839041123 8.580264476064780
42.711801513929160 2.795273179299935
65.261897612366639 4.511208140941762
92.661593773558693 6.596170279289808
16.126440567726753 0.772277351862336
134.631104466695575 9.789813020632458
131.331455945390928 9.538728402894241
40.509385905070488 2.627681789586599
13.981636852730093 0.609069901909292
131.198401142772042 9.528603683840640
94.304777367185892 6.721207270901410
91.844107152658708 6.533964164187092
121.240569554949545 8.770868936764790
105.725549799397129 7.590263554291024
63.635678521042045 4.387462052148512
122.880241882043322 8.895638740823030
121.935664523513722 8.823761738330422
30.878524922123109 1.894827658978407
124.167000835321204 8.993553830208771
14.408312613342119 0.641537517644646
40.680006702990497 2.640665068729017
60.685730450411910 4.162987663776716
93.270571620676591 6.642510054258995
99.345918443381507 7.104809637004509
56.020879377393030 3.808018841821227
136.614338475167102 9.940725928382284
131.723189499719069 9.568537114067148
72.447070115280070 5.057959190221361
98.649129243617992 7.051787914012766
122.143816453405421 8.839600924659175
122.721368743257401 18.054229281025790
134.255908569906836 49.897281460094476
120.017527412694449 10.589817014303469
135.329592551236146 52.861368069107556
131.260344366813626 41.627518759682005
123.567164795884850 20.389192638162999
127.919985387851966 32.405891641264567
128.406425640956854 33.748792406653628
134.271164367988689 49.939397676402614
120.860916246345070 12.918134835455888
126.457494615058849 28.368437985604853
120.636331861916105 12.298131577462652
118.870005121896369 7.421887237156762
121.485406711072258 14.642146608140161
137.960348998936297 60.124017129540185
139.357543470252153 63.981209277910480
120.913735229440448 13.063950590573009
122.470177076801022 17.360772111331158
117.508660845147304 3.663665627132647
121.547128380097760 14.812539736682478
34.408378581942763 35.957154195870281
64.412966076017824 29.874584960856264
50.166722957612947 32.762602005704849
124.543164065340349 17.684912549683219
60.951389082722038 30.576320378089083
48.174583420299683 33.166451139238497
49.377124531719957 32.922670431718061
22.503627770756363 38.370500856574388
108.469788380604086 20.943328299011718
11.563802106689172 40.588236628939583
126.885657229760497 17.210039270457290
133.612924900500474 15.846278766240133
15.489225563660828 39.792469649690403
0.371077918008380 42.857240321108691
52.981884622228044 32.191908749676585
7.163047888883343 41.480363281951220
134.665627992806492 15.632873418003681
94.917109665998154 23.690745060457598
106.348930327343183 21.373271418514491
120.346673635007534 18.535630580438127
87.913148481476625 25.110597235816297
67.185739811417108 29.312484641299296
94.747721618538208 23.725083627067200
115.932639580740585 19.430449339272595
136.162456305487666 15.329434423996169
59.161686480271491 30.939131231317436
119.561458598877962 18.694810399943240
29.986869710514991 36.853488259419677
37.058415404827933 35.419935263808014
82.566566129932795 26.194463405627538
66.793226931926327 29.392055365796299
91.266539966775269 24.430793326315346
20.453727426052566 38.786059336556896
32.728043329591813 36.297793956789420
121.306008321164370 18.341152997660110
61.599811890680208 30.444871258058793
121.192322631447354 18.364199509426708
18.731537521585256 39.135183927315992
44.085704568842509 39.441062680367544
73.793254590658321 50.135999041376515
45.456746571264290 39.934647878520991
18.855894107118221 30.358145472778631
12.978566658109715 28.242264392252046
87.402442361545042 55.035406667645596
21.258350792604794 31.223047537825757
70.419566730713441 48.921446614888197
76.218331586483885 51.009044584406979
140.359256812762254 74.100249107416374
76.768685351010063 51.207175984785898
96.161947948130432 58.188893061967484
116.060900454213794 65.352662223241907
65.504371648856250 47.151940258295220
69.954805701859712 48.754129228465644
91.482769664373791 56.504354487435329
80.048340074492316 52.387875790995679
100.133411658518725 59.618649188321491
28.720312311254634 33.909408530625662
129.568680733851807 70.215562407307317
36.899958314297244 36.854141212852234
124.460130470238568 68.376446764104244
51.846004632921606 42.234827742337018
78.491132524868675 51.827269627516102
136.566406457752180 72.734795101822698
12.826408764568150 28.187486432202924
33.266878175949969 35.546205659582583
24.236780222695014 32.295304024381501
80.628621707444424 52.596781443980440
55.933479892153329 43.706348878969948
2.231521519649764 24.373249150661469
116.483059561675475 65.504642604835396
7.930703135963514 26.424996422030098
55.201028512088371 27.233690642455670
59.581236675479062 28.489416353993828
52.922954548121197 26.580608427494262
11.764260889861344 14.781162384731049
14.433430531433928 15.546364590277651
102.321910376428008 40.742387192986634
29.000743011434071 19.722547124713813
100.607189672126083 40.250808072502096
42.287771170810998 23.531695518416054
105.243616943032606 41.579987124405228
95.461435193152596 38.775614208768530
134.219909938525859 49.886961309700013
117.904845589569405 45.209730222918708
78.859225831525237 34.016063889224625
67.387245216462730 30.727256489384068
101.948271188653592 40.635271659335054
55.689801879423698 27.373813043397210
108.283326588965579 42.451416384300011
21.718982414015592 17.634999303615363
38.492101304503592 22.443546264809985
94.902573401420199 38.615398736147839
65.776630898878992 30.265522769314519
85.860780428559750 36.023281765698471
0.946680321397574 11.679959530951537
41.949868532034721 23.434825000924590
52.940110366115441 26.585526687301616
96.639680863753952 39.113395731447881
62.123878864120108 29.218345448780649
28.661072731105278 19.625169856660847
118.493630122000383 45.378523999001992
123.112159630209021 125.254519321988056
120.033749169787924 127.492261156400986
121.247875768035428 126.609694677335597
112.173900936749661 133.205700422976264
109.683720895017629 135.015848915598554
139.444400820507497 113.382373020791690
118.826915373244304 128.369526390660724
109.527656058491615 135.129294740339958
103.826741571922511 139.273373317587641
57.267069835477102 24.964666796719591
49.521798012483409 33.470888942003270
48.352853499719693 34.754678837092492
30.022502692402561 54.885933043707688
7.414063785780862 79.715585003355343
7.031989038133882 80.135197478406226
1.805289032484921 85.875405485414717
20.239316699458815 65.630288470660531
23.070092690689997 62.521397010781342
51.660620068980194 31.121933868821333
14.070696543062962 72.404957530615690
26.694561449807072 58.540834788011736
27.712925256289079 57.422419713548351
65.308601985251826 16.133077613322079
62.672462522056470 19.028210075080075
55.371276789759413 27.046715969026820
35.266756168171518 49.126446989437120
35.582357176392151 48.779839104452314
68.783630243323628 12.316637984109455
4.504414555568924 82.911098767450710
2.544087111801377 85.064022653824750
31.149418076936030 53.648301515873918
56.421851584027706 25.892925271358617
69.842463820131115 11.153777102652546
68.674225756595376 12.436791141941624
31.105473619349823 53.696563387997315
125.243648811194134 18.783101948074968
133.001948280045895 30.946225094827625
133.657220816838020 31.973532766010770
120.941457668013953 12.038314525849604
113.331998540641521 0.108536767462845
131.862542792576562 29.159914922886518
120.875683654640142 11.935196899656708
117.637292348220427 6.858188411456903
121.961988986797053 13.638258966678729
121.518880458160382 12.943572763494329
123.684258660142945 16.338358158895634
115.795917109455957 3.971360714434794
121.704728607116067 13.234937376502584
1.610903455175428 118.357204623621087
12.108232486663814 130.917952680514247
2.526466212082938 119.452735980720860
10.367826497742112 128.835441874386476
8.809152876485596 126.970385858632270
16.154037264609308 135.759025523969058
1.994840466362293 118.816610635642675
16.450079272565240 136.113259354787999
65.174039280069607 37.007915609836587
55.408839166082771 22.134361904244543
104.328368616122660 96.644585968705528
124.488508632758624 127.350861492973195
81.022689310875307 61.147282406497304
41.568696290457119 1.054188845748805
124.796446320913191 127.819886980344691
72.587096633253182 48.298877943243859
72.264026417651209 47.806803828392852
110.277962458935548 105.706520441588381
74.909275273028840 51.835830418310003
97.155358820617963 85.719244431529447
94.416112035852237 81.547047887627855
112.111178848302330 108.498725629699635
69.350387329316902 43.368987198605460
69.142759918923844 43.052746117707272
52.379980305058332 17.521051945385686
132.041473946325965 138.854920182657594
84.713477610727352 66.768789119420987
65.386389893414503 37.331350686960803
116.883999641353697 115.768295691140281
91.692550029381863 77.398741114505469
105.768061075928827 98.837407710247945
40.958047523252986 0.124098614289532
62.561197464247030 33.028248770629595
77.001283448787092 55.022206077945540
120.896300602351459 121.879504179425396
49.420869115477934 13.013975932063381
57.708478570178187 25.636984459958320
77.267329168874170 55.427425147669496
61.310160353783260 31.122771419118902
51.113223781107841 15.591632069606574
112.177865143688834 108.600296737744557
49.121226231747698 33.380369440890171
16.918872018077494 26.103418896009440
13.316936953222015 25.289468985425007
98.386017926641614 44.513016774339128
23.676888685306089 27.630566654915395
91.323999356071511 42.917171962991375
56.511775796007043 35.050454283810595
97.296576983919493 44.266829560536237
95.646123284521963 43.893867078742510
137.636919724661794 53.382768014604409
117.571739343746273 48.848524203198544
73.829068677768745 38.963742207905895
68.385148652975019 37.733548398849138
99.260599285955450 44.710650936642068
65.042480923111896 36.978186613906821
106.440529600211192 46.333140940504869
26.271346477136163 28.216851151901437
37.572099322415525 30.770547041008466
101.446799674412389 45.204679168318584
59.438013779771090 35.711713052318977
83.473324117447632 41.143109884289878
10.240536888920220 24.594277230944872
36.813570537124122 30.599137943996208
34.917457543076999 30.170662423429171
91.953821303108853 43.059496438098407
59.357210418094901 35.693453453568026
6.148466028609877 23.669568525517832
118.134282823736555 48.975645377509977
5.456282425221137 23.513151829508104
33.197900052108785 61.860787700546183
16.350224007136202 91.994495636364377
2.920403165911230 116.015036972722683
16.894324824063993 91.021318382648445
26.852435157249410 73.210269097758726
0.493020906138427 120.356646335896940
34.695429741166819 59.182310137537904
50.781806224950401 30.410260543635751
30.386885779060567 66.888560248008474
32.311146034130665 63.446833545524299
6.560895630662182 109.503661968685392
34.339436522901224 59.819038647613226
11.995387426231625 99.783544599966334
63.979893241292096 6.804197701477049
57.563733342956802 18.280123991242021
53.650390635127046 25.279518204172337
37.463166004676715 54.231944521214956
34.368429435010029 59.767182003209371
63.738206238234376 7.236478423315683
37.075026568819140 54.926169669376890
9.854055114711759 103.613525797172770
34.886305824413967 58.840909689835264
52.917713873398455 26.589981884169244
0.783901492288904 119.836378104013804
59.954942453889394 14.003213824524282
35.120726386283863 58.421625705107537
139.443496790603263 5.179486624497138
128.333803049501796 1.251152729201781
126.035137948352642 0.438355883383295
127.999630522681230 1.132990942335510
127.913205914361129 1.102431619444773
137.676829027256332 4.554801460512306
129.211019620787681 1.561332259871318
60.167847718306831 121.101079155495171
63.888849809054939 129.274370816593432
13.966737803516322 19.618968371697985
47.495759616321820 93.266461091135810
20.060019114072567 33.003041830867240
51.910254711192025 102.963030742782436
50.928276795168230 100.806087070975366
32.292677929871076 59.872440410572047
34.806575825036234 65.394291837232998
34.982125805503173 65.779892585758219
31.860134691724038 58.922346335053589
38.564939720302156 73.649649812152532
10.199657477741146 11.344464498157999
55.558674616878186 110.976893477628209
65.443812704978953 132.689893022875708
33.953700151238309 63.520925076720204
32.018688859761220 59.270615276549947
53.261586424254865 105.931271005053688
26.548367954791459 47.254892859384725
25.897518291665229 45.825282234471395
20.111416332811817 33.115937349085193
43.294065033079342 84.037314086600517
40.924688675174345 78.832908510957651
15.080308503556767 22.064959503848591
27.606437071550399 49.578973114640036
115.925516872353896 27.709977969152032
122.739217249932153 33.893937519636438
124.160861872494465 35.184189857414403
94.355747700978114 8.133745866547937
85.958162432517653 0.512288399355895
119.232106684758662 30.710963706247583
99.981805715941235 13.239828210247380
114.764412364795504 26.656185916267830
112.514185260054646 24.613930955819008
115.475515608093119 27.301567052667842
92.983975000600438 6.888756151486643
97.524877842863702 11.009976331880928
103.585943636998607 16.510861845880672
113.160622630451599 25.200622816178885
94.070020729835647 7.874426563656113
119.898481193023812 31.315750059657823
44.035143369307704 130.035515751221652
44.285998452567434 129.896589952569741
77.290252081202340 111.618537801157970
65.876371126827294 117.939647609654543
25.541501105888024 140.277460973308422
121.101160065206372 87.355663386765428
135.146579837457693 79.577183740646618
83.514031476683400 108.171752860965100
97.682402471948734 100.325181723015646
116.903799895803871 89.680199155331778
113.669935509984782 91.471142303438924
78.790241634403415 110.787830111522624
42.388181293171634 130.947618144377856
116.552712022932198 89.874634773306440
74.789739316380619 113.003344233533355
65.064062832326684 118.389511240475287
110.377075860153724 93.294757558736592
25.468872066424758 140.317683587822131
135.428964576614135 79.420796535314196
24.524494753973482 140.840688227218607
41.320287125137291 131.539027528003061
134.221270713039416 80.089628246212413
74.128231359153460 113.369693282865640
27.675278841423470 139.095755694695470
113.901875258764889 91.342691986946690
79.354712775932342 110.475220922448841
43.941984822974192 129.907509377477737
7.125509306044534 79.319090918460859
29.690127599514437 110.324458395125831
15.228541626254005 90.453225407059534
4.458701735387608 75.654710354057556
17.837121351185228 94.037596829246468
43.486697448286307 129.281912605749085
28.902258256303419 109.241870682267162
7.725498351626873 80.143517930622536
42.807811673723748 128.349075956742553
4.485530629651203 75.691575135673475
22.998101017221327 101.129144712037530
28.290682753011669 108.401523064919061
1.172854658174039 131.265055314732109
8.059910557662816 131.046451505864155
123.512035629034003 127.381855973196124
75.445270789032136 128.907555492313577
13.708945957749814 130.867144023405530
88.593565464026483 128.490212096525909
106.137883238956263 127.933333403284266
18.280412786081733 130.722039921540926
98.687154459041409 128.169828897716400
110.344298405245752 127.799816499914982
81.344357932755230 128.720311053284433
43.055567213113527 129.935645386331316
105.819210556568706 127.943448474683251
67.113883532449350 129.172004193474521
69.667868389949859 129.090937504632620
80.907266282363409 128.734184891539059
26.558068006408028 130.459296742733073
20.509071535003550 130.651299492206334
42.053131922741976 129.967463942157934
119.097157872663004 127.521989741139095
85.089827205985642 128.601425151808485
0.689941280807935 131.280383592182744
18.760132554643455 130.706813013246943
110.259591890622559 127.802505191135552
94.504028232158063 128.302606580882895
0.351683767331624 138.431020145938106
10.868463919485555 46.656119758824893
6.202360557428142 87.374967643183098
10.034523607687673 53.933517207165949
2.261696226910425 121.763256754488964
8.573261818073746 66.685248558500362
15.961421281797007 2.212321577285612
7.669831939753768 74.569048152102809
11.070456889775926 44.893423909040656
4.163878546864819 105.163823239071505
10.354154613728285 51.144250595559335
3.863885945489958 107.781714904555159
14.837122076670106 12.023541937796686
15.776878922846429 3.822734304837258
6.955191637359190 80.805371591026045
5.583388433330161 92.776440737574774
12.963081038981734 28.377399969143617
8.122533480862941 70.618538752904556
1.155642465127628 131.415257874776529
12.240660417157452 34.681618527134582
2.663930608717213 118.253150068933735
13.657145586440800 22.320631282937256
12.562245970696139 31.875295516198303
132.248044900623796 12.072811097585257
41.190322046470563 99.307141756976378
45.782407036797160 94.907872283657824
10.724557987373009 128.493689063667489
103.788979053068857 39.336918771125191
84.556762841324513 57.761599904601240
99.377310722597230 43.563347039228674
56.535423349134383 84.606360767949326
132.504151210811216 11.827458349388023
14.860925490070287 124.531002109184783
95.759269096144720 47.029471928898069
69.235197003576403 72.439833651457874
114.178624894867767 29.383520285099724
119.851096475923811 23.949228211373981
72.836901722352337 68.989359704526095
116.725709497166136 26.943384364171571
101.115284940487101 41.898348038059538
131.211773805608146 13.065570553036990
84.931574881368505 57.402525721638334
114.744496005339869 28.841409346957928
52.282990065497550 88.680240056210678
28.675227174928072 111.296744506063689
99.602464816577111 43.347646865010425
17.210247150425921 122.280325328336787
68.591694357168308 73.056316481001815
54.696423917431545 86.368143069100753
6.161594994799740 132.865059333032235
133.912576628836661 10.478170834018117
25.929825888879776 113.926870058000134
120.717283786858900 23.119410949019326
56.996538769303790 84.164606968552974
138.503122529992908 29.366150586392656
138.815427574434068 30.229576666387285
131.554661652924636 10.155822594994495
138.795746305551461 30.175164093990098
128.187838631100675 0.847606619902486
132.883663172235515 13.830097450781023
128.121391920033233 0.663902180007297
131.821698556552207 10.894096378966209
131.431183497237839 9.814443991519251
128.492674664994524 1.690383214360218
7.739845886805067 51.303349188742878
32.029159461684017 15.224156491328822
11.690521493897140 45.435040639230536
8.337886043647726 50.415024123771339
32.447791248161721 14.602323484519912
36.864451441551168 8.041844378963699
25.105931801216759 25.507875052581316
40.715221319784540 2.321935166960715
18.238790126905560 35.708283844872660
19.964315623236395 33.145199190606903
29.122052590760049 19.542354643149789
17.169345450391397 37.296830200628236
53.191227291384642 103.399889228140040
97.946539639553919 118.663087103295055
93.973876289486455 117.308263650567298
98.349064716025708 118.800362871679951
110.780046399373489 123.039782133003172
19.871448403355298 92.036626374156000
78.991179347706719 112.198616189125360
139.732951459558734 132.913781348031819
59.203427919497656 105.450269463186572
110.395004383487361 122.908468727501742
75.703979332320216 111.077560795751282
59.548108130493119 105.567818017493309
91.196249153078170 116.360991240164068
30.406224424288173 95.629370174647292
1.267734749177736 85.692079820498648
3.028187849076065 86.292458694064422
54.270389584090864 103.767923026783706
119.570454628348472 126.037632738054839
71.429640530731746 109.619854984057483
29.781777065429626 95.416410793943399
33.322923783500094 96.624071297849497
110.736852704071964 123.025051503637485
81.565172513463438 113.076441970177001
18.637686920132840 63.794494544306083
81.543642839238132 135.897531899426355
23.398454184842805 69.251303441190885
6.331849137116035 49.689498151024488
32.467891393277846 79.646725627774359
82.527170966327162 137.024855445363812
57.385295595553622 108.207145698327125
70.131103900752919 122.816437917537641
63.892061507732237 115.665224647642432
78.167991086479432 132.028347481657789
32.205307046178660 79.345750486213689
22.114870364996211 67.780054959889000
54.006338480401929 104.334172662062684
15.551194885711659 60.256746056065381
39.261334763480455 87.433395330743551
37.911145050837604 85.885802930870014
22.004457880550284 137.464484621267331
25.478823337990281 140.227613949208745
23.736993025316583 138.842353106559102
21.982533535773417 137.447048401390362
0.324884984578143 120.222929459640071
17.427892483347907 133.824786315157269
72.797161011122753 48.238542212448721
29.227085608740911 60.752955017052365
95.566905332660113 41.698503498643319
33.515763439604058 59.521139734069408
119.497492293582667 34.825041813766852
118.838155245612114 35.014419865548263
60.936059303635957 51.645346577923029
69.995965882671030 49.043115348022724
136.736375463465748 29.873604427306482
102.574466578451592 39.685757058030468
75.306021896555521 47.517934765716774
110.704925046953690 37.350486516819558
39.054238635029904 57.930351463369568
34.424449288286375 59.260142485038010
97.432434610180877 41.162676941944440
30.828930384701042 60.292865228587900
81.303996926656765 45.795166677179374
35.057214479020253 59.078396533668958
11.556786574567479 65.828305804311881
92.536308935139445 42.568966402653921
51.366958395686915 54.393831124370138
119.549397277603831 34.810133407236492
35.556878849864887 58.934880458868669
124.852276035112780 90.393359246469601
76.553030464910293 51.280087496809621
96.495392843143065 67.429636621676906
129.675714908177895 94.299434241696048
114.533552616917902 82.037141081968286
68.191525775295233 44.508847049883556
69.501212518945692 45.569446090439385
30.999378336976871 14.390228165993028
88.531090072003849 60.980054751265271
87.983626514172826 60.536712610871852
133.546319741980767 97.433893525952016
96.444727601511190 67.388607339732346
14.614998364935719 1.121973170898602
117.643888882163708 84.555926337082809
38.693465376007865 20.620986300418569
58.414393659585834 36.591215607416579
78.145087359186817 52.569353058033521
129.687372689225640 94.308874843774532
42.030047586219020 23.322988063849483
47.415812855598915 27.684441293071298
79.427751993638154 53.608069290941387
58.829859655682704 36.927664639202376
35.865523743840846 18.330887392137388
114.809187913185923 82.260353641904828
96.847247303650647 119.818108274773166
98.329588505046203 118.260619502180816
123.321812369915662 92.001410060385410
112.589077694477112 103.278242776409613
82.259481394151891 135.145403771828455
120.999673305702160 94.441270409342607
135.360771311326033 79.352133788974996
134.000810127888997 80.781038465152420
86.552853015741604 130.634378853343264
112.723656541228792 103.136841429238785
91.800297156106708 125.120914526958956
34.614874904359482 65.459104669604500
95.679311709072422 44.813616413666040
42.532460920335069 62.782220419759241
120.919670363862650 36.280015590495445
118.652117783640577 37.046660345026048
53.322327784746335 59.134236727635042
70.601185230459365 53.292367594994957
138.921780060798881 30.193619583621484
100.200861189906604 43.284909991567304
78.371035050922373 50.665431990368305
109.357293158057431 40.189179996229548
41.318156192752092 63.192768937100361
33.705596774915541 65.766525681327764
99.706241262413670 43.452137766661110
18.458821836571666 70.921360957008574
79.156797677796149 50.399770765374804
38.663942838920903 64.090141180138033
4.528999392869639 75.630943174043978
85.974717140127041 48.094676613116569
48.669316466080005 60.707389540646169
119.349526441881594 36.810871021211405
39.653422783797936 63.755604457122367
98.435860741062342 121.205737256959722
23.789735129974346 56.003514446453060
110.021533699507756 131.325641317111092
41.117444850107304 71.138997778223853
77.693502545103328 103.087611907030450
66.950264423359712 93.703561496030872
105.965357832263862 127.782635159865180
78.968423248620979 104.201235194186523
46.915402974468925 76.203423485195302
91.908630986220970 115.504304190923690
33.816600390860636 64.761824371839538
29.755874237924299 61.214843611234890
61.275145873887148 88.746434235781138
116.171480119415747 136.697523293045236
48.169944281274091 77.299245688178388
20.598739575865256 53.216229756148230
1.765209309155058 36.765435736960008
49.704057829275705 78.639269869668652
43.371037662461760 73.107475840177884
109.916776693413084 131.234137711312002
59.781068170961731 87.441380738565428
127.156153758684340 2.411974333660920
133.907606769308842 14.298329642073977
127.229889428763926 2.541790592781884
131.958539828474670 10.866875384423203
131.383545288967781 9.854561533431283
126.907993053548054 1.975071890558067
4.995202326462878 106.668948571692482
21.997168391932973 137.451286882613630
8.622135214001050 113.235570028604485
18.547223512949408 131.205105116930497
97.039039251447122 82.495685379461875
94.392082716844385 9.140696546796221
94.726520054788168 18.408943633360117
94.919255114380547 23.750201776151457
95.861574980974169 49.864670369474354
96.564639023867599 69.348652951318371
98.951663680478504 135.500161198608254
96.490437941956742 67.292321665258839
97.967224369548475 108.218438315860510
95.476506441937502 39.193283056692245
94.270922912124732 5.783000262028077
94.679698424096088 17.111377862390416
94.721657214308976 18.274179951228124
95.508012431156516 40.066407136030406
94.344610331227841 7.825096433519332
98.877663807596193 133.449406009416805
113.932266849364566 88.605480940005037
47.709815799194885 64.654721081392069
73.550652144336055 74.000609915668448
78.712877317234643 75.867638596900917
116.069557172987686 89.378477506538857
134.732739742206945 96.128414979771009
90.410888134557126 80.098473358617738
40.885240704376464 62.186468145401591
114.196881499483126 88.701184464105339
34.361806225271891 59.827129126915814
32.256979786314282 59.065873815702084
68.930549677390303 72.329651457423338
129.688866256338798 94.304190706861917
36.030323156402346 60.430583811902643
19.668945751790140 54.513143201359135
60.721900961473892 69.360818817724152
47.080033082332712 64.426946748435967
114.166843385500059 88.690320540417744
37.181784704789528 60.847034405236236
118.910468623106553 34.224481261814617
99.174748833173240 14.033651885881799
110.969606675564791 26.100501473530681
111.306503354082778 26.445167055818938
114.386280849577901 29.595964827030599
140.840598143189737 56.660323888540653
92.552919821337980 7.259122192631664
97.103174437825629 11.914306576908096
101.920039857881264 16.842249862401136
111.476386529794638 26.618967771027183
93.291129124385847 8.014354747624081
119.543233132175345 34.871837445107744
119.539286577196307 27.355384645569778
120.963020492716439 11.802766025306179
121.263850457069395 8.516552461011104
114.051239563058488 87.305843962807884
110.836543202326396 122.422621004780794
120.516204630074043 16.683703839183121
113.889687947871280 89.070605363168724
116.516302623407242 60.377929108368370
120.846340566356119 13.077356997355647
120.285830044587911 19.200275249619700
121.778316098206346 2.896620377768604
111.269397682300308 117.694194877032487
69.207780416373012 43.509255804475885
90.024868782163324 23.033502539277016
110.013962192919777 3.372167703120506
70.328724905255854 42.406691297132589
43.660546729952713 68.637594810383732
32.135984909012123 79.973189884423846
84.664066643248617 28.306404300137700
9.364512715820137 102.371281198642805
93.522270418085540 19.593447344808538
42.651090517639901 69.630499099981989
94.899496483599137 18.238803476639220
46.455598253088120 65.888373384908661
107.976624151331507 5.376099776825809
43.737613609859913 68.561791586120549
65.785889399999107 19.484118235169067
74.686209127779023 81.973369017129883
68.831798179558675 40.869480043103934
78.109736943899222 106.009998576944298
81.282127333490152 128.283389274884797
64.092234001111223 7.592943513772103
67.153040283959783 29.082900869678760
72.287365688930365 65.131060670723258
80.399057643589202 122.083346467666061
66.415545479669660 23.904941067646615
71.586645593019497 60.211296534086365
65.910193472392294 20.356858607489901
64.879245530956510 13.118560835506749
78.623091132954968 109.614264450646374
111.484119793433180 26.175843126990049
45.050026519257280 16.447705476998372
115.715766355295074 26.795495450233375
19.605281908741674 12.721757460843243
39.248408556423712 15.598157671744470
77.623694783611427 21.217562534172654
76.498908203963325 21.052856761362282
91.797103407955419 23.293016014032126
46.777751721888833 16.700701307365076
78.949309919031066 21.411676216962803
111.925783583844989 26.240517241385060
66.253818696478291 19.552638484069377
45.765127131133120 16.552419741061726
120.283233273754064 27.464322925776329
122.697803102192964 9.172274896461268
88.484356486002596 61.050917972238267
127.639345806448830 1.679299018477484
59.381425245498363 105.180367987090790
99.937207537026268 43.684694143887405
39.683944230332912 135.048115558424087
63.614969770463809 98.760946178468942
120.013133461643548 13.243101774000397
110.836513253575035 27.157823952006996
127.516365028945131 1.865777625350061
122.005751901383377 10.221648192280362
66.142877920145310 94.927820387405987
123.835231982621139 9.692401999794889
102.655594188357412 0.007309731486089
128.087537966306400 11.636910031760763
128.851972995096247 11.986473317916781
112.585538790411576 4.548106445022748
122.136236259810161 8.915479821109544
128.896366163691368 102.550475036746889
95.858482322822482 68.623492521405723
114.755657464093488 88.029218799011630
39.755276048394165 11.010465382768917
61.817936293724422 33.666864684569568
78.818594928258420 51.125036370784628
127.512586637724212 101.129455942161329
46.149600916861949 17.576871059804315
54.600531927873412 26.255229214640671
80.421567812295436 52.771147643263127
60.709487402020571 32.528585781806861
45.243288360175285 16.646168281979740
114.281526207505593 87.542327963941418
126.066678228004179 105.664125254816909
93.986399607001687 140.963694957995017
110.792155388016340 122.471463184854130
99.814009821593473 134.551277678107112
68.472011991724713 126.311200413665205
105.187958880865196 48.971594633092622
74.422017437095477 113.777924969982138
122.372383832421292 12.773790574489567
118.679169421035553 20.553291604440783
127.554029882023528 1.859011119646581
121.585136493694876 14.432072710389312
77.195947536729918 107.934832838479849
73.398865046784692 137.763542182478460
35.487397816056067 49.639322760597565
37.576472754934031 54.495323114844354
56.612782960511005 98.744731013769794
46.222903998203996 74.593727628203126
30.865473661011130 38.895780288035652
27.727212459329341 31.600973757413644
48.426250467323293 79.715349182056215
44.473497978855342 70.527278841908611
23.011777547621293 20.640067963397197
43.515478784247200 68.300388144109618
128.073013448595844 72.014202874595128
83.200621377456699 125.976271202740662
114.161508577828144 88.743722780589252
87.813347172575646 120.429158311130337
34.675500408868345 56.987861645808849
34.526072299300715 58.340345671475212
37.732679071255404 29.317128766629757
25.668101324116115 138.514445969059551
37.699521126875837 29.617243585903410
30.496226915692308 94.814751477760268
29.240775651749285 106.177926615280910
39.008876031549384 17.766182914501403
34.586544069659006 57.793011547728334
77.017545120957607 20.607239794023030
87.927169647028393 31.591972352651350
134.676206261435624 78.662855805662176
57.828746159207626 1.286334275011161
78.003365514113113 21.599847132962807
95.963066390474069 39.683192759417743
69.176555468359794 12.712268328879505
68.868329474289069 12.401920332539820
116.951441870972317 60.816064100901123
2.406134046708408 84.713958082603980
33.981730967691362 57.583953871949696
75.217243481376642 22.154073292832422
59.298010430260256 35.832005044620495
91.246404829484959 8.381690273259151
34.228625196486590 57.371820385334608
0.849335736589152 80.763484546246673
23.342328068242338 137.840865978448136
12.394111183334482 110.059077680633607
19.681327974315327 128.550848194094073
59.361406870828965 92.850389861649020
94.077734403998676 18.402271564666965
76.518104045918420 56.058369747880469
99.436613888869701 6.910315987056908
61.138707795019378 89.039021584660603
25.708888480444219 46.088390605387353
16.841328956387319 33.766435765083791
49.349298879094988 78.938022857435541
44.035006083051542 71.553524826906454
9.182771175164797 23.124454409777851
31.619277405069848 54.301196532462598
37.487244672067504 29.659470438495212
47.049478884482447 16.321685442264855
25.219862329295800 46.770503751401208
16.552168245001777 135.874330427986507
129.631859868904257 11.329707551889957
64.206410407559233 24.344390751925712
121.738193756656472 12.899946114766935
14.555665801057147 34.221108711368885
36.119326477155155 90.079373290284252
121.184393816025917 18.443568163640812
51.217894255304600 77.364423512625166
69.345812049319278 12.316140399705997
44.786110740196492 69.795640254615321
122.755040840206050 2.721151392831123
5.663272851506018 23.756733671053816
